# Supplementary material for: A surge of p-values between 0.041 and 0.049 in recent decades (but negative results are increasing rapidly too)
Source: PeerJ. 2015 Jan 22;3:e733. doi: 10.7717/peerj.733 (PMC4312079; doi:10.7717/peerj.733)
Supplement: Supplemental Information [file peerj-03-733-s007.zip]

Archive with 405 entries (403 files):
- Supplementary material/
- Supplementary material/analysis53.m
- Supplementary material/C.m
- Supplementary material/CD.mat
- Supplementary material/CI_p_sim.m
- Supplementary material/Fanelli_2012_2.xlsx
- Supplementary material/LP.m
- Supplementary material/NP.m
- Supplementary material/NP2.m
- Supplementary material/NP3.m
- Supplementary material/random abstracts v1.xlsx
- Supplementary material/RDY.m
- Supplementary material/RP.m
- Supplementary material/Searches_15_nov_2014/
- Supplementary material/Searches_15_nov_2014/010.csv
- Supplementary material/Searches_15_nov_2014/011.csv
- Supplementary material/Searches_15_nov_2014/012.csv
- Supplementary material/Searches_15_nov_2014/013.csv
- Supplementary material/Searches_15_nov_2014/014.csv
- Supplementary material/Searches_15_nov_2014/015.csv
- Supplementary material/Searches_15_nov_2014/016.csv
- Supplementary material/Searches_15_nov_2014/017.csv
- Supplementary material/Searches_15_nov_2014/018.csv
- Supplementary material/Searches_15_nov_2014/019.csv
- Supplementary material/Searches_15_nov_2014/020.csv
- Supplementary material/Searches_15_nov_2014/021.csv
- Supplementary material/Searches_15_nov_2014/022.csv
- Supplementary material/Searches_15_nov_2014/023.csv
- Supplementary material/Searches_15_nov_2014/024.csv
- Supplementary material/Searches_15_nov_2014/025.csv
- Supplementary material/Searches_15_nov_2014/026.csv
- Supplementary material/Searches_15_nov_2014/027.csv
- Supplementary material/Searches_15_nov_2014/028.csv
- Supplementary material/Searches_15_nov_2014/029.csv
- Supplementary material/Searches_15_nov_2014/030.csv
- Supplementary material/Searches_15_nov_2014/031.csv
- Supplementary material/Searches_15_nov_2014/032.csv
- Supplementary material/Searches_15_nov_2014/033.csv
- Supplementary material/Searches_15_nov_2014/034.csv
- Supplementary material/Searches_15_nov_2014/035.csv
- Supplementary material/Searches_15_nov_2014/036.csv
- Supplementary material/Searches_15_nov_2014/037.csv
- Supplementary material/Searches_15_nov_2014/038.csv
- Supplementary material/Searches_15_nov_2014/039.csv
- Supplementary material/Searches_15_nov_2014/040.csv
- Supplementary material/Searches_15_nov_2014/041.csv
- Supplementary material/Searches_15_nov_2014/042.csv
- Supplementary material/Searches_15_nov_2014/043.csv
- Supplementary material/Searches_15_nov_2014/044.csv
- Supplementary material/Searches_15_nov_2014/045.csv
- Supplementary material/Searches_15_nov_2014/046.csv
- Supplementary material/Searches_15_nov_2014/047.csv
- Supplementary material/Searches_15_nov_2014/048.csv
- Supplementary material/Searches_15_nov_2014/049.csv
- Supplementary material/Searches_15_nov_2014/050.csv
- Supplementary material/Searches_15_nov_2014/051.csv
- Supplementary material/Searches_15_nov_2014/052.csv
- Supplementary material/Searches_15_nov_2014/053.csv
- Supplementary material/Searches_15_nov_2014/054.csv
- Supplementary material/Searches_15_nov_2014/055.csv
- Supplementary material/Searches_15_nov_2014/056.csv
- Supplementary material/Searches_15_nov_2014/057.csv
- Supplementary material/Searches_15_nov_2014/058.csv
- Supplementary material/Searches_15_nov_2014/059.csv
- Supplementary material/Searches_15_nov_2014/060.csv
- Supplementary material/Searches_15_nov_2014/061.csv
- Supplementary material/Searches_15_nov_2014/062.csv
- Supplementary material/Searches_15_nov_2014/063.csv
- Supplementary material/Searches_15_nov_2014/064.csv
- Supplementary material/Searches_15_nov_2014/065.csv
- Supplementary material/Searches_15_nov_2014/066.csv
- Supplementary material/Searches_15_nov_2014/067.csv
- Supplementary material/Searches_15_nov_2014/068.csv
- Supplementary material/Searches_15_nov_2014/069.csv
- Supplementary material/Searches_15_nov_2014/070.csv
- Supplementary material/Searches_15_nov_2014/071.csv
- Supplementary material/Searches_15_nov_2014/072.csv
- Supplementary material/Searches_15_nov_2014/073.csv
- Supplementary material/Searches_15_nov_2014/074.csv
- Supplementary material/Searches_15_nov_2014/075.csv
- Supplementary material/Searches_15_nov_2014/076.csv
- Supplementary material/Searches_15_nov_2014/077.csv
- Supplementary material/Searches_15_nov_2014/078.csv
- Supplementary material/Searches_15_nov_2014/079.csv
- Supplementary material/Searches_15_nov_2014/080.csv
- Supplementary material/Searches_15_nov_2014/081.csv
- Supplementary material/Searches_15_nov_2014/082.csv
- Supplementary material/Searches_15_nov_2014/083.csv
- Supplementary material/Searches_15_nov_2014/084.csv
- Supplementary material/Searches_15_nov_2014/085.csv
- Supplementary material/Searches_15_nov_2014/086.csv
- Supplementary material/Searches_15_nov_2014/087.csv
- Supplementary material/Searches_15_nov_2014/088.csv
- Supplementary material/Searches_15_nov_2014/089.csv
- Supplementary material/Searches_15_nov_2014/090.csv
- Supplementary material/Searches_15_nov_2014/091.csv
- Supplementary material/Searches_15_nov_2014/092.csv
- Supplementary material/Searches_15_nov_2014/093.csv
- Supplementary material/Searches_15_nov_2014/110.csv
- Supplementary material/Searches_15_nov_2014/115.csv
- Supplementary material/Searches_15_nov_2014/116.csv
- Supplementary material/Searches_15_nov_2014/125.csv
- Supplementary material/Searches_15_nov_2014/126.csv
- Supplementary material/Searches_15_nov_2014/141.csv
- Supplementary material/Searches_15_nov_2014/142.csv
- Supplementary material/Searches_15_nov_2014/210.csv
- Supplementary material/Searches_15_nov_2014/215.csv
- Supplementary material/Searches_15_nov_2014/216.csv
- Supplementary material/Searches_15_nov_2014/225.csv
- Supplementary material/Searches_15_nov_2014/226.csv
- Supplementary material/Searches_15_nov_2014/241.csv
- Supplementary material/Searches_15_nov_2014/242.csv
- Supplementary material/Searches_15_nov_2014/310.csv
- Supplementary material/Searches_15_nov_2014/315.csv
- Supplementary material/Searches_15_nov_2014/316.csv
- Supplementary material/Searches_15_nov_2014/325.csv
- Supplementary material/Searches_15_nov_2014/326.csv
- Supplementary material/Searches_15_nov_2014/341.csv
- Supplementary material/Searches_15_nov_2014/342.csv
- Supplementary material/Searches_15_nov_2014/410.csv
- Supplementary material/Searches_15_nov_2014/415.csv
- Supplementary material/Searches_15_nov_2014/416.csv
- Supplementary material/Searches_15_nov_2014/425.csv
- Supplementary material/Searches_15_nov_2014/426.csv
- Supplementary material/Searches_15_nov_2014/441.csv
- Supplementary material/Searches_15_nov_2014/442.csv
- Supplementary material/Searches_15_nov_2014/510.csv
- Supplementary material/Searches_15_nov_2014/515.csv
- Supplementary material/Searches_15_nov_2014/516.csv
- Supplementary material/Searches_15_nov_2014/525.csv
- Supplementary material/Searches_15_nov_2014/526.csv
- Supplementary material/Searches_15_nov_2014/541.csv
- Supplementary material/Searches_15_nov_2014/542.csv
- Supplementary material/Searches_15_nov_2014/610.csv
- Supplementary material/Searches_15_nov_2014/615.csv
- Supplementary material/Searches_15_nov_2014/616.csv
- Supplementary material/Searches_15_nov_2014/625.csv
- Supplementary material/Searches_15_nov_2014/626.csv
- Supplementary material/Searches_15_nov_2014/641.csv
- Supplementary material/Searches_15_nov_2014/642.csv
- Supplementary material/Searches_15_nov_2014/B0110.csv
- Supplementary material/Searches_15_nov_2014/B0111.csv
- Supplementary material/Searches_15_nov_2014/B0112.csv
- Supplementary material/Searches_15_nov_2014/B0113.csv
- Supplementary material/Searches_15_nov_2014/B0114.csv
- Supplementary material/Searches_15_nov_2014/B0115.csv
- Supplementary material/Searches_15_nov_2014/B0116.csv
- Supplementary material/Searches_15_nov_2014/B0117.csv
- Supplementary material/Searches_15_nov_2014/B0118.csv
- Supplementary material/Searches_15_nov_2014/B0119.csv
- Supplementary material/Searches_15_nov_2014/B0120.csv
- Supplementary material/Searches_15_nov_2014/B0121.csv
- Supplementary material/Searches_15_nov_2014/B0122.csv
- Supplementary material/Searches_15_nov_2014/B0123.csv
- Supplementary material/Searches_15_nov_2014/B0124.csv
- Supplementary material/Searches_15_nov_2014/B0125.csv
- Supplementary material/Searches_15_nov_2014/B0126.csv
- Supplementary material/Searches_15_nov_2014/B0127.csv
- Supplementary material/Searches_15_nov_2014/B0128.csv
- Supplementary material/Searches_15_nov_2014/B0129.csv
- Supplementary material/Searches_15_nov_2014/B0130.csv
- Supplementary material/Searches_15_nov_2014/B0131.csv
- Supplementary material/Searches_15_nov_2014/B0132.csv
- Supplementary material/Searches_15_nov_2014/B0133.csv
- Supplementary material/Searches_15_nov_2014/B0134.csv
- Supplementary material/Searches_15_nov_2014/B0135.csv
- Supplementary material/Searches_15_nov_2014/B0136.csv
- Supplementary material/Searches_15_nov_2014/B0137.csv
- Supplementary material/Searches_15_nov_2014/B0138.csv
- Supplementary material/Searches_15_nov_2014/B0139.csv
- Supplementary material/Searches_15_nov_2014/B0140.csv
- Supplementary material/Searches_15_nov_2014/B0141.csv
- Supplementary material/Searches_15_nov_2014/B0142.csv
- Supplementary material/Searches_15_nov_2014/B0143.csv
- Supplementary material/Searches_15_nov_2014/B0144.csv
- Supplementary material/Searches_15_nov_2014/B0145.csv
- Supplementary material/Searches_15_nov_2014/B0146.csv
- Supplementary material/Searches_15_nov_2014/B0147.csv
- Supplementary material/Searches_15_nov_2014/B0148.csv
- Supplementary material/Searches_15_nov_2014/B0149.csv
- Supplementary material/Searches_15_nov_2014/B0150.csv
- Supplementary material/Searches_15_nov_2014/B0151.csv
- Supplementary material/Searches_15_nov_2014/B0152.csv
- Supplementary material/Searches_15_nov_2014/B0153.csv
- Supplementary material/Searches_15_nov_2014/B0154.csv
- Supplementary material/Searches_15_nov_2014/B0155.csv
- Supplementary material/Searches_15_nov_2014/B0156.csv
- Supplementary material/Searches_15_nov_2014/B0157.csv
- Supplementary material/Searches_15_nov_2014/B0158.csv
- Supplementary material/Searches_15_nov_2014/B0159.csv
- Supplementary material/Searches_15_nov_2014/B0160.csv
- Supplementary material/Searches_15_nov_2014/B0161.csv
- Supplementary material/Searches_15_nov_2014/B0162.csv
- Supplementary material/Searches_15_nov_2014/B0163.csv
- Supplementary material/Searches_15_nov_2014/B0164.csv
- Supplementary material/Searches_15_nov_2014/B0165.csv
- Supplementary material/Searches_15_nov_2014/B0166.csv
- Supplementary material/Searches_15_nov_2014/B0167.csv
- Supplementary material/Searches_15_nov_2014/B0168.csv
- Supplementary material/Searches_15_nov_2014/B0169.csv
- Supplementary material/Searches_15_nov_2014/B0170.csv
- Supplementary material/Searches_15_nov_2014/B0171.csv
- Supplementary material/Searches_15_nov_2014/B0172.csv
- Supplementary material/Searches_15_nov_2014/B0173.csv
- Supplementary material/Searches_15_nov_2014/B0174.csv
- Supplementary material/Searches_15_nov_2014/B0175.csv
- Supplementary material/Searches_15_nov_2014/B0176.csv
- Supplementary material/Searches_15_nov_2014/B0177.csv
- Supplementary material/Searches_15_nov_2014/B0178.csv
- Supplementary material/Searches_15_nov_2014/B0179.csv
- Supplementary material/Searches_15_nov_2014/B0180.csv
- Supplementary material/Searches_15_nov_2014/B0181.csv
- Supplementary material/Searches_15_nov_2014/B0182.csv
- Supplementary material/Searches_15_nov_2014/B0183.csv
- Supplementary material/Searches_15_nov_2014/B0184.csv
- Supplementary material/Searches_15_nov_2014/B0185.csv
- Supplementary material/Searches_15_nov_2014/B0186.csv
- Supplementary material/Searches_15_nov_2014/B0187.csv
- Supplementary material/Searches_15_nov_2014/B0188.csv
- Supplementary material/Searches_15_nov_2014/B0189.csv
- Supplementary material/Searches_15_nov_2014/B0190.csv
- Supplementary material/Searches_15_nov_2014/B0191.csv
- Supplementary material/Searches_15_nov_2014/B0192.csv
- Supplementary material/Searches_15_nov_2014/B0193.csv
- Supplementary material/Searches_15_nov_2014/B0194.csv
- Supplementary material/Searches_15_nov_2014/B0195.csv
- Supplementary material/Searches_15_nov_2014/B0196.csv
- Supplementary material/Searches_15_nov_2014/B0197.csv
- Supplementary material/Searches_15_nov_2014/B0198.csv
- Supplementary material/Searches_15_nov_2014/B0199.csv
- Supplementary material/Searches_15_nov_2014/B0200.csv
- Supplementary material/Searches_15_nov_2014/B0201.csv
- Supplementary material/Searches_15_nov_2014/B0202.csv
- Supplementary material/Searches_15_nov_2014/B0203.csv
- Supplementary material/Searches_15_nov_2014/B0204.csv
- Supplementary material/Searches_15_nov_2014/B0205.csv
- Supplementary material/Searches_15_nov_2014/B0206.csv
- Supplementary material/Searches_15_nov_2014/B0207.csv
- Supplementary material/Searches_15_nov_2014/B0208.csv
- Supplementary material/Searches_15_nov_2014/C0110.csv
- Supplementary material/Searches_15_nov_2014/C0111.csv
- Supplementary material/Searches_15_nov_2014/C0112.csv
- Supplementary material/Searches_15_nov_2014/C0113.csv
- Supplementary material/Searches_15_nov_2014/C0114.csv
- Supplementary material/Searches_15_nov_2014/C0115.csv
- Supplementary material/Searches_15_nov_2014/C0116.csv
- Supplementary material/Searches_15_nov_2014/C0210.csv
- Supplementary material/Searches_15_nov_2014/C0211.csv
- Supplementary material/Searches_15_nov_2014/C0212.csv
- Supplementary material/Searches_15_nov_2014/C0213.csv
- Supplementary material/Searches_15_nov_2014/C0214.csv
- Supplementary material/Searches_15_nov_2014/C0215.csv
- Supplementary material/Searches_15_nov_2014/C0216.csv
- Supplementary material/Searches_15_nov_2014/C0310.csv
- Supplementary material/Searches_15_nov_2014/C0311.csv
- Supplementary material/Searches_15_nov_2014/C0312.csv
- Supplementary material/Searches_15_nov_2014/C0313.csv
- Supplementary material/Searches_15_nov_2014/C0314.csv
- Supplementary material/Searches_15_nov_2014/C0315.csv
- Supplementary material/Searches_15_nov_2014/C0316.csv
- Supplementary material/Searches_15_nov_2014/C0410.csv
- Supplementary material/Searches_15_nov_2014/C0411.csv
- Supplementary material/Searches_15_nov_2014/C0412.csv
- Supplementary material/Searches_15_nov_2014/C0510.csv
- Supplementary material/Searches_15_nov_2014/C0511.csv
- Supplementary material/Searches_15_nov_2014/C0512.csv
- Supplementary material/Searches_15_nov_2014/C0610.csv
- Supplementary material/Searches_15_nov_2014/C0611.csv
- Supplementary material/Searches_15_nov_2014/C0612.csv
- Supplementary material/Searches_15_nov_2014/C0710.csv
- Supplementary material/Searches_15_nov_2014/C0711.csv
- Supplementary material/Searches_15_nov_2014/C0712.csv
- Supplementary material/Searches_15_nov_2014/C0810.csv
- Supplementary material/Searches_15_nov_2014/C0811.csv
- Supplementary material/Searches_15_nov_2014/C0812.csv
- Supplementary material/Searches_15_nov_2014/C0910.csv
- Supplementary material/Searches_15_nov_2014/C0911.csv
- Supplementary material/Searches_15_nov_2014/C0912.csv
- Supplementary material/Searches_15_nov_2014/C1010.csv
- Supplementary material/Searches_15_nov_2014/C1011.csv
- Supplementary material/Searches_15_nov_2014/C1012.csv
- Supplementary material/Searches_15_nov_2014/C1110.csv
- Supplementary material/Searches_15_nov_2014/C1111.csv
- Supplementary material/Searches_15_nov_2014/C1112.csv
- Supplementary material/Searches_15_nov_2014/C1210.csv
- Supplementary material/Searches_15_nov_2014/C1211.csv
- Supplementary material/Searches_15_nov_2014/C1212.csv
- Supplementary material/Searches_15_nov_2014/C1310.csv
- Supplementary material/Searches_15_nov_2014/C1311.csv
- Supplementary material/Searches_15_nov_2014/C1312.csv
- Supplementary material/Searches_15_nov_2014/C1410.csv
- Supplementary material/Searches_15_nov_2014/C1411.csv
- Supplementary material/Searches_15_nov_2014/C1412.csv
- Supplementary material/Searches_15_nov_2014/C1510.csv
- Supplementary material/Searches_15_nov_2014/C1511.csv
- Supplementary material/Searches_15_nov_2014/C1512.csv
- Supplementary material/Searches_15_nov_2014/C1610.csv
- Supplementary material/Searches_15_nov_2014/C1611.csv
- Supplementary material/Searches_15_nov_2014/C1612.csv
- Supplementary material/Searches_15_nov_2014/D0110.csv
[truncated: 105 more entries]
