# Supplementary material for: A surge of p-values between 0.041 and 0.049 in recent decades (but negative results are increasing rapidly too)
Source: PeerJ. 2015 Jan 22;3:e733. doi: 10.7717/peerj.733 (PMC4312079; doi:10.7717/peerj.733)
Supplement: Supplemental Information [file peerj-03-733-s007.zip › Supplementary material/C.m]

axis equal off
hold on
plot(r+xp,r+yp,'k')
plot(r+xp+ov,r+yp,'k')
plot(r+xp+ov/2,r+yp+ov,'k');
