# Supplementary material for: A surge of p-values between 0.041 and 0.049 in recent decades (but negative results are increasing rapidly too)
Source: PeerJ. 2015 Jan 22;3:e733. doi: 10.7717/peerj.733 (PMC4312079; doi:10.7717/peerj.733)
Supplement: Supplemental Information [file peerj-03-733-s007.zip › Supplementary material/Fanelli_2012_2.xlsx]

## Sheet: Sheet1
Figure 1	All	Physical	Biological	Social
1991	70.1785	62.985	72.943	69.159											40.357	70.1785
1992	69.2945	75.063	67.064	71.005											38.589	69.2945
1993	78.172	80.921	78.683	74.396											56.344	78.172
1994	74.766	77.175	77.52	64.311											49.532	74.766
1995	71.0245	75.072	68.388	76.543											42.049	71.0245
1996	81.075	74.566	81.908	85.498											62.15	81.075
1997	79.7265	76.877	80.124	81.905											59.453	79.7265
1998	79.8835	81.107	81.253	74.264											59.767	79.8835
1999	82.4585	84.366	81.253	84.859											64.917	82.4585
2000	82.779	78.643	83.876	83.377											65.558	82.779
2001	81.4145	78.187	83.063	80.612											62.829	81.4145
2002	81.083	74.418	81.086	89.262											62.166	81.083
2003	81.0775	79.485	80.094	89.238											62.155	81.0775
2004	84.4675	84.202	83.365	91.864											68.935	84.4675
2005	88.5735	86.955	89.24	88.931											77.147	88.5735
2006	83.634	79.308	83.867	89.736											67.268	83.634
2007	85.846	81.256	87.128	89.736											71.692	85.846
