# Supplementary material for: A surge of p-values between 0.041 and 0.049 in recent decades (but negative results are increasing rapidly too)
Source: PeerJ. 2015 Jan 22;3:e733. doi: 10.7717/peerj.733 (PMC4312079; doi:10.7717/peerj.733)
Supplement: Supplemental Information [file peerj-03-733-s007.zip › Supplementary material/NP.m]

hold on
plot(Y,squeeze(temp(I1(1),I2(1),:)),'g-v','Linewidth',3,'MarkerFaceColor','g')
plot(Y,squeeze(temp(I1(2),I2(1),:)),'g:v','Linewidth',3,'MarkerFaceColor','w')
plot(Y,squeeze(temp(I1(1),I2(2),:)),'m-o','Linewidth',3,'MarkerFaceColor','m')
plot(Y,squeeze(temp(I1(2),I2(2),:)),'m:o','Linewidth',3,'MarkerFaceColor','w')
plot(Y,squeeze(temp(I1(1),I2(3),:)),'k-s','Linewidth',3,'MarkerFaceColor','k')
plot(Y,squeeze(temp(I1(2),I2(3),:)),'k:s','Linewidth',3,'MarkerFaceColor','w')
