# Supplementary material for: A surge of p-values between 0.041 and 0.049 in recent decades (but negative results are increasing rapidly too)
Source: PeerJ. 2015 Jan 22;3:e733. doi: 10.7717/peerj.733 (PMC4312079; doi:10.7717/peerj.733)
Supplement: Supplemental Information [file peerj-03-733-s007.zip › Supplementary material/NP2.m]

hold on
plot(Y,squeeze(temp(I1(1),I2(1),:)./temp(I1(2),I2(1),:)),'g-v','Linewidth',3, 'MarkerFaceColor','g')
plot(Y,squeeze(temp(I1(1),I2(2),:)./temp(I1(2),I2(2),:)),'m-o','Linewidth',3, 'MarkerFaceColor','m')
plot(Y,squeeze(temp(I1(1),I2(3),:)./temp(I1(2),I2(3),:)),'k-s','Linewidth',3, 'MarkerFaceColor','k')
plot(Y,temp2(I2(1),1)+Y*temp2(I2(1),2),'g--','Linewidth',3)
plot(Y,temp2(I2(2),1)+Y*temp2(I2(2),2),'m--','Linewidth',3)
plot(Y,temp2(I2(3),1)+Y*temp2(I2(3),2),'k--','Linewidth',3)
