# Supplementary material for: A surge of p-values between 0.041 and 0.049 in recent decades (but negative results are increasing rapidly too)
Source: PeerJ. 2015 Jan 22;3:e733. doi: 10.7717/peerj.733 (PMC4312079; doi:10.7717/peerj.733)
Supplement: Supplemental Information [file peerj-03-733-s007.zip › Supplementary material/NP3.m]

hold on
plot(Y,squeeze(CDIR(temp,3,:)),'g-o','Linewidth',3,'MarkerFaceColor','w');
plot(Y,squeeze(CDIR(temp,9,:)),'g--s','Linewidth',3,'MarkerFaceColor','w');
plot(Y,squeeze(CDIR(temp,6,:)),'g-.v','Linewidth',3,'MarkerFaceColor','g');
plot(Y,squeeze(CDIR(temp,1,:)),'m-o','Linewidth',3,'MarkerFaceColor','w');
plot(Y,squeeze(CDIR(temp,7,:)),'m--s','Linewidth',3,'MarkerFaceColor','w');
plot(Y,squeeze(CDIR(temp,4,:)),'m-.v','Linewidth',3,'MarkerFaceColor','m');
plot(Y,squeeze(CDIR(temp,2,:)),'k-o','Linewidth',3,'MarkerFaceColor','w');
plot(Y,squeeze(CDIR(temp,8,:)),'k--s','Linewidth',3,'MarkerFaceColor','w');
plot(Y,squeeze(CDIR(temp,5,:)),'k-.v','Linewidth',3,'MarkerFaceColor','k');
ylabel('Percentage of papers','FontSize',24,'FontName','Arial')
