# Supplementary material for: A surge of p-values between 0.041 and 0.049 in recent decades (but negative results are increasing rapidly too)
Source: PeerJ. 2015 Jan 22;3:e733. doi: 10.7717/peerj.733 (PMC4312079; doi:10.7717/peerj.733)
Supplement: Supplemental Information [file peerj-03-733-s007.zip › Supplementary material/RDY.m]

temp=xlsread(filename,1,'A9:B100'); % read year and  citations
YC=NaN(size(Y));
for i3=1:size(temp,1);
    yearid=find(Y==temp(i3),1);
    if ~isempty(yearid)
        YC(yearid)=temp(i3,2);
    end
end
