# Supplementary material for: A surge of p-values between 0.041 and 0.049 in recent decades (but negative results are increasing rapidly too)
Source: PeerJ. 2015 Jan 22;3:e733. doi: 10.7717/peerj.733 (PMC4312079; doi:10.7717/peerj.733)
Supplement: Supplemental Information [file peerj-03-733-s007.zip › Supplementary material/RP.m]

xlabel('Publication year','FontSize',24,'FontName','Arial')
ylabel('Ratio significant to non-significant results','FontSize',24,'FontName','Arial')
h=findobj('FontName','Helvetica');
set(h,'FontSize',20,'Fontname','Arial')
set(gca,'xlim',[1990 2013])
grid on
