# Supplementary material for: A surge of p-values between 0.041 and 0.049 in recent decades (but negative results are increasing rapidly too)
Source: PeerJ. 2015 Jan 22;3:e733. doi: 10.7717/peerj.733 (PMC4312079; doi:10.7717/peerj.733)
Supplement: Supplemental Information [file peerj-03-733-s007.zip › Supplementary material/Searches_15_nov_2014/010.csv]

Scopus refine results values
Your query : (ABS({.}))
Number of results : 40190532
YEAR		AUTHOR NAME		SUBJECT AREA		DOCUMENT TYPE		SOURCE TITLE		KEYWORD		AFFILIATION		COUNTRY		SOURCE TYPE		LANGUAGE
2104	7	Anon,	64096	Agricultural and Biological Sciences	2693800	Article	28907545	Proceedings of SPIE the International Society for Optical Engineering	315603	Article	11928502	University of Tokyo	179982	United States	10407318	Journals	33682759	English	35388849
2019	1	Li, W.	11927	Arts and Humanities	509585	Conference Paper	5955014	Lecture Notes in Computer Science Including Subseries Lecture Notes in Artificial Intelligence and Lecture Notes in Bioinformatics	233014	Human	9485202	VA Medical Center	160909	China	3551991	Conference Proceedings	4549820	Chinese	1181722
2016	1	ANON,	7035	Biochemistry, Genetics and Molecular Biology	5318219	Review	2051849	Journal of Biological Chemistry	141212	Priority journal	6329633	University of Toronto	153376	United Kingdom	2628437	Book Series	902319	German	710249
2015	16491	Wang, W.	6933	Business, Management and Accounting	615996	Article in Press	230407	Advanced Materials Research	127877	Humans	6295467	UC Berkeley	150282	Japan	2507625	Trade Publications	661577	French	489541
2014	1776168	Liu, W.	5543	Chemical Engineering	1663821	Book Chapter	177104	Journal of the American Chemical Society	121787	Male	5793483	Russian Academy of Sciences	149194	Germany	2416316	Books	376829	Russian	412005
2013	2317062	Zhang, W.	4865	Chemistry	3385781	Short Survey	169650	Journal of Applied Physics	120219	Female	5662877	CNRS Centre National de la Recherche Scientifique	142874	France	1731943	Reports	13976	Japanese	362541
2012	2252896	Wang, T.	4803	Computer Science	3041585	Note	104795	Journal of Chemical Physics	108354	Adult	4206359	Kyoto University	142164	Canada	1403291	Undefined	3252	Spanish	294155
2011	2187423	Wang, Y.	4768	Decision Sciences	349958	Conference Review	76703	Plos One	107420	Controlled study	4204727	Massachusetts Institute of Technology	133065	Italy	1313114			Portuguese	157589
2010	2041207	Zhang, W.	4287	Dentistry	203622	Book	70907	Applied Physics Letters	106774	Nonhuman	3819490	University of Washington Seattle	131040	India	1048698			Italian	136736
2009	1908888	Chen, W.	4227	Earth and Planetary Sciences	2092753	Business Article	41083	Physical Review Letters	98585	Animals	2669403	University of Cambridge	130703	Spain	922301			Polish	125600
2008	1800449	Wang, W.	3876	Economics, Econometrics and Finance	404706	Letter	30757	Physical Review B Condensed Matter and Materials Physics	97591	Animal	2169294	Universidade de Sao Paulo - USP	129790	Australia	917279			Czech	53304
2007	1710700	Li, P.	3809	Energy	932846	Editorial	19172	Proceedings of the National Academy of Sciences of the United States of America	94343	Aged	2158686	Tsinghua University	124291	Russian Federation	773715			Turkish	48671
2006	1613519	Wang, Y.	3789	Engineering	8372255	Report	14437	SAE Technical Papers	87252	Major clinical study	1944462	University Michigan Ann Arbor	123431	Netherlands	763521			Dutch	40045
2005	1521691	Li, Y.	3777	Environmental Science	2059398	Erratum	5825	Applied Mechanics and Materials	83777	Middle Aged	1904097	University of California, Los Angeles	122721	South Korea	716739			Korean	33317
2004	1327794	Li, H.	3739	Health Professions	513728	Abstract Report	3105	Nature	76502	Review	1553773	University of Wisconsin Madison	122073	Brazil	587156			Hungarian	23788
2003	1183348	Wang, Q.	3698	Immunology and Microbiology	1390805	Patent	799	Biochemical and Biophysical Research Communications	71239	Animal experiment	1516514	UCL	120893	Sweden	557348			Croatian	20810
2002	1086316	Wang, Y.	3658	Materials Science	3379731	Dissertation	36	Tetrahedron Letters	67427	Unclassified drug	1509554	University of Oxford	118453	Switzerland	551094			Bulgarian	16846
2001	1045330	Wu, W.	3620	Mathematics	1946343	Undefined	2331344	Aip Conference Proceedings	66549	Adolescent	1346895	Osaka University	115646	Taiwan	497973			Romanian	16386
2000	1033978	Li, L.	3615	Medicine	10215319			Physical Review B	63524	Clinical article	1239813	Chinese Academy of Sciences	114146	Poland	471538			Slovak	16096
1999	974438	Wang, B.	3595	Multidisciplinary	357912			Journal of Organic Chemistry	61077	Methodology	1228930	The University of British Columbia	111354	Belgium	404961			Serbian	15853
1998	959582	Yang, L.	3577	Neuroscience	1188760			Biochemistry	59572	Rat	1165524	University of Minnesota Twin Cities	109343	Turkey	367718			Danish	14571
1997	956971	Li, Q.	3475	Nursing	399387			Astrophysical Journal	58911	Case report	1129913	Ohio State University	108841	Israel	339396			Ukrainian	11913
1996	935105	Wang, F.	3462	Pharmacology, Toxicology and Pharmaceutics	1456680			Chemical Physics Letters	54342	Rats	1124741	Stanford University	108750	Denmark	299526			Norwegian	10491
1995	728326	Li, F.	3437	Physics and Astronomy	5093660			Journal of Immunology	54173	Child	1049659	University of Florida	106629	Austria	292915			Slovene	9426
1994	694802	Li, P.	3342	Psychology	843301			Optics Infobase Conference Papers	53922	Animal cell	1024237	Imperial College London	106319	Iran	275674			Swedish	7432
1993	650787	Li, H.	3341	Social Sciences	1833428			Brain Research	52492	Human cell	1023868	University of California, San Diego	104884	Finland	270027			Hebrew	5886
1992	587725	Wang, Y.	3316	Veterinary	322994			Science	52488	Support, Non-U.S. Gov't	1016365	Zhejiang University	104596	Greece	225723			Lithuanian	5108
1991	596419	Li, M.	3305	Undefined	424122			Materials Research Society Symposium Proceedings	52416	Mice	1009040	Pennsylvania State University	104581	Norway	225121			Finnish	4232
1990	563023	Zhang, J.	3268					Inorganic Chemistry	44206	Mouse	967366	UC Davis	103228	Czech Republic	216793			Greek	4133
1989	545158	Liu, Y.	3260					Journal of Physical Chemistry	42130	Metabolism	937406	Cornell University	100329	Mexico	210182			Persian	3925
1988	496610	Liu, T.	3235					Tetrahedron	41694	Animal tissue	895562	University of Pennsylvania	97952	Hong Kong	196779			Arabic	2699
1987	483009	Liu, B.	3081					Electronics Letters	41203	Computer simulation	867757	Universita degli Studi di Roma La Sapienza	97555	Singapore	187157			Bosnian	2232
1986	485319	Wang, Y.	3004					Cancer Research	41133	Mathematical models	799455	University of California, San Francisco	97464	Portugal	182207			Afrikaans	1557
1985	515644	Liu, W.	2992					Analytical Chemistry	41114	Time Factors	792804	University of Texas at Austin	97235	South Africa	179727			Estonian	1213
1984	481066	Li, N.	2977					Journal of Applied Polymer Science	40024	Algorithms	783037	University of Manchester	94881	New Zealand	169122			Catalan	1029
1983	417430	Li, B.	2966					Materials Science Forum	39688	Animal model	702937	Tohoku University	94112	Hungary	161422			Thai	758
1982	376146	Wang, L.	2951					Journal of Virology	39030	Physiology	699655	Texas A and M University	93784	Argentina	154341			Malay	683
1981	367371	Chen, L.	2931					Physical Review A Atomic Molecular and Optical Physics	38954	Clinical trial	680762	University of Alberta	91400	Malaysia	147183			Azerbaidzhani	626
1980	367037	Li, L.	2893					Acta Crystallographica Section E Structure Reports Online	38455	Middle Age	669119	University of Maryland	91019	Ukraine	143288			Icelandic	394
1979	357517	Yang, Y.	2883					Physical Review D Particles Fields Gravitation and Cosmology	38177	Drug effect	648804	Harvard Medical School	89928	Ireland	132951			Indonesian	265
1978	320726	Liu, H.	2880					Blood	38008	Support, U.S. Gov't, P.H.S.	643064	Shanghai Jiaotong University	89914	Egypt	131232			Latvian	191
1977	299561	Zhang, J.	2860					Acta Horticulturae	37867	In vitro study	642912	Purdue University	88777	Romania	128570			Georgian	116
1976	294681	Wang, J.	2849					FEBS Letters	37351	Protein expression	639883	Inserm	88171	Thailand	106455			Albanian	55
1975	299227	Liu, F.	2809					Thin Solid Films	37118	United States	610208	McGill University	87727	Saudi Arabia	92155			Macedonian	46
1974	286543	Liu, G.	2718					Journal of Chromatography A	37079	Comparative study	607684	University of Sydney	86944	Chile	89920			Esperanto	43
1973	242409	Liu, L.	2673					Physical Review	37016	Animalia	601459	The University of North Carolina at Chapel Hill	86078	Pakistan	78567			Gallegan	21
1972	130801	Chen, X.	2657					Review of Scientific Instruments	36315	Genetics	589127	Consiglio Nazionale delle Ricerche	85227	Russia	78462			Urdu	20
1971	124170	Chen, L.	2654					Macromolecules	36086	Chemistry	577329	University of Melbourne	84710	Slovakia	70338			Belorusian	18
1970	122712	Liu, X.	2652					Langmuir	36012	Human tissue	573770	Kyushu University	84527	Croatia	69238			Hindi	17
1969	107301	Zhou, J.	2635					Key Engineering Materials	35856	Molecular Sequence Data	569192	Eidgenossische Technische Hochschule Zurich	84094	Bulgaria	67185			Irish gaelic	13
1968	69184	Zhang, L.	2588					Journal of Physical Chemistry B	35558	Diagnosis	565482	University of Arizona	81947	Slovenia	62245			Basque	10
1967	55588	Wang, B.	2579					Journal of Agricultural and Food Chemistry	35332	Aged, 80 and over	554783	Columbia University in the City of New York	81458	Nigeria	60831			Vietnamese	7
1966	56124	Li, N.	2576					Journal of Physics Conference Series	34523	Treatment Outcome	552133	Seoul National University	80842	Tunisia	48457			Tagalog	4
1965	39169	Li, L.	2572					Chemical Communications	34431	Treatment outcome	542428	National University of Singapore	80791	Colombia	48214			Mongolian	1
1964	34609	Wang, F.	2552					Solid State Communications	34112	Middle aged	537741	University of Chicago	80564	Serbia	41833
1963	31054	Zhang, H.	2534					Journal of Magnetism and Magnetic Materials	33839	Follow up	534795	Peking University	79919	Algeria	35487
1962	28935	Wang, P.	2529					IEEE Transactions on Magnetics	33746	Therapy	521377	Universite Pierre et Marie Curie	77168	Venezuela	35180
1961	25494	Wang, W.	2507					Journal of Crystal Growth	33478	Child, Preschool	510704	University of Pittsburgh	76676	Morocco	33133
1960	22794	Gao, F.	2502					Physical Review E Statistical Nonlinear and Soft Matter Physics	33241	Normal human	500999	King's College London	76642	Yugoslavia	31944
1959	21187	Inoue, A.	2455					Journal of Organometallic Chemistry	33208	Pregnancy	487481	Michigan State University	76597	Belarus	30933
1958	18390	Lu, W.	2441					Astronomy and Astrophysics	33139	English Abstract	483785	University of Illinois at Urbana-Champaign	76221	Lithuania	30544
1957	16710	Liu, J.	2431					Physical Review D	32745	Infant	476983	University of Queensland	75968	Indonesia	30315
1956	13049	Li, J.	2428					Journal of Alloys and Compounds	32591	Drug efficacy	474959	Ludwig-Maximilians-Universitat Munchen	75379	Cuba	28381
1955	13480	Wang, H.	2390					Surface Science	32263	Pathology	471380	Tokyo Institute of Technology	75291	Bangladesh	26140
1954	12789	Chen, T.	2375					Journal of Bacteriology	31944	Optimization	470217	Lunds Universitet	74917	Germany (Democratic Republic, DDR)	26091
1953	11618	Liu, Y.	2333					Cancer	31118	Risk Factors	463443	Johns Hopkins University	74798	Jordan	26088
1952	11537	Zhang, F.	2304					Physics Letters Section B Nuclear Elementary Particle and High Energy Physics	30854	Retrospective Studies	461998	Harbin Institute of Technology	74641	United Arab Emirates	24848
1951	10846	Wei, W.	2295					Journal of Materials Science	30378	Gene expression	457892	Moskovskij Gosudarstvennyj Universitet	74199	Estonia	24142
1950	9728	Zhang, M.	2293					Nucleic Acids Research	30255	Comparative Study	455078	Nagoya University	72947	Czechoslovakia	23673
1949	7134	Yang, T.	2290					Journal of Physics Condensed Matter	30130	Kinetics	448061	Alma Mater Studiorum Universita di Bologna	72869	Viet Nam	23315
1948	6214	Li, M.	2278					Journal of the Physical Society of Japan	30021	Conference paper	440100	University of New South Wales UNSW Australia	71996	Kenya	22781
1947	4795	Zhang, H.	2237					Biochemical Journal	29963	Risk factor	430711	Universita degli Studi di Milano	70533	Kuwait	18725
1946	3905	Wu, J.	2216					Neuroscience Letters	29696	Immunohistochemistry	425496	Yale University	70383	Philippines	17355
1945	3343	Huang, W.	2200					ICASSP IEEE International Conference on Acoustics Speech and Signal Processing Proceedings	29349	Nucleotide sequence	419123	University of Southern California	69865	Lebanon	17211
1944	2963	Wang, L.	2197					Journal of Neuroscience	29123	Enzyme activity	415311	Massachusetts General Hospital	69830	Latvia	14932
1943	3183	Xu, J.	2184					Applied Surface Science	29046	Follow-Up Studies	414558	Technische Universitat Munchen	69665	Puerto Rico	13959
1942	3731	Zhang, L.	2158					European Journal of Pharmacology	28890	Prognosis	414102	Hokkaido University	69370	Iceland	13751
1941	4056	Li, L.	2142					Applied Optics	28673	Histology	413219	Northwestern University	69086	Cyprus	13633
1940	4190	Wang, J.	2141					Analytica Chimica Acta	28235	Cells, Cultured	402166	Katholieke Universiteit Leuven	68680	Uruguay	12534
1939	4342	Wang, Q.	2131					Journal of the Electrochemical Society	28147	Amino Acid Sequence	388686	Harvard University	67890	Peru	11728
1938	3974	Chen, X.	2109					Infection and Immunity	28114	Theoretical study	373430	National Taiwan University	67798	Armenia	11646
1937	3850	Zhang, F.	2108					Journal of Urology	27900	Signal transduction	372393	Universita degli Studi di Padova	66795	Ethiopia	11638
1936	3547	Chen, H.	2099					Nuclear Instruments and Methods in Physics Research Section A Accelerators Spectrometers Detectors and Associated Equipment	27728	Base Sequence	366937	University of Edinburgh	66035	Sri Lanka	11104
1935	3232	Li, J.	2090					Physical Review A	27383	Brain	366851	University of Colorado at Boulder	65787	Iraq	10971
1934	3199	Wang, F.	2086					American Journal of Obstetrics and Gynecology	27311	Pathophysiology	366363	Huazhong University of Science and Technology	65671	Tanzania	10437
1933	2980	Li, Y.	2086					Journal of Physical Chemistry A	27146	Clinical feature	359655	University of Birmingham	64870	Oman	10201
1932	2782	Li, R.	2084					Optics Communications	27029	Case Report	358805	Universite Paris-Sud XI	64007	Uganda	9696
1931	2803	Li, J.	2060					Journal of Molecular Biology	27014	Young Adult	348629	Monash University	63787	Ghana	9644
1930	2500	Wang, W.	2050					American Journal of Cardiology	26831	Cell culture	348413	Rutgers, The State University of New Jersey	63692	Cameroon	9629
1929	1945	Liu, Y.	2048					Monthly Notices of the Royal Astronomical Society	26827	Liver	347188	IEEE	63682	Georgia	9446
1928	1776	Li, Q.	2036					Geophysical Research Letters	26778	Controlled clinical trial	345842	Universitat Heidelberg	63124	Luxembourg	9427
1927	1545	Xu, B.	2030					Optics Express	26646	Blood	344815	Mayo Clinic	62996	Qatar	9285
1926	1424	Li, G.	2028					Proceedings of the IEEE Conference on Decision and Control	26516	Prospective Studies	344446	UC Irvine	62884	Kazakhstan	8994
1925	1208	Yang, L.	2023					Physics Letters A	26247	Temperature	340388	Helsingin Yliopisto	62671	Azerbaijan	8834
1924	1120	Liu, F.	2021					Endocrinology	26208	DNA	337461	North Carolina State University	62668	Uzbekistan	8660
1923	1094	Yang, M.	2013					Japanese Journal of Applied Physics Part 1 Regular Papers and Short Notes and Review Papers	26107	Mortality	334720	Iowa State University	61364	Costa Rica	8110
1922	1112	Yang, Y.	2006					Journal of Clinical Microbiology	26068	Computer assisted tomography	332018	California Institute of Technology	61301	Zimbabwe	7217
1921	886	Xu, W.	1975					Phytochemistry	25855	Risk assessment	331288	Princeton University	60526	Nepal	7103
1920	763	Yang, W.	1971					Archives of Biochemistry and Biophysics	25766	Psychological aspect	326712	University of Bristol	60464	Macedonia	7036
1919	587	Wang, J.	1958					FASEB Journal	25759	Prevalence	320559	Australian National University	59904	Senegal	6649
1918	490	Chen, M.	1948					Investigative Ophthalmology and Visual Science	25528	Preschool child	319690	Georgia Institute of Technology	59828	Sudan	6286
1917	531	Zhao, J.	1936					Applied and Environmental Microbiology	25438	Retrospective study	319635	Universiteit Gent	59816	Ecuador	5827
1916	527	Li, T.	1934					Physica C Superconductivity and Its Applications	25364	Nuclear magnetic resonance imaging	318481	Universita degli Studi di Napoli Federico II	59549	Bosnia and Herzegovina	5821
1915	422	Chen, G.	1934					Materials Science and Engineering A	25324	Randomized controlled trial	315350	McMaster University	59452	Moldova	5696
1914	445	Li, L.	1928					Environmental Science and Technology	24983	Cell Line	308483	Brigham and Women's Hospital	59413	Jamaica	5201
1913	381	Zhang, N.	1919					Journal of Colloid and Interface Science	24830	Disease severity	307950	Los Alamos National Laboratory	59116	Syrian Arab Republic	5059
1912	404	Li, C.	1909					Electrochimica Acta	24823	Infant, Newborn	307811	University of Southampton	58605	Cote d'Ivoire	4677
1911	344	Sun, J.	1900					Angewandte Chemie International Edition	24793	Cytology	307789	University of Sheffield	58358	Trinidad and Tobago	4670
1910	275	Liu, J.	1897					Life Sciences	24272	Calcium	306966	Virginia Polytechnic Institute and State University	58211	Panama	4530
1909	256	Li, N.	1889					Organometallics	24139	Phenotype	305325	University of Leeds	58121	Botswana	4253
1908	224	Liu, J.	1880					Journal of Clinical Endocrinology and Metabolism	24128	Time	304683	University of Calgary	58071	Libyan Arab Jamahiriya	4086
1907	178	Zhang, W.	1873					Journal of Physical Chemistry C	23929	Mutation	304623	Duke University School of Medicine	57685	Bahrain	4068
1906	140	Pearton, S.J.	1859					Proceedings IEEE International Symposium on Circuits and Systems	23673	Dose-Response Relationship, Drug	302694	University of Illinois at Chicago	57473	Malawi	4039
1905	126	Liu, B.	1846					Polymer	23617	Age	302067	University of Illinois	56800	Burkina Faso	4037
1904	128	De Clercq, E.	1837					Circulation	23587	Histopathology	301660	Delft University of Technology	56541	Macao	3804
1903	86	Zhang, W.	1821					Physica B Condensed Matter	23498	Central nervous system	300258	University of Glasgow	55936	Palestine	3683
1902	97	Liu, M.	1809					Journal of Non Crystalline Solids	23201	Questionnaire	298463	Universitat de Barcelona	55505	Zambia	3671
1901	65	Yang, Q.	1806					Industrial and Engineering Chemistry Research	23185	RNA, Messenger	295071	Karolinska Institutet	55038	Malta	3408
1900	86	Chen, B.	1800					Oil and Gas Journal	23131	Escherichia coli	292072	University of Nottingham	54852	Benin	3197
1899	83	Wang, C.	1793					Virology	23065	Newborn	291918	Western University	54612	Bolivia	3186
1898	81	Chen, M.	1786					International Geoscience and Remote Sensing Symposium IGARSS	23042	Human experiment	287734	University of Iowa	54372	Mongolia	2767
1897	87	Xu, J.	1779					Journal of the Acoustical Society of America	22920	Disease association	285113	Universite de Montreal	54314	Madagascar	2723
1896	115	Chen, C.	1767					Physics Letters B	22908	Apoptosis	283511	University of Liverpool	53912	Congo	2690
1895	112	Lee, S.J.	1762					Annals of Thoracic Surgery	22887	Scanning electron microscopy	279711	Indiana University	53745	Papua New Guinea	2661
1894	79	Wang, X.	1758					Journal of Medicinal Chemistry	22606	Oxygen	278993	Washington University in St. Louis, School of Medicine	53612	Albania	2522
1893	25	Yang, F.	1755					Radiology	22502	Dose response	277132	National Cancer Institute	53444	Yemen	2370
1892	30	Zhao, L.	1754					Bioorganic and Medicinal Chemistry Letters	22480	Questionnaires	275518	Jilin University	53419	North Korea	2295
1891	29	Nakamura, T.	1734					Progress in Biomedical Optics and Imaging Proceedings of SPIE	22289	Chemical structure	273333	Tel Aviv University	53295	Mali	2162
1890	26	Wang, P.	1727					Journal of the Chemical Society Chemical Communications	22268	Proteins	272472	Duke University	53236	Guatemala	2082
1889	28	Li, B.	1725					IEE Conference Publication	22195	Age Factors	271259	Arizona State University	52907	Fiji	2045
1888	26	Huang, Y.	1723					Journal of Pharmacology and Experimental Therapeutics	21987	Synthesis	266923	University of California, Santa Barbara	52893	New Caledonia	1982
1887	25	Yu, Y.	1720					Journal of Physics D Applied Physics	21973	Hypertension	263221	University of Waterloo	52722	Gambia	1940
1886	25	Chen, H.	1717					Antimicrobial Agents and Chemotherapy	21868	Radioisotope	259997	Oak Ridge National Laboratory	52697	Cambodia	1894
1885	19	Liu, L.	1715					Proceedings of the American Control Conference	21846	Cell proliferation	258426	University of Utah	52435	Mozambique	1891
1884	53	Wang, L.	1713					Chest	21844	Messenger RNA	257662	Hebrew University of Jerusalem	52280	Mauritius	1853
1883	6	He, W.	1711					American Society of Mechanical Engineers Paper	21785	Polymerase chain reaction	257230	Case Western Reserve University	52214	Namibia	1833
1882	15	Guo, W.	1702					Analytical Biochemistry	21691	Bacteria (microorganisms)	256493	The University of Hong Kong	51864	Gabon	1806
1881	16	Zhang, J.	1702					Biochemical Pharmacology	21615	Glucose	253800	Carnegie Mellon University	51846	Montenegro	1689
1880	8	Lu, J.	1699					Annals of the New York Academy of Sciences	21559	Reproducibility of Results	253539	Nanyang Technological University	51757	Brunei Darussalam	1668
1879	10	Xu, J.	1684					Journal of Nuclear Materials	21480	Sensitivity and Specificity	252970	University at Buffalo State University of New York	51599	Niger	1496
1878	17	Wang, G.	1682					Optics Letters	21475	Incidence	252769	Friedrich-Alexander-Universität Erlangen-Nürnberg	51515	Barbados	1432
1877	14	Chen, H.	1677					Communications in Computer and Information Science	21328	Signal Transduction	249065	Rheinisch-Westfalische Technische Hochschule Aachen	51317	Monaco	1431
1876	23	Li, F.	1677					Journal of Neurochemistry	21257	Water	248703	Baylor College of Medicine	51275	Laos	1397
1875	15	Chen, L.	1673					Organic Letters	21252	Immunology	245239	Stony Brook University State University of New York	51106	Rwanda	1348
1874	12	Yang, J.	1662					Chemical and Engineering News	20897	Statistics	244049	Fudan University	50927	Myanmar	1294
1873	15	Xu, H.	1655					IFAC Proceedings Volumes IFAC Papersonline	20575	Catalysis	242511	University of Tsukuba	50871	Kyrgyzstan	1259
1872	47	Kim, H.S.	1649					Journal of Mathematical Physics	20550	Rats, Sprague-Dawley	240266	Universitetet i Oslo	50796	Guadeloupe	1239
1871	29	Kumar, A.	1649					Inorganica Chimica Acta	20473	Protein function	239666	Sichuan University	50759	Togo	1227
1870	46	Zhang, Q.	1647					European Journal of Biochemistry	20382	Cattle	239071	University of Virginia	50710	Paraguay	1179
1869	14	Zhang, L.	1646					Neuroscience	20367	Genotype	236747	The University of Georgia	50221	French Polynesia	1152
1868	51	Liu, Y.	1632					European Space Agency Special Publication ESA SP	20315	Oral drug administration	235240	Nanjing University	50165	Nicaragua	1133
1867	44	Fun, H.K.	1630					Water Science and Technology	20068	Models, Biological	235049	University of Texas M. D. Anderson Cancer Center	50052	Liechtenstein	1118
1866	37	Wu, B.	1625					International Journal of Cancer	19973	Magnetic Resonance Imaging	233418	Wuhan University	49942	Tajikistan	1089
1865	40	Li, F.	1615					Lancet	19857	Finite element method	232385	Universitat Bonn	49745	El Salvador	1025
1864	35	Zhang, R.	1608					Journal of Physiology	19721	Kidney	231361	Uppsala Universitet	49680	Dominican Republic	987
1863	44	Shi, W.	1607					Journal of Power Sources	19629	Intravenous drug administration	228030	National Institute of Advanced Industrial Science and Technology	49564	Swaziland	906
1862	51	Kim, J.H.	1605					Neurology	19598	Prospective study	227044	University of Science and Technology of China	49500	French Guiana	862
1861	49	Sugimachi, K.	1600					Transportation Research Record	19514	School child	226931	Charles University in Prague	49483	Honduras	857
1860	60	Li, L.	1594					ACM International Conference Proceeding Series	19404	Mass spectrometry	226810	Danmarks Tekniske Universitet	49304	Greenland	824
1859	33	Undefined	379488					Undefined	390727	Amino acid sequence	224788	Universidade Estadual de Campinas	49003	Guam	713
