# Supplementary material for: A surge of p-values between 0.041 and 0.049 in recent decades (but negative results are increasing rapidly too)
Source: PeerJ. 2015 Jan 22;3:e733. doi: 10.7717/peerj.733 (PMC4312079; doi:10.7717/peerj.733)
Supplement: Supplemental Information [file peerj-03-733-s007.zip › Supplementary material/Searches_15_nov_2014/011.csv]

Scopus refine results values
Your query : (ABS({p<0.001} OR {p<.001} OR {p<=0.001} OR {p<=.001}OR {p=<0.001} OR {p=<.001} OR {p ≤ 0.001} OR {p ≤ .001}))
Number of results : 458315
YEAR		AUTHOR NAME		SUBJECT AREA		DOCUMENT TYPE		SOURCE TITLE		KEYWORD		AFFILIATION		COUNTRY		SOURCE TYPE		LANGUAGE
2015	55	Karakiewicz, P.I.	236	Agricultural and Biological Sciences	31277	Article	431390	American Journal of Cardiology	3760	Article	365988	VA Medical Center	7426	United States	138601	Journals	456482	English	429466
2014	33241	Jonas, J.B.	227	Arts and Humanities	1475	Conference Paper	8191	Circulation	3731	Human	347918	Mayo Clinic	3682	United Kingdom	40298	Conference Proceedings	994	Chinese	7964
2013	35808	Devereux, R.B.	221	Biochemistry, Genetics and Molecular Biology	88976	Review	7641	Plos One	3458	Female	301160	University of California, San Francisco	3622	Germany	26757	Book Series	577	Spanish	5078
2012	32316	Montorsi, F.	208	Business, Management and Accounting	372	Article in Press	6287	Journal of Clinical Endocrinology and Metabolism	3325	Male	296571	Brigham and Women's Hospital	3273	Italy	23177	Books	157	German	3525
2011	28962	Stefanadis, C.	204	Chemical Engineering	1525	Note	149	Journal of the American College of Cardiology	2693	Humans	270640	Massachusetts General Hospital	3006	Japan	21804	Trade Publications	38	French	3080
2010	25953	Christiansen, C.	185	Chemistry	2374	Short Survey	149	New England Journal of Medicine	2319	Adult	255508	University of Toronto	2998	Canada	19933	Reports	3	Portuguese	2098
2009	23608	Zurakowski, D.	175	Computer Science	828	Book Chapter	131	American Heart Journal	1873	Priority journal	224176	Harvard Medical School	2697	China	19762	Undefined	64	Japanese	2040
2008	22536	Reaven, G.M.	169	Decision Sciences	983	Letter	46	Chest	1770	Controlled study	215029	Karolinska University Hospital	2622	France	17189			Turkish	1793
2007	21266	Holmes, D.R.	165	Dentistry	7889	Editorial	31	Radiology	1724	Major clinical study	169457	University of Washington Seattle	2608	Australia	16084			Polish	1313
2006	19569	Shariat, S.F.	165	Earth and Planetary Sciences	1447	Erratum	28	Journal of Animal Science	1717	Middle Aged	157550	Cleveland Clinic Foundation	2519	Spain	14416			Italian	1212
2005	18131	Romero, R.	156	Economics, Econometrics and Finance	187	Report	6	Cancer	1697	Aged	156370	Erasmus University Medical Center	2518	Netherlands	13690			Russian	676
2004	16127	Bax, J.J.	147	Energy	136	Book	1	Obstetrics and Gynecology	1677	Clinical article	77667	Universidade de Sao Paulo - USP	2304	Turkey	12980			Czech	654
2003	14862	Braunwald, E.	146	Engineering	3319	Undefined	4265	Annals of Thoracic Surgery	1634	Adolescent	67938	UCL	2275	Sweden	12705			Korean	573
2002	13309	Topol, E.J.	145	Environmental Science	7843			American Journal of Obstetrics and Gynecology	1626	Nonhuman	53518	Inserm	2242	South Korea	9983			Croatian	355
2001	12562	Serruys, P.W.	141	Health Professions	16800			International Journal of Cardiology	1563	Aged, 80 and over	45771	Duke University School of Medicine	2202	India	9976			Hungarian	223
2000	12253	Schalij, M.J.	140	Immunology and Microbiology	21951			Journal of Urology	1556	Clinical trial	44723	University of Sydney	2148	Brazil	8824			Slovak	220
1999	11808	Gensini, G.F.	138	Materials Science	1051			Diabetes Care	1534	Animals	43171	University of Melbourne	2114	Switzerland	8114			Persian	190
1998	11125	Waksman, R.	136	Mathematics	1168			Investigative Ophthalmology and Visual Science	1454	Child	41168	King's College London	2068	Denmark	7361			Serbian	179
1997	11256	Neuvonen, P.J.	136	Medicine	367515			Journal of Applied Physiology	1430	Treatment Outcome	39149	University of Pennsylvania	1927	Finland	7298			Arabic	159
1996	10702	Ahren, B.	136	Multidisciplinary	653			Journal of Clinical Oncology	1399	Retrospective Studies	38208	Karolinska Institutet	1904	Taiwan	7013			Danish	137
1995	8876	Califf, R.M.	135	Neuroscience	20727			American Journal of Clinical Nutrition	1333	Animal experiment	37548	David Geffen School of Medicine at UCLA	1886	Belgium	6320			Dutch	133
1994	8476	Pichard, A.D.	134	Nursing	15013			Journal of Thoracic and Cardiovascular Surgery	1325	Prospective Studies	37531	Charite - Universitatsmedizin Berlin	1868	Iran	5705			Lithuanian	122
1993	7553	Veldhuis, J.D.	134	Pharmacology, Toxicology and Pharmaceutics	20174			Critical Care Medicine	1320	Risk Factors	35398	University of Pittsburgh	1822	Greece	5506			Bulgarian	119
1992	6471	Erbel, R.	132	Physics and Astronomy	2221			European Heart Journal	1273	Follow up	35003	University of California, San Diego	1808	Israel	5446			Greek	117
1991	5534	Sun, M.	132	Psychology	7586			Hypertension	1273	Middle aged	34162	Academic Medical Centre, University of Amsterdam	1788	Austria	5309			Hebrew	80
1990	5140	Leon, M.B.	131	Social Sciences	5933			Atherosclerosis	1270	Time Factors	33987	Helsingin Yliopisto	1788	Poland	4881			Romanian	73
1989	4720	Sheiner, E.	128	Veterinary	8441			Stroke	1259	Controlled clinical trial	33917	University of Texas M. D. Anderson Cancer Center	1768	Norway	4690			Norwegian	66
1988	4438	Lombardi, G.	128	Undefined	4980			Blood	1242	Randomized controlled trial	32732	Baylor College of Medicine	1766	New Zealand	3054			Slovene	33
1987	3843	Huikuri, H.V.	127					Journal of Vascular Surgery	1121	Prognosis	30532	The University of British Columbia	1714	Hong Kong	3053			Bosnian	29
1986	3405	Horowitz, M.	127					Journal of the American Medical Association	1113	Treatment outcome	30492	The University of North Carolina at Chapel Hill	1713	Ireland	2642			Icelandic	19
1985	3572	Thomas, J.D.	125					Transplantation	1095	Animal	28537	Washington University in St. Louis, School of Medicine	1688	Egypt	2347			Ukrainian	18
1984	3031	Satler, L.F.	125					American Journal of Physiology Heart and Circulatory Physiology	1073	Comparative study	28065	The Johns Hopkins School of Medicine	1684	Czech Republic	2298			Swedish	17
1983	2847	Wong, T.Y.	120					Anesthesia and Analgesia	1058	Risk factor	27549	Tehran University of Medical Sciences	1682	Mexico	2210			Thai	12
1982	2538	Mintz, G.S.	120					BJU International	1056	Follow-Up Studies	27362	University of Minnesota Twin Cities	1682	South Africa	2142			Finnish	10
1981	2346	Yki-Jarvinen, H.	120					Nephrology Dialysis Transplantation	1041	Young Adult	26178	Universita degli Studi di Milano	1660	Thailand	2095			Catalan	6
1980	2153	Li, W.	119					Kidney International	1025	Retrospective study	25946	University Michigan Ann Arbor	1658	Argentina	2012			Estonian	5
1979	1743	Crea, F.	118					Archives of Internal Medicine	1014	Human tissue	25712	Universita degli Studi di Roma La Sapienza	1649	Singapore	1758			Malay	4
1978	1434	Aronow, W.S.	118					Heart	1002	Prospective study	24612	Leiden University Medical Center - LUMC	1648	Portugal	1719			Afrikaans	3
1977	1195	Perrotte, P.	116					Journal of Pediatrics	992	Middle Age	24585	Johns Hopkins University	1610	Hungary	1712			Latvian	3
1976	1017	Mohan, V.	115					Diabetes	984	Rat	24362	Medizinische Universitat Wien	1591	Saudi Arabia	1531			Azerbaidzhani	1
1975	840	Marwick, T.H.	114					Journal of Infectious Diseases	978	Support, Non-U.S. Gov't	24296	Helsinki University Central Hospital	1568	Nigeria	1368			Macedonian	1
1974	694	Kent, K.M.	114					British Journal of Cancer	960	Disease severity	23186	Universitat Heidelberg	1554	Croatia	1336			Urdu	1
1973	465	Lip, G.Y.H.	114					Human Reproduction	957	Normal human	23139	Kobenhavns Universitet	1517	Malaysia	1281
1972	130	Peterson, E.D.	113					Journal of the American Geriatrics Society	944	Animal model	22200	Universitair Medisch Centrum Groningen	1505	Pakistan	1234
1971	92	Arendt-Nielsen, L.	113					Urology	943	Rats	21942	University of Alberta	1492	Chile	1129
1970	49	Jang, Y.	112					Digestive Diseases and Sciences	936	Human cell	21819	University of California, Los Angeles	1488	Slovakia	918
1969	45	Schaff, H.V.	111					Gastroenterology	934	Methodology	21751	Yale University School of Medicine	1466	Russian Federation	815
1968	39	Schomig, A.	110					American Journal of Respiratory and Critical Care Medicine	919	Child, Preschool	21413	University Medical Center Utrecht	1442	Serbia	776
1967	49	Ferrucci, L.	109					Diabetologia	913	Prevalence	21288	Universita degli Studi di Napoli Federico II	1379	Slovenia	711
1966	30	Hodge, D.O.	108					Ophthalmology	911	Mortality	21257	Ohio State University	1370	Romania	661
1965	33	Colao, A.	107					British Journal of Surgery	909	Drug efficacy	21177	Lunds Universitet	1354	Bangladesh	639
1964	24	Lin, H.C.	107					Journal of Hypertension	905	Unclassified drug	20865	Stanford University School of Medicine	1353	Tunisia	625
1963	21	Hop, W.C.J.	107					Pediatric Research	893	Animal tissue	20495	Universite de Montreal	1351	Kenya	593
1962	9	Newby, D.E.	106					Metabolism Clinical and Experimental	893	Hypertension	19879	Ludwig-Maximilians-Universitat Munchen	1343	Colombia	540
1961	4	Bloom, S.R.	104					Journal of Clinical Investigation	883	Drug effect	19691	VU University Medical Center	1341	Ethiopia	501
1960	5	Flyvbjerg, A.	104					World Journal of Gastroenterology	877	Disease association	19337	University of Alabama at Birmingham	1304	Venezuela	480
1959	2	Cannon, C.P.	104					Medicine and Science in Sports and Exercise	875	Body mass	18978	Sahlgrenska Universitetssjukhuset	1298	Tanzania	468
1958	1	Lee, S.D.	103					Journal of Surgical Research	875	Infant	18785	The University of Hong Kong	1297	Bulgaria	463
1957	2	Boskabady, M.H.	102					Annals of Surgery	874	Questionnaire	18713	Alma Mater Studiorum Universita di Bologna	1295	Uganda	458
		Wallentin, L.	102					Diabetic Medicine	869	Outcome assessment	18586	Children's Hospital Boston	1287	Cuba	445
		Fonarow, G.C.	102					Endocrinology	867	Case-Control Studies	18273	Universita degli Studi di Padova	1284	Kuwait	437
		Zareba, W.	102					American Journal of Medicine	860	Age	18062	Radboud University Nijmegen Medical Centre	1283	Lithuania	376
		Mazor, M.	101					Neurology	849	Pregnancy	18030	Northwestern University Feinberg School of Medicine	1283	Iceland	361
		Granger, C.B.	100					International Journal of Radiation Oncology Biology Physics	849	Cross-Sectional Studies	17014	University of Florida	1274	Jordan	355
		Spertus, J.A.	100					American Journal of Gastroenterology	838	Questionnaires	16953	University of Queensland	1245	Peru	346
		Yusuf, S.	100					Clinical Endocrinology	822	United States	16482	Rigshospitalet	1220	United Arab Emirates	342
		Park, S.W.	100					Cancer Research	818	Scoring system	16365	Monash University	1206	Lebanon	334
		Stone, G.W.	100					American Journal of Kidney Diseases	816	Human experiment	16122	UC Davis	1194	Indonesia	319
		Heymsfield, S.B.	100					Journal of Rheumatology	811	Correlation analysis	16112	McMaster University	1191	Viet Nam	304
		Holst, J.J.	100					Journal of Nutrition	809	Blood Pressure	16073	McGill University	1190	Estonia	281
		Kautiainen, H.	100					Annals of Internal Medicine	803	Incidence	16048	Peking University	1188	Yugoslavia	243
		McMillan, D.C.	100					Clinical Cancer Research	796	Cohort Studies	15729	Johns Hopkins Bloomberg School of Public Health	1185	Qatar	238
		McCrindle, B.W.	99					Annals of Surgical Oncology	794	Age Factors	15612	Universitetet i Oslo	1183	Zimbabwe	235
		Panagiotakos, D.B.	99					Hepatology	794	Risk assessment	15496	University of New South Wales UNSW Australia	1182	Sri Lanka	230
		Hakkinen, K.	99					Gut	793	Physiology	15469	National Taiwan University Hospital	1181	Morocco	223
		Aung, T.	99					American Journal of Roentgenology	793	Sex difference	15458	University of Chicago	1163	Cameroon	223
		Safar, M.E.	99					American Journal of Hypertension	778	Metabolism	15427	Memorial Sloan-Kettering Cancer Center	1159	Ghana	222
		Blann, A.D.	99					American Journal of Ophthalmology	767	Blood	14976	Beth Israel Deaconess Medical Center	1154	Philippines	215
		Xu, L.	98					Anesthesiology	763	Cohort analysis	14764	Tel Aviv University, Sackler Faculty of Medicine	1153	Puerto Rico	203
		Richards, A.M.	98					Archives of Physical Medicine and Rehabilitation	758	Statistical significance	14673	Medizinische Hochschule Hannover MHH	1139	Malawi	202
		Krumholz, H.M.	98					Clinical Therapeutics	754	Protein expression	14144	Harvard School of Public Health	1139	Nepal	198
		Lima, J.A.C.	97					Journal of the National Cancer Institute	752	Severity of Illness Index	14132	National Yang-Ming University Taiwan	1125	Bosnia and Herzegovina	172
		Klersy, C.	97					Clinical Infectious Diseases	745	Diabetes mellitus	13961	Columbia University in the City of New York	1117	Ukraine	172
		Kjeldsen, S.E.	97					Clinical Science	743	Immunohistochemistry	13826	UT Southwestern Medical Center	1113	Sudan	165
		Demetriades, D.	96					European Journal of Cardio Thoracic Surgery	731	Insulin	13715	Columbia University, College of Physicians and Surgeons	1112	Uruguay	152
		Flatt, P.R.	95					Transplantation Proceedings	725	Obesity	13388	Akademiska Sjukhuset	1111	Jamaica	149
		Bluemke, D.A.	95					Journal of Allergy and Clinical Immunology	723	Glucose	13328	University of Birmingham	1098	Zambia	136
		Berman, D.S.	95					Surgery	722	Comparative Study	13308	Centers for Disease Control and Prevention	1096	Trinidad and Tobago	136
		Haffner, S.M.	95					Spine	703	Biological Markers	13296	Universitat de Barcelona	1093	Oman	132
		Barnes, P.J.	95					American Journal of Physiology Endocrinology and Metabolism	700	Double-Blind Method	13111	University of Athens	1090	Burkina Faso	130
		Staessen, J.A.	95					Theriogenology	699	Predictive Value of Tests	13079	Universidade Federal de Sao Paulo	1084	Iraq	126
		Hanrath, P.	95					Clinica Chimica Acta	685	Analysis of Variance	12989	Imperial College London	1076	Cyprus	116
		Chen, W.	94					British Journal of Anaesthesia	683	Sensitivity and Specificity	12810	University of Manchester	1067	Luxembourg	115
		Herlitz, J.	94					American Review of Respiratory Disease	675	School child	12794	University of Edinburgh	1062	Latvia	113
		Rades, D.	94					Chinese Journal of Clinical Rehabilitation	675	Reproducibility of Results	12634	Weill Cornell Medical College	1054	Bahrain	112
		Boersma, E.	94					Pediatrics	668	Prediction	12534	Icahn School of Medicine at Mount Sinai	1047	Algeria	110
		Ringden, O.	93					Animal Feed Science and Technology	668	Preschool child	12506	University of Calgary	1042	Gambia	108
		Tuomilehto, J.	93					International Journal of Obesity	656	Pathophysiology	12492	UniversitatsSpital Zurich	1042	Costa Rica	104
		Myers, J.	91					Journal of Cardiovascular Pharmacology	653	Pathology	12406	Case Western Reserve University	1038	Macedonia	101
		Budoff, M.J.	91					Thorax	646	Double blind procedure	12316	Hospital Clinic Barcelona	1038	Ecuador	101
		Gasbarrini, G.	91					Scandinavian Journal of Gastroenterology	642	Infant, Newborn	12280	Sun Yat-Sen University	1036	Congo	96
		Berenson, G.S.	91					PACE Pacing and Clinical Electrophysiology	634	Hospitalization	12256	Helse Bergen Haukeland University Hospital	1013	Senegal	93
		Schuler, G.	90					Clinical Pharmacology and Therapeutics	634	Intermethod comparison	11905	University of Wisconsin Madison	1004	Czechoslovakia	92
		Armstrong, P.W.	90					Gynecologic Oncology	630	Animal cell	11626	University of Texas Health Science Center at San Antonio	1002	Cote d'Ivoire	91
		Webb, D.J.	90					Archives of Surgery	630	Multicenter study	11421	Maastricht University	1000	Syrian Arab Republic	83
		Katus, H.A.	90					Arteriosclerosis Thrombosis and Vascular Biology	627	Support, U.S. Gov't, P.H.S.	11158	University of Oxford	997	Mali	80
		Zhang, W.	89					Journal of Nuclear Medicine	615	Diagnosis	11103	Oregon Health and Science University	993	Cambodia	78
		Ogawa, H.	89					Annals of the Rheumatic Diseases	602	Smoking	10973	Veterans General Hospital-Taipei	992	Mozambique	76
		Graefen, M.	89					British Journal of Clinical Pharmacology	601	Placebo	10939	National Cancer Institute	986	Benin	75
		Schrier, R.W.	89					British Journal of Ophthalmology	598	Multivariate Analysis	10930	Universitatsklinikum Hamburg-Eppendorf und Medizinische Fakultat	985	Russia	71
		Zwinderman, A.H.	89					Journal of the American Society of Echocardiography	597	Cancer survival	10843	SungKyunKwan University, School of Medicine	984	Germany (Democratic Republic, DDR)	67
		Yu, C.M.	88					Chinese Medical Journal	592	Exercise	10838	University of Southern California	973	Botswana	67
		Briganti, A.	88					Journal of Hepatology	590	Cross-sectional study	10766	University of Western Australia	972	Belarus	64
		White, N.J.	88					International Journal of Cancer	588	Mouse	10764	Western University	966	Papua New Guinea	60
		Fagard, R.	87					Journal of Bone and Joint Surgery Series A	586	Histopathology	10674	Emory University	964	Guatemala	60
		Bellomo, R.	87					European Journal of Endocrinology	585	Glucose blood level	10432	National Institutes of Health, Bethesda	964	Palestine	58
		Pitsavos, C.	87					Journal of Bone and Mineral Research	585	Quality of life	10416	University of Miami Leonard M. Miller School of Medicine	964	Gabon	56
		Chiariello, M.	87					European Journal of Clinical Nutrition	581	Blood pressure	10252	Oulun Yliopisto	961	Rwanda	55
		Delgado, V.	87					American Journal of Surgery	575	Body weight	10200	Universita degli Studi di Torino	954	Malta	55
		Fox, K.A.A.	86					Diabetes Research and Clinical Practice	564	Body Mass Index	10194	University of Glasgow	951	Yemen	51
		Liu, K.	86					Journal of Trauma Injury Infection and Critical Care	561	Mice	10192	Hospital for Sick Children University of Toronto	944	Georgia	50
		Weinreb, R.N.	86					Archives of Ophthalmology	559	Cancer staging	10175	Albert Einstein College of Medicine of Yeshiva University	943	Libyan Arab Jamahiriya	48
		Wang, W.	86					British Journal of Nutrition	555	Protein blood level	10170	Universitat Bern	943	Bolivia	46
		Lam, D.S.C.	86					Clinical Chemistry	547	Sex Factors	10101	Wayne State University	937	Guadeloupe	45
		Schmieder, R.E.	86					Journal of Clinical Microbiology	546	Statistical analysis	10061	University of Colorado Health Sciences Center	930	Laos	42
		Gersh, B.J.	85					World Journal of Surgery	542	Sensitivity and specificity	10034	Friedrich-Alexander-Universität Erlangen-Nürnberg	925	Mongolia	39
		Alkadhi, H.	85					Intensive Care Medicine	539	Logistic Models	9752	Arhus Universitetshospital	922	Panama	36
		DeFronzo, R.A.	84					Surgical Endoscopy and Other Interventional Techniques	537	Newborn	9737	University of Michigan Medical School	921	Albania	34
		Mueller, C.	83					Anticancer Research	535	Comorbidity	9734	University of Illinois at Chicago	919	Togo	34
		Wachtell, K.	83					Journal of Pediatric Surgery	532	Echocardiography	9678	Chang Gung Memorial Hospital	919	Liechtenstein	28
		Yoshimura, N.	83					Journal of the American College of Surgeons	528	Time	9636	Stanford University	912	Monaco	27
		Lotan, Y.	82					American Journal of Physiology Regulatory Integrative and Comparative Physiology	527	Survival Rate	9630	University of Athens Medical School	909	Nicaragua	26
		Morady, F.	82					Respiratory Medicine	520	Cholesterol	9622	Universitssjukhuset i Lund	908	Barbados	26
		Camm, A.J.	82					Thrombosis and Haemostasis	519	Reference Values	9549	Universita degli Studi di Firenze	908	Niger	25
		Vincent, J.L.	81					Laryngoscope	511	Heart rate	9546	Medical University of South Carolina	908	Honduras	25
		Freedland, S.J.	81					Journal of Clinical Psychiatry	509	Dose-Response Relationship, Drug	9539	Seoul National University	907	Macao	25
		Dahlof, B.	81					BMC Public Health	507	Blood Glucose	9527	Emory University School of Medicine	904	Brunei Darussalam	24
		Cooper, C.	81					European Radiology	507	Risk Assessment	9431	Universita Cattolica del Sacro Cuore, Rome	904	Dominican Republic	24
		Chaiworapongsa, T.	80					Breast Cancer Research and Treatment	506	Regression Analysis	9370	University of Adelaide	897	Azerbaijan	24
		Ellis, S.G.	80					Antimicrobial Agents and Chemotherapy	506	Heart	9355	Yonsei University College of Medicine	888	Kazakhstan	24
		Pawlik, T.M.	80					AIDS	505	Postoperative Complications	9286	Mahidol University	883	North Korea	24
		Azizi, F.	79					Arthritis and Rheumatism	498	Clinical feature	9242	UT Southwestern Medical School	883	Myanmar	24
		Riggs, B.L.	79					Osteoporosis International	495	Dose response	9213	University of Cambridge	879	Madagascar	22
		Sessler, D.I.	78					Lancet	495	Triacylglycerol	9193	Goteborgs Universitet	877	Democratic Republic Congo	22
		Eagle, K.A.	78					Alimentary Pharmacology and Therapeutics	494	Heart Rate	9130	Keck School of Medicine of USC	872	El Salvador	22
		Bhatt, D.L.	77					Current Medical Research and Opinion	490	Nuclear magnetic resonance imaging	9093	Universita di Pisa	871	Greenland	22
		Choi, D.	77					Journal of General Internal Medicine	487	Heart infarction	9085	Katholieke Universiteit Leuven	870	Paraguay	21
		Lehtimaki, T.	76					Gastrointestinal Endoscopy	486	Drug safety	8878	Hopitaux universitaires de Geneve	865	Guinea-Bissau	21
		O'Doherty, J.V.	76					Neurosurgery	486	Oral drug administration	8877	University of Bristol	864	Armenia	20
		Bruera, E.	75					Thrombosis Research	484	Systolic blood pressure	8812	Fudan University	858	Fiji	20
		Bonow, R.O.	75					Circulation Journal	473	Animalia	8787	Charles University in Prague	855	Mauritius	19
		Saw, S.M.	74					European Urology	468	Disease course	8773	Turun yliopisto	854	Grenada	19
		Hofman, A.	73					JAMA Journal of the American Medical Association	456	Aging	8675	Universitatsspital Basel	852	Haiti	18
		Eastell, R.	73					Journal of Magnetic Resonance Imaging	452	Intravenous drug administration	8672	Uppsala Universitet	851	Afghanistan	18
		Hetzer, R.	73					European Journal of Radiology	436	Myocardial Infarction	8650	University of Ulsan, College of Medicine	849	Kyrgyzstan	16
		Ghatei, M.A.	73					Journal of Acquired Immune Deficiency Syndromes	436	Demography	8621	Pfizer	845	Montenegro	15
		Jamart, J.	72					Journal of Gastroenterology and Hepatology Australia	426	Enzyme linked immunosorbent assay	8615	Indiana University School of Medicine Indianapolis	837	Angola	15
		Corey, L.	71					Scandinavian Journal of Clinical and Laboratory Investigation	404	Statistics	8614	Yale University	835	French Polynesia	15
		Poynard, T.	71					European Journal of Gastroenterology and Hepatology	399	Coronary artery disease	8567	Prince of Wales Hospital Hong Kong	835	French Guiana	15
		Undefined	176					Mayo Clinic Proceedings	333	Creatinine	8546	University of Pennsylvania, School of Medicine	834	Central African Republic	15
