# Supplementary material for: A surge of p-values between 0.041 and 0.049 in recent decades (but negative results are increasing rapidly too)
Source: PeerJ. 2015 Jan 22;3:e733. doi: 10.7717/peerj.733 (PMC4312079; doi:10.7717/peerj.733)
Supplement: Supplemental Information [file peerj-03-733-s007.zip › Supplementary material/Searches_15_nov_2014/012.csv]

Scopus refine results values
Your query : (ABS({p > 0.001} OR {p > .001} OR {p >= 0.001} OR {p >= .001} OR {p => 0.001} OR {p => .001} OR {p ≥ 0.001} OR {p ≥ .001}))
Number of results : 1907
YEAR		AUTHOR NAME		SUBJECT AREA		DOCUMENT TYPE		SOURCE TITLE		KEYWORD		AFFILIATION		COUNTRY		SOURCE TYPE		LANGUAGE
2014	209	Benjamin, E.J.	5	Agricultural and Biological Sciences	152	Article	1764	Diabetes Care	12	Article	1380	VA Medical Center	26	United States	551	Journals	1881	English	1732
2013	204	Vasan, R.S.	5	Arts and Humanities	11	Conference Paper	56	American Heart Journal	11	Human	1332	University of California, San Francisco	20	United Kingdom	201	Conference Proceedings	16	Spanish	50
2012	139	Dupuis, J.	4	Biochemistry, Genetics and Molecular Biology	294	Review	38	Journal of Strength and Conditioning Research	10	Female	1110	Harvard Medical School	15	Germany	125	Book Series	7	German	28
2011	131	Larson, M.G.	4	Business, Management and Accounting	5	Article in Press	15	Plos One	10	Male	1076	Universidade de Sao Paulo - USP	15	Italy	85	Books	1	French	16
2010	123	Levy, D.	4	Chemical Engineering	8	Book Chapter	1	Asian Pacific Journal of Cancer Prevention	9	Humans	968	Boston University	15	Canada	82	Trade Publications	1	Chinese	14
2009	158	Wang, T.J.	4	Chemistry	19	Letter	1	BMC Medical Genetics	9	Adult	904	Massachusetts General Hospital	14	Spain	81	Undefined	1	Italian	14
2008	81	Karakiewicz, P.I.	3	Computer Science	10	Note	1	Chest	9	Controlled study	728	University of Washington Seattle	13	Turkey	68			Portuguese	14
2007	70	D'Agostino, R.B.	3	Decision Sciences	5	Undefined	31	American Journal of Public Health	9	Priority journal	719	Boston University School of Medicine	12	India	63			Turkish	14
2006	66	Kathiresan, S.	3	Dentistry	59			Neurology	8	Major clinical study	644	University of Melbourne	12	Australia	62			Russian	9
2005	60	Keyes, M.J.	3	Earth and Planetary Sciences	13			Journal of Clinical Endocrinology and Metabolism	8	Aged	532	King's College London	11	Japan	57			Japanese	8
2004	46	Lunetta, K.L.	3	Energy	3			American Journal of Hypertension	8	Middle Aged	522	Brigham and Women's Hospital	11	China	57			Polish	5
2003	41	Mathers, J.C.	3	Engineering	22			Intensive Care Medicine	8	Adolescent	281	Framingham Heart Study	11	Brazil	54			Czech	4
2002	47	Mitchell, G.F.	3	Environmental Science	53			American Journal of Gastroenterology	8	Clinical article	225	St George's Hospital, London	10	France	45			Bulgarian	3
2001	55	Murabito, J.M.	3	Health Professions	94			International Journal of Obesity	7	Middle aged	185	UCL	10	Sweden	43			Korean	3
2000	32	Reaven, G.M.	3	Immunology and Microbiology	99			Circulation	7	Nonhuman	179	University of Queensland	10	Netherlands	39			Slovak	3
1999	21	Uysal, T.	3	Materials Science	5			Diseases of the Colon and Rectum	7	Child	169	Baylor College of Medicine	9	Switzerland	32			Greek	2
1998	28	Cea-Calvo, L.	2	Mathematics	7			Journal of Acquired Immune Deficiency Syndromes	7	Aged, 80 and over	157	Duke University School of Medicine	9	South Korea	29			Persian	2
1997	27	Ehdaie, B.	2	Medicine	1435			JAMA Surgery	7	Animals	152	University of Toronto	9	Israel	27			Arabic	1
1996	34	Forsberg, F.	2	Multidisciplinary	7			Journal of Clinical Pathology	6	Treatment Outcome	143	Washington University in St. Louis, School of Medicine	9	Mexico	27			Dutch	1
1995	34	Er, O.	2	Neuroscience	78			American Journal of Roentgenology	6	Clinical trial	135	Medizinische Hochschule Hannover MHH	9	Denmark	25			Hungarian	1
1994	24	Bostrom, A.	2	Nursing	80			American Journal of Physiology Heart and Circulatory Physiology	6	Comparative study	135	Charite - Universitatsmedizin Berlin	9	Iran	24			Icelandic	1
1993	27	Costagliola, D.	2	Pharmacology, Toxicology and Pharmaceutics	69			Eurointervention	6	Prospective Studies	133	Tel Aviv University, Sackler Faculty of Medicine	8	Poland	21			Serbian	1
1992	21	Clark, R.S.B.	2	Physics and Astronomy	21			American Journal of Obstetrics and Gynecology	6	Retrospective Studies	130	David Geffen School of Medicine at UCLA	8	Finland	21			Swedish	1
1991	14	Beck, R.W.	2	Psychology	34			Eye	6	Follow up	128	Mayo Clinic	8	Belgium	21
1990	24	Fernandez-Perez, C.	2	Social Sciences	43			Journal of Clinical Microbiology	6	Methodology	121	Instituto Mexicano del Seguro Social	8	Greece	20
1989	14	De Groot, G.	2	Veterinary	33			Journal of Trauma and Acute Care Surgery	6	Treatment outcome	120	University of Texas M. D. Anderson Cancer Center	8	Austria	20
1988	20	Anthracopoulos, M.B.	2	Undefined	28			Leukemia and Lymphoma	6	Risk Factors	118	Imperial College London	8	Norway	19
1987	14	Bier, D.M.	2					Emergency Medicine Journal	5	Time Factors	117	Karolinska University Hospital	8	Egypt	16
1986	15	Karasik, D.	2					Investigative Ophthalmology and Visual Science	5	Prospective study	114	The University of North Carolina at Chapel Hill	8	Pakistan	14
1985	12	Kart, L.	2					Journal of Dentistry	5	Risk factor	110	University Michigan Ann Arbor	8	Saudi Arabia	13
1984	8	Krasinska, M.	2					American Journal of Ophthalmology	5	Young Adult	110	Lunds Universitet	8	Argentina	12
1983	13	Eisen, A.	2					European Journal of Endocrinology	5	Retrospective study	109	University Medical Center Utrecht	8	Hong Kong	11
1982	12	Barger, B.O.	2					Hypertension	5	Animal experiment	107	Universita degli Studi di Padova	7	Malaysia	11
1981	11	Lee, R.K.	2					International Journal of Radiation Oncology Biology Physics	5	Animal	103	Inserm	7	Nigeria	11
1980	8	Akpinar, S.	2					Acta Radiologica	5	Controlled clinical trial	101	Weill Cornell Medical College	7	Ireland	10
1979	13	Koopman, W.J.	2					Journal of Human Kinetics	5	Randomized controlled trial	99	Universite de Montreal	7	Czech Republic	9
1978	4	Kitakaze, M.	2					Journal of Nuclear Cardiology	5	Follow-Up Studies	97	Universitat Zurich	7	Chile	9
1977	8	Acton, R.T.	2					Journal of Nutrition	5	Prognosis	93	Universidade Federal de Sao Paulo	7	Taiwan	9
1976	13	Aksu, F.M.	2					Cancer Research	5	Child, Preschool	85	University of Pittsburgh	7	Thailand	9
1975	6	Christenson, J.T.	2					World Journal of Urology	5	Prevalence	84	UniversitatsSpital Zurich	7	South Africa	8
1974	10	Koda, M.	2					Journal of Urology	5	Middle Age	84	Cleveland Clinic Foundation	7	Russian Federation	7
1973	6	Keane, P.A.	2					Laryngoscope	5	Mortality	82	Columbia University Medical Center	7	New Zealand	7
1972	1	Irez, T.	2					Clinical Infectious Diseases	5	Rat	81	University of Athens	7	Singapore	6
1969	1	Cesur, N.	2					Acta Oto Laryngologica	4	Cohort analysis	80	University of Minnesota Twin Cities	7	Tunisia	6
1968	1	Ferreira, A.P.	2					Human Reproduction	4	Human cell	80	Beth Israel Deaconess Medical Center	7	Portugal	6
1953	1	James, N.	2					Cephalalgia	4	Normal human	79	Universita degli Studi di Milano	7	Qatar	5
		Dahm, J.B.	2					International Braz J Urol	4	Questionnaire	79	University of New Mexico	7	Bangladesh	5
		Chromecki, T.F.	2					Clinical and Experimental Hypertension	4	Human tissue	77	Klinikum der Universitat Munchen	6	Cuba	5
		Jaber, L.	2					British Journal of Haematology	4	Body mass	77	The Johns Hopkins School of Medicine	6	Croatia	5
		Birkeland, K.I.	2					American Journal of Cardiology	4	Infant	76	Helsingin Yliopisto	6	Iraq	4
		Cha, E.K.	2					Journal of Cardiovascular Magnetic Resonance	4	Cross-Sectional Studies	74	Johns Hopkins University	6	Iceland	4
		Kim, H.O.	2					Annals of Internal Medicine	4	Drug effect	73	National Heart, Lung, and Blood Institute	6	Romania	4
		Heckbert, S.R.	2					Annals of Otology Rhinology and Laryngology	4	Outcome assessment	73	UNESP-Universidade Estadual Paulista	6	Kenya	4
		Atabek, D.	2					Anesthesia and Analgesia	4	Rats	72	Newcastle University, United Kingdom	6	Kuwait	4
		Boyle, A.	2					Journal of Bone and Joint Surgery Series A	4	Animal tissue	71	University of Zagreb School of Medicine	6	Slovenia	4
		Khatun, S.	2					Journal of Evidence Based Dental Practice	4	United States	71	The University of Hong Kong	6	Bulgaria	4
		Cannell, H.	2					Australian and New Zealand Journal of Obstetrics and Gynaecology	4	Age	70	The University of British Columbia	6	Hungary	4
		Kassouf, W.	2					Journal of Manipulative and Physiological Therapeutics	4	Questionnaires	70	Medizinische Universitat Wien	6	Ukraine	4
		Bernhardt, J.	2					Blood	4	Support, Non-U.S. Gov't	69	Christian-Albrechts-Universitat zu Kiel	6	United Arab Emirates	4
		Cannon, M.	2					Heart	4	Physiology	69	Mahidol University	6	Venezuela	4
		Bussone, G.	2					Anticancer Research	4	Scoring system	69	National Cancer Institute	6	Colombia	3
		Chadee, D.D.	2					Journal of Rehabilitation Medicine	4	Disease severity	69	UC Davis	6	Jordan	3
		Gonzalez-Esteban, J.	2					Catheterization and Cardiovascular Interventions	4	Preschool child	68	Universita degli Studi di Napoli Federico II	6	Slovakia	3
		Chawla, T.	2					Clinical Cancer Research	4	Animal model	67	Maastricht University	6	Sudan	3
		Gillan, J.E.	2					International Journal of Cancer	4	Hypertension	67	University of Miami Leonard M. Miller School of Medicine	6	Lithuania	3
		Habib, N.A.	2					British Journal of Anaesthesia	4	Unclassified drug	67	University of Alabama	6	Democratic Republic Congo	3
		Bradley, J.E.	2					Journal of the American College of Cardiology	4	Drug efficacy	66	University of Sydney	6	Malawi	3
		Bell, M.J.	2					Journal of the American Medical Association	4	Disease association	66	University of Alabama at Birmingham	6	Uganda	3
		Butron Lopez, F.G.	2					British Journal of Cancer	4	Metabolism	63	University of California, Los Angeles	6	Yugoslavia	3
		Chun, F.K.	2					British Journal of Dermatology	4	Sex difference	62	University of Chicago	6	Czechoslovakia	2
		Kanczuga-Koda, L.	2					Pathology	4	Immunohistochemistry	62	Hospital for Sick Children University of Toronto	6	Sri Lanka	2
		Alarcon, G.S.	2					International Journal of Molecular Medicine	4	Blood	61	University of California, San Diego	6	Trinidad and Tobago	2
		El-Naggar, A.K.	2					International Journal of Behavioral Medicine	3	Case-Control Studies	60	Kobenhavns Universitet	6	Cameroon	2
		Cupples, L.A.	2					Clinical and Experimental Immunology	3	Incidence	59	Universita degli Studi di Roma La Sapienza	6	Morocco	2
		Black, L.	2					Advances in Therapy	3	Cross-sectional study	58	Universidade Federal do Rio de Janeiro	5	Russia	2
		Hoffmann, W.	2					Annals of Surgical Oncology	3	Age Factors	56	University of Manchester	5	Zambia	2
		Chung, T.N.	2					Archives of Pathology and Laboratory Medicine	3	Cohort Studies	56	Uppsala Universitet	5	Belarus	1
		Bastian, P.J.	2					Bratislavske Lekarske Listy	3	Reproducibility of Results	56	Universitatsklinikum Hamburg-Eppendorf und Medizinische Fakultat	5	Haiti	1
		Labrie, F.	2					American Journal of Surgery	3	Infant, Newborn	56	Universidade do Estado do Rio de Janeiro	5	Greenland	1
		Fisk, N.M.	2					International Journal of Sports Medicine	3	Statistical significance	55	Johns Hopkins Bloomberg School of Public Health	5	Mongolia	1
		Bellone, S.	2					American Journal of Surgical Pathology	3	Pregnancy	55	University of Pennsylvania	5	Madagascar	1
		Cappola, A.R.	2					European Journal of Clinical Nutrition	3	Obesity	55	McGill University Health Centre, Montreal	5	Mozambique	1
		Alberts, D.S.	2					Asian Australasian Journal of Animal Sciences	3	Statistics	54	Leeds General Infirmary	5	Myanmar	1
		Igbigbi, P.S.	2					Asian Biomedicine	3	Pathology	54	National Health Service	5	Nepal	1
		Davis, K.H.	2					European Journal of Vascular and Endovascular Surgery	3	Risk assessment	53	Universitat Leipzig	5	Georgia	1
		Daly, E.	2					International Journal of Food Sciences and Nutrition	3	Analysis of Variance	51	University of Manitoba	5	Fiji	1
		Albonico, J.F.	2					Human Genetics	3	Hospitalization	51	All India Institute of Medical Sciences	5	Ethiopia	1
		Batsakis, J.G.	2					Iranian Journal of Obstetrics Gynecology and Infertility	3	Human experiment	50	Universita degli Studi di Catania	5	Tanzania	1
		Douros, K.	2					JAMA Ophthalmology	3	Diabetes mellitus	50	Chaim Sheba Medical Center Israel	5	El Salvador	1
		Kiel, D.P.	2					Acta Horticulturae	3	Quality of life	49	University of Leeds	5	Ecuador	1
		Battler, A.	2					Chronobiology International	3	School child	49	Karolinska Institutet	5	Algeria	1
		Curtis, L.H.	2					Journal of Animal and Veterinary Advances	3	Newborn	48	Oulun Yliopisto	5	Cyprus	1
		Dixon, S.R.	2					BMJ Online	3	In vitro study	47	Icahn School of Medicine at Mount Sinai	5	Puerto Rico	1
		Hwang, S.J.	2					Circulation Cardiovascular Genetics	3	Diagnosis	47	King Saud University	5	Costa Rica	1
		Katz, A.I.	2					Circulation Cardiovascular Quality and Outcomes	3	Smoking	46	Northwestern University Feinberg School of Medicine	5	Cambodia	1
		Kamada, T.	2					Annals of the Rheumatic Diseases	3	Correlation analysis	46	University of Florida	5	Lebanon	1
		Booth, S.L.	2					East African Medical Journal	3	Multicenter study	46	Keck School of Medicine of USC	5	Botswana	1
		Borah, G.	2					Actas Urologicas Espanolas	3	Sensitivity and specificity	45	University of Saskatchewan	5	Uruguay	1
		Elibol, F.	2					Journal of Environmental Quality	3	Severity of Illness Index	45	University of Nebraska Medical Center	5	Samoa	1
		Franceschi, C.	2					European Review for Medical and Pharmacological Sciences	3	Glucose blood level	45	Universitat Heidelberg	5	Viet Nam	1
		Galo Fernandez, C.M.	2					Journal of Experimental Biology	3	Mouse	45	Helsinki University Central Hospital	5	Bosnia and Herzegovina	1
		Fern, R.	2					Indian Journal of Nephrology	3	Animal cell	45	Justus Liebig University Giessen	5	Serbia	1
		Arnold, A.M.	2					Journal of Human Lactation	3	Predictive Value of Tests	44	Deakin University	5
		Ell, P.J.	2					Advances in Neonatal Care	3	Pathophysiology	44	University of Liverpool	5
		Jacobs, P.A.	2					Angiology	3	Blood Pressure	44	Ernst-Moritz-Arndt-Universitat Greifswald	5
		Honkanen, T.	2					Angle Orthodontist	3	Protein expression	44	University of Connecticut	5
		Hermida, R.C.	2					Cardiovascular Drugs and Therapy	3	Histology	44	Tufts University	5
		Demissie, S.	2					Journal of Nutrition Health and Aging	3	Glucose	42	Universitat zu Koln	5
		Ayzenberg, O.	2					Clinical and Experimental Rheumatology	3	Mice	42	Universidad Autonoma de Madrid	5
		Longo-Mbenza, B.	2					Journal of Sports Sciences	3	Comparative Study	42	Mayo Medical School	5
		Lopez Gaston, A.R.	2					Archives of Surgery	3	Intermethod comparison	42	University of Oxford	5
		Gabriel, R.	2					Clinics	3	Psychological aspect	40	Hospital Clinic Barcelona	5
		Maecke, H.	2					Journal of Thoracic and Cardiovascular Surgery	3	Blood pressure	39	University of Alberta	5
		Marshall, R.S.	2					Disability and Rehabilitation	3	Time	39	University of Western Australia	5
		Martinez-Salamanca, J.I.	2					British Journal of Surgery	3	Liver	39	University of Wisconsin Madison	5
		Fritsche, H.M.	2					Clinical Toxicology	3	Comorbidity	39	Hospital Clinico San Carlos de Madrid	5
		Matsumoto, K.	2					American Journal of Clinical Pathology	3	Body weight	39	Stanford University School of Medicine	5
		Maurice, J.	2					Canadian Journal of Surgery	3	Double blind procedure	38	University of Athens Medical School	5
		Meigs, J.B.	2					Leukemia	3	Therapy	38	Medical University of Lublin	5
		Meling, G.I.	2					Archives of Neurology	3	Insulin	38	Fondazione San Raffaele del Monte Tabor	5
		Minamino, T.	2					Medicina Clinica	3	Sensitivity and Specificity	38	Cardiff Metropolitan University	5
		Borst, C.	2					Nephrology Dialysis Transplantation	3	Postoperative Complications	38	University of Pittsburgh School of Medicine	4
		Montorsi, F.	2					Journal of Nuclear Medicine	3	Cardiovascular risk	38	Pennsylvania State University	4
		Moore, C.J.	2					Nicotine and Tobacco Research	3	Multivariate analysis	38	University of Glasgow	4
		Mori, H.	2					Nutricion Hospitalaria	3	Systolic blood pressure	37	University of Calgary	4
		Morisky, D.E.	2					Otolaryngology Head and Neck Surgery	3	Body Mass Index	37	Facultad de Medicina de la Universidad de Chile	4
		Mouchian, K.	2					American Journal Geriatric Pharmacotherapy	3	Prediction	37	Royal Infirmary of Edinburgh	4
		Artese, L.	2					Pediatric Critical Care Medicine	3	Genotype	37	Universita degli Studi di Perugia	4
		Murphy, K.	2					Pediatrics	3	Biological Markers	37	Erciyes Universitesi	4
		Murphy, K.C.	2					Pharmacologyonline	3	Quality of Life	36	Iowa State University	4
		Nadeau, A.	2					AIDS	3	Double-Blind Method	36	Duke University	4
		Nekolla, S.G.	2					Proceedings IEEE Ultrasonics Symposium	3	Survival Rate	36	Memorial Sloan-Kettering Cancer Center	4
		Newman, A.B.	2					Radiology	3	Cardiovascular disease	35	Ondokuz Mayis Universitesi	4
		Newton-Cheh, C.	2					Revista Medica De Chile	3	Cholesterol	35	Harvard University	4
		Ng, C.	2					Revista Panamericana De Salud Publica Pan American Journal of Public Health	3	Placebo	35	Royal London Hospital	4
		Nienkemper, M.	2					Rheumatology	3	Age distribution	34	Universita degli Studi di Torino	4
		Node, K.	2					Scandinavian Journal of Clinical and Laboratory Investigation	3	Logistic Models	34	Stanford University	4
		Norheim Andersen, S.	2					Scandinavian Journal of Gastroenterology	3	Animalia	34	Gazi Universitesi	4
		Novara, G.	2					Southeast Asian Journal of Tropical Medicine and Public Health	3	Length of stay	34	Universidade Federal de Pelotas	4
		O'Donoghue, K.	2					Stroke	3	Echography	34	Leiden University Medical Center - LUMC	4
		Olefsky, J.M.	2					Calcified Tissue International	2	Postoperative complication	34	Hopital Pitie Salpetriere	4
		Olinto, M.T.A.	2					Annals of the Royal College of Surgeons of England	2	Genetics	33	Oregon Health and Science University	4
		Oliver, R.T.D.	2					Antimicrobial Agents and Chemotherapy	2	Health survey	33	Technische Universitat Dresden	4
		Onuma, T.	2					FASEB Journal	2	Exercise	33	Weill Cornell Medical Center	4
		Oral, E.	2					Endoscopy	2	Breast Neoplasms	33	Hammersmith Hospital	4
		Oramas, A.	2					Indian Journal of Public Health	2	Survival rate	33	University of Bristol	4
		Parham, G.P.	2					Cancer	2	Heart infarction	33	Ege Universitesi	4
		Pecorelli, S.	2					Communications in Soil Science and Plant Analysis	2	Longitudinal Studies	33	University of Arkansas for Medical Sciences	4
		Perrotti, V.	2					Comparative Clinical Pathology	2	Quantitative analysis	32	Uniwersytet Medyczny w Bialymstoku	4
		Piccirilli, M.	2					Ethnicity and Health	2	Electrocardiography	32	Seconda Universita degli Studi di Napoli	4
		Pionetti, C.H.	2					Archives Des Maladies Du Coeur Et Des Vaisseaux	2	Pain	31	Universidad Complutense de Madrid	4
		Priftis, K.N.	2					Carcinogenesis	2	Statistical analysis	31	Johannes Gutenberg Universitat Mainz	4
		Pummer, K.	2					Cardiology	2	Computer assisted tomography	31	Sahlgrenska Universitetssjukhuset	4
		Pycha, A.	2					Fetal and Pediatric Pathology	2	Analysis of variance	31	McMaster University	4
		Raman, J.D.	2					Human Pathology	2	Statistics, Nonparametric	31	Universidad Nacional Autonoma de Mexico	4
		Rankin, M.	2					Archives of Internal Medicine	2	Dose response	31	Harvard School of Public Health	4
		Angelini, G.D.	2					Gut and Liver	2	Cholesterol blood level	31	Universite Laval	4
		Rejas, J.	2					Cornea	2	Protein blood level	31	University of Leicester	4
		Rognum, T.O.	2					European Heart Journal	2	Sex Factors	30	UZ Gasthuisberg	4
		Roussel-Delvallez, M.	2					European Journal of Anaesthesiology	2	Histopathology	30	Ita-Suomen yliopisto	4
