# Supplementary material for: A surge of p-values between 0.041 and 0.049 in recent decades (but negative results are increasing rapidly too)
Source: PeerJ. 2015 Jan 22;3:e733. doi: 10.7717/peerj.733 (PMC4312079; doi:10.7717/peerj.733)
Supplement: Supplemental Information [file peerj-03-733-s007.zip › Supplementary material/Searches_15_nov_2014/013.csv]

Scopus refine results values
Your query : (ABS({p<0.01} OR {p<.01} OR {p<=0.01} OR {p<=.01}OR {p=<0.01} OR {p=<.01} OR {p ≤ 0.01} OR {p ≤ .01}))
Number of results : 364772
YEAR		AUTHOR NAME		SUBJECT AREA		DOCUMENT TYPE		SOURCE TITLE		KEYWORD		AFFILIATION		COUNTRY		SOURCE TYPE		LANGUAGE
2015	60	Sugimachi, K.	209	Agricultural and Biological Sciences	36097	Article	346791	Chinese Journal of Clinical Rehabilitation	4217	Article	277093	VA Medical Center	4771	United States	90179	Journals	362760	English	303927
2014	16146	Li, W.	200	Arts and Humanities	577	Conference Paper	7014	Journal of Clinical Endocrinology and Metabolism	2886	Human	227503	Huazhong University of Science and Technology	2297	China	49602	Conference Proceedings	1106	Chinese	43805
2013	19615	Wang, W.	188	Biochemistry, Genetics and Molecular Biology	80752	Review	3485	Circulation	2832	Male	211252	Karolinska University Hospital	1989	Japan	29346	Book Series	682	Japanese	3675
2012	18965	Liu, W.	159	Business, Management and Accounting	792	Article in Press	2630	Journal of Animal Science	2713	Female	196255	Peking University	1878	United Kingdom	23608	Books	113	Spanish	3138
2011	18318	Wang, Y.	157	Chemical Engineering	1786	Note	95	American Journal of Cardiology	2270	Controlled study	168358	University of California, San Francisco	1721	Italy	16188	Trade Publications	33	German	2766
2010	17537	Zhang, W.	153	Chemistry	3271	Book Chapter	92	Journal of Clinical Rehabilitative Tissue Engineering Research	1848	Adult	159885	Shanghai Jiaotong University	1569	Germany	16152	Reports	3	French	2342
2009	17242	Chen, W.	144	Computer Science	741	Short Survey	80	Journal of Applied Physiology	1794	Humans	156650	Mayo Clinic	1556	Canada	12830	Undefined	75	Portuguese	1214
2008	17100	Lefer, A.M.	138	Decision Sciences	1028	Letter	37	World Chinese Journal of Digestology	1770	Priority journal	149061	Inserm	1531	France	12257			Turkish	1089
2007	16571	Ogihara, T.	132	Dentistry	4756	Erratum	20	Journal of the American College of Cardiology	1610	Aged	88874	China Medical University Shenyang	1497	Australia	9239			Italian	1037
2006	15891	Tang, C.S.	131	Earth and Planetary Sciences	1525	Editorial	8	National Medical Journal of China	1604	Middle Aged	85794	Massachusetts General Hospital	1489	Sweden	8419			Polish	1015
2005	15482	Wang, T.	127	Economics, Econometrics and Finance	122	Report	8	Zhongguo Zhong Xi Yi Jie He Za Zhi Zhongguo Zhongxiyi Jiehe Zazhi Chinese Journal of Integrated Traditional and Western Medicine Zhongguo Zhong Xi Yi Jie He Xue Hui Zhongguo Zhong Yi Yan Jiu Yuan Zhu Ban	1568	Major clinical study	80552	Zhejiang University	1475	Spain	7775			Russian	644
2004	13758	Veldhuis, J.D.	126	Energy	157	Book	1	Plos One	1539	Nonhuman	73746	Universidade de Sao Paulo - USP	1385	India	7602			Czech	601
2003	12497	Takeshita, A.	125	Engineering	5332	Undefined	4511	American Journal of Physiology Heart and Circulatory Physiology	1454	Clinical article	65553	Brigham and Women's Hospital	1385	Netherlands	7443			Korean	409
2002	11405	Barnes, P.J.	122	Environmental Science	7860			Hypertension	1424	Animals	57708	University of Toronto	1383	Turkey	7390			Croatian	339
2001	10867	Mancia, G.	122	Health Professions	12116			American Heart Journal	1301	Animal experiment	55062	Sun Yat-Sen University	1371	Brazil	5194			Serbian	273
2000	10719	Stefanadis, C.	120	Immunology and Microbiology	16120			Chest	1239	Animal	41194	Harvard Medical School	1317	Denmark	5184			Slovak	222
1999	10818	DeFronzo, R.A.	120	Materials Science	1160			Theriogenology	1231	Rat	41011	Universita degli Studi di Milano	1309	South Korea	4773			Hungarian	153
1998	10779	Horowitz, M.	120	Mathematics	1226			World Journal of Gastroenterology	1226	Adolescent	40395	University of Washington Seattle	1260	Switzerland	4424			Persian	142
1997	11050	Ghigo, E.	114	Medicine	266732			Endocrinology	1215	Animal model	34472	Capital Medical University China	1217	Finland	4199			Danish	96
1996	11434	Ogawa, H.	113	Multidisciplinary	618			Chinese Medical Journal	1019	Rats	33644	Jilin University	1194	Poland	3765			Lithuanian	83
1995	9452	Christiansen, C.	113	Neuroscience	16867			Zhonghua Yi Xue Za Zhi	1019	Animal tissue	30560	General Hospital of People's Liberation Army	1170	Belgium	3351			Arabic	82
1994	9117	Maehara, Y.	112	Nursing	8851			Diabetes	1017	Clinical trial	30158	Kyushu University	1167	Taiwan	3268			Dutch	67
1993	7996	Devereux, R.B.	109	Pharmacology, Toxicology and Pharmaceutics	22762			Critical Care Medicine	997	Support, Non-U.S. Gov't	26034	Fudan University	1162	Iran	3088			Greek	65
1992	7084	Li, H.	108	Physics and Astronomy	1584			Kidney International	987	Drug effect	25430	Karolinska Institutet	1140	Israel	2961			Hebrew	59
1991	6196	Li, L.	107	Psychology	5237			American Journal of Clinical Nutrition	978	Time Factors	23870	Universita degli Studi di Napoli Federico II	1125	Austria	2894			Bulgarian	54
1990	5670	Bloom, S.R.	105	Social Sciences	3635			Chinese Pharmacological Bulletin	970	Child	23737	UCL	1113	Norway	2570			Norwegian	54
1989	5257	Hori, M.	105	Veterinary	11403			American Journal of Obstetrics and Gynecology	963	Middle Age	23726	University of Melbourne	1108	Greece	2424			Romanian	44
1988	5005	Wu, W.	103	Undefined	6344			Diabetes Care	928	Controlled clinical trial	22992	Erasmus University Medical Center	1106	Czech Republic	2044			Bosnian	19
1987	4066	Yasue, H.	102					American Journal of Physiology Endocrinology and Metabolism	925	Middle aged	22297	Helsingin Yliopisto	1088	New Zealand	1753			Ukrainian	18
1986	3716	Li, P.	102					Cancer	914	Metabolism	21983	Universita degli Studi di Roma La Sapienza	1087	Mexico	1748			Slovene	17
1985	3757	Yoshikawa, J.	101					Atherosclerosis	898	Human cell	21660	Chongqing University of Medical Sciences	1082	Argentina	1656			Thai	12
1984	3198	Inoue, H.	100					Journal of Cardiovascular Pharmacology	895	Aged, 80 and over	21310	University of Minnesota Twin Cities	1072	Ireland	1618			Icelandic	9
1983	2926	Petraglia, F.	98					Metabolism Clinical and Experimental	892	Unclassified drug	21109	King's College London	1043	Hong Kong	1440			Swedish	9
1982	2590	Massry, S.G.	98					Transplantation	878	Randomized controlled trial	20887	University of California, San Diego	1040	South Africa	1355			Finnish	5
1981	2365	Liu, F.	97					International Journal of Cardiology	876	Normal human	20572	Kobenhavns Universitet	1035	Egypt	1343			Estonian	3
1980	2191	Lind, L.	97					Diabetologia	863	Protein expression	19054	David Geffen School of Medicine at UCLA	1034	Nigeria	1262			Catalan	3
1979	1678	Lombardi, G.	97					Journal of Thoracic and Cardiovascular Surgery	861	Animal cell	18066	University of Sydney	1031	Hungary	1067			Afrikaans	3
1978	1408	Vincent, J.L.	95					Journal of Surgical Research	860	Treatment Outcome	17767	Baylor College of Medicine	1008	Thailand	1052			Malay	2
1977	1163	Ahren, B.	94					Animal Feed Science and Technology	856	Prospective Studies	17406	University of Pittsburgh	999	Portugal	836			Azerbaidzhani	2
1976	1030	Hakkinen, K.	93					Annals of Thoracic Surgery	856	Comparative study	17235	Sichuan University	989	Slovakia	829			Latvian	2
1975	828	Schiffrin, E.L.	93					FASEB Journal	841	Human tissue	17213	University of Florida	976	Pakistan	814			Georgian	1
1974	668	Reaven, G.M.	93					Pediatric Research	836	Retrospective Studies	15987	Universita degli Studi di Padova	946	Croatia	774			Macedonian	1
1973	532	Nelssen, J.L.	93					Anesthesia and Analgesia	830	Treatment outcome	15979	Ohio State University	944	Chile	754			Urdu	1
1972	126	Genazzani, A.R.	92					Medicine and Science in Sports and Exercise	823	Mouse	15956	Duke University School of Medicine	944	Saudi Arabia	752
1971	86	Kamada, T.	92					Journal of Clinical Investigation	822	Physiology	15547	The University of British Columbia	944	Malaysia	750
1970	63	Yki-Jarvinen, H.	92					Journal of Jilin University Medicine Edition	817	Blood Pressure	15509	Washington University in St. Louis, School of Medicine	939	Singapore	676
1969	60	Kangawa, K.	92					American Journal of Respiratory and Critical Care Medicine	802	Methodology	15497	The University of North Carolina at Chapel Hill	913	Serbia	659
1968	47	Paolisso, G.	91					Journal of Hypertension	802	Human experiment	15439	University of Alberta	911	Russian Federation	653
1967	53	Li, N.	90					Asian Australasian Journal of Animal Sciences	799	Follow up	15311	Charite - Universitatsmedizin Berlin	898	Bangladesh	461
1966	38	Sasayama, S.	90					Journal of Nutrition	798	Immunohistochemistry	15085	Third Military Medical University	894	Venezuela	438
1965	39	Saruta, T.	90					Investigative Ophthalmology and Visual Science	795	Drug efficacy	14954	UC Davis	885	Tunisia	406
1964	35	Goodband, R.D.	89					Stroke	781	Risk Factors	14949	Wuhan University	884	Slovenia	403
1963	38	Greenough, A.	87					Gastroenterology	770	Blood	14939	Southern Medical University	882	Ethiopia	376
1962	13	Mehta, J.L.	86					Digestive Diseases and Sciences	766	Prognosis	14613	Kyoto University	866	Cuba	375
1961	4	Holst, J.J.	86					American Journal of Hypertension	747	Hypertension	13878	University of Pennsylvania	859	Yugoslavia	325
1960	5	Li, M.	85					Human Reproduction	741	Follow-Up Studies	13754	Harbin Medical University	855	Colombia	318
1959	5	Tokach, M.D.	85					American Review of Respiratory Disease	735	Mice	13651	University Michigan Ann Arbor	854	Romania	313
1958	3	Gao, F.	85					Circulation Research	727	Comparative Study	13419	Helsinki University Central Hospital	844	Kenya	287
1957	5	Zurakowski, D.	85					Anesthesiology	727	Insulin	13309	Hebei Medical University	842	Bulgaria	277
1956	1	Tomoike, H.	84					Clinical Endocrinology	722	Pregnancy	13165	Universitat Heidelberg	838	Kuwait	260
1954	2	Bouchard, C.	84					Zhonghua Fu Chan Ke Za Zhi	721	Glucose	12602	University of California, Los Angeles	835	Lithuania	231
1951	1	Fogari, R.	84					Nephrology Dialysis Transplantation	719	Young Adult	12516	University of Tokyo	815	Indonesia	228
1944	1	Neuvonen, P.J.	84					European Heart Journal	719	Risk factor	12488	Alma Mater Studiorum Universita di Bologna	813	Jordan	216
		Colao, A.	83					Journal of Urology	708	Disease severity	12248	Yale University School of Medicine	812	Estonia	174
		Fernandez, M.L.	83					Clinical Science	705	Pathology	12079	Universite de Montreal	804	Iceland	167
		Yang, L.	83					Small Ruminant Research	699	Child, Preschool	11881	Leiden University Medical Center - LUMC	800	Philippines	165
		Bax, J.J.	83					Brain Research	697	Rats, Sprague-Dawley	11870	Sahlgrenska Universitetssjukhuset	792	United Arab Emirates	161
		Zhao, J.	83					Journal of Pediatrics	684	Support, U.S. Gov't, P.H.S.	11697	Peking Union Medical College	785	Peru	161
		Lamers, C.B.H.W.	82					American Journal of Physiology Regulatory Integrative and Comparative Physiology	675	Pathophysiology	11507	Ludwig-Maximilians-Universitat Munchen	784	Morocco	155
		Wang, Y.	82					Animal Reproduction Science	674	Correlation analysis	10974	Osaka University Faculty of Medicine	783	Uruguay	151
		Secher, N.H.	81					Hepatology	671	Animalia	10943	The Johns Hopkins School of Medicine	776	Lebanon	149
		O'Doherty, J.V.	81					Cardiovascular Research	664	Statistical significance	10873	Academic Medical Centre, University of Amsterdam	773	Zimbabwe	148
		Giugliano, D.	81					Journal of Vascular Surgery	659	Messenger RNA	10807	Cleveland Clinic Foundation	768	Viet Nam	148
		Liu, Y.	81					Surgery	649	Retrospective study	10650	Universita di Pisa	760	Tanzania	145
		Wang, F.	80					Radiology	646	Case-Control Studies	10585	Nanjing Medical University	757	Cameroon	141
		Wang, Q.	80					Zhonghua Wai Ke Za Zhi Chinese Journal of Surgery	639	Intravenous drug administration	10530	Universitair Medisch Centrum Groningen	755	Ghana	140
		Huikuri, H.V.	80					Chinese Journal of Clinical Oncology	637	Body mass	10444	University of Wisconsin Madison	755	Czechoslovakia	121
		Despres, J.P.	80					Zhongguo Zhen Jiu Chinese Acupuncture Moxibustion	633	Infant	10141	Rigshospitalet	751	Sudan	120
		Simon, A.	80					Gut	624	Heart	10129	University Medical Center Utrecht	748	Iraq	118
		Parving, H.H.	79					Obstetrics and Gynecology	622	Age	10081	Stanford University School of Medicine	746	Sri Lanka	118
		Flyvbjerg, A.	79					Chinese Critical Care Medicine	621	Exercise	10017	McGill University	744	Uganda	115
		Flatt, P.R.	79					Journal of Endocrinology	621	Prospective study	9965	Xiangya Hospital of Central-south University	740	Ukraine	105
		Chiariello, M.	79					Medical Journal of Wuhan University	614	Oral drug administration	9897	Tianjin Medical University	738	Nepal	105
		Li, J.	79					Life Sciences	601	Dose-Response Relationship, Drug	9577	Akademiska Sjukhuset	734	Algeria	97
		Waldhausl, W.	79					British Journal of Anaesthesia	600	Enzyme activity	9472	Lunds Universitet	729	Puerto Rico	94
		Yamashita, Y.	78					Cancer Research	596	Blood pressure	9380	Johns Hopkins University	720	Jamaica	92
		Wang, Y.	78					International Journal of Ophthalmology	594	Dose response	9347	University of Texas M. D. Anderson Cancer Center	713	Bosnia and Herzegovina	91
		Vatner, S.F.	78					Journal of Pharmacology and Experimental Therapeutics	593	Questionnaire	9311	University of Queensland	711	Oman	89
		Safar, M.E.	77					Blood	592	Heart Rate	9250	Xijing Hospital	694	Qatar	87
		Williams, R.	77					Clinical Pharmacology and Therapeutics	592	Therapy	9129	Radboud University Nijmegen Medical Centre	689	Germany (Democratic Republic, DDR)	79
		Liu, H.	77					Scandinavian Journal of Gastroenterology	580	Liver	9123	Wenzhou Medical College	689	Trinidad and Tobago	78
		Mori, M.	76					American Journal of Gastroenterology	571	Hemodynamics	9034	Goteborgs Universitet	686	Malawi	77
		Erbel, R.	76					Biology of Reproduction	569	Genetics	9021	Beth Israel Deaconess Medical Center	674	Costa Rica	75
		Salvatore, M.	76					Chinese Journal of Emergency Medicine	568	In vitro study	8992	Columbia University, College of Physicians and Surgeons	671	Macedonia	66
		Zhang, W.	76					British Journal of Clinical Pharmacology	566	Prevalence	8968	Medizinische Universitat Wien	669	Latvia	60
		Koide, H.	75					Poultry Science	564	Blood Glucose	8940	University of Edinburgh	658	Russia	60
		Liu, B.	75					Zhonghua Jie He He Hu Xi Za Zhi Zhonghua Jiehe He Huxi Zazhi Chinese Journal of Tuberculosis and Respiratory Diseases	550	Glucose blood level	8902	VU University Medical Center	656	Syrian Arab Republic	57
		Takishima, T.	74					Chinese Journal of Contemporary Pediatrics	545	Disease association	8901	Chinese Academy of Sciences	656	Senegal	57
		Seals, D.R.	74					Nan Fang Yi Ke Da Xue Xue Bao Journal of Southern Medical University	542	Diagnosis	8877	Case Western Reserve University	653	Libyan Arab Jamahiriya	51
		Ma, X.L.	74					International Journal of Obesity	524	Rats, Wistar	8864	Western University	642	Congo	50
		Williams, G.H.	74					European Journal of Applied Physiology	522	Heart rate	8823	The University of Hong Kong	641	Cote d'Ivoire	48
		Schmitz, O.	74					American Journal of Medicine	519	RNA, Messenger	8820	Universitat Wien	638	Zambia	48
		Nakamura, T.	74					Metabolism	513	Analysis of Variance	8809	Shandong University	638	Ecuador	45
		Zhang, J.	73					Diabetic Medicine	513	Mortality	8652	Maastricht University	637	Gambia	45
		Henriksen, J.H.	73					Zhongguo Zhongyao Zazhi	512	Obesity	8644	Central South University China	630	Benin	42
		Li, F.	73					Hepato Gastroenterology	509	Scoring system	8542	University of Chicago	623	Cyprus	42
		Komi, P.V.	73					Transplantation Proceedings	508	Body weight	8487	University of Texas Health Science Center at San Antonio	620	Belarus	42
		Wang, Y.	73					Zhonghua Nan Ke Xue National Journal of Andrology	508	Double-Blind Method	8429	Tohoku University School of Medicine	613	Guadeloupe	40
		Fujishima, M.	73					Journal of Allergy and Clinical Immunology	507	Apoptosis	8427	University of Illinois at Chicago	610	Burkina Faso	40
		McAllister, T.A.	73					Zhonghua Nei Ke Za Zhi Chinese Journal of Internal Medicine	505	Cholesterol	8283	Medizinische Hochschule Hannover MHH	607	Guatemala	39
		Prefaut, C.	73					European Journal of Applied Physiology and Occupational Physiology	502	Gene expression	8233	University of Birmingham	606	Botswana	35
		Guo, W.	73					European Journal of Pharmacology	498	Histopathology	8210	Xi'an Jiaotong University	602	Bahrain	35
		Matsuzaki, M.	72					British Journal of Surgery	497	Disease Models, Animal	8152	Monash University	600	Luxembourg	34
		Schrier, R.W.	72					Journal of Physiology	493	Questionnaires	8111	Arhus Universitetshospital	599	Gabon	34
		Berenson, G.S.	71					Arteriosclerosis Thrombosis and Vascular Biology	492	Enzyme linked immunosorbent assay	8110	University of Alabama at Birmingham	597	Georgia	31
		Yang, J.	71					Archives Des Maladies Du Coeur Et Des Vaisseaux	491	Sex difference	8082	Seoul National University	596	Malta	29
		Li, P.	71					New England Journal of Medicine	488	Age Factors	8074	Universita degli Studi di Torino	588	Cambodia	27
		Zidek, W.	71					Chinese Journal of Cancer Prevention and Treatment	487	Diabetes mellitus	8064	Universite Laval	587	Bolivia	27
		Schally, A.V.	70					European Journal of Clinical Investigation	486	Cells, Cultured	8056	The Fourth Military Medical University	586	Palestine	26
		Alberti, K.G.M.M.	70					Archives of Physical Medicine and Rehabilitation	486	Kidney	7607	Hubei General Hospital	584	Mozambique	22
		Richelsen, B.	70					Heart	479	Newborn	7573	Charles University in Prague	583	Mali	21
		Zhang, N.	69					Zhonghua Lao Dong Wei Sheng Zhi Ye Bing Za Zhi Zhonghua Laodong Weisheng Zhiyebing Zazhi Chinese Journal of Industrial Hygiene and Occupational Diseases	476	Cell proliferation	7446	Tehran University of Medical Sciences	582	Mongolia	21
		Li, Y.	69					Journal of Infectious Diseases	476	Reference Values	7303	University of Colorado Health Sciences Center	579	Panama	20
		Tamaki, N.	69					International Journal of Sports Medicine	474	Cross-Sectional Studies	7279	University of New South Wales UNSW Australia	578	Yemen	19
		Cohn, J.N.	69					Acta Pharmacologica Sinica	469	Protein blood level	7258	University of Southern California	577	Rwanda	18
		Ritz, E.	69					Journal of Pediatric Surgery	464	Incidence	7241	Changhai Hospital	574	Albania	18
		Gluckman, P.D.	68					Journal of Nuclear Medicine	462	Biological Markers	7208	National Institutes of Health, Bethesda	573	Papua New Guinea	17
		Ghatei, M.A.	68					Journal of Rheumatology	459	Infant, Newborn	7152	Columbia University in the City of New York	570	Niger	17
		Tousoulis, D.	68					British Journal of Cancer	458	Double blind procedure	7108	Texas A and M University	567	Honduras	16
		Cuocolo, A.	68					Chinese Journal of Medical Imaging Technology	458	Time	7107	Universitssjukhuset i Lund	566	Mauritius	16
		Yu, Y.	68					Journal of Hepatology	456	Triacylglycerol	7051	Albert Einstein College of Medicine of Yeshiva University	561	Kazakhstan	15
		Trimarco, B.	68					Academic Journal of Second Military Medical University	453	Random Allocation	7046	Universita degli Studi di Firenze	558	Macao	14
		Ravussin, E.	67					Annals of Surgery	452	Placebo	7000	USDA Agricultural Research Service, Washington DC	557	Dominican Republic	14
		Nakao, K.	67					Journal of Xi an Jiaotong University Medical Sciences	446	Reverse transcription polymerase chain reaction	6950	University of Colorado School of Medicine	557	Laos	14
		Shimokawa, H.	66					American Journal of Kidney Diseases	443	Body Weight	6909	Oregon Health and Science University	553	Monaco	14
		Pitt, H.A.	65					Thorax	443	Calcium	6889	Aarhus Universitet	549	Paraguay	14
		Goldberg, A.P.	65					Neurology	433	Statistical analysis	6786	Keck School of Medicine of USC	543	Togo	14
		Wang, Y.	65					International Journal of Radiation Oncology Biology Physics	424	Inflammation	6774	Universitat Bern	543	Swaziland	14
		Wang, F.	64					PACE Pacing and Clinical Electrophysiology	421	Aging	6673	Hospital for Sick Children University of Toronto	543	Madagascar	13
		Bache, R.J.	64					Urology	409	Cell culture	6585	Medical University of South Carolina	541	Montenegro	13
		Zhang, M.	64					Journal of Central South University Medical Sciences	406	Preschool child	6564	Second Xiangya Hospital of Central-South University	540	Armenia	12
		Macdonald, I.A.	64					Journal of Laboratory and Clinical Medicine	404	Outcome assessment	6499	Northwestern University Feinberg School of Medicine	539	Kyrgyzstan	12
		Tremblay, A.	64					Journal of Shanghai Jiaotong University Medical Science	399	Dog	6457	Soochow University	538	Barbados	12
		Kloner, R.A.	63					Journal of Clinical Oncology	389	School child	6443	Hammersmith Hospital	538	Myanmar	11
		Levy, B.I.	63					Ai Zheng Aizheng Chinese Journal of Cancer	389	Histology	6386	Universita Cattolica del Sacro Cuore, Rome	538	El Salvador	11
		Christiansen, J.S.	61					American Journal of Roentgenology	388	Drug mechanism	6324	University of Michigan Medical School	537	Azerbaijan	11
		Okumura, K.	61					Clinical Cancer Research	382	Severity of Illness Index	6303	University of Adelaide	536	Brunei Darussalam	11
		Li, Q.	60					Chinese Journal of Endemiology	379	United States	6287	University of Tsukuba	535	Nicaragua	10
		Sasaki, H.	60					Chinese Journal of Neurology	377	Dogs	6269	Tel Aviv University, Sackler Faculty of Medicine	531	Fiji	10
		Liu, X.	59					Journal of Cardiology	363	Diet	6219	National Cancer Institute	531	Uzbekistan	9
		Camm, A.J.	58					Circulation Journal	361	China	6199	UniversitatsSpital Zurich	529	Greenland	9
		Mercier, J.	57					Zhongguo Shi Yan Xue Ye Xue Za Zhi Zhongguo Bing Li Sheng Li Xue Hui Journal of Experimental Hematology Chinese Association of Pathophysiology	360	Echocardiography	6138	Universitetet i Oslo	525	North Korea	9
		Koomans, H.A.	57					Zhonghua Er Ke Za Zhi Chinese Journal of Pediatrics	357	Electrocardiography	6123	McMaster University	525	Bhutan	7
		Thomas, J.D.	56					Zhen Ci Yan Jiu Acupuncture Research Zhongguo Yi Xue Ke Xue Yuan Yi Xue Qing Bao Yan Jiu Suo Bian Ji	353	Swine	6090	University of Missouri-Columbia	524	Namibia	7
		Boskabady, M.H.	56					Zhongguo Ying Yong Sheng Li Xue Za Zhi Zhongguo Yingyong Shenglixue Zazhi Chinese Journal of Applied Physiology	353	Risk assessment	6021	Xi'an Jiaotong University, School of Medicine	524	Netherlands Antilles	7
		Li, T.	56					Lin Chuang Er Bi Yan Hou Tou Jing Wai Ke Za Zhi Journal of Clinical Otorhinolaryngology Head and Neck Surgery	352	Tumor necrosis factor alpha	5953	Johns Hopkins Bloomberg School of Public Health	522	Grenada	7
		Romero, R.	55					Zhonghua Yu Fang Yi Xue Za Zhi Chinese Journal of Preventive Medicine	335	Sensitivity and Specificity	5942	University of Kentucky	522	Bahamas	7
		Chung, K.F.	55					Journal of Trauma Injury Infection and Critical Care	312	Western blotting	5931	University of Western Australia	522	Haiti	6
		Rennard, S.I.	54					European Journal of Gastroenterology and Hepatology	266	Non insulin dependent diabetes mellitus	5902	Fujian Medical University	520	Sierra Leone	6
		Undefined	86					Undefined	1	Body Mass Index	5732	Oulun Yliopisto	519	Liechtenstein	6
