# Supplementary material for: A surge of p-values between 0.041 and 0.049 in recent decades (but negative results are increasing rapidly too)
Source: PeerJ. 2015 Jan 22;3:e733. doi: 10.7717/peerj.733 (PMC4312079; doi:10.7717/peerj.733)
Supplement: Supplemental Information [file peerj-03-733-s007.zip › Supplementary material/Searches_15_nov_2014/014.csv]

Scopus refine results values
Your query : (ABS({p > 0.01} OR {p > .01} OR {p >= 0.01} OR {p >= .01} OR {p => 0.01} OR {p => .01} OR {p ≥ 0.01} OR {p ≥ .01}))
Number of results : 2098
YEAR		AUTHOR NAME		SUBJECT AREA		DOCUMENT TYPE		SOURCE TITLE		KEYWORD		AFFILIATION		COUNTRY		SOURCE TYPE		LANGUAGE
2014	126	Montes-Mico, R.	9	Agricultural and Biological Sciences	314	Article	1970	Chinese Journal of Clinical Rehabilitation	12	Article	1350	Universidade de Sao Paulo - USP	22	United States	452	Journals	2062	English	1777
2013	145	Kimura, Y.	7	Arts and Humanities	12	Conference Paper	53	Journal of Clinical Rehabilitative Tissue Engineering Research	12	Human	1156	VA Medical Center	21	China	209	Conference Proceedings	17	Chinese	166
2012	145	Parisi, V.	7	Biochemistry, Genetics and Molecular Biology	371	Review	20	Journal of Cataract and Refractive Surgery	9	Female	949	University of Queensland	12	United Kingdom	148	Book Series	13	Spanish	35
2011	126	Matsumoto, K.	6	Business, Management and Accounting	5	Article in Press	13	International Journal of Obesity	9	Male	939	Universita degli Studi di Roma La Sapienza	12	Germany	102	Books	2	German	25
2010	145	Nijs, J.	5	Chemical Engineering	24	Short Survey	2	Theriogenology	9	Humans	767	Universitat de ValEncia	11	Turkey	97	Trade Publications	2	Turkish	20
2009	129	Andersen, P.	4	Chemistry	50	Book Chapter	1	Investigative Ophthalmology and Visual Science	9	Adult	754	University of Zagreb School of Medicine	11	Italy	93	Undefined	2	Portuguese	16
2008	90	Alfonso, J.F.	4	Computer Science	6	Undefined	39	Journal of Endodontics	9	Controlled study	710	Massachusetts General Hospital	11	Japan	86			French	14
2007	82	Roussel, N.	4	Decision Sciences	5			International Endodontic Journal	8	Priority journal	564	University of Florida	10	India	78			Italian	13
2006	74	Siqueira, J.F.	4	Dentistry	90			African Journal of Biotechnology	8	Aged	401	Universidade Federal do Rio de Janeiro	9	Brazil	77			Korean	10
2005	63	Kinoshita, J.I.	3	Earth and Planetary Sciences	29			Journal of Strength and Conditioning Research	8	Major clinical study	394	Harvard Medical School	9	Canada	72			Japanese	9
2004	70	Erkek, R.	3	Economics, Econometrics and Finance	2			National Medical Journal of China	7	Middle Aged	367	Mahidol University	9	Australia	63			Czech	7
2003	70	Dong, Z.	3	Energy	5			Radiology	7	Nonhuman	324	Peking University	9	Spain	60			Serbian	6
2002	49	Fernandez-Vega, L.	3	Engineering	60			Circulation	7	Clinical article	286	Karolinska University Hospital	9	Iran	36			Croatian	4
2001	74	Garcia-Valldecabres, M.	3	Environmental Science	82			Turkish Journal of Veterinary and Animal Sciences	7	Animals	245	Shanghai Jiaotong University	9	Nigeria	36			Polish	4
2000	35	Li, X.	3	Health Professions	103			Chest	7	Adolescent	220	Ohio State University	8	Sweden	35			Bulgarian	3
1999	47	Braga, F.R.	3	Immunology and Microbiology	115			Small Ruminant Research	7	Animal experiment	204	China Medical University Shenyang	8	France	32			Danish	2
1998	46	Binoti, D.H.B.	3	Materials Science	11			Acta Horticulturae	6	Animal	198	Sun Yat-Sen University	8	Netherlands	32			Russian	2
1997	50	Kirkpinar, F.	3	Mathematics	5			Journal of Nutrition	6	Clinical trial	141	Ege Universitesi	8	Poland	31			Arabic	1
1996	60	Daenen, L.	3	Medicine	1308			American Journal of Hypertension	6	Rat	136	University of California, San Francisco	8	South Korea	30			Hungarian	1
1995	40	Foo, J.Y.A.	3	Multidisciplinary	10			Cancer	6	Time Factors	134	University of Tokyo	8	Denmark	22			Persian	1
1994	45	Bucci, M.G.	3	Neuroscience	81			Ophthalmology	6	Methodology	134	Huazhong University of Science and Technology	8	Austria	21			Slovak	1
1993	37	Cras, P.	3	Nursing	40			Hypertension	6	Comparative study	133	University of Minnesota Twin Cities	8	Mexico	21
1992	36	Bongso, A.	3	Pharmacology, Toxicology and Pharmaceutics	96			Chinese Pharmacological Bulletin	6	Child	132	Uludag Universitesi	7	Thailand	20
1991	14	Lopez-Alemany, A.	3	Physics and Astronomy	10			Journal of Animal Science	5	Middle Age	125	Fudan University	7	Switzerland	19
1990	25	Madrid-Costa, D.	3	Psychology	28			American Journal of Physiology Heart and Circulatory Physiology	5	Middle aged	125	The University of British Columbia	7	Taiwan	19
1989	27	Andersen, I.	3	Social Sciences	49			European Journal of Applied Physiology	5	Animal tissue	122	University of Toronto	7	Czech Republic	18
1988	22	Abd Elbary, A.	3	Veterinary	98			Journal of Food Protection	5	Rats	115	Harbin Medical University	7	South Africa	16
1987	22	Montes-Mico, R.	3	Undefined	41			Medical Oncology	5	Animal model	109	Showa University	7	Croatia	16
1986	18	Newman, A.B.	3					Saudi Medical Journal	5	Drug effect	107	University of Melbourne	7	Finland	16
1985	19	Foda, N.	3					Conservation Genetics Resources	5	Controlled clinical trial	104	Aarhus Universitet	7	Argentina	15
1984	20	Gallinaro, G.	3					Journal of Pediatric Surgery	5	Randomized controlled trial	97	Daneshgahe Azad Eslami	7	Belgium	14
1983	17	Ratnam, S.	3					British Journal of Cancer	5	Aged, 80 and over	97	UNESP-Universidade Estadual Paulista	6	Norway	13
1982	19	Robson, R.H.	3					Scandinavian Journal of Gastroenterology	5	Normal human	95	Daneshgahe Tabriz	6	Egypt	13
1981	10	Rocas, I.N.	3					Chinese Journal of Medical Imaging Technology	5	Human cell	94	National Dairy Research Institute India	6	Pakistan	12
1980	12	D'Silva, M.	3					Zhonghua Nan Ke Xue National Journal of Andrology	5	Support, Non-U.S. Gov't	94	University of Maryland School of Medicine	6	Saudi Arabia	11
1979	11	Fluck, D.C.	3					Human Reproduction	5	Prospective Studies	93	National Cancer Institute	6	Portugal	11
1978	10	Swanepoel, D.W.	3					Archives of Physical Medicine and Rehabilitation	5	Physiology	88	Gazi Universitesi	6	Malaysia	10
1977	15	Tedeschi, M.	3					International Journal of Ophthalmology	5	Follow up	87	Universidade Federal de Vicosa	6	Israel	10
1976	15	Varano, M.	3					5th International Conference on Bioinformatics and Biomedical Engineering Icbbe 2011	5	Retrospective Studies	86	UC Davis	6	Venezuela	10
1975	10	Walker, R.A.	3					Medicine and Science in Sports and Exercise	4	Treatment Outcome	84	University of Pittsburgh	6	Serbia	9
1974	11	Wouters, K.	3					Microsurgery	4	Unclassified drug	83	Universitat Heidelberg	6	Greece	9
1973	10	Yu, D.G.	3					Plastic and Reconstructive Surgery	4	Treatment outcome	82	Yale University School of Medicine	6	Kenya	7
1972	1	Zhao, M.	3					Indian Veterinary Journal	4	Young Adult	81	Medizinische Hochschule Hannover MHH	6	Singapore	7
1969	1	Lee, S.	2					Surgery Today	4	Pregnancy	78	Universita degli Studi di Milano	6	New Zealand	7
1967	1	Bitetto, D.	2					Tropical Animal Health and Production	4	Comparative Study	77	University of Cambridge	6	Ireland	6
1965	1	He, X.J.	2					West African Journal of Medicine	4	Metabolism	77	University of Western Australia	6	Cuba	5
1962	1	Liu, R.J.	2					World Chinese Journal of Digestology	4	Human tissue	73	IRCCS Fondazione G.B. Bietti per lo Studio e la Ricerca in Oftalmologia - Onlus	6	Ethiopia	5
1953	2	Chen, Y.	2					Biological Trace Element Research	4	Retrospective study	69	Pennsylvania State University	5	Chile	5
		Bellaver, C.	2					Zhongguo Xiu Fu Chong Jian Wai Ke Za Zhi Zhongguo Xiufu Chongjian Waike Zazhi Chinese Journal of Reparative and Reconstructive Surgery	4	Child, Preschool	67	Southern Medical University	5	Zambia	4
		Ismen, A.	2					Critical Care Medicine	4	Follow-Up Studies	67	University of Manchester	5	Slovenia	4
		Chamberlain, M.A.	2					Clinical and Experimental Hypertension	4	Human experiment	67	David Geffen School of Medicine at UCLA	5	Slovakia	4
		Arroyo-Morales, M.	2					American Journal of Gastroenterology	4	Protein expression	64	Ondokuz Mayis Universitesi	5	Bosnia and Herzegovina	4
		Liu, D.Q.	2					American Journal of Medicine	4	Risk Factors	63	Universite de Montreal	5	Colombia	4
		Bellone, S.	2					Zhonghua Nei Ke Za Zhi Chinese Journal of Internal Medicine	4	Animal cell	60	University of Colorado Health Sciences Center	5	Hungary	4
		Ban, S.	2					International Journal of Sports Medicine	4	Diagnosis	59	Hebei Medical University	5	Iraq	4
		Golzan, S.M.	2					American Journal of Obstetrics and Gynecology	4	Blood	59	Medizinische Universitat Wien	5	Hong Kong	4
		Kamel, A.	2					Journal of Applied Physiology	4	Pathophysiology	59	King's College London	5	Yugoslavia	4
		Ferrucci, L.	2					Journal of Clinical Endocrinology and Metabolism	4	Glucose	59	Ankara Universitesi	5	Romania	3
		Feuerbach, S.	2					Journal of Clinical Microbiology	4	Outcome assessment	58	Brigham and Women's Hospital	5	Russian Federation	3
		Dalsgaard, M.	2					Journal of Clinical Oncology	4	Statistical significance	58	Nanjing Medical University	5	Indonesia	3
		El-Gazayerly, O.	2					Journal of Obstetrics and Gynaecology	4	Questionnaire	58	Hacettepe Universitesi	5	Philippines	3
		Liu, C.L.	2					Journal of Periodontology	4	Mouse	56	Washington University in St. Louis, School of Medicine	5	Sudan	3
		Alsabti, E.A.K.	2					Clinical and Experimental Ophthalmology	3	In vitro study	56	University of Tehran	5	Nepal	3
		Hall, J.W.	2					Collegium Antropologicum	3	Immunohistochemistry	55	Medical University of South Carolina	5	Cameroon	2
		Kernozek, T.W.	2					International Journal of Cancer	3	Prospective study	54	Universitat zu Koln	5	Tunisia	2
		Gutierrez, I.Z.	2					Chemosphere	3	Analysis of Variance	54	University of Iowa	5	Ghana	2
		Elias, C.N.	2					Chinese Medical Journal	3	Drug efficacy	54	Vrije Universiteit Brussel	5	Bangladesh	2
		Gomez-Lopez, A.	2					Experimental and Clinical Endocrinology and Diabetes	3	Mice	53	Universita degli Studi di Roma Tor Vergata	5	Macedonia	1
		Kober, L.	2					Chinese Ophthalmic Research	3	Sex difference	52	University of New South Wales UNSW Australia	5	Senegal	1
		Cheng, J.T.	2					Eye	3	Animalia	52	Universita di Pisa	5	Chad	1
		Blazevich, A.J.	2					Biology of Reproduction	3	Body mass	51	The University of Georgia	5	Bolivia	1
		Lee, J.H.	2					Chinese Pharmaceutical Journal	3	Time	51	University of California, San Diego	5	Mongolia	1
		Leite, H.G.	2					Archives of Facial Plastic Surgery	3	Risk factor	49	University of Alberta	5	Morocco	1
		Kersting, S.	2					FASEB Journal	3	Prognosis	49	Universita degli Studi di Padova	4	Botswana	1
		Cramariuc, D.	2					British Journal of Surgery	3	Reproducibility of Results	49	Inserm	4	Burma	1
		Barade, W.N.	2					International Medical Journal	3	Intermethod comparison	48	USDA Agricultural Research Service, Washington DC	4	Czechoslovakia	1
		Okin, P.M.	2					Buffalo Bulletin	3	Pathology	48	Emory University School of Medicine	4	Democratic Republic Congo	1
		Lee, J.M.	2					Acta Oto Laryngologica	3	Age	47	McGill University	4	Swaziland	1
		Cai, X.Z.	2					Acta Pathologica Et Microbiologica Scandinavica Section C Immunology	3	Therapy	47	Uppsala Universitet	4	Faroe Islands	1
		Elmaleh, D.R.	2					Blood	3	Hypertension	46	Zhejiang University	4	Oman	1
		Ling, C.F.	2					International Journal of Molecular Medicine	3	Cross-Sectional Studies	46	Southeast University	4	Georgia	1
		Carvalho, R.O.	2					Disability and Rehabilitation	3	Correlation analysis	45	Indian Veterinary Research Institute	4	Tanzania	1
		Charbonnel, B.	2					Dental Materials	3	School child	45	Prince of Songkla University	4	Papua New Guinea	1
		Chareonviriyaphap, T.	2					JAOCS Journal of the American Oil Chemists Society	3	Intravenous drug administration	45	Louisiana State University	4	Trinidad and Tobago	1
		Lee, K.H.	2					American Surgeon	3	Prevalence	45	Jilin University	4	Jamaica	1
		Calda, P.	2					Anticancer Research	3	Preschool child	44	Weill Cornell Medical College	4	Jordan	1
		Greve, A.M.	2					International Journal of Pharmaceutics	3	Chemistry	43	Purdue University	4	Uganda	1
		Filipcik, R.	2					Graefe S Archive for Clinical and Experimental Ophthalmology	3	Disease severity	43	Jihoceska Univerzita v Ceskuch Budejovicich	4	United Arab Emirates	1
		Herold, T.	2					Intensive Care Medicine	3	Blood Pressure	42	University of Adelaide	4	Kuwait	1
		Karabulut, A.	2					Forest Research	3	Case-Control Studies	41	Delta State University Nigeria	4	Puerto Rico	1
		Calik, M.	2					Diabetes Care	3	Disease association	41	Cairo University	4	Latvia	1
		Kubale, R.	2					Journal of Fish Biology	3	Blood pressure	41	Obafemi Awolowo University	4	Viet Nam	1
		Berhanu, D.	2					Clinical and Experimental Immunology	3	Questionnaires	40	Mustafa Kemal Universitesi	4	Yemen	1
		Andersen, H.K.	2					Journal of Neurosurgery	3	Infant	40	Universita degli Studi di Torino	4	Russia	1
		Ahluwalia, B.	2					British Journal of Anaesthesia	3	Age Factors	39	Karolinska Institutet	4	Lithuania	1
		Ho, J.	2					Journal of Oral and Maxillofacial Surgery	3	Support, U.S. Gov't, P.H.S.	39	Universitat zu Lubeck	4	Zimbabwe	1
		Hatch, K.D.	2					Diabetes	3	Obesity	39	Northwestern University Feinberg School of Medicine	4
		Aulakh, M.S.	2					Journal of Pediatrics	3	Body weight	38	Selcuk Universitesi	4
		Gao, D.Q.	2					Journal of Applied Oral Science	3	Histology	38	Seoul National University	4
		Coco, C.	2					Journal of Pharmacy and Pharmacology	3	Exercise	38	Osaka University Faculty of Medicine	4
		Finlay, W.H.	2					Journal of Prosthetic Dentistry	3	United States	38	Keck School of Medicine of USC	4
		Fedele, F.	2					Journal of Reproductive Medicine for the Obstetrician and Gynecologist	3	Liver	38	University of Saskatchewan	4
		Li, Q.	2					Journal of Sports Sciences	3	Cattle	38	University of Washington Seattle	4
		Boldt, J.	2					Fudan University Journal of Medical Sciences	3	Cross-sectional study	37	Leiden University Medical Center - LUMC	4
		Liu, B.	2					Journal of Vascular Surgery	3	Statistics	37	University of Guelph	4
		Easter, R.A.	2					Journal of Xi an Medical University Chinese Edition	3	Sensitivity and Specificity	36	Charles University in Prague	4
		Lamberti, L.	2					Journal of the National Cancer Institute	3	Dog	36	Oregon Health and Science University	4
		Boman, K.	2					Leukemia and Lymphoma	3	Mortality	36	Helsinki University Central Hospital	4
		Ebrahimi, A.A.	2					Lin Chuang Er Bi Yan Hou Tou Jing Wai Ke Za Zhi Journal of Clinical Otorhinolaryngology Head and Neck Surgery	3	Infant, Newborn	36	Universita degli Studi di Napoli Federico II	4
		Harjula, A.	2					Marine Biology	3	Scoring system	36	Jinan University	4
		Ebuehi, O.A.T.	2					Indian Journal of Animal Sciences	3	Enzyme activity	36	University of Benin	4
		Kairento, A.L.	2					American Journal of Neuroradiology	3	Cells, Cultured	35	Instituto Nacional de Investigaciones Forestales, Agricolas y Pecuarias	4
		Avolio, A.	2					Zhonghua Shi Yan He Lin Chuang Bing Du Xue Za Zhi Zhonghua Shiyan He Linchuang Bingduxue Zazhi Chinese Journal of Experimental and Clinical Virology	3	Pain	35	University of Birmingham	4
		Davut, O.	2					Journal of Asthma	3	Genetics	34	Technische Universitat Munchen	4
		Chen, C.L.	2					Ai Zheng Aizheng Chinese Journal of Cancer	3	Statistical analysis	34	Brunel University	4
		Drake-Lee, A.B.	2					Obesity	3	Analysis of variance	34	University of Liverpool	4
		Huang, J.	2					Operative Dentistry	3	Quality of life	33	Veterinarni a farmaceuticka univerzita Brno	4
		Harmancioglu, O.	2					Gynecologic Oncology	3	Newborn	33	Chongqing University of Medical Sciences	4
		Campos, A.K.	2					Pakistan Journal of Scientific and Industrial Research Series B Biological Sciences	3	Pain assessment	33	Cleveland Clinic Foundation	4
		Kawiak, W.	2					Pediatric Research	3	Postoperative period	33	UCL	4
		Lamby, P.	2					Pesquisa Agropecuaria Brasileira	3	English Abstract	33	Third Military Medical University	4
		Anjaneyulu, A.S.R.	2					American Journal of Cardiology	3	Histopathology	32	Tamil Nadu Veterinary and Animal Sciences University	4
		Choi, B.I.	2					Plos One	3	Severity of Illness Index	32	University of Lagos College of Medicine	4
		Chen, F.	2					Chinese Journal of Radiology	3	Theoretical study	32	Heinrich Heine Universitat	4
		Canbolat, O.	2					Revista Arvore	3	Postoperative Complications	32	University of Sydney	4
		Li, L.	2					Rheumatology International	3	Surgical technique	32	University Michigan Ann Arbor	4
		Kim, S.H.	2					Clinical Otolaryngology and Allied Sciences	3	Sex Factors	32	University of Alabama at Birmingham	4
		Ayhan, A.	2					Analytical Letters	3	Glucose blood level	31	Virginia Polytechnic Institute and State University	4
		Edem, D.O.	2					Clinical Oral Investigations	3	Dogs	31	University of Illinois at Chicago	4
		Cuenca-Estrella, M.	2					Czech Journal of Animal Science	3	Rats, Wistar	31	Tehran University of Medical Sciences	4
		Kinyamario, J.I.	2					Spine	3	Conference paper	31	University of Ottawa, Canada	4
		Li, Y.	2					Stroke	3	Messenger RNA	31	Universidade Estadual de Campinas	4
		Kanie, T.	2					Surgery	3	Dose response	31	Universitetet i Bergen	4
		Bhalla, R.K.	2					Gastroenterology	3	Insulin	30	University of Oklahoma Health Sciences Center	4
		Guo, Q.Y.	2					African Journal of Microbiology Research	3	Cell proliferation	30	Helse Bergen Haukeland University Hospital	4
		Han, J.K.	2					Toxicology Letters	3	Visual acuity	30	Hospital for Sick Children University of Toronto	4
		Buchner, O.	2					Transplantation Proceedings	3	Reproducibility	30	Northwest A&F University	4
		Leppard, P.I.	2					Cuban Journal of Agricultural Science	3	Reference Values	30	Tabriz University of Medical Sciences	4
		Cui, X.Y.	2					Deutsche Medizinische Wochenschrift	3	Cell culture	30	Chinese Center for Disease Control and Prevention	4
		Lindroth, L.	2					Veterinarski Arhiv	3	Disease Models, Animal	30	Wake Forest University School of Medicine	4
		Jung, E.M.	2					Diseases of the Colon and Rectum	3	Aging	30	Universidade Federal de Pernambuco	4
		Cantarero-Villanueva, I.	2					International Journal of STD and AIDS	3	Oral drug administration	29	University of Wisconsin Madison	4
		Druzhinin, S.Y.	2					Xi Bao Yu Fen Zi Mian Yi Xue Za Zhi Chinese Journal of Cellular and Molecular Immunology	3	Postoperative complication	29	Colegio de Postgraduados	4
		Han, X.	2					Zhong Yao Cai Zhongyaocai Journal of Chinese Medicinal Materials	3	Evaluation	28	University of Nairobi	4
		Cellini, N.	2					Zhongguo Gu Shang China Journal of Orthopaedics and Traumatology	3	Chronic Disease	28	Shanghai Ocean University	4
		Kalender, A.M.	2					Journal of Conservative Dentistry	3	Systolic blood pressure	28	Academic Medical Centre, University of Amsterdam	3
		Cvetkovic, T.	2					Gut	3	Statistics, Nonparametric	28	Universidade do Estado do Rio de Janeiro	3
		Du, X.	2					Southeast Asian Journal of Tropical Medicine and Public Health	3	Heart rate	28	University of Missouri-Kansas City	3
		DuPont, H.L.	2					European Journal of General Medicine	2	Nuclear magnetic resonance imaging	28	Colorado State University	3
		Gohlke-Baerwolf, C.	2					Annals of Animal Science	2	Biomechanics	28	Memorial Sloan-Kettering Cancer Center	3
		Jones, A.S.	2					Cancer Gene Therapy	2	Health survey	28	Wayne State University	3
		Liu, Y.	2					International Journal of Pediatric Otorhinolaryngology	2	Heart Rate	28	University of Leeds	3
		Egstrup, K.	2					Foot and Ankle International	2	Rabbit	28	University of Maryland, Baltimore	3
		Capaldo, N.	2					Current Therapeutic Research Clinical and Experimental	2	Gene expression	28	Dokuz Eylul Universitesi	3
		Livni, E.	2					Cardiovascular Research	2	Rats, Sprague-Dawley	27	National Cheng Kung University	3
		Ljubisavljevic, S.	2					Cardiovascular Ultrasound	2	Kidney	27	Universidade Federal de Sao Paulo	3
		Longcope, C.	2					European Journal of Integrative Medicine	2	Genotype	27	University of Texas M. D. Anderson Cancer Center	3
		Lopez Gaston, A.R.	2					Cell Biochemistry and Function	2	Radioisotope	27	Goteborgs Universitet	3
		Hens, L.	2					Annals of Surgery	2	Incidence	27	Sichuan University	3
		Lyons, K.M.	2					Annals of Thoracic Surgery	2	Predictive Value of Tests	27	National Institute on Aging	3
