# Supplementary material for: A surge of p-values between 0.041 and 0.049 in recent decades (but negative results are increasing rapidly too)
Source: PeerJ. 2015 Jan 22;3:e733. doi: 10.7717/peerj.733 (PMC4312079; doi:10.7717/peerj.733)
Supplement: Supplemental Information [file peerj-03-733-s007.zip › Supplementary material/Searches_15_nov_2014/015.csv]

Scopus refine results values
Your query : (ABS({p<0.05} OR {p<.05} OR {p<=0.05} OR {p<=.05}OR {p=<0.05} OR {p=<.05}OR {p≤0.05} OR {p≤.05}))
Number of results : 605392
YEAR		AUTHOR NAME		SUBJECT AREA		DOCUMENT TYPE		SOURCE TITLE		KEYWORD		AFFILIATION		COUNTRY		SOURCE TYPE		LANGUAGE
2015	167	Li, W.	328	Agricultural and Biological Sciences	82490	Article	576255	Chinese Journal of Clinical Rehabilitation	4549	Article	455848	VA Medical Center	6689	United States	151684	Journals	601168	English	514058
2014	33816	Wang, W.	312	Arts and Humanities	878	Conference Paper	12642	Journal of Animal Science	4052	Human	343324	Universidade de Sao Paulo - USP	4613	China	78075	Conference Proceedings	2329	Chinese	62073
2013	40904	Sugimachi, K.	283	Biochemistry, Genetics and Molecular Biology	133648	Review	5580	Journal of Applied Physiology	3805	Male	323837	Huazhong University of Science and Technology	2967	Japan	39078	Book Series	1457	Spanish	7214
2012	39362	Zhang, W.	280	Business, Management and Accounting	996	Article in Press	5327	Journal of Clinical Endocrinology and Metabolism	3343	Female	297432	Peking University	2866	United Kingdom	33597	Books	205	Japanese	4837
2011	37232	Wang, Y.	257	Chemical Engineering	4654	Book Chapter	173	Circulation	3274	Controlled study	280052	Sun Yat-Sen University	2808	Germany	26678	Trade Publications	94	Portuguese	4420
2010	34498	Chen, W.	245	Chemistry	8105	Note	158	American Journal of Physiology Heart and Circulatory Physiology	2873	Humans	245590	Shanghai Jiaotong University	2607	Canada	23600	Reports	6	German	3858
2009	32378	Benjakul, S.	241	Computer Science	1427	Short Survey	122	Journal of Clinical Rehabilitative Tissue Engineering Research	2851	Adult	237394	University of California, San Francisco	2560	Italy	20909	Undefined	133	Turkish	3359
2008	30846	Wang, T.	237	Decision Sciences	1264	Letter	56	Plos One	2791	Priority journal	225616	Sichuan University	2541	Turkey	19277			French	2817
2007	28912	Liu, W.	218	Dentistry	15151	Erratum	30	World Chinese Journal of Digestology	2645	Nonhuman	130156	University of Toronto	2491	Brazil	17306			Polish	1916
2006	27214	Horowitz, M.	200	Earth and Planetary Sciences	2808	Editorial	21	Theriogenology	2518	Middle Aged	126735	Karolinska University Hospital	2473	France	15843			Italian	1401
2005	25503	Secher, N.H.	197	Economics, Econometrics and Finance	208	Report	20	American Journal of Cardiology	2417	Aged	125730	Zhejiang University	2230	Australia	15501			Russian	1323
2004	22455	Herndon, D.N.	196	Energy	350	Abstract Report	2	National Medical Journal of China	2237	Major clinical study	111529	Mayo Clinic	2196	Spain	14151			Korean	1235
2003	20377	Kraemer, W.J.	194	Engineering	11906	Book	1	Medicine and Science in Sports and Exercise	1922	Animals	109940	China Medical University Shenyang	2191	India	13397			Czech	739
2002	18653	Barnes, P.J.	189	Environmental Science	16548	Dissertation	1	FASEB Journal	1914	Clinical article	97808	Massachusetts General Hospital	2106	South Korea	12638			Croatian	524
2001	17840	Spinale, F.G.	189	Health Professions	23203	Undefined	5004	Zhongguo Zhong Xi Yi Jie He Za Zhi Zhongguo Zhongxiyi Jiehe Zazhi Chinese Journal of Integrated Traditional and Western Medicine Zhongguo Zhong Xi Yi Jie He Xue Hui Zhongguo Zhong Yi Yan Jiu Yuan Zhu Ban	1897	Animal experiment	95532	UNESP-Universidade Estadual Paulista	2064	Sweden	11489			Persian	470
2000	17373	Li, P.	185	Immunology and Microbiology	26969			Journal of the American College of Cardiology	1882	Animal	67285	University of Florida	2009	Netherlands	10921			Serbian	298
1999	17378	Yang, L.	166	Materials Science	3327			Hypertension	1835	Rat	66499	University of Melbourne	1903	Iran	9613			Arabic	249
1998	16960	Hakkinen, K.	164	Mathematics	1621			Journal of Surgical Research	1816	Animal model	60318	University of Alberta	1891	Denmark	7632			Slovak	246
1997	17206	Liu, F.	161	Medicine	413507			Journal of Nutrition	1809	Adolescent	59290	Inserm	1876	Taiwan	7275			Hungarian	239
1996	17034	Li, H.	158	Multidisciplinary	1589			Anesthesia and Analgesia	1785	Animal tissue	56022	Brigham and Women's Hospital	1837	Switzerland	6585			Lithuanian	219
1995	13482	Holst, J.J.	158	Neuroscience	26177			Asian Australasian Journal of Animal Sciences	1767	Rats	55398	Fudan University	1834	Poland	6550			Bulgarian	127
1994	12289	Stefanadis, C.	157	Nursing	14655			Chest	1710	Clinical trial	49675	Jilin University	1797	Nigeria	6188			Romanian	98
1993	10962	McAllister, T.A.	155	Pharmacology, Toxicology and Pharmaceutics	39504			World Journal of Gastroenterology	1702	Drug effect	45544	Chongqing University of Medical Sciences	1793	Finland	6007			Danish	90
1992	9178	Wang, Y.	154	Physics and Astronomy	2889			Poultry Science	1673	Controlled clinical trial	40201	UC Davis	1773	Belgium	5169			Dutch	88
1991	7946	Liu, H.	149	Psychology	7441			Critical Care Medicine	1669	Time Factors	39262	Ohio State University	1769	Mexico	4621			Greek	77
1990	7193	Despres, J.P.	149	Social Sciences	5914			Animal Feed Science and Technology	1600	Randomized controlled trial	37865	The University of British Columbia	1755	Austria	4307			Hebrew	72
1989	6634	Lamers, C.B.H.W.	149	Veterinary	24219			American Journal of Physiology Regulatory Integrative and Comparative Physiology	1544	Metabolism	37022	Capital Medical University China	1728	Greece	4202			Ukrainian	45
1988	6011	Ghigo, E.	148	Undefined	9245			Journal of Cardiovascular Pharmacology	1496	Unclassified drug	37004	University of Washington Seattle	1716	Israel	4077			Bosnian	38
1987	4943	Seals, D.R.	148					Chinese Medical Journal	1490	Middle aged	35678	Harvard Medical School	1697	Norway	3643			Malay	37
1986	4446	Tagami, J.	145					American Journal of Physiology Endocrinology and Metabolism	1487	Child	34399	University of Minnesota Twin Cities	1696	Thailand	3239			Thai	36
1985	4343	Wang, F.	144					Endocrinology	1484	Support, Non-U.S. Gov't	33333	Kobenhavns Universitet	1696	Malaysia	3187			Slovene	34
1984	3472	Liu, B.	143					American Heart Journal	1466	Comparative study	33008	Universidade Estadual de Campinas	1666	New Zealand	3111			Norwegian	32
1983	3125	Vincent, J.L.	140					American Journal of Clinical Nutrition	1465	Protein expression	32397	Karolinska Institutet	1660	Ireland	3072			Finnish	11
1982	2799	Wang, Q.	140					Annals of Thoracic Surgery	1456	Normal human	32102	Universita degli Studi di Milano	1648	Egypt	2913			Swedish	11
1981	2482	Hori, M.	140					American Journal of Obstetrics and Gynecology	1374	Human cell	31504	Helsingin Yliopisto	1633	Argentina	2771			Icelandic	10
1980	2278	Li, N.	139					European Journal of Applied Physiology	1353	Aged, 80 and over	30408	University of Pittsburgh	1628	Czech Republic	2761			Estonian	7
1979	1726	Kim, I.H.	139					Anesthesiology	1347	Animal cell	29591	General Hospital of People's Liberation Army	1611	South Africa	2707			Catalan	7
1978	1404	Li, L.	137					Journal of Strength and Conditioning Research	1328	Physiology	29134	King's College London	1597	Hong Kong	2654			Azerbaidzhani	6
1977	1181	Neuvonen, P.J.	137					Animal Reproduction Science	1291	Treatment Outcome	28563	University of California, San Diego	1583	Pakistan	2140			Indonesian	6
1976	999	Bangsbo, J.	136					Journal of Thoracic and Cardiovascular Surgery	1280	Human tissue	28141	Tehran University of Medical Sciences	1578	Hungary	1973			Latvian	5
1975	822	Chopp, M.	136					Metabolism Clinical and Experimental	1279	Methodology	27965	University of Sydney	1554	Saudi Arabia	1709			Macedonian	4
1974	584	Volek, J.S.	135					Diabetes	1240	Middle Age	27104	Charite - Universitatsmedizin Berlin	1517	Portugal	1688			Afrikaans	4
1973	456	Li, H.	135					Zhonghua Yi Xue Za Zhi	1230	Mouse	26317	Kyushu University	1513	Chile	1623			Urdu	2
1972	110	Maehara, Y.	134					Journal of Jilin University Medicine Edition	1224	Prospective Studies	26313	Universita degli Studi di Roma La Sapienza	1484	Croatia	1274
1971	98	Bouchard, C.	134					Digestive Diseases and Sciences	1200	Treatment outcome	25996	David Geffen School of Medicine at UCLA	1479	Singapore	1261
1970	55	Green, H.J.	131					Investigative Ophthalmology and Visual Science	1198	Human experiment	25581	University of Wisconsin Madison	1471	Russian Federation	1216
1969	44	Bloom, S.R.	129					Small Ruminant Research	1192	Immunohistochemistry	24783	Seoul National University	1464	Slovakia	1171
1968	45	Wu, W.	127					Aquaculture	1183	Drug efficacy	24147	Duke University School of Medicine	1461	Venezuela	984
1967	39	Li, Y.	126					Chinese Journal of Clinical Oncology	1182	Retrospective Studies	24096	Erasmus University Medical Center	1435	Serbia	960
1966	30	Li, M.	124					Diabetes Care	1166	Blood	23700	Texas A and M University	1434	Ethiopia	903
1965	32	Sasayama, S.	124					Brain Research	1164	Follow up	23563	Washington University in St. Louis, School of Medicine	1433	Bangladesh	761
1964	29	Fujii, Y.	124					Transplantation	1162	Blood Pressure	22934	The University of North Carolina at Chapel Hill	1433	Kenya	713
1963	25	Arendt-Nielsen, L.	124					Atherosclerosis	1134	Mice	22713	Baylor College of Medicine	1420	Tunisia	712
1962	10	Li, F.	121					International Journal of Cardiology	1093	Young Adult	22292	Southern Medical University	1411	Colombia	710
1960	3	Li, L.	120					Pediatric Research	1084	Animalia	22057	Tianjin Medical University	1393	Slovenia	660
1959	3	Devereux, R.B.	118					Transplantation Proceedings	1082	Risk Factors	21286	Universita degli Studi di Napoli Federico II	1374	Jordan	648
1954	4	Ginther, O.J.	118					Human Reproduction	1078	Prognosis	20713	UCL	1367	Cuba	644
1953	1	Nathanielsz, P.W.	117					Kidney International	1070	Pregnancy	20703	University Michigan Ann Arbor	1346	Romania	592
1952	1	Wolfe, R.R.	117					Chinese Journal of Medical Imaging Technology	1069	Rats, Sprague-Dawley	20617	Universite de Montreal	1344	Lithuania	577
		Saruta, T.	117					Cancer	1064	Glucose	20430	Yale University School of Medicine	1325	Indonesia	521
		Vatner, S.F.	117					Cardiovascular Research	1056	Pathology	20344	McGill University	1323	Bulgaria	481
		Tarnopolsky, M.A.	117					Nan Fang Yi Ke Da Xue Xue Bao Journal of Southern Medical University	1056	Follow-Up Studies	19783	Ludwig-Maximilians-Universitat Munchen	1311	Kuwait	428
		Flyvbjerg, A.	117					Biology of Reproduction	1050	Insulin	19458	University of Pennsylvania	1310	United Arab Emirates	412
		Veldhuis, J.D.	116					Stroke	1049	Hypertension	19388	University of Queensland	1307	Ghana	370
		Zhang, W.	116					Surgery	1046	Exercise	19154	Daneshgahe Azad Eslami	1298	Philippines	367
		Ogihara, T.	115					American Journal of Respiratory and Critical Care Medicine	1045	Risk factor	18740	Universidade Federal de Sao Paulo	1276	Tanzania	367
		Chen, L.	114					Journal of Urology	1038	Statistical significance	18731	Universitat Heidelberg	1275	Cameroon	362
		Zhang, J.	114					International Journal of Sports Medicine	1021	Disease severity	18205	University of California, Los Angeles	1251	Yugoslavia	360
		Heistad, D.D.	114					Diabetologia	1021	Messenger RNA	18007	Hebei Medical University	1243	Estonia	359
		Menger, M.D.	113					Chinese Pharmacological Bulletin	1019	Pathophysiology	17938	Harbin Medical University	1209	Sudan	354
		Lee, S.D.	113					Journal of Physiology	1007	Analysis of Variance	17323	Alma Mater Studiorum Universita di Bologna	1209	Peru	332
		Inoue, H.	113					British Journal of Anaesthesia	992	Retrospective study	17175	Hacettepe Universitesi	1199	Lebanon	314
		Luscher, T.F.	113					Chinese Journal of Cancer Prevention and Treatment	988	Enzyme activity	17170	Wuhan University	1188	Viet Nam	295
		Mori, M.	112					Radiology	969	Comparative Study	17119	Western University	1166	Iraq	283
		Kangawa, K.	111					Zhongguo Xiu Fu Chong Jian Wai Ke Za Zhi Zhongguo Xiufu Chongjian Waike Zazhi Chinese Journal of Reparative and Reconstructive Surgery	966	Body mass	16485	The University of Hong Kong	1165	Uruguay	278
		Poole, D.C.	111					Journal of Pharmacology and Experimental Therapeutics	960	Child, Preschool	16419	Universiti Putra Malaysia	1165	Sri Lanka	278
		Zhang, M.	110					Clinical Science	956	Case-Control Studies	16386	Helsinki University Central Hospital	1163	Iceland	267
		Yki-Jarvinen, H.	110					Nephrology Dialysis Transplantation	954	Dose-Response Relationship, Drug	16357	University of Illinois at Chicago	1159	Zimbabwe	265
		Guo, W.	110					Journal of Vascular Surgery	951	Prospective study	16169	Rigshospitalet	1156	Uganda	255
		O'Doherty, J.V.	109					Zhonghua Fu Chan Ke Za Zhi	939	Dose response	15878	Nanjing Medical University	1150	Puerto Rico	245
		Lind, L.	109					Meat Science	934	Rats, Wistar	15796	Chinese Academy of Sciences	1137	Morocco	236
		Aller, R.	109					Circulation Research	926	Support, U.S. Gov't, P.H.S.	15784	Universita degli Studi di Padova	1132	Ukraine	205
		Zidek, W.	109					American Review of Respiratory Disease	922	Heart rate	15605	Peking Union Medical College	1130	Qatar	198
		Malagelada, J.R.	109					Food Chemistry	921	In vitro study	15235	Universitair Medisch Centrum Groningen	1108	Nepal	194
		Belcaro, G.	109					Journal of Hypertension	917	Correlation analysis	15180	Leiden University Medical Center - LUMC	1102	Trinidad and Tobago	192
		Li, J.	109					European Journal of Pharmacology	916	Genetics	15167	University of Ibadan	1101	Oman	192
		Jiang, H.	109					Gastroenterology	909	Heart Rate	15118	University of Missouri-Columbia	1098	Jamaica	190
		Krustrup, P.	109					Medical Journal of Wuhan University	899	Intravenous drug administration	15025	Kyoto University	1098	Bosnia and Herzegovina	184
		Chen, G.	108					Life Sciences	896	Body weight	14831	Xiangya Hospital of Central-south University	1098	Algeria	179
		Lombardi, G.	108					Journal of Agricultural and Food Chemistry	893	Liver	14766	UT Medical Branch at Galveston	1095	Latvia	146
		Zhang, F.	107					American Journal of Hypertension	891	Disease Models, Animal	14734	Cleveland Clinic Foundation	1094	Syrian Arab Republic	143
		Christiansen, C.	107					Spine	885	Histopathology	14723	University of Tokyo	1086	Malawi	142
		Wang, Y.	107					Journal of Pediatric Surgery	868	Age	14574	Medizinische Hochschule Hannover MHH	1085	Costa Rica	139
		Reaven, G.M.	105					International Journal of Ophthalmology	857	Questionnaire	14543	Monash University	1084	Macedonia	123
		Luft, F.C.	105					Archives of Physical Medicine and Rehabilitation	855	RNA, Messenger	14481	USDA Agricultural Research Service, Washington DC	1079	Czechoslovakia	105
		Faraci, F.M.	105					Journal of Sichuan University Medical Science Edition	849	Double-Blind Method	14407	Johns Hopkins University	1076	Ecuador	94
		Schiffrin, E.L.	104					Clinical Endocrinology	844	Glucose blood level	14369	University of Kentucky	1070	Cyprus	93
		Yu, Y.	104					European Journal of Applied Physiology and Occupational Physiology	835	Gene expression	14343	Michigan State University	1070	Senegal	93
		Wu, J.	103					Journal of Endodontics	835	Hemodynamics	14302	University of Alabama at Birmingham	1041	Libyan Arab Jamahiriya	91
		Mukherjee, R.	103					American Journal of Gastroenterology	833	Time	14018	Academic Medical Centre, University of Amsterdam	1040	Benin	91
		Tousoulis, D.	103					Hepato Gastroenterology	832	Infant	13912	The Johns Hopkins School of Medicine	1039	Germany (Democratic Republic, DDR)	89
		DeFronzo, R.A.	103					British Journal of Nutrition	828	Blood pressure	13828	University of Guelph	1038	Zambia	87
		Pashley, D.H.	102					Obstetrics and Gynecology	828	Heart	13670	Stanford University School of Medicine	1028	Belarus	87
		Fernhall, B.	102					Hepatology	825	Apoptosis	13626	Lunds Universitet	1026	Cote d'Ivoire	86
		Liu, Y.	102					Zhonghua Wai Ke Za Zhi Chinese Journal of Surgery	822	Blood Glucose	13597	University Medical Center Utrecht	1026	Burkina Faso	85
		Zhang, N.	101					Livestock Science	819	Prevalence	13587	Medizinische Universitat Wien	1024	Congo	79
		Goetsch, A.L.	100					Journal of Xi an Jiaotong University Medical Sciences	815	Chemistry	13344	Shandong University	1018	Botswana	72
		Adeola, O.	100					Clinical Pharmacology and Therapeutics	815	Obesity	13305	China Agricultural University	1014	Luxembourg	71
		Schmieder, R.E.	100					Journal of Endocrinology	814	Oral drug administration	13227	University of Adelaide	1001	Russia	63
		Fujishima, M.	100					Zhongguo Zhen Jiu Chinese Acupuncture Moxibustion	798	Disease association	13189	Zhengzhou University	1001	Guatemala	62
		Wang, B.	99					European Heart Journal	792	Cholesterol	13061	University College Dublin	999	Bahrain	58
		Wang, W.	99					Journal of Clinical Investigation	792	Double blind procedure	13030	University of Manitoba	999	Yemen	58
		Li, P.	99					Cancer Research	788	Scoring system	12955	Xi'an Jiaotong University	998	Georgia	50
		Li, Q.	99					Acta Anaesthesiologica Scandinavica	782	Cells, Cultured	12839	Sahlgrenska Universitetssjukhuset	994	Guadeloupe	47
		Prefaut, C.	99					Scandinavian Journal of Gastroenterology	780	Mortality	12413	University of Western Australia	990	Bolivia	47
		Flatt, P.R.	99					Journal of Animal and Veterinary Advances	778	Enzyme linked immunosorbent assay	12382	University of Texas Health Science Center at San Antonio	988	Palestine	47
		Rubinstein, I.	98					British Journal of Clinical Pharmacology	777	Cell proliferation	12354	Osaka University Faculty of Medicine	984	Malta	45
		Chung, K.F.	98					Journal of Food Science	772	Random Allocation	12268	Cornell University	977	Mauritius	43
		Romero, R.	98					International Journal of Obesity	754	Sex difference	12241	Medical College of Wisconsin	977	Macao	41
		Lipworth, B.J.	98					British Journal of Pharmacology	753	Swine	12168	Columbia University, College of Physicians and Surgeons	974	Niger	39
		Komi, P.V.	98					Journal of Shanghai Jiaotong University Medical Science	748	Questionnaires	12025	Third Military Medical University	973	Armenia	38
		Li, T.	97					Gut	732	Placebo	11618	University of Birmingham	968	Gambia	37
		Richelsen, B.	97					Chinese Critical Care Medicine	711	Statistical analysis	11614	Maastricht University	964	Laos	37
		Wang, Y.	97					Chinese Journal of Contemporary Pediatrics	709	Triacylglycerol	11515	Universidade Federal de Minas Gerais	957	Mozambique	37
		Li, H.	96					Journal of Periodontology	708	Diet	11473	McMaster University	954	Panama	36
		Li, M.	95					Journal of Central South University Medical Sciences	707	Inflammation	11415	Medical University of South Carolina	950	Swaziland	36
		Wang, F.	95					African Journal of Biotechnology	707	Reverse transcription polymerase chain reaction	11410	Case Western Reserve University	945	Rwanda	35
		Wang, Y.	95					Journal of Allergy and Clinical Immunology	705	Age Factors	11373	Colorado State University	942	Gabon	33
		Maresh, C.M.	95					Journal of Pediatrics	701	Body Weight	11335	North Carolina State University	938	Mongolia	32
		Yang, J.	95					Arteriosclerosis Thrombosis and Vascular Biology	699	Protein blood level	11311	The University of Georgia	935	Nicaragua	31
		Liu, R.	94					Nutrition Research	698	Diabetes mellitus	11306	Universite Laval	930	Cambodia	30
		Cesarone, M.R.	94					Journal of Trauma Injury Infection and Critical Care	697	Dog	11088	University of Illinois	927	Montenegro	29
		Traber, D.L.	94					Neuroscience Letters	693	Biological Markers	11072	Ankara Universitesi	927	Mali	29
		Heusch, G.	93					Academic Journal of Second Military Medical University	687	Newborn	11057	University of Texas M. D. Anderson Cancer Center	916	Kazakhstan	28
		Gluckman, P.D.	92					Chinese Journal of Emergency Medicine	678	Muscle, Skeletal	10998	Second Xiangya Hospital of Central-South University	912	Brunei Darussalam	28
		Johns, E.J.	92					Annals of Surgery	678	Kidney	10936	Ege Universitesi	911	Barbados	28
		Tay, F.R.	91					Journal of the Science of Food and Agriculture	674	Dogs	10931	Soochow University	909	Azerbaijan	27
		Zhou, J.	91					Journal of Food Protection	674	Cross-Sectional Studies	10861	Goteborgs Universitet	907	Paraguay	25
		Schally, A.V.	90					Zhonghua Nan Ke Xue National Journal of Andrology	661	Histology	10709	Xijing Hospital	904	Myanmar	24
		Ghatei, M.A.	89					Zhongguo Zhongyao Zazhi	649	Therapy	10668	Iowa State University	898	Sierra Leone	24
		Lucchesi, B.R.	89					Zhongguo Shi Yan Xue Ye Xue Za Zhi Zhongguo Bing Li Sheng Li Xue Hui Journal of Experimental Hematology Chinese Association of Pathophysiology	644	Cattle	10585	Gazi Universitesi	896	Papua New Guinea	23
		Wang, B.	89					American Journal of Surgery	641	Incidence	10571	University of Edinburgh	893	Togo	22
		Puri, P.	88					Biological Trace Element Research	639	Calcium	10555	Purdue University	891	Samoa	22
		Visessanguan, W.	88					Ai Zheng Aizheng Chinese Journal of Cancer	636	Cell culture	10448	Akademiska Sjukhuset	891	Albania	22
		Boskabady, M.H.	87					Journal of Ethnopharmacology	633	Reference Values	10398	VU University Medical Center	890	Uzbekistan	21
		Xu, J.	87					Urology	630	Western blotting	10364	UniversitatsSpital Zurich	890	Honduras	21
		Hawley, J.A.	87					Anticancer Research	624	Tumor necrosis factor alpha	10345	Kansas State University	884	North Korea	21
		Rodriguez-Martinez, H.	87					Diabetic Medicine	617	Outcome assessment	10158	University of Chicago	884	Dominican Republic	19
		Pitt, H.A.	87					International Eye Science	616	Aging	10143	Wake Forest University School of Medicine	883	El Salvador	17
		Sun, W.	87					Zhonghua Lao Dong Wei Sheng Zhi Ye Bing Za Zhi Zhonghua Laodong Weisheng Zhiyebing Zazhi Chinese Journal of Industrial Hygiene and Occupational Diseases	609	Preschool child	9855	University of Arizona	881	Liechtenstein	17
		Bache, R.J.	86					Journal of Nuclear Medicine	609	School child	9827	Katholieke Universiteit Leuven	878	Namibia	16
		Han, I.K.	85					Zhonghua Nei Ke Za Zhi Chinese Journal of Internal Medicine	592	Drug mechanism	9666	Radboud University Nijmegen Medical Centre	877	Madagascar	16
		Erbel, R.	85					Tumor	575	Rabbit	9546	Universitat Wien	877	French Polynesia	15
		Wu, J.	84					Zhonghua Jie He He Hu Xi Za Zhi Zhonghua Jiehe He Huxi Zazhi Chinese Journal of Tuberculosis and Respiratory Diseases	567	Infant, Newborn	9539	University of Saskatchewan	876	Fiji	15
		Schrier, R.W.	84					Chinese Journal of Endemiology	537	Oxidative stress	9535	University of Southern California	876	Kyrgyzstan	15
		Goldberg, A.P.	83					Metabolism	521	Oxygen	9488	Wenzhou Medical College	870	Grenada	14
		Saltin, B.	83					Clinical Cancer Research	509	Intermethod comparison	9478	University of Tsukuba	867	Moldova	13
		Chang, F.Y.	83					Asian Pacific Journal of Cancer Prevention	506	Genotype	9340	Pennsylvania State University	866	Monaco	13
		Stouffer, R.L.	82					Animal	462	Severity of Illness Index	9294	Central South University China	866	Lesotho	12
		Undefined	120					Undefined	5	Analysis of variance	9255	Pfizer	862	Guinea	11
