# Supplementary material for: A surge of p-values between 0.041 and 0.049 in recent decades (but negative results are increasing rapidly too)
Source: PeerJ. 2015 Jan 22;3:e733. doi: 10.7717/peerj.733 (PMC4312079; doi:10.7717/peerj.733)
Supplement: Supplemental Information [file peerj-03-733-s007.zip › Supplementary material/Searches_15_nov_2014/016.csv]

Scopus refine results values
Your query : (ABS({p > 0.05} OR {p > .05} OR {p >= 0.05} OR {p >= .05} OR {p => 0.05} OR {p => .05} OR {p ≥ 0.05} OR {p ≥ .05}))
Number of results : 78459
YEAR		AUTHOR NAME		SUBJECT AREA		DOCUMENT TYPE		SOURCE TITLE		KEYWORD		AFFILIATION		COUNTRY		SOURCE TYPE		LANGUAGE
2015	29	Li, W.	75	Agricultural and Biological Sciences	12423	Article	75119	Chinese Journal of Clinical Rehabilitation	1212	Article	58636	Universidade de Sao Paulo - USP	932	China	17683	Journals	77853	English	58354
2014	6073	Wang, W.	74	Arts and Humanities	114	Conference Paper	1209	Journal of Clinical Rehabilitative Tissue Engineering Research	911	Human	45384	Peking University	809	United States	13179	Conference Proceedings	339	Chinese	16285
2013	7255	Wang, Y.	60	Biochemistry, Genetics and Molecular Biology	12730	Article in Press	987	National Medical Journal of China	581	Male	37548	Sun Yat-Sen University	707	Turkey	7238	Book Series	189	Turkish	1431
2012	6996	Zhang, W.	59	Business, Management and Accounting	161	Review	742	World Chinese Journal of Digestology	434	Female	36691	Sichuan University	688	Brazil	3782	Books	30	Portuguese	1067
2011	6384	Chen, W.	53	Chemical Engineering	723	Book Chapter	28	Theriogenology	417	Controlled study	32700	Shanghai Jiaotong University	676	United Kingdom	3051	Trade Publications	18	Spanish	967
2010	5981	Wang, T.	52	Chemistry	1153	Note	28	Zhongguo Xiu Fu Chong Jian Wai Ke Za Zhi Zhongguo Xiufu Chongjian Waike Zazhi Chinese Journal of Reparative and Reconstructive Surgery	407	Humans	32014	Huazhong University of Science and Technology	636	Canada	2325	Reports	1	German	335
2009	5567	Wang, Y.	51	Computer Science	190	Short Survey	14	Journal of Animal Science	378	Adult	29310	UNESP-Universidade Estadual Paulista	560	Germany	2203	Undefined	29	Korean	209
2008	4943	Liu, W.	50	Decision Sciences	52	Letter	9	Chinese Journal of Medical Imaging Technology	371	Priority journal	17626	Zhejiang University	547	Iran	2122			Polish	204
2007	4565	Shafik, A.	46	Dentistry	3659	Erratum	3	Chinese Journal of Cancer Prevention and Treatment	359	Middle Aged	16619	China Medical University Shenyang	473	South Korea	1709			French	203
2006	4174	Wang, F.	41	Earth and Planetary Sciences	414	Report	3	Chinese Medical Journal	349	Aged	15285	Fudan University	451	Australia	1677			Russian	152
2005	3685	Li, L.	40	Economics, Econometrics and Finance	31	Editorial	1	Zhongguo Zhong Xi Yi Jie He Za Zhi Zhongguo Zhongxiyi Jiehe Zazhi Chinese Journal of Integrated Traditional and Western Medicine Zhongguo Zhong Xi Yi Jie He Xue Hui Zhongguo Zhong Yi Yan Jiu Yuan Zhu Ban	338	Major clinical study	14925	Capital Medical University China	433	India	1571			Croatian	148
2004	3033	Li, P.	40	Energy	67	Undefined	316	Chinese Journal of Clinical Oncology	334	Nonhuman	11083	Jilin University	432	Nigeria	1411			Italian	107
2003	2448	Tagami, J.	38	Engineering	2345			Zhonghua Fu Chan Ke Za Zhi	330	Clinical article	10391	Universidade Estadual de Campinas	426	Japan	1270			Japanese	103
2002	2097	Liu, B.	38	Environmental Science	2453			Journal of Jilin University Medicine Edition	322	Animals	10295	Hacettepe Universitesi	418	Spain	1222			Persian	97
2001	1759	Liu, H.	38	Health Professions	3243			Zhonghua Yi Xue Za Zhi	304	Adolescent	8230	Chongqing University of Medical Sciences	403	Italy	1170			Serbian	69
2000	1667	Iadecola, C.	37	Immunology and Microbiology	3584			Aquaculture	300	Animal experiment	7367	General Hospital of People's Liberation Army	395	Taiwan	842			Arabic	51
1999	1527	Cramer, J.T.	37	Materials Science	545			Nan Fang Yi Ke Da Xue Xue Bao Journal of Southern Medical University	290	Animal	6816	Tehran University of Medical Sciences	389	France	811			Czech	43
1998	1412	Li, N.	37	Mathematics	100			World Journal of Gastroenterology	287	Middle aged	6775	Southern Medical University	388	Mexico	800			Lithuanian	35
1997	1337	Sallum, E.A.	36	Medicine	51362			Journal of Strength and Conditioning Research	274	Clinical trial	6475	Gazi Universitesi	351	Netherlands	731			Bulgarian	27
1996	1252	Haberal, M.	36	Multidisciplinary	331			Plos One	274	Randomized controlled trial	6144	VA Medical Center	351	Thailand	711			Slovak	19
1995	907	Housh, T.J.	36	Neuroscience	2473			Journal of Endodontics	260	Comparative study	5952	Tianjin Medical University	341	Poland	648			Hungarian	16
1994	777	Wildt, D.E.	36	Nursing	1304			International Journal of Ophthalmology	257	Controlled clinical trial	5900	Ege Universitesi	327	Sweden	607			Greek	15
1993	663	Stewart, W.C.	34	Pharmacology, Toxicology and Pharmaceutics	4040			Journal of Shanghai Jiaotong University Medical Science	257	Rat	5564	Ankara Universitesi	323	Malaysia	578			Romanian	14
1992	582	Smolarz, B.	34	Physics and Astronomy	434			Asian Australasian Journal of Animal Sciences	257	Methodology	5421	Peking Union Medical College	313	Denmark	552			Thai	13
1991	381	Sofos, J.N.	33	Psychology	546			Journal of Applied Physiology	248	Child	4991	Hebei Medical University	279	Greece	520			Dutch	8
1990	366	Shi, J.P.	33	Social Sciences	656			Zhonghua Wai Ke Za Zhi Chinese Journal of Surgery	240	Drug effect	4951	Selcuk Universitesi	276	Egypt	507			Malay	7
1989	298	Lee, S.D.	33	Veterinary	4077			Journal of Food Protection	237	Treatment Outcome	4611	Ondokuz Mayis Universitesi	274	Switzerland	498			Danish	7
1988	306	Ozcan, M.	33	Undefined	1969			Zhonghua Nan Ke Xue National Journal of Andrology	236	Animal model	4577	Xiangya Hospital of Central-south University	273	Austria	403			Bosnian	6
1987	268	Yang, L.	33					Medicine and Science in Sports and Exercise	233	Treatment outcome	4495	Nanjing Medical University	271	Belgium	388			Slovene	5
1986	221	Bloomer, R.J.	32					Poultry Science	227	Young Adult	4458	Wuhan University	265	South Africa	380			Ukrainian	4
1985	204	Benjakul, S.	32					Zhen Ci Yan Jiu Acupuncture Research Zhongguo Yi Xue Ke Xue Yuan Yi Xue Qing Bao Yan Jiu Suo Bian Ji	223	Metabolism	4358	Istanbul Universitesi	263	New Zealand	378			Hebrew	3
1984	190	Wang, Q.	31					Animal Feed Science and Technology	220	Animal tissue	4272	Zhengzhou University	253	Hong Kong	368			Indonesian	2
1983	167	Tidwell, J.H.	31					International Eye Science	218	Follow up	4172	Baskent Universitesi	247	Ireland	352			Urdu	2
1982	134	Weems, C.W.	31					Journal of Central South University Medical Sciences	211	Unclassified drug	4037	University of Florida	245	Pakistan	344			Latvian	1
1981	153	Weems, Y.S.	31					Small Ruminant Research	209	Time Factors	3993	University of Ibadan	242	Norway	275			Norwegian	1
1980	120	Johnson, G.O.	31					Journal of Sichuan University Medical Science Edition	209	Rats	3977	Daneshgahe Azad Eslami	239	Argentina	275
1979	111	Wang, B.	30					Journal of Animal and Veterinary Advances	206	Aged, 80 and over	3909	Xi'an Jiaotong University	233	Saudi Arabia	266
1978	89	Li, H.	30					Ai Zheng Aizheng Chinese Journal of Cancer	189	Physiology	3760	Third Military Medical University	232	Finland	242
1977	86	Bonfa, E.	30					Chinese Ophthalmic Research	186	Retrospective Studies	3668	Shandong University	228	Portugal	237
1976	73	Squires, E.L.	29					Animal Reproduction Science	184	Human tissue	3510	Harbin Medical University	226	Croatia	230
1975	64	Tay, F.R.	29					Medical Journal of Wuhan University	184	Prospective Studies	3499	Wenzhou Medical College	222	Czech Republic	208
1974	47	Casati, M.Z.	29					Investigative Ophthalmology and Visual Science	183	Pathology	3454	University of Alberta	215	Chile	198
1973	28	Gao, F.	29					Journal of Xi an Jiaotong University Medical Sciences	182	Retrospective study	3318	Erciyes Universitesi	211	Israel	196
1972	8	Lee, F.Y.	29					Transplantation Proceedings	174	Protein expression	3228	Fujian Medical University	207	Singapore	195
1971	6	Wang, L.	29					Chinese Journal of Radiology	170	Normal human	3170	Soochow University	207	Ethiopia	195
1970	4	Bayazit, Y.A.	29					Chinese Journal of Endemiology	168	Statistical significance	3169	Xi'an Jiaotong University, School of Medicine	207	Venezuela	180
1969	3	Li, H.	29					Zhongguo Shi Yan Xue Ye Xue Za Zhi Zhongguo Bing Li Sheng Li Xue Hui Journal of Experimental Hematology Chinese Association of Pathophysiology	167	Drug efficacy	2908	University of Queensland	202	Serbia	164
1968	5	Zhang, W.	28					European Journal of Applied Physiology	160	Blood	2905	Ohio State University	200	Colombia	140
1967	5	Belk, K.E.	28					Zhongguo Zhen Jiu Chinese Acupuncture Moxibustion	159	Immunohistochemistry	2889	Universiti Putra Malaysia	200	Bangladesh	135
1965	2	Smith, G.C.	28					Meat Science	154	Prospective study	2782	Guangxi Medical University	193	Indonesia	113
1964	1	Chen, H.	28					Zhonghua Wei Chang Wai Ke Za Zhi Chinese Journal of Gastrointestinal Surgery	154	Follow-Up Studies	2714	The University of British Columbia	193	Hungary	106
1963	2	Li, J.	28					Aquaculture Research	153	Human experiment	2602	Central South University China	193	Kenya	104
1962	1	Romanowicz-Makowska, H.	28					Arquivo Brasileiro De Medicina Veterinaria E Zootecnia	152	Animalia	2571	Second Xiangya Hospital of Central-South University	191	Russian Federation	101
1961	1	Qiu, Y.	28					International Endodontic Journal	152	Case-Control Studies	2551	Universidade Federal de Minas Gerais	190	Jordan	98
1960	1	Reis, A.	27					Zhonghua Zhong Liu Za Zhi Chinese Journal of Oncology	150	Genetics	2545	University of California, San Francisco	189	Lithuania	92
1959	1	Nociti, F.H.	27					Journal of Urology	150	Human cell	2510	Texas A and M University	188	Ghana	89
		Zhao, H.	27					Lin Chuang Er Bi Yan Hou Tou Jing Wai Ke Za Zhi Journal of Clinical Otorhinolaryngology Head and Neck Surgery	149	Prognosis	2377	Anhui Medical University	187	Romania	84
		Zhang, J.	27					Chinese Critical Care Medicine	149	Pregnancy	2337	Chinese Academy of Sciences	186	Kuwait	83
		Liu, F.	26					Chinese Pharmacological Bulletin	149	Chemistry	2297	University of Toronto	185	Slovakia	78
		Li, N.	26					Journal of Food Science	147	Disease severity	2294	China Agricultural University	184	Tunisia	78
		Sahebkar, A.	26					Chinese Journal of Emergency Medicine	144	China	2266	Beijing Tongren Hospital	184	Tanzania	74
		Loguercio, A.D.	26					Zhonghua Nei Ke Za Zhi Chinese Journal of Internal Medicine	144	Genotype	2262	Gulhane Military Medical Academy	183	Bulgaria	73
		Wu, W.	26					Tropical Animal Health and Production	144	Child, Preschool	2260	Xinjiang Medical University	180	Cuba	73
		Yu, Y.Q.	26					International Journal of Poultry Science	143	Animal cell	2255	Xijing Hospital	176	Sudan	70
		Wang, L.	26					Asian Pacific Journal of Cancer Prevention	142	Time	2143	Hubei General Hospital	175	Slovenia	70
		Yang, Y.	25					Zhonghua Jie He He Hu Xi Za Zhi Zhonghua Jiehe He Huxi Zazhi Chinese Journal of Tuberculosis and Respiratory Diseases	139	Pathophysiology	2138	Dalian Medical University	174	Cameroon	69
		Pashley, D.H.	25					Chinese Journal of Andrology	137	Risk factor	2136	The University of Hong Kong	174	Philippines	67
		Liu, T.	25					Journal of Periodontology	137	Prevalence	2062	University of Melbourne	174	Yugoslavia	67
		Li, L.	25					Chinese Pharmaceutical Journal	136	Risk Factors	2053	UC Davis	173	Zimbabwe	61
		Cury, J.A.	24					Radiology	135	Intermethod comparison	2040	Renji Hospital	173	United Arab Emirates	57
		Zhou, J.	24					Chinese Journal of Biologicals	132	Mouse	2027	Isfahan University of Medical Sciences	172	Trinidad and Tobago	53
		Vallittu, P.K.	24					African Journal of Biotechnology	131	Histopathology	2011	Chulalongkorn University	171	Iraq	48
		McAllister, T.A.	24					Tumor	130	Analysis of Variance	1965	Mayo Clinic	170	Sri Lanka	47
		Wang, Y.	24					Chinese Journal of Rehabilitation Medicine	129	Correlation analysis	1914	University of Tehran	170	Lebanon	46
		Zhu, X.Q.	24					Brazilian Dental Journal	129	Polymerase chain reaction	1852	Universidade Federal de Sao Paulo	168	Viet Nam	46
		Bonen, A.	24					Food Chemistry	128	Body mass	1849	Cukurova Universitesi	168	Uganda	45
		Sallum, A.W.	24					Spine	127	Scoring system	1819	Ankara Numune Education and Research Hospital	164	Peru	41
		Tse, H.F.	24					Zhonghua Er Ke Za Zhi Chinese Journal of Pediatrics	126	Outcome assessment	1787	Firat Universitesi	163	Puerto Rico	40
		Choi, D.	24					Pakistan Journal of Nutrition	125	Statistical analysis	1767	Dicle Universitesi	162	Estonia	37
		Tanus-Santos, J.E.	24					International Journal of Sports Medicine	123	Preschool child	1763	Ataturk Universitesi	160	Nepal	36
		Erel, O.	23					Livestock Research for Rural Development	123	Age	1741	Tongji University	157	Uruguay	33
		Chen, L.	23					Fudan University Journal of Medical Sciences	123	Questionnaire	1735	Mahidol University	156	Oman	33
		Li, J.	23					Journal of Cataract and Refractive Surgery	120	Infant	1733	Chinese Academy of Medical Sciences	155	Syrian Arab Republic	32
		Yang, Y.J.	23					Journal of Dentistry	119	Exercise	1730	Universidade Federal do Rio Grande do Sul	154	Bosnia and Herzegovina	29
		Zhang, W.	23					Zhongguo Gu Shang China Journal of Orthopaedics and Traumatology	119	Messenger RNA	1696	University of Minnesota Twin Cities	154	Morocco	26
		Wang, W.	23					Zhonghua Er Bi Yan Hou Tou Jing Wai Ke Za Zhi Chinese Journal of Otorhinolaryngology Head and Neck Surgery	116	Rats, Sprague-Dawley	1649	Universidade Federal de Vicosa	153	Costa Rica	26
		Guo, W.	23					Livestock Science	113	Disease association	1623	The Fourth Military Medical University	153	Algeria	25
		Zhang, F.	23					Chinese Journal of Medical Genetics	112	Enzyme linked immunosorbent assay	1617	Gaziantep Universitesi	152	Botswana	24
		Han, J.K.	23					European Journal of Radiology	111	Sex difference	1617	Colorado State University	151	Ukraine	23
		Beck, M.	23					Veterinary Parasitology	111	In vitro study	1609	Seoul National University	150	Iceland	20
		Choi, B.I.	23					Hepato Gastroenterology	109	Support, Non-U.S. Gov't	1589	University of Guelph	150	Qatar	19
		Jang, S.H.	23					Turkish Journal of Veterinary and Animal Sciences	109	Cancer staging	1586	University of Sydney	150	Cyprus	18
		Yan, J.	22					Operative Dentistry	109	Postoperative period	1579	Istanbul Tip Fakultesi	149	Ecuador	18
		Atilla, G.	22					American Journal of Physiology Heart and Circulatory Physiology	109	Mice	1508	Dokuz Eylul Universitesi	149	Zambia	16
		Nazifi, S.	22					American Journal of Roentgenology	109	Case control study	1508	Changhai Hospital	149	Benin	16
		Yang, J.	22					Acta Orthopaedica Et Traumatologica Turcica	109	Double blind procedure	1493	University of Wisconsin Madison	148	Macedonia	15
		Sousa-Neto, M.D.	22					Canadian Journal of Animal Science	108	Postoperative complication	1482	SungKyunKwan University, School of Medicine	145	Malawi	15
		Tan, C.P.	22					Chest	107	Analysis of variance	1476	University of Western Australia	145	Cote d'Ivoire	14
		Chen, H.	22					Shengtai Xuebao Acta Ecologica Sinica	107	Cattle	1459	Qilu Hospital of Shandong University	145	Latvia	11
		Lin, H.C.	22					Urology	107	Randomization	1457	Medizinische Universitat Wien	143	Libyan Arab Jamahiriya	11
		Yildirir, A.	22					Oral Surgery Oral Medicine Oral Pathology Oral Radiology and Endodontology	105	Reproducibility of Results	1439	Southeast University	141	Palestine	10
		Wang, Y.	22					Journal of the Science of Food and Agriculture	104	School child	1435	Istanbul University, Cerrahpasa Faculty of Medicine	140	Senegal	10
		Wang, W.	22					Zhonghua Kou Qiang Yi Xue Za Zhi Zhonghua Kouqiang Yixue Zazhi Chinese Journal of Stomatology	103	Body weight	1430	The University of North Carolina at Chapel Hill	140	Swaziland	10
		Galbo, H.	22					Turkish Journal of Medical Sciences	100	Incidence	1426	Massachusetts General Hospital	140	Mauritius	10
		Li, H.	22					Chinese Journal of Antibiotics	100	Mortality	1423	Guangzhou Medical College	139	Congo	10
		Liu, Y.	21					Archives of Physical Medicine and Rehabilitation	100	Glucose	1414	Universidade Federal do Rio de Janeiro	138	Yemen	10
		Stout, J.R.	21					Chinese Journal of Gastroenterology	98	Random Allocation	1410	Auburn University	138	Burkina Faso	9
		Ramaswamy, H.S.	21					Lin Chuang Er Bi Yan Hou Ke Za Zhi Journal of Clinical Otorhinolaryngology	98	Sensitivity and Specificity	1406	University of Pittsburgh	138	Russia	9
		Li, Y.	21					Dental Materials	98	Gene frequency	1406	Qingdao University	138	Cambodia	9
		Yang, J.	21					American Journal of Sports Medicine	95	Dose response	1389	Marmara Universitesi	137	Jamaica	8
		Kang, D.H.	21					American Journal of Dentistry	94	Heart rate	1373	Zhejiang University School of Medicine	137	Guatemala	8
		Reilly, T.	21					Journal of the Medical Association of Thailand	94	Histology	1360	Suleyman Demirel Universitesi	136	Montenegro	8
		Zhang, N.	21					Rheumatology International	94	Double-Blind Method	1349	Mashhad University of Medical Sciences	136	Armenia	8
		Chen, Y.	21					Journal of Surgical Research	94	Nuclear magnetic resonance imaging	1319	University of Washington Seattle	136	Germany (Democratic Republic, DDR)	7
		Mai, K.	21					Chinese Journal of Interventional Imaging and Therapy	93	Blood sampling	1319	Charite - Universitatsmedizin Berlin	136	Guadeloupe	7
		Li, M.	21					Laryngoscope	93	Computer assisted tomography	1295	Shiraz University of Medical Sciences	135	Gabon	7
		Li, Y.	21					American Journal of Obstetrics and Gynecology	93	Rats, Wistar	1287	Chinese Academy of Agricultural Sciences	133	Azerbaijan	7
		Pithon, M.M.	21					Ciencia Rural	92	Enzyme activity	1266	USDA Agricultural Research Service, Washington DC	132	Belarus	7
		Zhou, J.	21					Journal of the World Aquaculture Society	91	Gene expression	1266	Mustafa Kemal Universitesi	132	Macao	7
		Romero, R.	21					Journal of Dalian Medical University	91	Hypertension	1265	Kobenhavns Universitet	132	Mali	7
		Sahin, B.	21					Journal of Agricultural and Food Chemistry	90	Postoperative Complications	1243	Abant Izzet Baysal Universitesi	130	Malta	7
		Poole, D.C.	21					American Journal of Physiology Regulatory Integrative and Comparative Physiology	90	Dose-Response Relationship, Drug	1234	Tabriz University of Medical Sciences	130	Grenada	7
		Wang, B.	21					Chinese German Journal of Clinical Oncology	90	Middle Age	1230	Huashan Hospital	129	Namibia	7
		Powers, S.K.	21					Clinical Oral Implants Research	89	Rabbit	1227	Nanchang University	128	Laos	7
		Lau, C.P.	21					Biological Trace Element Research	89	Reverse transcription polymerase chain reaction	1224	King's College London	126	Papua New Guinea	6
		Wang, F.	21					Anesthesia and Analgesia	88	Sensitivity and specificity	1213	Cumhuriyet Universitesi	126	Rwanda	6
		Knechtle, B.	21					Xi Bao Yu Fen Zi Mian Yi Xue Za Zhi Chinese Journal of Cellular and Molecular Immunology	88	Drug safety	1205	Aristoteleion Panepistimion Thessalonikis	125	Luxembourg	5
		Baltaci, G.	20					Biology of Reproduction	87	Questionnaires	1191	University College Dublin	124	Niger	5
		Zhou, L.	20					Journal of Clinical Periodontology	86	Surgical technique	1182	Inonu Universitesi	124	Mozambique	5
		Groppo, F.C.	20					Life Science Journal	85	Protein blood level	1174	Ankara University, Faculty of Medicine	123	Kazakhstan	5
		Berdeli, A.	20					Neural Regeneration Research	84	Cross-Sectional Studies	1159	University of Manitoba	122	Madagascar	5
		Wiwanitkit, V.	20					Journal of Nutrition	84	Cytology	1151	McGill University	121	Panama	4
		Webster, C.D.	20					Journal of Vascular Surgery	83	Immunology	1149	Lanzhou University	121	Barbados	4
		Ribeiro, D.A.	20					Journal of Clinical Endocrinology and Metabolism	83	Cell culture	1139	Kansas State University	120	Mongolia	4
		Li, M.	20					FASEB Journal	82	Disease Models, Animal	1136	Changzheng Hospital	119	Paraguay	4
		Zhao, J.	20					Applied Animal Behaviour Science	81	Evaluation	1136	Jinan University	119	Dominican Republic	3
		Li, J.Y.	20					Journal of Applied Oral Science	80	Cell proliferation	1135	Yuzuncu Yil Universitesi	119	Bahrain	3
		Wang, N.	20					Journal of Physiology	79	Statistics, Nonparametric	1124	Cornell University	118	Brunei Darussalam	3
		Ma, L.	20					Revista Cientifica De La Facultad De Ciencias Veterinarias De La Universidad Del Zulia	79	Newborn	1117	Purdue University	118	Czechoslovakia	3
		Yang, Y.	20					Kafkas Universitesi Veteriner Fakultesi Dergisi	78	Apoptosis	1117	Shahid Beheshti University of Medical Sciences	118	French Polynesia	3
		Zhang, J.	20					Digestive Diseases and Sciences	77	Glucose blood level	1116	Prince of Songkla University	117	Lesotho	3
		Lee, J.M.	20					International Urology and Nephrology	77	Age Factors	1086	Mersin Universitesi	117	Myanmar	3
		Teng, G.J.	20					Comparative Clinical Pathology	76	Survival rate	1086	University of Nigeria	116	New Caledonia	2
		Li, T.	20					Turkiye Klinikleri Journal of Medical Sciences	76	Muscle, Skeletal	1084	University of Nebraska - Lincoln	116	Democratic Republic Congo	2
		Siqueira, J.F.	19					Aquaculture Nutrition	76	Liver	1080	Universidade Estadual de Maringa	116	Togo	2
		Liu, Y.	19					European Journal of Ophthalmology	75	Microbiology	1062	Karadeniz Teknik Universitesi	115	Albania	2
		Pollock, M.L.	19					American Journal of Orthodontics and Dentofacial Orthopedics	74	Blood Pressure	1060	Harvard Medical School	113	Saint Kitts and Nevis	2
		Koohmaraie, M.	19					International Journal of Food Science and Technology	74	Risk assessment	1059	Brigham and Women's Hospital	113	Seychelles	2
		Li, M.	19					Brain Research	72	RNA, Messenger	1058	Universita degli Studi di Roma La Sapienza	113	Georgia	2
		Sun, X.F.	19					Journal of Sports Medicine and Physical Fitness	71	Swine	1058	Universidad Nacional Autonoma de Mexico	113	Gambia	2
		Sun, Y.	19					International Journal of Cardiology	71	Clinical feature	1045	Uniwersytet Medyczny w Lodzi	112	Falkland Islands (Malvinas)	2
		Crandall, C.G.	19					European Journal of Obstetrics Gynecology and Reproductive Biology	71	Lymph node metastasis	1041	The University of Georgia	111	Kyrgyzstan	2
		Yuksel, H.	19					American Journal of Cardiology	71	Severity of Illness Index	1031	University of California, San Diego	111	El Salvador	2
		Buduneli, N.	19					Pakistan Journal of Biological Sciences	67	Animal disease	1029	Michigan State University	111	Afghanistan	2
		Nakajima, M.	19					Clinical Rheumatology	66	Echography	1019	Guangzhou General Hospital of Guangzhou Command	110	Bermuda	2
		Carro, M.D.	18					Journal of Applied Aquaculture	63	Obesity	1018	Zhujiang Hospital	110	Liberia	2
		Fan, M.Z.	18					Animal Science	57	Biomechanics	1018	First Affiliated Hospital of Zhengzhou University	110	Virgin Islands (U.S.)	2
		Nahm, D.H.	18					Journal of Contemporary Dental Practice	55	Placebo	1017	Shanxi Medical University	109	Liechtenstein	2
		Kern, M.	18					Agrociencia	54	Genetic polymorphism	1013	Celal Bayar Universitesi	109	Bolivia	2
		Undefined	12					Livestock Production Science	50	Cross-sectional study	1010	Ataturk Training and Research Hospital	109	Netherlands Antilles	2
