# Supplementary material for: A surge of p-values between 0.041 and 0.049 in recent decades (but negative results are increasing rapidly too)
Source: PeerJ. 2015 Jan 22;3:e733. doi: 10.7717/peerj.733 (PMC4312079; doi:10.7717/peerj.733)
Supplement: Supplemental Information [file peerj-03-733-s007.zip › Supplementary material/Searches_15_nov_2014/017.csv]

Scopus refine results values
Your query : (ABS({p<0.10} OR {p<.10} OR {p<=0.10} OR {p<=.10} OR {p=<0.10} OR {p=<.10} OR {p ≤ 0.10} OR {p ≤ .10}))
Number of results : 4289
YEAR		AUTHOR NAME		SUBJECT AREA		DOCUMENT TYPE		SOURCE TITLE		KEYWORD		AFFILIATION		COUNTRY		SOURCE TYPE		LANGUAGE
2014	176	Zinn, R.A.	34	Agricultural and Biological Sciences	1948	Article	4029	Journal of Animal Science	630	Article	2376	USDA Agricultural Research Service, Washington DC	94	United States	2151	Journals	4258	English	4114
2013	183	Southern, L.L.	27	Arts and Humanities	23	Conference Paper	83	Animal Feed Science and Technology	102	Female	1895	University of Nebraska - Lincoln	72	Canada	279	Conference Proceedings	20	Spanish	40
2012	198	Klopfenstein, T.J.	25	Biochemistry, Genetics and Molecular Biology	724	Review	70	Theriogenology	89	Male	1869	University of Illinois	60	United Kingdom	172	Trade Publications	4	Portuguese	38
2011	193	Spears, J.W.	21	Business, Management and Accounting	13	Article in Press	22	Asian Australasian Journal of Animal Sciences	53	Human	1668	North Carolina State University	59	Japan	150	Book Series	4	Japanese	34
2010	158	Nelssen, J.L.	21	Chemical Engineering	9	Report	2	Small Ruminant Research	46	Adult	1155	Texas A and M University	57	Netherlands	146	Books	2	French	26
2009	163	Goodband, R.D.	21	Chemistry	37	Book Chapter	1	Livestock Science	38	Humans	1056	Kansas State University	56	France	142	Undefined	1	German	21
2008	152	Randel, R.D.	21	Computer Science	5	Erratum	1	Poultry Science	33	Controlled study	995	University of Florida	54	Germany	115			Chinese	18
2007	166	Bidner, T.D.	20	Decision Sciences	11	Note	1	Canadian Journal of Animal Science	31	Animal	977	VA Medical Center	54	Spain	115			Italian	5
2006	152	Hallford, D.M.	20	Dentistry	26	Short Survey	1	Journal of Nutrition	30	Priority journal	956	University of Missouri-Columbia	52	Brazil	114			Danish	4
2005	136	Caton, J.S.	19	Earth and Planetary Sciences	66	Undefined	79	Livestock Production Science	29	Animals	874	University of Kentucky	48	Australia	100			Polish	4
2004	168	Stock, R.A.	19	Economics, Econometrics and Finance	10			Applied Animal Behaviour Science	28	Major clinical study	667	University of Alberta	48	Denmark	87			Dutch	3
2003	151	Tokach, M.D.	17	Energy	6			Domestic Animal Endocrinology	26	Aged	578	Wageningen University and Research Centre	45	Italy	87			Russian	3
2002	142	Oyekale, A.S.	16	Engineering	31			Animal Reproduction Science	25	Physiology	555	Agriculture et Agroalimentaire Canada	45	China	87			Serbian	3
2001	118	Sahlu, T.	15	Environmental Science	261			American Journal of Cardiology	21	Middle Aged	509	UC Davis	44	Mexico	75			Turkish	3
2000	174	Beauchemin, K.A.	15	Health Professions	109			American Journal of Clinical Nutrition	20	Cattle	489	New Mexico State University Las Cruces	42	Finland	65			Croatian	1
1999	150	Mateos, G.G.	15	Immunology and Microbiology	122			Animal	19	Metabolism	487	Iowa State University	41	South Korea	48			Czech	1
1998	127	Galyean, M.L.	14	Materials Science	2			Biology of Reproduction	18	Animal food	381	Ohio State University	40	Sweden	47			Norwegian	1
1997	161	Harmon, D.L.	14	Mathematics	12			Journal of Range Management	17	Nonhuman	377	The University of Georgia	40	New Zealand	47			Persian	1
1996	162	Lewis, A.J.	14	Medicine	1807			Plos One	16	Clinical article	370	Oklahoma State University - Stillwater	37	Switzerland	41			Slovak	1
1995	130	Spicer, L.J.	14	Multidisciplinary	9			FASEB Journal	15	Growth, development and aging	357	University of Arkansas - Fayetteville	36	South Africa	39			Swedish	1
1994	115	Kim, I.H.	13	Neuroscience	146			Animal Science	15	Animal Feed	348	University of Wisconsin Madison	36	India	31			Thai	1
1993	131	Fahey, G.C.	13	Nursing	102			Journal of Environmental Quality	15	Animalia	329	Cornell University	33	Belgium	30
1992	72	Lazaro, R.	13	Pharmacology, Toxicology and Pharmaceutics	134			American Journal of Obstetrics and Gynecology	14	Adolescent	329	Purdue University	33	Argentina	26
1991	62	Hammond, A.C.	13	Physics and Astronomy	19			American Heart Journal	14	Animal disease	326	University of Minnesota Twin Cities	33	Norway	26
1990	73	Lindemann, M.D.	11	Psychology	186			Animal Science Journal	13	Swine	323	INRA Centre de Rennes	31	Greece	24
1989	80	Plascencia, A.	11	Social Sciences	110			Journal of Applied Physiology	13	Drug effect	323	Virginia Polytechnic Institute and State University	31	Portugal	24
1988	66	Brown, M.A.	11	Veterinary	535			Journal of Clinical Endocrinology and Metabolism	13	Clinical trial	306	United States Department of Agriculture	31	Nigeria	21
1987	58	Kornegay, E.T.	11	Undefined	39			British Journal of Nutrition	13	Time Factors	287	The University of North Carolina at Chapel Hill	30	Poland	19
1986	62	Chase, C.C.	11					Meat Science	13	Animal experiment	287	Colorado State University	28	Israel	19
1985	45	Patience, J.F.	11					Crop Science	12	Random Allocation	285	University of Washington Seattle	28	Turkey	18
1984	47	Farmer, C.	10					Journal of Reproduction and Fertility	12	Support, Non-U.S. Gov't	281	University of Guelph	28	Czech Republic	18
1983	50	Krehbiel, C.R.	10					Neurology	12	Blood	274	University of Saskatchewan	27	Austria	17
1982	43	Kerr, B.J.	10					Archives of Physical Medicine and Rehabilitation	12	Diet	263	Louisiana State University	26	Iran	17
1981	35	Johnson, Z.B.	9					Medical Care	11	Middle Age	260	Michigan State University	26	Taiwan	14
1980	27	Loerch, S.C.	9					Veterinary Parasitology	11	Pregnancy	251	North Dakota State University	26	Ireland	12
1979	31	Miller, P.S.	9					Medicine and Science in Sports and Exercise	11	Randomization	246	University of California System	25	Thailand	10
1978	28	Latorre, M.A.	9					Journal of Animal and Veterinary Advances	11	Methodology	244	Universidade de Sao Paulo - USP	24	Cuba	9
1977	16	Chae, B.J.	9					Cancer	11	Randomized controlled trial	233	USDA ARS Beltsville Agricultural Research Center	23	Hungary	9
1976	17	McAllister, T.A.	9					Italian Journal of Animal Science	11	Controlled clinical trial	228	Auburn University	23	Indonesia	9
1975	19	Merchen, N.R.	9					American Journal of Epidemiology	10	United States	223	University of California, San Francisco	22	Jordan	8
1974	18	Kegley, E.B.	9					Journal of the American Geriatrics Society	10	Zea mays	218	Helsingin Yliopisto	21	Puerto Rico	8
1973	13	Cromwell, G.L.	9					American Review of Respiratory Disease	10	Risk Factors	216	Washington State University Pullman	21	Venezuela	7
1972	3	Kinder, J.E.	9					Atherosclerosis	9	Chemistry	203	Texas Tech University at Lubbock	21	Hong Kong	7
1971	2	Reynolds, C.K.	9					Cuban Journal of Agricultural Science	9	Digestion	196	UNESP-Universidade Estadual Paulista	20	Egypt	6
1970	4	Swanson, K.C.	9					Veterinary Immunology and Immunopathology	9	Weight gain	196	Lethbridge Research Centre	20	Colombia	5
1969	2	Dritz, S.S.	9					Australian Journal of Experimental Agriculture	9	Standard	195	University of Pennsylvania	19	Croatia	5
1968	1	Goetsch, A.L.	9					Soil Biology and Biochemistry	9	Child	186	INRA Institut National de La Recherche Agronomique	19	Bangladesh	5
1967	2	Elsasser, T.H.	9					Alcoholism Clinical and Experimental Research	9	Weight Gain	185	Universidad Politecnica de Madrid	19	Guatemala	5
1966	1	Reynolds, L.P.	9					Journal of Animal Physiology and Animal Nutrition	9	Normal human	184	Massachusetts General Hospital	19	Ethiopia	5
1965	2	Serrano, M.P.	9					Archives of Animal Nutrition	9	Body Weight	176	University of Idaho	19	Slovenia	5
1964	3	Shurson, G.C.	9					Tropical Animal Health and Production	9	Comparative study	168	Johns Hopkins Bloomberg School of Public Health	18	Uruguay	5
1958	1	Maxwell, C.V.	9					Journal of the Science of Food and Agriculture	9	Sheep	166	Oregon State University	18	Philippines	4
		Gotzsche, P.C.	8					Chest	9	Diet supplementation	163	LSU Agricultural Center	18	Saudi Arabia	4
		Titgemeyer, E.C.	8					Journal of Applied Animal Research	8	Risk factor	154	Universidade Federal de Vicosa	18	Bulgaria	4
		Owens, F.N.	8					Diabetes	8	Genetics	154	USDA ARS Roman L. Hruska U.S. Meat Animal Research Center	18	Pakistan	4
		Johnston, L.J.	8					Circulation	8	Body weight	151	University of Maryland	18	Nepal	4
		Olson, T.A.	8					Spine	8	Time	138	Universite Laval	18	Yugoslavia	4
		Streeter, M.N.	8					Kidney International	8	Comparative Study	138	Harvard Medical School	17	Russian Federation	3
		Coleman, S.W.	8					Cochrane Database of Systematic Reviews Online	8	Therapy	135	Duke University School of Medicine	17	Peru	3
		Fernandez, J.M.	8					Journal of Clinical Psychiatry	8	Suidae	135	Ohio Agricultural Research and Development Center	17	Kenya	3
		Hatfield, P.G.	8					Animal Research	7	Body Composition	135	Langston University	17	Singapore	3
		McKeith, F.K.	8					Preventive Veterinary Medicine	7	Sus scrofa	134	Texas Agricultural Experiment Station	16	Chile	3
		Verstegen, M.W.A.	8					Annals of Thoracic Surgery	7	Body composition	134	University of Illinois at Urbana-Champaign	16	Antigua and Barbuda	2
		Vasconcelos, J.L.M.	8					Physiology and Behavior	7	Bos taurus	134	University of Tennessee, Knoxville	16	Oman	2
		Van Heugten, E.	8					Agronomy Journal	7	Human experiment	133	Yale University School of Medicine	16	Malaysia	2
		Valencia, D.G.	8					Nutrition Research	7	Ruminant stomach	131	Universidad Autonoma de Barcelona	16	Czechoslovakia	2
		Rumsey, T.S.	8					Arquivo Brasileiro De Medicina Veterinaria E Zootecnia	7	Eating	127	University Michigan Ann Arbor	16	Mongolia	2
		Yoo, J.S.	7					Australian Journal of Agricultural Research	7	Age	127	University of California, San Diego	16	Mozambique	2
		Yang, W.Z.	7					International Journal of Sports Medicine	7	Aged, 80 and over	126	Baylor College of Medicine	15	Serbia	2
		Edwards, S.A.	7					American Journal of Hypertension	7	Rumen	124	Yale University	15	Slovakia	2
		Eder, K.	7					Diabetes Care	7	Support, U.S. Gov't, P.H.S.	124	Mayo Clinic	15	Sri Lanka	2
		Nelson, M.L.	7					Life Science Journal	7	Retrospective Studies	123	Universitair Medisch Centrum Groningen	15	Algeria	2
		Gondret, F.	7					Journal of the American Dietetic Association	7	Insulin	123	China Agricultural University	15	Tanzania	2
		Cho, J.H.	7					Journal of Personality and Social Psychology	7	Pigs	121	University of Pittsburgh	15	Ecuador	2
		Hunt, C.W.	7					American Journal of Medicine	7	Age Factors	121	University of Toronto	15	Uganda	2
		Payne, R.L.	7					Biological Psychiatry	7	Meat	120	Montana State University - Bozeman	15	Costa Rica	2
		Brown, A.H.	7					Journal of Vascular Surgery	7	Nitrogen	117	University of Melbourne	15	Malawi	2
		Erickson, G.E.	7					Investigative Ophthalmology and Visual Science	7	Bos	117	University of California, Los Angeles	15	Viet Nam	2
		Chen, Y.J.	7					Animal Genetics	7	Questionnaires	116	Universidad Autonoma de Baja California, Campus Mexicali	15	Zimbabwe	2
		Mirando, M.A.	7					Soil and Tillage Research	7	Glycine max	115	Universita degli Studi di Padova	14	Laos	1
		Friesen, K.G.	7					Ciencia Rural	7	Animal tissue	114	INRA Centre de Clermont-Ferrand-Theix	14	Senegal	1
		Trottier, N.L.	7					Journal of Surgical Research	6	Maize	112	South Dakota State University	14	Azerbaijan	1
		Schrama, J.W.	7					Forest Ecology and Management	6	Dietary Supplements	112	University of Illinois at Chicago	14	Barbados	1
		Keisler, D.H.	7					Radiology	6	Oral drug administration	110	Erasmus University Medical Center	14	Benin	1
		Kittok, R.J.	7					Soil Science Society of America Journal	6	Follow-Up Studies	110	University of Nebraska	13	Lithuania	1
		Zijlstra, R.T.	7					Acta Medica Scandinavica	6	Weaning	110	David Geffen School of Medicine at UCLA	13	Ghana	1
		Jackson, W.G.	6					Journal of Applied Physiology Respiratory Environmental and Exercise Physiology	6	Liver	110	Rigshospitalet	13	Germany (Democratic Republic, DDR)	1
		Tanaka, M.	6					Canadian Journal of Soil Science	6	Dose-Response Relationship, Drug	108	The University of British Columbia	13	Georgia	1
		Puchala, R.	6					Journal of Animal and Feed Sciences	6	Growth	108	MTT Agrifood Research Finland	13	Cambodia	1
		Carroll, J.A.	6					Journal of Occupational Medicine	6	Treatment Outcome	107	Brigham and Women's Hospital	13	Swaziland	1
		Engle, T.E.	6					Metabolism Clinical and Experimental	6	Blood Pressure	104	Instituto Nacional de Investigaciones Forestales, Agricolas y Pecuarias	13	Gabon	1
		Coffey, K.P.	6					Gastroenterology	6	Cross-Sectional Studies	103	West Virginia University	13	Fiji	1
		Kott, R.W.	6					Archivos De Zootecnia	6	Questionnaire	101	University of Iowa	13	Syrian Arab Republic	1
		Britton, R.A.	6					New Zealand Journal of Agricultural Research	6	Dietary Proteins	100	Dairy and Swine Research and Development Centre	13	Morocco	1
		Olson, K.C.	6					Psychosomatic Medicine	6	Prognosis	100	University of Alabama at Birmingham	13	Kuwait	1
		Drouillard, J.S.	6					Scandinavian Journal of Clinical and Laboratory Investigation	6	Blood Glucose	99	University of Queensland	13	Nicaragua	1
		Odle, J.	6					Journal of Clinical Epidemiology	6	Animal Nutrition Physiology	99	Inserm	12	Trinidad and Tobago	1
		Milton, C.T.	6					Archives of Environmental Health	6	Ovis aries	99	The Johns Hopkins School of Medicine	12	Tunisia	1
		Napolitano, F.	6					Journal of Reproductive Medicine for the Obstetrician and Gynecologist	6	Treatment outcome	99	University of Ibadan	12	Dominican Republic	1
		Miller, J.J.	6					Endocrinology	6	Middle aged	99	Utrecht University	12	Kazakhstan	1
		Duff, G.C.	6					Environmental Health Perspectives	5	Prevalence	98	University of Connecticut	12	Iraq	1
		Kemp, B.	6					Cancer Research	5	Drug efficacy	98	University of Utah	12	Lebanon	1
		Horwood, L.J.	6					Archives of Pediatrics and Adolescent Medicine	5	Lactation	96	Aarhus Universitet	12	Iceland	1
		Miesner, J.R.	6					Journal of Pediatrics	5	Genotype	96	Kobenhavns Universitet	12	Guadeloupe	1
		Lapierre, H.	6					West Indian Medical Journal	5	Psychological aspect	95	Pennsylvania State University	11	Romania	1
		Ly, J.	6					Science of the Total Environment	5	Double-Blind Method	95	McGill University	11	Yemen	1
		Fondevila, M.	6					AIDS Care Psychological and Socio Medical Aspects of AIDS HIV	5	Diagnosis	95	Dankook University	11	Russia	1
		Fontanesi, L.	6					New England Journal of Medicine	5	Follow up	95	University of Minnesota System	11	Rwanda	1
		Medel, P.	6					Journal of Nutritional Biochemistry	5	Sex difference	95	Alberta Agriculture and Rural Development	11
		Stein, H.H.	6					Current Therapeutic Research Clinical and Experimental	5	Rat	95	Duke University	11
		McSorley, R.	6					Journal of Allergy and Clinical Immunology	5	Histology	95	Western University	11
		Valaja, J.	6					Czech Journal of Animal Science	5	Regression Analysis	94	Universidad Politecnica de Valencia	11
		Croom, W.J.	6					Journal of Infectious Diseases	5	Prospective Studies	94	Stanford University	11
		Freire, J.P.B.	6					Hypertension	5	Exercise	92	University of Texas M. D. Anderson Cancer Center	11
		Apple, J.K.	6					Journal of Dairy Science	5	Protein intake	92	University of Texas Health Science Center at San Antonio	11
		Davis, M.E.	6					Molecular Biology Reports	5	Glucose	92	University of Chicago	11
		Faber, J.	6					Journal of Food Agriculture and Environment	5	Dose response	92	Universidade Estadual de Maringa	11
		Shen, Y.	6					Diabetologia	5	Pig	91	Columbia University in the City of New York	11
		Shain, D.H.	6					Journal of Adolescent Health	5	Sex Factors	91	Universidad Nacional Autonoma de Mexico	11
		Drackley, J.K.	6					Journal of Equine Veterinary Science	5	Regression analysis	91	NARO National Institute of Livestock and Grassland Science	10
		Rothschild, M.F.	6					Journal of Urology	5	Glucose blood level	91	Prairie Swine Centre Inc.	10
		Richert, B.T.	6					Preventive Medicine	5	Depression	90	Massey University	10
		Detmann, E.	6					Revista Colombiana De Ciencias Pecuarias	5	Human cell	90	Wayne State University	10
		Baidoo, S.K.	6					Journal of Agricultural and Food Chemistry	5	Microbiology	90	University of Vermont	10
		Langendijk, P.	6					Ophthalmology	5	Aging	89	University of Reading	10
		Mader, T.L.	6					Transfusion	5	Analysis of Variance	89	University of Michigan School of Public Health	10
		Carro, M.D.	6					Journal of Production Agriculture	5	Hypertension	88	Boston University	10
		Russo, V.	6					Communications in Soil Science and Plant Analysis	5	Digestibility	87	Weill Cornell Medical Center	10
		Do Prado, I.N.	5					European Journal of Applied Physiology and Occupational Physiology	5	PH	87	University of Virginia	10
		Kojima, F.N.	5					Critical Care Medicine	5	Young Adult	87	The University of Georgia Tifton Campus	10
		McCutcheon, S.N.	5					Cancer Epidemiology Biomarkers and Prevention	5	Hydrogen-Ion Concentration	86	University of Tokyo	10
		Moore, S.S.	5					Obesity	5	Rats	85	Sveriges lantbruksuniversitet	10
		Wettemann, R.P.	5					Reproduction in Domestic Animals	5	Muscle, Skeletal	85	Alma Mater Studiorum Universita di Bologna	10
		Louveau, I.	5					Headache	4	Fermentation	84	North-West University	10
		Aumaitre, A.	5					Journal of Sports Medicine and Physical Fitness	4	Child, Preschool	82	Harvard School of Public Health	10
		Fike, K.E.	5					Field Crops Research	4	Smoking	81	Stanford University School of Medicine	10
		Lobley, G.E.	5					Psychopharmacology	4	Body mass	80	Kangwon National University	9
		Fergusson, D.M.	5					European Journal of Clinical Investigation	4	Mortality	79	Radboud University Nijmegen Medical Centre	9
		Cole, N.A.	5					Global Change Biology	4	Heart	79	Johns Hopkins University	9
		Richards, C.J.	5					American Journal of Health Promotion	4	Placebo	78	Universidade Federal do Rio Grande do Sul	9
		Uetake, K.	5					Ugeskrift for Laeger	4	Performance	78	Pfizer	9
		Lardy, G.P.	5					British Medical Journal	4	Double blind procedure	77	Vrije Universiteit Amsterdam	9
		Li, C.	5					Journal of Soil and Water Conservation	4	Fatty acid	77	University of Wyoming	9
		Russell, J.R.	5					Food Chemistry	4	Statistical analysis	77	University of Manitoba	9
		Merkel, R.C.	5					Journal of Rheumatology	4	Estradiol	77	University of Arizona	9
		Bauer, M.L.	5					Annals of Allergy	4	Case-Control Studies	76	Karolinska Institutet	9
		Lefaucheur, L.	5					Oecologia	4	Newborn	76	Martin-Universitat Halle-Wittenberg	9
		Allee, G.L.	5					Prostaglandins	4	Cohort Studies	76	Universidad de Zaragoza	9
		Thomas, M.G.	5					American Journal of Kidney Diseases	4	Triticum aestivum	75	Universidad de Leon	9
		Animut, G.	5					Euphytica	4	Animal cell	75	Centers for Disease Control and Prevention	9
		Kahl, S.	5					International Journal of Radiation Oncology Biology Physics	4	Intravenous drug administration	75	Washington University in St. Louis, School of Medicine	9
		Tanaka, T.	5					Journal of Food Protection	4	Adipose Tissue	74	Agrocampus Rennes	9
		Brandsch, C.	5					Wildlife Society Bulletin	4	Animal husbandry	74	Rowett Research Institute	9
		Robinson, P.H.	5					Journal of Psychosomatic Research	4	Statistics	74	University of Washington School of Medicine	9
		Flickinger, E.A.	5					Animal Production Science	4	Amino acid	74	Research Center Foulum	9
		Kerley, M.S.	5					Obstetrics and Gynecology	4	Protein	73	University of Southern California	9
		Hill, G.M.	5					Hortscience	4	Skeletal muscle	73	Institut de Recerca I Technologia Agroalimentaries	9
		Hines, R.H.	5					Journal of Clinical Pharmacology	4	Calcium	73	Universidad de Buenos Aires	8
		Bazer, F.W.	5					Semina Ciencias Agrarias	4	Animal Husbandry	72	Kaiser Permanente Division of Research	8
		Undefined	1					Undefined	1	Reproduction	72	Scottish Agricultural College	8
