# Supplementary material for: A surge of p-values between 0.041 and 0.049 in recent decades (but negative results are increasing rapidly too)
Source: PeerJ. 2015 Jan 22;3:e733. doi: 10.7717/peerj.733 (PMC4312079; doi:10.7717/peerj.733)
Supplement: Supplemental Information [file peerj-03-733-s007.zip › Supplementary material/Searches_15_nov_2014/018.csv]

Scopus refine results values
Your query : (ABS({p > 0.10} OR {p > .10} OR {p >= 0.10} OR {p >= .10} OR {p => 0.10} OR {p => .10} OR {p ≥ 0.10} OR {p ≥ .10}))
Number of results : 1940
YEAR		AUTHOR NAME		SUBJECT AREA		DOCUMENT TYPE		SOURCE TITLE		KEYWORD		AFFILIATION		COUNTRY		SOURCE TYPE		LANGUAGE
2014	88	Hallford, D.M.	17	Agricultural and Biological Sciences	784	Article	1841	Journal of Animal Science	312	Article	1221	Texas A and M University	38	United States	1082	Journals	1930	English	1884
2013	74	De Lange, C.F.M.	17	Arts and Humanities	3	Review	31	Theriogenology	73	Female	946	Kansas State University	36	Canada	175	Conference Proceedings	4	Portuguese	20
2012	77	Southern, L.L.	16	Biochemistry, Genetics and Molecular Biology	392	Conference Paper	26	Canadian Journal of Animal Science	25	Male	899	USDA Agricultural Research Service, Washington DC	36	United Kingdom	100	Book Series	3	Chinese	17
2011	74	Galyean, M.L.	16	Chemical Engineering	7	Article in Press	14	Small Ruminant Research	24	Human	839	University of Illinois	33	Australia	66	Trade Publications	2	Spanish	11
2010	70	Tokach, M.D.	16	Chemistry	11	Book Chapter	1	Animal Reproduction Science	21	Humans	592	University of Guelph	33	Netherlands	62	Books	1	German	5
2009	75	Zinn, R.A.	16	Computer Science	1	Short Survey	1	Animal Feed Science and Technology	20	Adult	575	University of Florida	32	Brazil	59			Croatian	3
2008	86	Goodband, R.D.	15	Decision Sciences	7	Undefined	26	Journal of Applied Physiology	15	Priority journal	569	VA Medical Center	31	China	56			French	3
2007	71	Nelssen, J.L.	15	Dentistry	24			Journal of Clinical Endocrinology and Metabolism	14	Controlled study	561	University of Missouri-Columbia	30	Denmark	43			Danish	2
2006	85	Edrington, T.S.	10	Earth and Planetary Sciences	19			Biology of Reproduction	14	Animal	492	New Mexico State University Las Cruces	29	Germany	43			Turkish	2
2005	52	Nyachoti, C.M.	10	Economics, Econometrics and Finance	2			Asian Australasian Journal of Animal Sciences	14	Animals	450	University of Nebraska - Lincoln	29	Spain	41			Bulgarian	1
2004	74	Randel, R.D.	10	Energy	2			Domestic Animal Endocrinology	13	Major clinical study	384	Oklahoma State University - Stillwater	27	France	36			Czech	1
2003	66	Loerch, S.C.	10	Engineering	11			Plos One	11	Aged	333	Texas Tech University at Lubbock	22	Mexico	34			Dutch	1
2002	67	Dritz, S.S.	10	Environmental Science	79			Livestock Science	10	Middle Aged	307	University of Kentucky	21	Japan	27			Greek	1
2001	69	Forster, H.V.	9	Health Professions	73			Journal of Nutrition	10	Physiology	274	Ohio State University	20	New Zealand	23			Italian	1
2000	83	Goetsch, A.L.	9	Immunology and Microbiology	70			Journal of Reproduction and Fertility	10	Cattle	250	UC Davis	20	India	20			Russian	1
1999	82	Bidner, T.D.	9	Materials Science	1			Applied Animal Behaviour Science	10	Nonhuman	215	Agriculture et Agroalimentaire Canada	20	Sweden	20			Serbian	1
1998	77	Baker, D.H.	8	Mathematics	8			Journal of Wildlife Management	9	Metabolism	202	University of Alberta	20	Greece	19
1997	75	Pan, L.G.	8	Medicine	929			Journal of Range Management	9	Animal food	182	Purdue University	19	Italy	18
1996	66	Looper, M.L.	8	Multidisciplinary	2			Circulation	8	Clinical trial	178	Iowa State University	18	Norway	17
1995	42	Sahlu, T.	8	Neuroscience	88			Endocrinology	8	Growth, development and aging	175	Colorado State University	18	Belgium	13
1994	56	Kinder, J.E.	8	Nursing	50			American Journal of Cardiology	8	Clinical article	174	Wageningen University and Research Centre	17	Finland	12
1993	51	Spicer, L.J.	8	Pharmacology, Toxicology and Pharmaceutics	68			Investigative Ophthalmology and Visual Science	8	Animal disease	173	University of Arkansas - Fayetteville	16	Turkey	11
1992	29	Willard, S.T.	8	Physics and Astronomy	9			Pain	7	Animal Feed	172	Louisiana State University	16	Switzerland	11
1991	22	Kerr, B.J.	7	Psychology	40			Poultry Science	7	Animal experiment	163	Mayo Clinic	15	Nigeria	11
1990	31	Knox, R.V.	7	Social Sciences	26			Livestock Production Science	7	Adolescent	159	Oregon State University	15	Ireland	11
1989	29	Callaway, T.R.	7	Veterinary	224			American Heart Journal	6	Drug effect	158	Brigham and Women's Hospital	15	South Korea	9
1988	43	Fluharty, F.L.	7	Undefined	26			Journal of Urology	6	Pregnancy	149	University of California, San Francisco	15	Taiwan	8
1987	24	Godfrey, R.W.	7					Journal of the American College of Cardiology	6	Randomized controlled trial	149	University of Minnesota Twin Cities	15	Venezuela	8
1986	25	Beauchemin, K.A.	7					Diabetes Care	6	Swine	148	North Carolina State University	13	Philippines	7
1985	27	Kojima, F.N.	7					Animal	6	Controlled clinical trial	144	University of California, San Diego	13	Iran	7
1984	19	Jonas, J.B.	7					Medicine and Science in Sports and Exercise	6	Time Factors	144	University of California System	13	Czech Republic	6
1983	8	Kesler, D.J.	7					Obstetrics and Gynecology	6	Random Allocation	141	LSU Agricultural Center	12	South Africa	5
1982	24	Anderson, R.C.	6					Foodborne Pathogens and Disease	6	Animalia	126	University of Toronto	12	Argentina	5
1981	21	Kerley, M.S.	6					Rangeland Ecology and Management	6	Blood	124	North Dakota State University	12	Singapore	5
1980	18	Anthony, R.V.	6					Stroke	6	Diet	122	United States Department of Agriculture	12	Israel	5
1979	19	Kittok, R.J.	6					Archives of Ophthalmology	5	Randomization	122	Harvard Medical School	11	Bulgaria	4
1978	11	Collins, J.R.	6					Journal of Animal Physiology and Animal Nutrition	5	Support, Non-U.S. Gov't	118	Duke University School of Medicine	11	Poland	4
1977	9	Fernandez, J.M.	6					American Journal of Epidemiology	5	Methodology	116	The University of British Columbia	11	Ethiopia	4
1976	5	Klopfenstein, T.J.	6					Journal of Equine Veterinary Science	5	Comparative study	107	USDA ARS Roman L. Hruska U.S. Meat Animal Research Center	11	Thailand	4
1975	4	Vasconcelos, J.T.	6					Aquaculture	5	Child	98	INRA Centre de Rennes	11	Croatia	4
1974	6	Smals, A.G.H.	6					Annals of Thoracic Surgery	5	Aged, 80 and over	95	University of Sydney	11	Kenya	4
1973	4	Chase, C.C.	6					Journal of the American Geriatrics Society	5	Middle Age	94	University Michigan Ann Arbor	11	Russian Federation	3
1967	2	Cupp, A.S.	6					FASEB Journal	5	Chemistry	92	Virginia Polytechnic Institute and State University	11	Romania	3
		Krehbiel, C.R.	6					Neurology	5	Body weight	92	The University of Georgia	11	Austria	3
		Drouillard, J.S.	5					American Review of Respiratory Disease	5	Body Weight	90	University of Wisconsin Madison	11	Chile	3
		Lardy, G.P.	5					Radiology	5	Prospective Studies	90	David Geffen School of Medicine at UCLA	10	Hungary	3
		Woodworth, J.C.	5					Sleep	5	Zea mays	90	UNESP-Universidade Estadual Paulista	10	Portugal	3
		Fondevila, M.	5					American Journal of Surgery	5	Follow up	86	Cornell University	10	Egypt	3
		Wehrman, M.E.	5					Chest	5	Diet supplementation	84	Universidade de Sao Paulo - USP	10	Cuba	3
		Kritz-Silverstein, D.	5					Archives of Pediatrics and Adolescent Medicine	4	Weight gain	81	University of Manitoba	10	Yugoslavia	3
		Kornegay, E.T.	5					Animal Research	4	Sheep	81	Universidade Federal de Vicosa	10	Hong Kong	2
		Hammond, A.C.	5					Journal of Refractive Surgery	4	Digestion	81	University of Saskatchewan	10	Indonesia	2
		Caton, J.S.	5					Acta Endocrinologica	4	Normal human	81	Langston University	10	Zimbabwe	2
		Turner, K.E.	5					Journal of Reproductive Medicine for the Obstetrician and Gynecologist	4	Risk Factors	80	Michigan State University	10	Mozambique	2
		Kegley, E.B.	5					American Journal of Physiology Endocrinology and Metabolism	4	Treatment Outcome	76	University of Illinois at Urbana-Champaign	9	Pakistan	2
		Defoor, P.J.	5					Arquivo Brasileiro De Medicina Veterinaria E Zootecnia	4	United States	74	Mississippi State University	9	Peru	2
		Hileman, S.M.	5					European Journal of Applied Physiology and Occupational Physiology	4	Body Composition	73	Rigshospitalet	9	Virgin Islands (U.S.)	2
		Funston, R.N.	5					Digestive Diseases and Sciences	4	Body composition	73	Icahn School of Medicine at Mount Sinai	9	Puerto Rico	2
		Lewis, A.J.	5					Journal of the National Cancer Institute	4	Standard	72	Ohio Agricultural Research and Development Center	9	Panama	1
		Bruehl, S.	5					Critical Care Medicine	4	Pigs	72	University of Washington Seattle	9	Paraguay	1
		Lindemann, M.D.	5					European Journal of Clinical Investigation	4	Weight Gain	72	University of Melbourne	9	Malawi	1
		Neuendorff, D.A.	5					International Journal of Cancer	4	Follow-Up Studies	70	University of California, Los Angeles	9	Iceland	1
		Nisbet, D.J.	5					Meat Science	4	Comparative Study	70	Harvard School of Public Health	9	Ghana	1
		Grotjan, H.E.	5					Hypertension	4	Middle aged	70	Universite Laval	9	Brunei Darussalam	1
		Rushen, J.	5					International Journal of Cardiology	4	Support, U.S. Gov't, P.H.S.	69	Case Western Reserve University	8	Tanzania	1
		Ross, R.	5					New Zealand Veterinary Journal	4	Time	67	Vanderbilt University	8	Jordan	1
		Adams, D.C.	5					Nutrition Research	4	Human experiment	67	Johns Hopkins University	8	Morocco	1
		Blanchard, T.L.	5					Obesity	4	Sus scrofa	63	University of Pennsylvania	8	United Arab Emirates	1
		Richert, B.T.	5					European Heart Journal	4	Eating	62	University of Arizona	8	Bangladesh	1
		Aiken, G.E.	5					Osteoporosis International	4	Risk factor	62	Auburn University	8	Jamaica	1
		Kemp, B.	5					British Journal of Nutrition	4	Therapy	62	Medical College of Wisconsin	8	Uruguay	1
		Genovese, K.J.	5					Physiology and Behavior	4	Treatment outcome	61	Cleveland Clinic Foundation	8	Saudi Arabia	1
		Miller, P.S.	5					Journal of Animal and Veterinary Advances	4	Progesterone	61	Massachusetts General Hospital	8	Oman	1
		Berardinelli, J.G.	5					Journal of Applied Animal Research	4	Animal tissue	60	University of Idaho	8	Malaysia	1
		Pettigrew, J.E.	5					Chinese Journal of Clinical Rehabilitation	4	Bos	59	Pennsylvania State University	7	Zambia	1
		Smith, M.F.	5					American Journal of Obstetrics and Gynecology	4	Bos taurus	59	Newcastle University, United Kingdom	7	Slovakia	1
		Keisler, D.H.	4					Journal of Endocrinology	4	Blood Pressure	59	Prairie Swine Centre Inc.	7
		Johnson, B.J.	4					Spine	4	Genetics	56	Western University	7
		Kloppenborg, P.W.C.	4					Annals of Vascular Surgery	4	Retrospective Studies	55	USDA ARS Dale Bumpers Small Farms Research Center	7
		Chung, O.Y.	4					Surgery	4	Child, Preschool	55	University of Tennessee, Knoxville	7
		Juniewicz, P.E.	4					Journal of Infectious Diseases	4	Age	55	Radboud University Nijmegen	7
		Hutcheson, J.P.	4					Transactions of the American Society of Agricultural Engineers	4	Protein intake	55	Tufts University	7
		Chervin, R.D.	4					Atherosclerosis	3	Diagnosis	53	University of Cincinnati	7
		Kuehl, D.E.	4					Journal of Production Agriculture	3	Human cell	53	Universidad Autonoma de Baja California, Campus Mexicali	7
		Alio, J.L.	4					Cornea	3	Dietary Proteins	53	Kobenhavns Universitet	7
		Cole, N.A.	4					Australian Journal of Experimental Agriculture	3	Histology	53	University of Queensland	7
		Farmer, C.	4					American Journal of Tropical Medicine and Hygiene	3	Exercise	53	University of Cambridge	7
		McBride, B.W.	4					Hydrobiologia	3	Rumen	52	Erasmus University Medical Center	7
		Ewing, L.L.	4					Diabetologia	3	Estradiol	51	Texas Agricultural Experiment Station	6
		McSorley, R.	4					Journal of Vascular and Interventional Radiology	3	Insulin	51	Radboud University Nijmegen Medical Centre	6
		Menino, A.R.	4					Annals of Surgery	3	Dose response	50	University of Pennsylvania, School of Medicine	6
		Iversen, B.M.	4					British Journal of Ophthalmology	3	Lactation	50	University of Nebraska	6
		Myer, R.O.	4					Allergy European Journal of Allergy and Clinical Immunology	3	Dietary Supplements	50	Universidad Autonoma de Baja California	6
		Jackson, G.L.	4					Journal of the American Medical Association	3	Ruminant stomach	50	Pfizer	6
		Depenbusch, B.E.	4					Brazilian Journal of Medical and Biological Research	3	Mortality	50	University of Wyoming	6
		Faulkner, D.B.	4					European Journal of Pharmacology	3	Age Factors	49	Montana State University	6
		Ofstad, J.	4					American Journal of Clinical Nutrition	3	Glycine max	49	Universite de Montreal	6
		Brinsko, S.P.	4					American Journal of Gastroenterology	3	Prevalence	49	Northwestern University Feinberg School of Medicine	6
		Ott, E.A.	4					Anesthesia and Analgesia	3	Animal Nutrition Physiology	49	Lethbridge Research Centre	6
		Paulino, M.F.	4					American Journal of Hypertension	3	Meat	49	South Dakota State University	6
		Pieters, G.F.F.M.	4					AIDS	3	Growth	48	Queen's University, Kingston	6
		Rosenkrans, C.F.	4					New England Journal of Medicine	3	Oral drug administration	48	Universidad de Zaragoza	6
		Sano, H.	4					Biological Psychiatry	3	Analysis of Variance	47	Universitat Heidelberg	6
		Barajas, R.	4					American Journal of Medicine	3	Rat	47	Washington State University Pullman	6
		Spears, J.W.	4					Gastroenterology	3	Unclassified drug	46	Montana State University - Bozeman	6
		Yaffe, K.	4					Clinical Pharmacology and Therapeutics	3	Obesity	46	Washington University in St. Louis, School of Medicine	6
		Yelich, J.V.	4					Ophthalmic and Physiological Optics	3	Drug efficacy	46	Dairy and Swine Research and Development Centre	6
		Zijlstra, R.T.	4					Journal of Allergy and Clinical Immunology	3	Body mass	46	USDA ARS Southern Plains Agricultural Research Center	6
		Duff, G.C.	4					Animal Science	3	Prospective study	46	Universitetet i Bergen	6
		Dishman, R.K.	4					Pediatrics	3	Reproduction	46	London Health Sciences Centre	6
		Carroll, J.A.	4					Annals of Allergy Asthma and Immunology	3	Hypertension	45	University of Michigan Medical School	6
		Johnson, A.K.	4					Zhongguo Shi Yan Xue Ye Xue Za Zhi Zhongguo Bing Li Sheng Li Xue Hui Journal of Experimental Hematology Chinese Association of Pathophysiology	3	Rats	45	USDA ARS Beltsville Agricultural Research Center	5
		Boyd, R.D.	4					Journal of Animal and Feed Sciences	3	Prognosis	44	The Johns Hopkins School of Medicine	5
		Grant, I.	3					Proceedings of the Society for Experimental Biology and Medicine	3	Ovis aries	43	Johns Hopkins Hospital	5
		Apple, J.K.	3					Psychopharmacology	3	Estrus	43	Baylor College of Medicine	5
		Craen, R.A.	3					Acta Ophthalmologica	3	Dose-Response Relationship, Drug	43	McGill University	5
		Lee, T.Y.	3					Investigative Radiology	3	Protein	42	Boston Medical Center	5
		Hilton, G.G.	3					Scandinavian Journal of Gastroenterology	3	Outcome assessment	42	University College Dublin	5
		Barrett-Connor, E.	3					Semina Ciencias Agrarias	3	Regression analysis	42	National Institutes of Health, Bethesda	5
		Hudson, R.	3					American Journal of Respiratory and Critical Care Medicine	3	Cohort analysis	42	Brown University	5
		Johansen, H.K.	3					Journal of Cataract and Refractive Surgery	3	Nitrogen	41	Karolinska Institutet	5
		Leeson, S.	3					Annals of Emergency Medicine	3	Young Adult	41	University Health Network University of Toronto	5
		Cromwell, G.L.	3					Journal of Clinical Oncology	3	Infant	41	Imperial College London	5
		Gotzsche, P.C.	3					Cancer Epidemiology Biomarkers and Prevention	3	Glucose	41	University of Pittsburgh	5
		Frutos, P.	3					Gynecologic Oncology	3	Suidae	40	University of Michigan School of Public Health	5
		Foster, J.G.	3					Cardiovascular Research	3	Maize	40	Oregon Health and Science University	5
		Barzi, F.	3					Tropical Animal Health and Production	3	Luteinizing Hormone	40	West Virginia University	5
		Bisgard, G.E.	3					Veterinary Parasitology	3	Breeding	40	Centers for Disease Control and Prevention	5
		Bergstrom, J.R.	3					Antimicrobial Agents and Chemotherapy	2	Cohort Studies	40	USDA ARS Appalachian Farming Systems Research Center	5
		Harper, A.F.	3					Forest Ecology and Management	2	Heart Rate	40	University of Iowa	5
		Cantor, W.J.	3					International Journal of Oncology	2	Weaning	40	UC Berkeley	5
		Holcombe, D.W.	3					Hepatology	2	Retrospective study	39	Scottish Agricultural College	5
		Hazeleger, W.	3					Hereditas	2	Luteinizing hormone	39	University of Wisconsin School of Medicine and Public Health	5
		Adekunle, I.M.	3					Archives of Environmental Contamination and Toxicology	2	Microbiology	39	University of Southern California	5
		Gelb, A.W.	3					Clinical and Experimental Immunology	2	Pathophysiology	38	Range Cattle Research and Education Center	5
		Enright, W.J.	3					Archives of General Psychiatry	2	Genotype	37	McMaster University	5
		Jeaurond, E.A.	3					Archives of Internal Medicine	2	Estrus cycle	37	University at Buffalo State University of New York	5
		Loe, E.R.	3					Journal of Agricultural and Food Chemistry	2	Double-Blind Method	37	AgResearch Grasslands Research Centre	5
		Cervantes, M.	3					Academic Medicine	2	Muscle, Skeletal	37	Emory University	4
		Gutzwiller, A.	3					Academic Radiology	2	Feces	37	George Washington University	4
		Lowry, T.F.	3					Archives of Otolaryngology Head and Neck Surgery	2	Animal model	36	Johns Hopkins Medical Institutions	4
		Lubbers, L.S.	3					Acta Anaesthesiologica Scandinavica	2	PH	36	Amtssygehuset i Glostrup	4
		Mandell, I.B.	3					Cochrane Database of Systematic Reviews Online	2	Disease severity	36	Universitair Medisch Centrum Groningen	4
		Martin, J.L.	3					Archives of Physical Medicine and Rehabilitation	2	Caloric intake	36	Johns Hopkins Bloomberg School of Public Health	4
		Matthews, J.O.	3					Cochrane Database of Systematic Reviews Online Update Software	2	Incidence	36	Duke University	4
		May, M.L.	3					Journal of Bone and Mineral Research	2	Hydrogen-Ion Concentration	36	Keck School of Medicine of USC	4
		McAllister, T.A.	3					Journal of Cardiovascular Pharmacology	2	Pig	36	Leiden University Medical Center - LUMC	4
		Allee, G.L.	3					International Journal of Environmental Research and Public Health	2	Amino acid	35	Sichuan University	4
		McCarty, C.A.	3					Journal of Clinical Dentistry	2	Energy Intake	35	Addenbrooke's Hospital	4
		McNabb, W.C.	3					Canadian Journal of Soil Science	2	Disease association	35	Yale University School of Medicine	4
		Ferrell, C.L.	3					Journal of Clinical Epidemiology	2	Questionnaire	35	Continental	4
		Duncan, I.J.H.	3					Journal of Clinical Investigation	2	Blood Glucose	35	Department of Agriculture and Food Western Australia	4
		Johnson, D.D.	3					Acta Medica Scandinavica	2	Questionnaires	35	Indiana University School of Medicine Indianapolis	4
		Montano, M.	3					Journal of Clinical Pharmacology	2	Placebo	35	UCL	4
		Morgan, J.B.	3					Arquivos De Gastroenterologia	2	Liver	35	University of Pennsylvania, Health System	4
		Morkrid, L.	3					Canadian Journal of Veterinary Research	2	Human tissue	34	Cardiff University	4
		Moser, R.L.	3					Journal of Experimental Marine Biology and Ecology	2	Reproducibility of Results	34	University of Alabama	4
		Mukasa-Mugerwa, E.	3					Journal of Food Engineering	2	Cross-Sectional Studies	34	Eli Lilly and Company	4
		Cenic, A.	3					Journal of General Internal Medicine	2	Regression Analysis	34	Iwate University	4
		DelCurto, T.	3					Journal of Glaucoma	2	Pathology	33	University Medical Center Utrecht	4
