# Supplementary material for: A surge of p-values between 0.041 and 0.049 in recent decades (but negative results are increasing rapidly too)
Source: PeerJ. 2015 Jan 22;3:e733. doi: 10.7717/peerj.733 (PMC4312079; doi:10.7717/peerj.733)
Supplement: Supplemental Information [file peerj-03-733-s007.zip › Supplementary material/Searches_15_nov_2014/019.csv]

Scopus refine results values
Your query : (ABS({p=0.001} OR {p=.001}))
Number of results : 98251
YEAR		AUTHOR NAME		SUBJECT AREA		DOCUMENT TYPE		SOURCE TITLE		KEYWORD		AFFILIATION		COUNTRY		SOURCE TYPE		LANGUAGE
2015	9	Jonas, J.B.	67	Agricultural and Biological Sciences	4087	Article	92556	Plos One	1058	Article	85420	VA Medical Center	1373	United States	27545	Journals	97962	English	91712
2014	9555	Stefanadis, C.	64	Arts and Humanities	362	Review	2007	American Journal of Cardiology	681	Human	83756	Mayo Clinic	783	United Kingdom	8176	Conference Proceedings	134	Chinese	2644
2013	10373	Califf, R.M.	64	Biochemistry, Genetics and Molecular Biology	17585	Article in Press	1936	Circulation	631	Female	73501	University of California, San Francisco	769	China	6467	Book Series	81	Spanish	1291
2012	9240	Topol, E.J.	54	Business, Management and Accounting	41	Conference Paper	1531	Journal of the American College of Cardiology	592	Humans	70187	Massachusetts General Hospital	726	Germany	5267	Books	40	Portuguese	661
2011	8043	Safarinejad, M.R.	51	Chemical Engineering	234	Note	34	Journal of Clinical Endocrinology and Metabolism	552	Male	68826	Brigham and Women's Hospital	703	Italy	5073	Trade Publications	4	Turkish	583
2010	6927	Mintz, G.S.	47	Chemistry	218	Book Chapter	32	Cancer	509	Adult	63166	University of Toronto	695	Turkey	4316	Undefined	30	French	519
2009	6270	Park, S.W.	43	Computer Science	139	Short Survey	31	Journal of Clinical Oncology	490	Controlled study	50985	Cleveland Clinic Foundation	679	Canada	4063			German	475
2008	5849	Marwick, T.H.	42	Decision Sciences	86	Letter	9	Annals of Thoracic Surgery	484	Priority journal	50517	Erasmus University Medical Center	678	Spain	3415			Korean	211
2007	5438	Crea, F.	41	Dentistry	1427	Editorial	5	International Journal of Radiation Oncology Biology Physics	436	Major clinical study	45812	Universidade de Sao Paulo - USP	649	Australia	3389			Polish	199
2006	4723	Fan, S.T.	40	Earth and Planetary Sciences	134	Report	1	International Journal of Cardiology	417	Middle Aged	43988	University of Texas M. D. Anderson Cancer Center	638	Japan	3338			Italian	171
2005	4292	Serruys, P.W.	40	Economics, Econometrics and Finance	24	Undefined	109	Journal of Thoracic and Cardiovascular Surgery	416	Aged	41058	Harvard Medical School	589	France	3256			Japanese	166
2004	3622	Chen, W.	40	Energy	13			Journal of Urology	409	Clinical article	17992	UCL	583	South Korea	3247			Russian	128
2003	3166	Bacigalupo, A.	39	Engineering	508			Blood	397	Adolescent	15562	Duke University School of Medicine	573	Netherlands	3166			Czech	92
2002	2833	Jang, Y.	39	Environmental Science	988			Journal of Vascular Surgery	369	Aged, 80 and over	12799	University of Washington Seattle	569	Brazil	2622			Croatian	79
2001	2619	Ferrucci, L.	39	Health Professions	3057			Clinical Cancer Research	362	Treatment Outcome	12302	Tehran University of Medical Sciences	544	Sweden	2098			Arabic	52
2000	2359	Karakiewicz, P.I.	38	Immunology and Microbiology	5026			Diabetes Care	347	Retrospective Studies	11838	University of Melbourne	490	Iran	1815			Persian	51
1999	2136	Lip, G.Y.H.	38	Materials Science	147			Chest	344	Prognosis	11646	King's College London	480	Taiwan	1796			Hungarian	34
1998	1901	Holmes, D.R.	37	Mathematics	116			European Journal of Cardio Thoracic Surgery	340	Risk Factors	11458	Inserm	469	India	1633			Serbian	31
1997	1668	Pichard, A.D.	37	Medicine	85716			American Heart Journal	338	Follow up	11232	University of Sydney	467	Switzerland	1542			Slovak	29
1996	1411	Zhang, W.	37	Multidisciplinary	112			World Journal of Gastroenterology	337	Clinical trial	10618	University of Pennsylvania	445	Finland	1506			Romanian	26
1995	1054	Kosma, V.M.	37	Neuroscience	4725			Transplantation	332	Prospective Studies	10050	Charite - Universitatsmedizin Berlin	443	Greece	1442			Lithuanian	23
1994	943	Braunwald, E.	37	Nursing	3519			Transplantation Proceedings	330	Child	9708	Leiden University Medical Center - LUMC	435	Belgium	1267			Danish	22
1993	787	Stone, G.W.	36	Pharmacology, Toxicology and Pharmaceutics	2604			Stroke	326	Middle aged	9685	Academic Medical Centre, University of Amsterdam	433	Denmark	1267			Greek	21
1992	562	Gensini, G.F.	36	Physics and Astronomy	659			British Journal of Cancer	304	Treatment outcome	9507	Karolinska University Hospital	433	Israel	1179			Dutch	20
1991	478	Lee, C.W.	36	Psychology	1530			Atherosclerosis	304	Risk factor	9075	University of Pittsburgh	428	Austria	1130			Bulgarian	18
1990	422	Harris, A.L.	35	Social Sciences	1092			American Journal of Obstetrics and Gynecology	302	Randomized controlled trial	8460	Sun Yat-Sen University	424	Norway	1073			Hebrew	17
1989	291	Xu, L.	35	Veterinary	944			Annals of Surgical Oncology	302	Retrospective study	8427	Peking University	423	Poland	979			Bosnian	10
1988	259	Satler, L.F.	35	Undefined	1132			New England Journal of Medicine	293	Controlled clinical trial	8405	Helsinki University Central Hospital	406	Hong Kong	807			Norwegian	10
1987	194	Shariat, S.F.	34					Journal of Animal Science	293	Human tissue	8157	David Geffen School of Medicine at UCLA	401	Egypt	667			Slovene	7
1986	144	Leon, M.B.	34					Urology	287	Follow-Up Studies	8049	Universita degli Studi di Roma La Sapienza	399	Mexico	607			Ukrainian	3
1985	136	Cannon, C.P.	34					Radiology	272	Young Adult	7510	Medizinische Universitat Wien	392	New Zealand	502			Icelandic	2
1984	112	Aytemir, K.	34					Investigative Ophthalmology and Visual Science	268	Time Factors	7355	Washington University in St. Louis, School of Medicine	387	Ireland	502			Urdu	2
1983	89	Seifert, B.	33					Neurology	267	Prospective study	7218	Universita degli Studi di Milano	387	Thailand	500			Latvian	1
1982	73	Waksman, R.	33					Chinese Journal of Cancer Prevention and Treatment	266	Mortality	6492	Johns Hopkins University	383	Singapore	448			Swedish	1
1981	48	Haberal, M.	33					Gynecologic Oncology	263	Disease association	6412	The University of British Columbia	382	South Africa	412
1980	43	Colombo, A.	33					Critical Care Medicine	260	Disease severity	6406	University of California, San Diego	382	Portugal	410
1979	45	Ricart, W.	33					Ophthalmology	260	Comparative study	6331	University Medical Center Utrecht	381	Czech Republic	404
1978	19	Torres, A.	33					European Heart Journal	259	Outcome assessment	5872	Universitair Medisch Centrum Groningen	379	Saudi Arabia	393
1977	19	Li, W.	33					Nephrology Dialysis Transplantation	252	Case-Control Studies	5731	Baylor College of Medicine	378	Malaysia	314
1976	19	Kaya, M.G.	33					Obstetrics and Gynecology	248	Nonhuman	5667	The University of Hong Kong	370	Pakistan	306
1975	24	Cho, J.G.	33					Heart	241	Prevalence	5448	The University of North Carolina at Chapel Hill	366	Argentina	305
1974	18	Wang, Y.	33					American Journal of Ophthalmology	231	Body mass	5392	Karolinska Institutet	365	Nigeria	303
1973	8	Romero, R.	32					Journal of Rheumatology	225	Animals	5312	Universitat Heidelberg	362	Hungary	292
1972	2	Zareba, W.	32					BJU International	218	Cancer survival	5021	Helsingin Yliopisto	361	Croatia	261
1971	2	Huber, K.	32					American Journal of Clinical Nutrition	215	Child, Preschool	4976	University Michigan Ann Arbor	360	Serbia	196
1970	7	Mehran, R.	32					Annals of Surgery	215	Risk assessment	4717	The Johns Hopkins School of Medicine	344	Tunisia	189
1969	2	Lo, C.M.	32					American Journal of Respiratory and Critical Care Medicine	213	Immunohistochemistry	4632	University of Athens	344	Romania	187
1968	4	Wang, W.	32					Breast Cancer Research and Treatment	207	Unclassified drug	4586	Memorial Sloan-Kettering Cancer Center	343	Russian Federation	183
1967	1	Syrjanen, K.	32					International Journal of Cancer	200	Questionnaire	4560	University of Minnesota Twin Cities	343	Chile	170
1966	4	Davidson, B.	32					Anesthesia and Analgesia	200	Age	4541	SungKyunKwan University, School of Medicine	342	Slovenia	160
1964	1	Patsouris, E.	32					World Journal of Surgery	198	Cancer staging	4477	Alma Mater Studiorum Universita di Bologna	339	Colombia	133
1963	5	Kantarjian, H.	31					Journal of the American Medical Association	193	Scoring system	4476	Universidade Federal de Sao Paulo	336	Kenya	127
1962	2	Haverich, A.	31					National Medical Journal of China	192	Correlation analysis	4474	National Yang-Ming University Taiwan	327	Slovakia	122
		Georgoulias, V.	31					Clinical Infectious Diseases	192	Cross-Sectional Studies	4469	Hospital Clinic Barcelona	323	Uganda	110
		Hong, Y.J.	31					Digestive Diseases and Sciences	192	Cohort Studies	4450	VU University Medical Center	322	Bangladesh	99
		Demetriades, D.	31					American Journal of Gastroenterology	191	Protein expression	4435	Radboud University Nijmegen Medical Centre	321	Tanzania	91
		Nesland, J.M.	31					Surgical Endoscopy and Other Interventional Techniques	187	Incidence	4406	Helse Bergen Haukeland University Hospital	318	Iceland	83
		Onorati, F.	30					Journal of Infectious Diseases	187	Infant	4392	University of Alberta	314	Lebanon	80
		Granger, C.B.	30					Anticancer Research	185	Hypertension	4300	Shanghai Jiaotong University	313	Bulgaria	80
		Januzzi, J.L.	30					Journal of Pediatrics	185	Human cell	4288	Universitat de Barcelona	307	Kuwait	79
		Devereux, R.B.	30					Bone Marrow Transplantation	181	Drug efficacy	4269	Universitetet i Oslo	306	United Arab Emirates	77
		Lehtimaki, T.	30					Chinese Medical Journal	181	Cohort analysis	4222	Tel Aviv University, Sackler Faculty of Medicine	302	Venezuela	77
		Veldhuis, J.D.	30					Diseases of the Colon and Rectum	179	Questionnaires	4071	University of Athens Medical School	302	Lithuania	76
		Sezer, S.	30					Hepatology	179	Genotype	4057	Fudan University	301	Ethiopia	75
		Parrilla, P.	30					Journal of the American Geriatrics Society	176	Prediction	3977	Yale University School of Medicine	301	Qatar	65
		Schalij, M.J.	29					Cancer Research	175	Sex difference	3930	Stanford University School of Medicine	301	Jordan	64
		Fernandez-Real, J.M.	29					Metabolism Clinical and Experimental	170	Severity of Illness Index	3907	University of Ulsan, College of Medicine	300	Viet Nam	61
		Oto, A.	29					British Journal of Ophthalmology	169	Statistical significance	3881	University of Alabama at Birmingham	298	Ghana	60
		Kim, Y.H.	29					Tumor Biology	169	Multivariate Analysis	3808	Ludwig-Maximilians-Universitat Munchen	297	Peru	56
		Park, J.C.	29					American Journal of Kidney Diseases	168	Methodology	3743	Yonsei University College of Medicine	295	Cuba	54
		Schomig, A.	29					Diabetic Medicine	168	Survival Rate	3691	University of California, Los Angeles	295	Estonia	53
		Zwinderman, A.H.	29					Spine	168	Biological Markers	3614	Kobenhavns Universitet	295	Indonesia	52
		Park, S.J.	29					Archives of Physical Medicine and Rehabilitation	167	Pathology	3602	Seoul National University College of Medicine	293	Sri Lanka	49
		Blann, A.D.	29					American Journal of Roentgenology	166	Age Factors	3581	University of Manchester	291	Nepal	47
		Armstrong, P.W.	29					Annals of Oncology	165	Predictive Value of Tests	3575	Universita degli Studi di Padova	290	Philippines	44
		Lee, S.D.	29					BMC Cancer	164	Diabetes mellitus	3517	Capital Medical University China	288	Oman	43
		Hortobagyi, G.N.	28					Archives of Internal Medicine	159	Animal experiment	3514	Harvard School of Public Health	288	Puerto Rico	42
		Hong, M.K.	28					Asian Pacific Journal of Cancer Prevention	159	Drug effect	3419	National Taiwan University Hospital	287	Morocco	42
		Fujii, Y.	28					Journal of Bone and Joint Surgery Series A	158	Histopathology	3371	Veterans General Hospital-Taipei	285	Malawi	42
		Jeong, M.H.	28					Medical Oncology	158	Hospitalization	3354	Medizinische Hochschule Hannover MHH	284	Bosnia and Herzegovina	40
		Kang, J.C.	28					Diabetes	157	Pregnancy	3322	Lunds Universitet	279	Zimbabwe	40
		Kjeldsen, S.E.	28					Hypertension	156	Clinical feature	3304	University of New South Wales UNSW Australia	277	Jamaica	39
		Lip, G.Y.H.	28					Thorax	155	School child	3292	Monash University	275	Gambia	36
		Alvarez-Sabin, J.	27					Human Reproduction	154	Multivariate analysis	3221	McMaster University	273	Yugoslavia	35
		Van Veldhuisen, D.J.	27					American Journal of Hypertension	154	Preschool child	3220	University of Queensland	272	Cyprus	34
		Laakso, M.	27					Lancet	154	Neoplasm Staging	3198	Northwestern University Feinberg School of Medicine	271	Uruguay	34
		Park, D.W.	27					Annals of the Rheumatic Diseases	150	Survival rate	3185	Children's Hospital Boston	270	Cameroon	31
		Denollet, J.	27					Circulation Journal	150	Obesity	3174	Ohio State University	269	Sudan	31
		Pawlik, T.M.	27					Hepato Gastroenterology	150	Survival Analysis	3167	Seoul National University	269	Bahrain	29
		Mavroudis, D.	27					Journal of Hypertension	150	Cross-sectional study	3102	Johns Hopkins Bloomberg School of Public Health	265	Macedonia	29
		Kent, K.M.	27					AIDS	149	Smoking	3092	McGill University	264	Ukraine	29
		Ellis, S.G.	26					Journal of Allergy and Clinical Immunology	148	Normal human	3056	University of Chicago	261	Zambia	29
		Cheung, Y.F.	26					British Journal of Surgery	148	United States	3051	Chang Gung Memorial Hospital	257	Burkina Faso	29
		Yusuf, S.	26					Laryngoscope	147	Metabolism	3037	University of Oxford	254	Senegal	27
		Sheiner, E.	26					British Journal of Haematology	146	Blood	3018	Seoul National University Hospital	253	Latvia	27
		Kim, J.J.	26					Medicine and Science in Sports and Exercise	146	Logistic Models	3012	Imperial College London	251	Costa Rica	26
		Ridker, P.M.	26					Journal of Surgical Research	144	Protein blood level	2931	Rigshospitalet	250	Ecuador	25
		Melander, O.	26					Annals of Internal Medicine	144	Survival	2912	Universite de Montreal	250	Palestine	24
		Huang, X.J.	26					Human Pathology	144	Postoperative Complications	2904	Universita degli Studi di Torino	250	Trinidad and Tobago	24
		Pitsavos, C.	26					American Journal of Surgery	141	Disease course	2900	University of Western Australia	246	Luxembourg	22
		Berman, D.S.	26					PACE Pacing and Clinical Electrophysiology	141	Risk Assessment	2838	University of Florida	245	Mali	19
		Ellis, I.O.	26					Journal of Hepatology	141	Double-Blind Method	2829	University of Birmingham	240	Malta	19
		Inaba, K.	26					European Journal of Cancer	141	Overall survival	2819	Columbia University in the City of New York	240	Cambodia	19
		Wong, T.Y.	25					Arthritis and Rheumatism	140	Postoperative complication	2814	Ita-Suomen yliopisto	240	Iraq	18
		Staessen, J.A.	25					Respiratory Medicine	139	Intermethod comparison	2794	University of Miami Leonard M. Miller School of Medicine	238	Rwanda	17
		Kastelein, J.J.P.	25					Kidney International	139	Double blind procedure	2792	Columbia University, College of Physicians and Surgeons	237	Belarus	15
		Montaner, J.	25					Diabetologia	139	Glucose	2784	Sichuan University	237	Papua New Guinea	15
		White, H.D.	25					European Journal of Obstetrics Gynecology and Reproductive Biology	139	Analysis of Variance	2781	Universita degli Studi di Napoli Federico II	237	Syrian Arab Republic	15
		Klersy, C.	25					Gut	137	Pathophysiology	2774	Icahn School of Medicine at Mount Sinai	236	Cote d'Ivoire	15
		Storb, R.	25					European Journal of Endocrinology	136	Physiology	2769	National Cancer Institute	234	Liechtenstein	14
		Mohan, V.	25					Clinical Endocrinology	135	Quality of life	2735	Prince of Wales Hospital Hong Kong	234	Yemen	13
		Mitchell, P.	25					Journal of Pediatric Surgery	135	Comorbidity	2713	Western University	232	Botswana	12
		Komaki, R.	24					Archives of Surgery	134	Body Mass Index	2683	Hospital for Sick Children University of Toronto	231	Mozambique	12
		Park, S.J.	24					Journal of Cataract and Refractive Surgery	133	Insulin	2647	Case Western Reserve University	227	Benin	10
		Comi, G.	24					Journal of Trauma Injury Infection and Critical Care	133	Animal model	2645	Beth Israel Deaconess Medical Center	227	Congo	10
		Kim, W.H.	24					Anesthesiology	132	Infant, Newborn	2587	Universitatsklinikum Hamburg-Eppendorf und Medizinische Fakultat	226	Libyan Arab Jamahiriya	9
		Lotan, Y.	24					Journal of Heart and Lung Transplantation	132	Multicenter study	2538	Sahlgrenska Universitetssjukhuset	226	Laos	9
		Chen, S.A.	24					Journal of Acquired Immune Deficiency Syndromes	132	Cardiovascular risk	2457	University of Michigan Medical School	225	Panama	8
		Clotet, B.	24					American Journal of Sports Medicine	131	Blood Pressure	2451	The Catholic University of Korea	223	Georgia	8
		Blackstone, E.H.	24					Arquivos Brasileiros De Cardiologia	130	Statistical analysis	2438	Universita degli Studi di Firenze	223	Guatemala	8
		Morrow, D.A.	24					Journal of the American Society of Echocardiography	130	Nuclear magnetic resonance imaging	2424	Universite Paris Descartes	223	Honduras	7
		Kocaman, S.A.	24					American Journal of Medicine	129	Case control study	2423	University of Calgary	222	Mauritius	7
		Upchurch, G.R.	23					European Journal of Clinical Nutrition	129	Sensitivity and Specificity	2420	Columbia University Medical Center	222	Fiji	7
		Ahn, C.	23					Journal of Nutrition	126	Postoperative period	2419	University of Southern California	222	Togo	7
		Ahmed, A.	23					Neurosurgery	126	Coronary artery disease	2410	London School of Hygiene & Tropical Medicine	222	Macao	7
		Courneya, K.S.	23					Catheterization and Cardiovascular Interventions	126	C reactive protein	2394	Wayne State University	219	Paraguay	7
		Moss, A.J.	23					Journal of Surgical Oncology	125	Sex Factors	2365	Chang Gung University	219	Guadeloupe	7
		Bloomfield, C.D.	23					Lung Cancer	122	Demography	2352	University of Cambridge	219	Myanmar	7
		Tuomilehto, J.	23					Journal of the American College of Surgeons	122	Proportional Hazards Models	2326	Weill Cornell Medical College	218	Algeria	7
		Wong, J.	23					Journal of Gastroenterology and Hepatology Australia	122	Glucose blood level	2317	China Medical University Shenyang	217	Guinea	6
		Dimsdale, J.E.	23					Journal of Clinical Psychiatry	120	Placebo	2305	UT Southwestern Medical Center	217	Guinea-Bissau	6
		Schemitsch, E.H.	23					Cancer Epidemiology Biomarkers and Prevention	120	Systolic blood pressure	2292	UniversitatsSpital Zurich	216	Monaco	6
		Kiran, R.P.	23					Journal of the National Cancer Institute	120	Middle Age	2290	Universita Cattolica del Sacro Cuore, Rome	215	Albania	6
		Filippi, M.	23					British Journal of Anaesthesia	119	Heart infarction	2276	Istanbul Tip Fakultesi	213	Greenland	6
		Lai, C.L.	23					Journal of Applied Physiology	118	Inflammation	2262	Oulun Yliopisto	213	Montenegro	5
		Pieters, R.	23					Journal of Neurosurgery	118	Triacylglycerol	2252	Mahidol University	212	Barbados	5
		Soini, Y.	22					Clinical Therapeutics	116	Breast cancer	2250	Maastricht University	212	Central African Republic	5
		Pedersen, S.S.	22					European Urology	116	Animal	2249	University of Edinburgh	212	El Salvador	5
		Young, J.B.	22					Rheumatology International	116	Human experiment	2236	Stanford University	210	Gabon	5
		Fox, K.A.A.	22					Archives of Gynecology and Obstetrics	115	Echocardiography	2233	University Hospital Maastricht	209	Haiti	5
		McNitt, S.	22					Alimentary Pharmacology and Therapeutics	114	Breast Neoplasms	2222	Newcastle University, United Kingdom	208	Brunei Darussalam	5
		Ozdemir, F.N.	22					International Journal of Obesity	113	Chi-Square Distribution	2216	Hacettepe Universitesi	208	Azerbaijan	4
		O'Brien, S.	21					Pediatric Research	112	Depression	2212	All India Institute of Medical Sciences	207	Uzbekistan	4
		Chaiworapongsa, T.	21					Haematologica	112	Age distribution	2210	Tianjin Medical University	207	Martinique	4
		Lincoff, A.M.	21					Gastrointestinal Endoscopy	112	Animal tissue	2208	Emory University	206	Dominican Republic	4
		Eagle, K.A.	21					Clinical and Experimental Rheumatology	111	Genetics	2195	National Institutes of Health, Bethesda	203	Niger	4
		Aronow, W.S.	21					Scandinavian Journal of Gastroenterology	111	Lymph node metastasis	2185	University of Pennsylvania, Health System	202	Faroe Islands	4
		Cortes, J.	21					International Journal of Gynecological Cancer	110	Creatinine	2185	Arhus Universitetshospital	200	North Korea	3
		Appelbaum, F.R.	20					Obesity	110	Disease Progression	2140	Universitetet i Bergen	200	Bolivia	3
		Gonzalez-Gay, M.A.	20					Coronary Artery Disease	109	Regression Analysis	2128	Emory University School of Medicine	199	French Guiana	3
		Hattersley, A.T.	20					Journal of Neurology Neurosurgery and Psychiatry	109	Tumor Markers, Biological	2126	Universidade Federal do Rio Grande do Sul	199	Mongolia	3
		Bruera, E.	20					Journal of Maternal Fetal and Neonatal Medicine	109	Sensitivity and specificity	2121	University of Glasgow	198	Armenia	3
		Hunt, K.K.	19					Diabetes Research and Clinical Practice	108	Length of stay	2115	Universitssjukhuset i Lund	198	Madagascar	3
		Liao, Z.	19					Surgery	107	Quality of Life	2095	Hospital Universitari Vall d'Hebron	196	Afghanistan	3
		Rashid, A.	19					Acta Paediatrica International Journal of Paediatrics	107	Computer assisted tomography	2090	UC Davis	195	Tonga	3
		Swisher, S.G.	19					Leukemia	106	Time	2075	Fondazione San Raffaele del Monte Tabor	194	Swaziland	3
		Corey, L.	19					BMC Public Health	102	Exercise	2046	University Central Hospital Kuopio	192	Angola	3
		Kusanovic, J.P.	18					Archives of Ophthalmology	99	Recurrence	2034	Katholieke Universiteit Leuven	192	Bhutan	2
		Jacobs, D.R.	18					Journal of the Medical Association of Thailand	97	Disease-Free Survival	2030	Seoul National University Bundang Hospital	191	Sierra Leone	2
		Undefined	32					Journal of Periodontology	93	Myocardial Infarction	2023	Friedrich-Alexander-Universität Erlangen-Nürnberg	190	Netherlands Antilles	2
