# Supplementary material for: A surge of p-values between 0.041 and 0.049 in recent decades (but negative results are increasing rapidly too)
Source: PeerJ. 2015 Jan 22;3:e733. doi: 10.7717/peerj.733 (PMC4312079; doi:10.7717/peerj.733)
Supplement: Supplemental Information [file peerj-03-733-s007.zip › Supplementary material/Searches_15_nov_2014/020.csv]

Scopus refine results values
Your query : (ABS({p = 0.002} OR {p = .002} OR {p = 0.003} OR {p = .003} OR {p = 0.004} OR {p = .004} OR {p = 0.005} OR {p = .005}))
Number of results : 178895
YEAR		AUTHOR NAME		SUBJECT AREA		DOCUMENT TYPE		SOURCE TITLE		KEYWORD		AFFILIATION		COUNTRY		SOURCE TYPE		LANGUAGE
2015	15	Stone, G.W.	126	Agricultural and Biological Sciences	6940	Article	168240	Plos One	2039	Article	156680	VA Medical Center	2728	United States	55049	Journals	178393	English	168545
2014	16976	Ferrucci, L.	95	Arts and Humanities	706	Review	3950	American Journal of Cardiology	1384	Human	154539	Mayo Clinic	1874	United Kingdom	15464	Conference Proceedings	202	Chinese	4162
2013	18260	Califf, R.M.	94	Biochemistry, Genetics and Molecular Biology	34870	Article in Press	3413	Circulation	1305	Female	135407	Brigham and Women's Hospital	1662	China	10835	Book Series	183	Spanish	1908
2012	16201	Veldhuis, J.D.	93	Business, Management and Accounting	53	Conference Paper	2948	Journal of Clinical Endocrinology and Metabolism	1211	Humans	130983	University of California, San Francisco	1568	Germany	10092	Books	61	Portuguese	1052
2011	14237	Topol, E.J.	92	Chemical Engineering	391	Note	70	Journal of the American College of Cardiology	1141	Male	126887	University of Toronto	1527	Italy	9536	Trade Publications	10	French	826
2010	12384	Mehran, R.	87	Chemistry	394	Short Survey	64	Cancer	1130	Adult	116875	Massachusetts General Hospital	1471	Canada	8170	Undefined	46	German	768
2009	11394	Lehtimaki, T.	85	Computer Science	199	Book Chapter	45	Journal of Clinical Oncology	1113	Priority journal	97528	Cleveland Clinic Foundation	1398	Japan	7386			Turkish	691
2008	10700	Jonas, J.B.	81	Decision Sciences	168	Letter	14	Annals of Thoracic Surgery	915	Controlled study	94908	University of Texas M. D. Anderson Cancer Center	1341	France	6796			Japanese	413
2007	9584	Harris, A.L.	78	Dentistry	2184	Editorial	13	International Journal of Radiation Oncology Biology Physics	908	Major clinical study	84841	Harvard Medical School	1326	Australia	6360			Polish	370
2006	8582	Blackstone, E.H.	77	Earth and Planetary Sciences	180	Erratum	5	New England Journal of Medicine	829	Middle Aged	81840	Erasmus University Medical Center	1204	Netherlands	6009			Korean	320
2005	7794	Braunwald, E.	76	Economics, Econometrics and Finance	36	Report	2	Clinical Cancer Research	822	Aged	76781	Duke University School of Medicine	1170	Spain	5958			Italian	304
2004	6882	Jang, Y.	74	Energy	18	Undefined	131	Blood	799	Clinical article	33961	Universidade de Sao Paulo - USP	1140	South Korea	5552			Russian	228
2003	5887	Stefanadis, C.	73	Engineering	847			Journal of Thoracic and Cardiovascular Surgery	792	Adolescent	28354	University of Washington Seattle	1139	Turkey	5370			Czech	154
2002	5206	Pichard, A.D.	70	Environmental Science	1693			Journal of Urology	759	Aged, 80 and over	23775	UCL	1113	Sweden	4312			Croatian	121
2001	4859	Karakiewicz, P.I.	70	Health Professions	5344			International Journal of Cardiology	712	Treatment Outcome	23089	Inserm	1092	Brazil	4247			Arabic	68
2000	4561	Mintz, G.S.	69	Immunology and Microbiology	10045			Chest	704	Retrospective Studies	22079	University of Sydney	979	Taiwan	3386			Persian	64
1999	4095	Waksman, R.	69	Materials Science	265			Stroke	674	Prognosis	21867	University of Pittsburgh	943	Switzerland	3119			Hungarian	56
1998	3596	Leon, M.B.	69	Mathematics	231			Diabetes Care	670	Risk Factors	21691	King's College London	927	Finland	2960			Danish	55
1997	3345	Wang, W.	67	Medicine	156881			Transplantation	662	Clinical trial	20849	University of Melbourne	908	Denmark	2841			Serbian	52
1996	2948	Satler, L.F.	67	Multidisciplinary	180			American Heart Journal	655	Follow up	20674	Karolinska University Hospital	886	Belgium	2498			Dutch	44
1995	2273	Zareba, W.	66	Neuroscience	9304			British Journal of Cancer	647	Prospective Studies	18771	University of Pennsylvania	869	Greece	2394			Romanian	43
1994	1878	Chen, W.	64	Nursing	6247			Journal of Vascular Surgery	634	Child	17844	David Geffen School of Medicine at UCLA	853	India	2217			Lithuanian	40
1993	1577	Schild, S.E.	64	Pharmacology, Toxicology and Pharmaceutics	5185			American Journal of Obstetrics and Gynecology	594	Treatment outcome	17706	Academic Medical Centre, University of Amsterdam	852	Austria	2168			Greek	35
1992	1203	McCrindle, B.W.	63	Physics and Astronomy	1308			Atherosclerosis	587	Middle aged	17327	Leiden University Medical Center - LUMC	850	Iran	2134			Bulgarian	29
1991	947	Lansky, A.J.	63	Psychology	2936			Annals of Surgical Oncology	587	Risk factor	16969	Charite - Universitatsmedizin Berlin	849	Israel	2078			Slovak	29
1990	751	Wong, T.Y.	62	Social Sciences	1764			Neurology	564	Randomized controlled trial	16893	Washington University in St. Louis, School of Medicine	828	Norway	2049			Norwegian	20
1989	599	Crea, F.	62	Veterinary	1721			European Journal of Cardio Thoracic Surgery	563	Controlled clinical trial	16294	University of California, San Diego	826	Poland	1957			Hebrew	17
1988	472	Staessen, J.A.	62	Undefined	1911			Transplantation Proceedings	549	Human tissue	15448	The Johns Hopkins School of Medicine	793	Hong Kong	1387			Bosnian	16
1987	308	Holmes, D.R.	62					World Journal of Gastroenterology	543	Follow-Up Studies	15258	University of Minnesota Twin Cities	790	New Zealand	1114			Slovene	14
1986	275	Serruys, P.W.	60					Investigative Ophthalmology and Visual Science	529	Retrospective study	15228	Medizinische Universitat Wien	788	Mexico	943			Icelandic	13
1985	263	Ellis, S.G.	60					Radiology	529	Time Factors	13752	The University of North Carolina at Chapel Hill	775	Ireland	903			Thai	6
1984	200	Montorsi, F.	59					Urology	506	Young Adult	13231	Helsinki University Central Hospital	773	South Africa	875			Estonian	4
1983	154	Lip, G.Y.H.	59					Gynecologic Oncology	498	Prospective study	12800	Helsingin Yliopisto	772	Thailand	847			Swedish	4
1982	127	Guralnik, J.M.	59					Critical Care Medicine	489	Disease association	12275	Baylor College of Medicine	768	Singapore	816			Ukrainian	3
1981	75	Gensini, G.F.	58					European Heart Journal	488	Mortality	12027	Memorial Sloan-Kettering Cancer Center	762	Egypt	813			Afrikaans	1
1980	78	Laakso, M.	58					Journal of Animal Science	487	Disease severity	11958	Universita degli Studi di Milano	762	Czech Republic	774			Malay	1
1979	63	Wang, Y.	58					Ophthalmology	484	Comparative study	11110	University Michigan Ann Arbor	759	Portugal	739			Catalan	1
1978	35	Kosma, V.M.	58					Obstetrics and Gynecology	472	Outcome assessment	10959	The University of British Columbia	756	Hungary	564			Finnish	1
1977	26	Bacigalupo, A.	58					American Journal of Clinical Nutrition	470	Case-Control Studies	10793	Johns Hopkins University	752	Saudi Arabia	541			Urdu	1
1976	34	Marwick, T.H.	57					Journal of Infectious Diseases	466	Nonhuman	10463	Karolinska Institutet	751	Argentina	522
1975	12	Rades, D.	57					Nephrology Dialysis Transplantation	459	Cancer survival	9952	Peking University	750	Malaysia	483
1974	17	Ringden, O.	57					American Journal of Respiratory and Critical Care Medicine	457	Body mass	9935	Tehran University of Medical Sciences	724	Croatia	478
1973	6	Raitakari, O.T.	57					Heart	448	Animals	9779	Harvard School of Public Health	720	Russian Federation	393
1972	2	Dunger, D.B.	56					American Journal of Ophthalmology	442	Genotype	9686	Universita degli Studi di Roma La Sapienza	700	Nigeria	376
1971	2	Granger, C.B.	56					Journal of Rheumatology	440	Prevalence	9609	University Medical Center Utrecht	681	Pakistan	348
1970	4	Holst, J.J.	56					Clinical Infectious Diseases	427	Child, Preschool	9294	Sun Yat-Sen University	676	Serbia	333
1969	3	Ricart, W.	55					Anesthesia and Analgesia	410	Risk assessment	9084	Universitair Medisch Centrum Groningen	668	Chile	330
1967	1	Fernandez-Real, J.M.	55					International Journal of Cancer	404	Unclassified drug	9017	VU University Medical Center	662	Romania	297
1966	1	Bouchard, C.	55					Annals of Surgery	402	Cohort Studies	8855	University of Alabama at Birmingham	659	Slovenia	295
1965	1	Davidson, B.	55					Journal of the American Medical Association	399	Drug efficacy	8654	Universitat Heidelberg	642	Tunisia	285
1963	1	Devereux, R.B.	55					Breast Cancer Research and Treatment	397	Immunohistochemistry	8533	Children's Hospital Boston	638	Kenya	226
1941	1	Kastelein, J.J.P.	55					BJU International	397	Incidence	8419	Alma Mater Studiorum Universita di Bologna	635	Colombia	210
		Filippi, M.	55					Journal of Pediatrics	397	Infant	8312	University of California, Los Angeles	625	Slovakia	205
		Rifai, N.	55					Metabolism Clinical and Experimental	383	Cohort analysis	8197	Rigshospitalet	623	Uganda	197
		Westendorp, R.G.J.	55					Anticancer Research	376	Human cell	8125	SungKyunKwan University, School of Medicine	611	Iceland	190
		Humphries, S.E.	54					Cancer Research	366	Protein expression	8118	Yale University School of Medicine	608	Tanzania	183
		Fan, S.T.	54					Diabetes	363	Cancer staging	8061	Kobenhavns Universitet	604	United Arab Emirates	139
		Zhang, W.	53					Bone Marrow Transplantation	362	Age	8051	The University of Hong Kong	601	Jordan	126
		Vasan, R.S.	53					Journal of the American Geriatrics Society	357	Hypertension	7958	National Taiwan University Hospital	601	Bangladesh	124
		Ordovas, J.M.	53					AIDS	356	Correlation analysis	7746	University of Alberta	600	Bulgaria	123
		Romero, R.	53					World Journal of Surgery	353	Questionnaire	7732	Universitetet i Oslo	587	Lithuania	122
		Hodge, D.O.	53					Chinese Journal of Cancer Prevention and Treatment	350	Scoring system	7626	Stanford University School of Medicine	581	Lebanon	120
		Herlitz, J.	53					Hepatology	349	Cross-Sectional Studies	7569	Imperial College London	574	Estonia	116
		Schomig, A.	53					Digestive Diseases and Sciences	348	Multivariate Analysis	7272	National Yang-Ming University Taiwan	573	Peru	110
		McNitt, S.	52					Annals of Oncology	348	Prediction	7240	Helse Bergen Haukeland University Hospital	569	Kuwait	108
		Comi, G.	52					American Journal of Gastroenterology	347	Survival Rate	7116	University of Athens	566	Ethiopia	102
		Hofman, A.	52					Journal of Allergy and Clinical Immunology	346	Severity of Illness Index	7084	Ohio State University	564	Indonesia	94
		Bax, J.J.	52					Human Reproduction	346	Statistical significance	6985	Monash University	562	Venezuela	93
		Goldenberg, I.	52					Diabetic Medicine	332	Sex difference	6946	Radboud University Nijmegen Medical Centre	561	Viet Nam	92
		Gersh, B.J.	52					Diseases of the Colon and Rectum	331	Questionnaires	6871	Universita degli Studi di Padova	556	Qatar	86
		Lee, S.D.	52					Arthritis and Rheumatism	330	Predictive Value of Tests	6845	Northwestern University Feinberg School of Medicine	553	Cuba	86
		Colombo, A.	52					National Medical Journal of China	329	Methodology	6560	University of Manchester	550	Puerto Rico	81
		Lip, G.Y.H.	52					Journal of Hypertension	329	Age Factors	6507	Lunds Universitet	550	Ghana	81
		Mohan, V.	52					European Journal of Cancer	324	Diabetes mellitus	6487	University of New South Wales UNSW Australia	549	Morocco	78
		Januzzi, J.L.	52					Diabetologia	323	Drug effect	6484	Ludwig-Maximilians-Universitat Munchen	547	Philippines	77
		Syrjanen, K.	51					Lancet	322	Animal experiment	6473	Universitat de Barcelona	545	Malawi	73
		Komaki, R.	51					Archives of Internal Medicine	317	Biological Markers	6460	Fudan University	542	Cameroon	67
		Klibanski, A.	51					Annals of the Rheumatic Diseases	316	Pathology	6398	Seoul National University College of Medicine	541	Zambia	65
		Cannon, C.P.	51					British Journal of Surgery	316	Survival Analysis	6379	Yonsei University College of Medicine	538	Jamaica	62
		Pedersen, O.	51					Journal of the National Cancer Institute	313	Multivariate analysis	6233	McMaster University	538	Zimbabwe	61
		Hop, W.C.J.	50					Spine	307	Neoplasm Staging	6142	Johns Hopkins Bloomberg School of Public Health	536	Bosnia and Herzegovina	60
		Ahren, B.	50					Hypertension	305	Histopathology	6048	Universidade Federal de Sao Paulo	536	Gambia	59
		Shariat, S.F.	50					British Journal of Ophthalmology	301	School child	6029	Shanghai Jiaotong University	535	Sri Lanka	57
		Zurakowski, D.	50					BMC Cancer	300	Pregnancy	5985	Columbia University in the City of New York	535	Nepal	55
		Nesland, J.M.	50					American Journal of Kidney Diseases	299	Double-Blind Method	5977	National Cancer Institute	533	Sudan	52
		Larson, M.G.	50					Surgical Endoscopy and Other Interventional Techniques	297	Double blind procedure	5937	University of Queensland	530	Costa Rica	52
		Li, P.K.T.	50					Annals of Internal Medicine	297	Hospitalization	5896	University of Oxford	528	Ukraine	50
		Zwinderman, A.H.	50					Archives of Physical Medicine and Rehabilitation	291	Obesity	5883	Tel Aviv University, Sackler Faculty of Medicine	525	Latvia	48
		Schaff, H.V.	50					Clinical Endocrinology	289	United States	5874	Columbia University Medical Center	524	Macedonia	47
		Ajani, J.A.	49					American Journal of Roentgenology	287	Clinical feature	5870	Hospital Clinic Barcelona	520	Uruguay	47
		Hortobagyi, G.N.	49					Alimentary Pharmacology and Therapeutics	284	Survival rate	5850	Chang Gung Memorial Hospital	519	Trinidad and Tobago	46
		Bellomo, R.	49					Laryngoscope	283	Normal human	5777	Universita degli Studi di Torino	518	Senegal	46
		Park, S.W.	49					Thorax	282	Smoking	5729	Universite de Montreal	517	Yugoslavia	46
		Neumann, F.J.	49					Journal of Surgical Research	277	Preschool child	5695	University of Chicago	517	Burkina Faso	45
		Ridker, P.M.	49					Kidney International	276	Logistic Models	5642	Sahlgrenska Universitetssjukhuset	516	Cyprus	45
		Storb, R.	48					Journal of Heart and Lung Transplantation	275	Survival	5485	University of Florida	509	Oman	43
		Kent, K.M.	48					European Journal of Endocrinology	274	Metabolism	5485	Weill Cornell Medical College	506	Bahrain	42
		Lotan, Y.	48					Journal of Bone and Joint Surgery Series A	274	Overall survival	5445	Hospital for Sick Children University of Toronto	506	Ecuador	40
		Swisher, S.G.	47					American Journal of Hypertension	270	Disease course	5423	Veterans General Hospital-Taipei	505	Luxembourg	38
		Lohse, C.M.	47					Arteriosclerosis Thrombosis and Vascular Biology	269	Multicenter study	5407	Columbia University, College of Physicians and Surgeons	500	Iraq	32
		Seifert, B.	47					Journal of Applied Physiology	268	Blood	5402	Icahn School of Medicine at Mount Sinai	500	Papua New Guinea	31
		Blute, M.L.	47					Gastroenterology	267	Risk Assessment	5345	University of Ulsan, College of Medicine	498	Benin	31
		Huber, K.	47					Medical Oncology	265	Protein blood level	5307	McGill University	490	Cote d'Ivoire	31
		Jorgensen, T.	47					American Journal of Medicine	262	Postoperative Complications	5145	Medizinische Hochschule Hannover MHH	489	Malta	31
		Alvarez-Sabin, J.	47					Tumor Biology	261	Insulin	5131	Universite Paris Descartes	489	Mali	31
		Boersma, E.	47					Human Pathology	260	Comorbidity	5100	University of Michigan Medical School	486	Congo	30
		Anderson, J.L.	47					PACE Pacing and Clinical Electrophysiology	260	Infant, Newborn	5095	UT Southwestern Medical Center	484	Cambodia	29
		Brennan, M.F.	47					Cancer Epidemiology Biomarkers and Prevention	259	Glucose	5085	University of Cambridge	482	Mozambique	28
		Li, W.	46					Chinese Medical Journal	257	Placebo	5062	University of Birmingham	481	Yemen	27
		Pellikka, P.A.	46					Journal of Hepatology	255	Cross-sectional study	4969	University of Southern California	480	Belarus	26
		Georgoulias, V.	46					Circulation Journal	254	Body Mass Index	4959	Beth Israel Deaconess Medical Center	478	Botswana	25
		Willett, W.C.	46					Journal of Clinical Psychiatry	253	Physiology	4953	Case Western Reserve University	473	Rwanda	25
		Bruera, E.	46					Journal of Neurosurgery	253	Pathophysiology	4949	University of Miami Leonard M. Miller School of Medicine	466	Palestine	24
		Moss, A.J.	46					Journal of Acquired Immune Deficiency Syndromes	252	Analysis of Variance	4926	Arhus Universitetshospital	458	Syrian Arab Republic	21
		Bailey, K.R.	46					Journal of Pediatric Surgery	249	Animal model	4846	Prince of Wales Hospital Hong Kong	455	Guatemala	20
		Kantarjian, H.	46					American Journal of Surgery	248	Postoperative complication	4841	Capital Medical University China	452	Laos	19
		Hunter, D.J.	46					Gut	247	Intermethod comparison	4833	University of Athens Medical School	450	Gabon	19
		Fong, Y.	45					Medicine and Science in Sports and Exercise	246	Genetic association	4759	University of Western Australia	449	Panama	18
		Hansen, T.	45					Hepato Gastroenterology	245	Blood Pressure	4746	Ita-Suomen yliopisto	447	Haiti	18
		Blann, A.D.	45					Asian Pacific Journal of Cancer Prevention	245	Quality of life	4730	Turun yliopisto	445	Algeria	16
		Chayama, K.	44					Thrombosis and Haemostasis	244	Middle Age	4726	Seoul National University	445	Georgia	16
		Sheiner, E.	44					Neurosurgery	243	Genetics	4646	Universita Cattolica del Sacro Cuore, Rome	444	Monaco	14
		Park, B.L.	44					European Urology	240	Case control study	4605	Emory University	442	Brunei Darussalam	14
		Kahonen, M.	44					Catheterization and Cardiovascular Interventions	237	Proportional Hazards Models	4591	Keck School of Medicine of USC	440	Dominican Republic	13
		Szeto, C.C.	44					Archives of Surgery	236	Statistical analysis	4540	Emory University School of Medicine	438	Guinea-Bissau	12
		Hong, M.K.	44					Journal of Surgical Oncology	236	Nuclear magnetic resonance imaging	4468	UniversitatsSpital Zurich	438	Bolivia	12
		Roussos, C.	43					Surgery	235	Cardiovascular risk	4449	Fred Hutchinson Cancer Research Center	432	Mongolia	12
		Mitchell, P.	43					Gastrointestinal Endoscopy	234	Genetic Predisposition to Disease	4442	Universitatsklinikum Hamburg-Eppendorf und Medizinische Fakultat	429	Libyan Arab Jamahiriya	12
		Kober, L.	43					Journal of Neurology Neurosurgery and Psychiatry	234	Breast cancer	4426	Seoul National University Hospital	429	Barbados	12
		Soini, Y.	43					Clinical Therapeutics	233	Single nucleotide polymorphism	4424	University of Edinburgh	426	Liechtenstein	12
		Scardino, P.T.	43					Journal of the American College of Surgeons	232	Breast Neoplasms	4403	Maastricht University	424	Togo	11
		Pui, C.H.	43					British Journal of Haematology	230	Sex Factors	4361	National Institutes of Health, Bethesda	423	El Salvador	11
		Glueck, C.J.	43					Haematologica	225	Glucose blood level	4312	Hopital Pitie Salpetriere	419	Honduras	11
		Lee, C.W.	43					Oncology Reports	225	C reactive protein	4284	Western University	418	Guadeloupe	11
		Stehouwer, C.D.A.	42					Respiratory Medicine	223	Coronary artery disease	4282	The Catholic University of Korea	416	Paraguay	11
		O'Brien, S.	42					International Journal of Obesity	223	Human experiment	4233	Oulun Yliopisto	413	Albania	10
		Sandvik, L.	42					Intensive Care Medicine	223	Demography	4223	Albert Einstein College of Medicine of Yeshiva University	412	North Korea	9
		Socie, G.	42					Obesity	222	Heart infarction	4198	Universita degli Studi di Firenze	407	Macao	9
		Lipponen, P.	42					Scandinavian Journal of Gastroenterology	222	Drug safety	4164	University of Wisconsin Madison	407	Greenland	9
		Bloomfield, C.D.	42					Anesthesiology	221	Postoperative period	4116	University of Colorado Health Sciences Center	404	Myanmar	8
		Celermajer, D.S.	42					Pediatric Infectious Disease Journal	220	Animal tissue	4100	Sichuan University	404	Nicaragua	8
		Wei, Q.	41					Journal of Nutrition	220	Sensitivity and Specificity	4087	Universita degli Studi di Napoli Federico II	404	Madagascar	8
		Zivadinov, R.	41					Acta Paediatrica International Journal of Paediatrics	216	Support, Non-U.S. Gov't	4054	Medical University of South Carolina	404	Democratic Republic Congo	8
		Liu, K.	40					American Journal of Sports Medicine	212	Disease Progression	4049	Stanford University	403	French Polynesia	8
		Kaprio, J.	40					Journal of Cardiovascular Electrophysiology	211	Inflammation	4049	University of Calgary	396	Faroe Islands	8
		Christiansen, J.S.	40					Diabetes Research and Clinical Practice	204	Polymorphism, Single Nucleotide	4048	UC Davis	393	Guinea	7
		Rutgeerts, P.	40					British Journal of Anaesthesia	203	Recurrence	4045	University of Pennsylvania, Health System	391	Martinique	7
		Hattersley, A.T.	40					Radiotherapy and Oncology	201	Systolic blood pressure	4033	Universite Pierre et Marie Curie	390	Central African Republic	7
		White, N.J.	40					European Journal of Clinical Nutrition	201	Regression Analysis	4029	Newcastle University, United Kingdom	389	Montenegro	6
		Joensuu, H.	40					Liver Transplantation	200	Animal	4020	University Hospital Maastricht	389	Netherlands Antilles	6
		Rashid, A.	40					Pediatric Research	196	Disease-Free Survival	4008	Oregon Health and Science University	388	French Guiana	6
		Upchurch, G.R.	39					Journal of Cataract and Refractive Surgery	195	Polymerase chain reaction	3999	University of Glasgow	384	Afghanistan	6
		Pitt, B.	39					Journal of General Internal Medicine	190	Chi-Square Distribution	3995	Wake Forest University School of Medicine	384	Kazakhstan	6
		Eagle, K.A.	39					Biology of Blood and Marrow Transplantation	190	Age distribution	3977	Fondazione San Raffaele del Monte Tabor	383	Grenada	5
		Appelbaum, F.R.	38					Archives of Ophthalmology	189	Tumor Markers, Biological	3973	Universitatsspital Basel	382	Kyrgyzstan	5
		Gibbons, R.J.	38					Bone	187	Confidence interval	3958	Boston University School of Medicine	381	Niger	5
		Darzi, A.	37					Arquivos Brasileiros De Cardiologia	182	Depression	3945	University of Bristol	380	Angola	5
		Boerwinkle, E.	36					Plastic and Reconstructive Surgery	181	Triacylglycerol	3910	Mahidol University	379	Dominica	4
		Newby, D.E.	36					Archives of Otolaryngology Head and Neck Surgery	175	Creatinine	3906	Hopitaux universitaires de Geneve	377	Bhutan	4
		Undefined	74					Journal of the Medical Association of Thailand	156	Non insulin dependent diabetes mellitus	3869	University of Illinois at Chicago	377	Swaziland	4
