# Supplementary material for: A surge of p-values between 0.041 and 0.049 in recent decades (but negative results are increasing rapidly too)
Source: PeerJ. 2015 Jan 22;3:e733. doi: 10.7717/peerj.733 (PMC4312079; doi:10.7717/peerj.733)
Supplement: Supplemental Information [file peerj-03-733-s007.zip › Supplementary material/Searches_15_nov_2014/021.csv]

Scopus refine results values
Your query : (ABS({p = 0.006} OR {p = .006} OR {p = 0.007} OR {p = .007} OR {p = 0.008} OR {p = .008} OR {p = 0.009} OR {p = .009}))
Number of results : 111708
YEAR		AUTHOR NAME		SUBJECT AREA		DOCUMENT TYPE		SOURCE TITLE		KEYWORD		AFFILIATION		COUNTRY		SOURCE TYPE		LANGUAGE
2015	17	Stone, G.W.	74	Agricultural and Biological Sciences	4345	Article	105190	Plos One	1317	Article	98101	VA Medical Center	1674	United States	33194	Journals	111420	English	105204
2014	10623	Lehtimaki, T.	66	Arts and Humanities	430	Review	2433	American Journal of Cardiology	838	Human	96911	Mayo Clinic	1142	United Kingdom	9675	Conference Proceedings	121	Chinese	2577
2013	11613	Jonas, J.B.	64	Biochemistry, Genetics and Molecular Biology	22421	Article in Press	2133	Circulation	765	Female	85230	Brigham and Women's Hospital	1017	China	6938	Book Series	106	Spanish	1165
2012	10278	Califf, R.M.	63	Business, Management and Accounting	38	Conference Paper	1748	Journal of Clinical Endocrinology and Metabolism	764	Humans	82452	University of California, San Francisco	968	Germany	6433	Books	36	Portuguese	661
2011	8891	Veldhuis, J.D.	62	Chemical Engineering	250	Note	33	Cancer	750	Male	79971	Massachusetts General Hospital	942	Italy	6009	Trade Publications	4	French	511
2010	7796	Stefanadis, C.	61	Chemistry	274	Book Chapter	32	Journal of Clinical Oncology	698	Adult	73915	University of Toronto	895	Canada	4969	Undefined	21	German	465
2009	7216	Braunwald, E.	59	Computer Science	135	Short Survey	27	Journal of the American College of Cardiology	682	Priority journal	61036	Cleveland Clinic Foundation	839	Japan	4946			Turkish	446
2008	6800	Harris, A.L.	54	Decision Sciences	102	Letter	11	International Journal of Radiation Oncology Biology Physics	557	Controlled study	59604	Harvard Medical School	816	France	4262			Japanese	288
2007	5993	Topol, E.J.	54	Dentistry	1268	Editorial	5	Annals of Thoracic Surgery	553	Major clinical study	53621	University of Texas M. D. Anderson Cancer Center	788	Australia	3908			Polish	256
2006	5434	Lip, G.Y.H.	54	Earth and Planetary Sciences	84	Erratum	1	Clinical Cancer Research	526	Middle Aged	52274	University of Washington Seattle	719	Spain	3826			Korean	208
2005	4991	Laakso, M.	52	Economics, Econometrics and Finance	27	Report	1	New England Journal of Medicine	495	Aged	48776	Erasmus University Medical Center	704	South Korea	3666			Italian	192
2004	4189	Mehran, R.	52	Energy	14	Undefined	94	Blood	495	Clinical article	21411	UCL	703	Netherlands	3661			Russian	150
2003	3786	Mintz, G.S.	51	Engineering	520			Journal of Thoracic and Cardiovascular Surgery	491	Adolescent	17473	Duke University School of Medicine	693	Turkey	3357			Czech	107
2002	3179	Nesland, J.M.	48	Environmental Science	1042			International Journal of Cardiology	451	Aged, 80 and over	15188	Universidade de Sao Paulo - USP	677	Brazil	2747			Croatian	78
2001	2960	Crea, F.	48	Health Professions	3230			Journal of Vascular Surgery	440	Treatment Outcome	14655	Inserm	650	Sweden	2601			Arabic	40
2000	2754	Raitakari, O.T.	48	Immunology and Microbiology	6313			Chest	436	Prognosis	14580	King's College London	614	Taiwan	2218			Hungarian	37
1999	2559	Holmes, D.R.	47	Materials Science	155			Atherosclerosis	435	Retrospective Studies	13921	University of Melbourne	603	Switzerland	1968			Persian	35
1998	2282	Ferrucci, L.	46	Mathematics	133			Transplantation	434	Risk Factors	13907	University of Pittsburgh	588	Finland	1946			Lithuanian	32
1997	1962	Pichard, A.D.	45	Medicine	98035			Journal of Urology	427	Follow up	13042	University of Sydney	569	Greece	1655			Greek	30
1996	1730	Staessen, J.A.	44	Multidisciplinary	117			British Journal of Cancer	421	Clinical trial	12916	Medizinische Universitat Wien	551	Denmark	1652			Dutch	27
1995	1386	Leon, M.B.	44	Neuroscience	5864			Diabetes Care	421	Prospective Studies	11643	David Geffen School of Medicine at UCLA	526	Belgium	1534			Serbian	26
1994	1093	Humphries, S.E.	44	Nursing	3793			Stroke	373	Treatment outcome	11145	Helsinki University Central Hospital	526	India	1361			Danish	20
1993	921	Serruys, P.W.	44	Pharmacology, Toxicology and Pharmaceutics	3280			Transplantation Proceedings	355	Middle aged	11093	Leiden University Medical Center - LUMC	525	Austria	1359			Romanian	19
1992	694	Karakiewicz, P.I.	43	Physics and Astronomy	795			Annals of Surgical Oncology	352	Child	10965	Karolinska University Hospital	522	Poland	1327			Slovak	19
1991	547	Davidson, B.	43	Psychology	1908			American Heart Journal	352	Risk factor	10852	Charite - Universitatsmedizin Berlin	520	Iran	1309			Bulgarian	16
1990	448	Lansky, A.J.	42	Social Sciences	1055			World Journal of Gastroenterology	344	Randomized controlled trial	10575	Helsingin Yliopisto	507	Norway	1295			Hebrew	12
1989	353	Satler, L.F.	42	Veterinary	1064			Gynecologic Oncology	339	Human tissue	10241	Academic Medical Centre, University of Amsterdam	505	Israel	1288			Norwegian	11
1988	244	Blackstone, E.H.	41	Undefined	1151			European Journal of Cardio Thoracic Surgery	336	Controlled clinical trial	10190	University of Pennsylvania	499	Hong Kong	926			Bosnian	10
1987	195	Waksman, R.	41					Neurology	330	Retrospective study	9624	Washington University in St. Louis, School of Medicine	499	New Zealand	639			Icelandic	7
1986	178	Schaff, H.V.	41					American Journal of Obstetrics and Gynecology	328	Follow-Up Studies	9549	Johns Hopkins University	495	Mexico	561			Slovene	5
1985	149	Syrjanen, K.	41					European Heart Journal	327	Time Factors	8503	Universita degli Studi di Milano	486	Ireland	549			Thai	4
1984	122	Chen, W.	41					Critical Care Medicine	322	Young Adult	8398	Karolinska Institutet	484	Singapore	524			Catalan	2
1983	92	Ellis, S.G.	40					Investigative Ophthalmology and Visual Science	320	Prospective study	8075	University of California, San Diego	482	Thailand	513			Swedish	2
1982	67	Bouchard, C.	40					Radiology	311	Disease association	7837	Baylor College of Medicine	479	South Africa	509			Estonian	1
1981	51	Li, W.	40					Nephrology Dialysis Transplantation	307	Mortality	7652	Peking University	470	Czech Republic	499			Afrikaans	1
1980	30	Kosma, V.M.	40					Journal of Rheumatology	300	Disease severity	7415	The University of British Columbia	468	Portugal	493			Urdu	1
1979	25	Ahn, Y.	39					American Journal of Respiratory and Critical Care Medicine	300	Genotype	6894	Harvard School of Public Health	468	Egypt	488
1978	15	Shariat, S.F.	39					American Journal of Clinical Nutrition	299	Case-Control Studies	6873	The Johns Hopkins School of Medicine	466	Saudi Arabia	375
1977	11	Jeong, M.H.	39					Urology	295	Comparative study	6769	The University of North Carolina at Chapel Hill	459	Hungary	365
1976	13	Jang, Y.	39					Journal of Animal Science	286	Cancer survival	6743	Tehran University of Medical Sciences	459	Argentina	326
1975	5	Appelbaum, F.R.	38					Obstetrics and Gynecology	282	Outcome assessment	6736	Sun Yat-Sen University	447	Malaysia	315
1974	5	Schild, S.E.	38					Journal of Infectious Diseases	282	Body mass	6340	University Michigan Ann Arbor	441	Croatia	254
1973	7	Colombo, A.	38					Ophthalmology	279	Nonhuman	6204	Universitair Medisch Centrum Groningen	433	Russian Federation	241
1970	2	Bloomfield, C.D.	37					International Journal of Cancer	277	Unclassified drug	6003	University of Minnesota Twin Cities	432	Serbia	224
1969	1	Wong, T.Y.	37					Anticancer Research	276	Prevalence	5927	Universitat Heidelberg	430	Slovenia	210
1967	1	Ordovas, J.M.	37					American Journal of Ophthalmology	265	Animals	5924	Memorial Sloan-Kettering Cancer Center	426	Nigeria	210
		Dunger, D.B.	37					Breast Cancer Research and Treatment	262	Risk assessment	5842	University of Alabama at Birmingham	424	Tunisia	203
		Hong, Y.J.	37					BJU International	259	Immunohistochemistry	5715	National Taiwan University Hospital	418	Chile	183
		Januzzi, J.L.	37					Metabolism Clinical and Experimental	257	Child, Preschool	5684	Universita degli Studi di Roma La Sapienza	409	Pakistan	177
		Cho, J.G.	37					Bone Marrow Transplantation	254	Cohort Studies	5541	Alma Mater Studiorum Universita di Bologna	407	Romania	161
		Hofman, A.	37					Annals of Surgery	251	Protein expression	5482	University of Athens	401	Slovakia	139
		Park, S.W.	37					Diabetes	251	Drug efficacy	5370	National Yang-Ming University Taiwan	400	Kenya	125
		Schomig, A.	36					Clinical Infectious Diseases	250	Cancer staging	5348	University Medical Center Utrecht	399	Colombia	124
		Blann, A.D.	36					Anesthesia and Analgesia	243	Human cell	5314	The University of Hong Kong	393	Uganda	114
		Ringden, O.	36					Heart	241	Incidence	5311	Universitetet i Oslo	385	Iceland	104
		Seifert, B.	36					Journal of the American Medical Association	240	Cohort analysis	5166	Ludwig-Maximilians-Universitat Munchen	382	Bulgaria	91
		Vasan, R.S.	35					Journal of Pediatrics	235	Infant	5162	VU University Medical Center	380	Tanzania	83
		Hong, M.K.	35					Cancer Research	231	Hypertension	5094	University of Alberta	375	Lithuania	83
		Murphy, S.A.	35					Digestive Diseases and Sciences	230	Correlation analysis	5059	Kobenhavns Universitet	372	Kuwait	75
		Fan, S.T.	35					AIDS	228	Age	5052	Yale University School of Medicine	370	Lebanon	72
		Pedersen, O.	35					Arthritis and Rheumatism	228	Scoring system	4760	Rigshospitalet	366	Jordan	71
		Tuomilehto, J.	35					Chinese Journal of Cancer Prevention and Treatment	228	Multivariate Analysis	4750	SungKyunKwan University, School of Medicine	360	United Arab Emirates	68
		Marwick, T.H.	34					Journal of the American Geriatrics Society	225	Prediction	4706	University of California, Los Angeles	360	Viet Nam	66
		Komaki, R.	34					Diabetologia	222	Survival Rate	4703	Children's Hospital Boston	360	Bangladesh	65
		Wang, Y.	34					Hepatology	217	Questionnaire	4699	Helse Bergen Haukeland University Hospital	359	Estonia	64
		Rades, D.	34					Diseases of the Colon and Rectum	214	Cross-Sectional Studies	4596	Hospital Clinic Barcelona	359	Qatar	63
		Cannon, C.P.	34					Annals of Oncology	212	Statistical significance	4397	Yonsei University College of Medicine	358	Peru	61
		Uitterlinden, A.G.	34					World Journal of Surgery	211	Sex difference	4388	Seoul National University College of Medicine	357	Ethiopia	58
		Hodge, D.O.	34					National Medical Journal of China	209	Severity of Illness Index	4374	Universitat de Barcelona	357	Indonesia	58
		Zivadinov, R.	34					Archives of Internal Medicine	208	Predictive Value of Tests	4290	Lunds Universitet	353	Venezuela	51
		Park, J.C.	34					American Journal of Gastroenterology	208	Biological Markers	4216	Fudan University	352	Yugoslavia	51
		White, N.J.	33					Journal of Allergy and Clinical Immunology	208	Questionnaires	4206	Northwestern University Feinberg School of Medicine	352	Cuba	50
		Van Veldhuisen, D.J.	33					Lancet	207	Survival Analysis	4155	National Cancer Institute	350	Cameroon	48
		Palatini, P.	33					Spine	207	Drug effect	4154	Radboud University Nijmegen Medical Centre	348	Bosnia and Herzegovina	48
		Lip, G.Y.H.	33					Journal of Hypertension	207	Pathology	4138	Ohio State University	348	Ghana	47
		Miller, D.H.	33					BMC Cancer	206	Neoplasm Staging	4086	McGill University	344	Malawi	47
		Cooper, C.	33					Hypertension	204	Multivariate analysis	4072	Tel Aviv University, Sackler Faculty of Medicine	344	Puerto Rico	46
		Kastelein, J.J.P.	33					Journal of the National Cancer Institute	203	Age Factors	4037	Universita degli Studi di Padova	342	Morocco	42
		Montorsi, F.	33					Annals of the Rheumatic Diseases	197	Histopathology	3993	Universidade Federal de Sao Paulo	342	Philippines	39
		Storb, R.	32					European Journal of Cancer	197	Survival rate	3926	Monash University	341	Ukraine	39
		Trope, C.G.	32					British Journal of Surgery	196	Diabetes mellitus	3925	Johns Hopkins Bloomberg School of Public Health	339	Macedonia	38
		Zoccali, C.	32					European Journal of Endocrinology	196	Methodology	3901	Veterans General Hospital-Taipei	339	Burkina Faso	38
		Kent, K.M.	32					Thorax	194	Clinical feature	3868	McMaster University	338	Jamaica	37
		Levy, D.	32					Diabetic Medicine	194	Animal experiment	3854	Chang Gung Memorial Hospital	335	Costa Rica	36
		Zareba, W.	32					Human Pathology	185	Double-Blind Method	3837	University of Athens Medical School	335	Nepal	36
		Yusuf, S.	32					Laryngoscope	184	Double blind procedure	3809	University of Ulsan, College of Medicine	333	Sri Lanka	36
		Klersy, C.	32					Journal of Bone and Joint Surgery Series A	184	Obesity	3796	Universite de Montreal	333	Zambia	33
		Soini, Y.	32					Archives of Physical Medicine and Rehabilitation	183	School child	3742	Imperial College London	332	Senegal	31
		Ellis, I.O.	32					Medical Oncology	183	Pregnancy	3714	Shanghai Jiaotong University	331	Gambia	31
		Mori, M.	31					American Journal of Kidney Diseases	182	Overall survival	3700	University of Birmingham	329	Luxembourg	30
		Romero, R.	31					Clinical Endocrinology	179	Logistic Models	3635	Stanford University School of Medicine	329	Latvia	30
		Boerwinkle, E.	31					Human Reproduction	179	Metabolism	3632	Columbia University in the City of New York	324	Uruguay	29
		Ahren, B.	31					Alimentary Pharmacology and Therapeutics	178	Smoking	3622	Icahn School of Medicine at Mount Sinai	323	Zimbabwe	29
		Lotan, Y.	31					Hepato Gastroenterology	175	Hospitalization	3601	Beth Israel Deaconess Medical Center	321	Ecuador	27
		Anderson, J.L.	31					Arteriosclerosis Thrombosis and Vascular Biology	175	Survival	3540	UT Southwestern Medical Center	318	Cote d'Ivoire	25
		Mohty, M.	31					British Journal of Ophthalmology	173	Disease course	3519	University of Florida	316	Bahrain	25
		Somers, V.K.	31					Cancer Epidemiology Biomarkers and Prevention	169	Genetic association	3513	University of Chicago	314	Benin	24
		Gibson, C.M.	31					Journal of Surgical Oncology	169	Protein blood level	3486	University of Queensland	312	Sudan	23
		Li, P.K.T.	31					Kidney International	168	Normal human	3479	Columbia University, College of Physicians and Surgeons	310	Oman	22
		Kahonen, M.	31					Annals of Internal Medicine	167	Preschool child	3465	Medizinische Hochschule Hannover MHH	309	Cyprus	22
		Lipponen, P.	31					American Journal of Hypertension	166	Blood	3437	Universite Paris Descartes	309	Malta	21
		Kesaniemi, Y.A.	31					Journal of Clinical Psychiatry	165	United States	3388	Seoul National University	307	Trinidad and Tobago	21
		McCrindle, B.W.	31					Surgical Endoscopy and Other Interventional Techniques	164	Multicenter study	3358	University of Oxford	307	Mozambique	18
		Devereux, R.B.	31					Journal of Surgical Research	163	Risk Assessment	3339	UniversitatsSpital Zurich	306	Syrian Arab Republic	17
		Holst, J.J.	31					Journal of Acquired Immune Deficiency Syndromes	163	Insulin	3333	Prince of Wales Hospital Hong Kong	306	Mali	16
		Westendorp, R.G.J.	31					Journal of Neurosurgery	159	Postoperative Complications	3251	University of New South Wales UNSW Australia	304	Iraq	15
		Brennan, M.F.	31					Lung Cancer	158	Glucose	3238	University of Manchester	301	Libyan Arab Jamahiriya	15
		Mitchell, P.	30					International Journal of Obesity	158	Genetics	3215	University of Southern California	299	Belarus	15
		Pitt, B.	30					Respiratory Medicine	157	Single nucleotide polymorphism	3203	Emory University	297	Guinea-Bissau	14
		Comi, G.	30					Haematologica	157	Placebo	3185	Ita-Suomen yliopisto	297	Rwanda	14
		Hu, F.B.	30					Thrombosis and Haemostasis	157	Body Mass Index	3153	Sahlgrenska Universitetssjukhuset	294	Guatemala	13
		Giatromanolaki, A.	30					Medicine and Science in Sports and Exercise	155	Pathophysiology	3144	Weill Cornell Medical College	292	Congo	13
		Ridker, P.M.	30					Journal of the American College of Surgeons	153	Genetic Predisposition to Disease	3108	Universita degli Studi di Torino	292	Algeria	13
		Silverman, E.K.	30					European Urology	153	Physiology	3083	University of Western Australia	291	Barbados	13
		Pui, C.H.	30					British Journal of Haematology	153	Comorbidity	3081	University of Michigan Medical School	291	Papua New Guinea	12
		Fountzilas, G.	30					Circulation Journal	153	Postoperative complication	3074	The Catholic University of Korea	290	Cambodia	11
		Schroeder, D.R.	29					American Journal of Surgery	152	Infant, Newborn	3059	Columbia University Medical Center	288	Yemen	11
		Putter, H.	29					Clinical Therapeutics	152	Cross-sectional study	3031	Hospital for Sick Children University of Toronto	285	Guadeloupe	11
		Alvarez-Sabin, J.	29					Archives of Surgery	152	Quality of life	3023	Universitatsklinikum Hamburg-Eppendorf und Medizinische Fakultat	282	Liechtenstein	11
		Hortobagyi, G.N.	29					Journal of Applied Physiology	152	Analysis of Variance	2986	Case Western Reserve University	277	Monaco	10
		Scorilas, A.	29					Gut	152	Animal model	2970	University of Miami Leonard M. Miller School of Medicine	277	Palestine	9
		Ronnemaa, T.	29					Anesthesiology	152	Proportional Hazards Models	2965	Universita degli Studi di Napoli Federico II	275	Haiti	9
		White, H.D.	29					Gastrointestinal Endoscopy	151	Blood Pressure	2943	Arhus Universitetshospital	271	Paraguay	9
		Koukourakis, M.I.	29					PACE Pacing and Clinical Electrophysiology	151	Case control study	2901	Chang Gung University	269	Honduras	8
		Knip, M.	28					Oncology Reports	149	Polymorphism, Single Nucleotide	2899	Maastricht University	268	North Korea	8
		Mohan, V.	28					American Journal of Roentgenology	148	Cardiovascular risk	2881	Universita Cattolica del Sacro Cuore, Rome	268	Panama	8
		Larson, M.G.	28					Journal of Heart and Lung Transplantation	148	Intermethod comparison	2838	University Hospital of Tampere	267	Botswana	8
		Thijs, L.	28					Gastroenterology	147	Breast cancer	2821	University of Edinburgh	267	Albania	8
		Rankinen, T.	28					Biology of Blood and Marrow Transplantation	147	Gene frequency	2815	Turun yliopisto	265	Brunei Darussalam	7
		Virmani, R.	28					Surgery	146	Polymorphism, Genetic	2809	Oulun Yliopisto	265	Greenland	7
		Wei, Q.	28					American Journal of Medicine	145	Statistical analysis	2803	University of Wisconsin Madison	265	Georgia	7
		Rutgeerts, P.	28					Neurosurgery	141	C reactive protein	2797	Emory University School of Medicine	262	Gabon	7
		Reveille, J.D.	28					Acta Paediatrica International Journal of Paediatrics	141	Allele	2792	Keck School of Medicine of USC	262	Bolivia	7
		Tripepi, G.	27					American Journal of Sports Medicine	140	Breast Neoplasms	2787	Seoul National University Hospital	262	Martinique	6
		Patsouris, E.	27					American Journal of Transplantation	139	Polymerase chain reaction	2785	Indiana University School of Medicine Indianapolis	261	Macao	6
		Larson, R.A.	27					Journal of Neurology Neurosurgery and Psychiatry	139	Glucose blood level	2785	University of Glasgow	260	Mongolia	6
		Emery, P.	27					Radiotherapy and Oncology	137	Coronary artery disease	2749	University of Cambridge	260	Dominican Republic	5
		Benjamin, E.J.	27					Diabetes Research and Clinical Practice	137	Disease-Free Survival	2739	Universite Pierre et Marie Curie	256	Laos	5
		Bruera, E.	27					Pediatric Research	137	Nuclear magnetic resonance imaging	2739	Hopital Pitie Salpetriere	256	Madagascar	4
		Cetin, M.	27					Liver Transplantation	136	Inflammation	2715	Capital Medical University China	256	Central African Republic	4
		Fong, Y.	26					Journal of Nutrition	134	Tumor Markers, Biological	2711	UC Davis	255	Montenegro	4
		Owen, M.J.	26					Journal of Affective Disorders	134	Middle Age	2691	University of Colorado Health Sciences Center	252	Myanmar	4
		Han, K.H.	26					Scandinavian Journal of Gastroenterology	132	Lymph node metastasis	2660	Wake Forest University School of Medicine	250	El Salvador	4
		Berman, D.S.	26					Pediatric Infectious Disease Journal	132	Triacylglycerol	2654	University of Calgary	249	Armenia	4
		Gale, R.P.	26					Clinical Transplantation	131	Genetic polymorphism	2652	Universita degli Studi di Firenze	249	Netherlands Antilles	4
		Juonala, M.	26					European Journal of Clinical Nutrition	130	Postoperative period	2641	University of Pennsylvania, Health System	247	Togo	4
		Kaprio, J.	26					Clinical Cardiology	128	Sex Factors	2630	University of Bristol	246	Grenada	4
		Kowalski, L.P.	25					Journal of Pediatric Surgery	128	Heart infarction	2608	Western University	243	Faroe Islands	4
		Schreiber, S.	25					Leukemia and Lymphoma	125	Systolic blood pressure	2605	Boston University School of Medicine	242	French Polynesia	4
		Novara, G.	25					Clinical Pharmacology and Therapeutics	125	Demography	2603	University Hospital Maastricht	242	Democratic Republic Congo	4
		Courneya, K.S.	25					Arquivos Brasileiros De Cardiologia	123	Disease Progression	2561	Chinese University of Hong Kong	241	Moldova	3
		Newby, D.E.	24					Journal of the Neurological Sciences	123	Human experiment	2553	Technische Universitat Munchen	241	Azerbaijan	3
		Lee, J.J.	24					British Journal of Anaesthesia	122	Drug safety	2548	University of Illinois at Chicago	241	Guinea	3
		Ajani, J.A.	24					Catheterization and Cardiovascular Interventions	121	Non insulin dependent diabetes mellitus	2543	Universitatsspital Basel	241	Namibia	3
		Poynard, T.	24					International Journal of Gynecological Cancer	118	Odds Ratio	2542	Medical University of South Carolina	239	French Guiana	2
		Sood, A.K.	23					Medicina Clinica	117	Depression	2520	Stanford University	237	Sierra Leone	2
		Kantarjian, H.	23					British Journal of Nutrition	108	Sensitivity and Specificity	2520	Universitat Bern	236	Saint Kitts and Nevis	2
		Swisher, S.G.	23					American Surgeon	105	Treatment response	2519	Katholieke Universiteit Leuven	236	Niger	2
		Darzi, A.	23					Plastic and Reconstructive Surgery	103	Confidence interval	2511	Fred Hutchinson Cancer Research Center	235	New Caledonia	2
		Undefined	35					Journal of the Medical Association of Thailand	92	Age distribution	2507	China Medical University Shenyang	235	Guam	2
