# Supplementary material for: A surge of p-values between 0.041 and 0.049 in recent decades (but negative results are increasing rapidly too)
Source: PeerJ. 2015 Jan 22;3:e733. doi: 10.7717/peerj.733 (PMC4312079; doi:10.7717/peerj.733)
Supplement: Supplemental Information [file peerj-03-733-s007.zip › Supplementary material/Searches_15_nov_2014/022.csv]

Scopus refine results values
Your query : (ABS({p = 0.011} OR {p = .011} OR {p = 0.012} OR {p = .012} OR {p = 0.013} OR {p = .013} OR {p = 0.014} OR {p = .014} OR {p = 0.015} OR {p = .015} OR {p = 0.016} OR {p = .016} OR {p = 0.017} OR {p = .017} OR {p = 0.018} OR {p = .018} OR {p = 0.019} OR {p = .019}))
Number of results : 110618
YEAR		AUTHOR NAME		SUBJECT AREA		DOCUMENT TYPE		SOURCE TITLE		KEYWORD		AFFILIATION		COUNTRY		SOURCE TYPE		LANGUAGE
2015	9	Veldhuis, J.D.	81	Agricultural and Biological Sciences	4435	Article	104559	Plos One	1382	Article	97302	VA Medical Center	1329	United States	27749	Journals	110313	English	102991
2014	11680	Lehtimaki, T.	66	Arts and Humanities	390	Article in Press	2323	Journal of Clinical Endocrinology and Metabolism	662	Human	95155	Mayo Clinic	805	China	8920	Conference Proceedings	121	Chinese	3593
2013	12329	Jang, Y.	65	Biochemistry, Genetics and Molecular Biology	22952	Review	1835	American Journal of Cardiology	604	Female	83969	Universidade de Sao Paulo - USP	758	United Kingdom	8885	Book Series	111	Spanish	1105
2012	10838	Davidson, B.	60	Business, Management and Accounting	43	Conference Paper	1712	Cancer	604	Humans	80039	University of Toronto	758	Germany	6796	Books	44	Portuguese	739
2011	9290	Laakso, M.	56	Chemical Engineering	264	Book Chapter	36	Clinical Cancer Research	578	Male	78927	University of Texas M. D. Anderson Cancer Center	707	Japan	6635	Trade Publications	5	Turkish	538
2010	8029	Lee, S.D.	56	Chemistry	308	Short Survey	32	Circulation	565	Adult	72532	University of California, San Francisco	664	Italy	5340	Undefined	24	German	513
2009	7250	Califf, R.M.	55	Computer Science	132	Note	28	Journal of Clinical Oncology	548	Controlled study	59326	Brigham and Women's Hospital	647	South Korea	4799			French	406
2008	6840	Lip, G.Y.H.	54	Decision Sciences	68	Letter	10	Annals of Thoracic Surgery	521	Priority journal	57266	Cleveland Clinic Foundation	647	Canada	4446			Japanese	399
2007	5993	Nesland, J.M.	51	Dentistry	1482	Editorial	6	Journal of the American College of Cardiology	516	Major clinical study	51948	Peking University	634	Spain	3902			Korean	278
2006	5354	Topol, E.J.	49	Earth and Planetary Sciences	129	Erratum	2	International Journal of Radiation Oncology Biology Physics	510	Middle Aged	51426	Charite - Universitatsmedizin Berlin	631	Turkey	3832			Polish	230
2005	4816	Murohara, T.	49	Economics, Econometrics and Finance	22	Report	1	World Journal of Gastroenterology	484	Aged	48697	Massachusetts General Hospital	613	Australia	3432			Russian	167
2004	4056	Schild, S.E.	49	Energy	10	Undefined	74	Journal of Urology	436	Clinical article	21286	Erasmus University Medical Center	599	Netherlands	3421			Italian	164
2003	3495	Chow, K.M.	49	Engineering	591			International Journal of Cardiology	414	Adolescent	16740	Duke University School of Medicine	590	France	3398			Czech	127
2002	2919	Li, P.K.T.	49	Environmental Science	1155			Transplantation Proceedings	412	Aged, 80 and over	15269	King's College London	589	Brazil	2881			Croatian	106
2001	2644	Szeto, C.C.	49	Health Professions	3099			Chest	402	Prognosis	14881	Karolinska University Hospital	587	Taiwan	2743			Persian	61
2000	2436	Blann, A.D.	48	Immunology and Microbiology	5977			Annals of Surgical Oncology	384	Treatment Outcome	14512	Sun Yat-Sen University	580	Sweden	2689			Hungarian	56
1999	2055	Mintz, G.S.	48	Materials Science	191			Stroke	373	Retrospective Studies	13755	Harvard Medical School	573	Finland	2128			Serbian	35
1998	1792	Rades, D.	48	Mathematics	104			Journal of Thoracic and Cardiovascular Surgery	370	Risk Factors	12806	Helsinki University Central Hospital	569	Switzerland	1935			Greek	34
1997	1732	Hong, M.K.	48	Medicine	96382			Atherosclerosis	369	Follow up	12760	UCL	555	Greece	1667			Romanian	30
1996	1412	Stefanadis, C.	47	Multidisciplinary	127			Diabetes Care	367	Clinical trial	12111	Medizinische Universitat Wien	552	Belgium	1533			Lithuanian	30
1995	1139	Kosma, V.M.	47	Neuroscience	6068			Journal of Vascular Surgery	366	Middle aged	11651	Helsingin Yliopisto	512	Austria	1478			Dutch	28
1994	975	Fan, S.T.	47	Nursing	3639			Transplantation	365	Human tissue	11100	Yonsei University College of Medicine	503	Denmark	1454			Arabic	27
1993	778	Syrjanen, K.	46	Pharmacology, Toxicology and Pharmaceutics	3569			Blood	359	Treatment outcome	10847	University of Washington Seattle	500	Iran	1355			Slovak	22
1992	623	Soini, Y.	46	Physics and Astronomy	735			European Journal of Cardio Thoracic Surgery	355	Prospective Studies	10519	Academic Medical Centre, University of Amsterdam	493	India	1301			Bulgarian	18
1991	473	Zhang, W.	46	Psychology	1900			British Journal of Cancer	355	Risk factor	10413	SungKyunKwan University, School of Medicine	489	Israel	1275			Hebrew	13
1990	406	Chen, W.	45	Social Sciences	1031			Urology	329	Randomized controlled trial	10338	Inserm	488	Poland	1275			Danish	12
1989	285	Braunwald, E.	45	Veterinary	1179			International Journal of Cancer	326	Child	10202	Leiden University Medical Center - LUMC	485	Norway	1230			Norwegian	10
1988	218	Ferrucci, L.	44	Undefined	1298			Anticancer Research	326	Retrospective study	10100	University of Melbourne	485	Hong Kong	1103			Slovene	7
1987	143	Hong, Y.J.	43					Gynecologic Oncology	323	Controlled clinical trial	9852	National Yang-Ming University Taiwan	485	New Zealand	665			Bosnian	6
1986	91	Huber, K.	43					Investigative Ophthalmology and Visual Science	322	Follow-Up Studies	9065	National Taiwan University Hospital	473	Singapore	591			Thai	6
1985	114	Mori, M.	42					American Heart Journal	297	Young Adult	8668	Seoul National University College of Medicine	471	Ireland	570			Icelandic	5
1984	97	Alvarez-Sabin, J.	42					European Heart Journal	290	Time Factors	8079	Fudan University	465	Czech Republic	563			Catalan	3
1983	80	Lam, D.S.C.	42					Radiology	289	Prospective study	7595	The University of Hong Kong	461	Portugal	543			Estonian	2
1982	65	Jeong, M.H.	42					Chinese Journal of Cancer Prevention and Treatment	288	Disease association	7557	Tehran University of Medical Sciences	460	Thailand	527			Ukrainian	2
1981	33	Li, W.	42					American Journal of Ophthalmology	288	Genotype	7545	Universita degli Studi di Milano	454	South Africa	500			Swedish	1
1980	38	Crea, F.	42					National Medical Journal of China	285	Disease severity	7157	University of Pittsburgh	453	Mexico	464			Malay	1
1979	20	Shariat, S.F.	42					BJU International	275	Cancer survival	7089	Karolinska Institutet	452	Egypt	456			Urdu	1
1978	19	Jamart, J.	41					Journal of Rheumatology	270	Mortality	6903	The University of British Columbia	445	Hungary	424
1977	11	Bouchard, C.	41					Breast Cancer Research and Treatment	267	Comparative study	6776	Shanghai Jiaotong University	444	Malaysia	385
1976	17	Choi, D.	41					World Journal of Surgery	258	Case-Control Studies	6773	University of Sydney	442	Croatia	376
1975	6	Karakiewicz, P.I.	40					Critical Care Medicine	256	Immunohistochemistry	6635	Veterans General Hospital-Taipei	440	Saudi Arabia	317
1974	7	Patsouris, E.	40					American Journal of Obstetrics and Gynecology	255	Unclassified drug	6536	David Geffen School of Medicine at UCLA	430	Argentina	315
1973	8	Chang, F.Y.	40					Ophthalmology	254	Outcome assessment	6516	Washington University in St. Louis, School of Medicine	430	Russian Federation	278
1972	1	Kumada, H.	39					American Journal of Clinical Nutrition	252	Protein expression	6271	Universitair Medisch Centrum Groningen	429	Serbia	277
1970	1	Wang, W.	39					Neurology	251	Nonhuman	6259	The University of North Carolina at Chapel Hill	417	Slovenia	259
1969	1	Ku, J.H.	39					BMC Cancer	248	Cancer staging	6021	University of Pennsylvania	412	Nigeria	238
		Ahren, B.	39					Nephrology Dialysis Transplantation	243	Animals	5986	University of Ulsan, College of Medicine	404	Chile	216
		Richards, A.M.	39					Metabolism Clinical and Experimental	239	Body mass	5978	University of Athens	400	Tunisia	189
		Bonfa, E.	39					Digestive Diseases and Sciences	236	Prevalence	5503	Chang Gung Memorial Hospital	394	Pakistan	171
		Wang, Y.	39					Chinese Medical Journal	235	Drug efficacy	5456	The Johns Hopkins School of Medicine	393	Romania	161
		Courneya, K.S.	38					British Journal of Surgery	224	Human cell	5380	Lunds Universitet	389	Colombia	159
		Ordovas, J.M.	38					Cancer Research	223	Risk assessment	5264	University of California, San Diego	389	Slovakia	140
		Chayama, K.	38					Oncology Reports	222	Correlation analysis	5119	Capital Medical University China	384	Iceland	120
		Scorilas, A.	37					American Journal of Respiratory and Critical Care Medicine	221	Child, Preschool	5097	Alma Mater Studiorum Universita di Bologna	384	Kenya	114
		Kollef, M.H.	37					Bone Marrow Transplantation	218	Incidence	5030	University of Minnesota Twin Cities	379	Bulgaria	99
		Kautiainen, H.	37					Medical Oncology	214	Age	4902	Universitat Heidelberg	378	Uganda	96
		Montaner, J.	37					Spine	214	Hypertension	4798	Universita degli Studi di Roma La Sapienza	377	Lithuania	94
		Parrilla, P.	37					Circulation Journal	213	Cohort Studies	4739	University Medical Center Utrecht	374	Tanzania	91
		Suzuki, Y.	37					Tumor Biology	213	Scoring system	4686	Ludwig-Maximilians-Universitat Munchen	371	Kuwait	79
		Chung, N.	37					Hepato Gastroenterology	211	Cohort analysis	4626	Ita-Suomen yliopisto	371	Lebanon	76
		Wei, Q.	37					Annals of Surgery	210	Survival Rate	4622	University Michigan Ann Arbor	369	Ethiopia	75
		Arase, Y.	37					Asian Pacific Journal of Cancer Prevention	209	Infant	4594	Seoul National University	363	Bangladesh	70
		Hetzer, R.	36					Hypertension	204	Questionnaire	4584	Prince of Wales Hospital Hong Kong	362	Ghana	69
		Cho, J.G.	36					Journal of Pediatrics	204	Pathology	4576	Helse Bergen Haukeland University Hospital	358	Estonia	68
		Kobayashi, M.	36					Human Pathology	202	Statistical significance	4500	Universitat de Barcelona	356	United Arab Emirates	61
		Lee, C.W.	36					Journal of Animal Science	202	Prediction	4477	Radboud University Nijmegen Medical Centre	354	Jordan	61
		Ikeda, K.	36					Anesthesia and Analgesia	201	Neoplasm Staging	4400	Baylor College of Medicine	353	Indonesia	58
		Park, S.W.	36					Arthritis and Rheumatism	197	Multivariate Analysis	4380	VU University Medical Center	352	Qatar	57
		Holst, J.J.	36					Heart	196	Sex difference	4361	The Catholic University of Korea	350	Cameroon	55
		Mittal, B.	36					Annals of the Rheumatic Diseases	195	Histopathology	4359	Seoul National University Hospital	350	Cuba	55
		Corella, D.	36					Journal of Infectious Diseases	195	Cross-Sectional Studies	4222	Universitetet i Oslo	348	Peru	55
		Ahn, Y.	36					British Journal of Ophthalmology	194	Overall survival	4152	Johns Hopkins University	344	Puerto Rico	54
		Akuta, N.	35					Obstetrics and Gynecology	192	Severity of Illness Index	4081	University of Alberta	342	Venezuela	53
		Torres, A.	35					Lung Cancer	191	Survival rate	4040	University of Athens Medical School	342	Viet Nam	52
		Tse, H.F.	35					European Journal of Cancer	191	Predictive Value of Tests	3995	Tel Aviv University, Sackler Faculty of Medicine	337	Philippines	50
		Medeiros, R.	35					Journal of Gastroenterology and Hepatology Australia	191	Methodology	3977	Kobenhavns Universitet	331	Nepal	47
		Park, J.C.	35					Annals of Oncology	190	Drug effect	3976	Memorial Sloan-Kettering Cancer Center	327	Morocco	45
		Westendorp, R.G.J.	35					Journal of Surgical Oncology	190	Double blind procedure	3957	Universita degli Studi di Padova	324	Malawi	39
		Su, H.M.	35					Journal of Surgical Research	189	Questionnaires	3948	Universidade Federal de Sao Paulo	322	Bosnia and Herzegovina	39
		Suzuki, F.	35					Clinical Infectious Diseases	186	Biological Markers	3946	University of Alabama at Birmingham	322	Gambia	38
		Bellomo, R.	34					Diseases of the Colon and Rectum	185	Animal experiment	3933	University of Manchester	319	Sri Lanka	37
		Han, K.H.	34					American Journal of Gastroenterology	185	Survival Analysis	3902	Medizinische Hochschule Hannover MHH	319	Macedonia	36
		Trope, C.G.	34					Archives of Physical Medicine and Rehabilitation	183	Double-Blind Method	3862	Chang Gung University	317	Cyprus	35
		Zivadinov, R.	34					Human Reproduction	182	Metabolism	3844	Universitatsklinikum Hamburg-Eppendorf und Medizinische Fakultat	312	Yugoslavia	34
		Ko, Y.G.	34					Hepatology	181	Genetic association	3843	Yale University School of Medicine	308	Zimbabwe	32
		Schomig, A.	34					Journal of Clinical Psychiatry	179	Age Factors	3823	Hospital Clinic Barcelona	308	Bahrain	31
		Martinez, J.A.	34					Lancet	178	Clinical feature	3811	National Cancer Institute	307	Latvia	31
		Raitakari, O.T.	34					Diabetic Medicine	176	Diabetes mellitus	3794	University of Birmingham	302	Oman	30
		Habuchi, T.	34					Journal of Hypertension	176	Multivariate analysis	3775	Turun yliopisto	301	Jamaica	30
		Lipponen, P.	34					Thorax	176	Single nucleotide polymorphism	3594	China Medical University Shenyang	301	Trinidad and Tobago	30
		Waksman, R.	34					Surgical Endoscopy and Other Interventional Techniques	176	Blood	3571	Sahlgrenska Universitetssjukhuset	297	Sudan	29
		Lotan, Y.	33					American Journal of Roentgenology	174	Survival	3501	Ohio State University	295	Ukraine	28
		Pui, C.H.	33					Diabetologia	171	School child	3494	Universita degli Studi di Torino	295	Burkina Faso	27
		Stone, G.W.	33					Laryngoscope	170	Smoking	3492	University of California, Los Angeles	294	Uruguay	27
		Gensini, G.F.	33					Journal of Neurosurgery	169	Protein blood level	3453	UniversitatsSpital Zurich	293	Costa Rica	26
		Matsuo, K.	33					European Journal of Endocrinology	168	Obesity	3440	University Hospital of Tampere	290	Zambia	25
		Hosaka, T.	33					Journal of Allergy and Clinical Immunology	165	Genetics	3428	Maastricht University	289	Ecuador	24
		Ellis, S.G.	32					Diabetes	165	Normal human	3409	Seoul National University Bundang Hospital	286	Palestine	23
		Van Veldhuisen, D.J.	32					Journal of Bone and Joint Surgery Series A	165	Logistic Models	3372	Universite de Montreal	285	Senegal	19
		Klersy, C.	32					European Journal of Clinical Nutrition	165	Hospitalization	3368	Tianjin Medical University	284	Mozambique	19
		Reich, R.	32					Thrombosis and Haemostasis	164	Disease course	3337	University of Chicago	282	Congo	18
		Wong, T.Y.	32					American Journal of Surgery	163	Preschool child	3302	University of Glasgow	280	Iraq	17
		Satler, L.F.	31					Chinese Journal of Clinical Oncology	162	Genetic Predisposition to Disease	3299	Rigshospitalet	279	Yemen	16
		Cetin, M.	31					Alimentary Pharmacology and Therapeutics	160	Pregnancy	3281	University of Western Australia	279	Malta	15
		Guralnik, J.M.	31					Journal of Hepatology	156	Multicenter study	3278	University of Queensland	278	Cote d'Ivoire	14
		Tsai, F.J.	31					International Journal of Gynecological Cancer	153	Gene frequency	3273	Chinese University of Hong Kong	276	Cambodia	14
		Ahmed, A.	31					American Journal of Sports Medicine	150	Polymerase chain reaction	3239	Universita Cattolica del Sacro Cuore, Rome	276	Gabon	14
		Yuen, M.F.	31					Journal of Applied Physiology	150	Postoperative Complications	3205	University of Oxford	275	Botswana	13
		Huo, T.I.	31					European Urology	148	Polymorphism, Single Nucleotide	3167	Imperial College London	274	Papua New Guinea	13
		Granger, C.B.	31					AIDS	146	Placebo	3149	Sichuan University	273	Mali	13
		Hortobagyi, G.N.	31					Respiratory Medicine	143	Polymorphism, Genetic	3105	Oulun Yliopisto	270	Luxembourg	12
		Maehara, Y.	31					Kidney International	141	Tumor Markers, Biological	3104	University Central Hospital Kuopio	270	Benin	12
		Lai, C.L.	31					Arteriosclerosis Thrombosis and Vascular Biology	140	Risk Assessment	3080	University of New South Wales UNSW Australia	270	Guatemala	12
		Fan, J.	31					American Journal of Hypertension	139	Cross-sectional study	3070	University of Miami Leonard M. Miller School of Medicine	269	Belarus	12
		Mohan, V.	31					Gut	139	Lymph node metastasis	3057	McGill University	267	Syrian Arab Republic	11
		Denollet, J.	30					Neuroscience Letters	138	Postoperative complication	3030	Kaohsiung Medical University	265	Liechtenstein	11
		Diamandis, E.P.	30					Journal of Gastrointestinal Surgery	138	Case control study	3030	Icahn School of Medicine at Mount Sinai	264	Georgia	11
		Ahn, S.H.	30					Clinical Endocrinology	138	Glucose	3023	Harvard School of Public Health	264	Montenegro	10
		Armstrong, P.W.	30					Journal of the Neurological Sciences	137	Physiology	3021	University of Florida	263	Rwanda	10
		Wagener, M.M.	30					Journal of Acquired Immune Deficiency Syndromes	137	Allele	3012	Nanjing Medical University	263	Mongolia	9
		Ringden, O.	30					British Journal of Nutrition	136	Pathophysiology	2966	Yonsei University	259	North Korea	9
		Lin, H.C.	30					European Journal of Obstetrics Gynecology and Reproductive Biology	136	Insulin	2946	Monash University	259	Libyan Arab Jamahiriya	9
		Lo, C.M.	30					Medicine and Science in Sports and Exercise	136	Genetic polymorphism	2914	Kyoto University	254	Guinea-Bissau	9
		Ramirez, P.	30					Cancer Epidemiology Biomarkers and Prevention	135	Analysis of Variance	2904	Universite Paris Descartes	254	Brunei Darussalam	8
		Yoshimura, N.	30					Journal of Heart and Lung Transplantation	135	Animal model	2893	McMaster University	252	Myanmar	8
		Arnesen, H.	30					Thrombosis Research	134	Body Mass Index	2871	Northwestern University Feinberg School of Medicine	250	Algeria	8
		Steinberg, S.M.	30					Journal of Nutrition	133	Comorbidity	2834	University of Cambridge	250	Barbados	8
		Spector, T.D.	29					Clinical Therapeutics	132	Proportional Hazards Models	2831	University of Calgary	249	Bolivia	7
		Cannon, C.P.	29					International Journal of Obesity	132	Intermethod comparison	2818	Stanford University School of Medicine	248	Panama	7
		Wong, B.C.Y.	29					PACE Pacing and Clinical Electrophysiology	131	Breast cancer	2792	Western University	247	Martinique	6
		Tuomilehto, J.	29					Acta Paediatrica International Journal of Paediatrics	131	Quality of life	2783	Columbia University in the City of New York	246	Monaco	6
		Lu, S.N.	29					Journal of Affective Disorders	129	Postoperative period	2780	Friedrich-Alexander-Universität Erlangen-Nürnberg	245	Paraguay	6
		Sheiner, E.	29					Journal of the National Cancer Institute	129	Breast Neoplasms	2774	Kyushu University	240	Haiti	6
		Izbicki, J.R.	29					Radiotherapy and Oncology	127	Statistical analysis	2756	Southern Medical University	239	Guadeloupe	6
		Leon, M.B.	29					Diabetes Research and Clinical Practice	126	Disease-Free Survival	2734	Mahidol University	235	Laos	6
		Kaprio, J.	29					International Journal of Colorectal Disease	126	C reactive protein	2698	UC Davis	235	Macao	5
		Lohse, C.M.	28					Journal of Neurology	126	Nuclear magnetic resonance imaging	2691	Keck School of Medicine of USC	234	Netherlands Antilles	5
		Swisher, S.G.	28					Clinical Rheumatology	125	Infant, Newborn	2681	UT Southwestern Medical Center	234	Honduras	5
		Staessen, J.A.	28					Journal of the American College of Surgeons	125	Drug safety	2664	Chang Gung University College of Medicine	234	Kyrgyzstan	4
		Hamajima, N.	27					Surgery	125	Cardiovascular risk	2603	Weill Cornell Medical College	233	New Caledonia	4
		Doki, Y.	27					Anesthesiology	125	Blood Pressure	2603	Case Western Reserve University	232	Togo	4
		Komaki, R.	27					Modern Pathology	125	Sex Factors	2600	University of Zagreb School of Medicine	231	Kazakhstan	4
		Ahn, C.	27					Annals of Internal Medicine	124	Treatment response	2582	Peking Union Medical College	230	Greenland	4
		Im, S.A.	26					Gastroenterology	124	Human experiment	2580	Universita degli Studi di Napoli Federico II	229	Nicaragua	3
		Reveille, J.D.	26					Archives of Gynecology and Obstetrics	124	Triacylglycerol	2574	Charles University in Prague	228	Dominican Republic	3
		Hunt, K.K.	26					New England Journal of Medicine	123	Inflammation	2562	Technische Universitat Munchen	228	Faroe Islands	3
		Schreiber, S.	26					Rheumatology International	122	Cancer patient	2561	Universitat Bern	227	French Polynesia	3
		Bremnes, R.M.	26					International Journal of Oncology	121	United States	2559	University of Tokyo Faculty of Medicine	226	Afghanistan	3
		Kim, W.H.	26					Leukemia	120	Glucose blood level	2545	Universitat Bonn	225	Mauritius	3
		Kim, T.Y.	26					Journal of Bone and Mineral Research	117	Disease Progression	2529	University of Southern California	224	Moldova	3
		Ajani, J.A.	26					Leukemia and Lymphoma	115	Genetic variability	2525	Universidade Federal do Rio Grande do Sul	223	Namibia	3
		Montaner, J.S.G.	25					Arquivos Brasileiros De Cardiologia	114	Treatment duration	2503	Sun Yat-Sen University Cancer Center	223	Uzbekistan	3
		Gonzalez-Gay, M.A.	25					Journal of Cataract and Refractive Surgery	114	Coronary artery disease	2494	Columbia University, College of Physicians and Surgeons	222	Albania	3
		Tang, W.H.W.	25					Plastic and Reconstructive Surgery	114	Recurrence	2476	University of Edinburgh	222	Angola	3
		Rutgeerts, P.	25					Journal of Strength and Conditioning Research	112	Gene expression	2471	Children's Hospital Boston	220	Armenia	3
		Haffner, S.M.	25					Journal of Pediatric Surgery	110	Animal tissue	2467	Universidad Autonoma de Barcelona	219	Bhutan	3
		Schmieder, R.E.	25					Medicina Clinica	100	Cancer recurrence	2462	Universitatsspital Basel	219	Democratic Republic Congo	3
		Liu, K.	24					Journal of the Medical Association of Thailand	99	Demography	2436	General Hospital of People's Liberation Army	218	El Salvador	2
		Marwick, T.H.	24					Croatian Medical Journal	93	Chi-Square Distribution	2430	Uppsala Universitet	216	Burundi	2
		Undefined	17					American Surgeon	89	Animal	2426	Universitat Tubingen	215	Swaziland	2
