# Supplementary material for: A surge of p-values between 0.041 and 0.049 in recent decades (but negative results are increasing rapidly too)
Source: PeerJ. 2015 Jan 22;3:e733. doi: 10.7717/peerj.733 (PMC4312079; doi:10.7717/peerj.733)
Supplement: Supplemental Information [file peerj-03-733-s007.zip › Supplementary material/Searches_15_nov_2014/023.csv]

Scopus refine results values
Your query : (ABS({p = 0.021} OR {p = .021} OR {p = 0.022} OR {p = .022} OR {p = 0.023} OR {p = .023} OR {p = 0.024} OR {p = .024} OR {p = 0.025} OR {p = .025} OR {p = 0.026} OR {p = .026} OR {p = 0.027} OR {p = .027} OR {p = 0.028} OR {p = .028} OR {p = 0.029} OR {p = .029}))
Number of results : 80993
YEAR		AUTHOR NAME		SUBJECT AREA		DOCUMENT TYPE		SOURCE TITLE		KEYWORD		AFFILIATION		COUNTRY		SOURCE TYPE		LANGUAGE
2015	9	Veldhuis, J.D.	60	Agricultural and Biological Sciences	3284	Article	76534	Plos One	1069	Article	71127	VA Medical Center	951	United States	19695	Journals	80724	English	75035
2014	8714	Davidson, B.	47	Arts and Humanities	282	Article in Press	1727	Cancer	453	Human	69551	Universidade de Sao Paulo - USP	553	China	6922	Conference Proceedings	112	Chinese	2964
2013	9196	Syrjanen, K.	46	Biochemistry, Genetics and Molecular Biology	17034	Review	1316	Journal of Clinical Endocrinology and Metabolism	446	Female	61266	Mayo Clinic	552	United Kingdom	6234	Book Series	98	Spanish	889
2012	8208	Schild, S.E.	46	Business, Management and Accounting	19	Conference Paper	1256	American Journal of Cardiology	424	Humans	58116	University of Toronto	525	Germany	5020	Books	37	Portuguese	493
2011	7021	Jang, Y.	45	Chemical Engineering	220	Book Chapter	31	World Journal of Gastroenterology	404	Male	57650	University of Texas M. D. Anderson Cancer Center	510	Japan	4919	Trade Publications	4	Turkish	408
2010	5942	Laakso, M.	43	Chemistry	218	Short Survey	25	Journal of Clinical Oncology	396	Adult	53011	Peking University	505	Italy	3943	Undefined	18	German	398
2009	5433	Scorilas, A.	42	Computer Science	118	Note	18	Clinical Cancer Research	381	Controlled study	43620	Brigham and Women's Hospital	477	South Korea	3906			French	310
2008	4929	Lehtimaki, T.	42	Decision Sciences	52	Letter	11	International Journal of Radiation Oncology Biology Physics	365	Priority journal	41183	University of California, San Francisco	474	Canada	3141			Japanese	273
2007	4418	Alvarez-Sabin, J.	41	Dentistry	1124	Editorial	7	Circulation	357	Major clinical study	38108	Sun Yat-Sen University	463	Spain	2836			Korean	231
2006	3882	Rades, D.	41	Earth and Planetary Sciences	85	Erratum	2	Annals of Thoracic Surgery	351	Middle Aged	37588	Charite - Universitatsmedizin Berlin	457	Turkey	2832			Polish	163
2005	3486	Szeto, C.C.	41	Economics, Econometrics and Finance	10	Undefined	66	International Journal of Cardiology	337	Aged	35596	Cleveland Clinic Foundation	456	Australia	2431			Russian	130
2004	2916	Califf, R.M.	40	Energy	8			Journal of the American College of Cardiology	333	Clinical article	15504	Massachusetts General Hospital	422	Netherlands	2400			Italian	128
2003	2520	Ahren, B.	39	Engineering	429			Journal of Urology	326	Adolescent	11994	Karolinska University Hospital	418	France	2331			Czech	87
2002	2102	Hong, Y.J.	37	Environmental Science	860			Annals of Surgical Oncology	321	Aged, 80 and over	11084	King's College London	406	Brazil	2097			Croatian	79
2001	1814	Chow, K.M.	37	Health Professions	2205			Transplantation Proceedings	311	Prognosis	10986	Helsinki University Central Hospital	394	Taiwan	2050			Hungarian	36
2000	1656	Shariat, S.F.	37	Immunology and Microbiology	4382			Anticancer Research	293	Treatment Outcome	10565	Harvard Medical School	393	Sweden	1940			Romanian	28
1999	1424	Patsouris, E.	37	Materials Science	138			Stroke	278	Retrospective Studies	9905	Duke University School of Medicine	393	Finland	1557			Persian	25
1998	1253	Park, S.W.	37	Mathematics	81			Journal of Vascular Surgery	274	Follow up	9363	UCL	392	Switzerland	1418			Arabic	21
1997	1089	Mori, M.	36	Medicine	70529			Gynecologic Oncology	269	Risk Factors	9306	SungKyunKwan University, School of Medicine	387	Greece	1304			Lithuanian	20
1996	1041	Soini, Y.	36	Multidisciplinary	74			British Journal of Cancer	263	Clinical trial	9072	Erasmus University Medical Center	384	Belgium	1075			Serbian	20
1995	792	Li, P.K.T.	36	Neuroscience	4471			Diabetes Care	258	Middle aged	8692	National Yang-Ming University Taiwan	374	Austria	1008			Greek	19
1994	647	Chen, W.	36	Nursing	2722			Transplantation	257	Human tissue	8440	Seoul National University College of Medicine	369	Denmark	995			Slovak	15
1993	523	Topol, E.J.	35	Pharmacology, Toxicology and Pharmaceutics	2759			Journal of Thoracic and Cardiovascular Surgery	255	Treatment outcome	8131	Yonsei University College of Medicine	364	Iran	960			Bulgarian	14
1992	408	Montaner, J.	35	Physics and Astronomy	533			Chest	252	Randomized controlled trial	7969	Fudan University	363	Poland	945			Dutch	12
1991	345	Ahn, Y.	35	Psychology	1414			Atherosclerosis	249	Prospective Studies	7698	Academic Medical Centre, University of Amsterdam	352	India	941			Danish	12
1990	246	Martinez, J.A.	35	Social Sciences	787			Chinese Journal of Cancer Prevention and Treatment	246	Risk factor	7673	Medizinische Universitat Wien	351	Norway	876			Bosnian	12
1989	212	Ordovas, J.M.	34	Veterinary	816			National Medical Journal of China	244	Controlled clinical trial	7397	Inserm	347	Israel	856			Slovene	10
1988	155	Lip, G.Y.H.	34	Undefined	970			Urology	232	Retrospective study	7392	Seoul National University	346	Hong Kong	809			Hebrew	8
1987	114	Mittal, B.	34					Investigative Ophthalmology and Visual Science	227	Child	7351	The University of Hong Kong	344	Ireland	422			Ukrainian	6
1986	92	Armstrong, P.W.	34					International Journal of Cancer	225	Follow-Up Studies	6510	Helsingin Yliopisto	342	Portugal	420			Norwegian	5
1985	86	Li, W.	34					Neurology	219	Young Adult	6424	University of Melbourne	342	New Zealand	418			Icelandic	4
1984	75	Zivadinov, R.	34					American Heart Journal	218	Time Factors	5815	Karolinska Institutet	340	Czech Republic	412			Thai	3
1983	51	Jeong, M.H.	33					Blood	209	Genotype	5768	Veterans General Hospital-Taipei	340	Singapore	411			Swedish	2
1982	48	Fan, S.T.	33					Breast Cancer Research and Treatment	203	Disease association	5570	Leiden University Medical Center - LUMC	340	South Africa	385			Catalan	1
1981	32	Mittal, R.D.	33					BMC Cancer	203	Prospective study	5564	National Taiwan University Hospital	339	Thailand	375
1980	29	Braunwald, E.	32					Chinese Medical Journal	201	Cancer survival	5355	University of Athens	337	Mexico	351
1979	16	Blann, A.D.	32					World Journal of Surgery	199	Disease severity	5337	David Geffen School of Medicine at UCLA	336	Egypt	341
1978	11	Wang, W.	32					European Journal of Cardio Thoracic Surgery	198	Immunohistochemistry	5234	Shanghai Jiaotong University	335	Hungary	312
1977	13	Hong, M.K.	32					European Heart Journal	195	Mortality	5037	University of Ulsan, College of Medicine	333	Malaysia	294
1976	13	Kosma, V.M.	32					Journal of Rheumatology	194	Protein expression	4960	Universita degli Studi di Milano	333	Croatia	280
1975	5	Cho, J.G.	31					Hepato Gastroenterology	192	Comparative study	4916	Tehran University of Medical Sciences	326	Saudi Arabia	256
1974	12	Lip, G.Y.H.	31					Critical Care Medicine	190	Unclassified drug	4892	Universitat Heidelberg	319	Argentina	228
1973	3	Fountzilas, G.	31					Nephrology Dialysis Transplantation	188	Outcome assessment	4796	Lunds Universitet	318	Serbia	199
1972	2	Mintz, G.S.	31					Radiology	187	Case-Control Studies	4783	University of Pittsburgh	317	Russian Federation	198
1971	2	Jamart, J.	31					Ophthalmology	187	Cancer staging	4609	University of Athens Medical School	312	Slovenia	194
1970	1	Zhang, W.	31					American Journal of Obstetrics and Gynecology	186	Nonhuman	4597	Capital Medical University China	309	Nigeria	179
1968	1	Stefanadis, C.	31					BJU International	183	Body mass	4509	University of Washington Seattle	306	Tunisia	159
1965	2	Ribo, M.	30					American Journal of Ophthalmology	182	Animals	4387	University of Sydney	306	Chile	152
1964	2	Courneya, K.S.	30					Tumor Biology	178	Drug efficacy	4077	Universitair Medisch Centrum Groningen	305	Romania	151
1962	1	Kim, W.H.	30					Oncology Reports	175	Prevalence	4071	University of California, San Diego	304	Pakistan	140
1959	1	Bonfa, E.	30					Medical Oncology	175	Human cell	4015	Chang Gung Memorial Hospital	300	Slovakia	113
		Liu, W.	30					Anesthesia and Analgesia	175	Risk assessment	3837	The Catholic University of Korea	298	Colombia	105
		Ferrucci, L.	30					Metabolism Clinical and Experimental	174	Correlation analysis	3746	The University of British Columbia	294	Kenya	91
		Lee, S.D.	30					Human Pathology	171	Child, Preschool	3689	Universita degli Studi di Roma La Sapienza	289	Iceland	84
		Komaki, R.	30					Digestive Diseases and Sciences	170	Incidence	3621	University Medical Center Utrecht	288	Bulgaria	76
		Westendorp, R.G.J.	29					Spine	168	Hypertension	3534	Ludwig-Maximilians-Universitat Munchen	287	Lebanon	71
		Lee, C.W.	29					Journal of Animal Science	165	Age	3502	Baylor College of Medicine	284	Lithuania	61
		Huber, K.	29					Journal of Pediatrics	164	Pathology	3440	Washington University in St. Louis, School of Medicine	281	Tanzania	59
		Medeiros, R.	29					American Journal of Clinical Nutrition	164	Scoring system	3415	Alma Mater Studiorum Universita di Bologna	281	Estonia	58
		Mohan, V.	29					Annals of Surgery	161	Cohort Studies	3404	Universitat de Barcelona	278	Kuwait	58
		Chayama, K.	29					Heart	153	Questionnaire	3392	VU University Medical Center	277	Bangladesh	58
		Yoshimura, N.	29					Annals of the Rheumatic Diseases	152	Neoplasm Staging	3343	Seoul National University Hospital	277	Uganda	56
		Hortobagyi, G.N.	29					Annals of Oncology	149	Survival Rate	3312	University of Pennsylvania	275	Indonesia	51
		Lin, S.J.	29					Laryngoscope	148	Cohort analysis	3302	Chang Gung University	275	Cuba	51
		Kumada, H.	28					Human Reproduction	147	Infant	3289	The University of North Carolina at Chapel Hill	271	United Arab Emirates	48
		Nesland, J.M.	28					Circulation Journal	147	Statistical significance	3255	Universitetet i Oslo	270	Jordan	44
		Wang, Y.	28					Journal of Surgical Oncology	147	Histopathology	3255	Ita-Suomen yliopisto	270	Qatar	43
		Ahmed, A.	28					Diabetic Medicine	145	Sex difference	3226	The Johns Hopkins School of Medicine	265	Philippines	43
		Fan, J.	28					Journal of Infectious Diseases	144	Multivariate Analysis	3188	Prince of Wales Hospital Hong Kong	265	Venezuela	43
		Kautiainen, H.	28					World Chinese Journal of Digestology	143	Overall survival	3142	University of Alberta	263	Peru	39
		Lipponen, P.	28					Asian Pacific Journal of Cancer Prevention	142	Prediction	3131	Universidade Federal de Sao Paulo	260	Ghana	38
		Lotan, Y.	27					Surgical Endoscopy and Other Interventional Techniques	142	Drug effect	3053	China Medical University Shenyang	253	Viet Nam	36
		Dimsdale, J.E.	27					American Journal of Gastroenterology	141	Cross-Sectional Studies	3053	Medizinische Hochschule Hannover MHH	246	Morocco	35
		Kang, J.C.	27					Journal of Cancer Research and Clinical Oncology	141	Survival rate	3029	Turun yliopisto	245	Ethiopia	34
		Ikeda, K.	27					British Journal of Ophthalmology	140	Double blind procedure	2980	University Michigan Ann Arbor	245	Cameroon	34
		Zhou, J.	26					American Journal of Roentgenology	139	Biological Markers	2953	University of Minnesota Twin Cities	244	Puerto Rico	34
		Denkert, C.	26					Lung Cancer	138	Metabolism	2943	Hospital Clinic Barcelona	242	Bosnia and Herzegovina	33
		Jiang, W.G.	26					American Journal of Respiratory and Critical Care Medicine	136	Methodology	2942	Radboud University Nijmegen Medical Centre	241	Macedonia	33
		Suzuki, Y.	26					Bone Marrow Transplantation	135	Animal experiment	2941	Johns Hopkins University	241	Oman	31
		Arase, Y.	26					British Journal of Surgery	134	Double-Blind Method	2911	Universita degli Studi di Padova	234	Cyprus	28
		Wei, Q.	25					Obstetrics and Gynecology	132	Severity of Illness Index	2901	Seoul National University Bundang Hospital	234	Mozambique	27
		Kornhuber, J.	25					Diseases of the Colon and Rectum	130	Genetic association	2852	University of Alabama at Birmingham	233	Gambia	27
		Crea, F.	25					European Journal of Cancer	129	Diabetes mellitus	2832	Universita degli Studi di Torino	228	Yugoslavia	27
		Doki, Y.	25					Alimentary Pharmacology and Therapeutics	128	Clinical feature	2826	University of New South Wales UNSW Australia	226	Sri Lanka	26
		Ku, J.H.	25					Clinical Therapeutics	128	Questionnaires	2813	Kobenhavns Universitet	226	Jamaica	25
		Sehouli, J.	25					Clinical Infectious Diseases	128	Predictive Value of Tests	2788	Oulun Yliopisto	224	Nepal	24
		Hillege, H.L.	25					Journal of Clinical Psychiatry	125	Survival Analysis	2737	Universitatsklinikum Hamburg-Eppendorf und Medizinische Fakultat	222	Ukraine	24
		Reich, R.	25					Lancet	125	Multivariate analysis	2724	Tel Aviv University, Sackler Faculty of Medicine	222	Bahrain	24
		Kobayashi, M.	25					Arthritis and Rheumatism	124	Single nucleotide polymorphism	2716	University Hospital of Tampere	221	Zimbabwe	23
		Hetzer, R.	25					American Journal of Surgery	124	Age Factors	2689	Imperial College London	221	Latvia	23
		Kim, Y.H.	25					Journal of Gastroenterology and Hepatology Australia	122	School child	2608	University Central Hospital Kuopio	221	Sudan	22
		Park, J.C.	25					Hypertension	122	Smoking	2599	University of California, Los Angeles	220	Malawi	21
		Gardner, A.W.	24					Diabetes	121	Blood	2591	Tianjin Medical University	218	Senegal	21
		Ellis, S.G.	24					Medicine and Science in Sports and Exercise	121	Genetics	2575	Helse Bergen Haukeland University Hospital	218	Trinidad and Tobago	19
		Eskelinen, M.	24					AIDS	121	Survival	2570	Chinese University of Hong Kong	216	Ecuador	18
		Neuhaus, P.	24					Journal of Surgical Research	120	Protein blood level	2567	Peking Union Medical College	216	Yemen	18
		Diamandis, E.P.	24					European Journal of Clinical Nutrition	118	Disease course	2508	Sichuan University	214	Costa Rica	16
		Jonas, J.B.	24					Hepatology	117	Obesity	2497	Ohio State University	213	Burkina Faso	16
		Kim, T.W.	24					European Journal of Endocrinology	117	Polymerase chain reaction	2492	University of Queensland	213	Zambia	15
		Holst, J.J.	24					Journal of Neurosurgery	117	Multicenter study	2487	Yale University School of Medicine	209	Uruguay	15
		Kennedy, J.L.	24					Clinical Endocrinology	116	Genetic Predisposition to Disease	2480	Memorial Sloan-Kettering Cancer Center	208	Iraq	14
		Leung, T.F.	24					Journal of Bone and Joint Surgery Series A	115	Logistic Models	2478	University of Manchester	205	Malta	14
		Kwan, B.C.H.	24					Chinese Journal of Clinical Oncology	115	Preschool child	2478	Maastricht University	205	Belarus	14
		Dietel, M.	24					Diabetologia	114	Gene frequency	2450	Kaohsiung Medical University	202	Libyan Arab Jamahiriya	13
		Liu, H.	24					Cancer Research	113	Polymorphism, Single Nucleotide	2446	University of Western Australia	202	Luxembourg	13
		Swisher, S.G.	23					Journal of Korean Medical Science	112	Normal human	2438	Nanjing Medical University	199	Congo	13
		Liao, Z.	23					PACE Pacing and Clinical Electrophysiology	111	Lymph node metastasis	2379	University of Birmingham	196	Palestine	12
		Soares, F.A.	23					Thrombosis and Haemostasis	111	Tumor Markers, Biological	2374	University of Chicago	195	Cote d'Ivoire	12
		Zareba, W.	23					American Journal of Hypertension	111	Hospitalization	2374	UniversitatsSpital Zurich	194	Mali	12
		Knip, M.	23					Journal of Hypertension	111	Polymorphism, Genetic	2371	Sahlgrenska Universitetssjukhuset	194	Syrian Arab Republic	12
		Ahn, S.H.	23					Archives of Physical Medicine and Rehabilitation	111	Placebo	2358	Friedrich-Alexander-Universität Erlangen-Nürnberg	193	Cambodia	11
		Chen, S.A.	23					Journal of Allergy and Clinical Immunology	110	Glucose	2347	Universite de Montreal	193	Gabon	11
		Appelbaum, F.R.	23					American Journal of Sports Medicine	109	Pregnancy	2341	McMaster University	193	Liechtenstein	9
		Stone, G.W.	23					Journal of Nutrition	109	Allele	2260	National Cancer Institute	192	Montenegro	9
		Holmes, D.R.	23					Graefe S Archive for Clinical and Experimental Ophthalmology	109	Genetic polymorphism	2255	University of Glasgow	191	Botswana	9
		Scambia, G.	23					Clinica Chimica Acta	109	Postoperative Complications	2246	McGill University	189	Guinea-Bissau	8
		Thorsdottir, I.	23					Acta Paediatrica International Journal of Paediatrics	106	Insulin	2246	Monash University	188	Papua New Guinea	8
		Ricart, W.	23					Diabetes Research and Clinical Practice	106	Cross-sectional study	2231	University of Oxford	187	Bolivia	7
		Georgoulias, V.	23					Neuroscience Letters	105	Physiology	2219	Stanford University School of Medicine	187	Myanmar	7
		Han, K.H.	23					International Journal of Gynecological Cancer	104	Postoperative complication	2202	Icahn School of Medicine at Mount Sinai	185	Brunei Darussalam	6
		Kim, J.C.	23					Thorax	104	Animal model	2177	Yonsei University	185	Macao	6
		Kim, J.H.	23					Gut	103	Body Mass Index	2175	University of Florida	184	Dominican Republic	5
		Humphries, S.E.	23					Scandinavian Journal of Gastroenterology	103	Risk Assessment	2162	Kyoto University	182	Georgia	5
		Su, H.M.	22					Thrombosis Research	100	Case control study	2147	Johns Hopkins Bloomberg School of Public Health	179	Guatemala	5
		Rutgeerts, P.	22					Journal of the National Cancer Institute	100	Pathophysiology	2134	Universitatsspital Basel	178	Kazakhstan	5
		Park, S.J.	22					Clinical Rheumatology	99	Quality of life	2131	Columbia University in the City of New York	178	North Korea	5
		Uusitupa, M.	22					Arteriosclerosis Thrombosis and Vascular Biology	99	Breast cancer	2128	Malmo University Hospital	177	Greenland	5
		Karakiewicz, P.I.	22					Arquivos Brasileiros De Cardiologia	98	Analysis of Variance	2079	Universita degli Studi di Napoli Federico II	177	Albania	5
		Bleich, S.	22					Journal of Gastrointestinal Surgery	97	Breast Neoplasms	2057	Universitat Bern	177	Benin	5
		Suzuki, F.	22					European Urology	97	Comorbidity	2056	University of Cambridge	177	Haiti	5
		Klersy, C.	22					Zhonghua Yi Xue Za Zhi	97	Disease-Free Survival	2049	UniversitatsSpital Bern	176	Barbados	4
		Lo, C.M.	22					International Journal of Colorectal Disease	97	Proportional Hazards Models	2040	Universita Cattolica del Sacro Cuore, Rome	176	Algeria	4
		Salonen, J.T.	22					Journal of Heart and Lung Transplantation	95	Glucose blood level	2018	Universite Paris Descartes	175	French Guiana	4
		Deary, I.J.	22					Journal of Medical Virology	94	Postoperative period	2005	Hospital Universitari Vall d'Hebron	174	Azerbaijan	4
		Raitakari, O.T.	22					New England Journal of Medicine	93	Cancer patient	1995	Rigshospitalet	173	Suriname	4
		Tuomilehto, J.	22					Journal of Hepatology	93	Intermethod comparison	1990	Western University	173	Guadeloupe	4
		Kim, K.H.	21					Journal of the Neurological Sciences	92	C reactive protein	1976	Columbia University, College of Physicians and Surgeons	173	Laos	3
		Akuta, N.	21					Respiratory Medicine	92	Drug safety	1946	Newcastle University, United Kingdom	172	El Salvador	3
		Bremnes, R.M.	21					Gastrointestinal Endoscopy	92	Infant, Newborn	1940	UC Davis	172	Kyrgyzstan	3
		Blute, M.L.	21					British Journal of Nutrition	91	Treatment response	1937	Taipei Medical University	171	Honduras	3
		Trope, C.G.	20					British Journal of Haematology	91	Triacylglycerol	1927	Charles University in Prague	170	Moldova	3
		Molina, C.A.	20					Korean Journal of Urology	91	Blood Pressure	1916	University of Zagreb School of Medicine	169	Armenia	3
		Aronow, W.S.	20					Clinical Transplantation	91	Nuclear magnetic resonance imaging	1906	Universidade Federal do Rio Grande do Sul	167	Mongolia	3
		Jeong, M.H.	20					Anesthesiology	91	Cardiovascular risk	1899	University of Miami Leonard M. Miller School of Medicine	165	Grenada	3
		Hosaka, T.	20					International Journal of Obesity	91	Gene expression	1898	Universidad Autonoma de Barcelona	164	Panama	3
		Kaprio, J.	20					Molecular Biology Reports	90	Disease Progression	1895	University of Tokyo Faculty of Medicine	163	Madagascar	2
		Tahara, T.	20					Gastroenterology	90	Human experiment	1889	Kyushu University	163	New Caledonia	2
		Buchholz, T.A.	19					Annals of Internal Medicine	90	Statistical analysis	1872	Universitat Bonn	162	Monaco	2
		Sezaki, H.	19					Cancer Epidemiology Biomarkers and Prevention	89	United States	1866	Universita degli Studi di Firenze	162	Swaziland	2
		Shao, Z.M.	19					Journal of Cataract and Refractive Surgery	89	Sex Factors	1859	Katholieke Universiteit Leuven	162	Togo	2
		Wu, M.S.	19					Plastic and Reconstructive Surgery	89	Treatment duration	1853	Harvard School of Public Health	162	Democratic Republic Congo	2
		Kowalski, L.P.	19					Obesity	89	Tumor volume	1840	University of Illinois at Chicago	161	Bahamas	2
		Yuen, M.F.	19					Rheumatology International	89	Genetic variability	1839	Case Western Reserve University	160	French Polynesia	2
		Arisawa, T.	19					Retina	89	Chi-Square Distribution	1836	Mahidol University	160	Rwanda	2
		Lohse, C.M.	18					Human Immunology	88	Animal tissue	1823	Universitssjukhuset i Lund	160	Saint Kitts and Nevis	2
		Park, J.Y.	18					International Journal of Oncology	88	Inflammation	1822	Hospital de Clinicas de Porto Alegre	160	Uzbekistan	2
		Donnem, T.	18					European Journal of Vascular and Endovascular Surgery	88	Cancer surgery	1817	Technische Universitat Munchen	160	Paraguay	2
		Busund, L.T.	18					Coronary Artery Disease	88	Depression	1796	Kaohsiung Medical University Chung-Ho Memorial Hospital	160	Andorra	2
		Wong, T.Y.	18					Chinese Journal of Clinical Rehabilitation	87	Age distribution	1791	University of Southern California	159	Guyana	1
		Undefined	18					Histopathology	87	Recurrence	1791	Chang Gung University College of Medicine	159	Namibia	1
