# Supplementary material for: A surge of p-values between 0.041 and 0.049 in recent decades (but negative results are increasing rapidly too)
Source: PeerJ. 2015 Jan 22;3:e733. doi: 10.7717/peerj.733 (PMC4312079; doi:10.7717/peerj.733)
Supplement: Supplemental Information [file peerj-03-733-s007.zip › Supplementary material/Searches_15_nov_2014/024.csv]

Scopus refine results values
Your query : (ABS({p = 0.031} OR {p = .031} OR {p = 0.032} OR {p = .032} OR {p = 0.033} OR {p = .033} OR {p = 0.034} OR {p = .034} OR {p = 0.035} OR {p = .035} OR {p = 0.036} OR {p = .036} OR {p = 0.037} OR {p = .037} OR {p = 0.038} OR {p = .038} OR {p = 0.039} OR {p = .039}))
Number of results : 68073
YEAR		AUTHOR NAME		SUBJECT AREA		DOCUMENT TYPE		SOURCE TITLE		KEYWORD		AFFILIATION		COUNTRY		SOURCE TYPE		LANGUAGE
2015	6	Veldhuis, J.D.	46	Agricultural and Biological Sciences	2674	Article	64276	Plos One	843	Article	59788	VA Medical Center	768	United States	16189	Journals	67859	English	62800
2014	7475	Li, W.	45	Arts and Humanities	241	Article in Press	1466	Journal of Clinical Endocrinology and Metabolism	385	Human	58548	Universidade de Sao Paulo - USP	462	China	6178	Conference Proceedings	93	Chinese	2708
2013	7940	Davidson, B.	43	Biochemistry, Genetics and Molecular Biology	14315	Review	1157	Cancer	355	Female	51638	Peking University	435	United Kingdom	5026	Book Series	67	Spanish	729
2012	7090	Lee, S.D.	38	Business, Management and Accounting	17	Conference Paper	1053	American Journal of Cardiology	351	Humans	49095	Mayo Clinic	429	Japan	4354	Books	24	Portuguese	431
2011	5963	Chen, W.	37	Chemical Engineering	174	Book Chapter	21	World Journal of Gastroenterology	342	Male	48589	University of Toronto	427	Germany	4172	Trade Publications	4	German	320
2010	4929	Shariat, S.F.	36	Chemistry	196	Note	19	Journal of Clinical Oncology	330	Adult	44962	University of California, San Francisco	425	South Korea	3360	Undefined	26	Turkish	303
2009	4589	Fan, S.T.	36	Computer Science	96	Short Survey	19	Clinical Cancer Research	328	Controlled study	36936	Sun Yat-Sen University	405	Italy	3266			Japanese	250
2008	4354	Soini, Y.	36	Decision Sciences	48	Letter	13	Annals of Thoracic Surgery	324	Priority journal	34509	University of Texas M. D. Anderson Cancer Center	401	Canada	2556			French	248
2007	3654	Jeong, M.H.	35	Dentistry	933	Editorial	4	Circulation	309	Major clinical study	32156	Brigham and Women's Hospital	371	Spain	2453			Korean	214
2006	3255	Schild, S.E.	35	Earth and Planetary Sciences	56	Erratum	2	International Journal of Radiation Oncology Biology Physics	304	Middle Aged	32108	Cleveland Clinic Foundation	370	Turkey	2378			Polish	143
2005	2907	Wang, Y.	34	Economics, Econometrics and Finance	15	Report	1	Journal of the American College of Cardiology	281	Aged	30063	Helsinki University Central Hospital	364	Netherlands	1967			Russian	114
2004	2459	Rades, D.	34	Energy	11	Undefined	42	Annals of Surgical Oncology	272	Clinical article	12965	Harvard Medical School	363	France	1964			Italian	99
2003	2040	Syrjanen, K.	33	Engineering	380			Chinese Journal of Cancer Prevention and Treatment	258	Adolescent	10085	Massachusetts General Hospital	361	Australia	1951			Czech	85
2002	1710	Chow, K.M.	33	Environmental Science	689			Journal of Urology	251	Aged, 80 and over	9499	SungKyunKwan University, School of Medicine	350	Brazil	1816			Croatian	73
2001	1498	Scorilas, A.	33	Health Professions	1876			Transplantation Proceedings	248	Prognosis	9469	Charite - Universitatsmedizin Berlin	341	Taiwan	1756			Persian	33
2000	1383	Li, P.K.T.	33	Immunology and Microbiology	3525			Journal of Vascular Surgery	244	Treatment Outcome	9079	UCL	340	Sweden	1503			Hungarian	31
1999	1186	Courneya, K.S.	33	Materials Science	128			British Journal of Cancer	234	Retrospective Studies	8425	Erasmus University Medical Center	340	Finland	1273			Lithuanian	22
1998	940	Lotan, Y.	32	Mathematics	73			International Journal of Cardiology	233	Follow up	8007	Medizinische Universitat Wien	331	Switzerland	1180			Arabic	21
1997	916	Szeto, C.C.	32	Medicine	59457			Stroke	231	Risk Factors	7800	Seoul National University College of Medicine	327	Greece	1129			Serbian	21
1996	818	Ahn, Y.	32	Multidisciplinary	66			Gynecologic Oncology	225	Clinical trial	7599	Yonsei University College of Medicine	319	Belgium	894			Romanian	18
1995	624	Alvarez-Sabin, J.	31	Neuroscience	3647			Journal of Thoracic and Cardiovascular Surgery	218	Middle aged	7489	Duke University School of Medicine	311	Austria	883			Greek	17
1994	482	Cho, J.G.	31	Nursing	2263			Atherosclerosis	218	Human tissue	7223	Fudan University	311	Denmark	815			Hebrew	17
1993	411	Lehtimaki, T.	30	Pharmacology, Toxicology and Pharmaceutics	2190			Transplantation	211	Treatment outcome	6962	University of Athens	308	Iran	778			Bulgarian	13
1992	323	Mittal, R.D.	30	Physics and Astronomy	431			Anticancer Research	209	Randomized controlled trial	6804	The University of Hong Kong	307	Poland	776			Dutch	9
1991	252	Montaner, J.	30	Psychology	1090			Diabetes Care	206	Prospective Studies	6571	Karolinska University Hospital	303	India	763			Slovak	8
1990	224	Zhang, W.	29	Social Sciences	629			Chest	202	Risk factor	6449	National Yang-Ming University Taiwan	303	Norway	753			Bosnian	8
1989	146	Jiang, W.G.	29	Veterinary	757			National Medical Journal of China	202	Retrospective study	6398	Veterans General Hospital-Taipei	297	Israel	732			Slovene	6
1988	99	Stefanadis, C.	29	Undefined	830			Urology	199	Controlled clinical trial	6304	King's College London	295	Hong Kong	714			Danish	4
1987	84	Bonfa, E.	29					European Journal of Cardio Thoracic Surgery	192	Child	6033	Shanghai Jiaotong University	293	Singapore	361			Norwegian	3
1986	56	Arnesen, H.	29					Blood	182	Follow-Up Studies	5609	National Taiwan University Hospital	292	Czech Republic	357			Ukrainian	3
1985	61	Ordovas, J.M.	29					International Journal of Cancer	181	Young Adult	5524	Academic Medical Centre, University of Amsterdam	289	New Zealand	350			Estonian	2
1984	49	Laakso, M.	29					American Heart Journal	181	Time Factors	4941	University of Ulsan, College of Medicine	287	Portugal	349			Catalan	2
1983	36	Jang, Y.	28					Hepato Gastroenterology	181	Genotype	4930	Universita degli Studi di Milano	286	Thailand	335			Thai	2
1982	39	Maehara, Y.	28					Investigative Ophthalmology and Visual Science	178	Prospective study	4784	Helsingin Yliopisto	283	Ireland	323			Malay	1
1981	14	Hong, Y.J.	28					Neurology	174	Cancer survival	4747	Capital Medical University China	279	South Africa	311			Urdu	1
1980	18	Park, S.W.	28					Radiology	170	Disease association	4737	Seoul National University	277	Mexico	306
1979	11	Wang, W.	28					Nephrology Dialysis Transplantation	170	Immunohistochemistry	4491	University of Melbourne	275	Egypt	292
1978	6	Mintz, G.S.	27					Ophthalmology	169	Disease severity	4388	Leiden University Medical Center - LUMC	272	Croatia	257
1977	8	Topol, E.J.	27					BMC Cancer	169	Mortality	4306	Chang Gung Memorial Hospital	271	Hungary	245
1976	8	Stone, G.W.	27					Breast Cancer Research and Treatment	167	Protein expression	4227	Inserm	266	Malaysia	237
1975	1	Kosma, V.M.	27					Medical Oncology	166	Case-Control Studies	4225	University of Washington Seattle	266	Argentina	204
1974	5	Nesland, J.M.	27					European Heart Journal	164	Outcome assessment	4143	University of Pittsburgh	266	Saudi Arabia	201
1973	4	Bouchard, C.	27					BJU International	161	Unclassified drug	4121	The University of British Columbia	264	Serbia	182
		Lip, G.Y.H.	27					Chinese Medical Journal	160	Comparative study	4106	Universitetet i Oslo	262	Russian Federation	182
		Song, G.G.	26					American Journal of Ophthalmology	158	Cancer staging	4085	The Catholic University of Korea	259	Slovenia	160
		Kjeldsen, S.E.	26					World Journal of Surgery	155	Body mass	3755	Lunds Universitet	254	Tunisia	142
		Wada, H.	26					Critical Care Medicine	151	Nonhuman	3695	University of California, San Diego	253	Nigeria	135
		Kang, J.C.	26					Metabolism Clinical and Experimental	145	Animals	3474	Universita degli Studi di Roma La Sapienza	252	Chile	124
		Kim, W.H.	26					Spine	144	Drug efficacy	3411	University of Athens Medical School	252	Romania	115
		Park, J.C.	26					Journal of Rheumatology	144	Prevalence	3334	Universitat Heidelberg	249	Pakistan	99
		Califf, R.M.	26					Human Pathology	143	Human cell	3312	Tehran University of Medical Sciences	249	Colombia	93
		Laufer, G.	26					Tumor Biology	140	Correlation analysis	3186	Universitair Medisch Centrum Groningen	247	Slovakia	90
		Patsouris, E.	26					British Journal of Surgery	140	Risk assessment	3175	Washington University in St. Louis, School of Medicine	247	Kenya	82
		Nakopoulou, L.	25					Digestive Diseases and Sciences	140	Incidence	3014	Karolinska Institutet	244	Bulgaria	66
		Yoshimura, N.	25					Journal of Surgical Research	138	Child, Preschool	2943	Universitat de Barcelona	238	Lebanon	60
		Suzuki, Y.	25					Oncology Reports	137	Hypertension	2938	Ludwig-Maximilians-Universitat Munchen	237	Lithuania	59
		Hetzer, R.	25					American Journal of Obstetrics and Gynecology	137	Age	2929	Baylor College of Medicine	234	Estonia	56
		Huber, K.	25					Journal of Surgical Oncology	134	Neoplasm Staging	2907	David Geffen School of Medicine at UCLA	234	Uganda	54
		Ahren, B.	25					American Journal of Respiratory and Critical Care Medicine	133	Pathology	2898	Prince of Wales Hospital Hong Kong	234	Iceland	51
		Corella, D.	25					Circulation Journal	131	Scoring system	2883	University of Sydney	232	Tanzania	47
		Hortobagyi, G.N.	25					American Journal of Clinical Nutrition	130	Survival Rate	2875	Universidade Federal de Sao Paulo	229	Bangladesh	46
		Leung, T.F.	25					Annals of Surgery	128	Questionnaire	2827	Seoul National University Hospital	226	Jordan	46
		Wu, K.D.	24					Asian Pacific Journal of Cancer Prevention	127	Overall survival	2826	Tianjin Medical University	225	Venezuela	42
		Dimsdale, J.E.	24					Journal of Infectious Diseases	126	Cohort Studies	2811	Alma Mater Studiorum Universita di Bologna	225	Indonesia	39
		Kumada, H.	24					Laryngoscope	125	Cohort analysis	2773	University of Pennsylvania	220	Peru	37
		Jonas, J.B.	24					Annals of Oncology	124	Statistical significance	2771	Medizinische Hochschule Hannover MHH	220	Bosnia and Herzegovina	34
		Matsuo, K.	24					Anesthesia and Analgesia	124	Histopathology	2739	Helse Bergen Haukeland University Hospital	220	Kuwait	34
		Seljeflot, I.	24					Lung Cancer	123	Infant	2690	Sichuan University	216	Yugoslavia	34
		Medeiros, R.	24					Chinese Journal of Clinical Oncology	121	Sex difference	2672	University Michigan Ann Arbor	214	United Arab Emirates	33
		Wei, Q.	24					European Journal of Cancer	119	Prediction	2669	Ita-Suomen yliopisto	213	Macedonia	33
		Ribo, M.	24					Human Reproduction	118	Multivariate Analysis	2667	The University of North Carolina at Chapel Hill	212	Cameroon	32
		Mittal, B.	24					American Journal of Gastroenterology	118	Survival rate	2646	Johns Hopkins University	211	Ethiopia	30
		Lin, H.C.	24					Cancer Research	117	Cross-Sectional Studies	2560	VU University Medical Center	210	Ghana	29
		Ferrucci, L.	24					British Journal of Ophthalmology	116	Drug effect	2559	University Medical Center Utrecht	210	Oman	28
		Lo, C.M.	24					Journal of Cancer Research and Clinical Oncology	116	Double blind procedure	2530	University of Alberta	209	Cuba	28
		Mori, M.	24					Heart	115	Genetic association	2510	China Medical University Shenyang	205	Viet Nam	27
		Kennedy, J.L.	24					Bone Marrow Transplantation	112	Double-Blind Method	2501	Chang Gung University	205	Malawi	27
		Ikeda, K.	24					Arthritis and Rheumatism	110	Metabolism	2497	Hospital Clinic Barcelona	205	Nepal	26
		Schuster, T.	23					Diabetologia	110	Questionnaires	2469	Seoul National University Bundang Hospital	205	Philippines	23
		Chung, J.H.	23					Diabetic Medicine	110	Biological Markers	2467	Tel Aviv University, Sackler Faculty of Medicine	203	Puerto Rico	23
		Kobayashi, M.	23					Obstetrics and Gynecology	109	Severity of Illness Index	2465	Memorial Sloan-Kettering Cancer Center	199	Bahrain	23
		Lip, G.Y.H.	23					Journal of Pediatrics	109	Methodology	2442	Radboud University Nijmegen Medical Centre	195	Morocco	22
		Bae, J.H.	23					Journal of Animal Science	109	Diabetes mellitus	2419	Turun yliopisto	195	Gambia	22
		Reich, R.	23					World Chinese Journal of Digestology	109	Survival Analysis	2413	Universita degli Studi di Padova	193	Cyprus	21
		Arase, Y.	23					Alimentary Pharmacology and Therapeutics	109	Clinical feature	2400	Kobenhavns Universitet	193	Zimbabwe	21
		Murohara, T.	23					Hypertension	108	Single nucleotide polymorphism	2389	The Johns Hopkins School of Medicine	190	Latvia	20
		Su, H.M.	22					Journal of Gastroenterology and Hepatology Australia	108	Multivariate analysis	2326	University of Minnesota Twin Cities	190	Mozambique	19
		Lee, C.W.	22					European Journal of Endocrinology	108	Animal experiment	2303	Peking Union Medical College	188	Qatar	19
		Chen, G.	22					Annals of the Rheumatic Diseases	105	Genetics	2267	Kaohsiung Medical University	187	Sudan	19
		Yang, L.	22					Journal of Neurosurgery	104	Predictive Value of Tests	2254	University of California, Los Angeles	186	Jamaica	19
		Hartmann, A.	22					European Journal of Clinical Nutrition	104	Smoking	2251	Kyoto University	185	Sri Lanka	18
		Sheu, S.H.	22					Journal of Bone and Joint Surgery Series A	104	Obesity	2233	Nanjing Medical University	180	Zambia	18
		Hong, M.K.	22					Hepatology	103	Blood	2209	University of Birmingham	179	Trinidad and Tobago	16
		Fernandez-Real, J.M.	22					Journal of Hypertension	103	Protein blood level	2201	Universitatsklinikum Hamburg-Eppendorf und Medizinische Fakultat	178	Ecuador	16
		Kim, J.H.	22					Surgical Endoscopy and Other Interventional Techniques	102	Survival	2172	University Hospital of Tampere	177	Ukraine	15
		Chayama, K.	22					Lancet	100	Age Factors	2167	Southern Medical University	175	Yemen	14
		Ng, I.O.L.	22					American Journal of Roentgenology	100	Lymph node metastasis	2158	University of Alabama at Birmingham	175	Uruguay	13
		Wang, F.	22					Molecular Biology Reports	100	Genetic Predisposition to Disease	2158	Chinese University of Hong Kong	173	Palestine	13
		Chang, F.Y.	22					Clinical Therapeutics	99	Placebo	2141	University of Queensland	173	Luxembourg	12
		Gensini, G.F.	22					Diseases of the Colon and Rectum	98	School child	2141	Sahlgrenska Universitetssjukhuset	173	Costa Rica	12
		Karakiewicz, P.I.	22					Clinical Endocrinology	96	Gene frequency	2125	Rigshospitalet	172	Gabon	12
		Crea, F.	21					Journal of Clinical Psychiatry	96	Polymerase chain reaction	2100	Oulun Yliopisto	172	Malta	11
		Byun, S.S.	21					Respiratory Medicine	96	Disease course	2077	UniversitatsSpital Zurich	170	Papua New Guinea	11
		Kim, K.H.	21					Diabetes	95	Polymorphism, Single Nucleotide	2069	University of Manchester	167	Burkina Faso	10
		Diamandis, E.P.	21					International Journal of Gynecological Cancer	95	Normal human	2066	University Central Hospital Kuopio	167	Senegal	9
		Li, H.	21					International Journal of Obesity	95	Polymorphism, Genetic	2065	Universita Cattolica del Sacro Cuore, Rome	167	Benin	8
		Park, S.J.	21					Korean Journal of Urology	94	Multicenter study	2057	Universite de Montreal	165	Mali	8
		Georgoulias, V.	21					American Journal of Surgery	93	Tumor Markers, Biological	2018	Yale University School of Medicine	165	Libyan Arab Jamahiriya	7
		Choi, D.	21					Medicine and Science in Sports and Exercise	92	Logistic Models	2017	University of New South Wales UNSW Australia	165	North Korea	7
		Mills, P.J.	21					Thorax	92	Postoperative Complications	2011	University of Glasgow	164	Iraq	7
		Lee, S.E.	21					AIDS	92	Hospitalization	1999	Icahn School of Medicine at Mount Sinai	163	Georgia	7
		Miki, T.	21					Clinical Infectious Diseases	92	Preschool child	1996	Stanford University School of Medicine	163	Guatemala	7
		Jamart, J.	21					Clinica Chimica Acta	92	Glucose	1995	Universita degli Studi di Torino	161	Cote d'Ivoire	6
		Soares, F.A.	21					American Journal of Sports Medicine	91	Genetic polymorphism	1968	Technische Universitat Munchen	161	Montenegro	6
		Zhou, J.	21					Acta Paediatrica International Journal of Paediatrics	91	Allele	1964	UT Southwestern Medical Center	161	Liechtenstein	6
		Tanaka, F.	21					Archives of Physical Medicine and Rehabilitation	91	Postoperative complication	1963	University of Zagreb School of Medicine	160	Algeria	6
		Schreiber, S.	21					Rheumatology International	91	Pregnancy	1934	McMaster University	159	Albania	6
		Denkert, C.	21					Journal of Nutrition	91	Insulin	1874	Yonsei University	158	Panama	6
		Chae, I.H.	20					American Journal of Hypertension	90	Case control study	1863	Maastricht University	158	Guinea-Bissau	5
		Lin, T.H.	20					Journal of Gastrointestinal Surgery	90	Body Mass Index	1846	Ohio State University	157	Brunei Darussalam	5
		Hur, S.H.	20					Journal of Korean Medical Science	90	Disease-Free Survival	1845	University of Chicago	157	Barbados	5
		Sim, D.S.	20					European Urology	89	Risk Assessment	1840	Columbia University, College of Physicians and Surgeons	156	Cambodia	5
		Scambia, G.	20					Journal of Applied Physiology	89	Breast cancer	1814	University of Western Australia	156	Kazakhstan	4
		Ancoli-Israel, S.	20					Neuroscience Letters	89	Cross-sectional study	1803	Sun Yat-Sen University Cancer Center	156	Rwanda	4
		Jenkins, D.J.A.	20					European Journal of Surgical Oncology	88	Physiology	1797	McGill University	155	Belarus	4
		Wong, J.	20					Journal of Heart and Lung Transplantation	88	Quality of life	1795	Kyushu University	155	Haiti	4
		Huang, Y.H.	20					Cancer Epidemiology Biomarkers and Prevention	87	Pathophysiology	1781	Imperial College London	155	Bolivia	4
		Zivadinov, R.	20					Journal of Affective Disorders	86	Comorbidity	1775	Zhejiang University	153	Laos	4
		Blann, A.D.	20					Gut	85	Proportional Hazards Models	1769	Taipei Medical University	153	Macao	3
		Sohn, S.K.	20					International Journal of Colorectal Disease	85	Breast Neoplasms	1769	Universidade Federal do Rio Grande do Sul	151	Botswana	3
		Serruys, P.W.	20					International Journal of Oncology	84	Analysis of Variance	1758	University of Miami Leonard M. Miller School of Medicine	151	Dominica	3
		Seung, K.B.	20					Arteriosclerosis Thrombosis and Vascular Biology	84	Cancer patient	1749	General Hospital of People's Liberation Army	150	El Salvador	3
		Roehrborn, C.G.	20					Thrombosis and Haemostasis	84	Glucose blood level	1734	Universita degli Studi di Napoli Federico II	148	Congo	3
		Lipponen, P.	20					Journal of Allergy and Clinical Immunology	83	Postoperative period	1728	Columbia University in the City of New York	147	Paraguay	3
		Ku, J.H.	20					Clinical Rheumatology	83	Treatment response	1722	Turun Yliopistollinen Keskussairaala	146	Angola	2
		Kwan, B.C.H.	20					Diabetes Research and Clinical Practice	83	Animal model	1717	Emory University	144	Martinique	2
		Ricart, W.	20					Human Immunology	81	Intermethod comparison	1707	University of Tokyo Faculty of Medicine	144	Monaco	2
		Humphries, S.E.	20					Journal of the National Cancer Institute	81	C reactive protein	1690	Mahidol University	143	Mongolia	2
		Tse, H.F.	20					Scandinavian Journal of Gastroenterology	80	Drug safety	1683	University of Florida	143	Namibia	2
		Liu, H.	20					Lupus	80	Cardiovascular risk	1653	Universitat Bern	143	Armenia	2
		Kim, J.C.	20					Gastroenterology	80	Blood Pressure	1650	Universitatsspital Basel	143	Syrian Arab Republic	2
		Liu, W.	20					Histopathology	79	Nuclear magnetic resonance imaging	1648	Universita degli Studi di Firenze	141	Nicaragua	2
		Ukkola, O.	19					Obesity	79	Triacylglycerol	1644	Columbia University Medical Center	141	Guadeloupe	2
		Sauerbruch, T.	19					Cancer Science	78	Statistical analysis	1634	Kaohsiung Medical University Chung-Ho Memorial Hospital	141	Greenland	2
		Darzi, A.	19					Journal of the American College of Surgeons	78	Tumor volume	1601	Friedrich-Alexander-Universität Erlangen-Nürnberg	140	Mauritius	2
		Tabara, Y.	19					Surgery	78	Genetic variability	1592	Northwestern University Feinberg School of Medicine	140	Suriname	2
		Komaki, R.	19					Coronary Artery Disease	78	Gene expression	1592	Universitat Tubingen	140	Dominican Republic	2
		Hong, S.K.	19					Archives of Gynecology and Obstetrics	77	Disease Progression	1588	Universite Paris Descartes	140	Afghanistan	1
		Schomig, A.	19					Journal of Hepatology	77	Infant, Newborn	1585	Case Western Reserve University	139	Marshall Islands	1
		Hosaka, T.	19					Journal of Trauma Injury Infection and Critical Care	76	Cancer recurrence	1572	UniversitatsSpital Bern	139	Honduras	1
		Sezaki, H.	19					Clinical Transplantation	76	Treatment duration	1570	Hospital Universitari Vall d'Hebron	139	Faroe Islands	1
		Devereux, R.B.	19					Annals of Internal Medicine	76	Sex Factors	1558	National Cancer Institute	139	Fiji	1
		Lee, S.W.	19					American Journal of Transplantation	75	Cancer surgery	1558	Universidad Autonoma de Barcelona	139	Madagascar	1
		Giannopoulou, I.	19					Anesthesiology	75	Inflammation	1553	University of Bristol	137	Belize	1
		Habuchi, T.	19					PACE Pacing and Clinical Electrophysiology	74	Coronary artery disease	1550	University of Edinburgh	136	Togo	1
		Akuta, N.	19					Graefe S Archive for Clinical and Experimental Ophthalmology	74	Chi-Square Distribution	1535	UC Davis	135	Djibouti	1
		Ziegler, M.G.	19					Catheterization and Cardiovascular Interventions	74	Human experiment	1532	Chonnam National University, College of Medicine	134	Grenada	1
		Suzuki, F.	19					British Journal of Haematology	73	Recurrence	1520	University of Cambridge	134	Democratic Republic Congo	1
		Kim, Y.J.	19					Journal of Viral Hepatitis	73	Animal tissue	1516	Medizinische Universitat Innsbruck	132	Azerbaijan	1
		Undefined	12					Undefined	1	Cancer radiotherapy	1514	Children's Hospital Boston	132	Niger	1
