# Supplementary material for: A surge of p-values between 0.041 and 0.049 in recent decades (but negative results are increasing rapidly too)
Source: PeerJ. 2015 Jan 22;3:e733. doi: 10.7717/peerj.733 (PMC4312079; doi:10.7717/peerj.733)
Supplement: Supplemental Information [file peerj-03-733-s007.zip › Supplementary material/Searches_15_nov_2014/025.csv]

Scopus refine results values
Your query : (ABS({p = 0.041} OR {p = .041} OR {p = 0.042} OR {p = .042} OR {p = 0.043} OR {p = .043} OR {p = 0.044} OR {p = .044} OR {p = 0.045} OR {p = .045} OR {p = 0.046} OR {p = .046} OR {p = 0.047} OR {p = .047} OR {p = 0.048} OR {p = .048} OR {p = 0.049} OR {p = .049}))
Number of results : 61661
YEAR		AUTHOR NAME		SUBJECT AREA		DOCUMENT TYPE		SOURCE TITLE		KEYWORD		AFFILIATION		COUNTRY		SOURCE TYPE		LANGUAGE
2015	8	Shariat, S.F.	39	Agricultural and Biological Sciences	2394	Article	58148	Plos One	771	Article	54080	VA Medical Center	769	United States	15259	Journals	61470	English	57199
2014	6818	Topol, E.J.	37	Arts and Humanities	237	Article in Press	1376	Cancer	387	Human	53143	University of California, San Francisco	460	China	4989	Book Series	73	Chinese	2141
2013	7266	Laakso, M.	34	Biochemistry, Genetics and Molecular Biology	12642	Review	1090	American Journal of Cardiology	352	Female	47181	Mayo Clinic	442	United Kingdom	4524	Conference Proceedings	55	Spanish	685
2012	6327	Veldhuis, J.D.	34	Business, Management and Accounting	14	Conference Paper	929	Journal of Clinical Endocrinology and Metabolism	328	Humans	44742	University of Texas M. D. Anderson Cancer Center	419	Japan	4009	Books	32	Portuguese	430
2011	5438	Schild, S.E.	34	Chemical Engineering	145	Note	26	Annals of Thoracic Surgery	309	Male	44016	Universidade de Sao Paulo - USP	414	Germany	3715	Trade Publications	6	Turkish	283
2010	4533	Park, S.W.	34	Chemistry	142	Book Chapter	25	World Journal of Gastroenterology	294	Adult	40768	Brigham and Women's Hospital	411	South Korea	3016	Undefined	25	German	273
2009	4224	Davidson, B.	33	Computer Science	65	Short Survey	20	Clinical Cancer Research	289	Controlled study	33257	University of Toronto	406	Italy	2917			French	238
2008	3733	Lehtimaki, T.	33	Decision Sciences	39	Letter	11	International Journal of Radiation Oncology Biology Physics	287	Priority journal	31104	Massachusetts General Hospital	354	Canada	2416			Japanese	213
2007	3305	Rades, D.	32	Dentistry	858	Editorial	4	Journal of Clinical Oncology	273	Major clinical study	29256	Peking University	349	Spain	2124			Korean	178
2006	2883	Chen, W.	32	Earth and Planetary Sciences	54	Erratum	1	Journal of the American College of Cardiology	272	Middle Aged	29205	Charite - Universitatsmedizin Berlin	349	Turkey	2015			Polish	144
2005	2652	Califf, R.M.	31	Economics, Econometrics and Finance	8	Report	1	Circulation	248	Aged	27482	Harvard Medical School	340	Australia	1896			Russian	124
2004	2262	Kosma, V.M.	31	Energy	7	Undefined	30	International Journal of Cardiology	233	Clinical article	11753	Cleveland Clinic Foundation	339	France	1894			Italian	107
2003	1856	Ferrucci, L.	31	Engineering	302			Annals of Surgical Oncology	229	Adolescent	9038	Sun Yat-Sen University	333	Netherlands	1843			Czech	73
2002	1575	Li, W.	30	Environmental Science	624			British Journal of Cancer	225	Treatment Outcome	8601	Erasmus University Medical Center	323	Brazil	1628			Croatian	47
2001	1474	Lip, G.Y.H.	30	Health Professions	1748			Journal of Urology	210	Aged, 80 and over	8576	Duke University School of Medicine	321	Taiwan	1502			Hungarian	36
2000	1225	Wei, Q.	30	Immunology and Microbiology	3100			Journal of Vascular Surgery	205	Prognosis	8389	SungKyunKwan University, School of Medicine	304	Sweden	1381			Persian	24
1999	1082	Lee, C.W.	29	Materials Science	105			Anticancer Research	204	Retrospective Studies	7809	Helsinki University Central Hospital	300	Finland	1173			Arabic	21
1998	927	Patsouris, E.	29	Mathematics	61			Transplantation Proceedings	202	Follow up	7404	Yonsei University College of Medicine	292	Switzerland	1068			Romanian	20
1997	845	Mori, M.	28	Medicine	54020			Stroke	194	Clinical trial	7257	King's College London	289	Greece	1032			Greek	18
1996	719	Nakopoulou, L.	28	Multidisciplinary	63			Urology	193	Risk Factors	7198	Medizinische Universitat Wien	287	Belgium	845			Slovak	16
1995	546	Mintz, G.S.	28	Neuroscience	3268			Atherosclerosis	185	Middle aged	6742	UCL	283	Poland	844			Serbian	15
1994	431	Ellis, S.G.	28	Nursing	2126			Diabetes Care	184	Randomized controlled trial	6637	Karolinska University Hospital	278	Denmark	813			Dutch	12
1993	378	Stefanadis, C.	28	Pharmacology, Toxicology and Pharmaceutics	1983			Transplantation	182	Treatment outcome	6603	Academic Medical Centre, University of Amsterdam	276	Iran	806			Bulgarian	11
1992	280	Hong, Y.J.	27	Physics and Astronomy	406			Gynecologic Oncology	182	Human tissue	6231	Fudan University	275	Austria	749			Lithuanian	11
1991	198	Song, G.G.	27	Psychology	1001			American Heart Journal	182	Prospective Studies	6080	University of Melbourne	274	India	704			Danish	7
1990	171	Corella, D.	27	Social Sciences	576			Chest	181	Controlled clinical trial	5979	Seoul National University College of Medicine	272	Israel	677			Hebrew	7
1989	122	Soini, Y.	27	Veterinary	660			European Journal of Cardio Thoracic Surgery	178	Risk factor	5896	Helsingin Yliopisto	272	Norway	670			Bosnian	5
1988	92	Richards, A.M.	27	Undefined	736			Chinese Journal of Cancer Prevention and Treatment	177	Retrospective study	5770	Universitair Medisch Centrum Groningen	272	Hong Kong	620			Icelandic	3
1987	73	Jeong, M.H.	27					Journal of Thoracic and Cardiovascular Surgery	176	Child	5456	University of Pittsburgh	272	Singapore	328			Slovene	3
1986	35	Alvarez-Sabin, J.	27					Blood	174	Follow-Up Studies	5076	University of Washington Seattle	268	New Zealand	325			Estonian	2
1985	36	Han, K.H.	26					Investigative Ophthalmology and Visual Science	162	Young Adult	4866	David Geffen School of Medicine at UCLA	266	Portugal	309			Thai	2
1984	37	Nesland, J.M.	26					National Medical Journal of China	161	Time Factors	4512	University of Ulsan, College of Medicine	266	Czech Republic	309			Latvian	1
1983	24	Syrjanen, K.	26					Journal of Rheumatology	159	Prospective study	4420	University of Sydney	263	Ireland	292			Malay	1
1982	26	Jang, Y.	26					Critical Care Medicine	158	Cancer survival	4285	National Yang-Ming University Taiwan	262	Thailand	283			Norwegian	1
1981	15	Wang, W.	26					Radiology	153	Genotype	4204	Inserm	261	South Africa	276			Indonesian	1
1980	16	Lee, S.D.	26					BJU International	153	Disease association	4203	The University of Hong Kong	260	Mexico	270			Swedish	1
1979	10	Lotan, Y.	25					Neurology	150	Mortality	4043	Seoul National University	258	Egypt	249			Ukrainian	1
1978	5	Jiang, W.G.	25					World Journal of Surgery	147	Disease severity	4012	National Taiwan University Hospital	255	Malaysia	220			Urdu	1
1977	4	Ahn, Y.	25					International Journal of Cancer	145	Outcome assessment	3918	The University of British Columbia	253	Hungary	212
1976	3	Hong, M.K.	25					BMC Cancer	144	Comparative study	3822	The University of North Carolina at Chapel Hill	253	Croatia	209
1975	1	Granger, C.B.	25					Breast Cancer Research and Treatment	143	Immunohistochemistry	3788	Shanghai Jiaotong University	246	Saudi Arabia	208
1974	1	Cho, J.G.	24					Ophthalmology	141	Unclassified drug	3691	University of Athens	245	Russian Federation	189
1973	3	Sun, X.F.	24					Chinese Medical Journal	140	Case-Control Studies	3689	Tehran University of Medical Sciences	244	Serbia	171
1969	1	Ordovas, J.M.	24					European Heart Journal	137	Protein expression	3624	The Catholic University of Korea	237	Argentina	163
1963	1	Leung, T.F.	24					American Journal of Obstetrics and Gynecology	137	Cancer staging	3557	Karolinska Institutet	237	Slovenia	160
		Karakiewicz, P.I.	24					Metabolism Clinical and Experimental	134	Body mass	3478	Chang Gung Memorial Hospital	233	Nigeria	129
		Stone, G.W.	24					Oncology Reports	133	Drug efficacy	3271	Capital Medical University China	227	Chile	124
		Montaner, J.	23					Hepato Gastroenterology	132	Nonhuman	3211	University of Athens Medical School	227	Pakistan	111
		Mittal, R.D.	23					Asian Pacific Journal of Cancer Prevention	126	Animals	3081	Leiden University Medical Center - LUMC	225	Romania	110
		Kim, T.W.	23					American Journal of Ophthalmology	126	Prevalence	3077	University of California, San Diego	225	Tunisia	105
		Matsuo, K.	23					American Journal of Clinical Nutrition	125	Risk assessment	2956	Baylor College of Medicine	223	Slovakia	98
		Scorilas, A.	23					Medical Oncology	123	Human cell	2892	Alma Mater Studiorum Universita di Bologna	222	Kenya	74
		Komaki, R.	23					Annals of Oncology	122	Incidence	2873	Lunds Universitet	221	Colombia	73
		Szeto, C.C.	23					Nephrology Dialysis Transplantation	122	Age	2796	Universita degli Studi di Milano	220	Bulgaria	68
		Park, S.J.	23					Digestive Diseases and Sciences	121	Correlation analysis	2782	Veterans General Hospital-Taipei	219	Iceland	58
		Kim, J.C.	23					Journal of Surgical Oncology	120	Cohort Studies	2731	Washington University in St. Louis, School of Medicine	218	Tanzania	58
		Kang, S.J.	23					Tumor Biology	119	Child, Preschool	2729	Ludwig-Maximilians-Universitat Munchen	216	Uganda	57
		Zivadinov, R.	23					Journal of Infectious Diseases	116	Survival Rate	2681	Universidade Federal de Sao Paulo	215	Lithuania	51
		Courneya, K.S.	22					Human Pathology	115	Cohort analysis	2677	Ita-Suomen yliopisto	210	Lebanon	49
		Chow, K.M.	22					Laryngoscope	114	Hypertension	2667	University of Pennsylvania	209	Estonia	42
		Ahren, B.	22					Journal of Gastroenterology and Hepatology Australia	114	Scoring system	2649	Prince of Wales Hospital Hong Kong	207	Philippines	39
		Ahn, S.H.	22					Annals of Surgery	113	Questionnaire	2587	University of Minnesota Twin Cities	207	Kuwait	39
		Denkert, C.	22					Journal of Pediatrics	113	Pathology	2586	Universita degli Studi di Roma La Sapienza	207	Bangladesh	37
		Park, D.W.	22					Journal of Cancer Research and Clinical Oncology	112	Neoplasm Staging	2524	Universitetet i Oslo	206	Jordan	35
		Crea, F.	21					Lung Cancer	111	Infant	2507	Hospital Clinic Barcelona	205	Peru	34
		Schuster, T.	21					Diabetic Medicine	110	Statistical significance	2490	Seoul National University Hospital	203	Venezuela	33
		Lee, S.E.	21					European Journal of Cancer	110	Overall survival	2471	The Johns Hopkins School of Medicine	202	Indonesia	32
		Fan, S.T.	21					Chinese Journal of Clinical Oncology	110	Prediction	2457	University Medical Center Utrecht	202	United Arab Emirates	32
		Fountzilas, G.	21					Obstetrics and Gynecology	109	Histopathology	2454	University of Alabama at Birmingham	201	Viet Nam	32
		Ku, J.H.	21					Anesthesia and Analgesia	109	Double blind procedure	2442	Helse Bergen Haukeland University Hospital	201	Cuba	30
		Hetzer, R.	21					Circulation Journal	107	Sex difference	2418	University Michigan Ann Arbor	199	Ghana	28
		Jamart, J.	21					Journal of Clinical Psychiatry	106	Multivariate Analysis	2407	Universitat Heidelberg	197	Yugoslavia	28
		Lee, H.S.	21					Journal of Animal Science	106	Drug effect	2374	Johns Hopkins University	196	Qatar	27
		Tuomilehto, J.	21					American Journal of Respiratory and Critical Care Medicine	105	Survival rate	2370	Kobenhavns Universitet	196	Macedonia	27
		Choi, D.	21					Human Reproduction	105	Cross-Sectional Studies	2344	Universitat de Barcelona	194	Puerto Rico	26
		Kim, W.J.	21					Journal of Surgical Research	104	Double-Blind Method	2322	Tianjin Medical University	194	Morocco	26
		Guralnik, J.M.	21					Respiratory Medicine	103	Survival Analysis	2267	Radboud University Nijmegen Medical Centre	191	Bosnia and Herzegovina	24
		Li, P.K.T.	21					Spine	103	Biological Markers	2253	VU University Medical Center	190	Nepal	23
		Schroeder, D.R.	21					Alimentary Pharmacology and Therapeutics	102	Severity of Illness Index	2253	Chang Gung University	190	Ukraine	22
		Soares, F.A.	21					British Journal of Surgery	102	Clinical feature	2251	Medizinische Hochschule Hannover MHH	190	Trinidad and Tobago	22
		Martinez, J.A.	21					Surgical Endoscopy and Other Interventional Techniques	102	Diabetes mellitus	2224	Turun yliopisto	186	Ethiopia	21
		Chayama, K.	20					Heart	101	Questionnaires	2211	University of California, Los Angeles	185	Zimbabwe	21
		Lee, S.W.	20					Medicine and Science in Sports and Exercise	101	Metabolism	2173	University of Alberta	185	Cyprus	19
		Westendorp, R.G.J.	20					Diseases of the Colon and Rectum	99	Genetic association	2169	Rigshospitalet	184	Uruguay	19
		Mills, P.J.	20					Annals of the Rheumatic Diseases	99	Methodology	2161	Memorial Sloan-Kettering Cancer Center	181	Cameroon	19
		Lip, G.Y.H.	20					Journal of Hypertension	98	Multivariate analysis	2087	University Hospital of Tampere	178	Bahrain	19
		Leon, M.B.	20					Journal of Nutrition	96	Predictive Value of Tests	2078	Tel Aviv University, Sackler Faculty of Medicine	173	Mozambique	19
		Blann, A.D.	20					Thorax	96	Age Factors	2052	Yale University School of Medicine	173	Oman	18
		Braunwald, E.	20					International Journal of Gynecological Cancer	96	Obesity	2040	China Medical University Shenyang	171	Latvia	18
		Rutgeerts, P.	20					American Journal of Roentgenology	95	Multicenter study	2023	McMaster University	169	Sri Lanka	17
		Ellis, I.O.	20					Bone Marrow Transplantation	94	Protein blood level	2021	Universitatsklinikum Hamburg-Eppendorf und Medizinische Fakultat	168	Sudan	16
		Habuchi, T.	20					Cancer Research	94	Single nucleotide polymorphism	2017	Sichuan University	166	Zambia	16
		Tse, H.F.	20					Diabetologia	92	Blood	2013	University of Queensland	165	Gambia	15
		Sehouli, J.	20					British Journal of Ophthalmology	92	Survival	2000	Chinese University of Hong Kong	164	Malawi	14
		Zhang, W.	20					Journal of Neurosurgery	92	Animal experiment	1995	Northwestern University Feinberg School of Medicine	164	Yemen	13
		Camilleri, M.	20					New England Journal of Medicine	92	Smoking	1975	University of New South Wales UNSW Australia	164	Ecuador	13
		Haverich, A.	20					European Journal of Endocrinology	91	Disease course	1955	Seoul National University Bundang Hospital	162	Palestine	12
		Byun, S.S.	20					Liver Transplantation	90	Placebo	1954	University Central Hospital Kuopio	161	Papua New Guinea	12
		Park, S.J.	20					Retina	90	Hospitalization	1948	University of Florida	160	Costa Rica	12
		Ramos-Casals, M.	20					European Journal of Clinical Nutrition	89	Logistic Models	1895	Universite de Montreal	159	Cote d'Ivoire	11
		Suzuki, Y.	20					American Journal of Sports Medicine	88	School child	1887	Ohio State University	158	Congo	10
		Kim, J.H.	20					World Chinese Journal of Digestology	86	Genetics	1875	National Cancer Institute	158	Senegal	10
		Dimsdale, J.E.	20					Clinical Infectious Diseases	86	Postoperative Complications	1871	McGill University	157	Luxembourg	9
		Colombo, A.	20					Journal of the American Geriatrics Society	86	Gene frequency	1855	Monash University	157	Benin	9
		Kumada, H.	20					American Journal of Gastroenterology	86	Polymerase chain reaction	1837	Imperial College London	156	Jamaica	8
		Park, J.C.	20					Arthritis and Rheumatism	85	Postoperative complication	1823	Harvard School of Public Health	156	Cambodia	8
		Annweiler, C.	20					Hepatology	84	Preschool child	1816	Universita degli Studi di Padova	155	North Korea	7
		Kang, J.C.	20					Archives of Physical Medicine and Rehabilitation	84	Lymph node metastasis	1813	Kyoto University	154	Rwanda	7
		Holmes, D.R.	20					Hypertension	84	Normal human	1811	Kyushu University	153	Belarus	7
		Beauchet, O.	20					Journal of Korean Medical Science	84	Pregnancy	1808	University of Glasgow	151	Iraq	6
		Schreiber, S.	20					American Journal of Hypertension	84	Genetic Predisposition to Disease	1790	Universita degli Studi di Torino	151	Gabon	6
		Ahn, H.	19					European Journal of Surgical Oncology	84	Glucose	1784	Oulun Yliopisto	151	Guinea-Bissau	6
		Mensink, R.P.	19					Diabetes	83	Tumor Markers, Biological	1765	Maastricht University	151	Laos	6
		Ikeda, K.	19					Thrombosis and Haemostasis	82	Polymorphism, Single Nucleotide	1759	University of Chicago	151	Malta	6
		Vahlberg, T.	19					Molecular Biology Reports	82	Insulin	1744	Icahn School of Medicine at Mount Sinai	150	Syrian Arab Republic	5
		Torres, A.	19					Lancet	81	Polymorphism, Genetic	1744	University of Birmingham	150	Burkina Faso	5
		Mizuno, K.	19					Clinical Endocrinology	81	Cross-sectional study	1742	Columbia University in the City of New York	148	Libyan Arab Jamahiriya	5
		Liu, W.	19					Clinical Therapeutics	80	Disease-Free Survival	1720	University of Manchester	147	Guadeloupe	5
		Sattar, N.	19					Leukemia and Lymphoma	80	Risk Assessment	1708	Johns Hopkins Bloomberg School of Public Health	146	Barbados	5
		Raitakari, O.T.	19					International Journal of Colorectal Disease	80	Body Mass Index	1701	Western University	146	Bolivia	5
		Hartmann, A.	19					Obesity	80	Comorbidity	1697	University of Western Australia	146	Botswana	5
		Kobayashi, M.	19					Diabetes Research and Clinical Practice	80	Quality of life	1696	Peking Union Medical College	145	Mali	5
		Marin, F.	19					Journal of Applied Physiology	79	Physiology	1691	Kaohsiung Medical University	145	Haiti	5
		Kennedy, J.L.	19					PACE Pacing and Clinical Electrophysiology	79	Case control study	1684	University of Southern California	144	Brunei Darussalam	4
		Mehran, R.	19					European Journal of Obstetrics Gynecology and Reproductive Biology	79	Allele	1679	Emory University	143	Panama	4
		Chung, J.H.	19					Psychosomatic Medicine	78	Breast cancer	1677	UT Southwestern Medical Center	143	Montenegro	3
		Daida, H.	19					Histopathology	78	Genetic polymorphism	1675	Stanford University School of Medicine	142	Togo	3
		Holst, J.J.	19					International Journal of Oncology	77	Pathophysiology	1649	Yonsei University	141	Dominican Republic	3
		Ohashi, Y.	19					AIDS	76	Proportional Hazards Models	1630	Nanjing Medical University	141	Democratic Republic Congo	3
		Arnesen, H.	18					Korean Journal of Urology	76	Postoperative period	1616	Universitatsspital Basel	141	Myanmar	3
		Su, H.M.	18					Arquivos Brasileiros De Cardiologia	75	Breast Neoplasms	1605	Chang Gung University College of Medicine	141	Paraguay	3
		Maehara, Y.	18					Zhonghua Yi Xue Za Zhi	75	Intermethod comparison	1591	University of Zagreb School of Medicine	140	Mauritius	3
		Manios, Y.	18					European Urology	75	Analysis of Variance	1586	Sahlgrenska Universitetssjukhuset	140	Honduras	3
		Van Veldhuisen, D.J.	18					Journal of Heart and Lung Transplantation	75	C reactive protein	1583	Medical University of South Carolina	138	Georgia	3
		Armstrong, P.W.	18					Intensive Care Medicine	75	Glucose blood level	1570	Universitat Bern	136	Seychelles	2
		Bonfa, E.	18					Journal of Acquired Immune Deficiency Syndromes	74	Treatment response	1554	University of Miami Leonard M. Miller School of Medicine	135	Sierra Leone	2
		Chi, H.S.	18					Catheterization and Cardiovascular Interventions	74	Drug safety	1549	Children's Hospital Boston	135	Monaco	2
		Ancoli-Israel, S.	18					International Journal of Obesity	73	Cancer patient	1516	University of Cambridge	135	Namibia	2
		Seljeflot, I.	18					Journal of Neurology	73	Animal model	1509	Weill Cornell Medical College	134	Netherlands Antilles	2
		Onorati, F.	18					American Journal of Surgery	73	Infant, Newborn	1509	UniversitatsSpital Bern	134	New Caledonia	2
		Park, J.Y.	18					Critical Care	73	Chi-Square Distribution	1504	Columbia University, College of Physicians and Surgeons	133	Algeria	2
		Tanaka, M.	18					Journal of Bone and Joint Surgery Series A	72	Treatment duration	1499	Universite Paris Descartes	133	Angola	2
		Zhao, J.	18					American Journal of Neuroradiology	71	Blood Pressure	1479	Hospital Universitari Vall d'Hebron	132	Fiji	2
		Shao, Z.M.	18					Journal of the American College of Surgeons	71	Recurrence	1474	UniversitatsSpital Zurich	132	United States Minor Outlying Islands	2
		Ribo, M.	18					Gastrointestinal Endoscopy	71	United States	1474	Arhus Universitetshospital	132	French Polynesia	2
		Bhatt, D.L.	18					Journal of Hepatology	71	Triacylglycerol	1473	Zhejiang University	131	Greenland	2
		Gensini, G.F.	18					Cancer Epidemiology Biomarkers and Prevention	70	Nuclear magnetic resonance imaging	1457	Turun Yliopistollinen Keskussairaala	131	Guam	2
		Kim, Y.H.	18					Journal of Allergy and Clinical Immunology	70	Disease Progression	1456	Keck School of Medicine of USC	130	El Salvador	2
		Liao, C.T.	18					Clinical Transplantation	70	Depression	1437	Mahidol University	128	Liechtenstein	2
		Staessen, J.A.	18					Neuroscience Letters	70	Statistical analysis	1436	University of Michigan Medical School	128	Macao	2
		Arase, Y.	18					Journal of Strength and Conditioning Research	69	Tumor volume	1421	Southern Medical University	127	Madagascar	2
		Kane, C.J.	18					Archives of Gynecology and Obstetrics	69	Inflammation	1418	Universidad Autonoma de Barcelona	127	Suriname	1
		Uusitupa, M.	18					Chinese Journal of Clinical Rehabilitation	69	Cardiovascular risk	1415	University of Edinburgh	127	Armenia	1
		Georgoulias, V.	18					Gut	69	Cancer surgery	1415	Universita degli Studi di Firenze	126	Anguilla	1
		White, H.D.	18					Gastroenterology	68	Sex Factors	1408	Indiana University School of Medicine Indianapolis	126	Kazakhstan	1
		Seifert, B.	18					Oral Oncology	68	Cancer radiotherapy	1408	Columbia University Medical Center	126	Guatemala	1
		Jukema, J.W.	18					American Journal of Kidney Diseases	68	Cancer recurrence	1405	UC Davis	124	Tajikistan	1
		Giannopoulou, I.	18					Journal of Cataract and Refractive Surgery	67	Coronary artery disease	1394	Universita Cattolica del Sacro Cuore, Rome	124	Russia	1
		Trope, C.G.	18					Annals of Internal Medicine	67	Demography	1388	Case Western Reserve University	123	Grenada	1
		Undefined	26					Neurosurgery	67	Non insulin dependent diabetes mellitus	1385	Sun Yat-Sen University Cancer Center	123	Nicaragua	1
