# Supplementary material for: A surge of p-values between 0.041 and 0.049 in recent decades (but negative results are increasing rapidly too)
Source: PeerJ. 2015 Jan 22;3:e733. doi: 10.7717/peerj.733 (PMC4312079; doi:10.7717/peerj.733)
Supplement: Supplemental Information [file peerj-03-733-s007.zip › Supplementary material/Searches_15_nov_2014/026.csv]

Scopus refine results values
Your query : (ABS({p = 0.051} OR {p = .051} OR {p = 0.052} OR {p = .052} OR {p = 0.053} OR {p = .053} OR {p = 0.054} OR {p = .054} OR {p = 0.055} OR {p = .055} OR {p = 0.056} OR {p = .056} OR {p = 0.057} OR {p = .057} OR {p = 0.058} OR {p = .058} OR {p = 0.059} OR {p = .059}))
Number of results : 16388
YEAR		AUTHOR NAME		SUBJECT AREA		DOCUMENT TYPE		SOURCE TITLE		KEYWORD		AFFILIATION		COUNTRY		SOURCE TYPE		LANGUAGE
2015	2	Zinsmeister, A.R.	19	Agricultural and Biological Sciences	1047	Article	15436	Plos One	149	Article	13997	VA Medical Center	235	United States	5248	Journals	16331	English	15367
2014	1333	Courneya, K.S.	17	Arts and Humanities	51	Conference Paper	329	Journal of Clinical Oncology	122	Human	13617	Mayo Clinic	166	United Kingdom	1411	Conference Proceedings	32	Chinese	368
2013	1549	Steinberg, S.M.	16	Biochemistry, Genetics and Molecular Biology	3266	Review	317	Cancer	119	Female	11977	University of Toronto	134	Germany	1058	Book Series	14	Spanish	176
2012	1386	Stone, G.W.	15	Business, Management and Accounting	5	Article in Press	264	International Journal of Radiation Oncology Biology Physics	116	Male	11352	University of California, San Francisco	126	Canada	835	Books	5	Portuguese	121
2011	1187	Topol, E.J.	15	Chemical Engineering	37	Short Survey	7	American Journal of Cardiology	101	Humans	11317	University of Texas M. D. Anderson Cancer Center	124	China	811	Trade Publications	2	German	93
2010	1126	Camilleri, M.	14	Chemistry	38	Book Chapter	4	Circulation	97	Adult	10275	Brigham and Women's Hospital	115	Japan	770	Undefined	4	French	70
2009	967	Califf, R.M.	14	Computer Science	24	Letter	4	Journal of the American College of Cardiology	90	Controlled study	8680	Duke University School of Medicine	109	Italy	713			Japanese	62
2008	945	Mintz, G.S.	12	Decision Sciences	28	Note	4	Journal of Clinical Endocrinology and Metabolism	80	Priority journal	8466	Cleveland Clinic Foundation	105	Australia	586			Turkish	51
2007	895	Schild, S.E.	12	Dentistry	233	Erratum	1	Journal of Animal Science	78	Middle Aged	7125	Universidade de Sao Paulo - USP	103	France	541			Polish	43
2006	849	Burton, D.	11	Earth and Planetary Sciences	22	Undefined	22	Annals of Thoracic Surgery	76	Major clinical study	7102	King's College London	99	Netherlands	538			Czech	31
2005	774	Kennedy, J.L.	11	Economics, Econometrics and Finance	8			Transplantation	72	Aged	6817	Massachusetts General Hospital	99	Spain	514			Russian	29
2004	687	Bouchard, C.	11	Energy	3			American Heart Journal	67	Clinical article	3136	Erasmus University Medical Center	93	South Korea	500			Korean	25
2003	558	Braunwald, E.	11	Engineering	90			British Journal of Cancer	62	Adolescent	2506	Karolinska University Hospital	91	Sweden	432			Italian	20
2002	493	Rades, D.	11	Environmental Science	269			Diabetes Care	61	Clinical trial	2428	The University of British Columbia	89	Turkey	397			Dutch	9
2001	456	Holmes, D.R.	10	Health Professions	512			Journal of Urology	59	Treatment Outcome	2301	University of Washington Seattle	88	Brazil	388			Croatian	8
2000	417	Anderson, J.L.	10	Immunology and Microbiology	826			Chest	58	Randomized controlled trial	2115	University of Pennsylvania	86	Switzerland	327			Hungarian	7
1999	365	Connolly, S.J.	10	Materials Science	31			Journal of Vascular Surgery	58	Aged, 80 and over	2069	Helsingin Yliopisto	85	Finland	297			Persian	7
1998	359	Syrjanen, K.	10	Mathematics	34			Transplantation Proceedings	57	Controlled clinical trial	1984	The University of North Carolina at Chapel Hill	85	Taiwan	282			Greek	5
1997	348	Laakso, M.	10	Medicine	13810			Atherosclerosis	56	Retrospective Studies	1907	University of Pittsburgh	83	Belgium	265			Hebrew	5
1996	324	Kimura, T.	10	Multidisciplinary	18			Critical Care Medicine	55	Treatment outcome	1847	Charite - Universitatsmedizin Berlin	83	Denmark	258			Lithuanian	5
1995	248	Ferrell, R.E.	9	Neuroscience	932			International Journal of Cardiology	55	Follow up	1789	Harvard Medical School	82	Greece	227			Romanian	5
1994	225	Lee, S.D.	9	Nursing	577			European Heart Journal	53	Prognosis	1732	UCL	79	Israel	214			Serbian	4
1993	203	Morimoto, T.	9	Pharmacology, Toxicology and Pharmaceutics	637			Blood	52	Risk Factors	1673	Washington University in St. Louis, School of Medicine	79	Poland	209			Bulgarian	3
1992	127	Staessen, J.A.	9	Physics and Astronomy	161			World Journal of Gastroenterology	52	Prospective Studies	1596	David Geffen School of Medicine at UCLA	76	Austria	209			Danish	3
1991	114	Van Veldhuisen, D.J.	9	Psychology	339			Clinical Cancer Research	50	Middle aged	1550	Baylor College of Medicine	74	Norway	202			Norwegian	3
1990	106	Yusuf, S.	9	Social Sciences	196			Journal of Thoracic and Cardiovascular Surgery	50	Child	1453	University of Melbourne	73	India	188			Slovak	3
1989	98	Mulder, P.G.H.	9	Veterinary	326			Surgical Endoscopy and Other Interventional Techniques	50	Retrospective study	1371	Peking University	72	Iran	169			Thai	2
1988	55	Cannon, C.P.	9	Undefined	165			Neurology	50	Human tissue	1339	University of California, San Diego	70	New Zealand	125			Ukrainian	2
1987	51	Stenman, U.H.	8					American Journal of Clinical Nutrition	48	Follow-Up Studies	1327	University of Alberta	70	Czech Republic	101			Bosnian	1
1986	34	Bonfa, E.	8					Stroke	47	Time Factors	1322	Academic Medical Centre, University of Amsterdam	69	Hong Kong	99			Catalan	1
1985	22	Lipponen, P.	8					Annals of Surgery	47	Risk factor	1244	University of Florida	69	Portugal	91			Latvian	1
1984	23	Friedenreich, C.M.	8					Medicine and Science in Sports and Exercise	45	Comparative study	1149	Medizinische Universitat Wien	68	South Africa	84			Slovene	1
1983	15	Sleeper, L.A.	8					Journal of Applied Physiology	44	Young Adult	1109	Universita degli Studi di Milano	68	Ireland	78
1982	16	Sheen, I.S.	8					Gynecologic Oncology	44	Drug efficacy	1036	University of Sydney	67	Thailand	73
1981	9	Neuvonen, P.J.	8					American Journal of Gastroenterology	42	Prospective study	1030	Karolinska Institutet	66	Mexico	73
1980	5	Nesland, J.M.	8					Journal of Nutrition	42	Animals	1029	Universitatsklinikum Hamburg-Eppendorf und Medizinische Fakultat	65	Singapore	62
1979	4	Leon, M.B.	8					Nephrology Dialysis Transplantation	41	Mortality	1025	University of Alabama at Birmingham	65	Hungary	59
1978	5	Hong, M.K.	8					Breast Cancer Research and Treatment	41	Nonhuman	1008	University of Minnesota Twin Cities	65	Egypt	51
1977	3	Murphy, S.A.	8					European Journal of Cardio Thoracic Surgery	41	Cancer survival	977	McMaster University	65	Argentina	51
1976	2	Mehran, R.	8					Metabolism Clinical and Experimental	40	Outcome assessment	914	Johns Hopkins University	64	Croatia	47
1974	1	Wei, Q.	8					Urology	39	Disease severity	900	Universitair Medisch Centrum Groningen	62	Russian Federation	45
1973	2	Jang, Y.	8					Journal of Rheumatology	39	Disease association	881	Leiden University Medical Center - LUMC	62	Saudi Arabia	45
		Vincent, J.L.	8					BJU International	39	Genotype	876	Lunds Universitet	62	Malaysia	37
		Korpela, R.	8					Ophthalmology	39	Double blind procedure	859	Inserm	61	Slovenia	36
		McKinzie, S.	8					Anticancer Research	38	Double-Blind Method	848	National Cancer Institute	61	Pakistan	35
		Kent, K.M.	8					Annals of Surgical Oncology	38	Unclassified drug	811	Memorial Sloan-Kettering Cancer Center	60	Nigeria	31
		Fountzilas, G.	7					American Journal of Ophthalmology	38	Body mass	776	Helsinki University Central Hospital	59	Chile	26
		Fu, K.K.	7					Radiology	37	Case-Control Studies	767	UniversitatsSpital Zurich	59	Slovakia	24
		Cox, J.D.	7					Annals of Oncology	36	Incidence	752	Universitat Heidelberg	58	Kenya	23
		Kamboh, M.I.	7					Applied Animal Behaviour Science	36	Immunohistochemistry	751	The Johns Hopkins School of Medicine	57	Colombia	23
		Garcia, J.	7					Investigative Ophthalmology and Visual Science	35	Statistical significance	744	Universitetet i Oslo	57	Serbia	22
		Waksman, R.	7					New England Journal of Medicine	35	Cancer staging	735	Ita-Suomen yliopisto	57	Romania	21
		Hamajima, N.	7					International Journal of Obesity	35	Drug effect	734	Imperial College London	56	Tunisia	20
		Moul, J.W.	7					International Journal of Cancer	35	Child, Preschool	732	Tehran University of Medical Sciences	56	Jordan	16
		Tcheng, J.E.	7					Animal Feed Science and Technology	35	Prevalence	728	Tel Aviv University, Sackler Faculty of Medicine	55	Bulgaria	16
		Mitsudo, K.	7					Anesthesia and Analgesia	34	Protein expression	721	Seoul National University Hospital	55	Uruguay	16
		Chuang, L.M.	7					Lancet	33	Cohort Studies	718	Columbia University, College of Physicians and Surgeons	54	Estonia	15
		Montalescot, G.	7					Journal of Clinical Psychiatry	33	Risk assessment	683	Universidade Federal de Sao Paulo	54	United Arab Emirates	15
		Van De Werf, F.	7					AIDS	33	Age	679	Shanghai Jiaotong University	54	Venezuela	15
		Uusitupa, M.	7					Bone Marrow Transplantation	33	Human cell	672	University Michigan Ann Arbor	54	Puerto Rico	14
		Topol, E.J.	7					Journal of Allergy and Clinical Immunology	32	Questionnaire	666	Alma Mater Studiorum Universita di Bologna	54	Iceland	14
		Holst, J.J.	7					Diabetologia	32	Animal experiment	666	University of Western Australia	54	Lithuania	14
		Muhlestein, J.B.	7					Journal of Infectious Diseases	31	Placebo	665	University of Wisconsin Madison	54	Tanzania	13
		Schaefer, E.J.	7					National Medical Journal of China	31	Infant	662	National Taiwan University Hospital	54	Indonesia	12
		Thijs, L.	7					Cancer Epidemiology Biomarkers and Prevention	31	Multicenter study	656	Fudan University	53	Malawi	12
		Kollef, M.H.	7					American Journal of Obstetrics and Gynecology	31	Normal human	651	Kobenhavns Universitet	53	Bangladesh	11
		Gibson, C.M.	7					Spine	30	Hypertension	651	VU University Medical Center	52	Lebanon	10
		Strange, R.C.	7					Heart	30	Sex difference	643	McGill University	52	Philippines	10
		Ellis, S.G.	7					Archives of Physical Medicine and Rehabilitation	30	Methodology	641	Seoul National University	52	Ethiopia	10
		Pichard, A.D.	7					American Journal of Respiratory and Critical Care Medicine	29	Survival Rate	641	Maastricht University	52	Yugoslavia	10
		Fryer, A.A.	7					Antimicrobial Agents and Chemotherapy	29	Survival Analysis	638	Medizinische Hochschule Hannover MHH	52	Viet Nam	10
		Georgoulias, V.	7					Laryngoscope	29	Scoring system	636	Seoul National University College of Medicine	51	Uganda	9
		Kuznetsova, T.	7					Digestive Diseases and Sciences	29	Cohort analysis	633	University of Athens	51	Peru	8
		Armstrong, P.W.	7					Oncology Reports	29	Questionnaires	604	Hospital Clinic Barcelona	51	Kuwait	8
		Seljeflot, I.	7					Lung Cancer	29	Correlation analysis	595	Universita degli Studi di Roma La Sapienza	50	Costa Rica	7
		Kreienberg, R.	7					British Journal of Surgery	28	Pathology	580	Veterans General Hospital-Taipei	49	Latvia	7
		Knuuti, J.	6					Pediatric Infectious Disease Journal	28	Severity of Illness Index	563	University of Queensland	49	Bosnia and Herzegovina	7
		Davidson, B.	6					Journal of Hypertension	28	Survival rate	562	Sahlgrenska Universitetssjukhuset	49	Mozambique	6
		Ganser, A.	6					Hepato Gastroenterology	27	Age Factors	560	Harvard School of Public Health	49	Nepal	5
		Gonzalez-Reimers, E.	6					European Journal of Clinical Nutrition	27	Neoplasm Staging	553	Radboud University Nijmegen Medical Centre	48	Ghana	5
		Delgado-Rodriguez, M.	6					Human Pathology	27	Survival	553	Ohio State University	48	Morocco	5
		Devereux, R.B.	6					World Journal of Surgery	27	Physiology	551	Universite de Montreal	48	Gambia	5
		Gheorghiade, M.	6					Clinical Endocrinology	27	Overall survival	547	University of California, Los Angeles	48	Jamaica	5
		Herrmann, H.C.	6					European Journal of Applied Physiology	27	Cross-Sectional Studies	544	Emory University	47	Sri Lanka	5
		Campo, E.	6					Journal of the American Geriatrics Society	27	Metabolism	541	Northwestern University Feinberg School of Medicine	47	Trinidad and Tobago	5
		Bohm, M.	6					Asian Pacific Journal of Cancer Prevention	27	Drug safety	539	Columbia University Medical Center	47	Zimbabwe	4
		Kim, S.J.	6					Clinical Infectious Diseases	26	Smoking	537	Turun yliopisto	46	Qatar	4
		Kadota, K.	6					Journal of Pediatrics	26	Blood	525	UC Davis	46	Botswana	4
		Erbel, R.	6					Journal of Nuclear Medicine	26	Histopathology	517	GlaxoSmithKline	46	Cameroon	4
		Granger, C.B.	6					Chinese Journal of Cancer Prevention and Treatment	26	Multivariate Analysis	517	Helse Bergen Haukeland University Hospital	46	Cyprus	4
		Jung, S.H.	6					Journal of Heart and Lung Transplantation	26	Prediction	514	SungKyunKwan University, School of Medicine	44	Guinea-Bissau	4
		Dunst, J.	6					Kidney International	26	Middle Age	511	Indiana University School of Medicine Indianapolis	44	Papua New Guinea	3
		Fritsche, A.	6					Annals of the Rheumatic Diseases	26	Animal	511	University of Chicago	44	Sudan	3
		Boyle, P.	6					Bone	25	Intermethod comparison	509	Stanford University School of Medicine	44	Cote d'Ivoire	3
		Moore, D.H.	6					Journal of Pediatric Surgery	25	Diabetes mellitus	507	University of Athens Medical School	44	Oman	3
		Kuller, L.H.	6					Theriogenology	25	Obesity	499	National Yang-Ming University Taiwan	44	Senegal	3
		Horowitz, M.	6					Thorax	25	Pregnancy	497	University of Tennessee Health Science Center	43	Barbados	3
		Ellis, I.O.	6					European Journal of Endocrinology	25	United States	487	The University of Hong Kong	43	Algeria	3
		De Maertelaer, V.	6					BMC Cancer	25	Human experiment	486	Icahn School of Medicine at Mount Sinai	43	Albania	3
		Lee, S.H.	6					Journal of Hepatology	24	School child	485	Monash University	43	Macedonia	3
		Kahn, S.E.	6					Alimentary Pharmacology and Therapeutics	24	Analysis of Variance	485	Columbia University in the City of New York	43	Syrian Arab Republic	3
		Ford, I.	6					American Journal of Roentgenology	24	Predictive Value of Tests	482	University Medical Center Utrecht	43	Haiti	3
		Hochman, J.S.	6					Catheterization and Cardiovascular Interventions	24	Multivariate analysis	474	Universitat de Barcelona	42	Ukraine	3
		Hortobagyi, G.N.	6					European Journal of Cancer	24	Postoperative Complications	474	Rigshospitalet	42	Georgia	2
		Li, C.S.	6					American Journal of Surgery	24	Hospitalization	473	Charles University in Prague	42	Burkina Faso	2
		Louis, E.D.	6					British Journal of Nutrition	24	Insulin	471	Yonsei University College of Medicine	42	Nicaragua	2
		Matsuo, K.	6					Gastroenterology	24	Preschool child	470	Yale University School of Medicine	42	Belarus	2
		Melander, O.	6					Chinese Medical Journal	24	Biological Markers	467	Capital Medical University China	42	El Salvador	2
		Metzger, U.	6					Hypertension	23	Glucose	466	The Catholic University of Korea	41	Ecuador	2
		Kirklin, J.K.	6					Journal of Neurosurgery	23	Statistical analysis	460	University of Ulsan, College of Medicine	41	Congo	2
		Bacchetti, P.	6					European Journal of Gastroenterology and Hepatology	23	Postoperative complication	439	Wayne State University	41	Panama	2
		Milano, G.	6					Diabetic Medicine	23	Exercise	438	Stanford University	41	Seychelles	2
		Ahmed, A.	6					Scandinavian Journal of Gastroenterology	23	Support, Non-U.S. Gov't	436	Keck School of Medicine of USC	41	Armenia	2
		Hohnloser, S.H.	6					Gastrointestinal Endoscopy	22	Pathophysiology	433	University of Bristol	41	Guatemala	2
		Moses, J.W.	6					British Journal of Ophthalmology	22	Quality of life	433	Sun Yat-Sen University	41	Zambia	2
		Bae, D.S.	6					Arquivos Brasileiros De Cardiologia	22	Clinical feature	431	University of Miami Leonard M. Miller School of Medicine	41	Brunei Darussalam	1
		Nakopoulou, L.	6					Diabetes Research and Clinical Practice	22	Logistic Models	431	Arhus Universitetshospital	41	Bolivia	1
		Kim, J.H.	6					Journal of Affective Disorders	22	Comorbidity	428	Case Western Reserve University	40	Benin	1
		Niskanen, L.	6					Radiotherapy and Oncology	22	Body Mass Index	427	University of Glasgow	40	Honduras	1
		Nobuyoshi, M.	6					Obstetrics and Gynecology	22	Risk Assessment	427	Johns Hopkins Bloomberg School of Public Health	40	Netherlands Antilles	1
		Onat, A.	6					Journal of Acquired Immune Deficiency Syndromes	22	Heart infarction	426	Beth Israel Deaconess Medical Center	40	Bahrain	1
		Chung, C.H.	6					Arthritis and Rheumatism	21	Breast Neoplasms	423	Oregon Health and Science University	39	Gabon	1
		Park, S.W.	6					Journal of Antimicrobial Chemotherapy	21	Animal model	419	University of Pennsylvania, Health System	39	Antigua and Barbuda	1
		Pfreundschuh, M.	6					Eye	21	Breast cancer	418	University Central Hospital Kuopio	39	Fiji	1
		Colombo, A.	6					Journal of Periodontology	21	Disease course	416	University of Utah	39	Rwanda	1
		Pollack, A.	6					Zhonghua Yi Xue Za Zhi	21	Disease-Free Survival	411	University of Southern California	39	Lesotho	1
		Rankinen, T.	6					Current Medical Research and Opinion	21	Blood Pressure	408	Boston University School of Medicine	38	Libyan Arab Jamahiriya	1
		Rao, D.C.	6					Journal of the National Cancer Institute	21	Genetics	407	University of Pittsburgh Medical Center	38	Palestine	1
		Roberts, S.A.	6					Tumor Biology	21	Sex Factors	405	Universita degli Studi di Torino	38	Kazakhstan	1
		Horne, B.D.	6					Intensive Care Medicine	21	Animal tissue	402	Saint Michael's Hospital University of Toronto	38	Luxembourg	1
		Koike, K.	6					Journal of Surgical Research	21	Treatment response	396	University of Iowa	38	Macao	1
		Rupprecht, H.J.	6					Journal of Gastroenterology and Hepatology Australia	21	Protein blood level	396	Universita degli Studi di Padova	37	North Korea	1
		Satler, L.F.	6					Schizophrenia Research	20	Time	396	Tel Aviv University	37	Madagascar	1
		Seifert, B.	6					American Journal of Medicine	20	Polymorphism, Genetic	390	Malmo University Hospital	37	Dominican Republic	1
		Shepherd, F.A.	6					Vaccine	20	Cancer radiotherapy	389	Kyoto University	37	Dominica	1
		Huber, K.	6					Human Reproduction	20	Treatment duration	388	Medical University of South Carolina	37	Democratic Republic Congo	1
		Stefanadis, C.	6					Diseases of the Colon and Rectum	20	Myocardial Infarction	384	University of New South Wales UNSW Australia	37	Mali	1
		Giaccone, G.	6					Journal of Glaucoma	20	Glucose blood level	376	Ludwig-Maximilians-Universitat Munchen	37	Kyrgyzstan	1
		Goodman, S.G.	6					American Journal of Hypertension	19	Genetic association	368	Children's Hospital Boston	37	Moldova	1
		Steg, P.G.	6					Journal of Neuro Oncology	19	Postoperative period	367	University of Cambridge	37	Iraq	1
		Sturgis, E.M.	6					Asian Australasian Journal of Animal Sciences	19	Triacylglycerol	365	Chang Gung Memorial Hospital	37	Guadeloupe	1
		Keramopoulos, A.	6					Carcinogenesis	19	Infant, Newborn	364	University of Calgary	36	Greenland	1
		Sun, X.F.	6					Journal of Bone and Mineral Research	19	Coronary artery disease	364	Emory University School of Medicine	36	Yemen	1
		Swedberg, K.	6					Journal of Strength and Conditioning Research	19	Proportional Hazards Models	361	Pfizer	36	Namibia	1
		Tarnopolsky, M.A.	6					Clinical Science	19	Depression	360	University Hospital of Tampere	36	Cambodia	1
		Chang, F.Y.	6					Obesity	19	Side effect	359	Western University	36	Mongolia	1
		Komaki, R.	6					Pediatric Pulmonology	19	Surgical technique	358	Prince of Wales Hospital Hong Kong	36
		Terracciano, L.	6					Journal of Trauma Injury Infection and Critical Care	19	Body weight	356	Katholieke Universiteit Leuven	36
		Arnesen, H.	6					PACE Pacing and Clinical Electrophysiology	18	Dose-Response Relationship, Drug	355	UT Southwestern Medical Center	36
		Vahlberg, T.	6					Medical Oncology	18	Polymerase chain reaction	349	Wake Forest University School of Medicine	36
		Wareham, N.J.	6					American Journal of Physiology Regulatory Integrative and Comparative Physiology	18	Demography	347	Universite Laval	36
		Westendorp, R.G.J.	6					American Journal of Kidney Diseases	18	Recurrence	347	Klinikum der Universitat Munchen	35
		White, N.J.	6					Journal of Thoracic Oncology	18	Nausea	345	University of Ottawa, Canada	35
		Xu, R.H.	6					American Journal of Neuroradiology	18	Diarrhea	342	Weill Cornell Medical College	34
		Yudkin, J.S.	6					Annals of Pharmacotherapy	18	Cardiovascular risk	342	University of Kentucky	34
		Relling, M.V.	6					Annals of Internal Medicine	18	Dose response	342	Cardiff University	34
		Rehak, P.	6					Respirology	18	Confidence interval	341	Universitat Wien	34
		Giannopoulou, I.	6					Retina	18	Tumor Markers, Biological	340	University of Michigan Medical School	34
		Cauley, J.A.	5					International Journal of Gynecological Cancer	18	Gene frequency	338	Ulleval University Hospital	34
		Undefined	5					Journal of the American College of Surgeons	18	Cancer patient	337	Seoul National University Bundang Hospital	34
