# Supplementary material for: A surge of p-values between 0.041 and 0.049 in recent decades (but negative results are increasing rapidly too)
Source: PeerJ. 2015 Jan 22;3:e733. doi: 10.7717/peerj.733 (PMC4312079; doi:10.7717/peerj.733)
Supplement: Supplemental Information [file peerj-03-733-s007.zip › Supplementary material/Searches_15_nov_2014/027.csv]

Scopus refine results values
Your query : (ABS({p = 0.061} OR {p = .061} OR {p = 0.062} OR {p = .062} OR {p = 0.063} OR {p = .063} OR {p = 0.064} OR {p = .064} OR {p = 0.065} OR {p = .065} OR {p = 0.066} OR {p = .066} OR {p = 0.067} OR {p = .067} OR {p = 0.068} OR {p = .068} OR {p = 0.069} OR {p = .069}))
Number of results : 8970
YEAR		AUTHOR NAME		SUBJECT AREA		DOCUMENT TYPE		SOURCE TITLE		KEYWORD		AFFILIATION		COUNTRY		SOURCE TYPE		LANGUAGE
2015	2	Kim, S.W.	7	Agricultural and Biological Sciences	668	Article	8421	Plos One	107	Article	7606	VA Medical Center	116	United States	2560	Journals	8918	English	8384
2014	851	Camilleri, M.	7	Arts and Humanities	26	Article in Press	188	Journal of Animal Science	77	Human	7324	University of California, San Francisco	68	United Kingdom	727	Conference Proceedings	25	Chinese	269
2013	939	Dunshea, F.R.	7	Biochemistry, Genetics and Molecular Biology	1771	Conference Paper	180	International Journal of Radiation Oncology Biology Physics	59	Female	6467	Duke University School of Medicine	67	Germany	597	Books	11	Spanish	82
2012	849	Ahmed, A.	7	Business, Management and Accounting	4	Review	154	Journal of Clinical Oncology	49	Humans	6079	Mayo Clinic	61	China	572	Book Series	9	German	57
2011	684	Zinsmeister, A.R.	7	Chemical Engineering	23	Book Chapter	7	Annals of Thoracic Surgery	46	Male	6045	Universidade de Sao Paulo - USP	61	Japan	462	Trade Publications	1	Portuguese	43
2010	570	Ioannidis, J.P.A.	6	Chemistry	39	Short Survey	6	American Journal of Cardiology	45	Adult	5560	Helsinki University Central Hospital	61	Canada	415	Undefined	6	Japanese	31
2009	563	Kivela, T.	6	Computer Science	15	Note	4	Cancer	44	Controlled study	4631	University of Texas M. D. Anderson Cancer Center	60	Italy	356			Turkish	31
2008	494	Feuer, W.J.	6	Decision Sciences	5	Erratum	1	Journal of Vascular Surgery	43	Priority journal	4377	Brigham and Women's Hospital	59	South Korea	350			French	24
2007	512	Leon, M.B.	6	Dentistry	141	Letter	1	Journal of Clinical Endocrinology and Metabolism	43	Major clinical study	3837	University of Toronto	59	Netherlands	301			Polish	18
2006	445	Courneya, K.S.	6	Earth and Planetary Sciences	21	Undefined	8	Journal of Urology	41	Middle Aged	3820	Erasmus University Medical Center	58	Spain	291			Czech	16
2005	389	Ji, J.D.	6	Economics, Econometrics and Finance	3			Journal of the American College of Cardiology	41	Aged	3643	Massachusetts General Hospital	55	Australia	281			Korean	16
2004	353	Jarkovsky, J.	6	Energy	2			Chest	38	Clinical article	1689	Harvard Medical School	53	France	259			Croatian	15
2003	323	Pluske, J.R.	6	Engineering	60			Animal Feed Science and Technology	35	Treatment Outcome	1303	Peking University	53	Turkey	256			Italian	15
2002	280	Zivadinov, R.	6	Environmental Science	135			Transplantation Proceedings	35	Adolescent	1281	University of Washington Seattle	52	Sweden	221			Russian	15
2001	259	Song, G.G.	6	Health Professions	276			Circulation	34	Clinical trial	1236	University of Pittsburgh	50	Brazil	215			Hebrew	6
2000	234	Syrjanen, K.	6	Immunology and Microbiology	410			European Journal of Cardio Thoracic Surgery	33	Aged, 80 and over	1162	Cleveland Clinic Foundation	47	Finland	204			Slovak	5
1999	181	Kim, S.B.	5	Materials Science	19			Clinical Cancer Research	33	Randomized controlled trial	1116	UCL	44	Switzerland	197			Arabic	4
1998	135	Li, W.	5	Mathematics	8			Journal of Thoracic and Cardiovascular Surgery	32	Retrospective Studies	1111	The University of North Carolina at Chapel Hill	44	Taiwan	195			Serbian	4
1997	173	Gignoux, M.	5	Medicine	7481			Ophthalmology	32	Controlled clinical trial	1041	Charite - Universitatsmedizin Berlin	44	Greece	143			Bosnian	3
1996	140	Hellmich, M.	5	Multidisciplinary	10			World Journal of Gastroenterology	32	Follow up	1026	University of Melbourne	44	Denmark	137			Bulgarian	3
1995	109	Koh, K.K.	5	Neuroscience	453			Investigative Ophthalmology and Visual Science	31	Treatment outcome	1012	Karolinska University Hospital	43	Belgium	136			Hungarian	3
1994	89	Cho, J.G.	5	Nursing	297			Anticancer Research	31	Prognosis	948	Helsingin Yliopisto	42	Poland	130			Romanian	3
1993	85	Jiang, W.G.	5	Pharmacology, Toxicology and Pharmaceutics	354			Gynecologic Oncology	30	Risk Factors	857	University of Pennsylvania	42	Austria	128			Greek	2
1992	70	Chen, W.	5	Physics and Astronomy	86			Neurology	29	Middle aged	855	University Michigan Ann Arbor	42	Iran	119			Catalan	1
1991	50	Houle, K.M.	5	Psychology	150			International Journal of Cardiology	28	Prospective Studies	851	University of Alabama at Birmingham	41	India	105			Danish	1
1990	38	Launois, B.	5	Social Sciences	83			Stroke	28	Retrospective study	814	University of Athens	41	Norway	104			Dutch	1
1989	37	Jeremic, B.	5	Veterinary	175			Annals of Surgical Oncology	27	Child	746	University of Ulsan, College of Medicine	40	Israel	97			Swedish	1
1988	15	Hsu, W.H.	5	Undefined	127			Urology	27	Follow-Up Studies	744	Fudan University	39	Czech Republic	65
1987	18	Liu, W.	5					Blood	26	Human tissue	741	Tehran University of Medical Sciences	39	Hong Kong	60
1986	13	Inaba, M.	5					European Heart Journal	26	Time Factors	676	King's College London	38	New Zealand	57
1985	11	Hemminki, K.	5					International Journal of Cancer	26	Risk factor	665	Seoul National University College of Medicine	37	Portugal	51
1984	8	Kennedy, J.L.	5					American Heart Journal	26	Comparative study	636	Universitair Medisch Centrum Groningen	37	Thailand	44
1983	11	Magann, E.F.	5					British Journal of Cancer	25	Young Adult	614	Medizinische Universitat Wien	37	Ireland	41
1982	7	Greil, R.	5					BJU International	24	Animals	610	Academic Medical Centre, University of Amsterdam	36	Hungary	38
1981	10	Melander, O.	5					Breast Cancer Research and Treatment	23	Prospective study	571	The University of British Columbia	36	Singapore	38
1980	7	Miller, K.	5					Journal of Nutrition	22	Mortality	567	Washington University in St. Louis, School of Medicine	36	Argentina	35
1979	4	Mintz, G.S.	5					American Journal of Clinical Nutrition	21	Drug efficacy	551	University of California, San Diego	36	South Africa	35
1978	3	Mittal, B.	5					Spine	21	Outcome assessment	545	Baylor College of Medicine	35	Mexico	32
1977	2	Moss, A.J.	5					Atherosclerosis	21	Cancer survival	543	Leiden University Medical Center - LUMC	35	Serbia	30
1976	3	Mullan, B.P.	5					Transplantation	21	Nonhuman	515	SungKyunKwan University, School of Medicine	35	Egypt	28
1975	2	Nishizawa, Y.	5					Asian Pacific Journal of Cancer Prevention	21	Genotype	504	Universita degli Studi di Milano	35	Saudi Arabia	27
1966	1	Pectasides, D.	5					Radiology	20	Disease severity	491	University of Alberta	35	Croatia	27
1961	1	Peters, T.J.	5					Oncology Reports	20	Disease association	469	University Medical Center Utrecht	35	Malaysia	22
		Love, T.E.	5					Annals of Oncology	20	Cancer staging	460	University of Athens Medical School	35	Russian Federation	21
		Presti, J.C.	5					American Journal of Kidney Diseases	20	Unclassified drug	458	Karolinska Institutet	34	Slovenia	17
		Pyrhonen, S.	5					Hepato Gastroenterology	20	Body mass	452	Sun Yat-Sen University	34	Pakistan	16
		Roseen, R.M.	5					Surgical Endoscopy and Other Interventional Techniques	19	Case-Control Studies	448	University of Sydney	34	Nigeria	13
		Kleiman, N.S.	5					Journal of Clinical Psychiatry	19	Double-Blind Method	414	Lunds Universitet	34	Romania	13
		Satler, L.F.	5					Journal of Rheumatology	19	Statistical significance	413	University of Minnesota Twin Cities	34	Slovakia	13
		Schreiber, S.	5					Poultry Science	19	Drug effect	409	Helse Bergen Haukeland University Hospital	34	Kenya	12
		Schuster, T.	5					Laryngoscope	19	Double blind procedure	408	Ohio State University	33	Chile	11
		Houle, J.J.	5					Metabolism Clinical and Experimental	19	Immunohistochemistry	403	McMaster University	33	Lithuania	11
		Serruys, P.W.	5					Applied Animal Behaviour Science	19	Methodology	397	National Taiwan University Hospital	33	Bulgaria	11
		Ferrucci, L.	5					Anesthesia and Analgesia	18	Age	395	David Geffen School of Medicine at UCLA	32	Colombia	10
		Staessen, J.A.	5					Diabetes Care	18	Incidence	385	Seoul National University	32	Uganda	10
		Stehouwer, C.D.A.	5					Chinese Journal of Cancer Prevention and Treatment	18	Prevalence	374	University of Florida	32	Tunisia	10
		Steinberg, S.M.	5					Thorax	17	Protein expression	373	Universitat Heidelberg	32	Zimbabwe	8
		Sungkanuparph, S.	5					Journal of Pediatrics	17	Cohort Studies	369	UniversitatsSpital Zurich	32	Bangladesh	8
		Sutton-Tyrrell, K.	5					Nephrology Dialysis Transplantation	17	Correlation analysis	367	National Yang-Ming University Taiwan	32	Kuwait	8
		Ballestero, T.P.	5					Alimentary Pharmacology and Therapeutics	17	Scoring system	366	Ludwig-Maximilians-Universitat Munchen	31	Iceland	8
		Waksman, R.	5					Annals of Surgery	17	Survival Rate	364	Kobenhavns Universitet	31	Puerto Rico	8
		Wallentin, L.	5					Journal of Bone and Joint Surgery Series A	16	Pathology	361	Case Western Reserve University	30	Indonesia	7
		Wolf, G.T.	5					World Journal of Surgery	16	Child, Preschool	355	Turun yliopisto	30	Peru	7
		Zareba, W.	5					Human Pathology	16	Neoplasm Staging	354	University of California, Los Angeles	30	Venezuela	7
		Ito, Y.	4					Lancet	16	Metabolism	352	Ita-Suomen yliopisto	30	Qatar	6
		Koren, G.	4					Journal of Trauma Injury Infection and Critical Care	16	Placebo	351	Tel Aviv University, Sackler Faculty of Medicine	29	Bosnia and Herzegovina	5
		Hanson, J.	4					Critical Care Medicine	16	Risk assessment	349	Universite de Montreal	29	Jordan	5
		Kim, T.Y.	4					Bone Marrow Transplantation	16	Survival rate	348	Veterans General Hospital-Taipei	29	Tanzania	5
		Eron, J.J.	4					Current Medical Research and Opinion	15	Multicenter study	345	Medizinische Hochschule Hannover MHH	29	Ghana	5
		Collan, Y.	4					Respiratory Medicine	15	Hypertension	341	Chang Gung Memorial Hospital	29	Viet Nam	5
		Carrabba, N.	4					European Journal of Applied Physiology	15	Histopathology	340	Icahn School of Medicine at Mount Sinai	28	Ethiopia	4
		Duncan, W.	4					Lung Cancer	15	Survival Analysis	338	National Cancer Institute	28	Estonia	4
		Dusek, L.	4					European Journal of Cancer	14	Cohort analysis	338	Universidade Federal de Sao Paulo	28	Morocco	4
		Lieberman, J.A.	4					Journal of Acquired Immune Deficiency Syndromes	14	Human cell	329	University Central Hospital Kuopio	28	Costa Rica	4
		Beauchet, O.	4					American Journal of Neuroradiology	14	Animal	328	Hospital Clinic Barcelona	28	Cuba	4
		Kane, C.J.	4					International Journal of Gynecological Cancer	14	Animal experiment	326	Inserm	27	Lebanon	4
		Gong, G.	4					Journal of Strength and Conditioning Research	14	Infant	322	VU University Medical Center	27	Philippines	4
		Chun, H.K.	4					BMC Cancer	14	Overall survival	319	Johns Hopkins University	27	Ukraine	4
		Davidson, B.	4					Diseases of the Colon and Rectum	14	Physiology	317	Universitetet i Oslo	27	Papua New Guinea	4
		Grossman, H.B.	4					British Journal of Clinical Pharmacology	14	Prediction	311	Charles University in Prague	27	Yugoslavia	4
		Korpela, R.	4					Hypertension	14	Sex difference	309	University of Queensland	27	Jamaica	4
		Kaibara, N.	4					International Journal of Obesity	14	Severity of Illness Index	300	Johns Hopkins Bloomberg School of Public Health	26	Latvia	3
		Ellis, S.G.	4					European Radiology	14	Drug safety	299	Oulun Yliopisto	26	United Arab Emirates	3
		Evans, A.E.	4					Digestive Diseases and Sciences	14	Normal human	291	Northwestern University Feinberg School of Medicine	26	Malawi	3
		Colombo, A.	4					Journal of Cataract and Refractive Surgery	14	Questionnaire	287	Chang Gung University	26	Mozambique	3
		Cho, Y.B.	4					American Journal of Ophthalmology	14	Age Factors	284	Arhus Universitetshospital	26	Uruguay	3
		Gamble, G.	4					American Journal of Gastroenterology	14	Multivariate Analysis	284	Katholieke Universiteit Leuven	26	Oman	3
		Chauhan, S.P.	4					Journal of Heart and Lung Transplantation	14	Pregnancy	276	Eli Lilly and Company	26	Palestine	3
		Lee, W.Y.	4					American Journal of Clinical Oncology Cancer Clinical Trials	14	Blood	273	The Johns Hopkins School of Medicine	25	Bahrain	3
		Leung, P.C.	4					AIDS	14	Postoperative complication	270	The Catholic University of Korea	25	Cyprus	3
		Gondi, V.	4					British Journal of Ophthalmology	14	Intermethod comparison	268	Universitatsklinikum Hamburg-Eppendorf und Medizinische Fakultat	25	Belarus	2
		Finkelstein, J.S.	4					Annals of the Rheumatic Diseases	14	Diabetes mellitus	267	Rigshospitalet	25	Senegal	2
		Hong, M.K.	4					Journal of Surgical Research	13	United States	265	Pfizer	25	Libyan Arab Jamahiriya	2
		Im, S.A.	4					Clinical Transplantation	13	Questionnaires	264	Memorial Sloan-Kettering Cancer Center	25	Dominican Republic	2
		Crea, F.	4					Thrombosis and Haemostasis	13	Survival	260	Maastricht University	25	Ecuador	2
		Hansen, H.S.	4					Thyroid	13	Genetics	258	St. Olavs Hospital	25	Fiji	2
		Criqui, M.H.	4					Journal of Affective Disorders	13	Smoking	258	Shanghai Jiaotong University	25	Syrian Arab Republic	2
		Guralnik, J.M.	4					American Journal of Obstetrics and Gynecology	13	Breast cancer	256	Alma Mater Studiorum Universita di Bologna	25	Gambia	2
		Kandzari, D.E.	4					European Journal of Endocrinology	13	Cross-Sectional Studies	256	University of New South Wales UNSW Australia	25	Georgia	2
		Leibovich, B.C.	4					Journal of Gastroenterology and Hepatology Australia	13	Breast Neoplasms	255	Imperial College London	24	Nepal	2
		Kent, K.M.	4					Gut	13	Obesity	254	Universita degli Studi di Firenze	24	Cote d'Ivoire	1
		Kuller, L.H.	4					British Journal of Surgery	13	Postoperative Complications	253	Universitatsspital Basel	24	Congo	1
		Knuuti, J.	4					National Medical Journal of China	13	Analysis of Variance	251	Hospital for Sick Children University of Toronto	24	Central African Republic	1
		Blann, A.D.	4					FASEB Journal	13	Biological Markers	251	University at Buffalo State University of New York	24	Cambodia	1
		Kemmler, W.	4					Journal of the American College of Surgeons	13	School child	248	University of Wisconsin Madison	24	Brunei Darussalam	1
		Ahn, J.H.	4					Journal of Infectious Diseases	13	Predictive Value of Tests	244	Emory University	23	Barbados	1
		Lee, Y.H.	4					Journal of Applied Physiology	13	Hospitalization	242	Universitat de Barcelona	23	Armenia	1
		Han, S.W.	4					Gastrointestinal Endoscopy	13	Glucose	240	The University of Hong Kong	23	Andorra	1
		Groshen, S.	4					European Journal of Radiology	13	Nuclear magnetic resonance imaging	238	Western University	23	Algeria	1
		Lim, H.Y.	4					Chinese Journal of Clinical Rehabilitation	13	Clinical feature	236	Kyoto University	23	Kazakhstan	1
		Lin, C.S.	4					Journal of Endourology	13	Treatment duration	233	Columbia University in the City of New York	23	Macedonia	1
		Lipponen, P.K.	4					Hepatology	12	Human experiment	232	University of Western Australia	23	Sri Lanka	1
		Lohse, C.M.	4					Leukemia and Lymphoma	12	Middle Age	230	Chinese University of Hong Kong	22	Burkina Faso	1
		Makaroun, M.S.	4					Tumor Biology	12	Multivariate analysis	228	UC Davis	22	Madagascar	1
		Malik, M.	4					Cancer Letters	12	Postoperative period	228	Akademiska Sjukhuset	22	Laos	1
		Marz, W.	4					Radiotherapy and Oncology	12	Disease-Free Survival	227	University of Bristol	22	Liberia	1
		Mauri, L.	4					Supportive Care in Cancer	12	Cancer radiotherapy	227	Seoul National University Hospital	22	Guinea-Bissau	1
		McKinzie, S.	4					Journal of Bone and Mineral Research	12	Statistical analysis	226	Universidad Autonoma de Barcelona	22	Albania	1
		Mehta, M.P.	4					Archives of Physical Medicine and Rehabilitation	12	Treatment response	225	University of Iowa	22	Mali	1
		Chon, C.Y.	4					Osteoporosis International	12	Genetic association	224	Prince of Wales Hospital Hong Kong	22	Trinidad and Tobago	1
		Meltzer, H.Y.	4					Clinical Pharmacology and Therapeutics	12	Body Mass Index	220	Mayo Medical School	22	Malta	1
		Migliorini, A.	4					Cancer Research	12	Pathophysiology	220	University of Oxford	22	Guam	1
		Milicic, B.	4					Kidney International	12	Polymerase chain reaction	219	Sahlgrenska Universitetssjukhuset	22	Turkmenistan	1
		Han, K.H.	4					Graefe S Archive for Clinical and Experimental Ophthalmology	12	Quality of life	218	University of Michigan Medical School	22	Faroe Islands	1
		Min, C.K.	4					Chinese Journal of Clinical Oncology	12	Time	217	Friedrich-Alexander-Universität Erlangen-Nürnberg	21	El Salvador	1
		Blute, M.L.	4					Anesthesiology	12	Risk Assessment	217	University of Calgary	21	Lesotho	1
		Erbel, R.	4					Diabetologia	12	Preschool child	217	Universitssjukhuset i Lund	21	Namibia	1
		Morselli-Labate, A.M.	4					American Journal of Respiratory and Critical Care Medicine	12	Polymorphism, Genetic	214	Yonsei University	21	Dominica	1
		Blaak, E.E.	4					Obstetrics and Gynecology	11	Comorbidity	213	University of Birmingham	21	Sudan	1
		Moutsopoulos, H.M.	4					Cerebrovascular Diseases	11	Disease course	213	Indiana University School of Medicine Indianapolis	21	Gabon	1
		Gibson, C.M.	4					British Journal of Nutrition	11	Animal model	212	Turun Yliopistollinen Keskussairaala	21	French Polynesia	1
		Munkarah, A.R.	4					Carcinogenesis	11	Diarrhea	211	Capital Medical University China	21	North Korea	1
		Murphy, S.A.	4					European Journal of Clinical Nutrition	11	Heart infarction	210	Columbia University Medical Center	21	Zambia	1
		Nakopoulou, L.	4					Cornea	11	Single nucleotide polymorphism	208	McGill University	20	Monaco	1
		Niccoli, G.	4					Clinical Infectious Diseases	11	Cancer surgery	208	Radboud University Nijmegen Medical Centre	20
		Nicholson, R.I.	4					Medicine and Science in Sports and Exercise	11	Recurrence	208	Johann Wolfgang Goethe Universitat Frankfurt am Main	20
		Nieman, D.C.	4					Rheumatology International	11	Insulin	207	University Hospital of Tampere	20
		Nieto, R.	4					Annals of Plastic Surgery	11	Cancer patient	207	University of Adelaide	20
		Hong, Y.J.	4					Diabetes Research and Clinical Practice	11	Nausea	206	Medical College of Wisconsin	20
		Nuutila, P.	4					Clinical Endocrinology	11	Genetic Predisposition to Disease	205	Keck School of Medicine of USC	20
		Nygaard, K.	4					Tumori	11	Logistic Models	204	Sichuan University	20
		Oh, D.Y.	4					Clinical Science	11	Gene frequency	204	University of Virginia	20
		Okumura, K.	4					Catheterization and Cardiovascular Interventions	11	Antineoplastic Combined Chemotherapy Protocols	203	Universitat zu Koln	20
		Panahi, Y.	4					Journal of the American Geriatrics Society	11	Lymph node metastasis	203	Beth Israel Deaconess Medical Center	20
		Park, I.A.	4					Japanese Journal of Clinical Oncology	11	Triacylglycerol	201	Universita degli Studi di Roma La Sapienza	20
		Park, J.C.	4					PACE Pacing and Clinical Electrophysiology	11	Cancer recurrence	200	Zhejiang University	19
		Park, J.Y.	4					Journal of Neurology	11	Computer assisted tomography	200	Yale University	19
		Parodi, G.	4					Diseases of the Esophagus	11	Protein blood level	200	University Hospital Maastricht	19
		Boersma, E.	4					Journal of Neurosurgery	11	Side effect	199	Weill Cornell Medical College	19
		Kubista, E.	4					American Journal of Hypertension	10	Support, Non-U.S. Gov't	197	Duke University	19
		Pichard, A.D.	4					Surgery	10	Coronary artery disease	196	Julius-Maximilians-Universitat Wurzburg	19
		Pilz, S.	4					European Journal of Surgical Oncology	10	Tumor Markers, Biological	195	University of Saskatchewan	19
		Aguilera, J.F.	4					European Urology	10	Proportional Hazards Models	193	University of Miami Leonard M. Miller School of Medicine	19
		Antoniucci, D.	4					Journal of Clinical Periodontology	10	Blood Pressure	192	Cardiff University	19
		Pruneri, G.	4					Beijing Da Xue Xue Bao Yi Xue Ban Journal of Peking University Health Sciences	10	Allele	192	University of Edinburgh	19
		Pui, C.H.	4					European Journal of Nuclear Medicine and Molecular Imaging	10	Case control study	191	University of Illinois at Chicago	19
		Puzyrev, V.P.	4					Scandinavian Journal of Gastroenterology	10	Antineoplastic agent	191	Universidade Estadual de Campinas	19
		Burton, D.	4					Journal of Neural Transmission	10	Glucose blood level	190	Universita Cattolica del Sacro Cuore, Rome	19
		Quinn, T.C.	4					Journal of Cancer Research and Clinical Oncology	10	Infant, Newborn	190	Harvard School of Public Health	19
		Ramasamy, D.P.	4					Journal of Periodontology	10	Sensitivity and Specificity	189	Stanford University School of Medicine	19
