# Supplementary material for: A surge of p-values between 0.041 and 0.049 in recent decades (but negative results are increasing rapidly too)
Source: PeerJ. 2015 Jan 22;3:e733. doi: 10.7717/peerj.733 (PMC4312079; doi:10.7717/peerj.733)
Supplement: Supplemental Information [file peerj-03-733-s007.zip › Supplementary material/Searches_15_nov_2014/028.csv]

Scopus refine results values
Your query : (ABS({p = 0.071} OR {p = .071} OR {p = 0.072} OR {p = .072} OR {p = 0.073} OR {p = .073} OR {p = 0.074} OR {p = .074} OR {p = 0.075} OR {p = .075} OR {p = 0.076} OR {p = .076} OR {p = 0.077} OR {p = .077} OR {p = 0.078} OR {p = .078} OR {p = 0.079} OR {p = .079}))
Number of results : 6693
YEAR		AUTHOR NAME		SUBJECT AREA		DOCUMENT TYPE		SOURCE TITLE		KEYWORD		AFFILIATION		COUNTRY		SOURCE TYPE		LANGUAGE
2015	1	Courneya, K.S.	10	Agricultural and Biological Sciences	480	Article	6314	Journal of Animal Science	54	Article	5712	VA Medical Center	70	United States	1900	Journals	6667	English	6210
2014	644	Syrjanen, K.	8	Arts and Humanities	15	Article in Press	135	Cancer	53	Human	5483	Mayo Clinic	55	China	526	Conference Proceedings	11	Chinese	242
2013	727	Taneja, S.S.	7	Biochemistry, Genetics and Molecular Biology	1301	Review	122	Plos One	51	Female	4799	University of Texas M. D. Anderson Cancer Center	53	United Kingdom	482	Book Series	9	Spanish	60
2012	644	Comi, G.	6	Business, Management and Accounting	2	Conference Paper	107	International Journal of Radiation Oncology Biology Physics	44	Humans	4544	Duke University School of Medicine	51	Germany	450	Books	4	German	40
2011	567	Califf, R.M.	6	Chemical Engineering	26	Short Survey	4	Journal of Clinical Oncology	42	Male	4542	University of California, San Francisco	49	Japan	383	Trade Publications	1	Portuguese	39
2010	461	Lipponen, P.	6	Chemistry	29	Book Chapter	3	American Journal of Cardiology	34	Adult	4101	Charite - Universitatsmedizin Berlin	44	Canada	294	Undefined	1	Japanese	30
2009	440	Park, S.W.	6	Computer Science	5	Letter	1	World Journal of Gastroenterology	32	Controlled study	3475	Peking University	43	South Korea	272			Turkish	29
2008	394	Yang, L.	6	Decision Sciences	6	Note	1	Journal of Urology	30	Priority journal	3239	Universidade de Sao Paulo - USP	42	Italy	260			Polish	23
2007	366	Jankowski, J.	5	Dentistry	104	Undefined	6	Journal of the American College of Cardiology	28	Middle Aged	2915	Erasmus University Medical Center	40	Netherlands	214			French	22
2006	310	Karhunen, P.J.	5	Earth and Planetary Sciences	11			Annals of Thoracic Surgery	27	Major clinical study	2892	University of Toronto	38	Australia	209			Korean	18
2005	288	Juskiewicz, J.	5	Economics, Econometrics and Finance	4			Journal of Vascular Surgery	26	Aged	2834	Helsinki University Central Hospital	38	Spain	207			Czech	16
2004	244	Friedenreich, C.M.	5	Energy	4			Circulation	26	Clinical article	1217	Massachusetts General Hospital	35	Turkey	203			Italian	8
2003	193	Bruch, H.P.	5	Engineering	51			Annals of Surgical Oncology	26	Treatment Outcome	989	University of Alberta	35	France	183			Croatian	7
2002	211	Kappos, L.	5	Environmental Science	111			Urology	25	Adolescent	906	University of Minnesota Twin Cities	34	Brazil	179			Russian	6
2001	166	Isolauri, E.	5	Health Professions	225			European Journal of Cardio Thoracic Surgery	25	Clinical trial	893	Seoul National University Hospital	33	Taiwan	153			Hungarian	3
2000	153	Fan, S.T.	5	Immunology and Microbiology	298			Clinical Cancer Research	23	Aged, 80 and over	892	Brigham and Women's Hospital	32	Sweden	149			Lithuanian	3
1999	160	Armstrong, P.W.	5	Materials Science	21			Journal of Clinical Endocrinology and Metabolism	22	Retrospective Studies	848	Karolinska University Hospital	32	Finland	135			Dutch	2
1998	127	Li, J.	5	Mathematics	6			American Journal of Clinical Nutrition	22	Randomized controlled trial	819	The Catholic University of Korea	31	Switzerland	122			Persian	2
1997	105	Kim, D.S.	5	Medicine	5635			Animal Feed Science and Technology	22	Follow up	785	University of Ulsan, College of Medicine	30	Greece	94			Serbian	2
1996	85	Hong, M.K.	5	Multidisciplinary	5			American Journal of Ophthalmology	22	Controlled clinical trial	745	University of Washington Seattle	30	Poland	93			Danish	1
1995	81	Camm, A.J.	5	Neuroscience	338			National Medical Journal of China	22	Prognosis	715	SungKyunKwan University, School of Medicine	30	Belgium	91			Greek	1
1994	61	Lo, C.M.	5	Nursing	233			Diabetes Care	21	Treatment outcome	698	Seoul National University College of Medicine	29	Denmark	90			Hebrew	1
1993	47	Mintz, G.S.	5	Pharmacology, Toxicology and Pharmaceutics	227			Spine	21	Middle aged	658	The Johns Hopkins School of Medicine	29	Austria	82			Icelandic	1
1992	42	Poon, R.T.P.	5	Physics and Astronomy	59			American Heart Journal	21	Retrospective study	633	The University of British Columbia	29	Norway	75			Romanian	1
1991	37	Rosenkrantz, A.B.	5	Psychology	111			British Journal of Cancer	21	Prospective Studies	629	Karolinska Institutet	29	Iran	73			Slovak	1
1990	29	Shi, Y.K.	5	Social Sciences	72			Surgical Endoscopy and Other Interventional Techniques	20	Risk Factors	620	VU University Medical Center	28	Israel	71
1989	22	Van Veldhuisen, D.J.	5	Veterinary	138			Annals of Oncology	20	Follow-Up Studies	583	Helsingin Yliopisto	28	India	61
1988	13	Zdunczyk, Z.	5	Undefined	86			Chinese Journal of Cancer Prevention and Treatment	20	Child	550	David Geffen School of Medicine at UCLA	28	Hong Kong	56
1987	10	Kim, W.S.	4					Journal of Rheumatology	20	Human tissue	548	Universitair Medisch Centrum Groningen	28	New Zealand	52
1986	9	Lee, S.E.	4					Transplantation Proceedings	19	Risk factor	526	Sun Yat-Sen University	28	South Africa	47
1985	16	Dean, L.S.	4					Ophthalmology	19	Time Factors	514	Tehran University of Medical Sciences	28	Czech Republic	45
1984	11	Beynen, A.C.	4					Journal of Thoracic and Cardiovascular Surgery	19	Comparative study	478	University Hospital of Tampere	27	Thailand	37
1983	6	Ferrell, R.E.	4					Chest	18	Young Adult	459	Memorial Sloan-Kettering Cancer Center	27	Singapore	36
1982	8	Kokkonen, J.	4					American Journal of Roentgenology	18	Prospective study	437	University of Florida	27	Mexico	32
1981	5	Dunshea, F.R.	4					Gynecologic Oncology	17	Drug efficacy	421	Cleveland Clinic Foundation	27	Ireland	27
1980	2	Kern, W.	4					Blood	17	Mortality	416	Universita degli Studi di Milano	27	Portugal	25
1979	1	Leibovich, B.C.	4					Oncology Reports	17	Cancer survival	412	Medizinische Universitat Wien	26	Egypt	23
1978	3	AbuRahma, A.F.	4					Journal of Heart and Lung Transplantation	17	Outcome assessment	412	King's College London	26	Croatia	21
1977	1	Ghaneh, P.	4					Stroke	17	Animals	403	Universidade Federal de Sao Paulo	26	Pakistan	19
1975	1	Diamant, M.	4					Radiology	17	Nonhuman	391	Leiden University Medical Center - LUMC	26	Hungary	19
1973	1	Leung, K.L.	4					American Journal of Obstetrics and Gynecology	17	Genotype	352	Universitat Heidelberg	26	Saudi Arabia	18
1968	1	Kennedy, J.L.	4					Nephrology Dialysis Transplantation	17	Disease severity	338	University of Birmingham	26	Argentina	17
		Koo, B.K.	4					Annals of Surgery	17	Case-Control Studies	334	Shanghai Jiaotong University	26	Malaysia	17
		Haferlach, C.	4					Metabolism Clinical and Experimental	16	Disease association	327	Ludwig-Maximilians-Universitat Munchen	26	Serbia	16
		Biondi-Zoccai, G.	4					Anticancer Research	16	Body mass	324	University of California, San Diego	26	Russian Federation	16
		Granger, C.B.	4					Catheterization and Cardiovascular Interventions	16	Cancer staging	313	University of Queensland	26	Nigeria	14
		Kim, W.D.	4					International Journal of Cardiology	16	Double blind procedure	312	National Yang-Ming University Taiwan	26	Kenya	11
		Garcia-Garcia, H.M.	4					Scandinavian Journal of Gastroenterology	16	Unclassified drug	306	Academic Medical Centre, University of Amsterdam	25	Lithuania	11
		Grobbee, D.E.	4					Journal of Nutrition	16	Statistical significance	305	University of Pittsburgh	25	Romania	11
		Koh, Y.	4					Hepato Gastroenterology	15	Drug effect	291	Yonsei University College of Medicine	25	Slovenia	9
		Haferlach, T.	4					Critical Care Medicine	15	Immunohistochemistry	288	UCL	25	Slovakia	9
		Choi, D.	4					Transplantation	15	Double-Blind Method	284	University Michigan Ann Arbor	25	Chile	9
		Hunt, K.K.	4					Journal of Cancer Research and Clinical Oncology	15	Risk assessment	280	Chang Gung Memorial Hospital	25	Tunisia	8
		Lehtimaki, T.	4					Laryngoscope	14	Survival Rate	279	Harvard Medical School	24	Viet Nam	8
		Lee, J.F.Y.	4					BJU International	14	Incidence	279	The University of Hong Kong	24	Iceland	8
		Garcia, J.	4					Breast Cancer Research and Treatment	14	Age	268	Universitetet i Oslo	24	Uganda	8
		Eskelinen, M.	4					Atherosclerosis	14	Overall survival	268	University of Melbourne	24	Colombia	7
		Hong, S.B.	4					Livestock Science	13	Child, Preschool	266	University of Athens	24	Bangladesh	6
		Kim, J.S.	4					Thorax	13	Methodology	266	Hospital Clinic Barcelona	24	United Arab Emirates	5
		Hamajima, N.	4					International Journal of Cancer	13	Prevalence	263	McMaster University	24	Ethiopia	4
		Hayreh, S.S.	4					European Journal of Cancer	13	Survival rate	262	Baylor College of Medicine	23	Bosnia and Herzegovina	4
		Lieberman, J.A.	4					Gut	13	Neoplasm Staging	260	Fudan University	23	Bulgaria	4
		Hsu, W.H.	4					Journal of Trauma Injury Infection and Critical Care	13	Scoring system	260	Tianjin Medical University	23	Zimbabwe	4
		Kim, C.Y.	4					Poultry Science	13	Pathology	259	Washington University in St. Louis, School of Medicine	23	Puerto Rico	4
		Lohse, C.M.	4					British Journal of Surgery	13	Hypertension	257	Johns Hopkins University	22	Venezuela	4
		Mackey, J.R.	4					Journal of Surgical Oncology	13	Blood	254	Northwestern University Feinberg School of Medicine	22	Jordan	4
		Meltzer, H.Y.	4					Neurology	13	Survival Analysis	253	Arhus Universitetshospital	22	Estonia	3
		Mensink, R.P.	4					Alimentary Pharmacology and Therapeutics	12	Multicenter study	253	Prince of Wales Hospital Hong Kong	22	Yugoslavia	3
		Camilleri, M.	4					Journal of Surgical Research	12	Sex difference	250	The University of North Carolina at Chapel Hill	22	Zambia	3
		Morrison, J.C.	4					World Chinese Journal of Digestology	12	Infant	247	University Medical Center Utrecht	22	Belarus	3
		Neumann, F.J.	4					Journal of Neurosurgery	12	Correlation analysis	247	Radboud University Nijmegen Medical Centre	21	Indonesia	3
		O'Neill, W.W.	4					Surgery	12	Placebo	246	Veterans General Hospital-Taipei	21	Iraq	3
		Ohashi, Y.	4					Journal of Pediatrics	12	Animal experiment	246	Medizinische Hochschule Hannover MHH	21	Morocco	3
		Ohfuji, S.	4					European Journal of Clinical Nutrition	12	Cohort analysis	245	University of California, Los Angeles	21	Ghana	3
		Paakko, P.	4					Journal of Hypertension	12	Metabolism	244	Universita degli Studi di Roma La Sapienza	21	Lebanon	3
		Chan, S.C.	4					Tumor Biology	12	Survival	243	Seoul National University	20	Malawi	2
		Perlman, E.J.	4					Lung Cancer	12	Human cell	240	Maastricht University	20	Armenia	2
		Pitt, B.	4					British Journal of Nutrition	12	Protein expression	235	Universidad Autonoma de Barcelona	20	Peru	2
		Ponikowski, P.	4					Archives of Physical Medicine and Rehabilitation	12	Cohort Studies	235	University of Alabama at Birmingham	20	Qatar	2
		Goran, M.I.	4					Asian Pacific Journal of Cancer Prevention	11	Physiology	231	Kobenhavns Universitet	20	Macedonia	2
		Rehak, P.	4					Journal of Endourology	11	Intermethod comparison	229	Universitat de Barcelona	19	Mozambique	2
		Reid, R.D.	4					World Journal of Surgery	11	Histopathology	227	Turun yliopisto	19	Philippines	2
		Resorlu, B.	4					Applied Animal Behaviour Science	11	Questionnaire	226	National Cancer Institute	19	Palestine	2
		Roblick, U.J.	4					Eye	11	Diabetes mellitus	220	UC Davis	19	Latvia	2
		Leon, M.B.	4					British Journal of Ophthalmology	11	Drug safety	219	University of Western Australia	19	Tanzania	2
		Santella, R.M.	4					Rheumatology International	11	Questionnaires	216	University of Athens Medical School	19	Trinidad and Tobago	2
		Schaff, H.V.	4					Lancet	11	Animal	213	Seoul National University Bundang Hospital	19	Jamaica	2
		Zinsmeister, A.R.	4					Ai Zheng Aizheng Chinese Journal of Cancer	11	Severity of Illness Index	212	Ita-Suomen yliopisto	19	Nepal	2
		Schnittger, S.	4					American Journal of Sports Medicine	11	Normal human	208	Inserm	18	North Korea	2
		Schweitzer, M.E.	4					Journal of Pediatric Orthopaedics	11	Biological Markers	206	Ohio State University	18	Costa Rica	2
		Segal, R.J.	4					Histopathology	11	Age Factors	205	Western University	18	Uruguay	2
		Sergentanis, T.N.	4					Diabetologia	11	Prediction	198	Kaohsiung Medical University	18	Kuwait	2
		Shen, J.	4					American Journal of Gastroenterology	11	Obesity	196	Chang Gung University	18	Georgia	2
		Lam, D.S.C.	4					Hypertension	11	Postoperative Complications	195	University of Sydney	18	Guadeloupe	2
		Stone, G.W.	4					Medicine and Science in Sports and Exercise	11	Hospitalization	195	Alma Mater Studiorum Universita di Bologna	18	Botswana	1
		Stone, P.A.	4					Chinese Journal of Ophthalmology	11	United States	194	Universitatsspital Basel	18	Cameroon	1
		Sun, B.	4					Chinese Medical Journal	11	Multivariate Analysis	193	Lunds Universitet	18	Mali	1
		Hauser, J.	4					Annals of Internal Medicine	10	Cross-Sectional Studies	191	Helse Bergen Haukeland University Hospital	18	Malta	1
		Bjorck, M.	4					Clinical Pharmacology and Therapeutics	10	Postoperative complication	190	Sahlgrenska Universitetssjukhuset	18	Montenegro	1
		Topol, E.J.	4					International Journal of Colorectal Disease	10	Breast cancer	190	Case Western Reserve University	17	Angola	1
		Cheung, T.T.	4					Digestive Diseases and Sciences	10	Glucose	187	Albert Einstein College of Medicine of Yeshiva University	17	Namibia	1
		Wang, T.	4					Journal of Acquired Immune Deficiency Syndromes	10	Smoking	187	Johns Hopkins Bloomberg School of Public Health	17	Luxembourg	1
		Wang, Y.	4					Journal of B U on	10	Disease-Free Survival	186	Rigshospitalet	17	Honduras	1
		Holmes, D.R.	4					European Journal of Obstetrics Gynecology and Reproductive Biology	10	Breast Neoplasms	185	UC Irvine	17	Guinea-Bissau	1
		Yusuf, S.	4					Cancer Research	10	Disease course	184	Icahn School of Medicine at Mount Sinai	17	Senegal	1
		Chok, K.S.H.	4					Bone	10	Protein blood level	182	Keck School of Medicine of USC	17	Paraguay	1
		Zhou, J.	4					Asian Australasian Journal of Animal Sciences	10	Predictive Value of Tests	182	Turun Yliopistollinen Keskussairaala	17	Papua New Guinea	1
		Zimmerman, M.B.	4					Otolaryngology Head and Neck Surgery	10	Treatment response	180	Capital Medical University China	17	Cuba	1
		Ladha, A.B.	3					Heart	10	Nuclear magnetic resonance imaging	179	Columbia University in the City of New York	17	Burundi	1
		Fondevila, M.	3					American Journal of Respiratory and Critical Care Medicine	10	Clinical feature	176	Ulsan University	17	Ukraine	1
		Byun, S.S.	3					European Heart Journal	10	Pregnancy	175	University of Michigan Medical School	17	Burkina Faso	1
		Cauley, J.A.	3					AIDS	10	Analysis of Variance	174	National Taiwan University Hospital	17	Cote d'Ivoire	1
		Kim, H.C.	3					Journal of Cataract and Refractive Surgery	10	Multivariate analysis	172	Tel Aviv University, Sackler Faculty of Medicine	16	Guatemala	1
		Glogar, D.	3					Journal of Bone and Mineral Research	10	Statistical analysis	172	China Medical University Shenyang	16	Gambia	1
		Grossman, H.B.	3					Journal of Applied Physiology	10	Insulin	171	University of Otago	16	Algeria	1
		Kok, F.J.	3					Resuscitation	10	Risk Assessment	170	UniversitatsSpital Zurich	16	Laos	1
		Cheng, S.	3					Cornea	10	Antineoplastic Combined Chemotherapy Protocols	169	University of Miami Leonard M. Miller School of Medicine	16	Sri Lanka	1
		Breslow, N.E.	3					American Journal of Medical Genetics Neuropsychiatric Genetics	9	Treatment duration	169	University of Utah	16	Panama	1
		Eguchi, K.	3					American Journal of Neuroradiology	9	Quality of life	169	Huazhong University of Science and Technology	16	El Salvador	1
		Kosiuk, J.	3					Hepatology	9	Genetics	168	University Hospital of Ghent	16
		Kim, Y.J.	3					Haematologica	9	Animal model	166	General Hospital of People's Liberation Army	16
		De Roos, A.	3					Journal of Vascular and Interventional Radiology	9	Cancer surgery	166	Emory University	15
		Boerwinkle, E.	3					Clinical Infectious Diseases	9	Human experiment	165	University of Calgary	15
		Benson, A.B.	3					European Urology	9	Genetic association	165	Chinese University of Hong Kong	15
		Khan, A.	3					Chinese Journal of Clinical Oncology	9	Logistic Models	165	Northwestern University	15
		Hass, S.M.	3					Journal of Animal Physiology and Animal Nutrition	9	Postoperative period	164	Universitat Bonn	15
		Choi, S.H.	3					Osteoporosis International	9	Surgical technique	164	Henry Ford Hospital	15
		Hetzer, R.	3					Journal of Pediatric Surgery	9	School child	163	University of Colorado Health Sciences Center	15
		Hunter, R.D.	3					Journal of Neurology	9	Cancer radiotherapy	163	Columbia University, College of Physicians and Surgeons	15
		Kawai, S.	3					BMC Cancer	9	Middle Age	162	Mahidol University	15
		Krivak, T.C.	3					Journal of Gastrointestinal Surgery	9	Preschool child	161	Hopital Pitie Salpetriere	15
		Lee, C.W.	3					Archives of Gynecology and Obstetrics	9	Lymph node metastasis	160	Eli Lilly and Company	15
		Hochhaus, A.	3					British Journal of Clinical Pharmacology	9	Glucose blood level	160	University of Chicago	15
		Kim, M.Y.	3					European Journal of Surgical Oncology	9	Comorbidity	160	University of Southern California	15
		Helenius, I.	3					European Journal of Gastroenterology and Hepatology	9	Body Mass Index	157	Beth Israel Deaconess Medical Center	15
		Di Fabio, F.	3					World Journal of Surgical Oncology	9	Polymorphism, Genetic	156	Stanford University School of Medicine	15
		Horohov, D.W.	3					Urologic Oncology Seminars and Original Investigations	9	Pathophysiology	155	University of Glasgow	14
		Gasparini, G.	3					Graefe S Archive for Clinical and Experimental Ophthalmology	8	Disease Progression	154	McGill University	14
		Dolara, P.	3					Surgery Today	8	Polymerase chain reaction	153	Zhejiang University	14
		Hon, S.S.F.	3					American Journal of Epidemiology	8	Case control study	153	Wageningen University and Research Centre	14
		Ahmed, A.	3					International Journal of Obesity	8	Cancer patient	152	Universitat Bochum	14
		Kim, T.M.	3					Circulation Journal	8	Genetic polymorphism	151	National Institutes of Health, Bethesda	14
		Cheng, Z.	3					Journal of Clinical Psychiatry	8	Single nucleotide polymorphism	150	University of Kansas Medical Center	14
		Benson, M.C.	3					Strahlentherapie Und Onkologie	8	Gene frequency	150	Universite de Montreal	14
		Chen, X.P.	3					Tuberculosis and Respiratory Diseases	8	Computer assisted tomography	150	Universitat Ulm	14
		Kwakernaak, A.J.	3					European Journal of Vascular and Endovascular Surgery	8	Time	149	Hospital Universitari Vall d'Hebron	14
		Kleiman, N.S.	3					American Journal of Surgery	8	Lung Neoplasms	148	University of Maryland School of Medicine	14
		Kleinerman, R.A.	3					Annals of the Rheumatic Diseases	8	Body weight	148	Gazi Universitesi	14
		Cowley, A.J.	3					Zhonghua Yi Xue Za Zhi	8	Cancer recurrence	147	University of Maryland, Baltimore	14
		Heuser, M.	3					International Journal of Oncology	8	Triacylglycerol	146	Akademiska Sjukhuset	14
		Kennedy, J.L.	3					Investigative Ophthalmology and Visual Science	8	Genetic Predisposition to Disease	145	Charles University in Prague	14
		Jassem, J.	3					Bone Marrow Transplantation	8	Nausea	144	Saint Michael's Hospital University of Toronto	14
		Kim, J.K.	3					Journal of Neurology Neurosurgery and Psychiatry	8	Length of stay	144	Yale University School of Medicine	14
		Davidson, S.E.	3					Journal of Strength and Conditioning Research	8	Cancer chemotherapy	143	Nanjing Medical University	14
		Erkinjuntti, T.	3					International Journal of Sports Medicine	8	Animal tissue	143	Technische Universitat Munchen	14
		Ahn, J.S.	3					Gynecological Endocrinology	8	Inflammation	142	Indiana University School of Medicine Indianapolis	14
		Jeffery, D.	3					American Journal of Hematology	8	Age distribution	142	Taipei Medical University	14
		Dome, J.S.	3					Journal of the American College of Surgeons	8	Recurrence	142	University Central Hospital Kuopio	14
		Levy, D.	3					Gastrointestinal Endoscopy	8	Tumor Markers, Biological	142	Istanbul Universitesi	14
		Undefined	6					Arteriosclerosis Thrombosis and Vascular Biology	8	Tumor volume	142	Sun Yat-Sen University Cancer Center	14
