# Supplementary material for: A surge of p-values between 0.041 and 0.049 in recent decades (but negative results are increasing rapidly too)
Source: PeerJ. 2015 Jan 22;3:e733. doi: 10.7717/peerj.733 (PMC4312079; doi:10.7717/peerj.733)
Supplement: Supplemental Information [file peerj-03-733-s007.zip › Supplementary material/Searches_15_nov_2014/029.csv]

Scopus refine results values
Your query : (ABS({p = 0.081} OR {p = .081} OR {p = 0.082} OR {p = .082} OR {p = 0.083} OR {p = .083} OR {p = 0.084} OR {p = .084} OR {p = 0.085} OR {p = .085} OR {p = 0.086} OR {p = .086} OR {p = 0.087} OR {p = .087} OR {p = 0.088} OR {p = .088} OR {p = 0.089} OR {p = .089}))
Number of results : 5569
YEAR		AUTHOR NAME		SUBJECT AREA		DOCUMENT TYPE		SOURCE TITLE		KEYWORD		AFFILIATION		COUNTRY		SOURCE TYPE		LANGUAGE
2014	605	Holmes, D.R.	8	Agricultural and Biological Sciences	385	Article	5226	Journal of Animal Science	49	Article	4713	VA Medical Center	79	United States	1586	Journals	5538	English	5156
2013	622	Ellis, S.G.	7	Arts and Humanities	16	Conference Paper	115	Plos One	44	Human	4569	Mayo Clinic	55	China	435	Book Series	14	Chinese	210
2012	533	Califf, R.M.	7	Biochemistry, Genetics and Molecular Biology	1086	Review	110	Cancer	43	Female	3953	Charite - Universitatsmedizin Berlin	44	Germany	421	Conference Proceedings	14	Spanish	49
2011	429	Ahmed, A.	7	Chemical Engineering	14	Article in Press	109	Journal of Clinical Oncology	36	Humans	3804	University of California, San Francisco	40	United Kingdom	410	Books	2	Portuguese	47
2010	386	Bhatt, D.L.	7	Chemistry	31	Book Chapter	1	International Journal of Radiation Oncology Biology Physics	36	Male	3755	University of Toronto	38	Japan	310	Undefined	1	German	41
2009	373	Topol, E.J.	7	Computer Science	11	Note	1	American Journal of Cardiology	33	Adult	3433	Brigham and Women's Hospital	37	Canada	271			Japanese	22
2008	325	Park, S.W.	6	Decision Sciences	3	Short Survey	1	Circulation	31	Controlled study	2900	Peking University	36	South Korea	254			Turkish	20
2007	302	Rha, K.H.	6	Dentistry	91	Undefined	6	Journal of the American College of Cardiology	30	Priority journal	2648	Harvard Medical School	35	Italy	196			Korean	18
2006	294	Gersh, B.J.	5	Earth and Planetary Sciences	10			Journal of Thoracic and Cardiovascular Surgery	25	Middle Aged	2413	SungKyunKwan University, School of Medicine	35	Spain	189			French	17
2005	251	Gelmon, K.	5	Economics, Econometrics and Finance	3			BJU International	23	Major clinical study	2407	Universidade de Sao Paulo - USP	33	Australia	179			Italian	9
2004	177	Bouchard, C.	5	Energy	1			Transplantation Proceedings	23	Aged	2310	Duke University School of Medicine	32	Netherlands	175			Polish	9
2003	175	Holst, J.J.	5	Engineering	50			American Heart Journal	22	Clinical article	976	University of Texas M. D. Anderson Cancer Center	32	Turkey	165			Croatian	8
2002	158	Hiddemann, W.	5	Environmental Science	106			Annals of Thoracic Surgery	21	Treatment Outcome	829	Massachusetts General Hospital	31	France	143			Czech	8
2001	133	Mintz, G.S.	5	Health Professions	185			Annals of Oncology	20	Clinical trial	807	Erasmus University Medical Center	31	Sweden	140			Russian	6
2000	133	Montorsi, F.	5	Immunology and Microbiology	245			European Journal of Cardio Thoracic Surgery	20	Adolescent	781	Yonsei University College of Medicine	29	Brazil	134			Lithuanian	3
1999	110	Mujib, M.	5	Materials Science	10			Journal of Urology	20	Randomized controlled trial	751	Cleveland Clinic Foundation	29	Taiwan	121			Serbian	3
1998	91	Ottervanger, J.P.	5	Mathematics	8			Breast Cancer Research and Treatment	19	Aged, 80 and over	730	The University of North Carolina at Chapel Hill	29	Switzerland	108			Greek	2
1997	85	Rosmond, R.	5	Medicine	4668			Clinical Cancer Research	19	Retrospective Studies	698	Academic Medical Centre, University of Amsterdam	28	Finland	88			Persian	2
1996	81	Syrjanen, K.	5	Multidisciplinary	4			Gynecologic Oncology	18	Controlled clinical trial	683	University of Washington Seattle	28	Belgium	86			Arabic	1
1995	55	Waksman, R.	5	Neuroscience	274			Journal of Clinical Endocrinology and Metabolism	18	Treatment outcome	651	Karolinska University Hospital	28	Denmark	86			Bosnian	1
1994	50	Chon, C.Y.	4	Nursing	176			Anticancer Research	18	Follow up	643	Sun Yat-Sen University	27	Austria	79			Bulgarian	1
1993	43	Kundt, G.	4	Pharmacology, Toxicology and Pharmaceutics	189			Ophthalmology	18	Prognosis	598	University of Alabama at Birmingham	27	Iran	74			Danish	1
1992	29	Beck, A.M.	4	Physics and Astronomy	54			Journal of Vascular Surgery	18	Middle aged	576	Universitair Medisch Centrum Groningen	26	India	71			Hungarian	1
1991	18	Kim, J.J.	4	Psychology	94			National Medical Journal of China	17	Prospective Studies	534	University of Pittsburgh	26	Greece	70			Latvian	1
1990	31	Korpela, R.	4	Social Sciences	61			Transplantation	17	Risk Factors	525	UCL	26	Norway	70			Romanian	1
1989	21	Lee, J.W.	4	Veterinary	118			Diabetes Care	17	Retrospective study	486	Ludwig-Maximilians-Universitat Munchen	26	Poland	62			Slovak	1
1988	12	Kim, J.B.	4	Undefined	79			Lung Cancer	16	Follow-Up Studies	471	University Michigan Ann Arbor	24	Israel	57			Ukrainian	1
1987	11	Chung, C.H.	4					Urology	16	Child	461	National Yang-Ming University Taiwan	24	Hong Kong	43
1986	6	Han, K.H.	4					Critical Care Medicine	16	Human tissue	456	University of Ulsan, College of Medicine	23	Czech Republic	28
1985	6	Jung, S.H.	4					Alimentary Pharmacology and Therapeutics	16	Young Adult	440	The University of British Columbia	23	South Africa	27
1984	7	Karakiewicz, P.I.	4					Blood	16	Time Factors	430	Karolinska Institutet	23	Portugal	26
1983	4	Lau, W.Y.	4					Investigative Ophthalmology and Visual Science	16	Comparative study	427	Veterans General Hospital-Taipei	23	Thailand	26
1982	3	Goto, S.	4					Surgical Endoscopy and Other Interventional Techniques	16	Prospective study	404	Seoul National University	23	Croatia	25
1981	4	Ahn, S.H.	4					Annals of Surgical Oncology	16	Risk factor	402	Universitat Heidelberg	23	Ireland	25
1980	1	Hu, Y.	4					European Heart Journal	15	Outcome assessment	370	Seoul National University Hospital	23	Singapore	24
1979	3	Bhattacharyya, N.	4					World Journal of Gastroenterology	15	Drug efficacy	368	University of Melbourne	23	Mexico	23
1973	1	Lee, C.W.	4					Spine	15	Cancer survival	357	Sahlgrenska Universitetssjukhuset	23	New Zealand	23
1972	1	Kjekshus, J.	4					Journal of Neurosurgery	15	Animals	352	Radboud University Nijmegen Medical Centre	22	Hungary	22
		Liu, M.Z.	4					Radiology	14	Mortality	349	The Catholic University of Korea	22	Argentina	19
		Love, T.E.	4					Journal of Rheumatology	14	Disease severity	312	David Geffen School of Medicine at UCLA	22	Egypt	19
		Maehara, A.	4					International Journal of Cardiology	14	Disease association	305	Universitetet i Oslo	22	Saudi Arabia	16
		Maki, K.C.	4					International Journal of Cancer	14	Cancer staging	304	Chang Gung Memorial Hospital	22	Nigeria	16
		Mehlhorn, U.	4					Bone Marrow Transplantation	14	Nonhuman	294	Klinikum der Universitat Munchen	21	Russian Federation	14
		Menon, M.	4					Stroke	14	Case-Control Studies	274	Emory University School of Medicine	21	Malaysia	14
		Bjorntorp, P.	4					Chinese Journal of Cancer Prevention and Treatment	14	Genotype	267	Tehran University of Medical Sciences	21	Pakistan	13
		Mohr, F.W.	4					British Journal of Cancer	13	Unclassified drug	259	University of California, San Diego	21	Tunisia	12
		Ahn, Y.	4					World Journal of Surgery	13	Statistical significance	257	University of Western Australia	21	Serbia	11
		Haferlach, T.	4					Hepato Gastroenterology	13	Immunohistochemistry	256	Seoul National University College of Medicine	20	Romania	10
		Nesland, J.M.	4					Livestock Science	13	Survival Rate	247	The Johns Hopkins School of Medicine	20	Lithuania	10
		Hong, M.K.	4					Chest	13	Double blind procedure	245	Helsinki University Central Hospital	20	Iceland	8
		Park, J.Y.	4					Annals of Surgery	13	Body mass	245	University of Miami Leonard M. Miller School of Medicine	20	Slovakia	7
		Gerber, B.	4					Journal of Strength and Conditioning Research	13	Double-Blind Method	239	Washington University in St. Louis, School of Medicine	20	Uganda	6
		Jung, H.Y.	4					Oncology Reports	13	Prevalence	238	University of Minnesota Twin Cities	20	Slovenia	6
		Qin, X.	4					Journal of Infectious Diseases	13	Incidence	237	Universita degli Studi di Milano	20	Philippines	6
		Choo, S.J.	4					BMC Cancer	13	Risk assessment	235	Harvard School of Public Health	20	Bosnia and Herzegovina	5
		Courneya, K.S.	4					American Journal of Gastroenterology	13	Child, Preschool	235	Inserm	19	Tanzania	5
		Steg, P.G.	4					Animal Feed Science and Technology	12	Cohort analysis	233	King's College London	19	Estonia	5
		Kim, S.U.	4					Annals of Internal Medicine	12	Overall survival	232	University of Wisconsin Madison	19	Bangladesh	5
		Thuesen, L.	4					Retina	12	Methodology	232	McGill University	18	Kenya	5
		Park, S.J.	4					Human Pathology	11	Neoplasm Staging	229	Peking Union Medical College	18	Viet Nam	5
		Valimaki, M.J.	4					Journal of Wildlife Management	11	Pathology	223	Tianjin Medical University	18	Macedonia	4
		Wahlers, T.	4					Metabolism Clinical and Experimental	11	Multicenter study	221	Leiden University Medical Center - LUMC	18	Chile	4
		Berger, P.B.	4					British Journal of Nutrition	11	Scoring system	220	Heinrich Heine Universitat	18	Indonesia	4
		Weaver, A.L.	4					American Journal of Obstetrics and Gynecology	11	Metabolism	218	UT Southwestern Medical Center	18	Peru	4
		Weiner, H.L.	4					Catheterization and Cardiovascular Interventions	11	Cohort Studies	217	Capital Medical University China	18	Latvia	4
		Willich, S.N.	4					Anesthesia and Analgesia	11	Drug effect	217	McMaster University	18	Colombia	4
		Wittwer, T.	4					European Journal of Applied Physiology	11	Intermethod comparison	217	Case Western Reserve University	17	Burkina Faso	3
		Yu, J.	4					Asian Pacific Journal of Cancer Prevention	11	Infant	215	Universitatsklinikum Hamburg-Eppendorf und Medizinische Fakultat	17	Malawi	3
		Komotar, R.J.	3					American Journal of Sports Medicine	11	Survival rate	214	Fudan University	17	Puerto Rico	3
		Kinsella, J.	3					Cancer Research	11	Questionnaire	213	Kyushu University	17	Jordan	3
		Burton, D.	3					American Journal of Clinical Nutrition	11	Placebo	210	Medizinische Universitat Wien	17	Ukraine	3
		Gibson, C.M.	3					Chinese Journal of Clinical Oncology	11	Survival Analysis	210	University of Florida	17	United Arab Emirates	3
		Kim, Y.H.	3					Journal of the American Geriatrics Society	10	Postoperative complication	208	Universidad Autonoma de Barcelona	17	Uruguay	3
		Gao, R.L.	3					American Journal of Roentgenology	10	Correlation analysis	206	Helse Bergen Haukeland University Hospital	17	Venezuela	3
		Aronow, W.S.	3					Neurology	10	Age	203	University of Alberta	17	Cuba	2
		Dimopoulos, M.A.	3					Human Reproduction	10	Hypertension	199	Kobenhavns Universitet	17	Ghana	2
		Chang, F.Y.	3					Journal of Neurology Neurosurgery and Psychiatry	10	Protein expression	198	Emory University	16	Zimbabwe	2
		Camilleri, M.	3					Clinical Transplantation	10	Animal	197	University of Calgary	16	Kuwait	2
		Lavoie, A.	3					Digestive Diseases and Sciences	10	Physiology	191	Helsingin Yliopisto	16	Lebanon	2
		Li, J.	3					Journal of Animal Physiology and Animal Nutrition	10	Normal human	190	Tel Aviv University, Sackler Faculty of Medicine	16	Ecuador	2
		Lee, M.G.	3					Atherosclerosis	10	Survival	188	Johns Hopkins University	16	Luxembourg	2
		Can, M.	3					Hypertension	10	Drug safety	187	Akademiska Sjukhuset	16	Oman	2
		Gasa, J.	3					Journal of the American College of Surgeons	9	Histopathology	187	Sichuan University	16	Algeria	2
		Grimm, M.	3					Theriogenology	9	Age Factors	185	Charles University in Prague	16	Bahrain	2
		Choi, D.	3					Clinical Endocrinology	9	Animal experiment	181	UniversitatsSpital Zurich	16	Sri Lanka	2
		Brugaletta, S.	3					Arthroscopy Journal of Arthroscopic and Related Surgery	9	Postoperative Complications	180	Indiana University School of Medicine Indianapolis	16	Belarus	2
		Kappetein, A.P.	3					Antimicrobial Agents and Chemotherapy	9	Human cell	179	Universitat zu Koln	16	Bulgaria	2
		Hossain, A.M.	3					Journal of Pediatrics	9	Prediction	179	Medizinische Hochschule Hannover MHH	16	Brunei Darussalam	1
		Geinitz, H.	3					Journal of Nutrition	9	Blood	177	University of California, Los Angeles	16	Libyan Arab Jamahiriya	1
		Kang, W.K.	3					Journal of Surgical Oncology	9	Sex difference	175	University of Ottawa, Canada	16	North Korea	1
		Alles, M.S.	3					European Journal of Obstetrics Gynecology and Reproductive Biology	9	Statistical analysis	167	University of Athens	16	Costa Rica	1
		Kivela, T.	3					Surgery Today	9	Severity of Illness Index	166	University of Queensland	16	Kazakhstan	1
		He, Y.L.	3					Molecular Biology Reports	8	Biological Markers	163	University Medical Center Utrecht	16	Congo	1
		Biancari, F.	3					Pediatric Blood and Cancer	8	Disease-Free Survival	163	University of Athens Medical School	16	Botswana	1
		Ding, C.	3					Thrombosis and Haemostasis	8	Breast cancer	162	Chinese University of Hong Kong	15	Benin	1
		Ibsen, H.	3					International Journal of Oncology	8	Questionnaires	161	Zhejiang University	15	Angola	1
		Colombo, A.	3					Kardiologia Polska	8	Diabetes mellitus	160	Johns Hopkins Bloomberg School of Public Health	15	Jamaica	1
		Hamzaoui, A.	3					Journal of Bone and Joint Surgery Series A	8	Smoking	157	Keck School of Medicine of USC	15	Guadeloupe	1
		Babb, J.S.	3					Journal of Clinical Psychiatry	8	Analysis of Variance	157	Maastricht University	15	Qatar	1
		Gasparini, G.	3					Thrombosis Research	8	Breast Neoplasms	156	Arhus Universitetshospital	15	Gambia	1
		Chung, W.S.	3					Journal of Trauma Injury Infection and Critical Care	8	Genetics	155	University of Sydney	15	Gabon	1
		Kupcinskas, L.	3					Otolaryngology Head and Neck Surgery	8	Human experiment	155	University of New South Wales UNSW Australia	15	Rwanda	1
		Dralle, H.	3					Chinese Journal of Ophthalmology	8	Pregnancy	155	Lunds Universitet	15	Moldova	1
		Hamzaoui, K.	3					Laryngoscope	8	United States	154	University of Glasgow	14	Monaco	1
		Ebra, G.	3					American Journal of Kidney Diseases	8	Hospitalization	153	Baylor College of Medicine	14	Mongolia	1
		Kodama, T.	3					Rheumatology International	8	School child	152	Henry Ford Hospital	14	Nepal	1
		Feuer, W.J.	3					Medicine and Science in Sports and Exercise	8	Disease course	151	Memorial Sloan-Kettering Cancer Center	14	Ethiopia	1
		Dalbo, V.J.	3					European Urology	8	Obesity	150	Universite de Montreal	14	Yugoslavia	1
		Huang, X.J.	3					Journal of Investigative Medicine	8	Multivariate Analysis	149	Hospital Universitari Vall d'Hebron	14	Zambia	1
		Bauer, M.	3					European Journal of Radiology	8	Predictive Value of Tests	148	University of Kentucky	14	Senegal	1
		Kim, J.C.	3					Collegium Antropologicum	8	Lymph node metastasis	147	Monash University	14
		Juvonen, T.	3					Journal of Medical Virology	8	Genetic association	146	Technische Universitat Munchen	14
		Cheng, Z.	3					Archives of Gynecology and Obstetrics	8	Cancer radiotherapy	146	Universitat Bern	14
		Hakko, H.	3					Thorax	8	Clinical feature	144	Shanghai Jiaotong University	14
		Horowitz, M.B.	3					American Journal of Medical Genetics Neuropsychiatric Genetics	8	Quality of life	144	Eli Lilly and Company	14
		Bacchetti, P.	3					Endocrine	8	Postoperative period	144	University of Illinois at Chicago	14
		Gorgels, A.P.M.	3					American Journal of Ophthalmology	8	Nuclear magnetic resonance imaging	143	Columbia University Medical Center	14
		Jones, G.	3					British Journal of Surgery	8	Preschool child	141	Universitatsspital Basel	14
		Lee, S.W.	3					Chinese Medical Journal	8	Glucose	139	Hospital Clinic Barcelona	14
		Laitinen, K.	3					Chinese Journal of Lung Cancer	8	Cross-Sectional Studies	139	Albert Einstein College of Medicine of Yeshiva University	13
		Choi, K.D.	3					Foot and Ankle International	7	Treatment response	138	Universitat Bochum	13
		Kaabachi, W.	3					British Journal of Ophthalmology	7	Surgical technique	137	Tel Aviv University	13
		Ergun, S.	3					Pediatric Infectious Disease Journal	7	Case control study	137	The University of Hong Kong	13
		Kern, W.	3					Clinical and Experimental Rheumatology	7	Time	136	National Institutes of Health, Bethesda	13
		Jamart, J.	3					American Journal of Respiratory and Critical Care Medicine	7	Risk Assessment	135	Universidade Federal do Rio Grande do Sul	13
		Jager, T.	3					Urologic Oncology Seminars and Original Investigations	7	Side effect	134	University Hospital of Tampere	13
		De Boer, M.J.	3					Thyroid	7	Coronary artery disease	133	Kyoto University	13
		Han, W.K.	3					Journal of Heart Valve Disease	7	Cancer patient	133	UC Davis	13
		Kim, K.H.	3					Surgery	7	Exercise	131	Chang Gung University	13
		La Torre, G.	3					Journal of Gastroenterology and Hepatology Australia	7	Cancer surgery	129	Mayo Medical School	13
		Choi, S.H.	3					Cancer Epidemiology Biomarkers and Prevention	7	Tumor volume	129	Ulleval University Hospital	13
		Butler, W.M.	3					Journal of Applied Physiology	7	Animal model	129	National Taiwan University Hospital	13
		Collan, Y.	3					Poultry Science	7	Length of stay	128	Seoul National University Bundang Hospital	13
		Haverich, A.	3					British Medical Journal	7	Antineoplastic Combined Chemotherapy Protocols	128	Friedrich-Alexander-Universität Erlangen-Nürnberg	12
		Lee, G.H.	3					Current Medical Research and Opinion	7	Nausea	128	VU University Medical Center	12
		Dieterich, M.	3					Applied Animal Behaviour Science	7	Cancer recurrence	128	Universitatsklinikum Heidelberg	12
		Kang, J.C.	3					Journal of Acquired Immune Deficiency Syndromes	7	Logistic Models	126	University of Pennsylvania	12
		Jang, J.Y.	3					Lancet	7	Body Mass Index	125	University of Zagreb School of Medicine	12
		Juozaityte, E.	3					Korean Circulation Journal	7	Survival time	124	Universitat Bonn	12
		Heinecke, A.	3					European Journal of Haematology	7	Sensitivity and Specificity	124	Universitats Klinikum Essen und Medizinische Fakultat	12
		Green, D.J.	3					International Heart Journal	7	Genetic polymorphism	124	Weill Cornell Medical College	12
		Fox, K.A.A.	3					Arthritis Care and Research	7	Insulin	124	Duke University	12
		Ashton-Miller, J.A.	3					Diseases of the Colon and Rectum	7	Treatment duration	123	Wayne State University	12
		Dambrink, J.H.E.	3					Journal of Thoracic Oncology	7	Disease free survival	122	Columbia University, College of Physicians and Surgeons	12
		Kim, S.W.	3					Journal of Surgical Research	7	Computer assisted tomography	121	National Cancer Institute	12
		Antoniucci, D.	3					Journal of Cataract and Refractive Surgery	7	Cancer chemotherapy	120	Universidade Federal de Sao Paulo	12
		Damkjær, K.	3					Korean Journal of Urology	7	Gene frequency	120	Oulu University Hospital	12
		Andre, S.	3					Cerebrovascular Diseases	7	Multivariate analysis	119	Oregon Health and Science University	12
		Kim, J.H.	3					International Journal of Colorectal Disease	7	Polymorphism, Genetic	119	University of Birmingham	12
		Han, J.	3					Journal of Korean Medical Science	7	Recurrence	119	Hacettepe Universitesi	12
		Heinemann, L.	3					European Archives of Oto Rhino Laryngology	7	Protein blood level	118	University of Tokyo	12
		Heptinstall, S.	3					Heart	7	Heart infarction	118	Universitatsklinik Erlangen und Medizinische Fakultat	12
		Collier, A.C.	3					Zhonghua Yi Xue Za Zhi	7	Animal tissue	118	Michigan State University	12
		Lee, J.	3					Arthritis and Rheumatism	6	Age distribution	117	Universita Cattolica del Sacro Cuore, Rome	12
		Ahmed, M.I.	3					American Journal of Hematology	6	Comorbidity	117	Stanford University School of Medicine	12
		Heo, J.S.	3					Intensive Care Medicine	6	Glucose blood level	117	General Hospital of People's Liberation Army	12
		Kereiakes, D.J.	3					Nuclear Medicine Communications	6	Adenocarcinoma	117	Ita-Suomen yliopisto	12
		Klingler, H.C.	3					Journal of Vascular and Interventional Radiology	6	Sex Factors	117	Turun yliopisto	11
		Direskeneli, H.	3					Journal of the Pakistan Medical Association	6	Chi-Square Distribution	116	Goteborgs Universitet	11
		Undefined	1					Ai Zheng Aizheng Chinese Journal of Cancer	6	Polymerase chain reaction	116	University of Oxford	11
