# Supplementary material for: A surge of p-values between 0.041 and 0.049 in recent decades (but negative results are increasing rapidly too)
Source: PeerJ. 2015 Jan 22;3:e733. doi: 10.7717/peerj.733 (PMC4312079; doi:10.7717/peerj.733)
Supplement: Supplemental Information [file peerj-03-733-s007.zip › Supplementary material/Searches_15_nov_2014/030.csv]

Scopus refine results values
Your query : (ABS({p = 0.091} OR {p = .091} OR {p = 0.092} OR {p = .092} OR {p = 0.093} OR {p = .093} OR {p = 0.094} OR {p = .094} OR {p = 0.095} OR {p = .095} OR {p = 0.096} OR {p = .096} OR {p = 0.097} OR {p = .097} OR {p = 0.098} OR {p = .098} OR {p = 0.099} OR {p = .099}))
Number of results : 4478
YEAR		AUTHOR NAME		SUBJECT AREA		DOCUMENT TYPE		SOURCE TITLE		KEYWORD		AFFILIATION		COUNTRY		SOURCE TYPE		LANGUAGE
2014	495	Lee, S.E.	6	Agricultural and Biological Sciences	348	Article	4202	Journal of Animal Science	47	Article	3762	VA Medical Center	51	United States	1249	Journals	4458	English	4108
2013	495	Song, G.G.	6	Arts and Humanities	22	Review	101	Plos One	45	Human	3671	Duke University School of Medicine	40	Germany	358	Book Series	8	Chinese	174
2012	421	Bouchard, C.	5	Biochemistry, Genetics and Molecular Biology	830	Article in Press	94	Journal of Clinical Oncology	38	Female	3189	University of Toronto	34	China	340	Conference Proceedings	7	Spanish	60
2011	364	Lee, S.D.	5	Business, Management and Accounting	2	Conference Paper	77	Cancer	32	Humans	3055	University of California, San Francisco	33	United Kingdom	320	Trade Publications	1	German	38
2010	321	Hemminki, K.	5	Chemical Engineering	12	Short Survey	2	International Journal of Radiation Oncology Biology Physics	28	Male	2983	Mayo Clinic	32	Japan	246	Undefined	4	Portuguese	31
2009	287	Friese, K.	5	Chemistry	21	Letter	1	Annals of Thoracic Surgery	22	Adult	2743	Charite - Universitatsmedizin Berlin	32	South Korea	223			Japanese	24
2008	308	Lee, Y.H.	5	Computer Science	6	Undefined	1	Diabetes Care	21	Controlled study	2295	Brigham and Women's Hospital	31	Canada	185			Turkish	24
2007	241	Mintz, G.S.	5	Decision Sciences	4			Journal of the American College of Cardiology	21	Priority journal	2068	Ludwig-Maximilians-Universitat Munchen	30	Spain	180			Korean	14
2006	212	Vaya, A.	5	Dentistry	89			Transplantation Proceedings	20	Middle Aged	1974	Massachusetts General Hospital	30	Italy	151			Czech	8
2005	193	Kemmler, W.	4	Earth and Planetary Sciences	7			World Journal of Gastroenterology	20	Major clinical study	1903	Universidade de Sao Paulo - USP	28	Turkey	150			Polish	8
2004	168	Aaltomaa, S.	4	Economics, Econometrics and Finance	2			European Journal of Cardio Thoracic Surgery	20	Aged	1896	Peking University	28	Netherlands	132			French	6
2003	123	Ahmed, A.	4	Energy	1			Anticancer Research	18	Clinical article	815	University of Washington Seattle	27	Australia	121			Italian	4
2002	134	Juskiewicz, J.	4	Engineering	24			Annals of Surgical Oncology	18	Treatment Outcome	706	University of Melbourne	26	Brazil	114			Russian	4
2001	117	Boddi, V.	4	Environmental Science	78			Clinical Cancer Research	17	Clinical trial	642	King's College London	25	France	109			Croatian	3
2000	82	Jang, Y.	4	Health Professions	150			American Journal of Cardiology	17	Adolescent	623	Sun Yat-Sen University	25	Sweden	94			Hebrew	3
1999	80	Lee, J.W.	4	Immunology and Microbiology	179			Journal of Urology	17	Randomized controlled trial	603	Academic Medical Centre, University of Amsterdam	24	Taiwan	86			Romanian	3
1998	75	Cauley, J.A.	4	Materials Science	11			Circulation	16	Aged, 80 and over	600	Seoul National University Hospital	24	Switzerland	82			Dutch	2
1997	75	Courneya, K.S.	4	Mathematics	6			Chest	16	Retrospective Studies	582	Seoul National University	22	Finland	80			Bosnian	1
1996	67	Kang, H.J.	4	Medicine	3738			Stroke	16	Follow up	579	Radboud University Nijmegen Medical Centre	21	Belgium	69			Bulgarian	1
1995	33	Li, T.	4	Multidisciplinary	2			Urology	16	Controlled clinical trial	550	Icahn School of Medicine at Mount Sinai	21	Iran	65			Persian	1
1994	45	Califf, R.M.	4	Neuroscience	213			Animal Feed Science and Technology	16	Treatment outcome	521	University of Texas M. D. Anderson Cancer Center	21	Poland	60			Serbian	1
1993	26	Lipponen, P.	4	Nursing	140			BJU International	15	Retrospective study	474	SungKyunKwan University, School of Medicine	21	Greece	59			Slovak	1
1992	21	Ma, J.	4	Pharmacology, Toxicology and Pharmaceutics	140			Journal of Cancer Research and Clinical Oncology	14	Middle aged	468	The University of North Carolina at Chapel Hill	21	Austria	56
1991	19	Mace, J.C.	4	Physics and Astronomy	40			Critical Care Medicine	14	Prognosis	460	Tehran University of Medical Sciences	21	Israel	55
1990	18	Byun, S.S.	4	Psychology	59			Journal of Vascular Surgery	14	Prospective Studies	408	Kobenhavns Universitet	21	Denmark	54
1989	10	Oltmanns, K.M.	4	Social Sciences	49			Chinese Journal of Clinical Oncology	13	Risk Factors	397	Erasmus University Medical Center	21	Norway	53
1988	3	Panneton, J.M.	4	Veterinary	71			Transplantation	13	Child	379	National Taiwan University Hospital	21	India	48
1987	11	Park, I.A.	4	Undefined	63			Current Medical Research and Opinion	13	Follow-Up Studies	356	Washington University in St. Louis, School of Medicine	20	Czech Republic	33
1986	9	Pettigrew, J.E.	4					Journal of Clinical Endocrinology and Metabolism	13	Comparative study	348	The Johns Hopkins School of Medicine	19	New Zealand	31
1985	2	Pichard, A.D.	4					Journal of Rheumatology	13	Human tissue	340	University of Ulsan, College of Medicine	19	South Africa	26
1984	4	Pui, C.H.	4					International Journal of Cardiology	13	Time Factors	339	Karolinska University Hospital	19	Hungary	24
1983	7	Rosmond, R.	4					National Medical Journal of China	13	Young Adult	319	Eli Lilly and Company	19	Thailand	23
1982	3	Satler, L.F.	4					American Journal of Clinical Nutrition	13	Drug efficacy	314	Capital Medical University China	19	Portugal	22
1981	4	Schlosser, R.J.	4					Journal of Clinical Psychiatry	12	Prospective study	311	Yonsei University College of Medicine	18	Hong Kong	22
1979	1	Schrappe, M.	4					Breast Cancer Research and Treatment	12	Risk factor	306	Universitat Heidelberg	18	Egypt	21
1978	1	Dahlof, B.	4					British Journal of Cancer	12	Outcome assessment	303	Cleveland Clinic Foundation	18	Mexico	20
1975	1	Smith, T.L.	4					Investigative Ophthalmology and Visual Science	12	Mortality	278	Medizinische Hochschule Hannover MHH	18	Croatia	19
1973	1	Jankowski, J.	4					Spine	12	Cancer survival	268	University of California, San Diego	18	Singapore	18
1952	1	Spahn, D.R.	4					Journal of Thoracic and Cardiovascular Surgery	12	Disease severity	253	University of Alberta	18	Ireland	18
		Syrjanen, K.	4					Asian Pacific Journal of Cancer Prevention	12	Animals	241	Sun Yat-Sen University Cancer Center	18	Saudi Arabia	14
		Sheiner, E.	4					Radiology	11	Double blind procedure	240	Seoul National University College of Medicine	17	Malaysia	13
		Von Stengel, S.	4					Metabolism Clinical and Experimental	11	Cancer staging	231	Medizinische Universitat Wien	17	Slovenia	10
		Waksman, R.	4					Cerebrovascular Diseases	11	Disease association	229	Maastricht University	17	Kenya	10
		Weissman, N.J.	4					Lupus	11	Double-Blind Method	226	Shanghai Jiaotong University	17	Serbia	10
		Wikstrand, J.	4					European Urology	11	Methodology	224	Seoul National University Bundang Hospital	17	Pakistan	10
		Zdunczyk, Z.	4					American Journal of Ophthalmology	11	Body mass	221	Harvard Medical School	16	Russian Federation	10
		Arisawa, T.	3					European Heart Journal	11	Genotype	217	Fudan University	16	Slovakia	10
		Grobbee, D.E.	3					American Heart Journal	11	Nonhuman	212	The University of British Columbia	16	Bulgaria	8
		Goke, B.	3					Epilepsia	10	Prevalence	212	Helsinki University Central Hospital	16	Nigeria	8
		Fu, J.H.	3					Gynecologic Oncology	10	Case-Control Studies	211	Universidad Autonoma de Barcelona	16	Romania	7
		Frankenberger, R.	3					Neurology	10	Risk assessment	203	University of Minnesota Twin Cities	16	Ghana	6
		Adams, D.H.	3					Obstetrics and Gynecology	10	Unclassified drug	203	Universita degli Studi di Milano	16	Peru	6
		Kent, K.M.	3					Surgical Endoscopy and Other Interventional Techniques	10	Placebo	200	McMaster University	16	Philippines	6
		Hwang, S.G.	3					Journal of Nutrition	10	Incidence	198	Baylor College of Medicine	15	Chile	6
		Kim, H.S.	3					Medicine and Science in Sports and Exercise	10	Drug effect	197	The Catholic University of Korea	15	Tanzania	6
		Li, L.	3					Arthritis Care and Research	9	Cohort Studies	194	Tel Aviv University, Sackler Faculty of Medicine	15	Indonesia	6
		Fernandez-Gutierrez, B.	3					Hepato Gastroenterology	9	Child, Preschool	190	Universitetet i Oslo	15	Lebanon	5
		Hofman, A.	3					Annals of Oncology	9	Statistical significance	187	University of Pittsburgh	15	Venezuela	5
		Iwata, M.	3					Retina	9	Overall survival	186	University of Miami Leonard M. Miller School of Medicine	15	Tunisia	5
		Bebenek, M.	3					Cancer Epidemiology Biomarkers and Prevention	9	Hypertension	186	University of California, Los Angeles	15	Lithuania	5
		Economopoulos, T.	3					Kidney International	9	Immunohistochemistry	182	Sahlgrenska Universitetssjukhuset	15	Bangladesh	4
		Hwang, S.J.	3					Journal of Neurosurgery	9	Multicenter study	181	Universitair Medisch Centrum Groningen	14	Viet Nam	4
		Jeong, Y.H.	3					Journal of Applied Physiology	9	Pathology	181	Johns Hopkins Bloomberg School of Public Health	14	Jordan	4
		Bjorntorp, P.	3					American Journal of Roentgenology	9	Cohort analysis	179	University Hospital of Tampere	14	Puerto Rico	4
		Ellis, S.G.	3					American Journal of Sports Medicine	8	Survival Rate	179	Universite de Montreal	14	Zambia	4
		Gajic, O.	3					European Journal of Vascular and Endovascular Surgery	8	Intermethod comparison	175	Karolinska Institutet	14	Bahrain	3
		Hou, M.C.	3					Medical Oncology	8	Questionnaire	173	Veterans General Hospital-Taipei	14	Bosnia and Herzegovina	3
		Hirata, I.	3					Livestock Science	8	Scoring system	173	Thomas Jefferson University	14	Colombia	3
		Chiba, L.I.	3					Lancet	8	Metabolism	172	Yale University School of Medicine	14	Uganda	3
		Chang, M.J.	3					Annals of Surgery	8	Sex difference	168	UCL	14	Cuba	3
		Choi, D.	3					Blood	8	Protein expression	168	London School of Hygiene & Tropical Medicine	14	Ukraine	3
		Lai, C.L.	3					Bone Marrow Transplantation	8	Drug safety	165	University Medical Center Utrecht	14	Argentina	3
		Aydin, M.	3					Annals of Internal Medicine	8	Neoplasm Staging	165	Stanford University School of Medicine	14	Jamaica	3
		Hong, S.K.	3					Journal of Cataract and Refractive Surgery	8	Survival rate	162	Friedrich-Alexander-Universität Erlangen-Nürnberg	13	Gambia	3
		Heiligenstein, J.H.	3					Alimentary Pharmacology and Therapeutics	8	Physiology	153	Universitatsklinikum Hamburg-Eppendorf und Medizinische Fakultat	13	Belarus	2
		Colditz, G.A.	3					Clinical Infectious Diseases	8	Infant	152	Johns Hopkins University	13	Benin	2
		Choo, S.J.	3					Archives of Physical Medicine and Rehabilitation	8	Survival Analysis	151	University of Zagreb School of Medicine	13	Malawi	2
		Ker, K.	3					Croatian Medical Journal	8	Postoperative complication	150	Peking Union Medical College	13	Cameroon	2
		Gonzalez-Gay, M.A.	3					British Journal of Nutrition	8	Human cell	146	Kyoto University	13	Iceland	2
		Brenner, W.	3					Chinese Journal of Cancer Prevention and Treatment	7	Normal human	144	UniversitatsSpital Zurich	13	Zimbabwe	2
		Ashton-Miller, J.A.	3					Acta Paediatrica International Journal of Paediatrics	7	Diabetes mellitus	143	University of Sydney	13	Qatar	2
		Hwang, J.Y.	3					Journal of Strength and Conditioning Research	7	Survival	142	University of Alabama at Birmingham	13	Costa Rica	2
		Heine, R.J.	3					Journal of Hypertension	7	Severity of Illness Index	141	Universite Paris Descartes	13	Morocco	2
		Han, S.H.	3					Human Reproduction	7	Correlation analysis	139	National Yang-Ming University Taiwan	13	Guinea-Bissau	1
		Bogunia-Kubik, K.	3					Digestive Diseases and Sciences	7	Histopathology	139	Ita-Suomen yliopisto	13	Panama	1
		Donath, D.	3					American Journal of Gastroenterology	7	Age	139	VU University Medical Center	12	Latvia	1
		Bellon, J.M.	3					Wildlife Society Bulletin	7	Quality of life	139	University of Manchester	12	Laos	1
		Hong, Y.J.	3					Life Science Journal	7	Genetics	138	Zhejiang University	12	Oman	1
		Chevalier, B.	3					Clinical Oral Investigations	7	Postoperative Complications	134	David Geffen School of Medicine at UCLA	12	Gabon	1
		Chung, C.H.	3					Chinese Medical Journal	7	Blood	134	The University of Hong Kong	12	Ethiopia	1
		Kitamura, S.	3					Lung Cancer	7	Cross-Sectional Studies	133	Memorial Sloan-Kettering Cancer Center	12	Estonia	1
		Bang, Y.J.	3					European Spine Journal	7	Postoperative period	133	Tianjin Medical University	12	Sri Lanka	1
		Farsiu, S.	3					Atencion Primaria	7	Treatment response	132	National Cancer Institute	12	Dominican Republic	1
		Friedenreich, C.M.	3					Oncology Reports	7	Preschool child	131	GlaxoSmithKline	12	Nepal	1
		Kennedy, J.L.	3					European Journal of Obstetrics Gynecology and Reproductive Biology	7	Questionnaires	131	Katholieke Universiteit Leuven	12	Myanmar	1
		Huang, S.C.	3					Neuroscience Letters	7	Age Factors	130	Heinrich Heine Universitat	12	Cyprus	1
		Igawa, M.	3					Scandinavian Journal of Gastroenterology	7	Animal	130	University of Edinburgh	12	Mozambique	1
		Foekens, J.A.	3					Obesity Research	7	Smoking	128	University of Athens	12	Cambodia	1
		Kamiya, Y.	3					Resuscitation	7	Pregnancy	128	University of Chicago	12	Trinidad and Tobago	1
		Gerber, B.	3					Ophthalmology	7	Hospitalization	127	Hospital Clinic Barcelona	12	Mali	1
		Kim, I.S.	3					Plastic and Reconstructive Surgery	7	Breast Neoplasms	127	Duke Clinical Research Institute	12	Kuwait	1
		Ghaffarpasand, F.	3					Yonsei Medical Journal	6	School child	127	Johannes Gutenberg Universitat Mainz	12	Congo	1
		Kodera, Y.	3					Injury	6	Biological Markers	126	Inserm	11	Bahamas	1
		Houdijk, J.G.M.	3					Human Pathology	6	Multivariate Analysis	125	Helsingin Yliopisto	11	Cote d'Ivoire	1
		Ko, W.J.	3					Gastrointestinal Endoscopy	6	United States	124	Universitat Leipzig	11	Honduras	1
		Che, T.M.	3					Diabetic Medicine	6	Obesity	123	Novartis	11	Botswana	1
		Kramar, A.	3					AIDS	6	Animal experiment	122	University of Arizona	11	Bolivia	1
		Aaby, P.	3					Journal of the American College of Surgeons	6	Computer assisted tomography	121	Stanford University	11	Virgin Islands (U.S.)	1
		Liao, Z.	3					Korean Journal of Urology	6	Human experiment	120	Novartis Pharma	11	Yugoslavia	1
		Lin, H.C.	3					American Journal of Neuroradiology	6	Disease-Free Survival	119	Imperial College London	11	Papua New Guinea	1
		Lin, P.	3					American Journal of Obstetrics and Gynecology	6	Predictive Value of Tests	119	Oregon Health and Science University	11	Syrian Arab Republic	1
		Lin, S.	3					Head and Neck	6	Cancer radiotherapy	119	Chonnam National University, College of Medicine	11
		Lindholm, L.H.	3					Diseases of the Colon and Rectum	6	Pathophysiology	119	Rush University Medical Center	11
		Alio, J.L.	3					Urologic Oncology Seminars and Original Investigations	6	Nuclear magnetic resonance imaging	117	Indiana University School of Medicine Indianapolis	11
		Llorca, J.	3					Applied Animal Behaviour Science	6	Treatment duration	117	University Michigan Ann Arbor	11
		Lohse, P.	3					Tuberculosis and Respiratory Diseases	6	Prediction	116	Lunds Universitet	11
		Love, T.E.	3					Antimicrobial Agents and Chemotherapy	6	Breast cancer	115	Hospital for Sick Children University of Toronto	11
		Luketich, J.D.	3					Journal of Acquired Immune Deficiency Syndromes	6	Cancer chemotherapy	115	Chang Gung Memorial Hospital	11
		Hillege, H.L.	3					Biomed Research International	6	Time	115	University at Buffalo State University of New York	11
		Kaaja, R.	3					Journal of Endourology	6	Body Mass Index	114	University of Athens Medical School	11
		Martin, J.	3					Thorax	6	Body weight	113	Case Western Reserve University	10
		Maruyama, N.	3					British Journal of Ophthalmology	6	Polymorphism, Genetic	113	University of Glasgow	10
		McAnulty, S.R.	3					Chinese Journal of Ophthalmology	6	Side effect	113	Johns Hopkins Hospital	10
		Freedland, S.J.	3					Thoracic and Cardiovascular Surgeon	6	Comorbidity	111	McGill University	10
		Miranda-Filloy, J.A.	3					Diabetes	6	Antineoplastic Combined Chemotherapy Protocols	111	Universitatsklinikum Heidelberg	10
		Mischoulon, D.	3					American Journal of Respiratory and Critical Care Medicine	6	Multivariate analysis	110	Ohio State University	10
		Montes-Mico, R.	3					Clinical Science	6	Analysis of Variance	110	Uppsala Universitet	10
		Nagasaka, M.	3					Experimental and Clinical Endocrinology and Diabetes	6	Insulin	109	University of Illinois	10
		Nakamura, M.	3					International Journal of Cancer	6	Statistical analysis	109	National Institutes of Health, Bethesda	10
		Nesland, J.M.	3					Atherosclerosis	6	Risk Assessment	107	Duke University	10
		Nieman, D.C.	3					Nephrology Dialysis Transplantation	6	Disease course	105	Columbia University, College of Physicians and Surgeons	10
		Noguchi, T.	3					European Journal of Cancer	6	Clinical feature	105	Chaim Sheba Medical Center Israel	10
		Noh, D.Y.	3					Journal of Cardiac Surgery	6	Surgical technique	104	Julius-Maximilians-Universitat Wurzburg	10
		Oda, E.	3					Annals of Vascular Surgery	6	Glucose	104	UT Medical Branch at Galveston	10
		Oh, B.H.	3					Journal of Surgical Oncology	6	Logistic Models	103	Universidade Federal de Sao Paulo	10
		Oh, D.Y.	3					Modern Pathology	6	Glucose blood level	103	Keck School of Medicine of USC	10
		Chou, N.K.	3					European Journal of Applied Physiology	6	Cancer patient	103	Leiden University Medical Center - LUMC	10
		Henriksson, R.	3					Journal of Surgical Research	6	Quality of Life	102	Charles University in Prague	10
		Chen, B.	3					Pediatrics	6	Length of stay	102	Saint Michael's Hospital University of Toronto	10
		Park, Y.	3					PACE Pacing and Clinical Electrophysiology	6	Recurrence	101	University of Pennsylvania, Health System	10
		Pectasides, D.	3					International Urogynecology Journal and Pelvic Floor Dysfunction	6	Cancer recurrence	101	Universitatsklinikum des Saarlandes Medizinische Fakultat der Universitat des Saarlandes	10
		Herrmann, W.	3					Osteoporosis International	6	Lymph node metastasis	101	University Central Hospital Kuopio	10
		Fujita, H.	3					International Journal of Gynecological Cancer	6	Morbidity	100	Semmelweis Egyetem	10
		Polascik, T.J.	3					Clinical Rheumatology	6	Polymerase chain reaction	100	UT Southwestern Medical Center	10
		Poole-Wilson, P.A.	3					Catheterization and Cardiovascular Interventions	5	Genetic polymorphism	100	Mayo Medical School	10
		Prevost, A.T.	3					International Journal of Obesity	5	Heart infarction	100	University of Illinois at Chicago	10
		Kim, J.B.	3					Journal of Medical Virology	5	Genetic association	99	Universitatsspital Basel	10
		Putnam, J.B.	3					American Journal of Hematology	5	Protein blood level	98	Istanbul Universitesi	10
		Rack, B.	3					Journal of Animal Physiology and Animal Nutrition	5	Cancer surgery	98	Universitatsklinik Erlangen und Medizinische Fakultat	10
		Reiss, P.	3					Journal of B U on	5	Tumor Markers, Biological	98	Beth Israel Deaconess Medical Center	10
		Rodriguez-Rodriguez, L.	3					American Journal of Hypertension	5	Pain	98	Columbia University in the City of New York	10
		Rogers, C.G.	3					Chinese Journal of Lung Cancer	5	Nausea	98	Helse Bergen Haukeland University Hospital	10
		Huhtala, H.	3					Journal of Bone and Mineral Research	5	Non insulin dependent diabetes mellitus	98	Harvard School of Public Health	10
		Roth, J.A.	3					Journal of Clinical Microbiology	5	Cross-sectional study	98	Severance Hospital	10
		Roupret, M.	3					Journal of Neuro Oncology	5	Case control study	97	UNESP-Universidade Estadual Paulista	9
		Sampalis, J.S.	3					Journal of Orthopaedic Trauma	5	Depression	96	Johann Wolfgang Goethe Universitat Frankfurt am Main	9
		Chinnock, P.	3					Clinical and Experimental Allergy	5	Coronary artery disease	95	University of Michigan Hospital	9
		Schindlbeck, C.	3					Annals of the Rheumatic Diseases	5	Chi-Square Distribution	94	UC Davis	9
		Dean, L.S.	3					Journal of Pediatric Gastroenterology and Nutrition	5	Diarrhea	94	Yonsei University	9
		Undefined	3					Anesthesia and Analgesia	5	Exercise	94	University of New South Wales UNSW Australia	9
