# Supplementary material for: A surge of p-values between 0.041 and 0.049 in recent decades (but negative results are increasing rapidly too)
Source: PeerJ. 2015 Jan 22;3:e733. doi: 10.7717/peerj.733 (PMC4312079; doi:10.7717/peerj.733)
Supplement: Supplemental Information [file peerj-03-733-s007.zip › Supplementary material/Searches_15_nov_2014/031.csv]

Scopus refine results values
Your query : (ABS({p=0.010} OR {p=.010} OR {p=0.01} OR {p=.01}))
Number of results : 89007
YEAR		AUTHOR NAME		SUBJECT AREA		DOCUMENT TYPE		SOURCE TITLE		KEYWORD		AFFILIATION		COUNTRY		SOURCE TYPE		LANGUAGE
2015	12	Stone, G.W.	73	Agricultural and Biological Sciences	4164	Article	83660	Plos One	846	Article	77104	VA Medical Center	1518	United States	30565	Journals	88717	English	84340
2014	7507	Mehran, R.	57	Arts and Humanities	346	Review	1990	American Journal of Cardiology	741	Human	76108	Mayo Clinic	1037	United Kingdom	7634	Conference Proceedings	120	Chinese	1213
2013	8337	Harris, A.L.	55	Biochemistry, Genetics and Molecular Biology	16755	Conference Paper	1621	Journal of Clinical Endocrinology and Metabolism	671	Female	66958	University of California, San Francisco	944	Italy	5013	Book Series	111	Spanish	1030
2012	7391	Stefanadis, C.	52	Business, Management and Accounting	27	Article in Press	1477	Circulation	640	Humans	64335	Brigham and Women's Hospital	922	Germany	4476	Books	33	Portuguese	599
2011	6554	Jonas, J.B.	52	Chemical Engineering	177	Short Survey	40	Journal of the American College of Cardiology	611	Male	62720	Massachusetts General Hospital	879	Canada	4334	Trade Publications	6	French	576
2010	5896	Blackstone, E.H.	49	Chemistry	208	Note	32	Cancer	556	Adult	57746	University of Toronto	792	France	4183	Undefined	20	German	421
2009	5412	Braunwald, E.	49	Computer Science	101	Book Chapter	25	Journal of Clinical Oncology	534	Priority journal	49080	Cleveland Clinic Foundation	756	China	3414			Turkish	295
2008	5214	Bacigalupo, A.	48	Decision Sciences	96	Letter	12	Journal of Animal Science	508	Controlled study	46926	Harvard Medical School	730	Australia	3278			Polish	246
2007	4604	Ricart, W.	48	Dentistry	950	Editorial	4	International Journal of Radiation Oncology Biology Physics	474	Major clinical study	40701	University of Texas M. D. Anderson Cancer Center	710	Netherlands	3201			Italian	215
2006	4278	Leon, M.B.	45	Earth and Planetary Sciences	144	Erratum	2	New England Journal of Medicine	473	Middle Aged	39779	Erasmus University Medical Center	698	Japan	3123			Japanese	183
2005	3963	Comi, G.	44	Economics, Econometrics and Finance	20	Report	2	Annals of Thoracic Surgery	461	Aged	36928	University of Washington Seattle	680	Spain	2892			Russian	121
2004	3543	Califf, R.M.	44	Energy	10	Undefined	142	Journal of Thoracic and Cardiovascular Surgery	436	Clinical article	17817	Universidade de Sao Paulo - USP	659	Brazil	2414			Korean	102
2003	3084	Fernandez-Real, J.M.	44	Engineering	386			Blood	435	Adolescent	14082	Inserm	652	Turkey	2355			Czech	100
2002	2801	Humphries, S.E.	44	Environmental Science	954			Chest	378	Treatment Outcome	11546	Duke University School of Medicine	633	Sweden	2068			Croatian	43
2001	2715	Ringden, O.	44	Health Professions	2704			Transplantation	373	Aged, 80 and over	11173	UCL	541	South Korea	1782			Danish	29
2000	2536	Filippi, M.	43	Immunology and Microbiology	4983			American Heart Journal	359	Clinical trial	10945	University of Sydney	516	Denmark	1514			Persian	24
1999	2353	Topol, E.J.	42	Materials Science	100			Clinical Cancer Research	358	Risk Factors	10692	University of Pittsburgh	510	Switzerland	1432			Slovak	23
1998	2135	Pichard, A.D.	42	Mathematics	145			American Journal of Obstetrics and Gynecology	357	Retrospective Studies	10658	University of Pennsylvania	498	Finland	1221			Romanian	22
1997	1936	Lansky, A.J.	40	Medicine	77256			Diabetes Care	350	Follow up	10281	University of Minnesota Twin Cities	488	Taiwan	1202			Arabic	21
1996	1687	Marwick, T.H.	39	Multidisciplinary	90			Journal of Urology	339	Prognosis	10040	Harvard School of Public Health	476	Belgium	1185			Lithuanian	21
1995	1318	Waksman, R.	39	Neuroscience	4407			Journal of Vascular Surgery	323	Prospective Studies	9607	Johns Hopkins University	471	Iran	1160			Hungarian	20
1994	1067	Hofman, A.	39	Nursing	3276			International Journal of Cardiology	318	Treatment outcome	8948	David Geffen School of Medicine at UCLA	465	India	1125			Norwegian	19
1993	849	Ferrucci, L.	39	Pharmacology, Toxicology and Pharmaceutics	2403			European Journal of Cardio Thoracic Surgery	310	Child	8931	University of Melbourne	463	Israel	1100			Greek	17
1992	732	Satler, L.F.	38	Physics and Astronomy	660			Stroke	298	Randomized controlled trial	8824	The University of North Carolina at Chapel Hill	461	Poland	1065			Dutch	15
1991	578	Safarinejad, M.R.	37	Psychology	1552			Atherosclerosis	294	Controlled clinical trial	8558	Karolinska University Hospital	456	Greece	1046			Bulgarian	10
1990	461	Willett, W.C.	37	Social Sciences	887			Neurology	286	Risk factor	8300	King's College London	455	Norway	1002			Serbian	10
1989	384	Mitchell, P.	36	Veterinary	987			Gynecologic Oncology	278	Middle aged	8201	Academic Medical Centre, University of Amsterdam	434	Austria	911			Hebrew	7
1988	333	Dunger, D.B.	36	Undefined	887			Journal of the American Medical Association	274	Follow-Up Studies	7676	University Michigan Ann Arbor	434	Hong Kong	599			Icelandic	5
1987	222	Gersh, B.J.	36					British Journal of Cancer	271	Human tissue	7037	Leiden University Medical Center - LUMC	425	Mexico	550			Thai	4
1986	185	Brennan, M.F.	35					American Journal of Respiratory and Critical Care Medicine	268	Retrospective study	7014	Memorial Sloan-Kettering Cancer Center	418	New Zealand	535			Slovene	3
1985	184	Lehtimaki, T.	35					Transplantation Proceedings	261	Time Factors	6956	Baylor College of Medicine	417	Ireland	484			Estonian	3
1984	102	Haberal, M.	34					American Journal of Clinical Nutrition	259	Prospective study	6395	University of California, San Diego	417	South Africa	419			Malay	2
1983	128	Chen, W.	34					Nephrology Dialysis Transplantation	259	Young Adult	6046	The Johns Hopkins School of Medicine	409	Czech Republic	387			Ukrainian	2
1982	105	Ellis, S.G.	33					Urology	255	Mortality	5973	Washington University in St. Louis, School of Medicine	406	Egypt	381			Swedish	1
1981	82	Jacobs, D.R.	33					Journal of Infectious Diseases	254	Disease association	5888	Universita degli Studi di Milano	406	Thailand	365			Catalan	1
1980	65	Crea, F.	33					Annals of Surgical Oncology	244	Disease severity	5704	University Medical Center Utrecht	397	Singapore	358			Afrikaans	1
1979	57	McCrindle, B.W.	33					Obstetrics and Gynecology	242	Comparative study	5461	Tehran University of Medical Sciences	385	Argentina	309			Latvian	1
1978	35	Giatromanolaki, A.	33					Critical Care Medicine	240	Case-Control Studies	5289	Children's Hospital Boston	385	Saudi Arabia	275			Urdu	1
1977	32	Despres, J.P.	33					European Heart Journal	238	Outcome assessment	5286	VU University Medical Center	383	Portugal	270
1976	30	Storb, R.	33					Ophthalmology	237	Nonhuman	5231	The University of British Columbia	378	Hungary	251
1975	26	Yusuf, S.	33					Investigative Ophthalmology and Visual Science	237	Body mass	5117	University of Alabama at Birmingham	377	Malaysia	203
1974	21	Hop, W.C.J.	33					Journal of Pediatrics	230	Animals	5054	Radboud University Nijmegen Medical Centre	359	Nigeria	202
1973	21	Mintz, G.S.	33					Heart	223	Child, Preschool	4792	Universitair Medisch Centrum Groningen	356	Chile	185
1972	7	Fritsche, A.	33					World Journal of Gastroenterology	219	Prevalence	4646	Medizinische Universitat Wien	356	Russian Federation	181
1971	3	Witkin, S.S.	32					Radiology	218	Cancer survival	4529	Charite - Universitatsmedizin Berlin	355	Tunisia	178
1970	2	Cooper, C.	32					International Journal of Cancer	216	Cohort Studies	4407	Universita degli Studi di Roma La Sapienza	355	Romania	159
1969	4	Stefan, N.	32					Journal of Rheumatology	214	Risk assessment	4396	Karolinska Institutet	352	Slovenia	156
1968	1	Karakiewicz, P.I.	32					Archives of Internal Medicine	212	Genotype	4393	Yale University School of Medicine	350	Pakistan	154
1967	3	Gensini, G.F.	32					American Journal of Kidney Diseases	206	Infant	4345	Stanford University School of Medicine	339	Croatia	146
1966	2	Barrett-Connor, E.	32					Journal of the American Geriatrics Society	206	Incidence	4278	Helsingin Yliopisto	338	Colombia	121
1965	4	Somers, V.K.	32					Bone Marrow Transplantation	204	Cohort analysis	4135	University of California, Los Angeles	336	Slovakia	100
1964	1	Wong, T.Y.	31					American Journal of Ophthalmology	201	Drug efficacy	4040	McMaster University	333	Kenya	99
1963	2	Montorsi, F.	31					American Journal of Gastroenterology	197	Unclassified drug	3979	Johns Hopkins Bloomberg School of Public Health	329	Serbia	98
1962	1	Bouchard, C.	31					Clinical Infectious Diseases	194	Questionnaire	3940	Kobenhavns Universitet	329	Uganda	84
1956	1	Cannon, C.P.	31					Breast Cancer Research and Treatment	193	Age	3939	National Cancer Institute	328	Tanzania	81
1954	1	Frassoni, F.	31					Cancer Research	190	Hypertension	3846	Universita degli Studi di Padova	324	Bangladesh	79
		Romero, R.	30					Hypertension	185	Scoring system	3788	Helsinki University Central Hospital	322	Lithuania	69
		Deeg, H.J.	30					Archives of Surgery	182	Human cell	3783	Columbia University Medical Center	318	Iceland	67
		Staessen, J.A.	30					Annals of Oncology	182	Correlation analysis	3755	University of Alberta	312	United Arab Emirates	66
		Zareba, W.	30					AIDS	181	Cross-Sectional Studies	3740	Rigshospitalet	307	Lebanon	64
		Lerman, A.	30					Cancer Epidemiology Biomarkers and Prevention	181	Immunohistochemistry	3626	Monash University	307	Bulgaria	57
		Pedersen, O.	30					Spine	180	Questionnaires	3552	Columbia University, College of Physicians and Surgeons	304	Estonia	54
		Haring, H.U.	30					Diabetes	180	Severity of Illness Index	3525	Ohio State University	302	Malawi	53
		Jorgensen, T.	30					Journal of Allergy and Clinical Immunology	177	Multivariate Analysis	3512	Universitat Heidelberg	295	Venezuela	53
		Vasan, R.S.	30					Annals of Surgery	176	Cancer staging	3495	University of New South Wales UNSW Australia	295	Morocco	51
		Darai, E.	30					Journal of Hypertension	175	Survival Rate	3466	Tel Aviv University, Sackler Faculty of Medicine	293	Peru	47
		Sattar, N.	30					Digestive Diseases and Sciences	175	Drug effect	3459	Universidade Federal de Sao Paulo	292	Jordan	47
		Stampfer, M.J.	30					Diabetologia	173	Sex difference	3448	University of Queensland	292	Puerto Rico	45
		Tuzcu, E.M.	30					Metabolism Clinical and Experimental	173	Prediction	3423	Weill Cornell Medical College	290	Viet Nam	45
		Holst, J.J.	30					American Journal of Medicine	171	Pregnancy	3389	Universite Paris Descartes	288	Ethiopia	44
		Lip, G.Y.H.	30					BJU International	170	Protein expression	3388	Universitetet i Oslo	287	Kuwait	43
		Schaff, H.V.	30					Thorax	170	Statistical significance	3341	Icahn School of Medicine at Mount Sinai	286	Indonesia	41
		Grobbee, D.E.	30					American Journal of Surgery	168	United States	3299	Northwestern University Feinberg School of Medicine	286	Cuba	40
		Gonzalez-Gay, M.A.	29					Anesthesia and Analgesia	167	Methodology	3280	Hospital for Sick Children University of Toronto	285	Ghana	38
		Bellomo, R.	29					Alimentary Pharmacology and Therapeutics	166	Age Factors	3243	The University of Hong Kong	284	Sri Lanka	34
		Ajani, J.A.	29					Diabetic Medicine	165	Animal experiment	3179	Imperial College London	281	Cameroon	34
		Remberger, M.	29					Clinical Endocrinology	165	Survival Analysis	3149	Columbia University in the City of New York	281	Uruguay	34
		Kent, K.M.	29					Human Reproduction	164	Diabetes mellitus	3145	University of Southern California	273	Nepal	33
		Montalescot, G.	29					Hepatology	163	Obesity	3121	Alma Mater Studiorum Universita di Bologna	272	Costa Rica	33
		Lytle, B.W.	29					Journal of Heart and Lung Transplantation	162	Biological Markers	3112	McGill University	271	Zambia	32
		Christiani, D.C.	28					Diseases of the Colon and Rectum	160	Predictive Value of Tests	3063	University of Chicago	270	Jamaica	32
		Koukourakis, M.I.	28					Journal of Applied Physiology	159	School child	3047	University of Michigan Medical School	270	Philippines	31
		Rashid, A.	28					Anticancer Research	158	Normal human	3044	UT Southwestern Medical Center	268	Qatar	30
		Torguson, R.	28					PACE Pacing and Clinical Electrophysiology	154	Multivariate analysis	3018	Universite de Montreal	264	Zimbabwe	29
		Ferrannini, E.	28					British Journal of Ophthalmology	151	Double-Blind Method	3016	University of Miami Leonard M. Miller School of Medicine	264	Oman	29
		Zoccali, C.	28					American Journal of Hypertension	151	Hospitalization	2961	University of Oxford	262	Cote d'Ivoire	29
		Stehouwer, C.D.A.	28					World Journal of Surgery	148	Preschool child	2904	Arhus Universitetshospital	261	Gambia	27
		Januzzi, J.L.	28					Arthritis and Rheumatism	147	Insulin	2886	Hospital Clinic Barcelona	261	Ukraine	27
		Zurakowski, D.	27					Surgical Endoscopy and Other Interventional Techniques	146	Double blind procedure	2875	Fred Hutchinson Cancer Research Center	259	Sudan	26
		Moss, A.J.	27					Annals of the Rheumatic Diseases	145	Metabolism	2863	University of Florida	259	Cyprus	26
		Wu, T.T.	27					Archives of Physical Medicine and Rehabilitation	143	Blood	2853	Keck School of Medicine of USC	258	Burkina Faso	26
		Osmond, C.	27					Journal of Pediatric Surgery	142	Pathology	2819	Universitat de Barcelona	256	Luxembourg	26
		Zinsmeister, A.R.	27					Gastroenterology	142	Logistic Models	2819	University of Wisconsin Madison	253	Ecuador	26
		Starling, R.C.	27					Annals of Internal Medicine	141	Smoking	2801	Case Western Reserve University	249	Latvia	25
		Rifai, N.	27					Kidney International	141	Clinical feature	2765	Beth Israel Deaconess Medical Center	248	Mali	22
		Hunter, D.J.	26					Obesity	141	Middle Age	2762	University of Cambridge	248	Trinidad and Tobago	20
		Fong, Y.	26					Journal of the National Cancer Institute	138	Physiology	2758	National Taiwan University Hospital	248	Palestine	18
		Sezer, S.	26					Medicine and Science in Sports and Exercise	138	Survival	2748	Lunds Universitet	246	Bosnia and Herzegovina	18
		Gatter, K.C.	26					Arteriosclerosis Thrombosis and Vascular Biology	137	Disease course	2740	Yale University	244	Yugoslavia	18
		Whooley, M.A.	26					European Journal of Cancer	136	Survival rate	2738	Albert Einstein College of Medicine of Yeshiva University	241	Congo	17
		Eagle, K.A.	25					Intensive Care Medicine	134	Neoplasm Staging	2722	Hopital Pitie Salpetriere	241	Rwanda	17
		Appelbaum, F.R.	25					Laryngoscope	133	Postoperative Complications	2705	Centers for Disease Control and Prevention	241	Belarus	17
		Tse, H.F.	25					Gastrointestinal Endoscopy	132	Infant, Newborn	2667	University of Athens	241	Malta	16
		Klein, R.	25					Scandinavian Journal of Gastroenterology	132	Glucose	2663	Wake Forest University School of Medicine	241	Benin	16
		Young, J.B.	25					Journal of Surgical Research	132	Body Mass Index	2661	Emory University	238	Macedonia	16
		Ozaydin, M.	25					Lancet	132	Histopathology	2650	UC Davis	238	Guatemala	15
		Vierkant, R.A.	25					British Journal of Haematology	130	Placebo	2629	Emory University School of Medicine	237	Senegal	14
		Boerwinkle, E.	25					Journal of Nutrition	130	Quality of life	2582	University of Manchester	236	Yemen	14
		Li, W.	25					Biology of Blood and Marrow Transplantation	130	Pathophysiology	2560	National Institutes of Health, Bethesda	234	Cambodia	14
		Craxi, A.	25					Archives of Otolaryngology Head and Neck Surgery	130	Blood Pressure	2550	Universita degli Studi di Torino	234	Algeria	12
		Nissen, S.E.	25					Journal of Bone and Joint Surgery Series A	129	Risk Assessment	2541	Medical University of South Carolina	234	Bahrain	12
		Veldhuis, J.D.	25					Journal of the American College of Surgeons	128	Analysis of Variance	2493	Helse Bergen Haukeland University Hospital	233	Laos	11
		Tijssen, J.G.P.	24					Journal of Acquired Immune Deficiency Syndromes	128	Postoperative complication	2478	Universita Cattolica del Sacro Cuore, Rome	233	Iraq	11
		Folsom, A.R.	24					Pediatrics	128	Protein blood level	2444	Maastricht University	231	Gabon	10
		Celermajer, D.S.	24					Respiratory Medicine	126	Multicenter study	2443	University of Washington School of Medicine	226	Guinea-Bissau	10
		Kantarjian, H.M.	24					Gut	126	Comorbidity	2427	Ludwig-Maximilians-Universitat Munchen	226	Barbados	10
		Lotan, Y.	24					Archives of Ophthalmology	126	Animal model	2422	Stanford University	225	Botswana	9
		Jonas, R.A.	24					Liver Transplantation	126	Intermethod comparison	2403	University of Birmingham	225	Mozambique	9
		McNitt, S.	24					American Journal of Roentgenology	125	Cross-sectional study	2375	University of Illinois at Chicago	225	Czechoslovakia	9
		Komaki, R.	24					European Journal of Endocrinology	124	Animal	2374	Wayne State University	222	Paraguay	9
		Bloomfield, C.D.	24					Hepato Gastroenterology	124	Support, Non-U.S. Gov't	2357	Oregon Health and Science University	221	Greenland	8
		Cosgrove, D.M.	23					Journal of Neurosurgery	124	Overall survival	2330	University of Pennsylvania, School of Medicine	217	Honduras	8
		Cicuttini, F.M.	23					Surgery	123	Statistical analysis	2280	Sahlgrenska Universitetssjukhuset	217	Mongolia	8
		Nagler, A.	23					International Journal of Obesity	123	Human experiment	2273	University of Colorado Health Sciences Center	216	Papua New Guinea	7
		Hodge, D.O.	23					Haematologica	122	Cardiovascular risk	2233	University of Calgary	214	French Guiana	6
		Makuuchi, M.	23					Journal of Clinical Psychiatry	120	Heart infarction	2210	Universita degli Studi di Napoli Federico II	214	Guadeloupe	6
		Newburger, J.W.	23					Journal of the American Society of Echocardiography	118	Case control study	2209	Medizinische Hochschule Hannover MHH	210	Haiti	6
		Bruera, E.	23					Human Pathology	116	Glucose blood level	2202	Fondazione San Raffaele del Monte Tabor	210	Togo	6
		Hong, W.K.	23					European Journal of Vascular and Endovascular Surgery	115	Sex Factors	2171	University of Western Australia	209	El Salvador	6
		O'Brien, S.	23					National Medical Journal of China	115	Exercise	2145	University of Pennsylvania, Health System	208	Syrian Arab Republic	6
		Richardson, B.A.	23					Archives of Neurology	114	Demography	2142	The Children's Hospital of Philadelphia	208	Martinique	5
		Bhatt, D.L.	23					Leukemia	113	Coronary artery disease	2140	Universite Pierre et Marie Curie	206	Albania	5
		Esmaillzadeh, A.	23					Journal of General Internal Medicine	113	Nuclear magnetic resonance imaging	2136	Dana-Farber Cancer Institute	204	Liechtenstein	5
		Manson, J.E.	23					Journal of Cataract and Refractive Surgery	112	Genetics	2116	Universite Laval	204	Myanmar	5
		Penninx, B.W.J.H.	23					Critical Care	112	Inflammation	2109	Medical College of Wisconsin	203	Guyana	5
		San Miguel, J.F.	23					Lung Cancer	112	C reactive protein	2090	Universita degli Studi di Firenze	203	Nicaragua	5
		Swisher, S.G.	22					JAMA Journal of the American Medical Association	112	Recurrence	2070	Mayo Medical School	203	Niger	5
		Fox, S.B.	22					Circulation Journal	111	Postoperative period	2065	London School of Hygiene & Tropical Medicine	202	Equatorial Guinea	4
		Martin, J.	22					Thrombosis and Haemostasis	111	Breast Neoplasms	2060	Duke University	201	Macao	4
		Llorca, J.	22					Pediatric Research	110	Systolic blood pressure	2035	Newcastle University, United Kingdom	198	Libyan Arab Jamahiriya	4
		Potter, J.D.	22					Journal of Bone and Mineral Research	110	Animal tissue	2032	University of Adelaide	198	Netherlands Antilles	4
		Nicholls, S.J.	22					American Journal of Transplantation	110	Depression	2015	Peking University	198	Russia	4
		Newby, D.E.	21					Arquivos Brasileiros De Cardiologia	110	Genetic association	2008	University of Texas Health Science Center at San Antonio	198	Panama	4
		Sierra, J.	21					Journal of Gastrointestinal Surgery	110	Proportional Hazards Models	2003	Western University	196	Guinea	3
		Morady, F.	21					BMC Cancer	109	Breast cancer	1998	Universitssjukhuset i Lund	196	Azerbaijan	3
		Wluka, A.E.	21					Journal of Trauma Injury Infection and Critical Care	109	Triacylglycerol	1985	Universidade Estadual de Campinas	195	Grenada	3
		Hortobagyi, G.N.	21					Journal of Cardiovascular Electrophysiology	108	Echocardiography	1966	UniversitatsSpital Zurich	194	Madagascar	3
		Shariat, S.F.	21					Journal of Surgical Oncology	107	Chi-Square Distribution	1959	University of Colorado School of Medicine	194	Liberia	3
		Roth, J.A.	21					Journal of Gastroenterology and Hepatology Australia	107	Disease Progression	1956	Johns Hopkins Medical Institutions	192	Germany (Democratic Republic, DDR)	3
		Tack, J.	21					Leukemia and Lymphoma	107	Quality of Life	1950	Akademiska Sjukhuset	192	Georgia	3
		Hamilton, S.R.	21					Clinical Transplantation	106	Genetic Predisposition to Disease	1949	Cedars-Sinai Medical Center	192	Montenegro	3
		Medeiros, L.J.	21					Annals of Allergy Asthma and Immunology	106	Creatinine	1939	Universite Paris 7- Denis Diderot	190	Fiji	3
		Poynard, T.	21					American Surgeon	105	Regression Analysis	1935	University of Bristol	190	Dominican Republic	3
		Kleiman, N.S.	21					Journal of Hepatology	105	Confidence interval	1933	University of Edinburgh	190	Dominica	3
		Smith, T.L.	20					Neurosurgery	105	Polymerase chain reaction	1921	University of Athens Medical School	189	Monaco	2
		Wolski, K.	20					Pediatric Nephrology	105	Length of stay	1918	Universitatsklinikum Hamburg-Eppendorf und Medizinische Fakultat	188	Armenia	2
		Emery, P.	20					Radiotherapy and Oncology	104	Disease-Free Survival	1909	Northwestern University	187	Afghanistan	2
		Gratwohl, A.	20					British Journal of Surgery	103	Sensitivity and Specificity	1907	Vanderbilt University	186	New Caledonia	2
		Upchurch, G.R.	20					Archives of Pediatrics and Adolescent Medicine	103	Review	1891	Boston University School of Medicine	186	Namibia	2
		Undefined	35					Thrombosis Research	103	Myocardial Infarction	1890	University of Utah	186	North Korea	2
