# Supplementary material for: A surge of p-values between 0.041 and 0.049 in recent decades (but negative results are increasing rapidly too)
Source: PeerJ. 2015 Jan 22;3:e733. doi: 10.7717/peerj.733 (PMC4312079; doi:10.7717/peerj.733)
Supplement: Supplemental Information [file peerj-03-733-s007.zip › Supplementary material/Searches_15_nov_2014/032.csv]

Scopus refine results values
Your query : (ABS({p=0.020} OR {p=.020} OR {p=0.02} OR {p=.02}))
Number of results : 89947
YEAR		AUTHOR NAME		SUBJECT AREA		DOCUMENT TYPE		SOURCE TITLE		KEYWORD		AFFILIATION		COUNTRY		SOURCE TYPE		LANGUAGE
2015	12	Stone, G.W.	98	Agricultural and Biological Sciences	3894	Article	84446	Plos One	855	Article	78548	VA Medical Center	1616	United States	32550	Journals	89696	English	85832
2014	7375	Mehran, R.	67	Arts and Humanities	379	Review	2136	American Journal of Cardiology	756	Human	78054	Mayo Clinic	1158	United Kingdom	7983	Conference Proceedings	112	Chinese	1016
2013	8356	Jonas, J.B.	56	Biochemistry, Genetics and Molecular Biology	16808	Conference Paper	1612	Journal of Clinical Endocrinology and Metabolism	699	Female	68708	University of California, San Francisco	1059	Italy	4815	Book Series	83	Spanish	930
2012	7401	McCrindle, B.W.	55	Business, Management and Accounting	27	Article in Press	1528	Circulation	697	Humans	66581	Brigham and Women's Hospital	1020	Canada	4673	Books	32	French	578
2011	6590	Leon, M.B.	53	Chemical Engineering	194	Note	39	Cancer	649	Male	64156	Massachusetts General Hospital	955	Germany	4395	Trade Publications	3	Portuguese	555
2010	5785	Harris, A.L.	50	Chemistry	187	Short Survey	30	Journal of Clinical Oncology	608	Adult	59335	University of Toronto	891	France	4380	Undefined	21	German	335
2009	5411	Califf, R.M.	50	Computer Science	100	Book Chapter	25	Journal of the American College of Cardiology	600	Priority journal	51217	Harvard Medical School	820	Australia	3448			Turkish	219
2008	5094	Ringden, O.	47	Decision Sciences	105	Editorial	7	International Journal of Radiation Oncology Biology Physics	547	Controlled study	47995	Cleveland Clinic Foundation	817	Netherlands	3428			Polish	214
2007	4719	Ferrucci, L.	46	Dentistry	908	Letter	7	Journal of Animal Science	545	Major clinical study	42147	Erasmus University Medical Center	736	Japan	3304			Japanese	214
2006	4273	Klibanski, A.	46	Earth and Planetary Sciences	75	Erratum	1	New England Journal of Medicine	541	Middle Aged	41186	University of Washington Seattle	718	China	3084			Italian	162
2005	4091	Marwick, T.H.	45	Economics, Econometrics and Finance	9	Report	1	Annals of Thoracic Surgery	536	Aged	38223	Duke University School of Medicine	704	Spain	2823			Russian	122
2004	3659	Mintz, G.S.	45	Energy	16	Undefined	115	Journal of Thoracic and Cardiovascular Surgery	470	Clinical article	18364	University of Texas M. D. Anderson Cancer Center	704	Brazil	2324			Korean	84
2003	3311	Colombo, A.	45	Engineering	368			Blood	427	Adolescent	14185	Inserm	696	Sweden	2222			Czech	68
2002	2914	Willett, W.C.	44	Environmental Science	888			American Journal of Obstetrics and Gynecology	415	Treatment Outcome	12465	University of Pittsburgh	608	Turkey	1877			Danish	43
2001	2782	Humphries, S.E.	43	Health Professions	2548			Transplantation	411	Clinical trial	11924	Universidade de Sao Paulo - USP	605	Denmark	1779			Croatian	36
2000	2607	Lansky, A.J.	43	Immunology and Microbiology	5150			Chest	402	Aged, 80 and over	11749	University of Sydney	576	South Korea	1590			Dutch	31
1999	2491	Topol, E.J.	42	Materials Science	119			American Heart Journal	395	Retrospective Studies	11258	Johns Hopkins University	553	Switzerland	1500			Hungarian	23
1998	2213	Staessen, J.A.	42	Mathematics	135			Journal of Urology	382	Risk Factors	11251	UCL	552	Belgium	1275			Arabic	22
1997	2037	Bacigalupo, A.	42	Medicine	78981			Diabetes Care	378	Follow up	10868	Karolinska University Hospital	526	Finland	1273			Romanian	18
1996	1758	Hodge, D.O.	41	Multidisciplinary	70			Journal of Vascular Surgery	365	Prognosis	10199	University of Pennsylvania	523	Taiwan	1164			Persian	17
1995	1397	Hofman, A.	41	Neuroscience	4417			Clinical Cancer Research	341	Prospective Studies	10052	Academic Medical Centre, University of Amsterdam	522	Israel	1094			Greek	16
1994	1120	Filippi, M.	40	Nursing	3257			European Journal of Cardio Thoracic Surgery	332	Randomized controlled trial	9891	University of Minnesota Twin Cities	512	Poland	1084			Norwegian	15
1993	908	Hop, W.C.J.	40	Pharmacology, Toxicology and Pharmaceutics	2389			International Journal of Cardiology	329	Treatment outcome	9532	University of Melbourne	506	Norway	1069			Lithuanian	14
1992	747	Grinspoon, S.	40	Physics and Astronomy	725			American Journal of Respiratory and Critical Care Medicine	318	Controlled clinical trial	9408	Harvard School of Public Health	494	India	1022			Hebrew	13
1991	579	Lehtimaki, T.	40	Psychology	1454			Neurology	316	Child	9149	David Geffen School of Medicine at UCLA	492	Greece	1018			Slovak	13
1990	478	Storb, R.	39	Social Sciences	792			Journal of the American Medical Association	314	Risk factor	8682	The University of North Carolina at Chapel Hill	486	Iran	933			Serbian	12
1989	378	Rashid, A.	39	Veterinary	1004			Stroke	312	Middle aged	8203	Leiden University Medical Center - LUMC	485	Austria	879			Bulgarian	10
1988	327	Braunwald, E.	39	Undefined	854			British Journal of Cancer	310	Follow-Up Studies	8199	University Michigan Ann Arbor	483	New Zealand	598			Icelandic	6
1987	217	Levy, D.	38					Atherosclerosis	298	Time Factors	7237	The Johns Hopkins School of Medicine	477	Hong Kong	558			Slovene	3
1986	170	Karakiewicz, P.I.	38					Critical Care Medicine	289	Retrospective study	7236	Washington University in St. Louis, School of Medicine	473	Mexico	505			Bosnian	3
1985	170	Montorsi, F.	37					American Journal of Clinical Nutrition	280	Human tissue	7135	University of California, San Diego	439	Ireland	475			Estonian	2
1984	128	Waksman, R.	37					Journal of Infectious Diseases	267	Prospective study	6484	Baylor College of Medicine	437	South Africa	438			Swedish	2
1983	98	Zurakowski, D.	37					Investigative Ophthalmology and Visual Science	264	Mortality	6192	King's College London	421	Egypt	415			Catalan	1
1982	91	Kastelein, J.J.P.	37					Gynecologic Oncology	262	Disease association	6124	Memorial Sloan-Kettering Cancer Center	420	Thailand	396			Thai	1
1981	63	Holmes, D.R.	37					Archives of Internal Medicine	260	Young Adult	6024	The University of British Columbia	417	Czech Republic	343			Ukrainian	1
1980	41	Stehouwer, C.D.A.	36					Obstetrics and Gynecology	259	Disease severity	5869	University of Alabama at Birmingham	412	Singapore	330
1979	43	Wong, T.Y.	36					Radiology	256	Outcome assessment	5579	Universita degli Studi di Milano	411	Portugal	289
1978	26	Ridker, P.M.	36					Journal of Pediatrics	255	Case-Control Studies	5351	VU University Medical Center	403	Argentina	278
1977	14	Holst, J.J.	36					Heart	255	Comparative study	5345	Children's Hospital Boston	402	Saudi Arabia	249
1976	20	Vasan, R.S.	36					Ophthalmology	254	Body mass	5108	University Medical Center Utrecht	402	Hungary	202
1975	19	Stefanadis, C.	36					Urology	252	Animals	5080	Rigshospitalet	387	Chile	199
1974	9	Barrett-Connor, E.	35					Transplantation Proceedings	249	Nonhuman	4940	Radboud University Nijmegen Medical Centre	383	Russian Federation	188
1973	8	Tuomilehto, J.	35					Nephrology Dialysis Transplantation	247	Child, Preschool	4938	Kobenhavns Universitet	375	Tunisia	167
1972	6	Romero, R.	35					Annals of Surgical Oncology	246	Cohort Studies	4803	Karolinska Institutet	373	Malaysia	160
1971	1	Klein, R.	35					Journal of Rheumatology	243	Cancer survival	4722	Universita degli Studi di Roma La Sapienza	367	Nigeria	150
1970	1	Satler, L.F.	35					Journal of the American Geriatrics Society	240	Prevalence	4714	Yale University School of Medicine	362	Romania	144
1969	1	Schomig, A.	35					AIDS	236	Risk assessment	4647	Columbia University Medical Center	361	Slovenia	133
1968	1	Blackstone, E.H.	34					Bone Marrow Transplantation	235	Genotype	4623	Universitair Medisch Centrum Groningen	358	Croatia	130
1967	2	Bloomfield, C.D.	34					Clinical Infectious Diseases	226	Infant	4547	Hospital for Sick Children University of Toronto	357	Pakistan	120
1964	1	Raitakari, O.T.	34					Archives of Surgery	225	Incidence	4418	Stanford University School of Medicine	357	Kenya	119
1963	1	Pedersen, O.	34					World Journal of Gastroenterology	221	Cohort analysis	4368	Helsingin Yliopisto	354	Serbia	116
1960	1	Fritsche, A.	34					Digestive Diseases and Sciences	221	Drug efficacy	4362	National Cancer Institute	352	Colombia	106
1959	1	Pichard, A.D.	34					European Heart Journal	215	Hypertension	4075	Johns Hopkins Bloomberg School of Public Health	350	Uganda	98
1956	1	Chen, S.A.	34					International Journal of Cancer	206	Unclassified drug	4016	University of California, Los Angeles	345	Iceland	97
		Xu, L.	34					Breast Cancer Research and Treatment	201	Age	4000	Columbia University in the City of New York	341	Slovakia	92
		Crea, F.	34					American Journal of Gastroenterology	201	Questionnaire	3941	McMaster University	341	Tanzania	83
		Serruys, P.W.	34					Journal of Allergy and Clinical Immunology	197	Human cell	3834	University of Alberta	337	Lebanon	67
		Stampfer, M.J.	34					Diabetic Medicine	195	Scoring system	3777	Columbia University, College of Physicians and Surgeons	334	Bangladesh	64
		Zareba, W.	34					Anticancer Research	193	Cross-Sectional Studies	3703	Helsinki University Central Hospital	333	Lithuania	63
		Comi, G.	33					Anesthesia and Analgesia	191	Survival Rate	3650	Universitat Heidelberg	328	Bulgaria	63
		Wang, J.G.	33					American Journal of Kidney Diseases	190	Questionnaires	3607	Medizinische Universitat Wien	326	Peru	62
		Cannon, C.P.	33					American Journal of Ophthalmology	186	Correlation analysis	3597	Monash University	325	Estonia	60
		Brennan, M.F.	33					Cancer Epidemiology Biomarkers and Prevention	183	Multivariate Analysis	3594	University of Oxford	324	Venezuela	56
		Remberger, M.	33					Annals of Surgery	183	Pregnancy	3577	Tehran University of Medical Sciences	321	United Arab Emirates	52
		Cooper, C.	33					American Journal of Hypertension	183	Immunohistochemistry	3551	University of Chicago	319	Puerto Rico	50
		Weiss, S.T.	32					Lancet	181	Cancer staging	3547	Beth Israel Deaconess Medical Center	319	Morocco	49
		Ellis, S.G.	32					Metabolism Clinical and Experimental	181	Double-Blind Method	3528	Arhus Universitetshospital	318	Qatar	48
		Larson, M.G.	32					Hepatology	180	Drug effect	3517	University of Michigan Medical School	318	Kuwait	47
		Somers, V.K.	32					Cancer Research	180	Severity of Illness Index	3500	Universita degli Studi di Padova	317	Jordan	47
		Weimar, W.	32					Diseases of the Colon and Rectum	179	Prediction	3489	Northwestern University Feinberg School of Medicine	317	Indonesia	44
		Manlhiot, C.	32					Archives of Neurology	178	United States	3484	Ohio State University	316	Cameroon	43
		Despres, J.P.	32					Hypertension	178	Sex difference	3462	Universitetet i Oslo	315	Malawi	43
		Hortobagyi, G.N.	31					Alimentary Pharmacology and Therapeutics	177	Statistical significance	3442	Universite Paris Descartes	313	Philippines	40
		Mitchell, P.	31					American Journal of Medicine	175	Double blind procedure	3423	Charite - Universitatsmedizin Berlin	312	Ethiopia	39
		Shariat, S.F.	31					Diabetes	175	Age Factors	3395	University of Florida	309	Jamaica	39
		Kober, L.	31					BJU International	175	Survival Analysis	3339	Imperial College London	306	Zambia	34
		Rocha, V.	31					Annals of Oncology	174	Protein expression	3334	Icahn School of Medicine at Mount Sinai	303	Cuba	34
		Stefan, N.	31					Journal of Heart and Lung Transplantation	172	Methodology	3276	Weill Cornell Medical College	295	Ghana	33
		Fernandez-Real, J.M.	31					Clinical Endocrinology	170	Predictive Value of Tests	3210	Fred Hutchinson Cancer Research Center	291	Nepal	33
		Louis, E.D.	31					Diabetologia	169	Obesity	3186	University of New South Wales UNSW Australia	291	Viet Nam	32
		Schaff, H.V.	31					Thorax	168	Hospitalization	3148	Universite de Montreal	290	Ukraine	32
		Devereux, R.B.	31					Archives of Otolaryngology Head and Neck Surgery	166	Multivariate analysis	3147	University of Queensland	279	Zimbabwe	30
		Stumvoll, M.	31					Journal of Nutrition	165	Biological Markers	3136	McGill University	276	Senegal	29
		Ljungman, P.	31					Archives of Ophthalmology	164	Diabetes mellitus	3135	Universidade Federal de Sao Paulo	276	Sudan	29
		Gluckman, E.	31					PACE Pacing and Clinical Electrophysiology	163	Normal human	3082	UC Davis	275	Luxembourg	29
		Komaki, R.	30					Annals of the Rheumatic Diseases	162	Animal experiment	3080	University of Southern California	275	Costa Rica	28
		Corey, L.	30					Journal of Applied Physiology	160	School child	3028	Case Western Reserve University	272	Uruguay	28
		Hunter, D.J.	30					Surgical Endoscopy and Other Interventional Techniques	159	Smoking	2986	Emory University	272	Sri Lanka	27
		Haring, H.U.	30					Human Reproduction	158	Placebo	2938	Stanford University	271	Gambia	24
		Kantarjian, H.	29					Neurosurgery	158	Postoperative Complications	2918	University of Colorado Health Sciences Center	268	Yugoslavia	21
		Gonzalez-Gay, M.A.	29					Journal of the National Cancer Institute	157	Survival rate	2895	Helse Bergen Haukeland University Hospital	268	Cote d'Ivoire	21
		Hansen, T.	29					Arthritis and Rheumatism	155	Clinical feature	2873	Emory University School of Medicine	267	Latvia	20
		Zinsmeister, A.R.	29					Journal of Hypertension	152	Logistic Models	2870	Alma Mater Studiorum Universita di Bologna	266	Macedonia	20
		Koren, G.	29					Gastrointestinal Endoscopy	150	Survival	2855	University of Miami Leonard M. Miller School of Medicine	265	Bosnia and Herzegovina	20
		Sun, X.F.	29					Laryngoscope	150	Blood	2844	Medical University of South Carolina	265	Burkina Faso	19
		Appelbaum, F.R.	28					Arteriosclerosis Thrombosis and Vascular Biology	148	Middle Age	2842	Keck School of Medicine of USC	262	Cyprus	18
		Haberal, M.	28					Kidney International	147	Insulin	2838	UT Southwestern Medical Center	260	Ecuador	17
		Kent, K.M.	28					American Journal of Surgery	145	Neoplasm Staging	2834	University of Wisconsin Madison	260	Trinidad and Tobago	17
		Christensen, I.J.	28					Journal of Neurosurgery	143	Preschool child	2806	Lunds Universitet	259	Oman	16
		Pui, C.H.	28					Journal of General Internal Medicine	143	Metabolism	2799	Wake Forest University School of Medicine	256	Guatemala	16
		Chen, W.	28					World Journal of Surgery	143	Infant, Newborn	2786	Universite Pierre et Marie Curie	254	Mali	16
		Tuzcu, E.M.	28					Annals of Internal Medicine	141	Disease course	2785	Albert Einstein College of Medicine of Yeshiva University	254	Malta	15
		Goldenberg, I.	28					Biology of Blood and Marrow Transplantation	139	Pathology	2768	Centers for Disease Control and Prevention	253	Bahrain	14
		Dangas, G.	28					Gastroenterology	138	Physiology	2768	National Institutes of Health, Bethesda	252	Rwanda	14
		Gersh, B.J.	28					Journal of Hepatology	138	Multicenter study	2767	University of Birmingham	252	Belarus	13
		Ajani, J.A.	27					Obesity	138	Histopathology	2723	Boston University School of Medicine	251	Botswana	13
		Poynard, T.	27					Journal of Acquired Immune Deficiency Syndromes	138	Glucose	2650	Tel Aviv University, Sackler Faculty of Medicine	250	Mozambique	12
		Nissen, S.E.	27					Spine	135	Postoperative complication	2649	University of Manchester	249	Barbados	12
		Pellikka, P.A.	27					European Journal of Endocrinology	134	Risk Assessment	2606	Hospital Clinic Barcelona	249	Palestine	11
		Boerwinkle, E.	26					Journal of Bone and Joint Surgery Series A	134	Blood Pressure	2605	Universitat de Barcelona	248	Cambodia	11
		O'Brien, S.	26					Journal of Surgical Research	134	Body Mass Index	2600	Wayne State University	245	Guinea-Bissau	11
		Sierra, J.	26					Journal of Pediatric Surgery	133	Pathophysiology	2538	Maastricht University	245	Honduras	11
		Hemminki, K.	26					Gut	132	Analysis of Variance	2522	Duke University	242	Gabon	11
		Palli, D.	26					Medicine and Science in Sports and Exercise	132	Quality of life	2514	University of Illinois at Chicago	242	Benin	10
		Kirklin, J.K.	26					British Journal of Surgery	132	Comorbidity	2494	University of Pennsylvania, School of Medicine	241	Haiti	10
		Steyerberg, E.W.	26					Surgery	132	Support, Non-U.S. Gov't	2485	Oregon Health and Science University	241	Algeria	10
		Sezer, S.	26					Scandinavian Journal of Gastroenterology	131	Intermethod comparison	2457	The University of Hong Kong	240	Yemen	10
		Veldhuis, J.D.	26					Intensive Care Medicine	131	Protein blood level	2412	Hopital Pitie Salpetriere	239	Congo	9
		Sanders, P.	26					American Journal of Transplantation	129	Animal	2352	National Taiwan University Hospital	238	Papua New Guinea	9
		Lip, G.Y.H.	26					British Journal of Haematology	129	Statistical analysis	2334	University of Washington School of Medicine	236	Iraq	9
		Gibson, C.M.	26					Journal of Cardiovascular Electrophysiology	128	Heart infarction	2323	University of Cambridge	235	Martinique	9
		Giatromanolaki, A.	26					Liver Transplantation	128	Animal model	2320	Sahlgrenska Universitetssjukhuset	231	Laos	8
		Kuipers, E.J.	26					Archives of Pediatrics and Adolescent Medicine	127	Overall survival	2315	Yale University	230	Panama	8
		Weisdorf, D.J.	25					Respiratory Medicine	127	Nuclear magnetic resonance imaging	2301	University of Western Australia	230	Syrian Arab Republic	8
		Reveille, J.D.	25					British Journal of Ophthalmology	127	Cardiovascular risk	2287	Dana-Farber Cancer Institute	229	Dominican Republic	7
		Wu, T.T.	25					International Journal of Obesity	126	Human experiment	2247	Akademiska Sjukhuset	229	Guadeloupe	6
		Morady, F.	25					Pediatrics	126	Cross-sectional study	2243	Cedars-Sinai Medical Center	228	Paraguay	6
		Grobbee, D.E.	25					Journal of Trauma Injury Infection and Critical Care	125	Case control study	2232	University of Pennsylvania, Health System	228	Bolivia	6
		Spong, C.Y.	25					European Journal of Cancer	125	Sex Factors	2217	Ludwig-Maximilians-Universitat Munchen	225	Nicaragua	6
		Zoccali, C.	25					Archives of Physical Medicine and Rehabilitation	124	Genetics	2209	London School of Hygiene & Tropical Medicine	225	Libyan Arab Jamahiriya	6
		Kuller, L.H.	25					Thrombosis and Haemostasis	123	Glucose blood level	2208	Johns Hopkins Medical Institutions	223	El Salvador	6
		Rutgeerts, P.	25					BMC Cancer	122	Exercise	2195	Universita degli Studi di Napoli Federico II	223	Greenland	6
		Jacobs, D.R.	25					Cochrane Database of Systematic Reviews Online	122	Coronary artery disease	2195	University of Utah	223	Albania	5
		Larson, R.A.	24					JAMA Journal of the American Medical Association	122	Recurrence	2171	University of Calgary	221	North Korea	5
		Martino, R.	24					Journal of the American College of Surgeons	121	Proportional Hazards Models	2166	Universita degli Studi di Torino	220	Mongolia	5
		Bruera, E.	24					Journal of the American Society of Echocardiography	120	Inflammation	2166	Universita Cattolica del Sacro Cuore, Rome	219	French Guiana	5
		Llorca, J.	24					Haematologica	120	Breast Neoplasms	2142	Universitssjukhuset i Lund	218	Monaco	5
		Fazio, V.W.	24					American Journal of Roentgenology	118	Demography	2124	Mayo Medical School	218	Niger	5
		Thomas, J.D.	24					Arquivos Brasileiros De Cardiologia	117	Drug safety	2120	Newcastle University, United Kingdom	217	Central African Republic	4
		Siersema, P.D.	24					Circulation Journal	117	Confidence interval	2107	University of Iowa	217	Democratic Republic Congo	4
		Thijs, L.	24					Annals of Allergy Asthma and Immunology	117	Breast cancer	2093	Universite Laval	214	French Polynesia	4
		Collen, D.	23					Critical Care	117	C reactive protein	2087	Cincinnati Children's Hospital Medical Center	212	Namibia	4
		Klein, B.E.K.	23					Human Pathology	116	Genetic association	2086	Katholieke Universiteit Leuven	209	Brunei Darussalam	4
		Newby, D.E.	23					European Journal of Vascular and Endovascular Surgery	115	Review	2070	Fondazione San Raffaele del Monte Tabor	209	Madagascar	4
		Upchurch, G.R.	22					Archives of General Psychiatry	113	Systolic blood pressure	2053	Universite Paris 7- Denis Diderot	207	Afghanistan	3
		McCarthy, P.M.	22					Catheterization and Cardiovascular Interventions	113	Postoperative period	2051	University of Alabama	207	Netherlands Antilles	3
		Talley, N.J.	22					Anesthesiology	113	Regression Analysis	2046	University of Athens	207	Czechoslovakia	3
		Young, J.B.	22					British Journal of Anaesthesia	113	Odds Ratio	2039	Hopitaux universitaires de Geneve	206	Guinea	3
		Naftel, D.C.	22					Pediatric Research	112	Echocardiography	2038	UniversitatsSpital Zurich	205	Liechtenstein	3
		Henke, P.K.	22					Clinical and Experimental Allergy	112	Disease Progression	2035	Indiana University School of Medicine Indianapolis	204	Togo	3
		Matas, A.J.	22					Lung Cancer	112	Depression	2025	Medizinische Hochschule Hannover MHH	204	Georgia	3
		Deeg, H.J.	22					Psychosomatic Medicine	112	Genetic Predisposition to Disease	1997	Johns Hopkins Hospital	203	Mauritius	3
		Fong, Y.	22					Radiotherapy and Oncology	112	Chi-Square Distribution	1991	University Hospital Maastricht	202	Guyana	2
		Kantarjian, H.M.	21					Journal of Human Hypertension	111	Triacylglycerol	1990	UT Southwestern Medical School	202	Armenia	2
		Cicuttini, F.M.	21					European Journal of Clinical Nutrition	110	Disease-Free Survival	1987	University of Texas Health Science Center at San Antonio	202	Dominica	2
		Lotan, Y.	21					Journal of Neurology Neurosurgery and Psychiatry	109	Myocardial Infarction	1985	Northwestern University	201	American Samoa	2
		Orfao, A.	21					Hepato Gastroenterology	109	Length of stay	1984	Western University	200	Bhutan	2
		Ioannidis, J.P.A.	21					Leukemia and Lymphoma	109	Quality of Life	1979	Universitatsspital Basel	200	Lesotho	2
		Gatter, K.C.	21					European Journal of Obstetrics Gynecology and Reproductive Biology	108	Creatinine	1974	Boston University	198	Azerbaijan	2
		Undefined	51					Clinical Transplantation	108	Polymorphism, Genetic	1965	University of Athens Medical School	198	Solomon Islands	2
