# Supplementary material for: A surge of p-values between 0.041 and 0.049 in recent decades (but negative results are increasing rapidly too)
Source: PeerJ. 2015 Jan 22;3:e733. doi: 10.7717/peerj.733 (PMC4312079; doi:10.7717/peerj.733)
Supplement: Supplemental Information [file peerj-03-733-s007.zip › Supplementary material/Searches_15_nov_2014/033.csv]

Scopus refine results values
Your query : (ABS({p=0.030} OR {p=.030} OR {p=0.03} OR {p=.03}))
Number of results : 75822
YEAR		AUTHOR NAME		SUBJECT AREA		DOCUMENT TYPE		SOURCE TITLE		KEYWORD		AFFILIATION		COUNTRY		SOURCE TYPE		LANGUAGE
2015	7	Stone, G.W.	73	Agricultural and Biological Sciences	3323	Article	71236	Plos One	778	Article	66306	VA Medical Center	1401	United States	27288	Journals	75642	English	72349
2014	6562	Jonas, J.B.	50	Arts and Humanities	310	Review	1805	Journal of Clinical Endocrinology and Metabolism	596	Human	65684	Mayo Clinic	952	United Kingdom	6587	Conference Proceedings	72	Chinese	793
2013	7047	Califf, R.M.	48	Biochemistry, Genetics and Molecular Biology	14558	Article in Press	1336	American Journal of Cardiology	589	Female	58044	Brigham and Women's Hospital	890	Italy	4108	Book Series	67	Spanish	763
2012	6326	Ringden, O.	47	Business, Management and Accounting	26	Conference Paper	1293	Circulation	557	Humans	56214	University of California, San Francisco	828	Canada	3857	Books	20	French	498
2011	5745	Mehran, R.	47	Chemical Engineering	132	Note	28	Cancer	536	Male	54048	Massachusetts General Hospital	807	France	3699	Trade Publications	7	Portuguese	455
2010	4855	Humphries, S.E.	44	Chemistry	143	Short Survey	18	Journal of Clinical Oncology	500	Adult	49894	Harvard Medical School	727	Germany	3626	Undefined	14	German	284
2009	4643	Blackstone, E.H.	43	Computer Science	75	Book Chapter	15	Journal of Animal Science	496	Priority journal	42642	University of Toronto	726	Netherlands	2906			Turkish	216
2008	4391	Montorsi, F.	42	Decision Sciences	82	Letter	7	Journal of the American College of Cardiology	484	Controlled study	40696	Cleveland Clinic Foundation	665	Australia	2789			Japanese	206
2007	3970	Harris, A.L.	40	Dentistry	789	Editorial	2	International Journal of Radiation Oncology Biology Physics	466	Major clinical study	35549	University of Texas M. D. Anderson Cancer Center	648	Japan	2774			Polish	205
2006	3668	Brennan, M.F.	40	Earth and Planetary Sciences	72	Erratum	1	Annals of Thoracic Surgery	453	Middle Aged	34580	University of Washington Seattle	647	China	2525			Italian	131
2005	3477	Braunwald, E.	39	Economics, Econometrics and Finance	12	Undefined	81	New England Journal of Medicine	401	Aged	32015	Erasmus University Medical Center	622	Spain	2422			Russian	111
2004	3070	Lehtimaki, T.	39	Energy	19			Journal of Thoracic and Cardiovascular Surgery	378	Clinical article	15453	Duke University School of Medicine	576	Sweden	1936			Korean	80
2003	2642	Storb, R.	38	Engineering	305			Blood	335	Adolescent	12024	Inserm	572	Brazil	1932			Czech	60
2002	2397	Staessen, J.A.	38	Environmental Science	712			Chest	326	Treatment Outcome	10512	Universidade de Sao Paulo - USP	552	Turkey	1731			Croatian	37
2001	2337	Klibanski, A.	38	Health Professions	2234			Transplantation	321	Clinical trial	10231	University of Pittsburgh	530	Denmark	1490			Romanian	24
2000	2210	Crea, F.	37	Immunology and Microbiology	4282			Diabetes Care	320	Aged, 80 and over	9762	UCL	487	South Korea	1422			Danish	24
1999	2055	Topol, E.J.	37	Materials Science	96			Journal of Urology	309	Retrospective Studies	9529	University of Pennsylvania	469	Switzerland	1199			Dutch	24
1998	1801	Ferrucci, L.	37	Mathematics	102			Journal of Vascular Surgery	303	Risk Factors	9498	University of Minnesota Twin Cities	460	Finland	1090			Persian	22
1997	1671	McCrindle, B.W.	37	Medicine	66434			American Heart Journal	285	Follow up	9338	Harvard School of Public Health	449	Israel	1018			Hungarian	18
1996	1489	Dunger, D.B.	37	Multidisciplinary	57			Clinical Cancer Research	284	Prognosis	8548	Karolinska University Hospital	446	Belgium	978			Arabic	18
1995	1105	Cannon, C.P.	36	Neuroscience	3618			American Journal of Obstetrics and Gynecology	281	Randomized controlled trial	8520	University of Sydney	438	Poland	945			Lithuanian	16
1994	930	Stefanadis, C.	34	Nursing	2842			European Journal of Cardio Thoracic Surgery	270	Prospective Studies	8469	Johns Hopkins University	428	Taiwan	916			Slovak	14
1993	707	Ricart, W.	34	Pharmacology, Toxicology and Pharmaceutics	2149			International Journal of Cardiology	268	Treatment outcome	8244	The University of North Carolina at Chapel Hill	422	Norway	869			Serbian	13
1992	545	Bacigalupo, A.	34	Physics and Astronomy	615			Journal of the American Medical Association	265	Controlled clinical trial	8056	Leiden University Medical Center - LUMC	416	India	865			Greek	12
1991	450	Gibson, C.M.	33	Psychology	1240			Atherosclerosis	256	Child	7841	Academic Medical Centre, University of Amsterdam	407	Greece	849			Hebrew	10
1990	362	Leon, M.B.	33	Social Sciences	706			British Journal of Cancer	255	Risk factor	7293	David Geffen School of Medicine at UCLA	400	Iran	830			Bulgarian	9
1989	291	Willett, W.C.	33	Veterinary	796			Stroke	245	Middle aged	6952	Washington University in St. Louis, School of Medicine	394	Austria	780			Norwegian	6
1988	226	Fernandez-Real, J.M.	33	Undefined	730			Neurology	242	Follow-Up Studies	6871	Memorial Sloan-Kettering Cancer Center	391	New Zealand	499			Slovene	6
1987	161	Hofman, A.	33					American Journal of Respiratory and Critical Care Medicine	231	Retrospective study	6200	Baylor College of Medicine	388	Hong Kong	465			Icelandic	4
1986	155	Karakiewicz, P.I.	32					Annals of Surgical Oncology	229	Human tissue	6089	University of Melbourne	387	Mexico	432			Estonian	2
1985	121	Comi, G.	32					American Journal of Clinical Nutrition	228	Time Factors	6057	The Johns Hopkins School of Medicine	384	Ireland	409			Bosnian	2
1984	92	Manson, J.E.	32					Urology	226	Prospective study	5669	University Michigan Ann Arbor	374	South Africa	400			Swedish	2
1983	84	Pichard, A.D.	32					Critical Care Medicine	223	Mortality	5490	University of California, San Diego	365	Thailand	343			Thai	2
1982	63	Marwick, T.H.	32					Gynecologic Oncology	217	Young Adult	5101	Children's Hospital Boston	360	Egypt	342			Ukrainian	2
1981	44	Hunter, D.J.	32					Obstetrics and Gynecology	216	Disease association	5003	Rigshospitalet	357	Singapore	291
1980	30	Raitakari, O.T.	32					Archives of Internal Medicine	214	Disease severity	4985	Radboud University Nijmegen Medical Centre	344	Czech Republic	260
1979	33	Lansky, A.J.	32					European Heart Journal	208	Comparative study	4689	The University of British Columbia	339	Portugal	244
1978	13	Louis, E.D.	32					Bone Marrow Transplantation	207	Outcome assessment	4675	University of California, Los Angeles	334	Argentina	238
1977	16	Hodge, D.O.	32					Radiology	207	Case-Control Studies	4624	King's College London	331	Saudi Arabia	225
1976	12	Zwinderman, A.H.	31					Journal of Rheumatology	206	Body mass	4449	Karolinska Institutet	331	Hungary	195
1975	6	Gluckman, E.	31					Journal of Infectious Diseases	205	Animals	4340	Universitair Medisch Centrum Groningen	327	Russian Federation	175
1974	3	Pedersen, O.	31					Clinical Infectious Diseases	203	Nonhuman	4250	Kobenhavns Universitet	324	Chile	171
1973	4	Remberger, M.	30					Journal of the American Geriatrics Society	203	Child, Preschool	4197	Stanford University School of Medicine	322	Nigeria	169
1972	1	Kantarjian, H.	30					Transplantation Proceedings	195	Genotype	4123	Universita degli Studi di Milano	320	Tunisia	158
1970	1	Gonzalez-Gay, M.A.	30					Journal of Pediatrics	193	Cancer survival	4018	Johns Hopkins Bloomberg School of Public Health	318	Malaysia	146
1969	2	Bouchard, C.	30					Nephrology Dialysis Transplantation	192	Cohort Studies	3980	VU University Medical Center	313	Romania	138
1967	1	Corey, L.	30					Investigative Ophthalmology and Visual Science	190	Prevalence	3980	University Medical Center Utrecht	311	Croatia	127
1966	1	Serruys, P.W.	30					Ophthalmology	190	Infant	3860	Yale University School of Medicine	310	Pakistan	117
		Klein, R.	29					Archives of Surgery	181	Risk assessment	3805	Universita degli Studi di Roma La Sapienza	303	Slovenia	111
		Wang, J.G.	29					Diabetes	180	Incidence	3751	National Cancer Institute	300	Kenya	104
		Zurakowski, D.	29					Cancer Epidemiology Biomarkers and Prevention	179	Drug efficacy	3748	University of Alabama at Birmingham	299	Colombia	101
		Appelbaum, F.R.	29					Breast Cancer Research and Treatment	179	Cohort analysis	3639	Hospital for Sick Children University of Toronto	299	Serbia	99
		Hansen, T.	29					Anticancer Research	179	Unclassified drug	3566	Tehran University of Medical Sciences	297	Slovakia	82
		Satler, L.F.	29					American Journal of Gastroenterology	178	Age	3456	Columbia University, College of Physicians and Surgeons	295	Uganda	74
		Filippi, M.	29					International Journal of Cancer	177	Hypertension	3432	Columbia University Medical Center	294	Iceland	68
		Waksman, R.	29					Heart	173	Questionnaire	3300	Universita degli Studi di Padova	293	Bangladesh	62
		Mohty, M.	29					Diseases of the Colon and Rectum	171	Scoring system	3225	Northwestern University Feinberg School of Medicine	290	Tanzania	56
		Januzzi, J.L.	28					American Journal of Kidney Diseases	169	Human cell	3187	Charite - Universitatsmedizin Berlin	289	Bulgaria	56
		Hop, W.C.J.	28					Annals of Surgery	165	Cross-Sectional Studies	3106	Columbia University in the City of New York	289	Venezuela	53
		Sierra, J.	28					World Journal of Gastroenterology	163	Immunohistochemistry	3068	Beth Israel Deaconess Medical Center	280	Lithuania	52
		Fong, Y.	28					Journal of Allergy and Clinical Immunology	161	Survival Rate	3052	Medizinische Universitat Wien	279	Lebanon	51
		Grinspoon, S.	28					AIDS	160	Multivariate Analysis	3038	Helsingin Yliopisto	276	Estonia	51
		Llorca, J.	28					Hepatology	159	Severity of Illness Index	3035	Helsinki University Central Hospital	276	Peru	44
		Bax, J.J.	28					Anesthesia and Analgesia	156	Drug effect	3016	Universite Paris Descartes	276	United Arab Emirates	42
		Jukema, J.W.	27					Journal of Hypertension	154	Pregnancy	2988	Fred Hutchinson Cancer Research Center	275	Kuwait	41
		Schaff, H.V.	27					Digestive Diseases and Sciences	152	Double-Blind Method	2987	Arhus Universitetshospital	275	Morocco	39
		Mitchell, P.	27					Annals of Oncology	151	Correlation analysis	2985	Ohio State University	272	Malawi	39
		Mintz, G.S.	27					American Journal of Hypertension	151	Questionnaires	2985	University of Chicago	268	Zambia	39
		Holst, J.J.	27					Cancer Research	150	Prediction	2979	University of Southern California	268	Indonesia	38
		Ridker, P.M.	27					American Journal of Ophthalmology	149	Sex difference	2956	University of Florida	266	Puerto Rico	36
		Cooper, C.	27					Human Reproduction	148	Statistical significance	2951	Tel Aviv University, Sackler Faculty of Medicine	265	Qatar	34
		Barrett-Connor, E.	27					BJU International	148	Cancer staging	2949	University of Alberta	265	Jordan	33
		Chen, W.	26					Journal of the National Cancer Institute	147	Survival Analysis	2936	University of Queensland	262	Ukraine	33
		Lerman, A.	26					Diabetic Medicine	145	Double blind procedure	2899	McMaster University	259	Costa Rica	31
		Christiani, D.C.	26					Diabetologia	145	United States	2896	Icahn School of Medicine at Mount Sinai	258	Jamaica	30
		Despres, J.P.	26					Metabolism Clinical and Experimental	144	Age Factors	2850	Monash University	256	Cameroon	29
		Socie, G.	26					Archives of Ophthalmology	144	Protein expression	2830	Universite de Montreal	250	Cuba	28
		Kastelein, J.J.P.	26					Alimentary Pharmacology and Therapeutics	143	Obesity	2759	Universitetet i Oslo	250	Uruguay	27
		Ellis, S.G.	25					American Journal of Medicine	142	Methodology	2750	Weill Cornell Medical College	248	Viet Nam	27
		Rocha, V.	25					Archives of Neurology	142	Diabetes mellitus	2707	University of Michigan Medical School	247	Gambia	25
		Dudek, D.	25					Lancet	140	Predictive Value of Tests	2703	Universitat Heidelberg	246	Philippines	25
		Larson, M.G.	25					Journal of Heart and Lung Transplantation	138	Multivariate analysis	2657	McGill University	245	Sudan	25
		Stefan, N.	25					Clinical Endocrinology	137	Hospitalization	2645	University of Oxford	244	Ethiopia	24
		Fritsche, A.	25					Thorax	133	School child	2633	Imperial College London	242	Ghana	24
		Goran, M.I.	25					Journal of Bone and Joint Surgery Series A	133	Smoking	2561	Universidade Federal de Sao Paulo	238	Nepal	23
		Rashid, A.	25					Journal of Acquired Immune Deficiency Syndromes	132	Animal experiment	2561	Keck School of Medicine of USC	237	Senegal	23
		Bhatt, D.L.	25					Obesity	132	Normal human	2552	Emory University	236	Zimbabwe	22
		Osmond, C.	25					Spine	132	Placebo	2539	Case Western Reserve University	235	Yugoslavia	21
		Torp-Pedersen, C.	25					American Journal of Surgery	131	Biological Markers	2521	Emory University School of Medicine	234	Burkina Faso	20
		Kroger, N.	25					Hypertension	129	Postoperative Complications	2508	Lunds Universitet	231	Sri Lanka	19
		Holmes, D.R.	25					Surgical Endoscopy and Other Interventional Techniques	129	Logistic Models	2499	Stanford University	230	Benin	19
		Bloomfield, C.D.	25					JAMA Journal of the American Medical Association	127	Survival rate	2460	University of New South Wales UNSW Australia	230	Bosnia and Herzegovina	19
		Haring, H.U.	25					European Journal of Endocrinology	126	Preschool child	2459	University of Washington School of Medicine	230	Latvia	17
		Stampfer, M.J.	24					Gastroenterology	126	Survival	2437	University of Colorado Health Sciences Center	229	Cyprus	17
		Blaise, D.	24					Annals of the Rheumatic Diseases	125	Insulin	2425	Albert Einstein College of Medicine of Yeshiva University	226	Congo	16
		Colombo, A.	24					Pediatric Infectious Disease Journal	124	Pathology	2406	Universite Pierre et Marie Curie	224	Malta	15
		Quyyumi, A.A.	24					British Journal of Haematology	123	Metabolism	2396	Hopital Pitie Salpetriere	221	Oman	15
		D'Amico, A.V.	24					European Journal of Clinical Nutrition	123	Clinical feature	2395	University of Miami Leonard M. Miller School of Medicine	219	Bahrain	15
		Komaki, R.	24					Archives of Otolaryngology Head and Neck Surgery	122	Neoplasm Staging	2394	Universitat de Barcelona	217	Mali	14
		Knowler, W.C.	24					PACE Pacing and Clinical Electrophysiology	122	Physiology	2377	University of Wisconsin Madison	217	Ecuador	14
		Thijs, L.	24					European Journal of Cancer	122	Multicenter study	2367	UC Davis	213	Botswana	14
		Murphy, S.A.	24					Arteriosclerosis Thrombosis and Vascular Biology	121	Blood	2358	UT Southwestern Medical Center	212	Luxembourg	14
		Darai, E.	24					Journal of Nutrition	121	Infant, Newborn	2350	Medical University of South Carolina	210	Guatemala	13
		Boerwinkle, E.	24					Biology of Blood and Marrow Transplantation	120	Disease course	2340	Alma Mater Studiorum Universita di Bologna	210	Cote d'Ivoire	12
		Chevret, S.	24					Neurosurgery	119	Postoperative complication	2286	University of Cambridge	210	Rwanda	12
		Cauley, J.A.	24					Intensive Care Medicine	118	Middle Age	2283	Wake Forest University School of Medicine	210	Palestine	11
		Vasan, R.S.	24					Acta Paediatrica International Journal of Paediatrics	118	Body Mass Index	2280	Universita Cattolica del Sacro Cuore, Rome	209	Cambodia	11
		O'Brien, S.	24					Journal of Hepatology	118	Histopathology	2274	University of Pennsylvania, School of Medicine	208	Iraq	10
		Kober, L.	24					BMC Cancer	117	Risk Assessment	2244	Helse Bergen Haukeland University Hospital	208	Yemen	10
		Jonas, R.A.	23					Gut	116	Pathophysiology	2219	Hospital Clinic Barcelona	208	Mozambique	10
		Niccoli, G.	23					Medicine and Science in Sports and Exercise	116	Glucose	2168	Sahlgrenska Universitetssjukhuset	208	Trinidad and Tobago	10
		Meier, B.	23					Arthritis and Rheumatism	116	Blood Pressure	2159	National Institutes of Health, Bethesda	207	Algeria	10
		Dangas, G.	23					World Journal of Surgery	115	Quality of life	2141	University of Manchester	205	Guinea-Bissau	9
		Veldhuis, J.D.	23					International Journal of Obesity	114	Analysis of Variance	2107	Boston University School of Medicine	203	Honduras	9
		Pui, C.H.	23					British Journal of Ophthalmology	114	Comorbidity	2074	Universita degli Studi di Napoli Federico II	203	Macedonia	9
		Weisdorf, D.J.	23					Thrombosis and Haemostasis	113	Intermethod comparison	2034	Centers for Disease Control and Prevention	203	Belarus	9
		Watts, G.F.	23					American Journal of Roentgenology	113	Protein blood level	2027	University of Pennsylvania, Health System	203	Mongolia	9
		Martino, R.	23					Surgery	113	Heart infarction	1991	Oregon Health and Science University	202	Paraguay	8
		Kornowski, R.	23					Clinical and Experimental Allergy	112	Statistical analysis	1987	University of Illinois at Chicago	202	Central African Republic	7
		Kahonen, M.	23					Kidney International	112	Overall survival	1967	Wayne State University	201	Gabon	7
		Giles, G.G.	23					Human Pathology	112	Animal model	1948	Indiana University School of Medicine Indianapolis	199	Syrian Arab Republic	7
		Zareba, W.	23					Annals of Internal Medicine	109	Cardiovascular risk	1932	National Taiwan University Hospital	199	Albania	7
		Christiansen, J.S.	23					Liver Transplantation	109	Case control study	1922	Cedars-Sinai Medical Center	198	Monaco	6
		Hopper, J.L.	23					Journal of Pediatric Surgery	108	Genetics	1918	The University of Hong Kong	194	Netherlands Antilles	6
		Newman, A.B.	23					European Journal of Vascular and Endovascular Surgery	108	Cross-sectional study	1904	Maastricht University	194	Laos	6
		Giatromanolaki, A.	23					Journal of Applied Physiology	105	Animal	1887	Western University	192	Dominican Republic	6
		Sun, X.F.	23					Laryngoscope	105	Sex Factors	1878	University of Western Australia	191	Papua New Guinea	6
		Khaw, K.T.	22					European Journal of Obstetrics Gynecology and Reproductive Biology	104	Demography	1876	UniversitatsSpital Zurich	187	Greenland	5
		Drewes, A.M.	22					Pediatrics	103	Breast Neoplasms	1875	Turun yliopisto	186	Madagascar	5
		Levy, D.	22					Respiratory Medicine	103	Human experiment	1856	University of Edinburgh	186	Niger	5
		Celermajer, D.S.	22					Journal of General Internal Medicine	103	Genetic association	1854	University of Colorado School of Medicine	186	Kazakhstan	5
		Gersh, B.J.	22					Leukemia and Lymphoma	103	Coronary artery disease	1841	Universitatsklinikum Hamburg-Eppendorf und Medizinische Fakultat	185	Bolivia	5
		McTiernan, A.	22					American Surgeon	102	Nuclear magnetic resonance imaging	1839	Duke University	185	Barbados	5
		Deary, I.J.	22					Journal of Trauma Injury Infection and Critical Care	101	Proportional Hazards Models	1831	Universitssjukhuset i Lund	184	Nicaragua	4
		Tempfer, C.	22					Gastrointestinal Endoscopy	101	Genetic Predisposition to Disease	1830	University of Athens	183	Brunei Darussalam	4
		Tse, H.F.	22					Journal of Surgical Research	101	Recurrence	1829	Cincinnati Children's Hospital Medical Center	180	Togo	4
		Wong, T.Y.	22					Clinical Transplantation	100	Support, Non-U.S. Gov't	1812	Ludwig-Maximilians-Universitat Munchen	179	El Salvador	4
		Hu, F.B.	22					Scandinavian Journal of Gastroenterology	100	Exercise	1808	Johns Hopkins Hospital	178	Faroe Islands	4
		Lau, C.P.	22					Journal of Neurosurgery	99	Breast cancer	1803	University of Calgary	177	Panama	3
		Weimar, W.	22					Journal of Cardiovascular Electrophysiology	99	Odds Ratio	1798	Johns Hopkins Medical Institutions	177	Libyan Arab Jamahiriya	3
		Goldenberg, I.	22					Circulation Journal	99	Depression	1790	University of Birmingham	177	Guyana	3
		De Luca, G.	22					Journal of Gastrointestinal Surgery	98	Inflammation	1788	Universite Laval	177	Democratic Republic Congo	3
		Schomig, A.	22					Pediatric Research	98	Glucose blood level	1785	Akademiska Sjukhuset	176	Haiti	3
		Pepine, C.J.	22					Diabetes Research and Clinical Practice	97	Disease-Free Survival	1776	Northwestern University	175	Guadeloupe	3
		Newby, D.E.	22					Annals of Allergy Asthma and Immunology	97	Polymorphism, Genetic	1771	University of Bristol	174	Martinique	3
		Rothwell, P.M.	22					Anesthesiology	96	Confidence interval	1761	Katholieke Universiteit Leuven	174	Guinea	3
		Christensen, I.J.	22					Catheterization and Cardiovascular Interventions	96	Systolic blood pressure	1761	Universita degli Studi di Torino	173	Macao	3
		Gonen, M.	22					Cochrane Database of Systematic Reviews Online	95	Drug safety	1753	University of Utah	172	North Korea	2
		Connolly, E.S.	22					Psychosomatic Medicine	94	Single nucleotide polymorphism	1737	Vanderbilt University	170	Namibia	2
		Shariat, S.F.	22					Archives of Pediatrics and Adolescent Medicine	94	Review	1718	Dana-Farber Cancer Institute	170	Grenada	2
		Jaber, B.L.	22					Journal of Bone and Mineral Research	93	C reactive protein	1717	University of Texas Health Science Center at San Antonio	170	New Caledonia	2
		Stumvoll, M.	22					Antimicrobial Agents and Chemotherapy	92	Disease Progression	1715	Mayo Medical School	170	Georgia	2
		Devereux, R.B.	22					Archives of Physical Medicine and Rehabilitation	92	Postoperative period	1705	Universidade Estadual de Campinas	168	French Polynesia	2
		Bruera, E.	22					Leukemia	92	Length of stay	1702	University of Adelaide	167	Sierra Leone	2
		Jorgensen, J.O.L.	22					American Journal of Transplantation	91	Myocardial Infarction	1677	University of Maryland, Baltimore	167	Burundi	2
		McCabe, C.H.	22					Clinical and Experimental Rheumatology	91	Triacylglycerol	1674	Aarhus Universitet	167	Reunion	2
		Perusse, L.	22					Journal of the American College of Surgeons	90	Age distribution	1673	Fondazione San Raffaele del Monte Tabor	167	Moldova	2
		Virmani, R.	21					American Journal of Sports Medicine	89	Treatment duration	1672	Hopitaux universitaires de Geneve	166	Angola	2
		Halligan, S.	21					European Journal of Gastroenterology and Hepatology	88	Risk	1671	Yale University	165	Bahamas	2
		Undefined	46					British Journal of Anaesthesia	88	Time	1656	University of Cincinnati	164	Azerbaijan	2
