# Supplementary material for: A surge of p-values between 0.041 and 0.049 in recent decades (but negative results are increasing rapidly too)
Source: PeerJ. 2015 Jan 22;3:e733. doi: 10.7717/peerj.733 (PMC4312079; doi:10.7717/peerj.733)
Supplement: Supplemental Information [file peerj-03-733-s007.zip › Supplementary material/Searches_15_nov_2014/034.csv]

Scopus refine results values
Your query : (ABS({p=0.040} OR {p=.040} OR {p=0.04} OR {p=.04}))
Number of results : 64447
YEAR		AUTHOR NAME		SUBJECT AREA		DOCUMENT TYPE		SOURCE TITLE		KEYWORD		AFFILIATION		COUNTRY		SOURCE TYPE		LANGUAGE
2015	6	Stone, G.W.	57	Agricultural and Biological Sciences	2864	Article	60519	Plos One	628	Article	56375	VA Medical Center	1177	United States	22929	Journals	64296	English	61473
2014	5649	Harris, A.L.	49	Arts and Humanities	272	Review	1540	American Journal of Cardiology	516	Human	55996	Mayo Clinic	779	United Kingdom	5425	Conference Proceedings	66	Spanish	704
2013	6211	Ferrucci, L.	48	Biochemistry, Genetics and Molecular Biology	12056	Conference Paper	1137	Journal of Clinical Endocrinology and Metabolism	474	Female	49541	Brigham and Women's Hospital	767	Italy	3498	Book Series	60	Chinese	677
2012	5493	Crea, F.	45	Business, Management and Accounting	21	Article in Press	1131	Circulation	454	Humans	47970	University of California, San Francisco	731	Canada	3279	Books	12	French	445
2011	4917	Hofman, A.	42	Chemical Engineering	123	Note	25	Journal of Clinical Oncology	432	Male	46044	Massachusetts General Hospital	669	France	3219	Trade Publications	2	Portuguese	420
2010	4288	Mehran, R.	41	Chemistry	118	Short Survey	22	Cancer	427	Adult	42496	Harvard Medical School	615	Germany	2973	Undefined	11	German	211
2009	3926	McCrindle, B.W.	41	Computer Science	74	Book Chapter	10	International Journal of Radiation Oncology Biology Physics	403	Priority journal	35912	University of Toronto	584	Japan	2445			Polish	187
2008	3703	Jonas, J.B.	38	Decision Sciences	59	Editorial	6	Journal of Animal Science	390	Controlled study	34680	University of Texas M. D. Anderson Cancer Center	539	Australia	2406			Turkish	180
2007	3417	Ringden, O.	38	Dentistry	650	Letter	4	Annals of Thoracic Surgery	379	Major clinical study	30352	Cleveland Clinic Foundation	536	Netherlands	2404			Japanese	163
2006	3058	Montorsi, F.	35	Earth and Planetary Sciences	41	Erratum	2	Journal of the American College of Cardiology	373	Middle Aged	29762	Erasmus University Medical Center	523	China	2106			Italian	110
2005	2920	Waksman, R.	35	Economics, Econometrics and Finance	12	Report	1	Journal of Thoracic and Cardiovascular Surgery	350	Aged	27352	Universidade de Sao Paulo - USP	495	Spain	2101			Russian	99
2004	2580	Leon, M.B.	35	Energy	7	Undefined	50	New England Journal of Medicine	325	Clinical article	12976	University of Washington Seattle	491	Brazil	1732			Korean	65
2003	2315	Stefanadis, C.	35	Engineering	250			Diabetes Care	292	Adolescent	10127	Inserm	485	Sweden	1494			Czech	32
2002	2066	Satler, L.F.	35	Environmental Science	594			Chest	285	Treatment Outcome	9227	Duke University School of Medicine	458	Turkey	1450			Croatian	24
2001	1965	Pichard, A.D.	35	Health Professions	1940			American Heart Journal	278	Clinical trial	8685	University of Pittsburgh	431	South Korea	1219			Arabic	21
2000	1870	Willett, W.C.	34	Immunology and Microbiology	3658			Blood	278	Retrospective Studies	8410	University of Pennsylvania	409	Denmark	1151			Persian	19
1999	1699	Filippi, M.	33	Materials Science	74			Journal of Vascular Surgery	272	Aged, 80 and over	8402	Harvard School of Public Health	393	Switzerland	1040			Hungarian	17
1998	1476	Humphries, S.E.	32	Mathematics	81			Clinical Cancer Research	272	Risk Factors	8178	UCL	392	Finland	924			Danish	16
1997	1388	Guralnik, J.M.	30	Medicine	56710			Transplantation	264	Follow up	7934	University of Sydney	378	Belgium	871			Romanian	16
1996	1132	Bacigalupo, A.	30	Multidisciplinary	52			Journal of Urology	263	Randomized controlled trial	7484	Johns Hopkins University	368	Poland	869			Dutch	15
1995	903	Schaff, H.V.	30	Neuroscience	3114			American Journal of Obstetrics and Gynecology	261	Prognosis	7433	University of Melbourne	357	Taiwan	830			Lithuanian	13
1994	767	Chevret, S.	30	Nursing	2360			European Journal of Cardio Thoracic Surgery	249	Prospective Studies	7148	University of Minnesota Twin Cities	353	India	784			Serbian	13
1993	589	Manson, J.E.	30	Pharmacology, Toxicology and Pharmaceutics	1759			International Journal of Cardiology	224	Treatment outcome	7066	Washington University in St. Louis, School of Medicine	347	Israel	776			Slovak	11
1992	468	Staessen, J.A.	29	Physics and Astronomy	549			Journal of the American Medical Association	214	Controlled clinical trial	7044	David Geffen School of Medicine at UCLA	346	Iran	769			Greek	11
1991	357	Comi, G.	29	Psychology	1094			American Journal of Clinical Nutrition	214	Child	6438	Karolinska University Hospital	343	Greece	758			Bulgarian	7
1990	295	Giatromanolaki, A.	28	Social Sciences	616			Transplantation Proceedings	212	Risk factor	6353	The University of North Carolina at Chapel Hill	339	Norway	678			Bosnian	6
1989	207	Fenaux, P.	28	Veterinary	768			Archives of Internal Medicine	206	Middle aged	6057	The Johns Hopkins School of Medicine	330	Austria	647			Norwegian	6
1988	176	Holmes, D.R.	28	Undefined	624			British Journal of Cancer	205	Follow-Up Studies	5982	Academic Medical Centre, University of Amsterdam	326	New Zealand	448			Hebrew	5
1987	118	Niccoli, G.	28					Stroke	204	Retrospective study	5414	Leiden University Medical Center - LUMC	324	Hong Kong	436			Icelandic	4
1986	111	Mintz, G.S.	28					Critical Care Medicine	202	Time Factors	5270	University of California, San Diego	319	Mexico	396			Catalan	2
1985	104	Topol, E.J.	28					Journal of Infectious Diseases	201	Human tissue	5146	University Michigan Ann Arbor	312	Ireland	328			Slovene	1
1984	70	Lansky, A.J.	28					Annals of Surgical Oncology	200	Prospective study	4812	The University of British Columbia	310	Egypt	323			Swedish	1
1983	49	Ridker, P.M.	27					Atherosclerosis	199	Mortality	4762	King's College London	297	South Africa	311			Thai	1
1982	55	Hop, W.C.J.	27					Neurology	193	Young Adult	4523	VU University Medical Center	290	Thailand	273
1981	25	Haberal, M.	27					Urology	192	Disease association	4345	Children's Hospital Boston	290	Singapore	240
1980	17	Darai, E.	27					Journal of the American Geriatrics Society	186	Disease severity	4295	University of Alabama at Birmingham	289	Czech Republic	229
1979	15	Lehtimaki, T.	27					Gynecologic Oncology	182	Outcome assessment	4074	Baylor College of Medicine	287	Argentina	218
1978	8	Klein, R.	26					Journal of Rheumatology	180	Comparative study	4014	Memorial Sloan-Kettering Cancer Center	285	Portugal	217
1977	9	Pedersen, O.	26					Heart	177	Case-Control Studies	3961	Universita degli Studi di Milano	285	Saudi Arabia	199
1976	8	Remberger, M.	26					American Journal of Respiratory and Critical Care Medicine	175	Body mass	3816	University Medical Center Utrecht	284	Hungary	143
1975	3	Grinspoon, S.	26					Journal of Pediatrics	173	Animals	3491	Yale University School of Medicine	283	Chile	139
1974	5	Dunger, D.B.	26					Clinical Infectious Diseases	171	Cohort Studies	3467	Karolinska Institutet	274	Russian Federation	130
1973	5	Koukourakis, M.I.	25					Bone Marrow Transplantation	169	Child, Preschool	3453	Radboud University Nijmegen Medical Centre	271	Malaysia	129
1967	1	Manlhiot, C.	25					Obstetrics and Gynecology	163	Genotype	3443	Beth Israel Deaconess Medical Center	270	Nigeria	126
1965	1	Socie, G.	25					Investigative Ophthalmology and Visual Science	160	Cancer survival	3443	University of Chicago	266	Tunisia	111
1959	1	Kantarjian, H.	25					Cancer Epidemiology Biomarkers and Prevention	160	Prevalence	3421	Universita degli Studi di Roma La Sapienza	262	Romania	104
1954	1	Bouchard, C.	25					World Journal of Gastroenterology	156	Risk assessment	3404	Rigshospitalet	259	Slovenia	98
		Rocha, V.	25					Archives of Surgery	156	Nonhuman	3349	Johns Hopkins Bloomberg School of Public Health	258	Kenya	94
		Gonzalez-Gay, M.A.	25					Diseases of the Colon and Rectum	152	Incidence	3306	University of California, Los Angeles	258	Croatia	91
		Takayama, T.	24					European Heart Journal	151	Infant	3155	Tehran University of Medical Sciences	258	Pakistan	86
		Klibanski, A.	24					AIDS	151	Cohort analysis	3152	Columbia University Medical Center	253	Colombia	81
		Dangas, G.	24					Breast Cancer Research and Treatment	148	Drug efficacy	3150	Stanford University School of Medicine	250	Serbia	78
		Braunwald, E.	24					Radiology	148	Age	2933	Kobenhavns Universitet	246	Slovakia	63
		Kornowski, R.	24					American Journal of Ophthalmology	146	Questionnaire	2886	Helsingin Yliopisto	242	Tanzania	59
		Swisher, S.G.	24					Ophthalmology	145	Hypertension	2876	Universitair Medisch Centrum Groningen	242	Uganda	54
		Mitchell, P.	24					Nephrology Dialysis Transplantation	145	Unclassified drug	2869	Medizinische Universitat Wien	242	Iceland	53
		Gatter, K.C.	24					American Journal of Gastroenterology	145	Scoring system	2747	National Cancer Institute	242	United Arab Emirates	49
		Hortobagyi, G.N.	24					Anticancer Research	143	Survival Rate	2702	University of Michigan Medical School	239	Lithuania	46
		D'Amico, A.V.	24					Metabolism Clinical and Experimental	141	Cross-Sectional Studies	2683	Northwestern University Feinberg School of Medicine	238	Bulgaria	45
		Jukema, J.W.	24					Diabetologia	136	Multivariate Analysis	2657	Hospital for Sick Children University of Toronto	238	Bangladesh	43
		Webb, D.J.	23					Clinical Endocrinology	136	Questionnaires	2630	Helsinki University Central Hospital	236	Jordan	40
		Giles, G.G.	23					BJU International	134	Severity of Illness Index	2612	McMaster University	234	Lebanon	38
		Ricart, W.	23					Digestive Diseases and Sciences	132	Human cell	2610	Universita degli Studi di Padova	228	Viet Nam	37
		Cannon, C.P.	23					American Journal of Medicine	129	Cancer staging	2599	Charite - Universitatsmedizin Berlin	228	Indonesia	37
		Labopin, M.	23					Anesthesia and Analgesia	129	Double-Blind Method	2575	Columbia University, College of Physicians and Surgeons	227	Morocco	35
		Demetriades, D.	23					American Journal of Hypertension	128	Drug effect	2568	University of Alberta	227	Cuba	33
		Devereux, R.B.	23					Diabetic Medicine	128	Correlation analysis	2545	Monash University	224	Peru	33
		Hansen, T.	23					International Journal of Cancer	126	Immunohistochemistry	2533	Ohio State University	223	Puerto Rico	32
		Brennan, M.F.	23					Annals of Oncology	125	Prediction	2529	McGill University	222	Estonia	32
		Wong, T.Y.	23					World Journal of Surgery	124	Double blind procedure	2519	Universidade Federal de Sao Paulo	221	Venezuela	30
		Larson, M.G.	23					Alimentary Pharmacology and Therapeutics	123	Statistical significance	2486	University of Southern California	220	Qatar	30
		Stampfer, M.J.	23					Journal of Allergy and Clinical Immunology	123	Survival Analysis	2482	Universite Paris Descartes	219	Malawi	28
		Abbate, R.	23					American Journal of Kidney Diseases	121	Sex difference	2473	University of Florida	217	Philippines	28
		Newman, A.B.	23					Human Reproduction	121	United States	2470	Columbia University in the City of New York	216	Yugoslavia	27
		Rashid, A.	23					Annals of Surgery	120	Pregnancy	2453	University of Oxford	213	Jamaica	25
		Tse, H.F.	23					Arthritis and Rheumatism	119	Age Factors	2414	Icahn School of Medicine at Mount Sinai	212	Ghana	24
		Storb, R.	23					Cancer Research	119	Diabetes mellitus	2385	Case Western Reserve University	206	Kuwait	24
		Osmond, C.	23					Hepatology	118	Protein expression	2380	Tel Aviv University, Sackler Faculty of Medicine	205	Uruguay	24
		Fernandez-Real, J.M.	22					Medicine and Science in Sports and Exercise	116	Obesity	2365	University of Queensland	205	Costa Rica	23
		O'Brien, S.	22					Spine	114	Hospitalization	2339	The University of Hong Kong	202	Zambia	23
		Gensini, G.F.	22					Diabetes	113	Multivariate analysis	2323	University of Wisconsin Madison	202	Cameroon	21
		Califf, R.M.	22					Journal of Bone and Joint Surgery Series A	113	Methodology	2301	Universitetet i Oslo	199	Ethiopia	21
		Fritsche, A.	22					Surgical Endoscopy and Other Interventional Techniques	112	Predictive Value of Tests	2246	Arhus Universitetshospital	199	Zimbabwe	21
		Veldhuis, J.D.	22					American Journal of Surgery	112	Biological Markers	2207	University of Manchester	198	Cote d'Ivoire	20
		Serruys, P.W.	22					Journal of Hypertension	111	Survival rate	2206	Weill Cornell Medical College	198	Trinidad and Tobago	19
		Karakiewicz, P.I.	22					International Journal of Obesity	111	School child	2194	University of New South Wales UNSW Australia	197	Gambia	18
		Raitakari, O.T.	22					Archives of Ophthalmology	110	Postoperative Complications	2174	Universite Pierre et Marie Curie	196	Burkina Faso	18
		Joensuu, H.	22					Archives of Neurology	110	Normal human	2154	Universite de Montreal	196	Sri Lanka	17
		Bandinelli, S.	22					Hypertension	110	Placebo	2141	Alma Mater Studiorum Universita di Bologna	196	Senegal	17
		Jorgensen, T.	22					Journal of Neurosurgery	109	Logistic Models	2136	UT Southwestern Medical Center	195	Sudan	15
		Makuuchi, M.	22					Journal of Pediatric Surgery	108	Neoplasm Staging	2105	Fred Hutchinson Cancer Research Center	194	Oman	14
		Ellis, S.G.	22					Catheterization and Cardiovascular Interventions	107	Insulin	2100	University of Colorado Health Sciences Center	193	Latvia	14
		Koren, G.	22					Journal of Heart and Lung Transplantation	107	Smoking	2079	Universitat Heidelberg	192	Cyprus	13
		Schalij, M.J.	22					JAMA Journal of the American Medical Association	106	Preschool child	2067	University of Miami Leonard M. Miller School of Medicine	192	Bosnia and Herzegovina	13
		Bloomfield, C.D.	22					Thorax	106	Survival	2058	Imperial College London	190	Mali	12
		Llorca, J.	21					Journal of Acquired Immune Deficiency Syndromes	105	Animal experiment	2052	Hopital Pitie Salpetriere	190	Luxembourg	12
		Marwick, T.H.	21					European Journal of Cancer	105	Clinical feature	2033	Yale University	189	Ukraine	12
		Meigs, J.B.	21					Annals of the Rheumatic Diseases	105	Pathology	2026	Keck School of Medicine of USC	188	Ecuador	12
		Ajani, J.A.	21					Lancet	105	Postoperative complication	2019	Universita Cattolica del Sacro Cuore, Rome	187	Bahrain	12
		Sellke, F.W.	21					Acta Paediatrica International Journal of Paediatrics	103	Physiology	1987	Emory University School of Medicine	183	Cambodia	11
		Kastelein, J.J.P.	21					European Journal of Clinical Nutrition	102	Disease course	1982	Lunds Universitet	183	Malta	11
		Chen, M.H.	21					British Journal of Ophthalmology	102	Blood	1973	Wake Forest University School of Medicine	183	Guadeloupe	11
		Kent, K.M.	21					Biology of Blood and Marrow Transplantation	100	Risk Assessment	1961	UC Davis	182	Palestine	11
		Penninx, B.W.J.H.	21					American Surgeon	100	Metabolism	1957	Boston University School of Medicine	179	Benin	11
		Christiani, D.C.	21					Archives of Otolaryngology Head and Neck Surgery	99	Body Mass Index	1953	Centers for Disease Control and Prevention	178	Barbados	11
		Bogardus, C.	21					Liver Transplantation	99	Infant, Newborn	1948	University of Pennsylvania, Health System	178	Syrian Arab Republic	10
		Sterk, P.J.	21					Intensive Care Medicine	99	Multicenter study	1939	Medical University of South Carolina	177	Nepal	10
		Vohl, M.C.	21					Archives of Pediatrics and Adolescent Medicine	98	Histopathology	1939	Emory University	176	Guatemala	9
		Levy, D.	21					BMC Cancer	98	Glucose	1932	Universitat de Barcelona	176	Iraq	9
		Ljungman, P.	21					European Journal of Endocrinology	98	Pathophysiology	1863	University of Cambridge	176	Gabon	9
		Somers, V.K.	20					Journal of Surgical Research	98	Quality of life	1861	Universite Laval	176	Belarus	9
		Despres, J.P.	20					Arteriosclerosis Thrombosis and Vascular Biology	98	Comorbidity	1827	National Taiwan University Hospital	175	Botswana	8
		Haring, H.U.	20					Journal of Nutrition	97	Middle Age	1814	Fondazione San Raffaele del Monte Tabor	174	Macedonia	8
		Cicuttini, F.M.	20					Gut	96	Intermethod comparison	1779	Cedars-Sinai Medical Center	173	Laos	8
		Sutherland, D.E.R.	20					Obesity	96	Analysis of Variance	1770	Maastricht University	173	Honduras	8
		Thomas, X.	20					Surgery	95	Blood Pressure	1740	University of Illinois at Chicago	173	Congo	7
		Bax, J.J.	20					Laryngoscope	95	Protein blood level	1708	Stanford University	172	Monaco	7
		Hercberg, S.	20					Journal of Hepatology	94	Cross-sectional study	1689	Hospital Clinic Barcelona	172	El Salvador	7
		Hemminki, K.	20					Gastrointestinal Endoscopy	94	Heart infarction	1685	National Institutes of Health, Bethesda	170	Rwanda	7
		Shuldiner, A.R.	20					Respiratory Medicine	93	Overall survival	1677	Johns Hopkins Medical Institutions	168	Papua New Guinea	7
		Barrett-Connor, E.	20					Human Pathology	92	Demography	1650	Universita degli Studi di Napoli Federico II	166	Algeria	7
		Wluka, A.E.	20					Journal of the National Cancer Institute	91	Statistical analysis	1649	University of Calgary	165	Niger	6
		Colombo, A.	20					Kidney International	91	Glucose blood level	1631	Indiana University School of Medicine Indianapolis	165	Mozambique	6
		San Miguel, J.F.	20					Critical Care	90	Case control study	1629	University of Colorado School of Medicine	165	Paraguay	5
		Sezer, S.	20					Neurosurgery	90	Proportional Hazards Models	1617	University of Athens	164	Madagascar	5
		Pibarot, P.	20					Journal of Trauma Injury Infection and Critical Care	90	Exercise	1604	Helse Bergen Haukeland University Hospital	164	Guinea	5
		Boerwinkle, E.	20					European Journal of Gastroenterology and Hepatology	90	Cardiovascular risk	1595	Duke University	163	Netherlands Antilles	5
		Grobbee, D.E.	20					Gastroenterology	89	Human experiment	1582	Sahlgrenska Universitetssjukhuset	163	Guinea-Bissau	5
		Semba, R.D.	20					Lung Cancer	89	Breast Neoplasms	1580	Albert Einstein College of Medicine of Yeshiva University	161	Haiti	4
		Schomig, A.	20					American Journal of Roentgenology	89	Recurrence	1575	Boston University	159	Liechtenstein	4
		Hodge, D.O.	20					Journal of Cardiovascular Electrophysiology	88	Animal model	1575	University of Washington School of Medicine	159	Dominican Republic	4
		Stehouwer, C.D.A.	20					PACE Pacing and Clinical Electrophysiology	88	Animal	1564	University of Pennsylvania, School of Medicine	157	Yemen	4
		Poynard, T.	20					Hepato Gastroenterology	87	Genetic association	1561	Wayne State University	156	Central African Republic	3
		Stefan, N.	20					Journal of Applied Physiology	87	Disease-Free Survival	1552	University of Birmingham	156	Togo	3
		Zurakowski, D.	20					Clinical and Experimental Allergy	87	Nuclear magnetic resonance imaging	1546	Hopital Saint-Louis	155	Namibia	3
		Panagiotakos, D.B.	20					Leukemia	86	Support, Non-U.S. Gov't	1544	Universite Paris 7- Denis Diderot	155	Grenada	3
		Stanczyk, F.Z.	20					Scandinavian Journal of Gastroenterology	86	Breast cancer	1543	University of Utah	155	Fiji	3
		Palatini, P.	20					Pediatrics	85	Genetic Predisposition to Disease	1534	Oregon Health and Science University	152	Georgia	3
		Porto, I.	20					Journal of the American College of Surgeons	85	Coronary artery disease	1533	Ludwig-Maximilians-Universitat Munchen	151	French Guiana	3
		Louis, E.D.	20					Circulation Journal	85	Inflammation	1531	University of Western Australia	149	Libyan Arab Jamahiriya	3
		McTiernan, A.	20					Clinical Transplantation	84	Postoperative period	1529	Johns Hopkins Hospital	148	Guyana	3
		Tefferi, A.	19					Haematologica	84	Depression	1520	University of Edinburgh	148	Chad	3
		Zwinderman, A.H.	19					Archives of General Psychiatry	84	Genetics	1514	Universidade Estadual de Campinas	147	Albania	3
		Hunter, D.J.	19					Annals of Allergy Asthma and Immunology	83	Sex Factors	1509	University of Pittsburgh Graduate School of Public Health	146	Democratic Republic Congo	2
		Wagener, M.M.	19					American Journal of Sports Medicine	83	Length of stay	1501	University of Adelaide	145	Mongolia	2
		Thijs, L.	19					Journal of General Internal Medicine	83	C reactive protein	1490	University of Maryland, Baltimore	145	Martinique	2
		Shimada, K.	19					Pediatric Infectious Disease Journal	82	Chi-Square Distribution	1490	University of Alabama	145	Faroe Islands	2
		Weiss, S.T.	19					Cochrane Database of Systematic Reviews Online	81	Triacylglycerol	1485	University of Athens Medical School	145	Marshall Islands	2
		Cambria, R.P.	19					Journal of Cataract and Refractive Surgery	81	Polymorphism, Genetic	1484	Universita degli Studi di Torino	144	French Polynesia	2
		Cortes, J.	19					Journal of Clinical Psychiatry	79	Time	1468	Medizinische Hochschule Hannover MHH	143	Macao	2
		Dearani, J.A.	19					European Journal of Vascular and Endovascular Surgery	79	Single nucleotide polymorphism	1465	Mayo Medical School	143	Bolivia	2
		Blackstone, E.H.	19					Journal of Neurology Neurosurgery and Psychiatry	79	Disease Progression	1461	Dana-Farber Cancer Institute	142	Panama	2
		Torguson, R.	19					British Journal of Haematology	78	Review	1460	The Children's Hospital of Philadelphia	142	Sierra Leone	2
		Hennekens, C.H.	19					British Journal of Anaesthesia	78	Systolic blood pressure	1460	Northwestern University	141	Azerbaijan	2
		Ishida, H.	19					American Journal of Epidemiology	77	Confidence interval	1452	University of Pittsburgh Medical Center	141	Armenia	2
		Kosma, V.M.	19					Asian Pacific Journal of Cancer Prevention	76	Quality of Life	1449	University of Texas Health Science Center at San Antonio	141	American Samoa	2
		Arendt-Nielsen, L.	19					European Respiratory Journal	76	Myocardial Infarction	1447	Centre Hospitalier Universitaire Vaudois	141	North Korea	2
		Chrousos, G.P.	19					Archives of Physical Medicine and Rehabilitation	75	Drug safety	1446	Vanderbilt University	140	Czechoslovakia	1
		Hoffmann, U.	19					Annals of Internal Medicine	75	Odds Ratio	1423	University Hospital Maastricht	140	Myanmar	1
		Undefined	30					Journal of Gastrointestinal Surgery	74	Creatinine	1418	Universita degli Studi di Firenze	140	Suriname	1
