# Supplementary material for: A surge of p-values between 0.041 and 0.049 in recent decades (but negative results are increasing rapidly too)
Source: PeerJ. 2015 Jan 22;3:e733. doi: 10.7717/peerj.733 (PMC4312079; doi:10.7717/peerj.733)
Supplement: Supplemental Information [file peerj-03-733-s007.zip › Supplementary material/Searches_15_nov_2014/035.csv]

Scopus refine results values
Your query : (ABS({p=0.050} OR {p=.050} OR {p=0.05} OR {p=.05}))
Number of results : 40946
YEAR		AUTHOR NAME		SUBJECT AREA		DOCUMENT TYPE		SOURCE TITLE		KEYWORD		AFFILIATION		COUNTRY		SOURCE TYPE		LANGUAGE
2015	10	Harris, A.L.	32	Agricultural and Biological Sciences	3675	Article	38448	Journal of Animal Science	402	Article	33269	VA Medical Center	722	United States	15130	Journals	40718	English	38846
2014	2710	Staessen, J.A.	27	Arts and Humanities	141	Review	887	Plos One	295	Human	32408	Mayo Clinic	435	United Kingdom	3499	Conference Proceedings	103	Spanish	533
2013	3162	Ringden, O.	26	Biochemistry, Genetics and Molecular Biology	7744	Conference Paper	847	Cancer	276	Female	28199	University of California, San Francisco	418	Canada	2187	Book Series	96	French	311
2012	2887	Califf, R.M.	25	Business, Management and Accounting	14	Article in Press	512	American Journal of Cardiology	273	Humans	26686	Brigham and Women's Hospital	350	Italy	2142	Books	13	Chinese	297
2011	2686	Gonzalez-Gay, M.A.	24	Chemical Engineering	145	Short Survey	17	Annals of Thoracic Surgery	259	Male	26224	University of Texas M. D. Anderson Cancer Center	346	Germany	1939	Trade Publications	9	Portuguese	278
2010	2418	Llorca, J.	23	Chemistry	318	Note	12	Journal of Clinical Endocrinology and Metabolism	258	Adult	24131	University of Toronto	339	France	1864	Undefined	7	German	246
2009	2264	Stone, G.W.	22	Computer Science	57	Book Chapter	8	International Journal of Radiation Oncology Biology Physics	254	Priority journal	20563	University of Washington Seattle	334	Australia	1475			Polish	139
2008	2167	Humphries, S.E.	20	Decision Sciences	81	Editorial	5	Journal of Clinical Oncology	242	Controlled study	19593	Massachusetts General Hospital	334	Netherlands	1322			Italian	108
2007	2081	Corey, L.	20	Dentistry	966	Letter	4	Circulation	235	Middle Aged	15932	Harvard Medical School	295	Spain	1230			Turkish	92
2006	1909	Jiang, W.G.	20	Earth and Planetary Sciences	239	Erratum	1	Journal of Thoracic and Cardiovascular Surgery	206	Major clinical study	15906	Universidade de Sao Paulo - USP	286	Brazil	1097			Japanese	74
2005	1822	Stefanadis, C.	20	Economics, Econometrics and Finance	17	Report	1	Journal of the American College of Cardiology	191	Aged	15105	Cleveland Clinic Foundation	284	China	956			Czech	74
2004	1664	Kantarjian, H.	19	Energy	19	Undefined	204	New England Journal of Medicine	189	Clinical article	7924	Erasmus University Medical Center	275	Sweden	860			Russian	72
2003	1476	Topol, E.J.	19	Engineering	325			Blood	173	Adolescent	6213	Inserm	261	Turkey	840			Croatian	25
2002	1411	Filippi, M.	19	Environmental Science	871			Transplantation	158	Clinical trial	5331	Duke University School of Medicine	261	Japan	837			Korean	24
2001	1386	O'Brien, S.	19	Health Professions	1302			Chest	158	Treatment Outcome	4862	University of Minnesota Twin Cities	250	Denmark	702			Slovak	20
2000	1304	Thomas, X.	19	Immunology and Microbiology	2361			Journal of Vascular Surgery	156	Aged, 80 and over	4599	University of Pittsburgh	248	India	673			Romanian	19
1999	1235	Crea, F.	18	Materials Science	155			Clinical Cancer Research	144	Retrospective Studies	4387	UCL	236	Switzerland	647			Danish	17
1998	1177	Storb, R.	18	Mathematics	98			Journal of Urology	143	Randomized controlled trial	4285	University of Sydney	224	Finland	612			Hebrew	16
1997	1091	Giannarelli, D.	18	Medicine	32662			Diabetes Care	142	Risk Factors	4257	Universita degli Studi di Milano	223	Greece	551			Hungarian	16
1996	991	Soini, Y.	18	Multidisciplinary	60			British Journal of Cancer	141	Controlled clinical trial	4170	The University of North Carolina at Chapel Hill	216	Israel	537			Serbian	16
1995	729	McCrindle, B.W.	18	Neuroscience	1883			American Journal of Obstetrics and Gynecology	139	Follow up	4139	University of Melbourne	214	Belgium	520			Greek	13
1994	690	Mehran, R.	18	Nursing	1435			American Heart Journal	136	Treatment outcome	3937	Johns Hopkins University	207	Poland	482			Dutch	12
1993	560	Bouchard, C.	17	Pharmacology, Toxicology and Pharmaceutics	1237			Gynecologic Oncology	134	Child	3930	University of Pennsylvania	204	South Korea	464			Persian	11
1992	463	Ljungman, P.	17	Physics and Astronomy	403			American Journal of Clinical Nutrition	132	Prognosis	3922	The University of British Columbia	203	Norway	441			Arabic	10
1991	350	Blackstone, E.H.	17	Psychology	797			European Journal of Cardio Thoracic Surgery	126	Prospective Studies	3824	The Johns Hopkins School of Medicine	199	Iran	421			Lithuanian	7
1990	386	Gluckman, E.	17	Social Sciences	504			Stroke	126	Follow-Up Studies	3281	Memorial Sloan-Kettering Cancer Center	196	Taiwan	350			Bulgarian	5
1989	313	Mantzoros, C.S.	17	Veterinary	762			Critical Care Medicine	126	Risk factor	3268	Baylor College of Medicine	195	Austria	346			Norwegian	4
1988	269	Pichard, A.D.	17	Undefined	387			International Journal of Cardiology	123	Time Factors	3228	University of California, San Diego	193	Nigeria	318			Slovene	3
1987	187	Horowitz, M.	17					American Journal of Respiratory and Critical Care Medicine	123	Middle aged	3213	Washington University in St. Louis, School of Medicine	191	Mexico	306			Bosnian	2
1986	167	Comi, G.	16					Journal of Rheumatology	119	Human tissue	2985	University Michigan Ann Arbor	188	New Zealand	299			Swedish	2
1985	153	Arslan, H.	16					Transplantation Proceedings	118	Animals	2708	David Geffen School of Medicine at UCLA	182	South Africa	245			Ukrainian	2
1984	121	Appelbaum, F.R.	16					Nephrology Dialysis Transplantation	114	Nonhuman	2689	Harvard School of Public Health	180	Czech Republic	232			Icelandic	1
1983	106	Holst, J.J.	16					Atherosclerosis	109	Retrospective study	2670	Karolinska University Hospital	179	Ireland	204			Latvian	1
1982	101	Hofman, A.	16					International Journal of Cancer	106	Comparative study	2586	King's College London	174	Egypt	188			Finnish	1
1981	83	Gauvreau, K.	16					Cancer Epidemiology Biomarkers and Prevention	104	Prospective study	2426	University of Florida	172	Hong Kong	176			Urdu	1
1980	77	Satler, L.F.	16					Bone Marrow Transplantation	102	Mortality	2371	Academic Medical Centre, University of Amsterdam	168	Thailand	162
1979	58	Cooper, C.	16					Metabolism Clinical and Experimental	102	Young Adult	2218	Radboud University Nijmegen Medical Centre	167	Portugal	146
1978	44	Veldhuis, J.D.	16					Journal of Applied Physiology	101	Disease severity	2144	National Cancer Institute	163	Argentina	144
1977	50	Kornowski, R.	16					Anticancer Research	100	Child, Preschool	2122	Helsingin Yliopisto	162	Singapore	123
1976	38	Leon, M.B.	16					Neurology	100	Disease association	2055	Ohio State University	162	Saudi Arabia	113
1975	31	Hortobagyi, G.N.	15					Clinical Infectious Diseases	100	Case-Control Studies	2021	Fred Hutchinson Cancer Research Center	158	Hungary	110
1974	36	Singh, B.	15					Radiology	98	Cancer survival	1958	Universita degli Studi di Roma La Sapienza	158	Pakistan	108
1973	27	Lipponen, P.	15					Urology	97	Outcome assessment	1950	Beth Israel Deaconess Medical Center	154	Russian Federation	102
1972	8	Semba, R.D.	15					Investigative Ophthalmology and Visual Science	95	Body mass	1924	Karolinska Institutet	152	Kenya	87
1971	8	Sturz, A.V.	15					Obstetrics and Gynecology	94	Infant	1908	University of Alabama at Birmingham	151	Croatia	86
1970	4	Cicuttini, F.M.	15					Ophthalmology	93	Methodology	1811	Helsinki University Central Hospital	150	Malaysia	84
1969	8	Mintz, G.S.	15					Journal of the American Medical Association	91	Prevalence	1805	Rigshospitalet	148	Romania	83
1968	3	Remberger, M.	15					Breast Cancer Research and Treatment	89	Drug efficacy	1799	University of Chicago	148	Chile	77
1967	2	Thijs, L.	15					Archives of Internal Medicine	89	Cohort Studies	1782	University Medical Center Utrecht	148	Tunisia	65
1966	1	Kirklin, J.K.	15					Journal of Infectious Diseases	87	Questionnaire	1764	Universitat Heidelberg	146	Serbia	60
1965	4	Komaki, R.	15					Journal of Nutrition	87	Middle Age	1725	University of Alberta	145	Slovenia	60
1964	1	Waksman, R.	15					Journal of Allergy and Clinical Immunology	84	Incidence	1723	Leiden University Medical Center - LUMC	144	Slovakia	57
1963	3	Wluka, A.E.	15					Annals of Surgical Oncology	84	Human cell	1713	University of California, Los Angeles	144	Uganda	56
1962	5	Titgemeyer, E.C.	14					Journal of the American Geriatrics Society	82	Unclassified drug	1697	VU University Medical Center	143	Colombia	50
1961	1	Manlhiot, C.	14					AIDS	82	Normal human	1692	Johns Hopkins Bloomberg School of Public Health	143	Bangladesh	47
1960	2	Brennan, M.F.	14					Heart	81	Risk assessment	1692	Universita degli Studi di Padova	141	Tanzania	42
1956	1	Shuldiner, A.R.	14					Journal of Pediatrics	78	Genotype	1692	Kobenhavns Universitet	140	Kuwait	42
1954	2	Sierra, J.	14					American Journal of Medicine	78	Drug effect	1691	UC Davis	139	Iceland	37
1952	1	Stehouwer, C.D.A.	14					European Heart Journal	78	Animal experiment	1648	Children's Hospital Boston	138	Bulgaria	33
1951	1	Klein, R.	14					Diabetes	78	Animal	1642	Tel Aviv University, Sackler Faculty of Medicine	137	Venezuela	31
1948	1	Ferrucci, L.	14					Medicine and Science in Sports and Exercise	78	Age	1641	University of Wisconsin Madison	136	Jordan	30
		Holmes, D.R.	14					Cancer Research	77	Questionnaires	1616	University of Manchester	134	Puerto Rico	29
		Sahin, K.	14					Annals of Surgery	75	Cohort analysis	1583	McMaster University	132	Philippines	28
		Colombo, A.	14					American Journal of Gastroenterology	75	Hypertension	1524	Monash University	129	Ghana	26
		Schild, S.E.	14					American Journal of Ophthalmology	74	Support, Non-U.S. Gov't	1501	Stanford University School of Medicine	128	United Arab Emirates	26
		Alvarez-Sabin, J.	14					European Journal of Clinical Nutrition	74	Double-Blind Method	1496	McGill University	127	Lithuania	25
		Bohnert, D.W.	14					Annals of Oncology	73	Survival Rate	1487	University of Southern California	127	Indonesia	25
		Perusse, L.	14					Digestive Diseases and Sciences	72	Pregnancy	1486	Northwestern University Feinberg School of Medicine	125	Peru	25
		Virmani, R.	14					American Journal of Surgery	71	Statistical significance	1480	University of Michigan Medical School	124	Lebanon	24
		Klibanski, A.	14					Archives of Physical Medicine and Rehabilitation	71	Scoring system	1467	Case Western Reserve University	123	Ethiopia	23
		Williams, P.T.	14					Theriogenology	71	Physiology	1458	Universitair Medisch Centrum Groningen	123	Cuba	22
		Barrett-Connor, E.	14					Clinical Endocrinology	71	United States	1447	Universite de Montreal	123	Sudan	21
		Dullaart, R.P.F.	13					American Journal of Kidney Diseases	71	Immunohistochemistry	1434	University of Athens	122	Nepal	20
		Ribo, M.	13					Journal of Acquired Immune Deficiency Syndromes	70	Age Factors	1425	Icahn School of Medicine at Mount Sinai	121	Estonia	20
		Kantarjian, H.M.	13					Diseases of the Colon and Rectum	70	Cross-Sectional Studies	1422	UT Southwestern Medical Center	120	Sri Lanka	18
		Kent, K.M.	13					Journal of Heart and Lung Transplantation	70	Sex difference	1420	Medizinische Universitat Wien	119	Jamaica	18
		Torres, A.	13					Journal of the National Cancer Institute	68	Double blind procedure	1418	Columbia University, College of Physicians and Surgeons	119	Uruguay	17
		Tas, F.	13					British Journal of Haematology	68	Correlation analysis	1406	Yale University School of Medicine	119	Viet Nam	17
		Grinspoon, S.	13					Hypertension	68	Survival Analysis	1351	Charite - Universitatsmedizin Berlin	119	Costa Rica	16
		Despres, J.P.	13					World Journal of Gastroenterology	68	Severity of Illness Index	1348	Imperial College London	118	Qatar	16
		Tagami, J.	13					Arthritis and Rheumatism	67	Cancer staging	1339	Keck School of Medicine of USC	115	Morocco	15
		Custovic, A.	13					American Journal of Roentgenology	67	Metabolism	1320	Alma Mater Studiorum Universita di Bologna	115	Malawi	15
		Martino, R.	13					Thorax	67	Protein expression	1319	Columbia University in the City of New York	115	Cameroon	14
		Bacigalupo, A.	13					Biology of Blood and Marrow Transplantation	67	Obesity	1309	Weill Cornell Medical College	114	Zambia	14
		Giles, G.G.	13					Diabetologia	66	Placebo	1268	Hospital for Sick Children University of Toronto	114	Gambia	13
		Cauley, J.A.	13					Laryngoscope	65	Analysis of Variance	1257	Emory University	113	Burkina Faso	13
		Czaja, A.J.	13					Surgery	65	Multivariate Analysis	1256	University of Miami Leonard M. Miller School of Medicine	113	Bosnia and Herzegovina	13
		Elson, P.	13					American Journal of Hypertension	65	Insulin	1242	Universidade Federal de Sao Paulo	112	Senegal	13
		McGirt, M.J.	13					Diabetic Medicine	65	Human experiment	1233	Oregon Health and Science University	112	Oman	12
		Naftel, D.C.	13					Kidney International	64	Blood	1231	University of Queensland	112	Guatemala	12
		Vergani, C.E.	13					Hepatology	64	School child	1225	Universitat de Barcelona	111	Cyprus	12
		Jonas, R.A.	13					International Journal of Obesity	63	Prediction	1222	Universitetet i Oslo	111	Ukraine	11
		Vohl, M.C.	13					Cochrane Database of Systematic Reviews Online	63	Preschool child	1204	University of Oxford	111	Ecuador	11
		Wagener, M.M.	13					Archives of Surgery	63	Hospitalization	1204	Fondazione San Raffaele del Monte Tabor	111	Yugoslavia	11
		Wagner, J.E.	13					BJU International	62	Postoperative Complications	1202	USDA Agricultural Research Service, Washington DC	108	Zimbabwe	11
		Paakko, P.	13					Radiotherapy and Oncology	62	Diabetes mellitus	1191	Columbia University Medical Center	108	Benin	9
		Michaelsen, K.F.	13					Human Reproduction	62	Multivariate analysis	1173	Hospital Clinic Barcelona	108	Iraq	9
		Onorati, F.	13					Journal of Pediatric Surgery	61	Pathology	1170	Universite Laval	108	Cote d'Ivoire	9
		Wong, T.Y.	13					Applied Animal Behaviour Science	60	Glucose	1170	University of Colorado Health Sciences Center	107	Latvia	8
		Peters, R.D.	12					Journal of Hepatology	60	Survival	1145	Tehran University of Medical Sciences	106	Palestine	8
		Brand, R.	12					Alimentary Pharmacology and Therapeutics	59	Smoking	1144	Arhus Universitetshospital	105	Mali	7
		Lotan, Y.	12					Lancet	59	Survival rate	1134	Universite Paris Descartes	104	Albania	7
		Galyean, M.L.	12					Gut	59	Neoplasm Staging	1128	Centers for Disease Control and Prevention	102	Rwanda	7
		Robison, L.L.	12					Spine	59	Infant, Newborn	1120	Emory University School of Medicine	101	Bahrain	7
		Serruys, P.W.	12					European Journal of Endocrinology	58	Statistical analysis	1110	UNESP-Universidade Estadual Paulista	101	Panama	6
		Rocha, V.	12					Journal of Surgical Research	58	Predictive Value of Tests	1108	Maastricht University	101	Czechoslovakia	6
		Tchernof, A.	12					Arteriosclerosis Thrombosis and Vascular Biology	58	Biological Markers	1093	Hopital Pitie Salpetriere	100	Botswana	6
		Cehreli, Z.C.	12					European Journal of Cancer	57	Pathophysiology	1090	London School of Hygiene & Tropical Medicine	100	Luxembourg	6
		Gaynor, J.W.	12					American Journal of Epidemiology	56	Quality of life	1079	Wayne State University	99	Guinea-Bissau	6
		McAllister, T.A.	12					Livestock Science	56	Animal model	1070	Wake Forest University School of Medicine	99	Malta	5
		Talmud, P.J.	12					Journal of Neurosurgery	56	Postoperative complication	1069	University of Athens Medical School	98	Papua New Guinea	5
		Talley, N.J.	12					Journal of Bone and Joint Surgery Series A	56	Histopathology	1069	Universite Pierre et Marie Curie	96	Cambodia	5
		Mitchell, P.	12					Leukemia	55	Blood Pressure	1057	University of Pennsylvania, Health System	96	Syrian Arab Republic	5
		Sahin, N.	12					British Journal of Ophthalmology	53	Multicenter study	1048	University of New South Wales UNSW Australia	96	Trinidad and Tobago	5
		Giatromanolaki, A.	12					Acta Horticulturae	53	Clinical feature	1044	University of Western Australia	96	Niger	4
		Marino, P.	12					Scandinavian Journal of Gastroenterology	53	Exercise	1037	Albert Einstein College of Medicine of Yeshiva University	95	Togo	4
		Holgate, S.T.	12					Journal of General Internal Medicine	53	Logistic Models	1035	Universita degli Studi di Torino	94	Gabon	4
		Sutherland, D.E.R.	12					Neurosurgery	53	Body Mass Index	1025	University of Bristol	94	Dominican Republic	4
		Langenbucher, A.	12					Pediatric Research	53	Breast Neoplasms	1020	Medical University of South Carolina	94	Congo	4
		Pui, C.H.	12					Journal of Strength and Conditioning Research	52	Disease course	1019	University of Illinois at Chicago	94	Macedonia	4
		Schmitz, O.	12					FASEB Journal	52	Time	987	University of Pennsylvania, School of Medicine	93	Georgia	3
		Gonen, M.	12					Surgical Endoscopy and Other Interventional Techniques	51	Breast cancer	976	Cedars-Sinai Medical Center	93	Laos	3
		Lansky, A.J.	12					Annals of the Rheumatic Diseases	51	Comparative Study	955	Newcastle University, United Kingdom	92	Bolivia	3
		D'Amico, A.V.	12					Annals of Internal Medicine	50	Intermethod comparison	952	Western University	92	Swaziland	3
		Martin, R.J.	12					Archives of Ophthalmology	50	Animal tissue	949	Stanford University	92	Mongolia	3
		Gatter, K.C.	12					Catheterization and Cardiovascular Interventions	50	Demography	947	Ludwig-Maximilians-Universitat Munchen	92	Armenia	3
		Klein, B.E.K.	12					Gastroenterology	50	Recurrence	934	Universidade Estadual de Campinas	92	Mozambique	3
		Roubenoff, R.	12					Plastic and Reconstructive Surgery	50	Risk Assessment	920	National Institutes of Health, Bethesda	91	Libyan Arab Jamahiriya	3
		Schaefer, E.J.	12					Journal of the American College of Surgeons	50	Sex Factors	910	Universita degli Studi di Napoli Federico II	91	Honduras	3
		De Luca, G.	12					Pediatrics	50	Comorbidity	904	Katholieke Universiteit Leuven	91	Yemen	3
		Kuller, L.H.	12					PACE Pacing and Clinical Electrophysiology	50	Genetics	903	University of Calgary	90	Haiti	3
		Glueck, C.J.	12					British Journal of Surgery	50	Glucose blood level	900	Medical College of Wisconsin	90	Kazakhstan	3
		Caldarone, C.A.	12					Journal of Gastrointestinal Surgery	49	Depression	886	University of Birmingham	90	Guyana	3
		Grant, I.	12					Clinical Transplantation	49	Body weight	875	Indiana University School of Medicine Indianapolis	90	French Polynesia	2
		O'Neill, W.W.	12					Journal of Investigative Medicine	49	Overall survival	860	University of Iowa	90	Martinique	2
		Antinori, A.	12					Acta Paediatrica International Journal of Paediatrics	49	Protein blood level	849	University of Cambridge	90	Central African Republic	2
		Dombret, H.	12					Antimicrobial Agents and Chemotherapy	49	Disease-Free Survival	844	Sahlgrenska Universitetssjukhuset	90	Monaco	2
		Ellis, S.G.	12					Journal of Hypertension	48	Quality of Life	831	Helse Bergen Haukeland University Hospital	89	Montenegro	2
		Hallford, D.M.	12					Obesity	48	Review	831	Texas A and M University	88	Namibia	2
		Osmond, C.	12					Journal of Bone and Mineral Research	48	Case control study	831	Universita degli Studi di Firenze	88	Netherlands Antilles	2
		Lemieux, S.	12					Respiratory Medicine	47	Heart infarction	829	The Children's Hospital of Philadelphia	87	Barbados	2
		Nesland, J.M.	12					Anesthesia and Analgesia	46	Surgical technique	823	University of Tennessee Health Science Center	86	Greenland	2
		Griepp, R.B.	12					Intensive Care Medicine	45	Cancer radiotherapy	823	Yale University	85	Seychelles	2
		Paesmans, M.	12					Osteoporosis International	45	Diet	819	Universita Cattolica del Sacro Cuore, Rome	85	Guadeloupe	2
		Vierkant, R.A.	12					Journal of Cardiovascular Electrophysiology	45	Cholesterol	814	University of Pittsburgh Medical Center	84	Nicaragua	2
		Panagiotakos, D.B.	12					American Journal of Physiology Endocrinology and Metabolism	45	Inflammation	812	University of Colorado School of Medicine	84	Burundi	1
		Mansel, R.E.	12					European Journal of Applied Physiology	45	Cross-sectional study	812	Northwestern University	83	Brunei Darussalam	1
		Vonnahme, K.A.	12					American Journal of Clinical Oncology Cancer Clinical Trials	44	Postoperative period	809	University of Kentucky	83	Faroe Islands	1
		Cooke, R.F.	12					Clinical and Experimental Allergy	44	Blood Glucose	806	University of Alabama	83	Democratic Republic Congo	1
		Pedersen, O.	12					American Journal of Sports Medicine	44	Nuclear magnetic resonance imaging	796	UCL Medical School	83	San Marino	1
		Fiere, D.	12					Journal of Endodontics	44	Triacylglycerol	786	National Taiwan University Hospital	83	Bhutan	1
		Lamarche, B.	12					Animal Feed Science and Technology	44	Cardiovascular risk	785	Universitatsklinikum Hamburg-Eppendorf und Medizinische Fakultat	82	Bermuda	1
		Perez, C.A.	12					European Respiratory Journal	44	Human immunodeficiency virus infection	781	Boston University School of Medicine	82	Germany (Democratic Republic, DDR)	1
		Hopper, J.L.	12					Pediatric Infectious Disease Journal	43	Chi-Square Distribution	780	University Hospital Maastricht	82	Belize	1
		Woodcock, A.	12					Journal of Cataract and Refractive Surgery	43	Polymerase chain reaction	780	Medizinische Hochschule Hannover MHH	82	Belarus	1
		Shariat, S.F.	11					American Surgeon	43	Drug safety	777	University of Washington School of Medicine	82	Paraguay	1
		Barker, D.J.P.	11					BMC Cancer	43	Length of stay	772	Johns Hopkins Hospital	81	Tonga	1
		Uitterlinden, A.G.	11					Human Pathology	42	Coronary artery disease	767	University of Adelaide	81	Palau	1
		Zurakowski, D.	11					European Journal of Surgical Oncology	42	Newborn	766	University of Virginia	81	Kyrgyzstan	1
		Undefined	19					Undefined	1	Morbidity	765	Centre Hospitalier Universitaire Vaudois	81	Kiribati	1
