# Supplementary material for: A surge of p-values between 0.041 and 0.049 in recent decades (but negative results are increasing rapidly too)
Source: PeerJ. 2015 Jan 22;3:e733. doi: 10.7717/peerj.733 (PMC4312079; doi:10.7717/peerj.733)
Supplement: Supplemental Information [file peerj-03-733-s007.zip › Supplementary material/Searches_15_nov_2014/036.csv]

Scopus refine results values
Your query : (ABS({p=0.060} OR {p=.060} OR {p=0.06} OR {p=.06}))
Number of results : 17333
YEAR		AUTHOR NAME		SUBJECT AREA		DOCUMENT TYPE		SOURCE TITLE		KEYWORD		AFFILIATION		COUNTRY		SOURCE TYPE		LANGUAGE
2015	3	McAllister, T.A.	16	Agricultural and Biological Sciences	1592	Article	16228	Journal of Animal Science	379	Article	14527	VA Medical Center	336	United States	6943	Journals	17292	English	16579
2014	1185	Stone, G.W.	16	Arts and Humanities	48	Review	468	Cancer	150	Human	14054	Mayo Clinic	249	United Kingdom	1468	Conference Proceedings	17	Spanish	164
2013	1317	Galyean, M.L.	15	Biochemistry, Genetics and Molecular Biology	3409	Conference Paper	333	Journal of Clinical Oncology	147	Female	12421	University of California, San Francisco	184	Canada	1028	Book Series	16	Chinese	141
2012	1265	Pichard, A.D.	13	Business, Management and Accounting	3	Article in Press	249	American Journal of Cardiology	146	Male	11669	Brigham and Women's Hospital	172	France	838	Books	4	French	108
2011	1113	Hallford, D.M.	13	Chemical Engineering	35	Note	11	Circulation	136	Humans	11666	University of Washington Seattle	166	Germany	829	Trade Publications	4	Portuguese	91
2010	1001	Waksman, R.	13	Chemistry	44	Short Survey	7	International Journal of Radiation Oncology Biology Physics	134	Adult	10462	Massachusetts General Hospital	160	Italy	739			German	74
2009	914	Bacigalupo, A.	13	Computer Science	11	Book Chapter	3	Journal of Clinical Endocrinology and Metabolism	132	Priority journal	9297	Duke University School of Medicine	159	Netherlands	719			Japanese	50
2008	944	Caton, J.S.	12	Decision Sciences	27	Letter	3	Plos One	119	Controlled study	8799	Erasmus University Medical Center	152	Australia	704			Italian	44
2007	865	Willett, W.C.	12	Dentistry	146	Erratum	1	Journal of the American College of Cardiology	108	Major clinical study	7113	Cleveland Clinic Foundation	149	Japan	587			Polish	40
2006	819	Hofman, A.	12	Earth and Planetary Sciences	28	Undefined	30	Annals of Thoracic Surgery	99	Middle Aged	7048	University of Texas M. D. Anderson Cancer Center	148	Spain	508			Turkish	33
2005	774	Ringden, O.	12	Economics, Econometrics and Finance	5			Journal of Thoracic and Cardiovascular Surgery	89	Aged	6806	Harvard Medical School	138	Sweden	433			Czech	22
2004	690	Stanczyk, F.Z.	12	Energy	2			Transplantation	78	Clinical article	3429	University of Toronto	133	China	429			Russian	15
2003	636	Storb, R.	12	Engineering	79			New England Journal of Medicine	78	Clinical trial	2691	Inserm	129	Denmark	404			Korean	13
2002	577	Lipponen, P.	11	Environmental Science	249			American Heart Journal	77	Adolescent	2563	University of Minnesota Twin Cities	127	Brazil	360			Dutch	11
2001	574	Astrup, A.	11	Health Professions	584			Journal of Nutrition	76	Treatment Outcome	2326	University of Melbourne	118	Switzerland	296			Croatian	6
2000	601	Staessen, J.A.	11	Immunology and Microbiology	952			Chest	71	Randomized controlled trial	2266	Harvard School of Public Health	116	Belgium	277			Danish	6
1999	549	Beauchemin, K.A.	11	Materials Science	21			Clinical Cancer Research	71	Controlled clinical trial	2145	University of Pittsburgh	115	Finland	275			Serbian	5
1998	536	Grobbee, D.E.	11	Mathematics	27			Blood	71	Aged, 80 and over	2047	Academic Medical Centre, University of Amsterdam	107	Turkey	225			Hungarian	4
1997	499	Remberger, M.	10	Medicine	14297			American Journal of Clinical Nutrition	68	Follow up	1972	Karolinska University Hospital	107	Norway	219			Hebrew	3
1996	448	Topol, E.J.	10	Multidisciplinary	10			American Journal of Obstetrics and Gynecology	67	Retrospective Studies	1916	Universidade de Sao Paulo - USP	102	South Korea	217			Romanian	3
1995	368	Van Lint, M.T.	10	Neuroscience	759			Journal of Urology	66	Treatment outcome	1838	University of Pennsylvania	98	Israel	212			Slovak	3
1994	316	Braunwald, E.	10	Nursing	606			Journal of Applied Physiology	61	Risk Factors	1836	The University of North Carolina at Chapel Hill	97	Poland	194			Arabic	2
1993	229	Satler, L.F.	10	Pharmacology, Toxicology and Pharmaceutics	539			Theriogenology	61	Prospective Studies	1742	Ohio State University	96	New Zealand	180			Bulgarian	2
1992	202	Montorsi, F.	10	Physics and Astronomy	176			Critical Care Medicine	60	Prognosis	1619	National Cancer Institute	93	India	179			Norwegian	2
1991	187	Veldhuis, J.D.	10	Psychology	317			Bone Marrow Transplantation	60	Child	1572	Kobenhavns Universitet	92	Taiwan	154			Persian	2
1990	137	Saris, W.H.M.	10	Social Sciences	185			Diabetes Care	59	Follow-Up Studies	1491	The University of British Columbia	91	Austria	145			Greek	1
1989	116	Rocha, V.	10	Veterinary	451			Neurology	59	Time Factors	1456	The Johns Hopkins School of Medicine	90	Greece	143			Icelandic	1
1988	94	Zinsmeister, A.R.	10	Undefined	177			Journal of Vascular Surgery	58	Animals	1418	Baylor College of Medicine	90	Iran	127			Latvian	1
1987	81	Titgemeyer, E.C.	9					Cancer Epidemiology Biomarkers and Prevention	54	Middle aged	1356	UCL	89	South Africa	110
1986	55	Bergstralh, E.J.	9					Atherosclerosis	52	Risk factor	1340	Johns Hopkins University	88	Ireland	98
1985	43	Cannon, C.P.	9					Stroke	52	Human tissue	1226	Rigshospitalet	86	Mexico	92
1984	45	Pui, C.H.	9					Metabolism Clinical and Experimental	51	Mortality	1190	Memorial Sloan-Kettering Cancer Center	86	Czech Republic	76
1983	34	Singh, N.	9					Journal of Rheumatology	51	Retrospective study	1155	Washington University in St. Louis, School of Medicine	86	Hong Kong	71
1982	28	Schild, S.E.	9					Journal of Infectious Diseases	50	Nonhuman	1116	Universita degli Studi di Milano	85	Thailand	55
1981	26	Hop, W.C.J.	9					European Journal of Cardio Thoracic Surgery	50	Comparative study	1116	University of Sydney	84	Singapore	52
1980	14	Blackstone, E.H.	9					International Journal of Cardiology	50	Prospective study	1054	David Geffen School of Medicine at UCLA	83	Argentina	51
1979	14	Zoccali, C.	9					Urology	50	Outcome assessment	986	University of Wisconsin Madison	82	Egypt	50
1978	11	Gluckman, E.	9					British Journal of Cancer	50	Drug efficacy	980	University Medical Center Utrecht	82	Chile	46
1977	10	Ajani, J.A.	9					AIDS	49	Animal	945	King's College London	81	Hungary	41
1976	4	Serruys, P.W.	9					Journal of the American Geriatrics Society	49	Young Adult	905	Johns Hopkins Bloomberg School of Public Health	80	Saudi Arabia	40
1975	2	Wagener, M.M.	9					Obstetrics and Gynecology	47	Disease severity	895	University Michigan Ann Arbor	78	Portugal	40
1974	3	Carson, A.F.	8					Clinical Infectious Diseases	47	Disease association	863	Radboud University Nijmegen Medical Centre	76	Russian Federation	36
1973	1	Tripepi, G.	8					Diseases of the Colon and Rectum	47	Cancer survival	860	Leiden University Medical Center - LUMC	75	Tunisia	28
1971	1	Tokach, M.D.	8					Animal Feed Science and Technology	46	Child, Preschool	849	Stanford University School of Medicine	75	Malaysia	26
1968	1	Aaltomaa, S.	8					Archives of Internal Medicine	45	Infant	820	VU University Medical Center	73	Croatia	23
1960	1	Kersey, J.H.	8					Nephrology Dialysis Transplantation	45	Body mass	806	University of Florida	73	Slovakia	23
		Tijssen, J.G.P.	8					American Journal of Respiratory and Critical Care Medicine	45	Physiology	806	Maastricht University	73	Kenya	23
		Jacobsen, S.J.	8					Breast Cancer Research and Treatment	44	Case-Control Studies	801	McMaster University	73	Slovenia	22
		Shah, C.	8					Journal of the American Medical Association	44	Incidence	799	University of Alberta	72	Romania	21
		Syrjanen, K.	8					Annals of Surgical Oncology	44	Drug effect	798	Universitat Heidelberg	71	Colombia	20
		Swanson, K.C.	8					Investigative Ophthalmology and Visual Science	42	Prevalence	780	Yale University School of Medicine	71	Pakistan	19
		Larson, M.G.	8					Archives of Surgery	42	Pregnancy	768	University of Alabama at Birmingham	70	Tanzania	18
		Bouchard, C.	8					Medicine and Science in Sports and Exercise	41	Cohort Studies	759	Karolinska Institutet	69	Nigeria	18
		Kosma, V.M.	8					Journal of Pediatric Surgery	40	Methodology	756	Monash University	69	Puerto Rico	17
		Humphries, S.E.	8					International Journal of Cancer	39	Double-Blind Method	750	Helsingin Yliopisto	68	Iceland	17
		Goodband, R.D.	8					Annals of Oncology	38	Normal human	744	UC Davis	68	Serbia	16
		Mallamaci, F.	8					Journal of Pediatrics	37	Genotype	742	Columbia University Medical Center	68	Bangladesh	15
		Gonzalez-Gay, M.A.	8					American Journal of Roentgenology	36	Middle Age	742	Columbia University, College of Physicians and Surgeons	67	Uganda	15
		Osmond, C.	8					Gynecologic Oncology	36	Animal experiment	734	Charite - Universitatsmedizin Berlin	66	United Arab Emirates	15
		Freetly, H.C.	8					Transplantation Proceedings	36	Risk assessment	726	Children's Hospital Boston	65	Uruguay	15
		Liao, Z.	8					Hepatology	36	Double blind procedure	713	Emory University	64	Indonesia	13
		Bailey, K.R.	8					Ophthalmology	36	Cohort analysis	703	Fred Hutchinson Cancer Research Center	64	Ethiopia	12
		Nelssen, J.L.	8					World Journal of Gastroenterology	36	Age	702	Stanford University	64	Estonia	11
		Holst, J.J.	8					Digestive Diseases and Sciences	36	Survival Rate	690	Northwestern University Feinberg School of Medicine	64	Lebanon	11
		Hansen, T.	8					Applied Animal Behaviour Science	35	Support, Non-U.S. Gov't	682	University of California, Los Angeles	64	Philippines	10
		Rybicki, L.A.	8					American Journal of Medicine	35	Metabolism	672	University of California, San Diego	64	Peru	10
		Eriksson, J.G.	8					American Journal of Epidemiology	35	United States	668	Columbia University in the City of New York	62	Venezuela	10
		Levy, D.	8					Anticancer Research	35	Statistical significance	667	Universitair Medisch Centrum Groningen	61	Cuba	9
		Garcia-Garcia, H.M.	8					Heart	35	Placebo	663	Helsinki University Central Hospital	61	Qatar	9
		Anderson, J.L.	8					Canadian Journal of Animal Science	35	Questionnaire	661	Icahn School of Medicine at Mount Sinai	60	Gambia	9
		Nagler, A.	8					Kidney International	34	Unclassified drug	660	Imperial College London	60	Senegal	9
		Giovannucci, E.	8					American Journal of Kidney Diseases	34	Blood	654	Beth Israel Deaconess Medical Center	60	Ghana	9
		Brener, S.J.	8					Clinical Endocrinology	33	Hypertension	654	Keck School of Medicine of USC	58	Viet Nam	9
		Mazzucco, A.	8					Journal of Heart and Lung Transplantation	33	Survival Analysis	649	Universite Paris Descartes	58	Jordan	8
		Kajantie, E.	8					Cochrane Database of Systematic Reviews Online	33	Age Factors	642	Western University	57	Ukraine	8
		Califf, R.M.	8					American Journal of Gastroenterology	33	Questionnaires	636	Medizinische Universitat Wien	57	Kuwait	8
		Schmitz, O.	8					American Journal of Physiology Endocrinology and Metabolism	33	Scoring system	620	Centers for Disease Control and Prevention	57	Zimbabwe	8
		Kahn, S.E.	8					Journal of the National Cancer Institute	32	Cancer staging	617	UT Southwestern Medical Center	57	Bulgaria	7
		Zheng, W.	8					Animal Reproduction Science	32	Human cell	615	Case Western Reserve University	56	Cameroon	7
		Seeman, E.	8					Annals of the Rheumatic Diseases	32	Sex difference	595	Tel Aviv University, Sackler Faculty of Medicine	56	Costa Rica	7
		Weisdorf, D.J.	8					Journal of Surgical Research	32	Severity of Illness Index	580	University of Miami Leonard M. Miller School of Medicine	56	Jamaica	7
		Mehran, R.	8					Alimentary Pharmacology and Therapeutics	32	Multicenter study	573	University of Pennsylvania, Health System	55	Lithuania	6
		Bauer, M.L.	8					British Journal of Haematology	32	Human experiment	571	University of Illinois at Chicago	55	Guatemala	6
		Krehbiel, C.R.	8					BJU International	32	Survival	571	Hospital for Sick Children University of Toronto	55	Malawi	6
		Armitage, J.O.	8					Annals of Surgery	32	Immunohistochemistry	557	Universite de Montreal	53	Zambia	6
		Davis, S.M.	8					European Heart Journal	31	Obesity	554	Arhus Universitetshospital	52	Nepal	6
		Ramsay, N.K.C.	8					American Journal of Hypertension	31	Cross-Sectional Studies	553	Lunds Universitet	52	Cote d'Ivoire	6
		Nathanielsz, P.W.	8					Radiotherapy and Oncology	30	Exercise	534	Albert Einstein College of Medicine of Yeshiva University	51	Ecuador	5
		Aalhus, J.L.	7					Gastrointestinal Endoscopy	30	Hospitalization	532	Universitetet i Oslo	51	Luxembourg	5
		Devereux, R.B.	7					Hypertension	30	Postoperative Complications	530	University of Kentucky	51	Burkina Faso	5
		Casey, G.	7					American Journal of Ophthalmology	30	Multivariate Analysis	528	University of Birmingham	51	Yugoslavia	5
		Griepp, R.B.	7					Human Reproduction	30	Insulin	525	University of Oxford	51	Sri Lanka	4
		Klein, R.	7					Diabetologia	30	Intermethod comparison	511	Wake Forest University School of Medicine	51	Sudan	4
		Rades, D.	7					Radiology	30	Smoking	511	Universite Laval	51	Mali	4
		Thuesen, L.	7					Archives of Otolaryngology Head and Neck Surgery	30	Statistical analysis	506	University of Michigan Medical School	51	Guyana	4
		Fahey, G.C.	7					International Journal of Obesity	29	Blood Pressure	498	University of Colorado School of Medicine	50	Syrian Arab Republic	4
		Thijs, L.	7					Livestock Science	29	Prediction	494	Universita degli Studi di Padova	49	Mozambique	3
		Labopin, M.	7					Surgical Endoscopy and Other Interventional Techniques	29	Correlation analysis	493	Kansas State University	49	Latvia	3
		Horne, B.D.	7					Journal of General Internal Medicine	29	Diabetes mellitus	492	University of Calgary	49	Rwanda	3
		Poynard, T.	7					Pediatric Research	29	Protein expression	491	Emory University School of Medicine	49	Oman	3
		Andersson, S.	7					Archives of Ophthalmology	28	Neoplasm Staging	490	University of Colorado Health Sciences Center	49	Cambodia	3
		Kroger, N.	7					European Journal of Cancer	28	Survival rate	489	University of Southern California	49	Cyprus	3
		Dodge, R.K.	7					Lancet	28	Preschool child	488	University of Queensland	49	Mongolia	3
		Pedersen, O.	7					Journal of Allergy and Clinical Immunology	28	School child	486	Sahlgrenska Universitetssjukhuset	49	Guadeloupe	3
		Bhatt, D.L.	7					Journal of Hypertension	28	Body Mass Index	479	McGill University	48	Dominican Republic	2
		Jacobs, D.R.	7					Diabetic Medicine	28	Analysis of Variance	477	Indiana University School of Medicine Indianapolis	48	Gabon	2
		Suddath, W.O.	7					World Journal of Surgery	28	Glucose	477	University of Manchester	47	Morocco	2
		Fowler, V.G.	7					Cancer Research	27	Infant, Newborn	476	University of Missouri-Columbia	47	Botswana	2
		Allon, M.	7					Archives of Physical Medicine and Rehabilitation	27	Biological Markers	470	National Institutes of Health, Bethesda	47	Macedonia	2
		Stehouwer, C.D.A.	7					European Journal of Applied Physiology	27	Pathology	470	Northwestern University	47	Nicaragua	2
		Occhini, D.	7					Pediatric Infectious Disease Journal	26	Breast Neoplasms	469	Cedars-Sinai Medical Center	47	Niger	2
		Kelsey, K.T.	7					Clinical Transplantation	26	Postoperative complication	468	University of Chicago	47	Palestine	2
		Novick, A.C.	7					Archives of Neurology	26	Body weight	468	Helse Bergen Haukeland University Hospital	47	Yemen	2
		Nordestgaard, B.G.	7					Surgery	26	Animal model	468	USDA Agricultural Research Service, Washington DC	46	Panama	2
		Lieber, M.M.	7					Osteoporosis International	25	Predictive Value of Tests	464	Weill Cornell Medical College	46	Papua New Guinea	2
		Ford, S.P.	7					European Journal of Gastroenterology and Hepatology	25	Breast cancer	460	University of Texas Health Science Center at San Antonio	46	Congo	2
		Goedert, J.J.	7					Thrombosis and Haemostasis	25	Drug safety	457	Medical University of South Carolina	46	French Polynesia	1
		Stefanadis, C.	7					American Journal of Surgery	25	Pathophysiology	452	Aarhus Universitet	46	Fiji	1
		Frassoni, F.	7					Journal of Bone and Mineral Research	25	Multivariate analysis	451	University of Tennessee Health Science Center	45	Algeria	1
		Dritz, S.S.	7					Journal of Acquired Immune Deficiency Syndromes	25	Review	446	Universitatsklinikum Hamburg-Eppendorf und Medizinische Fakultat	45	Equatorial Guinea	1
		Stampfer, M.J.	7					Thorax	25	Diet	445	Hopital Pitie Salpetriere	45	Monaco	1
		Cartier, R.	7					Bone	25	Disease course	443	Oregon Health and Science University	45	Martinique	1
		Gualandi, F.	7					Neurosurgery	25	Risk Assessment	439	Centre Hospitalier Universitaire Vaudois	45	Libyan Arab Jamahiriya	1
		Dowsett, M.	7					Journal of Hepatology	25	Heart infarction	437	University of Iowa	45	Madagascar	1
		Kirklin, J.K.	7					British Journal of Nutrition	25	Animal tissue	433	University of Cincinnati	45	Burundi	1
		Specker, B.L.	7					Laryngoscope	24	Histopathology	433	University of Cambridge	45	Bolivia	1
		Luciani, G.B.	7					Scandinavian Journal of Gastroenterology	24	Overall survival	431	Henry Ford Hospital	44	Czechoslovakia	1
		Ljungman, P.	7					Annals of Internal Medicine	24	Logistic Models	411	Brown University	44	Benin	1
		Gayowski, T.	7					Hepato Gastroenterology	24	Recurrence	409	Akademiska Sjukhuset	44	Trinidad and Tobago	1
		Klopfenstein, T.J.	7					Animal	24	Genetics	408	Katholieke Universiteit Leuven	44	Belarus	1
		Leon, M.B.	7					FASEB Journal	24	Time	406	University of New South Wales UNSW Australia	44	Barbados	1
		Semba, R.D.	7					Journal of the American College of Surgeons	24	Clinical feature	405	Michigan State University	44	Grenada	1
		Ferrell, R.E.	7					Gastroenterology	24	Cancer radiotherapy	400	Johns Hopkins Hospital	43	Greenland	1
		Schrauwen, P.	7					Spine	24	Glucose blood level	394	Chaim Sheba Medical Center Israel	43	Bahrain	1
		Holmes, D.R.	7					Diabetes	24	Sex Factors	392	Mayo Medical School	43	Central African Republic	1
		Dudek, D.	7					Gut	23	Myocardial Infarction	391	University of Washington School of Medicine	43	Paraguay	1
		Johnston, L.J.	7					Journal of Clinical Psychiatry	23	Intravenous drug administration	390	Cincinnati Children's Hospital Medical Center	43	San Marino	1
		Sagalowsky, A.I.	7					Lung Cancer	23	Coronary artery disease	389	London School of Hygiene & Tropical Medicine	43	Uzbekistan	1
		Ingle, J.N.	7					Journal of Bone and Joint Surgery Series A	23	Disease-Free Survival	387	University of Glasgow	42	Iraq	1
		Hess, B.W.	7					European Journal of Endocrinology	23	Quality of life	385	Newcastle University, United Kingdom	42	Namibia	1
		Johnson, B.J.	7					Leukemia	23	Comorbidity	382	Wayne State University	42	Georgia	1
		Lardy, G.P.	7					Journal of Gastroenterology and Hepatology Australia	22	Comparative Study	382	Universidade Federal de Sao Paulo	42	Sierra Leone	1
		Eskelinen, M.	7					Journal of Strength and Conditioning Research	22	Antineoplastic Combined Chemotherapy Protocols	376	Wageningen University and Research Centre	41	Macao	1
		Komaki, R.	7					International Journal of Sports Medicine	22	Confidence interval	374	Duke University	41	Guinea-Bissau	1
		Cochran, R.C.	7					Intensive Care Medicine	22	Length of stay	369	University of Pittsburgh Graduate School of Public Health	40
		Rice, T.W.	7					British Journal of Ophthalmology	22	Nuclear magnetic resonance imaging	369	University of Maryland, Baltimore	40
		McCarthy, P.M.	7					Asian Australasian Journal of Animal Sciences	22	Cholesterol	367	Texas A and M University	40
		Weber, T.E.	7					American Surgeon	21	Dose response	366	Universitatsspital Basel	40
		Kemp, B.	7					American Journal of Sports Medicine	21	Newborn	364	Ita-Suomen yliopisto	40
		Berger, P.B.	7					Biology of Blood and Marrow Transplantation	21	Blood Glucose	363	Hopital Saint-Louis	39
		Redmer, D.A.	7					European Journal of Clinical Nutrition	21	Creatinine	363	Johns Hopkins Medical Institutions	39
		Lamparelli, T.	7					Arteriosclerosis Thrombosis and Vascular Biology	21	Human immunodeficiency virus infection	360	University of Illinois	39
		Bach, A.	7					Anesthesiology	21	Support, U.S. Gov't, P.H.S.	359	Boston University School of Medicine	39
		Easton, D.F.	7					Journal of Gastrointestinal Surgery	21	Proportional Hazards Models	357	University of Western Australia	39
		Crea, F.	7					Psychosomatic Medicine	21	Combined Modality Therapy	356	New Mexico State University Las Cruces	38
		Freedland, S.J.	7					British Medical Journal	21	Regression Analysis	355	University Hospital Maastricht	38
		Despres, J.P.	6					Journal of Pediatric Gastroenterology and Nutrition	20	Cyclophosphamide	354	University of Arizona	38
		Di Carlo, V.	6					American Journal of Clinical Oncology Cancer Clinical Trials	20	Protein blood level	354	Hammersmith Hospital	38
		DeRouchey, J.M.	6					Journal of Cataract and Refractive Surgery	20	Body Weight	352	Universita degli Studi di Roma La Sapienza	38
		Undefined	12					Anesthesia and Analgesia	20	Oral drug administration	351	University of Bristol	37
