# Supplementary material for: A surge of p-values between 0.041 and 0.049 in recent decades (but negative results are increasing rapidly too)
Source: PeerJ. 2015 Jan 22;3:e733. doi: 10.7717/peerj.733 (PMC4312079; doi:10.7717/peerj.733)
Supplement: Supplemental Information [file peerj-03-733-s007.zip › Supplementary material/Searches_15_nov_2014/037.csv]

Scopus refine results values
Your query : (ABS({p=0.070} OR {p=.070} OR {p=0.07} OR {p=.07}))
Number of results : 14360
YEAR		AUTHOR NAME		SUBJECT AREA		DOCUMENT TYPE		SOURCE TITLE		KEYWORD		AFFILIATION		COUNTRY		SOURCE TYPE		LANGUAGE
2014	991	Blackstone, E.H.	19	Agricultural and Biological Sciences	1406	Article	13470	Journal of Animal Science	359	Article	12020	VA Medical Center	307	United States	5850	Journals	14310	English	13717
2013	1090	Staessen, J.A.	17	Arts and Humanities	51	Review	368	International Journal of Radiation Oncology Biology Physics	132	Human	11535	Mayo Clinic	181	United Kingdom	1176	Conference Proceedings	24	Spanish	144
2012	1065	Stone, G.W.	14	Biochemistry, Genetics and Molecular Biology	2800	Conference Paper	303	Cancer	108	Female	10240	University of California, San Francisco	170	Canada	835	Book Series	19	Chinese	133
2011	978	Topol, E.J.	14	Business, Management and Accounting	5	Article in Press	177	Journal of Clinical Oncology	108	Humans	9653	Brigham and Women's Hospital	151	Germany	704	Books	5	French	100
2010	878	Caton, J.S.	13	Chemical Engineering	39	Note	9	Journal of the American College of Cardiology	105	Male	9640	Cleveland Clinic Foundation	142	France	626	Trade Publications	1	Portuguese	75
2009	800	Kemp, B.	13	Chemistry	35	Book Chapter	4	American Journal of Cardiology	98	Adult	8665	University of Washington Seattle	139	Italy	615	Undefined	1	German	53
2008	738	Thijs, L.	12	Computer Science	15	Letter	4	Plos One	97	Priority journal	7660	Massachusetts General Hospital	137	Netherlands	610			Japanese	47
2007	760	Vonnahme, K.A.	12	Decision Sciences	19	Short Survey	3	Circulation	90	Controlled study	7294	Harvard Medical School	131	Australia	555			Polish	30
2006	684	Mintz, G.S.	12	Dentistry	123	Report	1	Journal of Clinical Endocrinology and Metabolism	87	Middle Aged	5905	University of Texas M. D. Anderson Cancer Center	126	Japan	493			Italian	27
2005	641	Pichard, A.D.	11	Earth and Planetary Sciences	17	Undefined	21	Journal of Urology	81	Major clinical study	5898	University of Toronto	125	Spain	430			Russian	25
2004	609	Nelssen, J.L.	11	Economics, Econometrics and Finance	4			Annals of Thoracic Surgery	78	Aged	5606	Duke University School of Medicine	110	China	384			Turkish	22
2003	546	Ellis, S.G.	11	Energy	3			Blood	74	Clinical article	2834	Erasmus University Medical Center	104	Sweden	357			Korean	14
2002	450	Ferrucci, L.	11	Engineering	58			Journal of Nutrition	72	Clinical trial	2309	Harvard School of Public Health	103	Denmark	342			Dutch	13
2001	474	Cicuttini, F.M.	11	Environmental Science	191			Journal of Thoracic and Cardiovascular Surgery	72	Adolescent	2057	University of Minnesota Twin Cities	102	Brazil	297			Czech	9
2000	470	Mehran, R.	11	Health Professions	471			New England Journal of Medicine	71	Treatment Outcome	2055	University of Melbourne	96	Switzerland	256			Danish	9
1999	442	Goodband, R.D.	11	Immunology and Microbiology	716			Journal of Vascular Surgery	65	Randomized controlled trial	1949	Karolinska University Hospital	93	Turkey	217			Hungarian	7
1998	426	Dritz, S.S.	11	Materials Science	24			American Heart Journal	61	Controlled clinical trial	1860	Universidade de Sao Paulo - USP	87	Finland	210			Croatian	6
1997	413	Christiani, D.C.	11	Mathematics	27			Chest	57	Aged, 80 and over	1633	University of Pennsylvania	85	Belgium	204			Persian	5
1996	350	Goedert, J.J.	10	Medicine	11807			European Journal of Cardio Thoracic Surgery	56	Follow up	1621	Memorial Sloan-Kettering Cancer Center	84	Israel	196			Serbian	4
1995	268	Reynolds, L.P.	10	Multidisciplinary	3			Journal of Applied Physiology	53	Retrospective Studies	1599	Academic Medical Centre, University of Amsterdam	82	South Korea	170			Lithuanian	3
1994	255	Jones, G.	10	Neuroscience	644			Stroke	53	Treatment outcome	1592	Baylor College of Medicine	81	Poland	163			Romanian	3
1993	193	Tokach, M.D.	10	Nursing	502			Transplantation	52	Prospective Studies	1472	Johns Hopkins University	80	Norway	158			Slovak	3
1992	155	Lipponen, P.	10	Pharmacology, Toxicology and Pharmaceutics	418			Urology	51	Risk Factors	1464	University of Sydney	79	Austria	153			Arabic	2
1991	143	Schild, S.E.	10	Physics and Astronomy	171			International Journal of Cardiology	48	Child	1301	University Medical Center Utrecht	79	India	140			Norwegian	2
1990	110	Ravussin, E.	10	Psychology	229			Journal of the American Medical Association	48	Follow-Up Studies	1283	National Cancer Institute	78	Greece	134			Malay	1
1989	102	Stehouwer, C.D.A.	10	Social Sciences	133			Diabetes Care	48	Prognosis	1279	UCL	77	Iran	131			Ukrainian	1
1988	71	Wluka, A.E.	10	Veterinary	363			Clinical Cancer Research	47	Time Factors	1258	Inserm	76	Taiwan	126
1987	49	Holmes, D.R.	10	Undefined	146			Atherosclerosis	47	Animals	1247	David Geffen School of Medicine at UCLA	76	New Zealand	118
1986	44	Ishida, H.	9					Bone Marrow Transplantation	46	Middle aged	1122	University of Pittsburgh	74	Ireland	91
1985	39	Gonzalez-Gay, M.A.	9					Theriogenology	44	Risk factor	1031	Leiden University Medical Center - LUMC	74	Mexico	78
1984	21	Provenza, F.D.	9					Critical Care Medicine	44	Human tissue	1004	University of California, San Diego	74	South Africa	76
1983	20	Lardy, G.P.	9					American Journal of Clinical Nutrition	42	Retrospective study	992	Yale University School of Medicine	73	Hong Kong	66
1982	26	Satler, L.F.	9					British Journal of Cancer	42	Mortality	971	Washington University in St. Louis, School of Medicine	72	Argentina	53
1981	13	Holst, J.J.	9					Neurology	42	Nonhuman	922	The Johns Hopkins School of Medicine	71	Singapore	51
1980	8	Kleiman, N.S.	9					International Journal of Cancer	41	Comparative study	914	Kobenhavns Universitet	71	Thailand	49
1979	14	Yusuf, S.	9					Obstetrics and Gynecology	40	Prospective study	895	McMaster University	71	Czech Republic	48
1978	8	Jonas, J.B.	9					Archives of Internal Medicine	40	Drug efficacy	854	VU University Medical Center	70	Egypt	37
1977	3	Kent, K.M.	9					AIDS	39	Outcome assessment	822	University Michigan Ann Arbor	70	Hungary	35
1976	7	Redmer, D.A.	9					Anticancer Research	39	Young Adult	815	UC Davis	69	Chile	32
1973	1	Califf, R.M.	9					Breast Cancer Research and Treatment	38	Animal	804	The University of North Carolina at Chapel Hill	68	Russian Federation	32
1971	1	Storb, R.	9					Ophthalmology	38	Disease severity	766	Radboud University Nijmegen Medical Centre	67	Portugal	29
1970	1	Harmon, D.L.	9					American Journal of Respiratory and Critical Care Medicine	38	Drug effect	764	Johns Hopkins Bloomberg School of Public Health	67	Saudi Arabia	24
1968	1	Harris, A.L.	8					American Journal of Obstetrics and Gynecology	37	Child, Preschool	723	Karolinska Institutet	67	Malaysia	23
1967	1	Fahey, G.C.	8					Investigative Ophthalmology and Visual Science	37	Physiology	717	University of California, Los Angeles	66	Kenya	23
1961	1	Zeymer, U.	8					Clinical Infectious Diseases	37	Double-Blind Method	714	Rigshospitalet	65	Slovenia	22
		Leon, M.B.	8					Medicine and Science in Sports and Exercise	37	Cancer survival	709	University of Florida	65	Pakistan	19
		Goetsch, A.L.	8					Hypertension	36	Disease association	704	University of Alberta	65	Uganda	18
		Qureshi, A.I.	8					European Heart Journal	36	Incidence	696	The University of British Columbia	61	Tunisia	17
		Ajani, J.A.	8					Metabolism Clinical and Experimental	34	Body mass	684	King's College London	61	Nigeria	17
		Hallford, D.M.	8					Animal Feed Science and Technology	34	Case-Control Studies	675	Ohio State University	60	Romania	16
		Ferrell, R.E.	8					Digestive Diseases and Sciences	34	Double blind procedure	660	Universitat Heidelberg	60	Croatia	16
		Hofman, A.	8					Journal of Rheumatology	33	Infant	653	Arhus Universitetshospital	59	Slovakia	16
		O'Brien, S.	8					Animal Reproduction Science	33	Prevalence	630	University of Alabama at Birmingham	59	Serbia	15
		Scheltens, P.	8					Surgical Endoscopy and Other Interventional Techniques	33	Cohort Studies	626	Columbia University in the City of New York	59	Bangladesh	15
		Lenke, L.G.	8					American Journal of Ophthalmology	33	Animal experiment	618	Universitair Medisch Centrum Groningen	58	Iceland	13
		Burns, J.C.	8					Journal of the American Geriatrics Society	33	Risk assessment	615	Monash University	58	Tanzania	12
		Wang, J.G.	8					Journal of Infectious Diseases	33	Pregnancy	612	USDA Agricultural Research Service, Washington DC	57	Philippines	12
		Bacigalupo, A.	8					Gynecologic Oncology	33	Placebo	611	Northwestern University Feinberg School of Medicine	57	Viet Nam	12
		Cortes, J.	8					Transplantation Proceedings	32	Hypertension	603	Hospital for Sick Children University of Toronto	57	Cuba	12
		Camilleri, M.	8					Heart	32	Cohort analysis	597	University of Wisconsin Madison	57	Indonesia	11
		Fagard, R.H.	8					Radiology	32	Statistical significance	597	Helsingin Yliopisto	55	Puerto Rico	10
		Swisher, S.G.	7					FASEB Journal	31	Survival Rate	596	Medizinische Universitat Wien	55	Colombia	9
		Swanson, K.C.	7					Spine	31	Metabolism	586	University of Pennsylvania, School of Medicine	54	Jordan	9
		Bandinelli, S.	7					World Journal of Gastroenterology	31	Age	584	Children's Hospital Boston	54	Peru	9
		Sulkes, J.	7					American Journal of Gastroenterology	30	Middle Age	582	Fred Hutchinson Cancer Research Center	52	Uruguay	9
		Ishibashi, K.	7					Cancer Epidemiology Biomarkers and Prevention	29	Normal human	577	University of Michigan Medical School	52	United Arab Emirates	8
		DeRouchey, J.M.	7					Poultry Science	29	Methodology	576	Maastricht University	51	Burkina Faso	8
		Cushman, M.	7					Annals of Surgical Oncology	29	Genotype	569	Texas A and M University	51	Lebanon	8
		Fenaux, P.	7					Annals of Oncology	29	United States	566	Beth Israel Deaconess Medical Center	51	Ethiopia	7
		Loerch, S.C.	7					Archives of Otolaryngology Head and Neck Surgery	28	Unclassified drug	553	Columbia University, College of Physicians and Surgeons	49	Cote d'Ivoire	7
		Stanczyk, F.Z.	7					American Journal of Roentgenology	28	Survival Analysis	534	University of Southern California	49	Senegal	7
		Lazarus, H.M.	7					American Journal of Kidney Diseases	28	Blood	531	Tel Aviv University, Sackler Faculty of Medicine	48	Lithuania	6
		Hutcheson, J.P.	7					Catheterization and Cardiovascular Interventions	28	Multicenter study	511	Weill Cornell Medical College	48	Malawi	6
		Pankratz, V.S.	7					Diabetes	27	Support, Non-U.S. Gov't	511	Universite de Montreal	47	Morocco	6
		Soede, N.M.	7					Livestock Science	27	Cancer staging	510	Imperial College London	47	Nepal	6
		Gelber, R.D.	7					Journal of Heart and Lung Transplantation	27	Questionnaires	510	Columbia University Medical Center	47	Ukraine	6
		Kirklin, J.K.	7					American Journal of Hypertension	27	Questionnaire	505	Stanford University School of Medicine	47	Costa Rica	5
		Humphries, S.E.	7					Alimentary Pharmacology and Therapeutics	27	Scoring system	502	Kansas State University	46	Estonia	5
		Brennan, M.F.	7					Clinical Endocrinology	27	Age Factors	483	University of Colorado Health Sciences Center	46	Qatar	5
		Alhava, E.	7					Journal of Surgical Research	27	Correlation analysis	464	Akademiska Sjukhuset	45	Kuwait	5
		Funston, R.N.	7					Diabetologia	27	Immunohistochemistry	463	Helsinki University Central Hospital	45	Bulgaria	5
		Rades, D.	7					Diabetic Medicine	27	Human cell	458	UniversitatsSpital Zurich	45	Rwanda	4
		Lavie, C.J.	7					Journal of the National Cancer Institute	26	Human experiment	455	University of Calgary	44	Zimbabwe	4
		Titgemeyer, E.C.	7					Cancer Research	26	Diabetes mellitus	452	National Institutes of Health, Bethesda	44	Ghana	4
		Semba, R.D.	7					Gastrointestinal Endoscopy	26	Intermethod comparison	451	University of Pennsylvania, Health System	44	Zambia	4
		Giacomelli, L.	7					Archives of Physical Medicine and Rehabilitation	26	Obesity	444	Icahn School of Medicine at Mount Sinai	43	Gambia	4
		Wang, X.	7					Journal of Pediatric Surgery	26	Insulin	440	Case Western Reserve University	42	Venezuela	4
		Aaltomaa, S.	7					Journal of Hypertension	26	Sex difference	437	Emory University	42	Bosnia and Herzegovina	4
		Tijssen, J.G.P.	7					Animal	26	Cross-Sectional Studies	437	Universitetet i Oslo	42	Cambodia	4
		Crea, F.	7					Nephrology Dialysis Transplantation	26	Neoplasm Staging	433	Universita degli Studi di Milano	42	Dominican Republic	3
		Wolmark, N.	7					PACE Pacing and Clinical Electrophysiology	25	Smoking	432	Wageningen University and Research Centre	41	Mali	3
		Ruzyllo, W.	7					American Surgeon	25	Survival	428	Boston University School of Medicine	41	Mozambique	3
		Galyean, M.L.	7					Applied Animal Behaviour Science	25	Glucose	427	Lunds Universitet	41	Yugoslavia	3
		Faderl, S.	7					Archives of Ophthalmology	24	Postoperative Complications	427	University of Chicago	41	Belarus	3
		Chevret, S.	7					European Journal of Applied Physiology	24	Exercise	426	University of Washington School of Medicine	40	Guyana	3
		Wang, Y.	7					Antimicrobial Agents and Chemotherapy	24	Severity of Illness Index	425	London School of Hygiene & Tropical Medicine	40	Syrian Arab Republic	2
		Ringden, O.	7					Clinical Transplantation	24	Hospitalization	423	Sahlgrenska Universitetssjukhuset	40	Cameroon	2
		Lewis, B.S.	7					Asian Australasian Journal of Animal Sciences	24	School child	422	Emory University School of Medicine	39	Barbados	2
		Reda, D.J.	7					World Journal of Surgery	24	Blood Pressure	416	Northwestern University	39	Congo	2
		Poehlman, E.T.	7					Biology of Blood and Marrow Transplantation	23	Survival rate	412	Universidade Federal de Sao Paulo	39	Luxembourg	2
		Lansky, A.J.	7					American Journal of Epidemiology	23	Prediction	412	Hopital Pitie Salpetriere	39	Macedonia	2
		Sacks, F.M.	7					European Journal of Cancer	23	Multivariate Analysis	411	Oregon Health and Science University	39	Monaco	2
		Witzig, T.E.	6					Cochrane Database of Systematic Reviews Online	23	Postoperative complication	408	University of Miami Leonard M. Miller School of Medicine	39	Niger	2
		Chen, W.	6					Bone	23	Preschool child	407	University of Virginia	39	Iraq	2
		Jorgensen, J.O.L.	6					Hepato Gastroenterology	23	Heart infarction	404	UT Southwestern Medical Center	39	Jamaica	2
		Marks, D.I.	6					Archives of Pediatrics and Adolescent Medicine	23	Pathology	392	University of Cambridge	39	Sri Lanka	2
		Hopper, J.L.	6					Pediatrics	23	Protein expression	389	Yale University	38	Sudan	2
		Kroger, N.	6					Annals of the Rheumatic Diseases	22	Biological Markers	387	Western University	38	Cyprus	2
		Tahara, T.	6					Resuscitation	22	Drug safety	386	Medical College of Wisconsin	38	Bahamas	1
		Syrjanen, K.	6					International Journal of Obesity	22	Disease course	385	Keck School of Medicine of USC	38	Bahrain	1
		Labopin, M.	6					Diseases of the Colon and Rectum	22	Animal model	384	University of Iowa	38	Liechtenstein	1
		Pruett, T.L.	6					Archives of Surgery	22	Breast Neoplasms	374	Aarhus Universitet	38	Fiji	1
		Ingle, J.N.	6					Journal of Pediatrics	22	Predictive Value of Tests	371	Universita degli Studi di Padova	37	Faroe Islands	1
		Nakamura, M.	6					Thrombosis and Haemostasis	21	Risk Assessment	368	McGill University	37	Algeria	1
		Van Der Flier, W.M.	6					Journal of Bone and Joint Surgery Series A	21	Statistical analysis	367	University of Illinois	37	Greenland	1
		Manson, J.E.	6					Surgery	21	Myocardial Infarction	364	Medical University of South Carolina	37	Guadeloupe	1
		Haga, N.	6					European Journal of Clinical Nutrition	21	Body Mass Index	362	Charite - Universitatsmedizin Berlin	37	Georgia	1
		Brener, S.J.	6					Haematologica	21	Infant, Newborn	360	University of Texas Health Science Center at San Antonio	36	Russia	1
		Suh, J.H.	6					Neurosurgery	21	Animal tissue	359	Katholieke Universiteit Leuven	36	Gabon	1
		Beauchemin, K.A.	6					American Journal of Medicine	21	Breast cancer	359	University of Cincinnati	36	Guatemala	1
		Lip, G.Y.H.	6					Journal of Acquired Immune Deficiency Syndromes	21	Review	359	Universitatsspital Basel	36	Seychelles	1
		Stratta, R.J.	6					JAMA Journal of the American Medical Association	21	Logistic Models	359	Universita degli Studi di Roma La Sapienza	36	Guinea	1
		Nagler, A.	6					Annals of Surgery	21	Analysis of Variance	352	UZ Gasthuisberg	36	Sierra Leone	1
		Horowitz, M.	6					BJU International	21	Pathophysiology	351	Wayne State University	35	French Polynesia	1
		Barrett-Connor, E.	6					Human Reproduction	20	Overall survival	351	Malmo University Hospital	35	Tonga	1
		Murthy, S.C.	6					Scandinavian Journal of Gastroenterology	20	Diet	350	Rush University Medical Center	35	Trinidad and Tobago	1
		Stellaard, F.	6					Canadian Journal of Animal Science	20	Cancer radiotherapy	348	University of Alabama	35	Central African Republic	1
		Zurakowski, D.	6					Lancet	20	Time	347	University of Oxford	35	Papua New Guinea	1
		Stefanadis, C.	6					American Journal of Surgery	20	Glucose blood level	346	Tehran University of Medical Sciences	35	Panama	1
		Lind, L.	6					British Journal of Haematology	20	Comorbidity	341	The Children's Hospital of Philadelphia	35	Palestine	1
		Wallentin, L.	6					Thorax	20	Genetics	341	Hospital Clinic Barcelona	35	Guinea-Bissau	1
		Srinivasan, S.R.	6					Journal of Animal Physiology and Animal Nutrition	19	Histopathology	340	University of Queensland	35	Botswana	1
		Gale, R.P.	6					Epilepsia	19	Multivariate analysis	332	University of Western Australia	35	Oman	1
		Fisher, D.S.	6					American Journal of Sports Medicine	19	Body weight	328	University of Maryland School of Medicine	34	Bhutan	1
		Johnson, B.J.	6					European Journal of Endocrinology	19	Disease-Free Survival	328	Centre Hospitalier Universitaire Vaudois	34	Haiti	1
		Kantarjian, H.	6					Osteoporosis International	19	Blood Glucose	323	Alma Mater Studiorum Universita di Bologna	34	Laos	1
		Kumamoto, K.	6					Arthritis and Rheumatism	19	Dose response	322	University of New South Wales UNSW Australia	34	Yemen	1
		Waksman, R.	6					Journal of Vascular and Interventional Radiology	18	Antineoplastic Combined Chemotherapy Protocols	318	Universite Laval	34	Kazakhstan	1
		Parving, H.H.	6					Journal of Cataract and Refractive Surgery	18	Quality of life	318	Johns Hopkins Medical Institutions	33	Montenegro	1
		Zinn, R.A.	6					Journal of General Internal Medicine	18	Dose-Response Relationship, Drug	318	Vanderbilt University	33	Lesotho	1
		Van Lint, M.T.	6					Arteriosclerosis Thrombosis and Vascular Biology	18	Coronary artery disease	316	University of Missouri-Columbia	33
		Buring, J.E.	6					Pediatric Infectious Disease Journal	18	Recurrence	314	Hopitaux universitaires de Geneve	33
		Okada, N.	6					Calcified Tissue International	18	Treatment duration	310	University of Kentucky	33
		Hersh, E.M.	6					Coronary Artery Disease	18	Clinical feature	310	Indiana University	33
		Mohty, M.	6					Anesthesia and Analgesia	18	Nuclear magnetic resonance imaging	309	University of Colorado School of Medicine	33
		English, D.R.	6					Journal of the American Society of Nephrology	18	Cattle	309	Helse Bergen Haukeland University Hospital	33
		Cook, N.R.	6					Intensive Care Medicine	18	Surgical technique	308	Universite Pierre et Marie Curie	32
		Senges, J.	6					Laryngoscope	18	Combined Modality Therapy	306	Johns Hopkins Hospital	32
		Krehbiel, C.R.	6					Leukemia	18	Human immunodeficiency virus infection	304	Colorado State University	32
		Schuler, G.	6					Liver Transplantation	18	Cyclophosphamide	304	University of Adelaide	32
		Giles, G.G.	6					Hepatology	17	Comparative Study	304	Washington University in St. Louis	32
		Scholljegerdes, E.J.	6					Journal of Hepatology	17	Postoperative period	298	University of Birmingham	32
		Colditz, G.A.	6					International Journal of Gynecological Cancer	17	Animal disease	296	Centers for Disease Control and Prevention	32
		Zahn, R.	6					Journal of Human Hypertension	17	Demography	295	Medizinische Hochschule Hannover MHH	32
		Abizaid, A.	6					International Journal of Sports Medicine	17	Systolic blood pressure	294	New York University School of Medicine	32
		McCrindle, B.W.	6					Clinical and Experimental Allergy	17	Animalia	293	University of Ottawa, Canada	32
		Sawyer, R.G.	6					Annals of Internal Medicine	17	Proportional Hazards Models	291	Wake Forest University School of Medicine	32
		Wheatley, K.	6					Pediatric Blood and Cancer	17	Oral drug administration	289	Universita degli Studi di Napoli Federico II	31
		Heine, R.J.	6					Respiratory Medicine	17	Treatment response	289	University of Nebraska - Lincoln	31
		Undefined	9					American Journal of Transplantation	16	Cardiovascular risk	288	Stony Brook University State University of New York	31
