# Supplementary material for: A surge of p-values between 0.041 and 0.049 in recent decades (but negative results are increasing rapidly too)
Source: PeerJ. 2015 Jan 22;3:e733. doi: 10.7717/peerj.733 (PMC4312079; doi:10.7717/peerj.733)
Supplement: Supplemental Information [file peerj-03-733-s007.zip › Supplementary material/Searches_15_nov_2014/038.csv]

Scopus refine results values
Your query : (ABS({p=0.080} OR {p=.080} OR {p=0.08} OR {p=.08}))
Number of results : 12138
YEAR		AUTHOR NAME		SUBJECT AREA		DOCUMENT TYPE		SOURCE TITLE		KEYWORD		AFFILIATION		COUNTRY		SOURCE TYPE		LANGUAGE
2015	1	Stone, G.W.	17	Agricultural and Biological Sciences	1201	Article	11312	Journal of Animal Science	299	Article	10137	VA Medical Center	250	United States	4934	Journals	12089	English	11647
2014	814	Califf, R.M.	16	Arts and Humanities	36	Review	393	Plos One	110	Human	9771	Mayo Clinic	162	United Kingdom	987	Book Series	23	Spanish	110
2013	996	Mehran, R.	13	Biochemistry, Genetics and Molecular Biology	2375	Conference Paper	244	American Journal of Cardiology	109	Female	8594	Brigham and Women's Hospital	138	Canada	691	Conference Proceedings	19	Chinese	101
2012	938	Blackstone, E.H.	12	Business, Management and Accounting	2	Article in Press	154	International Journal of Radiation Oncology Biology Physics	107	Male	8146	University of Texas M. D. Anderson Cancer Center	121	Germany	629	Books	3	Portuguese	85
2011	757	Caton, J.S.	12	Chemical Engineering	29	Note	9	Cancer	103	Humans	8144	University of California, San Francisco	120	France	529	Trade Publications	2	French	70
2010	757	Ferrell, R.E.	12	Chemistry	35	Book Chapter	3	Journal of Clinical Endocrinology and Metabolism	91	Adult	7309	Massachusetts General Hospital	116	Italy	513	Undefined	2	German	53
2009	723	Goetsch, A.L.	11	Computer Science	16	Short Survey	3	Journal of Clinical Oncology	91	Priority journal	6463	Harvard Medical School	113	Netherlands	505			Japanese	40
2008	632	Vonnahme, K.A.	10	Decision Sciences	17	Editorial	1	Circulation	89	Controlled study	6138	Cleveland Clinic Foundation	112	Australia	462			Polish	28
2007	618	Cooper, C.	10	Dentistry	106	Letter	1	Journal of the American College of Cardiology	71	Major clinical study	5030	Erasmus University Medical Center	109	Japan	409			Turkish	19
2006	566	Harrington, R.A.	10	Earth and Planetary Sciences	15	Report	1	Journal of Vascular Surgery	68	Middle Aged	4912	University of Washington Seattle	105	Spain	342			Italian	12
2005	531	Safarinejad, M.R.	10	Economics, Econometrics and Finance	3	Undefined	17	New England Journal of Medicine	62	Aged	4737	Duke University School of Medicine	104	China	331			Russian	11
2004	531	Topol, E.J.	9	Energy	6			Annals of Thoracic Surgery	59	Clinical article	2298	University of Toronto	99	Brazil	308			Czech	6
2003	444	Schild, S.E.	9	Engineering	51			American Heart Journal	58	Clinical trial	1947	Inserm	92	Denmark	291			Dutch	6
2002	397	Reynolds, L.P.	9	Environmental Science	187			Journal of Thoracic and Cardiovascular Surgery	56	Treatment Outcome	1755	Harvard School of Public Health	89	Sweden	272			Hungarian	6
2001	413	Kemp, B.	9	Health Professions	405			Chest	55	Adolescent	1698	UCL	87	Switzerland	221			Croatian	5
2000	419	Storb, R.	9	Immunology and Microbiology	579			Journal of Urology	53	Randomized controlled trial	1649	University of Melbourne	85	Finland	177			Korean	4
1999	368	Lansky, A.J.	9	Materials Science	16			Journal of Nutrition	53	Controlled clinical trial	1560	University of Pittsburgh	82	Turkey	174			Persian	4
1998	346	Holst, J.J.	8	Mathematics	18			Blood	51	Aged, 80 and over	1426	University of Minnesota Twin Cities	78	Belgium	164			Arabic	3
1997	318	O'Brien, S.	8	Medicine	10037			Critical Care Medicine	50	Treatment outcome	1424	University of Pennsylvania	75	South Korea	160			Danish	3
1996	278	McCrindle, B.W.	8	Multidisciplinary	5			Stroke	50	Follow up	1408	Washington University in St. Louis, School of Medicine	72	Israel	151			Hebrew	2
1995	217	Kantarjian, H.	8	Neuroscience	521			American Journal of Clinical Nutrition	45	Retrospective Studies	1401	Academic Medical Centre, University of Amsterdam	71	Poland	137			Lithuanian	2
1994	211	Yang, W.Z.	8	Nursing	414			British Journal of Cancer	45	Prospective Studies	1254	University of Sydney	69	Norway	135			Slovak	2
1993	183	Beauchemin, K.A.	8	Pharmacology, Toxicology and Pharmaceutics	333			Transplantation	45	Risk Factors	1237	Baylor College of Medicine	65	Greece	129			Greek	1
1992	140	Redmer, D.A.	8	Physics and Astronomy	141			Journal of the American Medical Association	44	Prognosis	1135	Johns Hopkins University	63	Iran	122			Norwegian	1
1991	101	Lipponen, P.	8	Psychology	199			Journal of Applied Physiology	44	Follow-Up Studies	1080	VU University Medical Center	62	India	119			Romanian	1
1990	92	Lardy, G.P.	8	Social Sciences	93			Animal Feed Science and Technology	43	Time Factors	1074	Memorial Sloan-Kettering Cancer Center	61	Taiwan	110			Serbian	1
1989	81	Dritz, S.S.	8	Veterinary	343			Transplantation Proceedings	41	Child	1063	The Johns Hopkins School of Medicine	60	Austria	104			Swedish	1
1988	55	Hallford, D.M.	8	Undefined	114			American Journal of Obstetrics and Gynecology	40	Animals	1033	Universidade de Sao Paulo - USP	60	New Zealand	83
1987	44	Grobbee, D.E.	8					Livestock Science	40	Risk factor	973	University of Alberta	60	Ireland	79
1986	31	Serruys, P.W.	8					European Journal of Cardio Thoracic Surgery	39	Middle aged	966	University of Florida	59	Mexico	71
1985	31	Crea, F.	8					Theriogenology	39	Mortality	889	The University of British Columbia	57	South Africa	69
1984	23	Schmitz, O.	8					American Journal of Respiratory and Critical Care Medicine	39	Retrospective study	861	Leiden University Medical Center - LUMC	57	Thailand	65
1983	18	Stanczyk, F.Z.	8					Medicine and Science in Sports and Exercise	39	Prospective study	809	The University of North Carolina at Chapel Hill	57	Hong Kong	58
1982	14	Bennett, M.H.	8					Archives of Internal Medicine	38	Human tissue	807	Ohio State University	56	Argentina	49
1981	4	Satler, L.F.	7					Clinical Cancer Research	38	Comparative study	793	King's College London	56	Singapore	45
1980	13	Tokach, M.D.	7					Journal of Infectious Diseases	36	Nonhuman	763	University of Alabama at Birmingham	56	Egypt	37
1979	12	Koren, G.	7					International Journal of Cardiology	36	Animal	713	Kobenhavns Universitet	56	Czech Republic	37
1978	5	Eskelinen, M.	7					American Journal of Gastroenterology	35	Outcome assessment	705	University Michigan Ann Arbor	55	Portugal	33
1977	2	Krehbiel, C.R.	7					Atherosclerosis	35	Disease severity	701	Universita degli Studi di Milano	55	Hungary	31
1976	6	Ajani, J.A.	7					Diabetes Care	33	Drug efficacy	691	Johns Hopkins Bloomberg School of Public Health	54	Saudi Arabia	31
1975	5	Quinn, T.C.	7					Heart	33	Young Adult	664	Northwestern University Feinberg School of Medicine	54	Russian Federation	27
1971	1	Potter, J.D.	7					Diabetes	32	Disease association	653	University of California, San Diego	52	Malaysia	22
1966	1	Keating, M.J.	7					American Journal of Medicine	32	Incidence	643	McMaster University	52	Croatia	20
1965	1	Jonas, J.B.	7					Hepatology	32	Drug effect	639	University Medical Center Utrecht	52	Chile	19
		Aaltomaa, S.	7					Anticancer Research	31	Physiology	622	Fred Hutchinson Cancer Research Center	51	Romania	18
		Neville, T.L.	7					Cancer Epidemiology Biomarkers and Prevention	31	Cancer survival	611	Karolinska University Hospital	51	Tunisia	18
		Kuller, L.H.	7					AIDS	31	Case-Control Studies	594	University of Chicago	50	Uganda	18
		Ellis, S.G.	7					Urology	31	Child, Preschool	565	National Cancer Institute	49	Pakistan	17
		Holmes, D.R.	7					Annals of Surgery	30	Risk assessment	563	Maastricht University	49	Kenya	16
		Colombo, A.	7					Gynecologic Oncology	30	Prevalence	563	Hospital for Sick Children University of Toronto	48	Colombia	16
		Stehouwer, C.D.A.	7					FASEB Journal	30	Body mass	558	Radboud University Nijmegen Medical Centre	47	Nigeria	15
		Ishida, H.	7					Bone Marrow Transplantation	30	Infant	553	Universitair Medisch Centrum Groningen	47	Slovenia	15
		Cooke, R.F.	7					Ophthalmology	29	Cohort Studies	547	Stanford University School of Medicine	47	Uruguay	14
		Gonzalez-Gay, M.A.	7					Neurology	29	Double-Blind Method	539	Helsingin Yliopisto	46	Tanzania	12
		Stefanadis, C.	7					Digestive Diseases and Sciences	29	Survival Rate	536	David Geffen School of Medicine at UCLA	46	Bangladesh	11
		Hagberg, J.M.	7					Journal of Rheumatology	28	Methodology	531	University of California, Los Angeles	46	Venezuela	11
		Fahey, G.C.	7					Thorax	28	Double blind procedure	527	Rigshospitalet	45	Serbia	9
		Jorgensen, J.O.L.	7					Metabolism Clinical and Experimental	28	Cohort analysis	525	University of Illinois at Chicago	45	Slovakia	9
		Bohnert, D.W.	7					Investigative Ophthalmology and Visual Science	28	Pregnancy	516	USDA Agricultural Research Service, Washington DC	44	Iceland	9
		Kron, I.L.	7					Clinical Infectious Diseases	27	Placebo	516	Centers for Disease Control and Prevention	44	United Arab Emirates	8
		Hankinson, S.E.	7					Cochrane Database of Systematic Reviews Online	26	Metabolism	512	Children's Hospital Boston	44	Philippines	7
		McAllister, T.A.	7					Journal of the American Geriatrics Society	25	United States	508	Stanford University	43	Costa Rica	7
		Spector, T.D.	7					Breast Cancer Research and Treatment	25	Animal experiment	507	Arhus Universitetshospital	43	Congo	7
		Simes, R.J.	7					American Journal of Roentgenology	25	Normal human	503	Aarhus Universitet	43	Viet Nam	7
		Llorca, J.	7					Poultry Science	25	Age	480	University of Michigan Medical School	43	Ghana	6
		Bacigalupo, A.	7					Surgical Endoscopy and Other Interventional Techniques	24	Hypertension	478	Emory University	42	Puerto Rico	6
		Kornowski, R.	7					Hypertension	24	Statistical significance	476	Wageningen University and Research Centre	42	Qatar	6
		Gonzalez-Juanatey, C.	6					Diseases of the Colon and Rectum	24	Middle Age	466	Universitat Heidelberg	42	Cuba	6
		Tekkis, P.P.	6					Surgery	24	Genotype	456	Helsinki University Central Hospital	42	Lithuania	6
		Talley, N.J.	6					Journal of Clinical Psychiatry	24	Questionnaire	449	Columbia University in the City of New York	42	Kuwait	5
		Klopfenstein, T.J.	6					Catheterization and Cardiovascular Interventions	24	Survival Analysis	449	Universita degli Studi di Roma La Sapienza	42	Burkina Faso	5
		Syrjanen, K.	6					Alimentary Pharmacology and Therapeutics	24	Unclassified drug	447	University of Colorado Health Sciences Center	41	Jamaica	5
		Kern, J.A.	6					Journal of Acquired Immune Deficiency Syndromes	24	Blood	445	UC Davis	41	Jordan	5
		Brodie, B.R.	6					Radiotherapy and Oncology	23	Scoring system	444	Karolinska Institutet	40	Malawi	5
		Matas, A.J.	6					Obstetrics and Gynecology	23	Cancer staging	438	University of Oxford	40	Guinea-Bissau	5
		Gheorghiade, M.	6					Archives of Surgery	23	Sex difference	435	Kansas State University	39	Estonia	5
		Berkman, L.F.	6					International Journal of Obesity	23	Multicenter study	429	University of Calgary	39	Zambia	5
		Kosma, V.M.	6					European Heart Journal	22	Support, Non-U.S. Gov't	417	Emory University School of Medicine	39	Zimbabwe	5
		Martino, R.	6					Biology of Blood and Marrow Transplantation	22	Survival rate	410	McGill University	39	Trinidad and Tobago	4
		Bauer, M.L.	6					Journal of Heart and Lung Transplantation	22	Questionnaires	401	Tel Aviv University, Sackler Faculty of Medicine	39	Luxembourg	4
		Goodband, R.D.	6					Animal Reproduction Science	22	Postoperative Complications	398	Columbia University Medical Center	39	Mali	4
		Anderson, R.C.	6					Archives of Ophthalmology	22	Age Factors	392	University of Wisconsin Madison	39	Peru	4
		Eriksson, J.G.	6					Journal of Pediatrics	22	Human cell	392	Universite de Montreal	38	Benin	4
		Spong, C.Y.	6					Nephrology Dialysis Transplantation	21	Cross-Sectional Studies	391	Charite - Universitatsmedizin Berlin	38	Cameroon	4
		Rades, D.	6					BJU International	21	Hospitalization	390	University of New South Wales UNSW Australia	38	Ecuador	4
		Okine, E.K.	6					Applied Animal Behaviour Science	21	Intermethod comparison	388	Yale University School of Medicine	37	Gambia	4
		Kleiman, N.S.	6					Clinical Transplantation	21	Severity of Illness Index	386	Universidade Federal de Sao Paulo	36	Guatemala	4
		Devereux, R.B.	6					Anesthesia and Analgesia	20	Human experiment	383	Oregon Health and Science University	36	Latvia	4
		Ohsawa, T.	6					Cancer Research	20	Survival	382	University of Miami Leonard M. Miller School of Medicine	36	Yugoslavia	4
		Dudek, D.	6					Asian Australasian Journal of Animal Sciences	20	Review	375	University of Pennsylvania, Health System	36	Lebanon	4
		Leon, M.B.	6					Annals of Oncology	20	Neoplasm Staging	372	Beth Israel Deaconess Medical Center	36	Indonesia	4
		Camilleri, M.	6					International Journal of Cancer	20	Exercise	370	London School of Hygiene & Tropical Medicine	36	Senegal	3
		Ravussin, E.	6					American Journal of Surgery	20	Correlation analysis	370	Universite Laval	36	Sri Lanka	3
		Appelbaum, F.R.	6					Spine	20	Postoperative complication	365	Indiana University School of Medicine Indianapolis	35	Ethiopia	3
		Braunwald, E.	6					Archives of Physical Medicine and Rehabilitation	20	Insulin	364	Universita degli Studi di Padova	34	Morocco	3
		Daures, J.P.	6					JAMA Journal of the American Medical Association	20	Obesity	364	University of Manchester	34	Malta	3
		Edrington, T.S.	6					European Journal of Cancer	20	Statistical analysis	359	Western University	34	Rwanda	3
		Nelssen, J.L.	6					European Journal of Applied Physiology	20	Immunohistochemistry	357	Columbia University, College of Physicians and Surgeons	34	Nepal	3
		Najarian, J.S.	6					Diabetic Medicine	20	Prediction	357	Icahn School of Medicine at Mount Sinai	34	Iraq	3
		Pichard, A.D.	6					Journal of Trauma Injury Infection and Critical Care	19	School child	354	Keck School of Medicine of USC	34	Sudan	2
		Montorsi, F.	6					Neurosurgery	19	Smoking	351	Rush University Medical Center	34	Dominican Republic	2
		Mohty, M.	6					American Journal of Physiology Regulatory Integrative and Comparative Physiology	19	Drug safety	349	University of Iowa	34	Laos	2
		Miyazaki, T.	6					Annals of Surgical Oncology	19	Diabetes mellitus	348	Mayo Medical School	34	Bulgaria	2
		Ishibashi, K.	6					Journal of Pediatric Surgery	19	Heart infarction	347	University of Pittsburgh Graduate School of Public Health	33	Togo	2
		Cox, J.D.	6					Intensive Care Medicine	19	Pathology	344	University of Missouri-Columbia	33	Haiti	2
		Miranda-Filloy, J.A.	6					American Journal of Ophthalmology	19	Glucose	343	Duke University	33	Oman	2
		Michaelsen, K.F.	6					World Journal of Surgery	19	Multivariate Analysis	342	Medizinische Universitat Wien	33	Yemen	2
		Grines, C.L.	6					American Journal of Epidemiology	19	Preschool child	328	University of Kentucky	33	Bahrain	1
		Perez, C.A.	6					Journal of Allergy and Clinical Immunology	18	Predictive Value of Tests	326	Texas A and M University	33	Andorra	1
		Marks, L.B.	6					American Journal of Kidney Diseases	18	Disease course	326	Case Western Reserve University	32	Libyan Arab Jamahiriya	1
		Sierra, J.	6					British Medical Journal	18	Protein expression	323	University Hospital Maastricht	32	Madagascar	1
		Christiansen, J.S.	6					Kidney International	18	Histopathology	321	University of Texas Health Science Center at San Antonio	32	Swaziland	1
		Hofman, A.	6					Lung Cancer	18	Body weight	320	Sahlgrenska Universitetssjukhuset	32	Gabon	1
		Kastelein, J.J.P.	6					Laryngoscope	18	Biological Markers	318	Johns Hopkins Hospital	31	Mozambique	1
		Galloway, D.L.	6					Diabetologia	18	Analysis of Variance	318	National Institutes of Health, Bethesda	31	Namibia	1
		Boersma, E.	6					American Journal of Clinical Oncology Cancer Clinical Trials	18	Blood Pressure	317	Weill Cornell Medical College	31	Falkland Islands (Malvinas)	1
		Yu, M.C.	6					Journal of Hypertension	18	Infant, Newborn	316	Dana-Farber Cancer Institute	31	Afghanistan	1
		Ghidini, A.	6					Journal of Strength and Conditioning Research	17	Breast Neoplasms	312	Monash University	31	El Salvador	1
		Ordovas, J.M.	6					Journal of Nuclear Medicine	17	Pathophysiology	312	University of Virginia	31	Russia	1
		Yee, R.	6					Cochrane Database of Systematic Reviews	17	Animal model	311	UT Southwestern Medical Center	31	Netherlands Antilles	1
		Blumenthal, J.A.	6					British Journal of Nutrition	17	Diet	309	University of Southern California	31	Honduras	1
		Knowler, W.C.	6					American Journal of Hypertension	17	Risk Assessment	307	Hospital Clinic Barcelona	31	Nicaragua	1
		Weizman, A.	6					Antimicrobial Agents and Chemotherapy	17	Breast cancer	304	Klinikum der Universitat Munchen	30	Ukraine	1
		Hess, B.W.	6					Archives of Otolaryngology Head and Neck Surgery	17	Logistic Models	304	Johns Hopkins Medical Institutions	30	Niger	1
		Bruzzi, P.	6					Radiology	17	Time	304	University of Pennsylvania, School of Medicine	30	Cambodia	1
		Loerch, S.C.	6					Scandinavian Journal of Gastroenterology	16	Body Mass Index	300	Medical College of Wisconsin	30	Guyana	1
		Kirklin, J.W.	6					Small Ruminant Research	16	Cancer radiotherapy	291	Technische Universitat Munchen	30	Cyprus	1
		Weintraub, W.S.	6					Carcinogenesis	16	Antineoplastic Combined Chemotherapy Protocols	290	Medical University of South Carolina	30	Guadeloupe	1
		Goldberg, A.P.	6					American Surgeon	16	Sex Factors	288	University of Utah	30	Palestine	1
		Callaway, T.R.	6					Animal	16	Overall survival	288	University of Athens	30	Bosnia and Herzegovina	1
		Wagener, M.M.	6					Lancet	16	Multivariate analysis	287	Universitat de Barcelona	29	Panama	1
		Hamm, B.	6					Journal of Animal Physiology and Animal Nutrition	16	Comorbidity	283	Iowa State University	29	Papua New Guinea	1
		Singh, N.	6					European Journal of Endocrinology	16	Cattle	282	Colorado State University	29	Liechtenstein	1
		Vestbo, J.	6					Journal of Neurosurgery	16	Animal tissue	282	Purdue University	29
		Van Lint, M.T.	6					Journal of Cataract and Refractive Surgery	16	Disease-Free Survival	279	University of Saskatchewan	29
		Fall, C.H.D.	6					Arquivos Brasileiros De Cardiologia	16	Genetics	278	Tehran University of Medical Sciences	29
		Kawecka-Jaszcz, K.	6					Vaccine	16	Meta analysis	277	Universitatsspital Basel	29
		Ulrich, C.M.	6					Bone	15	Combined Modality Therapy	276	Universite Paris Descartes	29
		Cabanillas, F.	5					Journal of Surgical Research	15	Clinical feature	274	Fondazione San Raffaele del Monte Tabor	29
		Bellinger, D.C.	5					Gut	15	Myocardial Infarction	270	Yale University	28
		Trichopoulos, D.	5					Journal of Orthopaedic Trauma	15	Glucose blood level	267	Imperial College London	28
		Tuomilehto, J.	5					Liver Transplantation	15	Recurrence	267	Akademiska Sjukhuset	28
		Van De Werf, F.	5					European Respiratory Journal	15	Intravenous drug administration	266	University of Cincinnati	28
		Veldhuis, J.D.	5					Thrombosis and Haemostasis	15	Morbidity	261	University of Edinburgh	28
		Waksman, R.	5					Journal of Medical Internet Research	15	Animalia	260	Duke Clinical Research Institute	28
		Johnson, B.J.	5					PACE Pacing and Clinical Electrophysiology	15	Human immunodeficiency virus infection	259	Albert Einstein College of Medicine of Yeshiva University	27
		Gibson, C.M.	5					Gastroenterology	15	Proportional Hazards Models	257	North Carolina State University	27
		Griffith, B.P.	5					Archives of Neurology	15	Confidence interval	257	Wayne State University	27
		Heine, R.J.	5					American Journal of Physiology Heart and Circulatory Physiology	15	Quality of life	257	Brown University	27
		Fenaux, P.	5					Clinical Science	15	Length of stay	255	Chaim Sheba Medical Center Israel	27
		Carstens, G.E.	5					Journal of Cancer Research and Clinical Oncology	15	Newborn	254	Universitat Bern	27
		Harris, A.L.	5					European Journal of Surgical Oncology	15	Treatment response	253	University of Alabama	27
		Weiss, E.G.	5					Journal of Bone and Joint Surgery Series A	14	Surgical technique	253	University of Rochester	27
		Clarke, M.J.	5					Modern Pathology	14	Coronary artery disease	252	Ludwig-Maximilians-Universitat Munchen	27
		Wexner, S.D.	5					Pediatric Infectious Disease Journal	14	Postoperative period	251	Universidade Estadual de Campinas	27
		Di Carlo, V.	5					Acta Obstetricia Et Gynecologica Scandinavica	14	Computer assisted tomography	250	The Children's Hospital of Philadelphia	27
		Willett, W.C.	5					Environmental Health Perspectives	14	Treatment duration	249	Wake Forest University School of Medicine	27
		Arnett, D.K.	5					Graefe S Archive for Clinical and Experimental Ophthalmology	14	Chi-Square Distribution	249	Universite Pierre et Marie Curie	26
		Anaissie, E.	5					Head and Neck	14	Dose-Response Relationship, Drug	248	Medizinische Hochschule Hannover MHH	26
		Undefined	11					Journal of the National Cancer Institute	14	Dose response	247	University of Queensland	26
