# Supplementary material for: A surge of p-values between 0.041 and 0.049 in recent decades (but negative results are increasing rapidly too)
Source: PeerJ. 2015 Jan 22;3:e733. doi: 10.7717/peerj.733 (PMC4312079; doi:10.7717/peerj.733)
Supplement: Supplemental Information [file peerj-03-733-s007.zip › Supplementary material/Searches_15_nov_2014/039.csv]

Scopus refine results values
Your query : (ABS({p=0.090} OR {p=.090} OR {p=0.09} OR {p=.09}))
Number of results : 9695
YEAR		AUTHOR NAME		SUBJECT AREA		DOCUMENT TYPE		SOURCE TITLE		KEYWORD		AFFILIATION		COUNTRY		SOURCE TYPE		LANGUAGE
2014	668	Staessen, J.A.	14	Agricultural and Biological Sciences	933	Article	9042	Journal of Animal Science	270	Article	8141	VA Medical Center	194	United States	3985	Journals	9665	English	9258
2013	817	Stone, G.W.	13	Arts and Humanities	29	Review	295	American Journal of Cardiology	93	Human	7880	Mayo Clinic	157	United Kingdom	777	Conference Proceedings	10	Spanish	89
2012	677	Topol, E.J.	11	Biochemistry, Genetics and Molecular Biology	1794	Conference Paper	200	Journal of Clinical Oncology	83	Female	6924	Brigham and Women's Hospital	123	Canada	579	Book Series	8	Chinese	87
2011	686	Klopfenstein, T.J.	11	Business, Management and Accounting	3	Article in Press	129	Cancer	82	Humans	6638	University of California, San Francisco	112	Germany	504	Books	5	French	56
2010	622	Mehran, R.	10	Chemical Engineering	18	Note	6	International Journal of Radiation Oncology Biology Physics	81	Male	6484	Massachusetts General Hospital	102	France	451	Trade Publications	3	Portuguese	52
2009	570	Blackstone, E.H.	9	Chemistry	18	Book Chapter	3	Journal of Clinical Endocrinology and Metabolism	67	Adult	5835	Cleveland Clinic Foundation	101	Italy	449	Undefined	4	German	43
2008	544	Thijs, L.	9	Computer Science	8	Short Survey	2	Plos One	65	Priority journal	5139	Harvard Medical School	99	Netherlands	426			Japanese	41
2007	484	Harmon, D.L.	9	Decision Sciences	12	Undefined	18	Journal of the American College of Cardiology	64	Controlled study	4966	University of Toronto	94	Australia	383			Polish	30
2006	463	Schomig, A.	8	Dentistry	79			Circulation	62	Major clinical study	4103	University of Texas M. D. Anderson Cancer Center	92	Japan	322			Turkish	19
2005	448	Hess, B.W.	8	Earth and Planetary Sciences	14			Annals of Thoracic Surgery	59	Middle Aged	4062	Duke University School of Medicine	80	China	287			Italian	15
2004	399	Jonas, J.B.	8	Economics, Econometrics and Finance	5			New England Journal of Medicine	51	Aged	3872	Erasmus University Medical Center	80	Spain	271			Korean	13
2003	356	Marwick, T.H.	8	Energy	4			Chest	51	Clinical article	1802	University of Minnesota Twin Cities	78	Denmark	235			Czech	12
2002	353	Moore, R.D.	8	Engineering	35			Journal of Vascular Surgery	49	Clinical trial	1624	University of Washington Seattle	76	Sweden	205			Russian	8
2001	326	Camilleri, M.	8	Environmental Science	139			Journal of Urology	48	Treatment Outcome	1492	University of Pittsburgh	67	Brazil	185			Dutch	4
2000	342	Tokach, M.D.	8	Health Professions	307			Journal of Thoracic and Cardiovascular Surgery	47	Randomized controlled trial	1394	Inserm	64	Switzerland	175			Danish	3
1999	283	Pichard, A.D.	8	Immunology and Microbiology	457			Blood	46	Adolescent	1317	Academic Medical Centre, University of Amsterdam	64	Turkey	153			Hebrew	3
1998	259	Dritz, S.S.	8	Materials Science	14			American Heart Journal	45	Controlled clinical trial	1306	UCL	62	Belgium	131			Hungarian	3
1997	271	Harris, A.L.	8	Mathematics	14			Transplantation	42	Aged, 80 and over	1160	Johns Hopkins University	60	South Korea	131			Persian	3
1996	191	Devereux, R.B.	8	Medicine	8019			Diabetes Care	40	Treatment outcome	1156	University of Pennsylvania	60	Iran	122			Romanian	3
1995	176	Fagard, R.H.	8	Multidisciplinary	4			European Heart Journal	38	Retrospective Studies	1144	Karolinska University Hospital	60	Finland	121			Arabic	2
1994	173	Lipponen, P.	8	Neuroscience	413			Journal of the American Medical Association	37	Follow up	1143	Washington University in St. Louis, School of Medicine	58	Poland	118			Lithuanian	2
1993	120	Kornowski, R.	8	Nursing	358			Critical Care Medicine	37	Prospective Studies	998	Harvard School of Public Health	58	Norway	114			Norwegian	2
1992	97	Nelssen, J.L.	7	Pharmacology, Toxicology and Pharmaceutics	252			Gynecologic Oncology	35	Risk Factors	984	University of Sydney	57	Israel	113			Slovak	2
1991	57	Vierkant, R.A.	7	Physics and Astronomy	106			American Journal of Clinical Nutrition	35	Follow-Up Studies	911	McMaster University	57	Austria	109			Croatian	1
1990	58	Pankratz, V.S.	7	Psychology	153			Journal of Nutrition	34	Prognosis	881	Baylor College of Medicine	53	Greece	97			Serbian	1
1989	59	Caton, J.S.	7	Social Sciences	86			Stroke	33	Time Factors	842	VU University Medical Center	51	India	95			Swedish	1
1988	33	Waksman, R.	7	Veterinary	256			Theriogenology	33	Child	836	University of Alabama at Birmingham	51	Taiwan	93
1987	27	Kastrati, A.	7	Undefined	86			Urology	32	Middle aged	799	Leiden University Medical Center - LUMC	50	New Zealand	73
1986	25	Smith, G.D.	7					Atherosclerosis	32	Animals	749	The Johns Hopkins School of Medicine	49	Ireland	58
1985	32	Ellis, S.G.	7					Transplantation Proceedings	32	Risk factor	739	University of Melbourne	49	Mexico	55
1984	22	Kent, K.M.	7					European Journal of Cardio Thoracic Surgery	32	Retrospective study	735	University of California, San Diego	49	Thailand	49
1983	10	Goodband, R.D.	7					Nephrology Dialysis Transplantation	31	Mortality	697	Kobenhavns Universitet	49	Czech Republic	45
1982	6	Kosma, V.M.	7					Ophthalmology	31	Comparative study	666	University Medical Center Utrecht	49	South Africa	43
1981	8	Leon, M.B.	7					Archives of Internal Medicine	31	Prospective study	637	University Michigan Ann Arbor	48	Singapore	38
1980	6	Krehbiel, C.R.	7					Animal Feed Science and Technology	30	Outcome assessment	602	The University of British Columbia	47	Hong Kong	32
1979	12	Saris, W.H.M.	7					American Journal of Medicine	29	Human tissue	596	University of Florida	47	Argentina	30
1978	2	Bauer, M.L.	7					British Journal of Cancer	28	Drug efficacy	576	Memorial Sloan-Kettering Cancer Center	46	Hungary	29
1977	5	Satler, L.F.	7					Clinical Cancer Research	27	Animal	545	Northwestern University Feinberg School of Medicine	46	Egypt	25
1976	3	Christiansen, J.S.	7					Journal of Applied Physiology	27	Young Adult	536	Columbia University Medical Center	46	Portugal	22
1975	4	Chaisson, R.E.	7					American Journal of Gastroenterology	27	Incidence	530	Radboud University Nijmegen Medical Centre	44	Saudi Arabia	21
1974	1	Humphries, S.E.	6					Journal of Heart and Lung Transplantation	26	Nonhuman	523	Rigshospitalet	44	Nigeria	19
		Kok, F.J.	6					Cancer Epidemiology Biomarkers and Prevention	26	Disease severity	514	Universidade de Sao Paulo - USP	44	Russian Federation	16
		Christiani, D.C.	6					International Journal of Cardiology	25	Physiology	514	The University of North Carolina at Chapel Hill	44	Chile	16
		Georgoulias, V.	6					Bone Marrow Transplantation	25	Drug effect	513	University of Alberta	44	Pakistan	15
		Wagener, M.M.	6					BJU International	25	Cancer survival	504	David Geffen School of Medicine at UCLA	43	Uganda	14
		Storb, R.	6					American Journal of Respiratory and Critical Care Medicine	24	Cohort Studies	500	UC Davis	43	Kenya	13
		Hop, W.C.J.	6					Cochrane Database of Systematic Reviews Online	24	Double-Blind Method	458	Kansas State University	42	Colombia	12
		Levy, D.	6					Metabolism Clinical and Experimental	24	Disease association	455	USDA Agricultural Research Service, Washington DC	42	Slovakia	12
		Tijssen, J.G.P.	6					Investigative Ophthalmology and Visual Science	24	Body mass	449	Yale University School of Medicine	42	Malaysia	11
		Vasan, R.S.	6					Clinical Endocrinology	24	Double blind procedure	447	Karolinska Institutet	41	Tanzania	10
		Uckun, F.M.	6					Journal of Rheumatology	24	Case-Control Studies	441	Universitair Medisch Centrum Groningen	40	Romania	10
		Chen, M.H.	6					American Journal of Obstetrics and Gynecology	24	Child, Preschool	438	Johns Hopkins Bloomberg School of Public Health	40	Croatia	9
		Lardy, G.P.	6					Radiology	23	Methodology	428	Universita degli Studi di Milano	40	Peru	9
		Schwaiger, M.	6					Obstetrics and Gynecology	23	Placebo	426	Medizinische Universitat Wien	39	Tunisia	9
		Bhatt, D.L.	6					Digestive Diseases and Sciences	23	Survival Rate	421	University of Wisconsin Madison	39	Uruguay	9
		Johnson, B.J.	6					American Journal of Hypertension	23	Infant	421	Stanford University School of Medicine	38	Puerto Rico	8
		Crea, F.	6					Clinical Infectious Diseases	23	Pregnancy	419	Emory University School of Medicine	37	Sri Lanka	8
		Eskelinen, M.	6					Anticancer Research	23	Risk assessment	409	Universitat Heidelberg	37	Slovenia	7
		Stehouwer, C.D.A.	6					Annals of Surgical Oncology	23	Cohort analysis	402	Case Western Reserve University	36	Ghana	7
		Lansky, A.J.	6					AIDS	22	Statistical significance	399	National Cancer Institute	36	Iceland	7
		Chiba, L.I.	6					Anesthesia and Analgesia	22	United States	399	Dana-Farber Cancer Institute	36	United Arab Emirates	7
		Horowitz, M.	6					Journal of the National Cancer Institute	21	Metabolism	396	University of Kentucky	36	Serbia	7
		Geary, T.W.	6					Spine	21	Prevalence	391	University of California, Los Angeles	36	Viet Nam	7
		Makaroun, M.S.	6					Journal of Hypertension	21	Hypertension	386	Columbia University, College of Physicians and Surgeons	35	Philippines	5
		Bailey, M.	6					Annals of Surgery	21	Survival Analysis	386	Columbia University in the City of New York	35	Jamaica	5
		Freedland, S.J.	6					Livestock Science	21	Age	377	Fred Hutchinson Cancer Research Center	34	Jordan	5
		Galyean, M.L.	6					Surgery	20	Unclassified drug	366	Universite de Montreal	34	Indonesia	5
		Califf, R.M.	6					Laryngoscope	20	Blood	360	Arhus Universitetshospital	34	Zambia	5
		Bach, A.	6					Medicine and Science in Sports and Exercise	20	Normal human	358	University of Colorado Health Sciences Center	33	Cameroon	4
		Ghezzi, F.	6					Surgical Endoscopy and Other Interventional Techniques	20	Intermethod comparison	356	University of Texas Health Science Center at San Antonio	33	Cuba	4
		Jorgensen, J.O.L.	6					Journal of Pediatrics	20	Animal experiment	355	Universita degli Studi di Padova	32	Guinea-Bissau	4
		Huber, K.	6					Archives of Surgery	20	Age Factors	354	Emory University	32	Venezuela	4
		Hunter, D.J.	6					American Journal of Clinical Oncology Cancer Clinical Trials	20	Genotype	352	University of Pennsylvania, School of Medicine	32	Ukraine	4
		Aaby, P.	5					Animal Reproduction Science	20	Multicenter study	351	Icahn School of Medicine at Mount Sinai	32	Kuwait	4
		Willett, W.C.	5					International Journal of Obesity	19	Cancer staging	350	Tehran University of Medical Sciences	32	Gambia	3
		Dowsett, M.	5					Biology of Blood and Marrow Transplantation	19	Hospitalization	342	Ohio State University	31	Belarus	3
		Ayanian, J.Z.	5					American Journal of Kidney Diseases	19	Middle Age	340	King's College London	31	Latvia	3
		Aaltomaa, S.	5					JAMA Journal of the American Medical Association	19	Scoring system	340	Helsinki University Central Hospital	31	Lithuania	3
		Ukoumunne, O.C.	5					Journal of Surgical Research	19	Questionnaire	330	UT Southwestern Medical Center	31	Lebanon	3
		Nieminen, M.S.	5					Cancer Research	19	Postoperative complication	324	Beth Israel Deaconess Medical Center	31	Costa Rica	3
		Greco, F.	5					Diseases of the Colon and Rectum	19	Postoperative Complications	323	Western University	30	Zimbabwe	3
		Cochran, R.C.	5					Diabetologia	19	Multivariate Analysis	319	University of Miami Leonard M. Miller School of Medicine	30	Guatemala	3
		Kantarjian, H.	5					Heart	19	Human cell	318	University of Michigan Medical School	30	French Polynesia	3
		Bellomo, R.	5					Annals of Oncology	18	Survival rate	309	Helsingin Yliopisto	29	Nepal	2
		Butler, J.	5					Animal	18	Diabetes mellitus	309	Weill Cornell Medical College	29	Bangladesh	2
		Ndrepepa, G.	5					Catheterization and Cardiovascular Interventions	18	Neoplasm Staging	308	Keck School of Medicine of USC	29	Armenia	2
		D'Agostino, R.B.	5					Canadian Journal of Animal Science	18	Severity of Illness Index	307	Maastricht University	29	Guadeloupe	2
		Lytle, B.W.	5					World Journal of Gastroenterology	17	Correlation analysis	307	University of Oxford	29	Trinidad and Tobago	2
		Hales, K.E.	5					British Medical Journal	17	Sex difference	306	University of Queensland	29	Bosnia and Herzegovina	2
		Cavalli, F.	5					International Journal of Cancer	17	Questionnaires	305	McGill University	28	Papua New Guinea	2
		Toyoda, Y.	5					Breast Cancer Research and Treatment	17	Survival	305	Tel Aviv University, Sackler Faculty of Medicine	28	Faroe Islands	2
		Wang, J.G.	5					Neurology	17	Human experiment	299	Universita degli Studi di Torino	28	Ethiopia	2
		Wang, F.	5					Annals of Internal Medicine	17	Cross-Sectional Studies	297	Imperial College London	28	Estonia	2
		Hanks, G.E.	5					Poultry Science	17	Obesity	297	Medical University of South Carolina	28	Mali	2
		Berenguer, M.	5					European Journal of Cancer	17	Drug safety	289	University of Utah	28	Qatar	2
		Kenyon, P.R.	5					Journal of Acquired Immune Deficiency Syndromes	17	Support, Non-U.S. Gov't	286	Wake Forest University School of Medicine	28	Cyprus	2
		Adams, D.C.	5					Journal of General Internal Medicine	17	Predictive Value of Tests	281	University of Calgary	27	Senegal	2
		Schild, S.E.	5					Clinical Science	16	Insulin	280	Wageningen University and Research Centre	27	Bulgaria	2
		Matteson, E.L.	5					Journal of Trauma Injury Infection and Critical Care	16	Review	278	University of Pittsburgh Medical Center	27	Botswana	2
		Holmes, D.R.	5					American Surgeon	16	School child	272	Texas A and M University	27	Morocco	2
		Cooke, R.F.	5					Journal of Infectious Diseases	16	Smoking	272	University of Pennsylvania, Health System	27	Sudan	2
		Andrulis, I.L.	5					European Journal of Clinical Nutrition	16	Disease course	272	University of Iowa	27	Barbados	2
		Thuesen, L.	5					Colorectal Disease	16	Time	269	Ludwig-Maximilians-Universitat Munchen	27	Guam	1
		Anderson, J.L.	5					Gastrointestinal Endoscopy	16	Heart infarction	268	University of Chicago	27	Netherlands Antilles	1
		Salim, A.	5					American Journal of Ophthalmology	16	Infant, Newborn	264	University of Southern California	27	Greenland	1
		Johnson, C.C.	5					Clinical Cardiology	16	Statistical analysis	262	Universita degli Studi di Roma La Sapienza	27	Oman	1
		Cortes, J.	5					Diabetic Medicine	16	Protein expression	262	Johns Hopkins Hospital	26	Dominican Republic	1
		Zaslavsky, A.M.	5					Liver Transplantation	16	Risk Assessment	261	Washington University in St. Louis	26	Bolivia	1
		Vicaut, E.	5					FASEB Journal	16	Immunohistochemistry	260	UniversitatsSpital Zurich	26	Andorra	1
		Romero, R.	5					Journal of the American Geriatrics Society	16	Analysis of Variance	259	Boston University	26	Benin	1
		Fowler, V.G.	5					Applied Animal Behaviour Science	16	Blood Pressure	255	University of Illinois at Chicago	26	Laos	1
		Manning, W.J.	5					Annals of the Rheumatic Diseases	15	Preschool child	254	University of Ottawa, Canada	26	Congo	1
		Gibb, D.M.	5					Carcinogenesis	15	Length of stay	251	Helse Bergen Haukeland University Hospital	26	Rwanda	1
		Katus, H.A.	5					European Journal of Vascular and Endovascular Surgery	15	Body Mass Index	251	Children's Hospital Boston	26	Lesotho	1
		Robinson, P.H.	5					Thorax	15	Body weight	250	Sahlgrenska Universitetssjukhuset	26	Cote d'Ivoire	1
		Malek, L.A.	5					Journal of Bone and Joint Surgery Series A	15	Breast Neoplasms	247	Yale University	25	Malawi	1
		Reynolds, L.P.	5					Intensive Care Medicine	15	Pathology	247	University of Missouri-Columbia	25	Honduras	1
		McLeod, K.R.	5					European Journal of Applied Physiology	15	Diet	246	Newcastle University, United Kingdom	25	Burkina Faso	1
		Singh, N.	5					American Journal of Surgery	15	Exercise	244	Pfizer	25	Brunei Darussalam	1
		Vonnahme, K.A.	5					American Journal of Epidemiology	15	Multivariate analysis	241	UC Irvine	25	Moldova	1
		Shurson, G.C.	5					Kidney International	15	Myocardial Infarction	241	Wayne State University	25	Virgin Islands (U.S.)	1
		Goodnough, L.T.	5					PACE Pacing and Clinical Electrophysiology	15	Biological Markers	239	University of Adelaide	25	Yugoslavia	1
		Reed, J.J.	5					Plastic and Reconstructive Surgery	14	Cattle	236	Centers for Disease Control and Prevention	25	Mongolia	1
		Redmer, D.A.	5					Hypertension	14	Breast cancer	236	University of Cincinnati	25	Bahrain	1
		Rades, D.	5					Archives of Otolaryngology Head and Neck Surgery	14	Overall survival	234	University of Edinburgh	25
		Folsom, A.R.	5					Archives of Physical Medicine and Rehabilitation	14	Logistic Models	234	Alma Mater Studiorum Universita di Bologna	25
		Titgemeyer, E.C.	5					Meat Science	14	Recurrence	234	Boston University School of Medicine	24
		Benjamin, E.J.	5					Lancet	14	Prediction	234	Stanford University	24
		Quinn, M.J.	5					Archives of Ophthalmology	14	Surgical technique	232	Katholieke Universiteit Leuven	24
		Grobbee, D.E.	5					Journal of Pediatric Surgery	14	Clinical feature	230	Charite - Universitatsmedizin Berlin	24
		Ishida, H.	5					American Journal of Roentgenology	14	Dose response	229	Mayo Medical School	24
		Sellke, F.W.	5					Journal of Neurosurgery	14	Pathophysiology	229	Hospital for Sick Children University of Toronto	24
		Groshen, S.	5					Journal of Bone and Mineral Research	14	Meta analysis	229	London School of Hygiene & Tropical Medicine	24
		Popma, J.J.	5					World Journal of Surgery	14	Histopathology	229	Universite Pierre et Marie Curie	23
		Pollack, A.	5					Scandinavian Journal of Gastroenterology	14	Disease-Free Survival	221	Albert Einstein College of Medicine of Yeshiva University	23
		Barrett-Connor, E.	5					Coronary Artery Disease	13	Glucose	221	Johns Hopkins Medical Institutions	23
		Jones, K.L.	5					Critical Care	13	Animal disease	221	Universitatsklinikum Hamburg-Eppendorf und Medizinische Fakultat	23
		Erickson, G.E.	5					Journal of Animal Physiology and Animal Nutrition	13	Cancer radiotherapy	221	Fox Chase Cancer Center	23
		Phillips, D.I.W.	5					Journal of Magnetic Resonance Imaging	13	Postoperative period	220	University of Arizona	23
		Visser, M.	5					Asian Pacific Journal of Cancer Prevention	13	Coronary artery disease	220	Medical College of Wisconsin	23
		Perez, C.A.	5					Obesity	13	Genetics	219	Cedars-Sinai Medical Center	23
		Klein, R.	5					Journal of Thoracic Oncology	13	Animal model	218	Oregon Health and Science University	23
		DeRouchey, J.M.	5					Journal of Strength and Conditioning Research	13	Nuclear magnetic resonance imaging	213	Monash University	23
		Thompson, D.L.	5					Gut	13	Proportional Hazards Models	213	Centre Hospitalier Universitaire Vaudois	23
		Goldhirsch, A.	5					British Journal of Ophthalmology	13	Antineoplastic Combined Chemotherapy Protocols	213	University of Alabama	23
		Montalescot, G.	5					Cornea	13	Comorbidity	212	The Children's Hospital of Philadelphia	23
		Danilowicz-Szymanowicz, L.	5					Osteoporosis International	13	Treatment duration	211	National Taiwan University Hospital	23
		Szwoch, M.	5					European Urology	12	Quality of life	211	National Heart, Lung, and Blood Institute	22
		Fornara, P.	5					Asian Australasian Journal of Animal Sciences	12	Animal tissue	209	Duke University	22
		Cole, N.A.	5					Journal of Antimicrobial Chemotherapy	12	Cardiovascular risk	208	Hopitaux universitaires de Geneve	22
		Devant, M.	5					Journal of Cardiovascular Electrophysiology	12	Dose-Response Relationship, Drug	207	University of Maryland School of Medicine	22
		Heyland, D.K.	5					Journal of Clinical Psychiatry	12	Glucose blood level	205	UT Southwestern Medical School	22
		Ibsen, H.	5					Hepatology	12	Odds Ratio	203	Akademiska Sjukhuset	22
		Cromi, A.	5					Radiotherapy and Oncology	12	Confidence interval	200	Hopital Pitie Salpetriere	22
		Granger, C.B.	5					Hepato Gastroenterology	12	Sensitivity and Specificity	200	University of Washington School of Medicine	22
		Brandt, R.T.	5					Journal of Endourology	12	Combined Modality Therapy	199	University at Buffalo State University of New York	22
		Mehilli, J.	5					Antimicrobial Agents and Chemotherapy	12	Demography	199	Ita-Suomen yliopisto	22
		O'Brien, S.	5					Small Ruminant Research	12	Case control study	199	Brown University	21
		Weichselbaum, R.R.	4					Annals of Allergy Asthma and Immunology	11	Blood Glucose	198	University of Maryland, Baltimore	21
		Undefined	6					Journal of the American College of Surgeons	11	Protein blood level	197	UZ Gasthuisberg	21
