# Supplementary material for: A surge of p-values between 0.041 and 0.049 in recent decades (but negative results are increasing rapidly too)
Source: PeerJ. 2015 Jan 22;3:e733. doi: 10.7717/peerj.733 (PMC4312079; doi:10.7717/peerj.733)
Supplement: Supplemental Information [file peerj-03-733-s007.zip › Supplementary material/Searches_15_nov_2014/040.csv]

Scopus refine results values
Your query : (ABS({p=NS} OR {p=N.S.}))
Number of results : 15489
YEAR		AUTHOR NAME		SUBJECT AREA		DOCUMENT TYPE		SOURCE TITLE		KEYWORD		AFFILIATION		COUNTRY		SOURCE TYPE		LANGUAGE
2015	1	Picano, E.	54	Agricultural and Biological Sciences	216	Article	14588	Circulation	745	Article	12928	VA Medical Center	337	United States	5999	Journals	15446	English	14494
2014	338	Kloner, R.A.	42	Arts and Humanities	2	Conference Paper	524	Journal of the American College of Cardiology	681	Human	12673	Brigham and Women's Hospital	171	Italy	2123	Conference Proceedings	27	Spanish	373
2013	481	Stefanadis, C.	36	Biochemistry, Genetics and Molecular Biology	3099	Review	216	American Journal of Cardiology	460	Male	11597	Mayo Clinic	163	United Kingdom	1067	Book Series	15	Italian	211
2012	474	Lumachi, F.	33	Business, Management and Accounting	2	Article in Press	73	Journal of Clinical Endocrinology and Metabolism	274	Female	11201	Universita degli Studi di Roma La Sapienza	142	Germany	949	Books	1	Portuguese	108
2011	511	Tousoulis, D.	31	Chemical Engineering	63	Erratum	3	American Heart Journal	270	Adult	10194	Universita degli Studi di Padova	140	Canada	653			German	88
2010	609	Crea, F.	30	Chemistry	17	Letter	2	Transplantation	201	Priority journal	9576	Massachusetts General Hospital	139	Spain	548			French	87
2009	620	Camici, P.G.	29	Computer Science	18	Book Chapter	1	International Journal of Cardiology	187	Humans	9532	Alma Mater Studiorum Universita di Bologna	127	France	530			Polish	83
2008	631	Serruys, P.W.	28	Decision Sciences	48	Note	1	Transplantation Proceedings	181	Controlled study	8599	Cleveland Clinic Foundation	123	Japan	479			Japanese	57
2007	633	Katus, H.A.	26	Dentistry	26	Short Survey	1	PACE Pacing and Clinical Electrophysiology	167	Aged	6853	David Geffen School of Medicine at UCLA	120	Netherlands	440			Czech	27
2006	689	Berman, D.S.	26	Earth and Planetary Sciences	3	Undefined	80	European Heart Journal	132	Middle Aged	6494	Universita degli Studi di Milano	118	Switzerland	287			Greek	17
2005	637	Reyna-Villasmil, E.	26	Economics, Econometrics and Finance	1			Hypertension	128	Major clinical study	5845	Universita degli Studi di Napoli Federico II	109	Greece	281			Chinese	11
2004	668	Leff, A.R.	25	Energy	1			Clinical Therapeutics	124	Clinical article	4453	Universita di Pisa	109	Australia	267			Russian	8
2003	641	Creager, M.A.	25	Engineering	50			European Journal of Cardio Thoracic Surgery	109	Clinical trial	2747	Erasmus University Medical Center	105	Israel	247			Hungarian	7
2002	603	Reyna-Villasmil, N.	25	Environmental Science	29			Chest	105	Treatment Outcome	2344	Cedars-Sinai Medical Center	100	Belgium	232			Turkish	7
2001	631	Bax, J.J.	25	Health Professions	387			Journal of Cardiovascular Electrophysiology	104	Controlled clinical trial	2150	Beth Israel Deaconess Medical Center	98	Poland	220			Croatian	6
2000	646	L'Abbate, A.	25	Immunology and Microbiology	574			Journal of Vascular Surgery	104	Nonhuman	1973	University of Toronto	94	Finland	208			Hebrew	6
1999	673	Mejia-Montilla, J.	24	Materials Science	14			Kidney International	103	Prospective Studies	1860	University of Minnesota Twin Cities	90	India	190			Slovak	4
1998	675	Marwick, T.H.	24	Mathematics	49			Heart	102	Follow up	1855	University of California, San Francisco	86	Austria	189			Bulgarian	3
1997	672	Mishra, O.P.	24	Medicine	13584			Catheterization and Cardiovascular Interventions	97	Randomized controlled trial	1806	Hospital Clinic Barcelona	86	Sweden	175			Romanian	3
1996	701	Torres-Cepeda, D.	24	Multidisciplinary	2			Circulation Research	94	Time Factors	1775	Universita Cattolica del Sacro Cuore, Rome	85	Brazil	154			Korean	2
1995	588	Pichard, A.D.	24	Neuroscience	295			Annals of Thoracic Surgery	88	Treatment outcome	1759	Harvard Medical School	84	Denmark	149			Serbian	2
1994	525	Maseri, A.	23	Nursing	864			American Journal of Hypertension	87	Adolescent	1757	University of Pennsylvania, Health System	81	Argentina	136			Arabic	1
1993	542	Waksman, R.	22	Pharmacology, Toxicology and Pharmaceutics	616			Nephrology Dialysis Transplantation	85	Follow-Up Studies	1662	Baylor College of Medicine	79	South Korea	117			Persian	1
1992	382	Lattanzi, F.	22	Physics and Astronomy	83			American Journal of Physiology Heart and Circulatory Physiology	83	Retrospective Studies	1627	Duke University School of Medicine	79	Turkey	103
1991	350	Satler, L.F.	22	Psychology	72			Journal of Cardiovascular Pharmacology	73	Middle Age	1514	Washington University in St. Louis, School of Medicine	79	Taiwan	88
1990	269	Van Der Wall, E.E.	22	Social Sciences	45			Journal of Heart Valve Disease	73	Animal experiment	1505	Istituto di Fisiologia Clinica del CNR	78	China	79
1989	280	Kent, K.M.	21	Veterinary	15			Europace	70	Aged, 80 and over	1456	Leiden University Medical Center - LUMC	78	Chile	76
1988	214	Distante, A.	21	Undefined	93			Clinical Cardiology	69	Animals	1319	Yale University School of Medicine	72	Portugal	73
1987	139	Holmes, D.R.	21					American Journal of Gastroenterology	68	Support, Non-U.S. Gov't	1227	UniversitatsSpital Zurich	72	Czech Republic	73
1986	146	Delivoria-Papadopoulos, M.	21					Cardiovascular Research	63	Drug efficacy	1160	Medical University of South Carolina	70	Mexico	73
1985	122	Braunwald, E.	21					Clinical Transplantation	63	Comparative study	1107	Universita degli Studi di Roma Tor Vergata	67	Norway	70
1984	89	Chiariello, L.	20					Critical Care Medicine	62	Animal model	1062	University of Chicago	67	Hong Kong	55
1983	81	Kern, M.J.	20					Journal of Surgical Research	61	Echocardiography	1057	Hammersmith Hospital	66	Hungary	52
1982	63	Roelandt, J.R.T.C.	19					Digestive Diseases and Sciences	60	Myocardial Infarction	1045	Universita degli Studi di Torino	64	Ireland	50
1981	49	Heo, J.	19					International Journal of Radiation Oncology Biology Physics	60	Risk Factors	1038	Universitat Heidelberg	64	Venezuela	47
1980	44	Devereux, R.B.	19					Journal of Applied Physiology	59	Coronary artery disease	1033	Helsinki University Central Hospital	64	New Zealand	46
1979	32	Schmieder, R.E.	19					Clinical Endocrinology	59	Mortality	991	Universita degli Studi di Firenze	64	Iran	40
1978	10	Breithardt, G.	19					American Journal of Kidney Diseases	57	Prognosis	987	University of Washington Seattle	63	Egypt	31
1977	10	Iskandrian, A.S.	19					Giornale Italiano Di Cardiologia	56	Middle aged	981	Universitair Medisch Centrum Groningen	62	Singapore	31
1976	8	Hess, O.M.	19					Alimentary Pharmacology and Therapeutics	55	Child	979	Stanford University School of Medicine	62	South Africa	31
1975	10	Santos-Bolivar, J.	19					Journal of Nuclear Medicine	55	Heart infarction	967	Universitat de Barcelona	61	Romania	25
1974	2	Veldhuis, J.D.	18					Journal of Clinical Investigation	52	Coronary Disease	966	Columbia University, College of Physicians and Surgeons	61	Thailand	21
		Marchlinski, F.E.	18					Journal of Heart and Lung Transplantation	52	Hypertension	957	Royal Brompton Hospital	60	Croatia	19
		Toutouzas, P.K.	18					Echocardiography	51	Blood Pressure	954	Helsingin Yliopisto	58	Saudi Arabia	14
		Kremastinos, D.T.	18					Stroke	48	Prospective study	936	Charite - Universitatsmedizin Berlin	58	Uruguay	13
		Collen, D.	18					Bone Marrow Transplantation	47	Animal	919	University of Michigan Medical School	58	Serbia	13
		Lahiri, A.	18					Endocrinology	47	Electrocardiography	918	Ospedale Maggiore Policlinico Milano	57	Lebanon	13
		Mintz, G.S.	18					Journal of Invasive Cardiology	45	Comparative Study	913	Albert Einstein College of Medicine of Yeshiva University	56	Russian Federation	12
		Sutherland, D.E.R.	18					Surgery	45	Retrospective study	907	The University of British Columbia	56	Bangladesh	11
		Schelbert, H.R.	18					American Journal of Medicine	45	Intravenous drug administration	895	Icahn School of Medicine at Mount Sinai	54	Slovenia	11
		Yacoub, M.H.	18					Italian Heart Journal	44	Hemodynamics	871	UCL	54	Yugoslavia	11
		Meier, B.	17					Journal of Interventional Cardiac Electrophysiology	44	Heart	870	University of California, Los Angeles	54	Tunisia	10
		Ermani, M.	17					Journal of Cardiac Surgery	44	Drug effect	849	Medical College of Wisconsin	52	Slovakia	9
		Miller, D.C.	17					Revista Espanola De Cardiologia	43	Animal tissue	816	University of Michigan Hospital	52	Pakistan	9
		Ghoshal, U.C.	17					Indian Heart Journal	43	Coronary Angiography	788	University of Pittsburgh	52	Malaysia	8
		Meluzin, J.	17					Diabetes	43	Support, U.S. Gov't, P.H.S.	769	Fondazione IRCCS Policlinico San Matteo	52	Iceland	7
		Luscher, T.F.	17					Metabolism Clinical and Experimental	42	Intermethod comparison	744	The Johns Hopkins School of Medicine	51	Colombia	7
		Beller, G.A.	17					American Journal of Respiratory and Critical Care Medicine	42	Disease severity	734	University of Texas Health Science Center at San Antonio	51	United Arab Emirates	6
		Wexner, S.D.	17					Journal of the American College of Surgeons	42	Angiocardiography	733	Tel Aviv University, Sackler Faculty of Medicine	50	Bulgaria	6
		Leon, M.B.	17					Journal of the American Society of Echocardiography	41	Human tissue	725	Universita degli Studi di Palermo	50	Latvia	5
		Okumura, K.	16					Transplant International	41	Postoperative Complications	697	University Michigan Ann Arbor	49	Kuwait	5
		Schwaiger, M.	16					Arteriosclerosis Thrombosis and Vascular Biology	40	Double-Blind Method	694	Medizinische Universitat Wien	48	Cuba	5
		Parker, J.D.	16					American Journal of Surgery	40	Insulin	683	University of Virginia Health System	48	Puerto Rico	4
		Antoniades, C.	16					American Journal of Transplantation	40	Risk factor	656	Fondazione San Raffaele del Monte Tabor	48	Bosnia and Herzegovina	4
		Schuler, G.	16					Journal of Nuclear Cardiology	40	Incidence	654	Academic Medical Centre, University of Amsterdam	47	Lithuania	3
		Vyssoulis, G.P.	16					Gastrointestinal Endoscopy	39	Heart muscle ischemia	653	King's College London	47	Estonia	3
		Ertl, G.	16					Hepatology	39	Normal human	652	Universita degli Studi di Pavia	47	Malta	3
		Wilson, J.R.	16					Surgical Endoscopy and Other Interventional Techniques	39	Heart Rate	651	Consiglio Nazionale delle Ricerche	47	Nigeria	3
		Trappe, H.J.	16					Diabetes Care	39	Double blind procedure	632	Slaski Uniwersytet Medyczny w Katowicach	47	Macedonia	3
		Arora, R.	16					Journal of Hepatology	39	Rats	629	Universitatsspital Basel	47	Ecuador	3
		Mejia, J.	16					Catheterization and Cardiovascular Diagnosis	38	Rat	628	University of Athens	47	Indonesia	3
		Chen, P.S.	16					American Journal of Physiology Endocrinology and Metabolism	37	Methodology	627	Hopitaux universitaires de Geneve	46	Sri Lanka	3
		Camm, A.J.	16					Arquivos Brasileiros De Cardiologia	37	Heart rate	597	Institut de Cardiologie de Montreal	46	Ghana	2
		Sobel, B.E.	16					American Surgeon	36	Heart failure	592	Oregon Health and Science University	46	Peru	2
		Erbel, R.	16					Circulation Journal	36	Survival Rate	588	Medizinische Hochschule Hannover MHH	46	Philippines	2
		Van Veldhuisen, D.J.	16					Gynecologic Oncology	35	Coronary Circulation	577	Universita degli Studi di Genova	46	Jordan	2
		Schalij, M.J.	16					Annals of Surgery	35	Diabetes mellitus	574	Universitat Wien	46	Costa Rica	2
		Santos, J.	16					Zeitschrift Fur Kardiologie	35	Exercise Test	574	University of Pennsylvania	45	Burkina Faso	2
		Ellis, S.G.	16					Thorax	35	Recurrence	569	St George's Hospital, London	45	Albania	2
		Hale, S.L.	15					American Review of Respiratory Disease	35	Postoperative complication	568	Washington Hospital Center	45	Ukraine	2
		Mont, L.	15					Journal of Molecular and Cellular Cardiology	34	Sensitivity and Specificity	563	University of Alabama at Birmingham	45	Bahrain	2
		Schillaci, G.	15					European Journal of Clinical Investigation	34	Case-Control Studies	554	University of California, San Diego	45	Malawi	1
		Malik, M.	15					European Journal of Nuclear Medicine	34	Glucose	550	University Medical Center Utrecht	45	Cameroon	1
		O'Neill, W.W.	15					Atherosclerosis	34	Oral drug administration	548	G.B. Pant Hospital India	43	Panama	1
		Kaski, J.C.	15					Diabetic Medicine	34	Myocardium	543	Universita degli Studi di Bari	43	Syrian Arab Republic	1
		Little, W.C.	15					FASEB Journal	34	Angioplasty, Transluminal, Percutaneous Coronary	540	Sanjay Gandhi Postgraduate Institute of Medical Sciences Lucknow	43	Brunei Darussalam	1
		Kaufmann, P.A.	15					International Journal of Cardiovascular Imaging	33	Statistical significance	539	University of Athens Medical School	43	Qatar	1
		Basso, S.M.M.	15					Journal of Thoracic and Cardiovascular Surgery	33	Child, Preschool	530	Memorial Sloan-Kettering Cancer Center	41	Benin	1
		Reyna, E.	15					Annals of Surgical Oncology	33	Stroke Volume	527	Stanford University	41	Georgia	1
		Reyna, N.	15					Journal of Cardiovascular Surgery	33	Dogs	524	University of Florida	41	Uganda	1
		Ganz, P.	15					Cardiology	33	Human experiment	524	Hopital Pitie Salpetriere	41	Czechoslovakia	1
		Baron, A.D.	15					ASAIO Journal	33	Conference paper	523	Karolinska University Hospital	41	Cyprus	1
		Di Mario, C.	15					Revista Portuguesa De Cardiologia	33	Ventricular Function, Left	522	University of Birmingham	41	Belarus	1
		Halter, J.B.	15					Journal of Endocrinological Investigation	33	Pathophysiology	521	University of Miami Leonard M. Miller School of Medicine	41	Montenegro	1
		Watson, D.D.	15					Anesthesia and Analgesia	32	Multicenter study	519	University of Southern California	41	Morocco	1
		Torres, D.	14					Journal of Investigative Medicine	32	Heart left ventricle ejection fraction	513	Hadassah University Medical Centre	40	Uzbekistan	1
		Mitchell, R.W.	14					Journal of Hypertension	32	Placebo	512	Johns Hopkins University	40	Nepal	1
		De Feyter, P.J.	14					Basic Research in Cardiology	31	Outcome assessment	511	Universite de Montreal	40	Viet Nam	1
		Saggese, G.	14					Blood	31	Body mass	508	Weill Cornell Medical Center	40	Mali	1
		Jamieson, W.R.E.	14					Journal of Pediatric Surgery	31	Exercise	502	Universita degli Studi di Verona	40	Zambia	1
		Pitt, B.	14					Plos One	31	Age	500	Hospital Universitari Vall d'Hebron	39	Zimbabwe	1
		Iliceto, S.	14					Angiology	31	Dog	500	Northwestern University Feinberg School of Medicine	39
		Tomai, F.	14					Indian Journal of Gastroenterology	30	Severity of Illness Index	497	UT Southwestern Medical School	39
		Chiariello, M.	14					Heart Rhythm	30	Human cell	492	Stanford University Medical Center	39
		Toutouzas, P.	14					Nuclear Medicine Communications	30	Survival Analysis	488	Hospital Central Dr. Urquinaona	39
		Brugada, J.	14					Thrombosis and Haemostasis	29	Drug safety	486	Universita degli Studi di Perugia	38
		Humar, A.	14					Journal of Rheumatology	29	Blood pressure	485	Ohio State University	38
		Robbins, R.C.	14					Journal of Endovascular Therapy	29	Prevalence	481	University of Colorado School of Medicine	38
		Stratta, R.J.	14					European Journal of Nuclear Medicine and Molecular Imaging	29	Predictive Value of Tests	474	Children's Hospital Boston	38
		Sasayama, S.	14					Gastroenterology	29	Coronary Vessels	469	University at Buffalo State University of New York	38
		Gibbons, R.J.	14					European Journal of Heart Failure	28	Survival rate	468	The Mount Sinai Medical Center	36
		Lima, J.A.C.	14					Archives Des Maladies Du Coeur Et Des Vaisseaux	28	Acetylsalicylic acid	466	Johns Hopkins Hospital	36
		Kim, Y.H.	14					Clinical Nephrology	28	Heart atrium fibrillation	464	VU University Medical Center	36
		Hanrath, P.	14					Diabetologia	27	Hospitalization	464	University of Tennessee Health Science Center	36
		Weiss, E.G.	14					Respiratory Medicine	27	Surgical technique	463	University of G. d'Annunzio Chieti and Pescara	36
		Tamaki, N.	14					Journal of Pharmacology and Experimental Therapeutics	27	Unclassified drug	451	Azienda Sanitaria Ospedaliera Molinette San Giovanni Battista Di Torino	36
		Buda, A.J.	14					Kardiologia Polska	27	Creatinine	449	Medical College of Virginia	36
		Williams, D.O.	14					Annals of Vascular Surgery	26	Blood Glucose	449	Drexel University College of Medicine	36
		Onorati, F.	14					Revista Medica De Chile	26	Analysis of Variance	448	University of Alberta	36
		Senior, R.	14					Thoracic and Cardiovascular Surgeon	25	Beta adrenergic receptor blocking agent	447	Emory University School of Medicine	35
		Marzilli, M.	14					Resuscitation	25	Risk assessment	445	University of Pittsburgh Medical Center	35
		Virmani, R.	14					Journal of Trauma Injury Infection and Critical Care	25	Survival	441	Saint Michael's Hospital University of Toronto	35
		Savarino, V.	14					World Journal of Surgery	25	Drug Therapy, Combination	439	William Beaumont Hospital	35
		Okada, R.D.	14					Clinica E Investigacion En Ginecologia Y Obstetricia	25	Hemodynamic Processes	439	Heinrich Heine Universitat	35
		Applegate, R.J.	13					Hellenic Journal of Cardiology	25	Disease association	439	Kobenhavns Universitet	35
		Raftery, E.B.	13					European Journal of Echocardiography	25	Dose-Response Relationship, Drug	433	Inserm	34
		DeFronzo, R.A.	13					Obesity Surgery	25	Dipeptidyl carboxypeptidase inhibitor	431	Radboud University Nijmegen Medical Centre	34
		Chaitman, B.R.	13					Coronary Artery Disease	25	Reproducibility of Results	424	Wayne State University	34
		Antman, E.M.	13					International Journal of Obesity	24	Age Factors	422	UniversitatsSpital Bern	34
		Przyklenk, K.	13					Annals of Emergency Medicine	24	Infant	422	University of Texas Medical School at Houston	34
		Levine, R.A.	13					Anticancer Research	24	Kidney Transplantation	418	University of Pennsylvania, School of Medicine	33
		Huikuri, H.V.	13					Journal of the American Society of Nephrology	24	Young Adult	418	Universita degli Studi di Modena e Reggio Emilia	33
		Pennell, D.J.	13					Journal of Cardiology	23	Systolic blood pressure	416	National Institutes of Health, Bethesda	33
		Thomas, J.D.	13					Journal of Human Hypertension	23	Dose response	414	Weill Cornell Medical College	33
		Crijns, H.J.G.M.	13					Hepato Gastroenterology	23	Statistical analysis	410	Henry Ford Hospital	33
		Baroncelli, G.I.	13					Journal of Cardiac Failure	23	Coronary artery blood flow	410	University of Colorado Health Sciences Center	33
		Lie, K.I.	13					Journal of Thrombosis and Thrombolysis	22	Acute heart infarction	405	UT Southwestern Medical Center	33
		Korosoglou, G.	13					Digestive and Liver Disease	22	Stents	404	University of Illinois at Chicago	33
		Ruzyllo, W.	13					Medicina Clinica	22	Myocardial Contraction	401	University of Virginia Medical School	33
		Wijns, W.	13					Anesthesiology	22	Heart left ventricle function	401	Medical University of Warsaw	33
		Gori, T.	13					Journal of Cardiovascular Magnetic Resonance	22	Reference Values	400	Friedrich-Alexander-Universität Erlangen-Nürnberg	32
		Laakso, M.	13					Annals of Noninvasive Electrocardiology	22	Scoring system	397	University of Calgary	32
		Seiler, C.	13					Scandinavian Journal of Gastroenterology	21	Diagnostic accuracy	391	University of Minnesota Medical School	32
		Bertelloni, S.	13					Hormone and Metabolic Research	21	Blood	388	Western University	32
		Ramires, J.A.F.	13					European Journal of Gastroenterology and Hepatology	21	Correlation analysis	388	New York Presbyterian Hospital	32
		Ferrannini, E.	13					Journal of Pediatrics	21	Glucose blood level	383	IRCCS Fondazione Salvatore Maugeri	32
		Giannitsis, E.	13					Knee Surgery Sports Traumatology Arthroscopy	21	Heparin	380	Indiana University School of Medicine Indianapolis	32
		Sicari, R.	13					American Journal of Nephrology	21	Obesity	378	Toronto General Hospital	32
		Verdecchia, P.	13					Journal of Gastrointestinal Surgery	21	Kidney transplantation	377	Montefiore Medical Center	32
		Campistol, J.M.	13					Journal of Interventional Cardiology	20	Prediction	375	University of Sydney	32
		Bonacchi, M.	13					Urology	20	Time	373	Wake Forest University School of Medicine	32
		Ashraf, Q.M.	13					Journal of Parenteral and Enteral Nutrition	20	Chi-Square Distribution	372	Emory University	31
		Nogueras, J.J.	13					Pediatric Transplantation	20	Diagnosis	372	University of Florida College of Medicine	31
		Yu, C.M.	13					European Journal of Endocrinology	20	Cohort Studies	372	Universidade de Sao Paulo - USP	31
		Walsh, R.A.	13					Pediatric Research	20	Coronary Artery Bypass	369	Universita degli Studi di Catania	31
		Faries, P.L.	13					Journal of Nephrology	20	Coronary artery bypass graft	368	Hospital Universitari de Bellvitge	31
		Francis, D.P.	13					Nephron	20	Myocardial Ischemia	365	Methodist Hospital Houston	31
		Favia, G.	13					Journal of Clinical Anesthesia	19	Postoperative period	362	Centre Hospitalier Universitaire Vaudois	31
		Walther, T.	13					British Journal of Clinical Pharmacology	19	Coronary artery obstruction	362	Rabin Medical Center Israel	30
		Undefined	3					Cardiovascular Drugs and Therapy	19	Graft survival	357	University Central Hospital Kuopio	30
