# Supplementary material for: A surge of p-values between 0.041 and 0.049 in recent decades (but negative results are increasing rapidly too)
Source: PeerJ. 2015 Jan 22;3:e733. doi: 10.7717/peerj.733 (PMC4312079; doi:10.7717/peerj.733)
Supplement: Supplemental Information [file peerj-03-733-s007.zip › Supplementary material/Searches_15_nov_2014/041.csv]

Scopus refine results values
Your query : (ABS(({significant difference} OR {significant differences} OR {significantly different} OR {differed significantly}) AND NOT ({no significant difference} OR {no significant differences} OR {no statistically significant difference} OR {no statistically significant differences} OR {not significantly different} OR {did not differ significantly})))
Number of results : 386300
YEAR		AUTHOR NAME		SUBJECT AREA		DOCUMENT TYPE		SOURCE TITLE		KEYWORD		AFFILIATION		COUNTRY		SOURCE TYPE		LANGUAGE
2015	137	Li, W.	119	Agricultural and Biological Sciences	58263	Article	341132	Plos One	1968	Article	214834	Universidade de Sao Paulo - USP	2418	United States	100002	Journals	367214	English	338078
2014	22804	Wang, Y.	94	Arts and Humanities	2949	Conference Paper	22731	Chinese Journal of Clinical Rehabilitation	1577	Human	179142	VA Medical Center	2338	China	31558	Conference Proceedings	13414	Chinese	19820
2013	27816	Wang, W.	92	Biochemistry, Genetics and Molecular Biology	60943	Review	8870	Acta Horticulturae	1174	Female	140988	University of Toronto	1557	United Kingdom	25362	Book Series	3876	Spanish	6639
2012	26379	Tsai, F.J.	82	Business, Management and Accounting	4410	Article in Press	3639	Proceedings of SPIE the International Society for Optical Engineering	789	Male	137869	University of Washington Seattle	1433	Germany	22622	Books	993	German	5344
2011	25058	Chen, W.	77	Chemical Engineering	7729	Book Chapter	656	Cancer	726	Humans	125108	University of Florida	1281	Japan	19165	Trade Publications	694	Portuguese	3585
2010	22555	Zhang, W.	74	Chemistry	15334	Short Survey	245	Biochemistry	695	Adult	112861	UC Davis	1260	Italy	15115	Reports	40	Japanese	3050
2009	20802	Liu, W.	71	Computer Science	7820	Note	178	Journal of Biological Chemistry	656	Controlled study	106783	The University of British Columbia	1247	Canada	14419	Undefined	69	French	2568
2008	19576	Li, Y.	63	Decision Sciences	1586	Letter	96	Journal of Clinical Rehabilitative Tissue Engineering Research	582	Priority journal	92949	Ohio State University	1228	Spain	13171			Polish	1867
2007	18069	Wang, T.	59	Dentistry	9502	Book	60	Journal of Agricultural and Food Chemistry	579	Major clinical study	62884	University of Minnesota Twin Cities	1227	France	11949			Russian	1578
2006	16710	Sugimachi, K.	58	Earth and Planetary Sciences	15288	Editorial	55	Investigative Ophthalmology and Visual Science	570	Aged	60512	Peking University	1218	Australia	10991			Italian	1504
2005	15190	Zhang, W.	56	Economics, Econometrics and Finance	2565	Report	48	Radiology	568	Middle Aged	59857	Universita degli Studi di Roma La Sapienza	1171	Brazil	10539			Turkish	1489
2004	13718	Sheidai, M.	55	Energy	3302	Erratum	16	Journal of Urology	563	Nonhuman	40094	University of California, San Francisco	1153	Turkey	9403			Czech	903
2003	11957	Wang, Y.	54	Engineering	24784	Conference Review	11	Astrophysical Journal	555	Clinical article	36327	University Michigan Ann Arbor	1119	India	8299			Korean	630
2002	11249	Wang, F.	53	Environmental Science	25278	Business Article	5	World Chinese Journal of Digestology	546	Adolescent	34424	University of Wisconsin Madison	1112	Netherlands	7907			Croatian	617
2001	10481	Li, P.	53	Health Professions	12413	Dissertation	4	Journal of Chemical Physics	535	Animals	32145	University of Sydney	1088	South Korea	7050			Serbian	356
2000	10151	Yang, L.	53	Immunology and Microbiology	16246	Abstract Report	3	American Journal of Veterinary Research	520	Animal	24444	UNESP-Universidade Estadual Paulista	1084	Sweden	6588			Hungarian	342
1999	9644	Wang, Y.	53	Materials Science	12030	Undefined	8551	Spine	518	Comparative study	23949	UCL	1083	Iran	6481			Slovak	305
1998	9334	Li, N.	52	Mathematics	3922			World Journal of Gastroenterology	499	Child	22142	Chinese Academy of Sciences	1079	Poland	5895			Persian	245
1997	9322	Li, L.	51	Medicine	188292			Fertility and Sterility	497	Animal experiment	20693	Tehran University of Medical Sciences	1058	Switzerland	4983			Dutch	157
1996	8813	Bener, A.	51	Multidisciplinary	1945			American Journal of Obstetrics and Gynecology	495	Clinical trial	20663	Daneshgahe Azad Eslami	1030	Taiwan	4643			Arabic	157
1995	6387	Wu, W.	50	Neuroscience	17396			Perceptual and Motor Skills	495	Methodology	19139	University of Queensland	1021	Belgium	3979			Bulgarian	157
1994	6046	Liu, B.	50	Nursing	7820			Aquaculture	491	Middle aged	18648	Pennsylvania State University	1010	Denmark	3800			Danish	104
1993	5525	Li, H.	49	Pharmacology, Toxicology and Pharmaceutics	15705			Lecture Notes in Computer Science Including Subseries Lecture Notes in Artificial Intelligence and Lecture Notes in Bioinformatics	488	Aged, 80 and over	17109	Universita degli Studi di Milano	1007	Austria	3539			Romanian	85
1992	5060	Hornero, R.	48	Physics and Astronomy	16993			Zhongguo Zhong Xi Yi Jie He Za Zhi Zhongguo Zhongxiyi Jiehe Zazhi Chinese Journal of Integrated Traditional and Western Medicine Zhongguo Zhong Xi Yi Jie He Xue Hui Zhongguo Zhong Yi Yan Jiu Yuan Zhu Ban	468	Randomized controlled trial	15472	Shanghai Jiaotong University	1005	Israel	3279			Slovene	75
1991	4894	Wang, W.	48	Psychology	14288			Journal of Applied Physics	464	Controlled clinical trial	15397	The University of North Carolina at Chapel Hill	1000	Mexico	3142			Lithuanian	70
1990	4405	Li, F.	48	Social Sciences	16918			National Medical Journal of China	464	Time Factors	15131	University of Oxford	1000	Finland	3140			Bosnian	68
1989	4167	Burger, J.	48	Veterinary	8700			Journal of Prosthetic Dentistry	461	Unclassified drug	14028	University of Alberta	994	Norway	2974			Greek	55
1988	3614	Wang, Y.	47	Undefined	5588			Food Chemistry	460	Rat	13977	University of California, Los Angeles	987	Greece	2956			Norwegian	52
1987	3248	Zhang, W.	46					Shengtai Xuebao Acta Ecologica Sinica	456	Normal human	13659	Ludwig-Maximilians-Universitat Munchen	959	Czech Republic	2935			Hebrew	49
1986	3018	Wang, Q.	45					Journal of the American Chemical Society	453	Treatment Outcome	13498	University of Tokyo	950	Russian Federation	2744			Ukrainian	40
1985	3082	Liu, H.	44					Zhongguo Xiu Fu Chong Jian Wai Ke Za Zhi Zhongguo Xiufu Chongjian Waike Zazhi Chinese Journal of Reparative and Reconstructive Surgery	452	Retrospective Studies	13429	Sun Yat-Sen University	935	South Africa	2420			Swedish	28
1984	2674	Li, P.	44					Forest Ecology and Management	441	Human tissue	12956	Alma Mater Studiorum Universita di Bologna	933	Argentina	2415			Malay	23
1983	2565	Li, M.	43					Hydrobiologia	440	Physiology	12475	King's College London	916	Portugal	2321			Afrikaans	21
1982	2367	Maffulli, N.	43					Journal of Clinical Endocrinology and Metabolism	438	Support, Non-U.S. Gov't	12399	Texas A and M University	900	New Zealand	2286			Thai	17
1981	2309	Zhang, J.	43					Brain Research	429	Metabolism	12392	University of Pennsylvania	899	Hungary	2127			Estonian	12
1980	2171	Liu, F.	43					Proceedings of the National Academy of Sciences of the United States of America	424	Young Adult	12355	University of Pittsburgh	888	Egypt	1897			Finnish	11
1979	2080	Piccione, G.	42					International Journal of Radiation Oncology Biology Physics	424	Animal tissue	12141	Zhejiang University	887	Malaysia	1865			Indonesian	7
1978	1814	Furnham, A.	42					Cancer Research	421	Treatment outcome	12125	University of Melbourne	883	Hong Kong	1802			Catalan	5
1977	1715	Wang, B.	41					SAE Technical Papers	421	Rats	12079	UC Berkeley	880	Nigeria	1719			Azerbaidzhani	5
1976	1671	Chen, G.	41					Chest	418	Follow up	11881	University of Cambridge	867	Croatia	1653			Latvian	3
1975	1571	Garcia-Godoy, F.	41					Chinese Journal of Clinical Oncology	413	Human cell	11848	University of California, San Diego	855	Ireland	1531			Icelandic	2
1974	1360	Kumar, S.	40					Anticancer Research	413	Middle Age	11814	University of Manchester	844	Thailand	1516			Macedonian	2
1973	1126	Yang, Y.	40					American Journal of Cardiology	404	Prospective Studies	11719	Massachusetts General Hospital	841	Chile	1421
1972	479	Tsai, C.H.	40					International Journal of Ophthalmology	400	Prognosis	11374	Inserm	833	Pakistan	1390
1971	413	Powers, J.M.	40					Chinese Medical Journal	398	Statistical significance	11200	Helsingin Yliopisto	826	Saudi Arabia	1204
1970	436	He, L.	40					Physical Review B Condensed Matter and Materials Physics	396	Comparative Study	11025	Kyoto University	826	Singapore	1135
1969	332	Maehara, Y.	40					Pediatrics	390	Questionnaire	10608	Universidade Estadual de Campinas	824	Slovakia	1001
1968	277	Nakayama, T.	39					Cochrane Database of Systematic Reviews Online	384	Animal model	10534	Imperial College London	815	Serbia	974
1967	214	Wei, W.	39					Transplantation Proceedings	383	Child, Preschool	10222	Mayo Clinic	810	Colombia	901
1966	238	Moller, H.J.	39					Marine Biology	367	Risk Factors	10186	Sichuan University	808	Slovenia	884
1965	173	Zhang, M.	38					Archives of Physical Medicine and Rehabilitation	366	Retrospective study	10011	Seoul National University	803	Romania	814
1964	134	Chen, L.	38					Marine Ecology Progress Series	364	Drug effect	9724	Harvard Medical School	802	Venezuela	750
1963	115	Bau, D.T.	38					Neuroscience Letters	357	Pathology	9397	McGill University	801	Tunisia	598
1962	94	Li, Q.	37					Journal of Endodontics	357	United States	9378	Karolinska Institutet	801	Cuba	585
1961	67	Li, M.	37					Circulation	356	Follow-Up Studies	9355	University of Arizona	798	Bulgaria	549
1960	69	Li, L.	37					Urology	355	Genotype	9268	Michigan State University	793	Kenya	453
1959	76	Reiser, M.F.	37					Human Reproduction	352	Case-Control Studies	9256	CNRS Centre National de la Recherche Scientifique	791	Jordan	416
1958	61	Vasku, A.	37					Blood	351	Age	9186	Charite - Universitatsmedizin Berlin	785	Ethiopia	398
1957	47	Link, T.M.	36					Applied and Environmental Microbiology	340	Questionnaires	9183	Universitat de Barcelona	779	Ukraine	381
1956	37	Bishara, S.E.	36					Journal of Strength and Conditioning Research	340	Risk factor	9105	Lunds Universitet	779	Indonesia	371
1955	48	Wang, W.	36					Science of the Total Environment	336	Analysis of Variance	9067	North Carolina State University	773	Yugoslavia	360
1954	43	Soma, M.	36					Chinese Journal of Cancer Prevention and Treatment	335	Genetics	9045	Cornell University	773	Philippines	326
1953	37	Fujisawa, M.	36					Laryngoscope	328	Pregnancy	8803	Erasmus University Medical Center	771	Bangladesh	316
1952	30	Mori, M.	35					Journal of Applied Physiology	321	Animalia	8763	Charles University in Prague	769	United Arab Emirates	316
1951	37	An, K.N.	35					Journal of Periodontology	318	Human experiment	8729	Duke University School of Medicine	761	Estonia	299
1950	30	Li, H.	34					Chinese Ophthalmic Research	317	Sex difference	8560	The University of Georgia	761	Lithuania	278
1949	21	Lippi, G.	34					American Journal of Roentgenology	315	Disease severity	8516	Huazhong University of Science and Technology	757	Germany (Democratic Republic, DDR)	269
1948	17	Houghton, P.J.	34					Nan Fang Yi Ke Da Xue Xue Bao Journal of Southern Medical University	315	Blood	8457	Karolinska University Hospital	756	Czechoslovakia	258
1947	14	Yang, J.	34					Advanced Materials Research	315	Drug efficacy	8320	Universitat Heidelberg	753	Kuwait	253
1946	8	Gorlick, R.	34					Plant and Soil	315	Prospective study	8315	Universiteit Gent	744	Bosnia and Herzegovina	229
1945	7	Gochfeld, M.	34					Journal of Clinical Oncology	305	Infant	8310	Universita degli Studi di Padova	740	Morocco	227
1944	9	Wang, L.	34					Journal of Physical Chemistry B	299	Mouse	8157	Fudan University	735	Russia	216
1943	9	Chen, T.	34					Journal of Molecular Biology	299	Reproducibility of Results	7843	Purdue University	734	Peru	210
1942	11	Lin, C.C.	33					Astronomy and Astrophysics	298	Animal cell	7809	Wageningen University and Research Centre	730	Lebanon	208
1941	12	Fernandez, A.	33					British Journal of Cancer	297	Protein expression	7768	University of Maryland	730	Puerto Rico	204
1940	6	Wang, Y.	33					Annals of Thoracic Surgery	293	Chemistry	7747	Kyushu University	720	Iceland	203
1939	5	Boldt, J.	33					Medicine and Science in Sports and Exercise	286	Prevalence	7710	Stanford University	705	Uruguay	202
1938	6	Pinheiro, A.L.B.	33					Theriogenology	286	Age Factors	7663	Iowa State University	694	Tanzania	193
1937	3	Chen, H.	32					Zhonghua Yi Xue Za Zhi	285	Mice	7662	Universidade Federal de Sao Paulo	687	Ghana	190
1936	5	Miyake, H.	32					Journal of the American College of Cardiology	280	Immunohistochemistry	7555	Kobenhavns Universitet	678	Algeria	177
1935	9	Zhang, N.	32					Chinese Journal of Medical Imaging Technology	279	Statistical analysis	7274	University of Texas at Austin	673	Uganda	169
1934	8	Larijani, B.	32					Critical Care Medicine	279	Psychological aspect	7271	Universite de Montreal	671	Viet Nam	169
1933	3	Kolb, E.A.	32					Journal of Magnetic Resonance Imaging	274	Scoring system	7180	Johns Hopkins University	667	Sri Lanka	166
1932	4	Ferrari, M.	31					Journal of Rheumatology	273	Pathophysiology	7160	University of Texas M. D. Anderson Cancer Center	664	Cyprus	162
1931	4	Piattelli, A.	31					European Radiology	267	Preschool child	6712	USDA Agricultural Research Service, Washington DC	663	Iraq	162
1930	7	Yang, L.	31					Biochemical and Biophysical Research Communications	267	Mortality	6624	University of New South Wales UNSW Australia	663	Costa Rica	160
1929	2	Maris, J.M.	31					Psychological Reports	266	Time	6592	Universita degli Studi di Torino	655	Macedonia	144
1928	1	Wang, Q.	30					American Journal of Ophthalmology	265	Review	6592	Russian Academy of Sciences	651	Sudan	141
1927	3	Keir, S.T.	30					Stroke	263	Histology	6509	University of Calgary	646	Oman	141
1925	1	Johnston, W.M.	29					Monthly Notices of the Royal Astronomical Society	263	Sensitivity and Specificity	6478	Monash University	646	Latvia	139
1922	1	Reynolds, C.P.	29					Journal of Clinical Periodontology	262	Support, U.S. Gov't, P.H.S.	6316	University of Birmingham	642	Cameroon	136
1920	1	Darzi, A.	29					Journal of Pediatrics	260	Correlation analysis	6264	Katholieke Universiteit Leuven	642	Zimbabwe	131
1918	2	Weinreb, R.N.	29					Zhonghua Liu Xing Bing Xue Za Zhi Zhonghua Liuxingbingxue Zazhi	259	Diagnosis	6209	Western University	634	Syrian Arab Republic	128
		Malaguarnera, M.	29					Asian Pacific Journal of Cancer Prevention	257	China	6159	Universita degli Studi di Napoli Federico II	633	Qatar	126
		Li, L.	29					Journal of Affective Disorders	255	Intermethod comparison	6112	University of Western Australia	631	Nepal	116
		Li, T.	29					Journal of the Science of Food and Agriculture	252	Analysis of variance	6013	Universitetet i Oslo	629	Senegal	105
		Li, L.	28					Clinical Cancer Research	252	In vitro study	5943	University of Chicago	628	Panama	105
		Hamm, B.	28					American Journal of Neuroradiology	252	Histopathology	5870	David Geffen School of Medicine at UCLA	627	Belarus	103
		Pashley, D.H.	28					Transplantation	251	Sex Factors	5858	Consiglio Nazionale delle Ricerche	623	Ecuador	94
		Feng, G.	28					Gynecologic Oncology	248	School child	5857	Eidgenossische Technische Hochschule Zurich	619	Benin	87
		Li, H.	28					Dental Materials	248	Cross-Sectional Studies	5815	University of Illinois at Chicago	616	Malawi	85
		Addy, M.	28					Neurology	247	Outcome assessment	5789	Brigham and Women's Hospital	615	Trinidad and Tobago	84
		Sun, W.	28					Progress in Biomedical Optics and Imaging Proceedings of SPIE	247	Disease association	5726	Universidad Nacional Autonoma de Mexico	613	Jamaica	83
		Greenough, A.	27					Journal of Biomechanics	246	Statistics	5701	Columbia University in the City of New York	612	Burkina Faso	78
		Wang, F.	27					Scientia Horticulturae	245	Body mass	5648	Universitat Gottingen	612	Botswana	71
		Gonzalez-Gay, M.A.	27					Zhongguo Zhongyao Zazhi	244	Infant, Newborn	5592	The University of Hong Kong	610	Cote d'Ivoire	65
		Kang, M.H.	27					Psychiatry Research	243	Polymerase chain reaction	5587	McMaster University	609	Bahrain	60
		Tay, F.R.	27					American Journal of Psychiatry	241	Risk assessment	5491	Universitat Wien	608	Luxembourg	60
		Hetzer, R.	27					American Journal of Physical Anthropology	233	English Abstract	5418	China Medical University Shenyang	606	Georgia	57
		Labelle, H.	27					Neuroimage	233	Gene expression	5289	University of Southern California	606	Libyan Arab Jamahiriya	54
		Abbate, R.	27					Journal of Dentistry	230	Reference Values	5185	University of Iowa	605	Bolivia	51
		Tsai, C.W.	27					International Journal of Cardiology	227	Gene frequency	5164	Massachusetts Institute of Technology	599	Kazakhstan	50
		Xu, J.	27					Journal of Vascular Surgery	220	Severity of Illness Index	5121	Universita degli Studi di Firenze	594	Zambia	48
		Sun, J.	26					Geochimica Et Cosmochimica Acta	217	Newborn	5115	Virginia Polytechnic Institute and State University	586	Palestine	44
		Boerwinkle, E.	26					Clinical Oral Implants Research	216	Nuclear magnetic resonance imaging	5034	University of Tehran	584	Papua New Guinea	42
		Smith, M.A.	26					Knee Surgery Sports Traumatology Arthroscopy	215	Sensitivity and specificity	5027	Technische Universitat Munchen	583	Guatemala	41
		Fazio, F.	26					Applied Physics Letters	214	Double-Blind Method	5017	Aristoteleion Panepistimion Thessalonikis	581	Malta	40
		Carol, H.	26					International Endodontic Journal	213	Incidence	5004	Medizinische Universitat Wien	576	Armenia	40
		Steinhardt, M.	26					American Journal of Gastroenterology	210	Depression	4989	University of Leeds	576	Mali	38
		Worthington, H.V.	25					Journal of Jilin University Medicine Edition	209	Hypertension	4949	Academic Medical Centre, University of Amsterdam	574	Congo	37
		Saletu, B.	25					Nephrology Dialysis Transplantation	206	Quality of life	4937	Washington University in St. Louis, School of Medicine	574	Mongolia	37
		Gensini, G.F.	25					Arthritis and Rheumatism	204	Cancer staging	4808	Indiana University	572	Mozambique	35
		Chen, X.	25					Journal of Geophysical Research Atmospheres	202	Double blind procedure	4785	Hacettepe Universitesi	567	New Caledonia	34
		Lock, R.	24					Analytical Chemistry	202	Nucleotide sequence	4689	University of Edinburgh	567	Yemen	34
		Partin, A.W.	24					Schizophrenia Research	198	Brain	4632	Goteborgs Universitet	562	Gambia	33
		Wang, B.	24					Forensic Science International	197	Conference paper	4532	University of Utah	562	Azerbaijan	33
		Rokach, A.	24					European Urology	196	Liver	4529	University of Missouri-Columbia	560	Niger	33
		Yang, M.	24					Annals of Surgery	193	Therapy	4484	University of Kentucky	560	Brunei Darussalam	32
		Chen, W.C.	23					Annual International Conference of the IEEE Engineering in Medicine and Biology Proceedings	189	Body weight	4434	Yale University	559	Albania	32
		Yasui-Furukori, N.	23					Macromolecules	189	Cancer survival	4430	Universidad Complutense de Madrid	559	Uzbekistan	32
		Wan, L.	23					Journal of Allergy and Clinical Immunology	187	Aging	4428	Baylor College of Medicine	555	Madagascar	31
		Wang, P.	23					BJU International	186	Prediction	4329	Colorado State University	553	Montenegro	30
		Wu, J.	22					European Archives of Oto Rhino Laryngology	185	Case control study	4325	Osaka University	548	Gabon	28
		Rosenstiel, S.F.	22					Operative Dentistry	178	Placebo	4307	University of Bristol	547	Cambodia	27
		Montes-Mico, R.	22					Annals of Surgical Oncology	178	Enzyme activity	4265	University of Athens	545	Macao	27
		Jacobs, R.	22					BMC Genomics	177	Quantitative analysis	4240	Capital Medical University China	544	Moldova	26
		O'Brien, S.	22					Ultrasound in Medicine and Biology	173	Molecular Sequence Data	4221	University of Sheffield	542	Paraguay	24
		Morton, C.L.	22					American Journal of Respiratory and Critical Care Medicine	172	Phenotype	4153	University of Glasgow	540	French Polynesia	22
		Zwinderman, A.H.	22					Cochrane Database of Systematic Reviews	171	Magnetic Resonance Imaging	4111	Northwestern University	539	Laos	21
		Wiltfang, J.	21					Physical Review Letters	171	Glucose	4111	Cardiff University	539	Rwanda	21
		Heller, M.	21					BMC Cancer	163	Biological Markers	4068	Sveriges lantbruksuniversitet	539	Fiji	21
		Watts, D.C.	21					Academic Radiology	160	Cross-sectional study	4059	University of Zagreb School of Medicine	538	Greenland	21
		Stein, D.J.	21					Archives of Gynecology and Obstetrics	158	Predictive Value of Tests	4054	Louisiana State University	538	Nicaragua	20
		Kern, M.	20					Journal of Dental Research	147	Clinical feature	4044	University of Nottingham	537	Mauritius	20
		Chiu, C.F.	20					BMC Public Health	147	Evaluation	4042	Leiden University Medical Center - LUMC	537	Namibia	19
		Rofstad, E.K.	19					Medical Care	146	Cohort Studies	4028	University Medical Center Utrecht	537	Monaco	19
		Liu, X.	19					Pharmacology Biochemistry and Behavior	145	Genetic variability	4001	UC Irvine	536	Swaziland	18
		Liu, R.	19					Journal of Gastroenterology and Hepatology Australia	140	Kinetics	3970	Radboud University Nijmegen Medical Centre	535	Guam	17
		Ohashi, Y.	19					Journal of Proteome Research	127	Temperature	3968	Hokkaido University	535	El Salvador	14
		Eisenmann, J.C.	19					Biomed Research International	122	Smoking	3929	Universidade Federal do Rio de Janeiro	532	Angola	14
		Amorim, A.	18					Ultrasound in Obstetrics and Gynecology	120	Biomechanics	3919	University of Liverpool	530	Barbados	14
		Orfao, A.	18					Genetics and Molecular Research	118	Computer assisted tomography	3915	Universita di Pisa	530	Guinea-Bissau	13
		Szemraj, J.	17					Scientific World Journal	110	Dose-Response Relationship, Drug	3898	Medizinische Hochschule Hannover MHH	529	Dominican Republic	12
		Wang, C.	17					BMC Musculoskeletal Disorders	103	Obesity	3883	Universitat Bern	528	French Guiana	12
		Fossa, S.D.	17					Environmental Research	87	Classification	3839	Universidade Federal do Rio Grande do Sul	527	Togo	12
		Ohtomo, K.	17					Pediatric Blood and Cancer	86	Dose response	3827	University at Buffalo State University of New York	526	Sierra Leone	12
		Meltzer, H.Y.	16					BMC Infectious Diseases	86	Oral drug administration	3826	Case Western Reserve University	525	Honduras	12
		Wikesjo, U.M.E.	16					Journal of Clinical and Diagnostic Research	85	Hospitalization	3799	Universidad de Buenos Aires	525	Myanmar	12
		Zhang, Y.	16					NMR in Biomedicine	78	Demography	3796	National Taiwan University	523	North Korea	11
		Undefined	243					Undefined	617	Statistics, Nonparametric	3789	Universitat Zurich	523	Guadeloupe	11
