# Supplementary material for: A surge of p-values between 0.041 and 0.049 in recent decades (but negative results are increasing rapidly too)
Source: PeerJ. 2015 Jan 22;3:e733. doi: 10.7717/peerj.733 (PMC4312079; doi:10.7717/peerj.733)
Supplement: Supplemental Information [file peerj-03-733-s007.zip › Supplementary material/Searches_15_nov_2014/042.csv]

Scopus refine results values
Your query : (ABS({no significant difference} OR {no significant differences} OR {no statistically significant difference} OR {no statistically significant differences} OR {not significantly different} OR {did not differ significantly}))
Number of results : 515765
YEAR		AUTHOR NAME		SUBJECT AREA		DOCUMENT TYPE		SOURCE TITLE		KEYWORD		AFFILIATION		COUNTRY		SOURCE TYPE		LANGUAGE
2015	97	Li, W.	179	Agricultural and Biological Sciences	64611	Article	474182	Plos One	2006	Article	353680	VA Medical Center	4815	United States	134273	Journals	508086	English	456243
2014	27102	Nicolaides, K.H.	147	Arts and Humanities	1931	Conference Paper	14191	Cochrane Database of Systematic Reviews Online	1727	Human	315518	Universidade de Sao Paulo - USP	3033	Japan	41051	Conference Proceedings	4263	Chinese	26869
2013	32821	Wang, W.	146	Biochemistry, Genetics and Molecular Biology	86494	Review	11897	Chinese Journal of Clinical Rehabilitation	1526	Female	264207	University of Toronto	2304	China	39343	Book Series	2620	Japanese	7839
2012	31005	Liu, W.	138	Business, Management and Accounting	1821	Article in Press	4926	American Journal of Cardiology	1360	Male	260922	University of California, San Francisco	2095	United Kingdom	38253	Books	406	German	5721
2011	28508	Zhang, W.	128	Chemical Engineering	4666	Book Chapter	251	Journal of Clinical Endocrinology and Metabolism	1357	Humans	219644	Mayo Clinic	2064	Germany	24901	Trade Publications	257	Spanish	5057
2010	26262	Chen, W.	127	Chemistry	8353	Note	214	Journal of Clinical Rehabilitative Tissue Engineering Research	1327	Adult	214237	University of Washington Seattle	1866	Canada	19626	Reports	15	Portuguese	3397
2009	24817	Sugimachi, K.	120	Computer Science	2740	Short Survey	212	Journal of Urology	1303	Controlled study	210268	UCL	1796	Italy	16981	Undefined	118	French	3198
2008	23314	Wang, Y.	113	Decision Sciences	1582	Letter	104	Aquaculture	1295	Priority journal	178131	University of Florida	1786	Turkey	15481			Turkish	2495
2007	22009	Tsai, F.J.	111	Dentistry	15638	Report	30	American Journal of Obstetrics and Gynecology	1269	Major clinical study	122473	King's College London	1751	Australia	14841			Polish	1946
2006	20913	Wang, T.	96	Earth and Planetary Sciences	6530	Editorial	29	Fertility and Sterility	1268	Aged	118484	Peking University	1726	France	14104			Italian	1443
2005	19520	Tagami, J.	95	Economics, Econometrics and Finance	990	Erratum	12	American Journal of Clinical Nutrition	1254	Middle Aged	114657	The University of British Columbia	1717	Spain	12117			Korean	1266
2004	18037	Lipworth, B.J.	95	Energy	1100	Abstract Report	5	Acta Horticulturae	1239	Clinical article	77648	Tehran University of Medical Sciences	1716	Brazil	12113			Russian	967
2003	16383	An, K.N.	93	Engineering	12136	Book	4	Cancer	1207	Nonhuman	66736	Massachusetts General Hospital	1686	South Korea	11958			Czech	726
2002	15459	Wang, F.	89	Environmental Science	21718	Conference Review	1	Investigative Ophthalmology and Visual Science	1194	Adolescent	59480	Karolinska University Hospital	1662	Netherlands	11594			Croatian	523
2001	15031	Miyake, H.	88	Health Professions	18155	Undefined	9707	Circulation	1126	Clinical trial	56422	University of Sydney	1642	Sweden	10288			Hungarian	295
2000	14807	Kamidono, S.	86	Immunology and Microbiology	24633			Chest	1113	Animals	54024	Ohio State University	1629	Iran	7713			Serbian	280
1999	14362	Romero, R.	85	Materials Science	5261			Brain Research	1090	Randomized controlled trial	48210	UC Davis	1623	India	7598			Persian	261
1998	13937	Zurakowski, D.	85	Mathematics	2103			Annals of Thoracic Surgery	1069	Animal	45563	Erasmus University Medical Center	1613	Taiwan	6645			Dutch	253
1997	14078	Ogihara, T.	83	Medicine	338622			National Medical Journal of China	1009	Animal experiment	45381	University of Minnesota Twin Cities	1608	Denmark	6203			Danish	231
1996	13660	Fujisawa, M.	82	Multidisciplinary	1271			Anesthesia and Analgesia	992	Controlled clinical trial	44268	Sichuan University	1607	Switzerland	5986			Arabic	212
1995	10733	Meltzer, H.Y.	81	Neuroscience	29674			Journal of Applied Physiology	957	Comparative study	40757	Sun Yat-Sen University	1547	Belgium	5363			Slovak	197
1994	9946	Davidson, B.R.	81	Nursing	10603			Human Reproduction	955	Treatment Outcome	37633	Shanghai Jiaotong University	1542	Poland	5347			Bulgarian	160
1993	9054	Gurusamy, K.S.	80	Pharmacology, Toxicology and Pharmaceutics	28920			Spine	954	Child	36891	University of Melbourne	1519	Israel	4531			Romanian	97
1992	8611	Pashley, D.H.	78	Physics and Astronomy	6224			Obstetrics and Gynecology	953	Time Factors	32804	Harvard Medical School	1499	Finland	4417			Norwegian	88
1991	8005	Stone, G.W.	77	Psychology	14451			Pediatrics	912	Treatment outcome	32421	Duke University School of Medicine	1445	Norway	4284			Hebrew	88
1990	7308	Lee, S.D.	75	Social Sciences	10432			World Journal of Gastroenterology	902	Aged, 80 and over	32116	Kyushu University	1424	Austria	4119			Lithuanian	81
1989	6973	Arakawa, S.	74	Veterinary	13945			International Journal of Radiation Oncology Biology Physics	887	Methodology	31332	Brigham and Women's Hospital	1410	Greece	3480			Thai	60
1988	6177	Liu, H.	74	Undefined	7489			Chinese Medical Journal	871	Rat	30996	Cleveland Clinic Foundation	1361	New Zealand	3230			Greek	59
1987	5358	Wang, Y.	73					Journal of Clinical Oncology	868	Middle aged	29595	The University of North Carolina at Chapel Hill	1361	Thailand	3138			Slovene	41
1986	4929	Liu, B.	73					Radiology	861	Retrospective Studies	29500	Kyoto University	1345	South Africa	2979			Bosnian	32
1985	5278	Greenough, A.	72					Urology	854	Prospective Studies	29130	Karolinska Institutet	1344	Egypt	2818			Swedish	27
1984	4586	Li, P.	72					Transplantation Proceedings	844	Follow up	28396	University of Tokyo	1341	Hong Kong	2470			Ukrainian	25
1983	4200	Lee, M.G.	72					World Chinese Journal of Digestology	829	Rats	27396	University of Pennsylvania	1331	Mexico	2459			Finnish	14
1982	3948	Gluud, C.	72					Theriogenology	818	Support, Non-U.S. Gov't	27085	University of Alberta	1316	Nigeria	2370			Afrikaans	13
1981	3769	Li, N.	72					American Heart Journal	812	Middle Age	26456	Inserm	1311	Czech Republic	2265			Malay	9
1980	3567	Kohno, S.	71					British Journal of Anaesthesia	808	Normal human	24360	University of Wisconsin Madison	1309	Malaysia	2055			Icelandic	9
1979	3203	Schomig, A.	71					Journal of Endodontics	804	Drug efficacy	24309	University of Queensland	1305	Argentina	2018			Estonian	9
1978	2848	Hop, W.C.J.	71					Journal of Thoracic and Cardiovascular Surgery	798	Animal tissue	24285	Seoul National University	1294	Ireland	1997			Catalan	8
1977	2606	Fava, M.	71					American Journal of Veterinary Research	792	Animal model	23158	University of Pittsburgh	1277	Portugal	1941			Indonesian	7
1976	2619	Li, L.	70					New England Journal of Medicine	789	Comparative Study	22743	Ludwig-Maximilians-Universitat Munchen	1274	Hungary	1836			Latvian	2
1975	2376	Esposito, M.	70					Poultry Science	788	Follow-Up Studies	22626	University Michigan Ann Arbor	1265	Saudi Arabia	1625			Macedonian	1
1974	2007	Gonzalez-Gay, M.A.	69					Journal of the American College of Cardiology	787	Drug effect	22451	Zhejiang University	1256	Singapore	1593			Urdu	1
1973	1612	Lamers, C.B.H.W.	69					Cochrane Database of Systematic Reviews	770	Retrospective study	21024	University of California, San Diego	1251	Croatia	1357
1972	544	Wu, W.	68					Transplantation	759	Unclassified drug	20558	University of California, Los Angeles	1242	Chile	1147
1971	384	Lip, G.Y.H.	68					Hepato Gastroenterology	755	Pregnancy	20105	UNESP-Universidade Estadual Paulista	1234	Russian Federation	1102
1970	372	Li, J.	68					Medicine and Science in Sports and Exercise	744	Human tissue	19808	Charite - Universitatsmedizin Berlin	1232	Pakistan	1020
1969	337	Yang, L.	68					American Journal of Roentgenology	740	Physiology	19761	Universita degli Studi di Milano	1223	Slovenia	751
1968	300	Wang, B.	67					Zhongguo Xiu Fu Chong Jian Wai Ke Za Zhi Zhongguo Xiufu Chongjian Waike Zazhi Chinese Journal of Reparative and Reconstructive Surgery	738	Human cell	19324	Academic Medical Centre, University of Amsterdam	1218	Slovakia	702
1967	256	Tay, F.R.	67					Neuroscience Letters	736	Young Adult	19191	Washington University in St. Louis, School of Medicine	1204	Colombia	639
1966	252	Saruta, T.	67					Journal of Vascular Surgery	733	Prospective study	18811	Huazhong University of Science and Technology	1183	Serbia	639
1965	186	Worthington, H.V.	67					Critical Care Medicine	709	Metabolism	18742	Universidade Estadual de Campinas	1159	Jordan	600
1964	155	Greenblatt, D.J.	66					Journal of Cataract and Refractive Surgery	706	Child, Preschool	18362	University of Texas M. D. Anderson Cancer Center	1125	Kenya	564
1963	113	Wang, W.	66					American Journal of Sports Medicine	702	Statistical significance	17917	Kobenhavns Universitet	1124	Romania	540
1962	118	Jang, Y.	65					Journal of Periodontology	701	Risk Factors	17277	Baylor College of Medicine	1123	Venezuela	512
1961	102	Attin, T.	65					Digestive Diseases and Sciences	691	Human experiment	16822	Universita degli Studi di Roma La Sapienza	1116	Philippines	476
1960	80	Califf, R.M.	64					Journal of Pediatrics	691	Double-Blind Method	16519	David Geffen School of Medicine at UCLA	1115	Tunisia	461
1959	72	Holgate, S.T.	64					Journal of Surgical Research	674	Prognosis	16424	Radboud University Nijmegen Medical Centre	1106	Indonesia	456
1958	62	Bloom, S.R.	64					European Journal of Clinical Pharmacology	661	Infant	16034	Universitat Heidelberg	1093	Bulgaria	413
1957	42	Liu, F.	64					Journal of Strength and Conditioning Research	660	Case-Control Studies	15837	McGill University	1073	Bangladesh	398
1956	39	Sheiner, E.	64					Surgical Endoscopy and Other Interventional Techniques	659	Blood	15622	Alma Mater Studiorum Universita di Bologna	1073	Kuwait	376
1955	48	Li, H.	63					Anesthesiology	652	Double blind procedure	15451	Fudan University	1038	Cuba	373
1954	62	Chayama, K.	63					Blood	645	Disease severity	15247	Yale University School of Medicine	1033	Yugoslavia	347
1953	58	Holmes, D.R.	63					Cancer Research	638	Intermethod comparison	15048	University Medical Center Utrecht	1025	United Arab Emirates	338
1952	38	Tsai, C.H.	62					Journal of Bone and Joint Surgery Series A	627	Age	14639	University of Manchester	1024	Lebanon	322
1951	38	Li, L.	61					British Journal of Cancer	623	Risk factor	14468	Leiden University Medical Center - LUMC	1020	Ethiopia	305
1950	35	Shimada, M.	61					Diabetes Care	619	Outcome assessment	14246	Helsingin Yliopisto	1013	Tanzania	298
1949	30	Wang, R.	61					Journal of Rheumatology	617	Mortality	14227	Lunds Universitet	1006	Viet Nam	284
1948	20	Martin, J.	61					Neurology	612	Mouse	14192	Capital Medical University China	991	Uganda	277
1947	17	Wexner, S.D.	61					American Journal of Gastroenterology	610	Animal cell	13973	Johns Hopkins University	987	Estonia	276
1946	16	Ozcan, M.	60					American Journal of Physiology Heart and Circulatory Physiology	608	Analysis of Variance	13831	Medizinische Universitat Wien	982	Ghana	264
1945	9	Craig, J.C.	60					Archives of Physical Medicine and Rehabilitation	606	Pathology	13654	Mahidol University	982	Lithuania	258
1944	7	Hara, I.	59					Asian Australasian Journal of Animal Sciences	605	Animalia	13403	University of Alabama at Birmingham	974	Czechoslovakia	247
1943	17	Moller, H.J.	59					British Journal of Clinical Pharmacology	602	Mice	13133	The University of Hong Kong	962	Germany (Democratic Republic, DDR)	238
1942	14	Colombo, A.	59					Lancet	602	Support, U.S. Gov't, P.H.S.	12910	Texas A and M University	955	Iceland	234
1941	4	Ohashi, Y.	59					Stroke	593	Questionnaire	12381	Goteborgs Universitet	953	Cameroon	232
1940	6	Garcia-Godoy, F.	59					BJU International	586	Prevalence	12347	Western University	949	Peru	224
1939	7	Maehara, Y.	58					Life Sciences	586	Oral drug administration	12283	University of Oxford	948	Puerto Rico	216
1938	10	Tsubota, K.	58					Clinical Endocrinology	585	Genotype	12225	Michigan State University	935	Zimbabwe	213
1937	11	Yamashita, Y.	58					British Journal of Surgery	585	Placebo	12045	McMaster University	934	Sudan	213
1936	8	Reiser, M.	58					Clinical Therapeutics	583	Scoring system	11952	Universidade Federal de Sao Paulo	927	Iraq	206
1935	13	Saito, A.	58					Journal of Prosthetic Dentistry	581	Therapy	11840	University of Birmingham	921	Sri Lanka	198
1934	9	Fu, F.H.	57					Thorax	580	Pathophysiology	11821	Universitetet i Oslo	916	Bosnia and Herzegovina	192
1933	10	Wang, N.	57					Laryngoscope	577	Incidence	11794	Medizinische Hochschule Hannover MHH	908	Morocco	185
1932	7	Vincent, J.L.	57					Perceptual and Motor Skills	568	Hypertension	11761	Stanford University School of Medicine	905	Costa Rica	169
1931	3	Liu, T.	57					Scandinavian Journal of Gastroenterology	566	Age Factors	11756	Monash University	900	Russia	161
1930	1	Erbel, R.	57					Plastic and Reconstructive Surgery	563	Time	11677	University of Western Australia	898	Jamaica	161
1929	2	Kisters, K.	56					Ophthalmology	561	Sex difference	11525	Rigshospitalet	894	Oman	156
1928	3	Li, H.	56					FASEB Journal	555	Protein expression	11356	USDA Agricultural Research Service, Washington DC	890	Uruguay	155
1927	2	Jimenez-Jimenez, F.J.	55					American Journal of Ophthalmology	553	Preschool child	11190	Cornell University	883	Ukraine	154
1925	2	Azizi, F.	55					Journal of Pediatric Surgery	553	Infant, Newborn	11104	Universitair Medisch Centrum Groningen	881	Qatar	140
1923	2	Kumon, H.	55					International Journal of Cardiology	549	Immunohistochemistry	11064	The Johns Hopkins School of Medicine	880	Malawi	125
1919	1	Matsuda, H.	55					Clinica Chimica Acta	543	Postoperative complication	10751	Hacettepe Universitesi	876	Nepal	125
1918	3	Lam, D.S.C.	55					Endocrinology	542	Postoperative Complications	10708	Osaka University Faculty of Medicine	874	Cyprus	124
1917	1	Yang, J.	55					Atherosclerosis	531	Intravenous drug administration	10571	Universite de Montreal	859	Syrian Arab Republic	122
1915	1	Reiser, M.F.	55					Nephrology Dialysis Transplantation	529	Body mass	10543	The University of Georgia	859	Senegal	117
1913	1	Ohlsson, A.	55					British Journal of Ophthalmology	529	Review	10466	University of Iowa	858	Latvia	109
		Li, N.	54					Current Therapeutic Research Clinical and Experimental	529	Diagnosis	10433	University of Liverpool	857	Zambia	106
		Lasserson, T.J.	54					Anticancer Research	528	Blood Pressure	10423	University of New South Wales UNSW Australia	844	Trinidad and Tobago	103
		Zhang, F.	54					European Journal of Cardio Thoracic Surgery	525	Questionnaires	10352	VU University Medical Center	842	Algeria	97
		Habuchi, T.	54					British Medical Journal	524	United States	10276	University of Edinburgh	836	Burkina Faso	94
		Fujimura, A.	54					Gut	522	Drug safety	10116	Universita degli Studi di Padova	835	Macedonia	89
		White, N.J.	54					Zhonghua Yi Xue Za Zhi	518	Genetics	10045	University of Texas Health Science Center at San Antonio	835	Benin	87
		Piattelli, A.	53					World Journal of Surgery	518	Newborn	9930	Imperial College London	834	Ecuador	85
		Mori, M.	53					Acta Anaesthesiologica Scandinavica	517	School child	9874	China Medical University Shenyang	830	Bahrain	82
		Boldt, J.	53					American Journal of Surgery	514	Disease association	9870	University of Cambridge	830	Cote d'Ivoire	78
		Storb, R.	53					International Journal of Ophthalmology	513	Histology	9743	Hokkaido University	826	Panama	69
		Zhang, W.	53					Journal of the Medical Association of Thailand	510	In vitro study	9714	University of Illinois at Chicago	822	Gambia	69
		Reader, A.	52					British Journal of Nutrition	509	Dose-Response Relationship, Drug	9514	Case Western Reserve University	819	Botswana	68
		Li, B.	52					Antimicrobial Agents and Chemotherapy	508	Dose response	9408	University of Arizona	812	Libyan Arab Jamahiriya	66
		Li, T.	51					Hypertension	505	Statistical analysis	9387	University of Calgary	801	Mali	64
		Sessler, D.I.	51					Journal of Physiology	503	Glucose	9346	Helsinki University Central Hospital	796	Luxembourg	61
		Topol, E.J.	51					Knee Surgery Sports Traumatology Arthroscopy	502	Histopathology	9167	Universitat de Barcelona	789	Palestine	57
		Li, M.	51					Annals of Surgery	495	Body weight	9158	University of Glasgow	787	Mozambique	52
		Chang, F.Y.	51					Journal of Clinical Pharmacology	495	Multicenter study	9095	University of Southern California	786	Guatemala	51
		Araie, M.	51					European Journal of Obstetrics Gynecology and Reproductive Biology	492	Liver	9040	Yonsei University College of Medicine	784	Papua New Guinea	49
		Chen, L.	51					Japanese Journal of Anesthesiology	482	Reproducibility of Results	9015	Chinese Academy of Sciences	782	Bolivia	49
		Jonas, J.B.	51					Gynecologic Oncology	476	Surgical technique	8926	Osaka University	779	Congo	47
		Zidek, W.	51					Kidney International	474	Hospitalization	8826	University of Kentucky	774	Gabon	42
		Weinreb, R.N.	50					Journal of Agricultural and Food Chemistry	471	Chemistry	8757	General Hospital of People's Liberation Army	773	Belarus	42
		Wang, Q.	50					Chinese Journal of Clinical Oncology	460	Reference Values	8749	Universiteit Gent	772	Brunei Darussalam	40
		Hortobagyi, G.N.	50					Contraception	455	Postoperative period	8682	SungKyunKwan University, School of Medicine	771	Monaco	40
		Yang, Y.J.	50					Anaesthesia	451	Heart rate	8454	University of Chicago	771	Niger	39
		Qiu, Y.	50					British Journal of Pharmacology	446	Risk assessment	8440	Katholieke Universiteit Leuven	766	Madagascar	39
		Beck, M.	49					Journal of Allergy and Clinical Immunology	443	Insulin	8339	Oregon Health and Science University	762	Malta	39
		Jansen, J.A.	48					Shengtai Xuebao Acta Ecologica Sinica	441	Severity of Illness Index	8275	Universita degli Studi di Napoli Federico II	760	French Polynesia	39
		Zwinderman, A.H.	48					Clinical Science	440	Exercise	8229	National Taiwan University Hospital	754	Georgia	38
		Yu, Y.	48					European Journal of Radiology	438	Sensitivity and Specificity	8158	Cardiff University	753	Rwanda	37
		Reis, B.F.	48					American Journal of Respiratory and Critical Care Medicine	436	Diabetes mellitus	8090	Universitat Bern	752	Cambodia	34
		Li, H.	47					British Journal of Dermatology	427	Cancer survival	7946	Daneshgahe Azad Eslami	750	Yemen	34
		Wang, Y.	47					Archives of Disease in Childhood	423	Rats, Sprague-Dawley	7912	Sahlgrenska Universitetssjukhuset	749	Mongolia	34
		Devroey, P.	47					Operative Dentistry	420	Polymerase chain reaction	7887	Columbia University in the City of New York	748	Laos	32
		Takahashi, K.	47					Journal of Hand Surgery	418	Cohort Studies	7837	Istanbul Universitesi	746	Grenada	31
		Akhondzadeh, S.	47					Journal of Clinical Microbiology	417	Correlation analysis	7729	Universitat Wien	743	New Caledonia	30
		Li, Q.	47					Chinese Journal of Medical Imaging Technology	415	Psychological aspect	7685	Tel Aviv University, Sackler Faculty of Medicine	741	Myanmar	29
		Liu, R.	47					Journal of Shanghai Jiaotong University Medical Science	409	Sex Factors	7684	Universita degli Studi di Torino	741	Honduras	29
		Omata, M.	47					Gastrointestinal Endoscopy	409	Quality of life	7672	Chang Gung Memorial Hospital	741	Guadeloupe	28
		Lonnerdal, B.	46					Zhonghua Fu Chan Ke Za Zhi	408	Drug blood level	7515	University of Adelaide	738	Namibia	28
		Appelbaum, F.R.	46					Diabetes	407	Depression	7502	Peking Union Medical College	735	Albania	28
		Han, I.K.	46					European Radiology	404	Heart Rate	7484	Wayne State University	735	Dominican Republic	26
		Hedayati, M.	45					PACE Pacing and Clinical Electrophysiology	400	Survival rate	7447	Tohoku University School of Medicine	735	Nicaragua	26
		Puri, P.	44					European Journal of Pharmacology	396	Analysis of variance	7418	North Carolina State University	734	Paraguay	25
		Rosenheck, R.A.	44					Zhonghua Wai Ke Za Zhi Chinese Journal of Surgery	392	Body Weight	7411	Pfizer	722	Liechtenstein	25
		Montes-Mico, R.	44					Current Medical Research and Opinion	388	Survival	7405	Aarhus Universitet	722	Greenland	24
		Kass, P.H.	44					American Journal of Neuroradiology	383	Cancer staging	7388	Hospital for Sick Children University of Toronto	719	Swaziland	24
		Sibai, B.M.	44					Annals of Surgical Oncology	380	English Abstract	7345	Nagoya University	717	North Korea	21
		Jansen, J.B.M.J.	43					Diabetic Medicine	379	Aging	7331	National Yang-Ming University Taiwan	717	Mauritius	21
		Zhang, W.	43					Journal of Gastroenterology and Hepatology Australia	376	Survival Rate	7325	Northwestern University Feinberg School of Medicine	716	Kazakhstan	21
		Wang, F.	43					Neurosurgery	375	Random Allocation	7325	Maastricht University	706	Barbados	20
		Lee, S.E.	42					Nan Fang Yi Ke Da Xue Xue Bao Journal of Southern Medical University	373	Nuclear magnetic resonance imaging	7297	Pennsylvania State University	704	Armenia	20
		Oshika, T.	42					Chinese Journal of Applied Ecology	373	Conference paper	7283	Columbia University, College of Physicians and Surgeons	703	Montenegro	20
		Chen, L.	41					Journal of Jilin University Medicine Edition	363	Blood pressure	7275	Southern Medical University	699	Sierra Leone	19
		Chaiworapongsa, T.	41					Journal of Trauma Injury Infection and Critical Care	348	Cross-Sectional Studies	7175	Tokyo Medical and Dental University	699	Fiji	17
		Hassan, S.S.	41					Chinese Journal of Cancer Prevention and Treatment	344	Enzyme linked immunosorbent assay	7147	Newcastle University, United Kingdom	692	El Salvador	16
		Ohtomo, K.	39					Journal of Magnetic Resonance Imaging	339	Statistics, Nonparametric	6996	Universitat Gottingen	692	Macao	16
		Diamond, M.P.	38					Hydrobiologia	336	Cohort analysis	6972	Medical University of South Carolina	691	Azerbaijan	16
		Miranda-Filloy, J.A.	38					Zhonghua Nan Ke Xue National Journal of Andrology	327	Enzyme activity	6968	Gazi Universitesi	690	Martinique	15
		Komuro, I.	37					European Journal of Gastroenterology and Hepatology	312	Brain	6960	Charles University in Prague	690	Togo	15
		Liu, X.	37					Chinese Pharmaceutical Journal	312	Obesity	6912	University at Buffalo State University of New York	690	Guam	14
		Okumura, K.	36					Zhongguo Shi Yan Xue Ye Xue Za Zhi Zhongguo Bing Li Sheng Li Xue Hui Journal of Experimental Hematology Chinese Association of Pathophysiology	289	Dog	6901	Akademiska Sjukhuset	689	Central African Republic	12
		Undefined	374					Undefined	204	Heart	6884	Chongqing University of Medical Sciences	689	French Guiana	12
