# Supplementary material for: A surge of p-values between 0.041 and 0.049 in recent decades (but negative results are increasing rapidly too)
Source: PeerJ. 2015 Jan 22;3:e733. doi: 10.7717/peerj.733 (PMC4312079; doi:10.7717/peerj.733)
Supplement: Supplemental Information [file peerj-03-733-s007.zip › Supplementary material/Searches_15_nov_2014/043.csv]

Scopus refine results values
Your query : (ABS(({significant effect} OR {significant effects}) AND NOT ({no significant effect} OR {no significant effects} OR {no statistically significant effect} OR {no statistically significant effects} OR {not a significant effect} OR {not a statistically significant effect})))
Number of results : 110369
YEAR		AUTHOR NAME		SUBJECT AREA		DOCUMENT TYPE		SOURCE TITLE		KEYWORD		AFFILIATION		COUNTRY		SOURCE TYPE		LANGUAGE
2015	96	Piccione, G.	89	Agricultural and Biological Sciences	19425	Article	89933	Advanced Materials Research	572	Article	39660	VA Medical Center	560	United States	30579	Journals	98994	English	101601
2014	7252	Shen, H.S.	51	Arts and Humanities	819	Conference Paper	11980	Plos One	450	Human	25154	University of Toronto	534	China	12801	Conference Proceedings	7970	Chinese	4158
2013	8707	Giannetto, C.	50	Biochemistry, Genetics and Molecular Biology	15241	Review	3832	SAE Technical Papers	371	Male	21825	Daneshgahe Azad Eslami	517	United Kingdom	9013	Book Series	2378	German	802
2012	8078	Fazio, F.	50	Business, Management and Accounting	2158	Article in Press	1025	Acta Horticulturae	341	Priority journal	19907	Chinese Academy of Sciences	456	Canada	5339	Trade Publications	537	Spanish	548
2011	7488	Casella, S.	42	Chemical Engineering	6195	Book Chapter	259	Applied Mechanics and Materials	300	Female	19904	The University of British Columbia	447	Germany	4650	Books	437	Portuguese	527
2010	6807	Li, W.	38	Chemistry	7470	Short Survey	108	Proceedings of SPIE the International Society for Optical Engineering	295	Controlled study	19353	Pennsylvania State University	446	Japan	4551	Reports	46	Japanese	512
2009	5871	Gupta, A.K.	33	Computer Science	3445	Note	60	Journal of Biological Chemistry	255	Humans	18706	University of Florida	446	India	3790	Undefined	7	French	424
2008	5726	Wang, Y.	29	Decision Sciences	698	Report	46	Journal of Applied Physics	249	Nonhuman	14001	Ohio State University	434	Australia	3655			Russian	376
2007	5168	Vallittu, P.K.	29	Dentistry	1104	Letter	25	Cochrane Database of Systematic Reviews Online	225	Adult	13734	Zhejiang University	426	France	3185			Polish	319
2006	4671	Wang, W.	29	Earth and Planetary Sciences	5413	Book	22	Journal of Dairy Science	213	Animals	10397	University of Cambridge	417	Iran	2826			Turkish	195
2005	4255	File, S.E.	27	Economics, Econometrics and Finance	2068	Conference Review	12	Journal of Applied Polymer Science	205	Animal	7729	UC Davis	411	Spain	2475			Czech	115
2004	3733	Assenza, A.	27	Energy	2903	Abstract Report	9	European Journal of Pharmacology	203	Animal experiment	7498	Tsinghua University	411	Italy	2413			Italian	103
2003	3402	Caola, G.	26	Engineering	20136	Editorial	9	Brain Research	196	Middle Aged	6534	University of Minnesota Twin Cities	391	Netherlands	2185			Korean	90
2002	3126	McGuire, W.	26	Environmental Science	10038	Business Article	5	Aquaculture	195	Major clinical study	6286	University of Wisconsin Madison	386	Turkey	1949			Croatian	69
2001	2801	Wang, H.	25	Health Professions	1714	Erratum	1	Transportation Research Record	194	Aged	6272	University of Sydney	382	South Korea	1892			Persian	67
2000	2681	Chen, W.	24	Immunology and Microbiology	3428	Undefined	3043	Biochemistry	191	Rat	5659	University of Washington Seattle	378	Sweden	1833			Hungarian	64
1999	2599	Yamaguchi, M.	24	Materials Science	10367			Chinese Journal of Applied Ecology	187	Rats	5131	University Michigan Ann Arbor	362	Taiwan	1669			Slovak	49
1998	2595	Anon,	24	Mathematics	2081			Journal of Agricultural and Food Chemistry	175	Unclassified drug	4436	Texas A and M University	359	Brazil	1647			Arabic	42
1997	2462	Li, L.	23	Medicine	27208			Materials Science and Engineering A	174	Adolescent	4327	Shanghai Jiaotong University	359	Poland	1200			Dutch	36
1996	2332	Lassila, L.V.J.	23	Multidisciplinary	782			Industrial and Engineering Chemistry Research	168	Drug effect	4201	University of Oxford	357	Finland	1161			Serbian	25
1995	1746	Soleymani, A.	22	Neuroscience	4802			Psychopharmacology	164	Clinical trial	4128	UCL	354	Switzerland	1149			Danish	24
1994	1577	Marafioti, S.	21	Nursing	1353			Journal of Chemical Physics	163	Animal tissue	3750	University of Queensland	354	Belgium	1087			Norwegian	21
1993	1428	Liu, W.	21	Pharmacology, Toxicology and Pharmaceutics	6869			Pharmacology Biochemistry and Behavior	158	Time Factors	3460	Purdue University	348	Denmark	1080			Lithuanian	18
1992	1334	Yilbas, B.S.	21	Physics and Astronomy	8179			Oecologia	157	Clinical article	3415	McGill University	342	Malaysia	999			Slovene	13
1991	1354	Ernst, E.	20	Psychology	3956			British Journal of Pharmacology	152	Physiology	3304	University of Alberta	339	Norway	905			Ukrainian	13
1990	1204	Steinhardt, M.	20	Social Sciences	5543			Lecture Notes in Computer Science Including Subseries Lecture Notes in Artificial Intelligence and Lecture Notes in Bioinformatics	152	Animal model	3284	Imperial College London	338	Israel	799			Finnish	11
1989	1127	Lal, R.	20	Veterinary	2643			Meat Science	148	Animalia	3266	UC Berkeley	334	Russian Federation	795			Romanian	10
1988	1014	Lee, M.S.	20	Undefined	1053			International Journal of Heat and Mass Transfer	146	Animal cell	3183	Harbin Institute of Technology	325	New Zealand	786			Swedish	8
1987	973	Kamei, C.	19					Shengtai Xuebao Acta Ecologica Sinica	146	Support, Non-U.S. Gov't	3150	University of Tehran	320	Hong Kong	762			Bulgarian	7
1986	887	Wang, D.	19					Journal of Pharmacology and Experimental Therapeutics	145	Methodology	3120	University of Manchester	315	Egypt	720			Greek	6
1985	928	Giudice, E.	19					Endocrinology	144	Metabolism	3086	University of Tokyo	306	Czech Republic	693			Indonesian	5
1984	779	Thielscher, H.H.	19					Forest Ecology and Management	142	Randomized controlled trial	3057	North Carolina State University	305	Greece	668			Bosnian	3
1983	632	Zhang, W.	18					Materials Research Society Symposium Proceedings	137	Normal human	3029	University of Maryland	305	South Africa	643			Hebrew	3
1982	559	Lewandowski, J.J.	18					Key Engineering Materials	136	Review	2995	Universidade de Sao Paulo - USP	304	Mexico	635			Estonian	3
1981	549	Wang, T.	18					Journal of Food Engineering	136	Mouse	2886	King's College London	303	Austria	634			Malay	2
1980	538	Ozcan, M.	17					Materials Science Forum	134	Controlled clinical trial	2836	University of California, Los Angeles	303	Singapore	614			Latvian	1
1979	509	Aksu, M.I.	17					Bioresource Technology	133	Mice	2738	Cornell University	295	Ireland	591			Thai	1
1978	465	Muthukumarappan, K.	17					Langmuir	130	Child	2638	Wageningen University and Research Centre	294	Pakistan	533
1977	390	Cardinali, D.P.	17					Life Sciences	129	Computer simulation	2612	Michigan State University	289	Hungary	530
1976	443	Wang, F.	17					Food Chemistry	128	Human cell	2603	University of New South Wales UNSW Australia	286	Portugal	526
1975	426	Naphon, P.	17					Aip Conference Proceedings	126	Mathematical models	2491	University of Texas at Austin	277	Thailand	518
1974	383	Fregni, F.	17					Journal of Experimental Marine Biology and Ecology	126	Comparative study	2479	The University of North Carolina at Chapel Hill	277	Nigeria	468
1973	288	Li, P.	17					Journal of Animal Science	124	Temperature	2376	University of Melbourne	275	Saudi Arabia	442
1972	185	Nandibewoor, S.T.	16					Marine Ecology Progress Series	123	Human experiment	2303	Virginia Polytechnic Institute and State University	273	Argentina	383
1971	103	Cuijpers, P.	16					Astrophysical Journal	123	Dose-Response Relationship, Drug	2302	Kyoto University	269	Chile	293
1970	114	Chimatadar, S.A.	16					Small Ruminant Research	116	Drug efficacy	2298	University of Nottingham	266	Slovakia	242
1969	114	Kaya, M.	16					International Journal of Pharmaceutics	114	United States	2062	University of Pennsylvania	265	Croatia	199
1968	67	Kamalak, A.	16					Physical Review B Condensed Matter and Materials Physics	112	Treatment Outcome	2028	Helsingin Yliopisto	263	Bangladesh	176
1967	60	Blangero, J.	16					Journal of the Acoustical Society of America	112	Chemistry	2014	Tongji University	261	Tunisia	175
1966	68	Shahrajabian, M.H.	16					Neuroscience Letters	112	In vitro study	1968	Iowa State University	260	Jordan	175
1965	44	Martin, N.G.	15					Proceedings of the National Academy of Sciences of the United States of America	112	Dose response	1942	National University of Singapore	257	Indonesia	173
1964	27	Mandal, A.	15					Theriogenology	112	Analysis of Variance	1914	University of California, San Diego	257	Serbia	169
1963	29	Chen, H.	15					Plant and Soil	111	Treatment outcome	1903	University of Sheffield	253	Slovenia	162
1962	24	Liu, G.	15					Journal of the Science of Food and Agriculture	111	Support, U.S. Gov't, P.H.S.	1902	University of Leeds	244	Romania	159
1961	21	Naghdi Badi, H.	15					Environmental Science and Technology	111	Middle aged	1766	Universiti Putra Malaysia	244	Colombia	154
1960	18	Firoozabadi, A.	15					Journal of Physical Chemistry B	110	Aged, 80 and over	1747	University of Arizona	242	United Arab Emirates	126
1959	14	Shabana, A.A.	15					Journal of the American Chemical Society	108	Age	1742	Stanford University	242	Ukraine	126
1958	19	Stead, L.F.	15					Physiology and Behavior	107	Pregnancy	1726	Western University	240	Kenya	121
1957	15	An, K.N.	15					Journal of Applied Physiology	107	Kinetics	1709	Massachusetts Institute of Technology	239	Kuwait	115
1956	4	Zhang, J.	15					American Journal of Clinical Nutrition	106	Genetics	1686	University of Birmingham	237	Morocco	115
1955	10	Ramirez, M.D.	15					Water Research	106	Enzyme activity	1637	The University of Georgia	235	Venezuela	107
1954	4	Bhattacharya, T.K.	15					Chemosphere	105	Young Adult	1606	Monash University	234	Algeria	106
1953	5	Li, P.	15					Journal of Materials Processing Technology	104	Genotype	1565	University of Western Australia	233	Ethiopia	99
1952	5	Yang, Y.	14					Science of the Total Environment	103	Time	1554	University of Edinburgh	231	Philippines	87
1951	7	Oosthuizen, P.H.	14					Biochemical and Biophysical Research Communications	103	Placebo	1545	CNRS Centre National de la Recherche Scientifique	229	Lithuania	85
1950	6	Ahmed, A.	14					Fuel	101	Regression analysis	1520	University of Bristol	229	Bulgaria	84
1949	4	Kianbakht, S.	14					Investigative Ophthalmology and Visual Science	101	Risk Factors	1508	University of Liverpool	228	Iraq	78
1946	1	Distl, O.	14					British Journal of Clinical Pharmacology	99	Follow up	1478	Tehran University of Medical Sciences	228	Estonia	77
1945	1	Zhou, T.	14					Journal of Colloid and Interface Science	99	Protein expression	1477	University of Kentucky	227	Viet Nam	75
1944	2	Yu, H.Q.	14					Journal of Clinical Endocrinology and Metabolism	97	Sex difference	1473	University of Pittsburgh	226	Russia	65
1943	1	Annadurai, G.	14					Cancer Research	97	Finite element method	1430	Graduate University of Chinese Academy of Sciences	223	Iceland	59
1942	3	Li, H.	14					Cochrane Database of Systematic Reviews	97	Age Factors	1418	Xi'an Jiaotong University	221	Lebanon	58
1939	1	Wang, W.	14					Applied Physics Letters	97	PH	1409	University of California, San Francisco	220	Ghana	57
1938	1	Zhang, G.	14					Journal of Alloys and Compounds	96	Rats, Sprague-Dawley	1401	Dalian University of Technology	218	Oman	57
1937	1	Wang, Y.	14					Neuroscience	94	Calcium	1399	Katholieke Universiteit Leuven	218	Tanzania	54
1935	1	Levin, E.D.	14					Macromolecules	94	Optimization	1380	McMaster University	215	Cuba	54
1932	1	Messina, V.	14					Journal of Sound and Vibration	91	Risk factor	1377	Lunds Universitet	214	Yugoslavia	54
1931	3	Dehpour, A.R.	14					Geotechnical Special Publication	91	Cells, Cultured	1360	University of Calgary	213	Sri Lanka	51
1930	1	Wang, L.	14					Journal of Hazardous Materials	89	Water	1350	Louisiana State University	213	Puerto Rico	48
1927	1	Liu, L.	13					Journal of Membrane Science	88	Psychological aspect	1347	Sveriges lantbruksuniversitet	211	Sudan	47
1912	1	Wang, Q.	13					International Journal of Hydrogen Energy	88	Statistical significance	1334	Johns Hopkins University	210	Cyprus	43
		Omidbaigi, R.	13					Journal of Neurophysiology	86	Double-Blind Method	1307	Hong Kong Polytechnic University	210	Zimbabwe	41
		Li, F.	13					Energy and Fuels	86	Comparative Study	1296	Tianjin University	210	Cameroon	39
		Chen, F.	13					Water Science and Technology	85	Questionnaire	1294	Nanyang Technological University	208	Belarus	38
		Chamis, C.C.	13					Journal of Immunology	83	Glucose	1288	Seoul National University	208	Qatar	37
		Li, Q.	13					Ecology	82	Body weight	1279	Peking University	208	Uganda	36
		Canbolat, O.	13					Experimental Brain Research	82	Middle Age	1272	University of Southampton	208	Uruguay	35
		Roy, R.	13					Advances in Environmental Biology	82	Mortality	1256	Karolinska Institutet	206	Costa Rica	33
		Humphries, S.E.	13					Composite Structures	81	Nitrogen	1251	Harvard Medical School	205	Syrian Arab Republic	33
		Li, L.	13					Journal of Nutrition	81	Blood	1216	University of Illinois at Urbana-Champaign	203	Latvia	32
		Karunanithy, C.	13					Journal of Physical Chemistry C	81	Cattle	1212	China Agricultural University	203	Peru	29
		Liu, P.	13					Chinese Journal of Ecology	81	Double blind procedure	1201	Huazhong University of Science and Technology	200	Nepal	29
		Sforza, C.	13					Journal of Neuroscience	80	Scanning electron microscopy	1192	Universiteit Gent	200	Benin	29
		Goldman, D.	12					Materials and Design	80	Aging	1181	Inserm	199	Senegal	24
		Guinaliu, M.	12					Journal of Crystal Growth	79	Oral drug administration	1179	University of Waterloo	198	Luxembourg	23
		Li, M.	12					Powder Technology	78	Prospective Studies	1172	USDA Agricultural Research Service, Washington DC	196	Libyan Arab Jamahiriya	22
		Brisswalter, J.	12					Dental Materials	76	China	1165	South China University of Technology	196	Ecuador	21
		Zhao, C.	12					Polymer	75	Analysis of variance	1153	Columbia University in the City of New York	196	Zambia	21
		Rezvani, A.H.	12					Lwt Food Science and Technology	75	Child, Preschool	1148	Central South University China	195	Botswana	20
		Chamkha, A.J.	12					Blood	74	Brain	1147	The University of Hong Kong	194	Bosnia and Herzegovina	19
		Chen, L.W.	12					Journal of Power Sources	74	Follow-Up Studies	1141	National Cheng Kung University	191	Panama	19
		Rout, P.K.	12					Journal of Nuclear Materials	74	Cell culture	1140	Eidgenossische Technische Hochschule Zurich	191	Trinidad and Tobago	19
		Li, M.	12					Journal of Geophysical Research Atmospheres	74	Retrospective Studies	1128	Arizona State University	189	Burkina Faso	18
		Jeng, D.S.	12					Zhongguo Zhongyao Zazhi	73	Questionnaires	1127	Russian Academy of Sciences	186	Malawi	18
		Kulmala, M.	12					Fertility and Sterility	70	Rats, Wistar	1125	Rutgers, The State University of New Jersey	186	Macedonia	17
		Zhou, J.	12					American Journal of Physiology Heart and Circulatory Physiology	70	Statistical analysis	1117	University of Colorado at Boulder	185	Armenia	17
		Sunden, B.	12					Alcoholism Clinical and Experimental Research	70	Oxygen	1116	University of Southern California	184	Czechoslovakia	16
		Hamann, H.	12					International Journal of Radiation Oncology Biology Physics	70	Liver	1115	University of Iowa	183	Germany (Democratic Republic, DDR)	16
		Rondelaud, D.	12					Livestock Science	70	Risk assessment	1114	Georgia Institute of Technology	182	Bahrain	16
		Xu, H.H.K.	12					American Journal of Veterinary Research	70	Bacteria (microorganisms)	1077	University of Illinois at Chicago	182	Jamaica	16
		Langguth, B.	12					Journal of Chromatography A	69	Depression	1075	Cardiff University	181	Yemen	14
		Forcada, F.	12					Journal of Clinical Pharmacology	68	Gene expression	1067	University of Ottawa, Canada	181	Cote d'Ivoire	14
		Das, A.	12					European Journal of Clinical Pharmacology	65	Conference paper	1066	Duke University School of Medicine	180	Mali	13
		Li, F.	12					Journal of the American Ceramic Society	65	Body Weight	1062	National Taiwan University	179	Georgia	13
		Yang, L.	12					Spine	64	Mechanical properties	1047	Kobenhavns Universitet	179	Gambia	13
		Yang, H.	12					Journal of Biomechanics	64	Pathophysiology	1036	University of Glasgow	178	Papua New Guinea	13
		San Primitivo, F.	12					Social Science and Medicine	63	Blood Pressure	1033	City University of Hong Kong	178	Azerbaijan	11
		Yeh, J.Y.	12					Food and Chemical Toxicology	62	Sex Factors	1032	Yale University	176	Fiji	11
		Hanna, M.A.	12					Biological Psychiatry	61	Infant	1015	Jilin University	176	Palestine	11
		Flavian, C.	12					Pediatrics	61	Drug mechanism	1014	Sichuan University	176	Mozambique	10
		Gonzalo, C.	12					Accident Analysis and Prevention	61	Diet	1008	Universite Laval	176	New Caledonia	10
		Dhingra, D.	12					Circulation	60	Body mass	992	Kyushu University	173	Guadeloupe	10
		Villarroel, M.	12					Journal of Urology	60	Disease severity	989	Massachusetts General Hospital	173	Cambodia	9
		Bovenhuis, H.	11					Geophysical Research Letters	60	Outcome assessment	986	Newcastle University, United Kingdom	172	Niger	9
		Shi, L.	11					Antimicrobial Agents and Chemotherapy	58	Growth, development and aging	981	UC Irvine	170	North Korea	8
		Alberghina, D.	11					Cancer	57	Newborn	962	UNESP-Universidade Estadual Paulista	169	Macao	8
		Ordovas, J.M.	11					Neuroimage	56	Statistics	961	Beihang University	169	Albania	7
		Li, L.	11					Journal of Prosthetic Dentistry	55	Microstructure	958	University of Cincinnati	169	Malta	7
		Sakane, M.	11					Bone	54	Human tissue	955	Tarbiat Modares University	169	Barbados	7
		Kumar, S.	11					Diabetes	54	Carbon dioxide	951	Universite de Montreal	167	Greenland	7
		Zhang, M.	11					Applied Energy	52	Cognition	945	University of Saskatchewan	167	Liechtenstein	7
		Kupfer, D.J.	11					Drug Development and Industrial Pharmacy	51	Morphology	943	Osaka University	167	Congo	6
		Goswami, R.N.	11					Anticancer Research	51	Meta analysis	941	Universitat Gottingen	167	Bolivia	6
		Liu, S.	11					Journal of Clinical Oncology	50	Particle size	934	Alma Mater Studiorum Universita di Bologna	165	Tajikistan	6
		Bryant, M.M.	11					Neurology	50	Survival	931	Ludwig-Maximilians-Universitat Munchen	165	Uzbekistan	6
		Roland, D.A.	11					Pain	48	Hydrogen-Ion Concentration	924	Utrecht University	164	Mauritius	6
		Billinton, R.	11					Archives of Physical Medicine and Rehabilitation	48	Insulin	922	University of Illinois	163	Kazakhstan	6
		Moller, A.P.	11					Carcinogenesis	47	Biomass	916	Oregon State University	163	Laos	6
		Ferrario, V.F.	11					American Heart Journal	47	Prognosis	899	University at Buffalo State University of New York	163	French Guiana	5
		Bottino, M.A.	11					Acta Materialia	45	Eurasia	889	University College Dublin	160	Madagascar	5
		Dalai, A.K.	11					Infection and Immunity	45	Regression Analysis	886	Southeast University	160	Honduras	5
		Uri, N.D.	11					Desalination and Water Treatment	45	Soils	883	Northwestern University	160	Togo	5
		Kumar, R.	11					Schizophrenia Research	42	Concentration response	883	Universitetet i Oslo	160	Moldova	5
		Erhardt, G.	11					Clinical Cancer Research	42	Adsorption	878	Duke University	159	Brunei Darussalam	5
		Malashetty, M.S.	11					Cereal Research Communications	41	Hypertension	877	University of Adelaide	159	Guatemala	4
		Dreyfuss, G.	11					Journal of Periodontology	40	Intravenous drug administration	873	University of Science and Technology Beijing	157	Mongolia	4
		Huang, Z.	11					Journal of Animal and Plant Sciences	40	Histology	864	Colorado State University	154	Namibia	4
		Chiewchan, N.	11					Kidney International	37	Exercise	860	Nanjing University	154	Paraguay	4
		Heath, A.C.	11					American Journal of Epidemiology	36	Cell proliferation	859	Delft University of Technology	153	Guam	4
		Wang, Z.	11					Environmental Research	35	Theoretical study	850	University of Tennessee, Knoxville	153	Nicaragua	4
		Whitfield, J.B.	11					Cancer Chemotherapy and Pharmacology	35	Alcohol	846	University of Connecticut	153	Gabon	4
		Andersson, G.	11					Journal of Biomedical Materials Research Part A	35	Therapy	837	University of Manitoba	152	Guyana	3
		Bose, K.	11					Plastic and Reconstructive Surgery	35	Biomechanics	827	Universita degli Studi di Milano	152	Haiti	3
		Liu, W.	11					Rsc Advances	34	Smoking	827	Mayo Clinic	151	Guinea	3
		Jangid, R.S.	11					Journal of Neurology Neurosurgery and Psychiatry	30	Retrospective study	823	Goteborgs Universitet	151	Dominican Republic	3
		Wu, W.	11					Arteriosclerosis Thrombosis and Vascular Biology	29	Prevalence	821	University of Guelph	150	Central African Republic	3
		Wang, J.	11					International Journal of Radiation Biology	27	Quality of life	820	Washington State University Pullman	150	Montenegro	3
		Xu, B.	11					Scandinavian Journal of Gastroenterology	26	Growth	816	University of Auckland	148	French Polynesia	3
		Abecia, J.A.	11					BMC Genomics	25	Thermal effects	816	Queen's University Belfast	148	Sierra Leone	3
		Undefined	89					Undefined	526	Proteins	814	Shandong University	148	Eritrea	2
