# Supplementary material for: A surge of p-values between 0.041 and 0.049 in recent decades (but negative results are increasing rapidly too)
Source: PeerJ. 2015 Jan 22;3:e733. doi: 10.7717/peerj.733 (PMC4312079; doi:10.7717/peerj.733)
Supplement: Supplemental Information [file peerj-03-733-s007.zip › Supplementary material/Searches_15_nov_2014/044.csv]

Scopus refine results values
Your query : (ABS({no significant effect} OR {no significant effects} OR {no statistically significant effect} OR {no statistically significant effects} OR {not a significant effect} OR {not a statistically significant effect}))
Number of results : 61010
YEAR		AUTHOR NAME		SUBJECT AREA		DOCUMENT TYPE		SOURCE TITLE		KEYWORD		AFFILIATION		COUNTRY		SOURCE TYPE		LANGUAGE
2015	28	Gluud, C.	63	Agricultural and Biological Sciences	12643	Article	55212	British Journal of Pharmacology	474	Article	33907	VA Medical Center	679	United States	18599	Journals	59253	English	57540
2014	2736	Rubinstein, I.	58	Arts and Humanities	210	Conference Paper	2384	Brain Research	447	Male	21144	University of Toronto	296	United Kingdom	6317	Conference Proceedings	973	Chinese	1642
2013	3072	Neuvonen, P.J.	47	Biochemistry, Genetics and Molecular Biology	15522	Review	1292	European Journal of Pharmacology	412	Priority journal	21041	UC Davis	280	China	4350	Book Series	603	German	324
2012	2965	Barnes, P.J.	47	Business, Management and Accounting	408	Article in Press	443	Journal of Biological Chemistry	366	Controlled study	20548	The University of British Columbia	265	Japan	3423	Trade Publications	100	Japanese	303
2011	2887	Kadowitz, P.J.	46	Chemical Engineering	1527	Note	38	Journal of Pharmacology and Experimental Therapeutics	339	Human	18353	University of Melbourne	264	Canada	3292	Books	64	Portuguese	263
2010	2603	Kamei, J.	43	Chemistry	2493	Book Chapter	37	Endocrinology	331	Nonhuman	17528	King's College London	261	Germany	3039	Reports	11	Russian	199
2009	2481	Kamei, C.	37	Computer Science	437	Short Survey	25	Plos One	312	Female	16688	UCL	256	Australia	2253	Undefined	6	French	181
2008	2502	Gao, X.P.	33	Decision Sciences	286	Report	12	Acta Horticulturae	264	Humans	13154	Chinese Academy of Sciences	255	France	2176			Spanish	139
2007	2306	Maes, M.	26	Dentistry	642	Letter	9	Cochrane Database of Systematic Reviews Online	262	Animals	11778	University of Sydney	255	Sweden	1498			Polish	132
2006	2227	Schaefer, E.J.	26	Earth and Planetary Sciences	1231	Editorial	5	Journal of Physiology	232	Animal	11146	University of Florida	243	Netherlands	1436			Turkish	91
2005	2082	Labrie, F.	26	Economics, Econometrics and Finance	467	Book	4	Life Sciences	227	Animal experiment	10919	Inserm	236	India	1304			Korean	32
2004	2023	Backman, J.T.	25	Energy	439	Conference Review	3	Pharmacology Biochemistry and Behavior	226	Adult	10369	University of Alberta	230	Italy	1198			Czech	28
2003	1803	Waldroup, P.W.	24	Engineering	3028	Erratum	2	Poultry Science	214	Rat	9179	University of Washington Seattle	227	Iran	1173			Italian	27
2002	1853	Ali, B.H.	24	Environmental Science	4789	Abstract Report	1	Psychopharmacology	209	Rats	8652	University of Oxford	223	Spain	1075			Hungarian	26
2001	1862	Matsumoto, S.	21	Health Professions	1040	Business Article	1	Journal of Applied Physiology	193	Drug effect	5922	McGill University	219	Brazil	920			Persian	24
2000	1869	Nossaman, B.D.	21	Immunology and Microbiology	2968	Undefined	1542	Journal of Cardiovascular Pharmacology	190	Animal tissue	5632	University of Cambridge	218	Denmark	894			Arabic	21
1999	1800	Niemi, M.	20	Materials Science	2186			Aquaculture	186	Animal cell	5311	Helsingin Yliopisto	211	Turkey	890			Dutch	20
1998	1766	Lopez-Gatius, F.	20	Mathematics	405			Biochemical Pharmacology	185	Support, Non-U.S. Gov't	5052	Universidade de Sao Paulo - USP	209	Switzerland	795			Croatian	17
1997	1860	Bloom, S.R.	19	Medicine	23302			American Journal of Physiology Heart and Circulatory Physiology	184	Middle Aged	4583	Karolinska Institutet	208	Belgium	720			Danish	12
1996	1885	Singh, J.	19	Multidisciplinary	311			Biochemical and Biophysical Research Communications	176	Aged	4428	Ohio State University	203	Finland	719			Slovak	12
1995	1450	Ohhashi, T.	19	Neuroscience	5291			British Journal of Clinical Pharmacology	173	Unclassified drug	4380	University of Minnesota Twin Cities	202	South Korea	682			Serbian	9
1994	1366	Svensson, P.	19	Nursing	767			American Journal of Clinical Nutrition	171	Animal model	4315	Zhejiang University	201	Norway	644			Lithuanian	7
1993	1293	Nagase, H.	19	Pharmacology, Toxicology and Pharmaceutics	7846			Neuroscience	166	Major clinical study	4005	University of Wisconsin Madison	200	Taiwan	616			Norwegian	6
1992	1230	Barlet, J.P.	19	Physics and Astronomy	1448			Cancer Research	163	Clinical trial	3944	University of California, San Francisco	198	Poland	599			Ukrainian	4
1991	1175	Geyer, M.A.	19	Psychology	1643			Journal of Endocrinology	162	Mouse	3807	University of Queensland	191	New Zealand	544			Bulgarian	4
1990	1191	Reid, J.L.	19	Social Sciences	1284			Journal of Clinical Endocrinology and Metabolism	161	Human cell	3741	University of California, San Diego	190	Israel	512			Malay	3
1989	947	Li, W.	18	Veterinary	2003			Neuroscience Letters	159	Mice	3673	Michigan State University	189	Austria	375			Greek	2
1988	928	Holgate, S.T.	18	Undefined	606			Plant and Soil	156	Metabolism	3550	Karolinska University Hospital	185	Ireland	365			Romanian	2
1987	874	File, S.E.	18					Journal of Neurochemistry	153	Time Factors	3427	University of California, Los Angeles	183	South Africa	359			Finnish	2
1986	774	Dendooven, L.	18					American Journal of Physiology Regulatory Integrative and Comparative Physiology	153	Dose-Response Relationship, Drug	3319	Mayo Clinic	181	Egypt	333			Swedish	2
1985	847	Meltzer, H.Y.	18					Journal of Dairy Science	149	Clinical article	3300	Harvard Medical School	180	Nigeria	312			Bosnian	1
1984	703	Maggi, C.A.	18					Neuropharmacology	145	Randomized controlled trial	3263	University of Illinois at Chicago	180	Thailand	287			Azerbaidzhani	1
1983	655	Zinsmeister, A.R.	18					FASEB Journal	144	Support, U.S. Gov't, P.H.S.	3109	Wageningen University and Research Centre	177	Mexico	286			Hebrew	1
1982	609	Kilpatrick, D.J.	18					Biochemistry	142	Animalia	3023	University of Nottingham	177	Czech Republic	277			Afrikaans	1
1981	562	Patterson, D.C.	17					Physiology and Behavior	139	Normal human	2994	The University of North Carolina at Chapel Hill	177	Russian Federation	275
1980	483	Puttaswamy,	17					Biochemical Journal	134	Controlled clinical trial	2984	Daneshgahe Azad Eslami	175	Malaysia	267
1979	473	Misawa, M.	17					Circulation	134	Physiology	2941	Cornell University	170	Hungary	262
1978	390	Kavaliers, M.	17					Investigative Ophthalmology and Visual Science	132	Adolescent	2639	Monash University	168	Hong Kong	247
1977	401	Camilleri, M.	17					Proceedings of the National Academy of Sciences of the United States of America	130	Dose response	2616	Lunds Universitet	168	Greece	243
1976	377	Sarna, S.K.	17					Theriogenology	129	In vitro study	2564	Universite Laval	168	Portugal	224
1975	299	Gluud, L.L.	17					British Journal of Nutrition	127	Rats, Sprague-Dawley	2374	Sveriges lantbruksuniversitet	165	Saudi Arabia	210
1974	320	Robbins, T.W.	17					Journal of Immunology	126	Drug efficacy	2371	University of Tokyo	163	Pakistan	179
1973	261	Pan, H.L.	17					Journal of Nutrition	124	Cells, Cultured	2329	Pfizer	159	Singapore	177
1972	110	Horowitz, M.	17					American Journal of Physiology Gastrointestinal and Liver Physiology	122	Human experiment	2120	Kyoto University	159	Argentina	172
1971	109	Rambaldi, A.	16					Hypertension	119	Protein expression	2030	GlaxoSmithKline	156	Slovakia	134
1970	71	Manson, J.E.	16					Toxicology and Applied Pharmacology	119	Calcium	1991	Imperial College London	155	Chile	116
1969	80	Gowda, B.T.	16					Asian Australasian Journal of Animal Sciences	118	Enzyme activity	1908	CNRS Centre National de la Recherche Scientifique	154	Jordan	95
1968	66	Chung, K.F.	16					American Journal of Physiology	117	Placebo	1865	Goteborgs Universitet	154	Indonesia	84
1967	49	Aviram, M.	16					Journal of Agricultural and Food Chemistry	117	Methodology	1859	University of Birmingham	154	Tunisia	80
1966	40	Rattan, S.	16					Animal Feed Science and Technology	111	Kinetics	1809	University of Guelph	152	Kenya	72
1965	43	Bennett, T.	16					British Poultry Science	107	Oral drug administration	1799	The University of Georgia	152	Slovenia	72
1964	40	Hill, S.J.	15					Naunyn Schmiedeberg S Archives of Pharmacology	106	Double-Blind Method	1725	McMaster University	150	Bangladesh	71
1963	26	Kivisto, K.T.	15					Oecologia	106	Blood Pressure	1690	Brigham and Women's Hospital	148	United Arab Emirates	63
1962	23	Zhu, J.	15					Canadian Journal of Physiology and Pharmacology	105	Rats, Inbred Strains	1690	Yale University School of Medicine	148	Croatia	57
1961	15	Schally, A.V.	15					Soil Biology and Biochemistry	105	Comparative Study	1678	Kobenhavns Universitet	148	Russia	56
1960	10	Santolaria, P.	15					European Journal of Clinical Pharmacology	105	Pregnancy	1662	North Carolina State University	146	Colombia	55
1959	15	Nandibewoor, S.T.	15					Chinese Journal of Applied Ecology	104	Comparative study	1658	Pennsylvania State University	145	Bulgaria	53
1958	8	Gardiner, S.M.	15					Cochrane Database of Systematic Reviews	101	Rats, Wistar	1596	Duke University School of Medicine	145	Philippines	52
1957	10	Bjelakovic, G.	15					Journal of Neuroscience	100	Intravenous drug administration	1580	Aarhus Universitet	145	Serbia	49
1956	9	Zhu, G.Q.	15					Anesthesia and Analgesia	100	Cell culture	1574	Universitetet i Oslo	144	Ukraine	47
1955	12	Lipworth, B.J.	15					Pflugers Archiv European Journal of Physiology	99	Double blind procedure	1506	Katholieke Universiteit Leuven	144	Romania	45
1954	12	Penuelas, J.	15					General and Comparative Endocrinology	94	Liver	1490	University Michigan Ann Arbor	144	Ethiopia	44
1953	6	Neuvonen, M.	15					Clinical Pharmacology and Therapeutics	94	Analysis of Variance	1424	University of Bristol	142	Sudan	43
1952	4	Burnstock, G.	15					Shengtai Xuebao Acta Ecologica Sinica	93	Glucose	1410	University of Kentucky	141	Estonia	41
1951	3	Gaziano, J.M.	15					Journal of Neurophysiology	92	In Vitro	1406	UC Berkeley	138	Venezuela	40
1950	4	Kasuya, Y.	15					Anesthesiology	92	Treatment Outcome	1405	University of Edinburgh	138	Iraq	40
1949	3	Holst, J.J.	15					Blood	92	Child	1362	University of Glasgow	137	Ghana	39
1948	2	Challis, J.R.G.	14					Revista Brasileira De Zootecnia	89	Blood	1355	Universite de Montreal	137	Viet Nam	38
1947	2	Flatt, P.R.	14					Forest Ecology and Management	88	Radioisotope	1343	Erasmus University Medical Center	137	Lithuania	38
1945	2	Ghatei, M.A.	14					Atherosclerosis	87	Concentration response	1339	Western University	136	Sri Lanka	38
1944	1	Araie, M.	14					Circulation Research	86	Drug mechanism	1334	Massachusetts General Hospital	136	Algeria	37
1943	1	Arendt-Nielsen, L.	14					Applied Animal Behaviour Science	86	RNA, Messenger	1328	University of Tehran	135	Cameroon	34
1942	1	Kuriyama, K.	14					American Journal of Physiology Cell Physiology	85	Brain	1289	University of Leeds	133	Cuba	33
1941	1	Buring, J.E.	14					Antimicrobial Agents and Chemotherapy	85	Middle Age	1273	University of Pennsylvania	132	Lebanon	33
1940	3	Wang, Y.	14					Environmental Toxicology and Chemistry	84	Insulin	1273	Universiteit Gent	132	Kuwait	32
1939	1	Suzuki, H.	14					Advanced Materials Research	84	Treatment outcome	1266	University of Manchester	130	Tanzania	32
1937	1	Iishi, H.	14					International Journal of Poultry Science	83	Chemistry	1230	Universitat Heidelberg	130	Morocco	32
1936	2	Mayne, C.S.	14					American Journal of Physiology Endocrinology and Metabolism	83	Blood pressure	1201	University of Liverpool	129	Zimbabwe	30
1934	1	Kaye, A.D.	14					Archives of Biochemistry and Biophysics	83	Heart rate	1186	Texas A and M University	128	Yugoslavia	29
1933	2	Ausman, L.M.	14					Clinical and Experimental Pharmacology and Physiology	81	Body weight	1182	Tehran University of Medical Sciences	128	Syrian Arab Republic	26
1931	2	Lichtenstein, A.H.	14					Gastroenterology	81	Gene expression	1182	University of Sheffield	127	Uruguay	25
1928	1	Dickenson, J.M.	14					Peptides	80	Body Weight	1179	University of Western Australia	127	Iceland	23
1902	1	Levin, E.D.	14					Journal of Clinical Investigation	80	Heart Rate	1152	David Geffen School of Medicine at UCLA	126	Puerto Rico	22
		Richards, A.M.	14					Journal of Pharmacy and Pharmacology	79	Cattle	1151	Purdue University	125	Belarus	19
		Cohen, R.A.	14					Cardiovascular Research	78	Review	1127	USDA Agricultural Research Service, Washington DC	123	Oman	19
		Tatsuta, M.	14					Journal of Applied Polymer Science	78	Diet	1119	Graduate University of Chinese Academy of Sciences	123	Benin	18
		Struthers, A.D.	14					Journal of Animal Science	78	Messenger RNA	1118	University of Aberdeen	118	Peru	18
		Dowsett, M.	13					Journal of Clinical Pharmacology	77	Time	1114	Kyushu University	117	Uganda	17
		Buyse, J.	13					Food Chemistry	77	Cell proliferation	1111	University of Manitoba	116	Zambia	16
		Liu, W.	13					American Journal of Obstetrics and Gynecology	76	Rabbits	1104	University of Chicago	115	Gambia	14
		Ali, S.F.	13					Molecular Pharmacology	75	Central nervous system	1073	Universitat Gottingen	115	Germany (Democratic Republic, DDR)	13
		Barrington, K.J.	13					Infection and Immunity	73	Temperature	1071	Queen's University Belfast	114	Jamaica	13
		Imura, H.	13					Journal of Cellular Physiology	73	Heart	1068	China Agricultural University	113	Libyan Arab Jamahiriya	12
		Pessin, J.E.	13					Neuroendocrinology	72	Theoretical study	1052	University at Buffalo State University of New York	113	Botswana	12
		Leatherland, J.F.	13					Meat Science	72	Genetics	1041	University of Adelaide	112	Cyprus	12
		Lichtenstein, A.H.	13					Clinical Science	71	Cell Line	1028	Washington University in St. Louis, School of Medicine	112	Burkina Faso	12
		Preedy, V.R.	13					Animal Reproduction Science	70	Kidney	1028	University of Pittsburgh	111	Luxembourg	12
		Greenblatt, D.J.	13					Behavioural Brain Research	70	Aged, 80 and over	1025	Agriculture et Agroalimentaire Canada	111	Costa Rica	11
		Avenell, A.	13					Fertility and Sterility	70	Human tissue	1020	University of Calgary	110	Czechoslovakia	11
		Ritter, J.M.	13					Animal Science	69	Dog	1012	University of Texas Health Science Center at San Antonio	109	Cote d'Ivoire	10
		Denbow, D.M.	13					Acta Physiologica Scandinavica	69	Rabbit	988	Ludwig-Maximilians-Universitat Munchen	109	Qatar	10
		Leeson, S.	13					Biology of Reproduction	69	Dogs	977	Utrecht University	108	Palestine	10
		Bray, G.A.	13					Alcoholism Clinical and Experimental Research	69	Follow up	975	University Medical Center Utrecht	108	Armenia	10
		Murphy, L.J.	13					Brain Research Bulletin	69	Therapy	970	University of Saskatchewan	107	Senegal	10
		Granger, J.P.	13					Arzneimittel Forschung Drug Research	68	Statistical significance	967	Cardiff University	107	Panama	9
		Montori, V.M.	13					Chemosphere	68	Mortality	961	University of New South Wales UNSW Australia	107	Trinidad and Tobago	9
		Paule, M.G.	13					Chest	67	Signal transduction	959	Baylor College of Medicine	106	Georgia	8
		Ingram, D.K.	12					Scientia Horticulturae	67	Estradiol	937	Leiden University Medical Center - LUMC	106	Cambodia	7
		Vanhoutte, P.M.	12					Diabetes	67	Drug blood level	935	University of Ottawa, Canada	106	Bosnia and Herzegovina	7
		Edelman, I.S.	12					Journal of Experimental Marine Biology and Ecology	67	Middle aged	928	University of Illinois	105	Malawi	7
		Yilmaz, B.	12					Metabolism Clinical and Experimental	67	Newborn	919	Iowa State University	104	Guatemala	7
		Gillis, R.A.	12					Molecular and Cellular Endocrinology	66	Cholesterol	918	Turun yliopisto	104	Mongolia	6
		Coy, D.H.	12					British Journal of Cancer	66	Intraperitoneal drug administration	916	University of Alabama at Birmingham	104	Bolivia	6
		Evans, T.W.	12					American Journal of Cardiology	66	Young Adult	902	Case Western Reserve University	103	Guadeloupe	6
		Bjorkhem, I.	12					British Journal of Anaesthesia	65	Hypertension	902	UC Irvine	103	New Caledonia	5
		Onyuksel, H.	12					Nutrition Research	65	Disease Models, Animal	897	National Cancer Institute	103	Nepal	5
		Ferris, C.P.	12					American Heart Journal	65	Age	885	Charite - Universitatsmedizin Berlin	103	Myanmar	5
		Kermanshahi, H.	12					International Journal of Cancer	64	Prospective Studies	879	Rigshospitalet	102	Papua New Guinea	5
		Dehpour, A.R.	12					Journal of Environmental Quality	64	Drug Interactions	870	University of Arizona	102	Congo	5
		Pfaff, D.W.	12					Journal of Virology	64	Immunohistochemistry	863	Stanford University	102	Uzbekistan	5
		Nikolova, D.	12					Arteriosclerosis Thrombosis and Vascular Biology	64	Apoptosis	857	Maastricht University	102	Bahrain	5
		Brindley, D.N.	12					Neurochemistry International	63	Hydrogen-Ion Concentration	842	Queen's University, Kingston	100	Namibia	4
		Decuypere, E.	12					FEBS Letters	63	Enzyme inhibition	841	Medical University of South Carolina	100	Monaco	4
		Sethy, V.H.	12					Toxicology Letters	63	Potassium	834	Newcastle University, United Kingdom	98	Macedonia	4
		Champion, H.C.	12					Journal of Economic Entomology	62	Oxygen	834	National Institutes of Health, Bethesda	98	Latvia	4
		Charles, C.J.	12					American Journal of Physiology Renal Fluid and Electrolyte Physiology	62	Nitric oxide	828	UT Medical Branch at Galveston	98	Gabon	3
		Adrian, T.E.	12					European Journal of Neuroscience	62	Sodium	817	Academic Medical Centre, University of Amsterdam	97	Greenland	3
		Karasov, W.H.	12					Journal of Reproduction and Fertility	62	Noradrenalin	812	Uppsala Universitet	97	Guam	3
		Sakurada, S.	12					Experimental Brain Research	61	PH	806	University College Dublin	97	Paraguay	3
		Chen, W.	12					Toxicological Sciences	61	Risk Factors	805	National University of Singapore	97	Honduras	3
		Gordon, F.J.	12					Pain	61	Pathophysiology	793	Stanford University School of Medicine	97	Kazakhstan	3
		Read, N.W.	12					Carcinogenesis	60	Sex difference	788	Oregon State University	95	Guinea-Bissau	3
		Hidaka, H.	12					Small Ruminant Research	60	Exercise	780	University of Missouri-Columbia	94	Malta	3
		Lonnerdal, B.	12					Journal of Urology	60	Cytology	776	University of Reading	94	Moldova	3
		Cotter, M.A.	11					Kidney International	60	Nitrogen	775	Nanjing Agricultural University	94	Netherlands Antilles	3
		Pandey, G.N.	11					Indian Journal of Animal Sciences	60	Crossover procedure	771	University of Iowa	94	Nicaragua	3
		Page, C.P.	11					Water Research	58	Aging	769	Hebrew University of Jerusalem	93	Niger	3
		Loft, S.	11					American Journal of Veterinary Research	58	Inflammation	766	The Johns Hopkins School of Medicine	92	Barbados	3
		Lieber, C.S.	11					Journal of Molecular and Cellular Cardiology	58	Enzyme Inhibitors	764	Indiana University School of Medicine Indianapolis	92	Yemen	3
		Wallace, M.S.	11					Proceedings of the Society for Experimental Biology and Medicine	58	Cross-Over Studies	763	Huazhong University of Science and Technology	92	Brunei Darussalam	3
		Beynen, A.C.	11					Aquaculture Research	58	Histology	762	Universita degli Studi di Milano	92	Rwanda	3
		Li, N.	11					Journal of Experimental Biology	58	Neurons	755	Technische Universitat Munchen	91	Laos	2
		Nishikawa, M.	11					African Journal of Biotechnology	57	Molecular Sequence Data	751	Massachusetts Institute of Technology	91	Mali	2
		Bazzaz, F.A.	11					Transplantation	57	Follow-Up Studies	750	Shanghai Jiaotong University	91	Azerbaijan	2
		Lal, R.	11					Agriculture Ecosystems and Environment	57	Cell Division	748	University of Texas M. D. Anderson Cancer Center	90	Macao	2
		Cassuto, J.	11					Food and Chemical Toxicology	57	Risk factor	746	Chinese Academy of Agricultural Sciences	90	Swaziland	2
		Nakao, K.	11					SAE Technical Papers	57	Support, U.S. Gov't, Non-P.H.S.	744	Universitat Freiburg im Breisgau	90	Togo	2
		Irwin, N.	11					Pharmacology	57	Pharmacokinetics	744	Harvard School of Public Health	90	Kyrgyzstan	2
		Darlington, C.L.	11					Journal of the Science of Food and Agriculture	56	Growth, development and aging	743	Vanderbilt University	89	Ecuador	2
		Mueck, A.O.	11					Human Reproduction	56	Growth	743	Yale University	89	Belize	1
		Wu, W.	11					American Journal of Respiratory and Critical Care Medicine	56	Conference paper	741	Massey University	89	Guyana	1
		Salido, G.M.	11					Applied and Environmental Microbiology	56	Hippocampus	735	Universitat Bern	89	Guinea	1
		Samanin, R.	11					Radiation Research	55	Serotonin	734	Eidgenossische Technische Hochschule Zurich	89	Bahamas	1
		McEwen, B.S.	11					Hormone and Metabolic Research	55	Glucose blood level	733	Virginia Polytechnic Institute and State University	89	French Polynesia	1
		Seeger, H.	11					Journal of Hypertension	55	United States	733	Umea universitet	89	Madagascar	1
		Dunshea, F.R.	11					Experimental Neurology	55	Water	730	Universitair Medisch Centrum Groningen	88	Albania	1
		Wang, Y.	11					Bone	55	Electric Stimulation	730	Medical College of Wisconsin	88	Fiji	1
		Yoshida, S.	11					Journal of the American College of Cardiology	55	Dopamine	726	Peking University	88	Faroe Islands	1
		Hashida, M.	11					Journal of Experimental Botany	55	Age Factors	725	University of Connecticut	88	Sierra Leone	1
		Undefined	30					Undefined	88	Endocrine system	724	University of Southampton	87	Martinique	1
