# Supplementary material for: A surge of p-values between 0.041 and 0.049 in recent decades (but negative results are increasing rapidly too)
Source: PeerJ. 2015 Jan 22;3:e733. doi: 10.7717/peerj.733 (PMC4312079; doi:10.7717/peerj.733)
Supplement: Supplemental Information [file peerj-03-733-s007.zip › Supplementary material/Searches_15_nov_2014/045.csv]

Scopus refine results values
Your query : (ABS(({supports the hypothesis} OR {support the hypothesis} OR {supports our hypothesis} OR {support our hypothesis}) AND NOT ({does not support the hypothesis} OR {do not support the hypothesis} OR {does not support our hypothesis} OR {do not support our hypothesis})))
Number of results : 67475
YEAR		AUTHOR NAME		SUBJECT AREA		DOCUMENT TYPE		SOURCE TITLE		KEYWORD		AFFILIATION		COUNTRY		SOURCE TYPE		LANGUAGE
2015	14	Thurman, R.G.	45	Agricultural and Biological Sciences	9430	Article	60219	Journal of Biological Chemistry	676	Article	40427	VA Medical Center	937	United States	30170	Journals	66183	English	65255
2014	2118	Koob, G.F.	32	Arts and Humanities	620	Review	2591	Brain Research	640	Priority journal	28962	Inserm	530	United Kingdom	5275	Conference Proceedings	705	German	496
2013	2729	Willett, W.C.	30	Biochemistry, Genetics and Molecular Biology	21569	Conference Paper	2218	Proceedings of the National Academy of Sciences of the United States of America	591	Human	26996	University of Washington Seattle	493	Germany	4642	Book Series	424	French	434
2012	2601	Undem, B.J.	28	Business, Management and Accounting	571	Article in Press	325	Plos One	577	Male	23967	University of California, San Francisco	459	Italy	4587	Books	139	Spanish	339
2011	2580	Nemeroff, C.B.	28	Chemical Engineering	519	Short Survey	113	Journal of Immunology	352	Controlled study	21468	University of Toronto	432	Canada	3789	Trade Publications	21	Italian	251
2010	2590	Rodriguez, M.	27	Chemistry	1500	Book Chapter	85	Endocrinology	343	Female	21209	UC Davis	406	France	3453	Reports	1	Japanese	129
2009	2406	Stampfer, M.J.	27	Computer Science	556	Note	57	Journal of Neuroscience	319	Nonhuman	19983	Harvard Medical School	401	Japan	2602	Undefined	2	Chinese	121
2008	2492	Gerhardt, G.A.	26	Decision Sciences	326	Letter	37	Cancer Research	317	Humans	19206	Universita degli Studi di Roma La Sapienza	397	Australia	1898			Russian	105
2007	2497	Kluger, M.J.	25	Dentistry	442	Book	13	Neuroscience	302	Animals	14195	University of Minnesota Twin Cities	394	Spain	1893			Portuguese	89
2006	2383	Spitz, D.R.	25	Earth and Planetary Sciences	2935	Editorial	12	Biochemistry	281	Adult	13979	University Michigan Ann Arbor	388	Netherlands	1760			Polish	61
2005	2333	Oparil, S.	24	Economics, Econometrics and Finance	800	Erratum	5	Neuroscience Letters	279	Animal	12306	CNRS Centre National de la Recherche Scientifique	385	Sweden	1405			Czech	51
2004	2301	Saavedra, J.M.	24	Energy	168	Report	3	Journal of Neurophysiology	275	Animal experiment	10369	Universita degli Studi di Milano	382	China	1308			Dutch	29
2003	2280	Mathern, G.W.	24	Engineering	1331	Abstract Report	1	Journal of Pharmacology and Experimental Therapeutics	274	Rats	8413	University of Wisconsin Madison	376	Switzerland	1144			Turkish	28
2002	2227	Hughes, A.L.	24	Environmental Science	3984	Undefined	1796	Biochemical and Biophysical Research Communications	241	Rat	8361	University of California, San Diego	375	Brazil	946			Hungarian	23
2001	2131	Rothman, R.B.	24	Health Professions	1007			European Journal of Pharmacology	237	Aged	6425	The University of North Carolina at Chapel Hill	373	Belgium	892			Danish	15
2000	2202	Albers, H.E.	22	Immunology and Microbiology	4775			American Journal of Physiology Heart and Circulatory Physiology	235	Support, Non-U.S. Gov't	6336	University of Florida	372	Denmark	795			Croatian	14
1999	2211	Spencer, T.E.	22	Materials Science	707			Blood	232	Animal tissue	6257	The University of British Columbia	354	Israel	722			Bulgarian	9
1998	2220	Pollock, D.M.	22	Mathematics	538			American Journal of Physiology Regulatory Integrative and Comparative Physiology	230	Animal cell	6241	University of California, Los Angeles	342	Poland	627			Serbian	8
1997	2300	Boffetta, P.	22	Medicine	29459			Journal of Virology	225	Middle Aged	6206	University of Pennsylvania	341	Finland	581			Slovak	8
1996	2282	Malvin, R.L.	21	Multidisciplinary	1032			FASEB Journal	221	Major clinical study	6031	UC Berkeley	325	Norway	578			Greek	6
1995	1725	Shulman, G.I.	21	Neuroscience	9746			Life Sciences	211	Support, U.S. Gov't, P.H.S.	5338	Massachusetts General Hospital	301	Argentina	531			Romanian	6
1994	1628	Powers, S.K.	21	Nursing	543			Journal of Neurochemistry	210	Mice	5162	Brigham and Women's Hospital	299	Austria	469			Hebrew	5
1993	1625	Moller, H.J.	20	Pharmacology, Toxicology and Pharmaceutics	4592			Science	205	Clinical article	5104	Ohio State University	295	South Korea	454			Korean	5
1992	1529	Faraone, S.V.	20	Physics and Astronomy	1574			Journal of Clinical Endocrinology and Metabolism	203	Human cell	5000	UCL	295	Mexico	431			Norwegian	5
1991	1409	Colditz, G.A.	19	Psychology	3535			Journal of Applied Physiology	199	Mouse	4857	Cornell University	294	Russian Federation	428			Slovene	5
1990	1284	Chen, Y.F.	19	Social Sciences	2072			Journal of Physiology	199	Unclassified drug	4462	Yale University School of Medicine	291	Taiwan	413			Estonian	4
1989	1213	Orme, I.M.	19	Veterinary	546			Pharmacology Biochemistry and Behavior	187	Animal model	4246	McGill University	288	New Zealand	390			Swedish	3
1988	1148	Kramer, K.J.	19	Undefined	466			Infection and Immunity	186	Metabolism	4085	Universidade de Sao Paulo - USP	287	India	381			Bosnian	2
1987	1022	Boyan, B.D.	19					Investigative Ophthalmology and Visual Science	186	Adolescent	3980	Consiglio Nazionale delle Ricerche	279	Greece	381			Icelandic	2
1986	900	Rice, K.C.	19					Biology of Reproduction	175	Physiology	3504	Duke University School of Medicine	278	Czech Republic	364			Lithuanian	2
1985	929	Hennekens, C.H.	19					Nature	168	Animalia	3307	University of Pittsburgh	277	Turkey	349			Ukrainian	2
1984	848	Persinger, M.A.	18					Biochemical Journal	164	Time Factors	3176	National Cancer Institute	275	South Africa	296
1983	762	Boeing, H.	18					Psychopharmacology	159	Protein expression	3163	Universita degli Studi di Padova	274	Portugal	288
1982	737	Seeley, R.J.	18					Experimental Brain Research	159	Genetics	2853	King's College London	273	Chile	278
1981	699	Hofman, A.	18					Physiology and Behavior	159	Drug effect	2848	Pennsylvania State University	271	Hungary	271
1980	675	Hemon, D.	18					International Journal of Cancer	155	Human tissue	2836	Alma Mater Studiorum Universita di Bologna	270	Ireland	239
1979	538	Khaw, K.T.	18					Circulation	151	Immunohistochemistry	2819	University of Chicago	270	Hong Kong	167
1978	545	Clavel, J.	18					Journal of Clinical Investigation	151	Child	2754	Michigan State University	266	Iran	133
1977	492	Pretorius, J.K.	17					Journal of Comparative Neurology	151	In vitro study	2697	Baylor College of Medicine	265	Singapore	132
1976	447	Schwartz, Z.	17					Developmental Biology	144	Molecular Sequence Data	2594	Washington University in St. Louis, School of Medicine	264	Thailand	106
1975	465	Zheng, W.	17					Hypertension	143	Normal human	2532	University of Cambridge	255	Egypt	103
1974	406	Bray, G.A.	17					Neuroreport	142	Gene expression	2436	Johns Hopkins University	253	Croatia	96
1973	339	Geyer, M.A.	17					Oecologia	137	Brain	2425	Karolinska Institutet	247	Colombia	82
1972	169	Quevedo, J.	17					Neurology	137	Review	2415	Texas A and M University	247	Slovenia	81
1971	161	Paulus, M.P.	17					Animal Behaviour	136	Cells, Cultured	2405	University of Alberta	244	Bulgaria	78
1970	122	Dudek, F.E.	17					Experimental Neurology	134	Hypothesis	2327	University of Arizona	240	Slovakia	77
1969	125	Riboli, E.	17					American Journal of Physiology	134	Rats, Sprague-Dawley	2251	Ludwig-Maximilians-Universitat Munchen	239	Venezuela	75
1968	107	Bazer, F.W.	16					American Journal of Epidemiology	132	Risk Factors	2035	Mayo Clinic	235	Romania	70
1967	58	Webb, R.C.	16					Biochemical Pharmacology	132	Middle Age	2023	University of Oxford	235	Malaysia	64
1966	68	Grobbee, D.E.	16					Journal of Bacteriology	127	RNA, Messenger	1994	University of Iowa	234	Saudi Arabia	61
1965	55	Hecht, S.S.	16					Astrophysical Journal	125	Enzyme activity	1987	Yale University	232	Kenya	58
1964	38	Sarter, M.	16					Toxicology and Applied Pharmacology	124	Pregnancy	1946	Stanford University	230	Tunisia	50
1963	35	Dean, D.D.	16					Virology	122	Nucleotide sequence	1906	Stanford University School of Medicine	225	Yugoslavia	47
1962	32	Hillard, C.J.	16					Experimental Cell Research	122	Dose-Response Relationship, Drug	1819	David Geffen School of Medicine at UCLA	220	Cuba	46
1961	29	Vineis, P.	16					Behavioural Brain Research	121	Case report	1807	Universita degli Studi di Napoli Federico II	220	Estonia	45
1960	24	Ratz, P.H.	16					Applied and Environmental Microbiology	120	Comparative study	1798	Imperial College London	218	Ukraine	45
1959	32	Krueger, J.M.	16					Annals of the New York Academy of Sciences	117	Comparative Study	1792	Universite de Montreal	216	Uruguay	44
1958	18	Biederman, J.	15					Biological Psychiatry	115	Kinetics	1791	University of Colorado at Boulder	211	Peru	40
1957	9	Franceschi, S.	15					Diabetes	115	Phenotype	1750	University of Sydney	211	Iceland	39
1956	13	Iadecola, C.	15					Carcinogenesis	113	Central nervous system	1747	University of Melbourne	210	Germany (Democratic Republic, DDR)	38
1955	15	Gessa, G.L.	15					Archives of Biochemistry and Biophysics	113	Signal transduction	1744	The Johns Hopkins School of Medicine	209	Costa Rica	36
1954	20	Petersen, K.F.	15					Proceedings of the Royal Society B Biological Sciences	112	Base Sequence	1708	University of Texas at Austin	209	Panama	36
1953	8	Rimm, E.B.	15					FEBS Letters	109	Cell culture	1698	UC Irvine	208	Pakistan	36
1952	7	Goswami, P.C.	15					Journal of Experimental Biology	108	Human experiment	1697	University of Tokyo	207	Puerto Rico	36
1951	7	Schwartz, M.W.	15					American Journal of Pathology	108	Amino Acid Sequence	1661	Columbia University in the City of New York	203	Serbia	33
1950	6	Virtamo, J.	15					Molecular Pharmacology	108	Histology	1645	Case Western Reserve University	198	Indonesia	32
1949	8	Kreutzer, D.L.	15					Plant Physiology	107	Calcium	1640	Universita degli Studi di Torino	192	Morocco	31
1948	4	La Vecchia, C.	15					European Journal of Neuroscience	106	Neurons	1639	Karolinska University Hospital	192	Czechoslovakia	27
1947	4	Albanes, D.	15					Circulation Research	106	Aged, 80 and over	1625	Universita degli Studi di Firenze	192	Nigeria	27
1946	3	McCarley, R.W.	15					British Journal of Pharmacology	105	Risk factor	1586	University of Queensland	192	Belarus	27
1945	2	Freudenheim, J.L.	14					Marine Ecology Progress Series	104	Pathophysiology	1579	Massachusetts Institute of Technology	189	Philippines	26
1943	1	Overvad, K.	14					General and Comparative Endocrinology	104	Rats, Inbred Strains	1544	Purdue University	185	Russia	25
1942	2	Woods, S.C.	14					American Journal of Physiology Cell Physiology	104	Mutation	1533	University of Illinois at Chicago	185	United Arab Emirates	24
1941	2	Thun, M.J.	14					Journal of Endocrinology	100	Cell Line	1513	University of Kentucky	184	Kuwait	23
1940	3	Wallace, D.C.	14					Gastroenterology	100	Liver	1511	Universitat Heidelberg	184	Ghana	21
1939	2	Pollock, J.S.	14					Lancet	100	Case-Control Studies	1480	Harvard University	183	Lebanon	20
1938	2	Little, J.B.	14					Medical Hypotheses	99	Clinical trial	1463	University of Texas M. D. Anderson Cancer Center	182	Senegal	20
1937	5	Gold, M.S.	14					Journal of Molecular Biology	99	Genotype	1458	Indiana University	181	Bangladesh	20
1936	1	Stolzenberg-Solomon, R.Z.	14					American Journal of Physiology Endocrinology and Metabolism	98	Disease association	1451	University of Southern California	181	Latvia	19
1935	2	Smeraldi, E.	14					Brain	98	Methodology	1431	Duke University	180	Gambia	19
1934	2	Lynch, G.	14					Neuroendocrinology	97	Messenger RNA	1424	Stony Brook University State University of New York	180	Lithuania	19
1931	1	Zoccali, C.	14					Journal of the American Chemical Society	96	DNA	1388	Albert Einstein College of Medicine of Yeshiva University	177	Sri Lanka	18
1930	2	Weiner, M.W.	14					Brain Research Bulletin	96	United States	1369	University of Edinburgh	177	Tanzania	18
1929	1	McEwen, B.S.	14					American Journal of Psychiatry	95	Radioisotope	1356	Erasmus University Medical Center	174	Algeria	17
1928	1	Dufour, S.	14					Neuropsychologia	95	Theoretical study	1338	University of Michigan Medical School	173	Luxembourg	16
1926	2	Owen, M.J.	14					Arthritis and Rheumatism	95	Child, Preschool	1320	University of Calgary	172	Cameroon	16
1925	1	Coyle, J.T.	14					Journal of Nutrition	95	Support, U.S. Gov't, Non-P.H.S.	1298	University of Alabama at Birmingham	172	Viet Nam	16
1923	1	Talman, W.T.	14					Cancer Epidemiology Biomarkers and Prevention	94	Dose response	1295	Kobenhavns Universitet	172	Ethiopia	15
1913	1	Reus, G.Z.	13					Neuropharmacology	92	Pathology	1262	University of Maryland	171	Bolivia	14
1912	1	Barrett-Connor, E.	13					Neuroimage	91	Conference paper	1255	Universite Pierre et Marie Curie	170	Uganda	14
1909	1	Tjonneland, A.	13					American Journal of Physiology Gastrointestinal and Liver Physiology	90	Infant	1238	Vanderbilt University	170	New Caledonia	11
		Edelman, G.M.	13					Environmental Science and Technology	90	Rats, Wistar	1235	Universitetet i Oslo	168	Cote d'Ivoire	11
		Trichopoulos, D.	13					Journal of Investigative Dermatology	89	Apoptosis	1232	Icahn School of Medicine at Mount Sinai	165	Bosnia and Herzegovina	10
		Rietschel, M.	13					Alcoholism Clinical and Experimental Research	89	Cytology	1219	Lunds Universitet	164	Jamaica	10
		Moorthy, B.	13					Clinical and Experimental Immunology	88	Aging	1206	Rutgers, The State University of New Jersey	163	Qatar	10
		Vale, W.	13					American Journal of Obstetrics and Gynecology	88	Analysis of Variance	1204	Boston University	162	Papua New Guinea	10
		Smolarz, B.	13					Journal of Personality and Social Psychology	88	Chemistry	1188	Emory University	161	Jordan	9
		Armstrong, R.A.	13					Journal of Infectious Diseases	87	Drug efficacy	1187	Universitat de Barcelona	161	Cyprus	8
		Yaksh, T.L.	13					Biophysical Journal	87	Inflammation	1182	Harvard School of Public Health	161	Kazakhstan	8
		Kauffmann, F.	13					Psychiatry Research	86	Cell proliferation	1178	University of Manchester	158	Benin	8
		Levine, J.D.	13					Annals of Neurology	86	Newborn	1172	Western University	158	Armenia	8
		Hyman, B.T.	13					Journal of Cell Biology	86	Middle aged	1158	Helsingin Yliopisto	157	Burkina Faso	8
		Baskin, D.G.	13					Kidney International	85	Pathogenesis	1151	Universita di Pisa	157	Trinidad and Tobago	7
		McGinty, D.	13					Journal of Neuroscience Research	85	Mice, Inbred C57BL	1141	The University of Georgia	156	Georgia	7
		O'Donovan, M.C.	13					Oncogene	85	Phylogeny	1129	National Institutes of Health, Bethesda	155	Mali	7
		Szyf, M.	13					Cancer	84	Blood Pressure	1129	UT Medical Branch at Galveston	155	French Polynesia	7
		Ruck, P.	13					Evolution	83	Disease Models, Animal	1127	Kyoto University	154	Ecuador	7
		Shine, R.	13					Journal of Medicinal Chemistry	81	Hippocampus	1115	University at Buffalo State University of New York	154	Oman	7
		Habibi, H.R.	13					American Journal of Clinical Nutrition	81	Gene mutation	1106	University of Missouri-Columbia	153	Mozambique	7
		Manson, J.E.	13					Free Radical Biology and Medicine	81	Signal Transduction	1104	University of Illinois	152	Guadeloupe	7
		Breschi, L.	13					Ecology	81	Blood	1098	Julius-Maximilians-Universitat Wurzburg	151	Zambia	7
		Oberley, L.W.	13					Clinical Cancer Research	81	Etiology	1096	National Institute of Mental Health	150	Guatemala	6
		Speizer, F.E.	13					Human Molecular Genetics	81	In Vitro	1093	Northwestern University	150	Zimbabwe	6
		Li, D.	13					Journal of Cellular Physiology	80	Polymerase chain reaction	1077	Washington State University Pullman	149	Syrian Arab Republic	6
		Pertwee, R.G.	13					Peptides	79	Age	1061	Universitat Zurich	147	Nepal	6
		Weiss, N.S.	13					American Journal of Medical Genetics	79	Hypertension	1041	Goteborgs Universitet	147	Botswana	5
		Folsom, A.R.	13					Stroke	79	Glucose	1037	Universita degli Studi di Genova	147	Dominican Republic	5
		Bradford, B.U.	13					Pain	78	Insulin	1033	McMaster University	147	Iraq	5
		Ridker, P.M.	13					Journal of Surgical Research	78	Protein function	1032	North Carolina State University	146	Greenland	5
		Shu, X.O.	13					British Journal of Cancer	78	Age Factors	1031	Universita degli Studi di Roma Tor Vergata	145	Malta	5
		Rodriguez, C.	12					Nucleic Acids Research	78	Young Adult	1023	UT Southwestern Medical School	143	Mauritius	5
		Kaiserling, E.	12					Molecular and Cellular Biology	78	Diagnosis	1021	Universitat Tubingen	143	Mongolia	5
		Szymusiak, R.	12					Journal of Hypertension	76	Rabbits	1005	New York University	143	Namibia	5
		Granger, D.N.	12					Hormones and Behavior	75	Gene expression regulation	991	Monash University	142	Albania	5
		Wheeler, M.D.	12					Perceptual and Motor Skills	74	Disease severity	961	University of Bristol	142	Azerbaijan	5
		Slavkin, H.C.	12					Hepatology	74	Kidney	959	Universitat Gottingen	141	Monaco	4
		Navar, L.G.	12					Human Genetics	74	Models, Biological	955	University of Glasgow	140	Uzbekistan	4
		Huhman, K.L.	12					Hydrobiologia	74	Prospective Studies	954	Colorado State University	140	Paraguay	4
		Selkoe, D.J.	12					Pediatric Research	73	Cattle	952	Medical College of Wisconsin	140	Malawi	4
		Harris, C.C.	12					Canadian Journal of Physiology and Pharmacology	73	Sex difference	951	Rockefeller University	139	Gabon	4
		Karsch, F.J.	12					Planta	73	Prevalence	951	Scripps Research Institute	138	Macedonia	4
		Ascherio, A.	12					Journal of Urology	72	Depression	934	Utrecht University	138	Madagascar	4
		Kendler, K.S.	12					European Journal of Biochemistry	72	Genetic variability	931	Oregon Health and Science University	138	Laos	4
		Brenner, H.	12					Astronomy and Astrophysics	71	Proteins	924	Brown University	137	Congo	4
		Mendoza, D.	12					Journal of Insect Physiology	71	Drug mechanism	921	University of Birmingham	136	Cambodia	3
		Porreca, F.	12					Vision Research	71	Cell Division	920	Charite - Universitatsmedizin Berlin	136	Guam	3
		Leite, J.P.	12					Journal of the National Cancer Institute	70	Gene Expression Regulation	917	University of Pennsylvania, School of Medicine	135	Macao	3
		Pease, L.R.	12					Molecular Ecology	70	Embryo	913	Weill Cornell Medical College	135	Sudan	3
		Tripepi, G.	12					Earth and Planetary Science Letters	69	Psychological aspect	912	Cardiff University	135	Myanmar	3
		Buckwalter, J.A.	12					Journal of Neurology Neurosurgery and Psychiatry	69	Infant, Newborn	904	Emory University School of Medicine	133	El Salvador	3
		Kapczinski, F.	12					Journal of the Neurological Sciences	68	Polymerase Chain Reaction	900	University of Maryland, Baltimore	133	Central African Republic	3
		Leung, F.W.	12					Gut	68	Oxidative stress	899	University of Western Australia	133	Liechtenstein	2
		Gasbarrini, G.	12					Schizophrenia Research	68	Amino acid sequence	896	Universiteit Gent	133	Bahrain	2
		Convertino, V.A.	12					Archives of General Psychiatry	68	Follow up	884	Medical College of Georgia	132	Bahamas	2
		Spicer, L.J.	12					Journal of Experimental Psychology	68	Reverse transcription polymerase chain reaction	881	Academic Medical Centre, University of Amsterdam	131	Guinea	2
		Rath, W.	12					British Journal of Dermatology	68	Correlation analysis	876	Universitat Bonn	131	Libyan Arab Jamahiriya	2
		Wolk, A.	12					Journal of Experimental Medicine	68	Time	870	Columbia University, College of Physicians and Surgeons	131	Samoa	2
		Lin, L.H.	12					American Journal of Physical Anthropology	67	Controlled clinical trial	861	Universite Paris-Sud XI	130	Grenada	2
		Wyss, J.M.	12					Environmental Health Perspectives	67	Cognition	859	University of Colorado School of Medicine	130	Seychelles	2
		Montplaisir, J.	12					Journal of Bone and Mineral Research	67	Dopamine	855	Wageningen University and Research Centre	129	Solomon Islands	2
		Razvodovsky, Y.E.	12					Neurobiology of Aging	67	Magnetic Resonance Imaging	852	Leiden University Medical Center - LUMC	129	Honduras	2
		Kurtz, S.M.	12					Journal of the Acoustical Society of America	67	Electron microscopy	844	University of Utah	129	French Guiana	2
		Martin, J.A.	12					Behavioral Ecology and Sociobiology	66	Cell differentiation	834	Hebrew University of Jerusalem	128	Montenegro	2
		Turek, F.W.	12					Journal of Cell Science	66	Risk assessment	831	Charles University in Prague	128	Fiji	2
		Davenport, P.W.	12					Journal of Cardiovascular Pharmacology	66	Protein localization	831	Universitat Bern	128	Barbados	2
		Rimnac, C.M.	11					Fertility and Sterility	66	Gene Expression	827	University of Liverpool	128	Swaziland	2
		Schroder, J.	11					Geophysical Research Letters	66	Immunology	827	Universidad de Buenos Aires	127	Northern Mariana Islands	2
		Calle, E.E.	11					Molecular and Cellular Endocrinology	65	Nerve cell	819	Northwestern University Feinberg School of Medicine	125	Bermuda	2
		Sandyk, R.	11					American Journal of Respiratory and Critical Care Medicine	65	Heart	819	Katholieke Universiteit Leuven	125	Belize	2
		Undefined	20					Undefined	51	Tumor Cells, Cultured	818	University of California, Santa Barbara	125	Gibraltar	1
