# Supplementary material for: A surge of p-values between 0.041 and 0.049 in recent decades (but negative results are increasing rapidly too)
Source: PeerJ. 2015 Jan 22;3:e733. doi: 10.7717/peerj.733 (PMC4312079; doi:10.7717/peerj.733)
Supplement: Supplemental Information [file peerj-03-733-s007.zip › Supplementary material/Searches_15_nov_2014/046.csv]

Scopus refine results values
Your query : (ABS({does not support the hypothesis} OR {do not support the hypothesis} OR {does not support our hypothesis} OR {do not support our hypothesis}))
Number of results : 5418
YEAR		AUTHOR NAME		SUBJECT AREA		DOCUMENT TYPE		SOURCE TITLE		KEYWORD		AFFILIATION		COUNTRY		SOURCE TYPE		LANGUAGE
2014	131	Willett, W.C.	23	Agricultural and Biological Sciences	750	Article	4951	American Journal of Epidemiology	54	Article	3446	VA Medical Center	75	United States	2032	Journals	5369	English	5263
2013	157	Albanes, D.	15	Arts and Humanities	44	Review	166	Cancer Epidemiology Biomarkers and Prevention	42	Human	3031	Karolinska Institutet	65	United Kingdom	639	Conference Proceedings	25	French	39
2012	202	Nothen, M.M.	13	Biochemistry, Genetics and Molecular Biology	1453	Conference Paper	125	Plos One	35	Male	2672	National Cancer Institute	64	Germany	437	Book Series	19	German	35
2011	187	Hofman, A.	13	Business, Management and Accounting	41	Article in Press	25	Journal of Clinical Endocrinology and Metabolism	34	Female	2597	Harvard School of Public Health	64	Canada	338	Books	4	Italian	15
2010	184	Distler, A.	12	Chemical Engineering	11	Short Survey	6	International Journal of Cancer	32	Priority journal	2470	Brigham and Women's Hospital	55	Italy	298	Trade Publications	1	Spanish	15
2009	181	Johansen, C.	12	Chemistry	30	Letter	3	Cancer Causes and Control	31	Controlled study	2145	Inserm	54	Netherlands	260			Portuguese	11
2008	199	Sharma, A.M.	12	Computer Science	13	Note	2	Brain Research	30	Humans	2124	University of Toronto	46	France	258			Japanese	7
2007	176	Olsen, J.H.	12	Decision Sciences	27	Book Chapter	1	Journal of Applied Physiology	27	Adult	2085	University of Washington Seattle	44	Sweden	220			Chinese	6
2006	214	Weiss, N.S.	11	Dentistry	30	Undefined	139	British Journal of Cancer	26	Major clinical study	1278	Fred Hutchinson Cancer Research Center	40	Australia	206			Czech	6
2005	186	Kolonel, L.N.	11	Earth and Planetary Sciences	155			American Journal of Clinical Nutrition	25	Aged	1091	University of Minnesota Twin Cities	37	Denmark	165			Danish	6
2004	189	Propping, P.	11	Economics, Econometrics and Finance	77			Animal Behaviour	25	Nonhuman	1049	Aarhus Universitet	36	Japan	131			Turkish	5
2003	183	Riboli, E.	11	Energy	12			Psychopharmacology	24	Middle Aged	1046	Erasmus University Medical Center	36	Spain	126			Polish	4
2002	188	Kaaks, R.	11	Engineering	42			Neuroscience Letters	24	Animal	784	Karolinska University Hospital	35	Switzerland	101			Dutch	3
2001	175	Grobbee, D.E.	10	Environmental Science	357			Journal of Hypertension	23	Animals	737	University of California, San Francisco	35	Finland	97			Russian	2
2000	200	Manson, J.E.	10	Health Professions	113			American Journal of Physiology Heart and Circulatory Physiology	22	Animal experiment	697	University of Oxford	35	Belgium	91			Norwegian	1
1999	188	Giovannucci, E.	10	Immunology and Microbiology	279			Psychiatry Research	22	Clinical article	637	UCL	34	Norway	77			Persian	1
1998	195	Buring, J.E.	10	Materials Science	13			Journal of Pharmacology and Experimental Therapeutics	21	Rat	562	Harvard Medical School	33	Brazil	71			Swedish	1
1997	196	Kok, F.J.	10	Mathematics	31			Diabetologia	21	Support, Non-U.S. Gov't	559	University of Pittsburgh	33	China	60
1996	189	Henderson, B.E.	10	Medicine	3181			Physiology and Behavior	21	Rats	548	Maastricht University	33	Austria	56
1995	138	Beige, J.	10	Multidisciplinary	28			Journal of the National Cancer Institute	20	Adolescent	519	Helsingin Yliopisto	32	New Zealand	48
1994	133	Hallmans, G.	9	Neuroscience	742			American Journal of Obstetrics and Gynecology	20	Risk Factors	514	King's College London	32	Poland	41
1993	137	Colditz, G.A.	9	Nursing	82			Neurology	18	Case-Control Studies	375	Ludwig-Maximilians-Universitat Munchen	32	Turkey	37
1992	131	Rimm, E.B.	9	Pharmacology, Toxicology and Pharmaceutics	427			American Journal of Medical Genetics Neuropsychiatric Genetics	18	Middle Age	367	University of Cambridge	32	Greece	36
1991	128	Knapp, M.	9	Physics and Astronomy	73			European Journal of Pharmacology	18	Animal tissue	354	University of Wisconsin Madison	32	Israel	33
1990	99	Fewell, J.E.	8	Psychology	298			Pharmacology Biochemistry and Behavior	18	Child	334	The University of British Columbia	31	Mexico	29
1989	117	Nakaya, N.	8	Social Sciences	173			Oecologia	18	Normal human	333	Charite - Universitatsmedizin Berlin	31	South Africa	27
1988	110	Virtamo, J.	8	Veterinary	56			Endocrinology	18	Support, U.S. Gov't, P.H.S.	330	University Medical Center Utrecht	31	Czech Republic	27
1987	84	Gauger, J.R.	8	Undefined	33			Journal of Cardiovascular Pharmacology	17	Risk factor	313	Universitat Bonn	30	Chile	27
1986	67	Hunter, D.J.	8					American Journal of Physiology Regulatory Integrative and Comparative Physiology	17	Clinical trial	289	McGill University	27	India	26
1985	88	Hankinson, S.E.	8					Pediatrics	16	Disease association	288	University of Bristol	27	Argentina	25
1984	81	Folsom, A.R.	8					Carcinogenesis	15	Cancer risk	285	University Michigan Ann Arbor	27	Portugal	24
1983	71	Moller, H.J.	8					British Journal of Pharmacology	15	Prospective Studies	274	UC Davis	26	South Korea	23
1982	65	Stampfer, M.J.	8					Life Sciences	15	Time Factors	269	Universita degli Studi di Milano	26	Russian Federation	23
1981	52	Rietschel, M.	8					Journal of Neurochemistry	15	Aged, 80 and over	263	Academic Medical Centre, University of Amsterdam	25	Hungary	20
1980	52	McCormick, D.L.	8					Epidemiology	15	Genotype	261	University of Edinburgh	25	Ireland	20
1979	56	Wolk, A.	8					Atherosclerosis	15	Animal cell	257	Mayo Clinic	24	Taiwan	18
1978	51	Collister, J.P.	8					Biological Psychiatry	14	Animal model	254	Universite de Montreal	24	Iran	13
1977	30	Maier, W.	8					Annals of Epidemiology	14	Human cell	253	Imperial College London	24	Hong Kong	11
1976	42	Bondy, B.	7					International Journal of Epidemiology	14	Pregnancy	248	The University of North Carolina at Chapel Hill	24	Estonia	9
1975	39	Hennekens, C.H.	7					American Journal of Hypertension	13	Hypothesis	242	University of Manchester	23	Slovenia	8
1974	32	Trichopoulos, D.	7					British Medical Journal	13	Metabolism	241	Uppsala Universitet	23	Singapore	8
1973	19	Thun, M.J.	7					Nutrition and Cancer	13	Human tissue	235	Yale University School of Medicine	23	Colombia	7
1972	13	Stanczyk, F.Z.	7					Gut	13	Human experiment	231	Massachusetts General Hospital	23	Venezuela	7
1971	10	Davis, S.	7					Radiation Research	13	Risk assessment	231	CNRS Centre National de la Recherche Scientifique	22	Costa Rica	6
1970	5	Peeters, P.H.M.	7					Journal of Rheumatology	13	Animalia	218	Universita degli Studi di Torino	22	Thailand	6
1969	5	Graubard, B.I.	7					Cancer Research	13	Drug effect	217	Lunds Universitet	22	Peru	6
1968	9	Ascherio, A.	7					Alcoholism Clinical and Experimental Research	13	Cohort Studies	214	University of Southern California	22	Saudi Arabia	5
1967	3	Brenner, H.	7					Archives of Disease in Childhood	13	Physiology	211	University of Queensland	22	Romania	5
1966	4	Webb, P.M.	7					Clinical and Experimental Allergy	12	Mice	208	Umea universitet	22	Bulgaria	5
1965	4	Biessy, C.	7					Fertility and Sterility	12	Controlled clinical trial	205	University of Melbourne	21	Egypt	4
1964	3	Feychting, M.	7					British Journal of Nutrition	12	United States	203	University of Western Australia	21	Iceland	4
1963	1	Breteler, M.M.B.	7					Digestive Diseases and Sciences	12	Mouse	202	Institute of Cancer Epidemiology - Denmark	20	Pakistan	4
1962	3	Stolzenberg-Solomon, R.Z.	6					American Journal of Industrial Medicine	12	Randomized controlled trial	200	Wageningen University and Research Centre	20	Morocco	4
1961	2	La Vecchia, C.	6					Stroke	12	Follow up	199	University of Florida	20	Papua New Guinea	4
1960	1	Uchitomi, Y.	6					Human Reproduction	12	Cohort analysis	192	Keck School of Medicine of USC	20	Puerto Rico	4
1959	2	Boffetta, P.	6					Journal of the American Medical Association	12	Case control study	186	Goteborgs Universitet	20	Tunisia	4
1957	2	Reilly, J.J.	6					British Journal of Clinical Pharmacology	12	Genetics	185	German Cancer Research Center	20	Croatia	4
1956	2	Horst, R.L.	6					Archives of General Psychiatry	11	Comparative Study	185	Monash University	20	Viet Nam	4
1946	2	Launer, L.J.	6					Clinical Science	11	Hypertension	183	Netherlands Organisation for Applied Scientific Research - TNO	20	Lebanon	3
1939	1	Abnet, C.C.	6					Scandinavian Journal of Gastroenterology	11	Unclassified drug	173	Arhus Universitetshospital	20	Kenya	3
1938	2	Purdue, M.P.	6					Neuroscience	11	Infant	171	University of California, Los Angeles	20	Slovakia	3
1937	1	Rujescu, D.	6					Psychiatric Genetics	11	Child, Preschool	171	London School of Hygiene & Tropical Medicine	20	Cameroon	3
1925	1	Ahlbom, A.	6					Proceedings of the National Academy of Sciences of the United States of America	11	Incidence	170	Stanford University School of Medicine	20	Uganda	3
		Van Dam, R.M.	6					Environmental Health Perspectives	11	Comparative study	165	Universita degli Studi di Padova	19	Ukraine	3
		McLaughlin, J.K.	6					New England Journal of Medicine	11	Follow-Up Studies	165	University of Calgary	19	Malaysia	3
		Calle, E.E.	6					Canadian Journal of Physiology and Pharmacology	11	Blood Pressure	162	University of Pennsylvania	19	Kazakhstan	2
		Owen, M.J.	5					European Respiratory Journal	11	Age	162	Rigshospitalet	19	Nigeria	2
		Pike, M.C.	5					Clinical Endocrinology	11	Brain	160	Cornell University	19	Gambia	2
		Pinessi, L.	5					Pediatric Research	11	Blood	159	Julius-Maximilians-Universitat Wurzburg	19	Ecuador	2
		Powers, C.M.	5					Journal of Biological Chemistry	11	Prevalence	157	Universitat Heidelberg	19	Jordan	2
		Rainero, I.	5					Thorax	10	In vitro study	156	UC Berkeley	19	Panama	2
		Rexrode, K.M.	5					Neuropharmacology	10	Smoking	156	Katholieke Universiteit Leuven	19	Sri Lanka	2
		Eickhoff, J.H.	5					FASEB Journal	10	Middle aged	155	University of Sydney	19	Sudan	2
		Rinaldi, S.	5					Hypertension	10	Diet	155	Michigan State University	19	Czechoslovakia	2
		Ringel, J.	5					Journal of Neurology Neurosurgery and Psychiatry	10	Prospective study	154	Ohio State University	18	Tanzania	2
		Hu, F.B.	5					Journal of Nutrition	10	Age Factors	153	Johns Hopkins University	18	Lithuania	2
		Laden, F.	5					Circulation	10	Body mass	151	Universita degli Studi di Roma La Sapienza	18	Zambia	2
		Helzlsouer, K.J.	5					Naunyn Schmiedeberg S Archives of Pharmacology	10	Questionnaire	148	Universitat Zurich	17	Belarus	2
		Roberts, J.M.	5					Bioelectromagnetics	10	Risk	145	University of Hawaii at Manoa	17	Ethiopia	1
		Kendler, K.S.	5					New Phytologist	10	Review	144	Kansanterveyslaitos	17	Algeria	1
		Ross, R.K.	5					Anesthesiology	10	Double-Blind Method	142	Washington University in St. Louis, School of Medicine	17	Malawi	1
		Gray, G.C.	5					Journal of Physiology	10	Polymorphism, Genetic	141	National Institute of Environmental Health Sciences	17	Latvia	1
		Rubino, E.	5					Biochemical and Biophysical Research Communications	9	Infant, Newborn	138	University of Ottawa, Canada	17	Oman	1
		Tsubono, Y.	5					Schizophrenia Research	9	Breast cancer	137	University of Chicago	17	Palestine	1
		Kuller, L.H.	5					Behavioural Brain Research	9	Breast Neoplasms	136	Freie Universitat Berlin	17	Cuba	1
		Saito-Nakaya, K.	5					American Journal of Physiology	9	Dose-Response Relationship, Drug	134	Universite Laval	17	Syrian Arab Republic	1
		Schatzkin, A.	5					Psychological Medicine	9	Odds Ratio	134	Turun yliopisto	16	Congo	1
		Schulze, T.G.	5					Journal of Allergy and Clinical Immunology	9	Genetic polymorphism	131	International Agency for Research on Cancer	16	Mali	1
		Kromhout, D.	5					Annals of Neurology	9	Rats, Inbred Strains	129	Istituto di Ricerche Farmacologiche Mario Negri	16	Philippines	1
		Boeing, H.	5					Behavioral Ecology	9	Retrospective Studies	129	University of California, San Diego	16	Jamaica	1
		Schumacher, J.	5					British Journal of Psychiatry	9	Body Weight	128	Kobenhavns Universitet	16	Bolivia	1
		Snead, O.C.	5					Nephrology Dialysis Transplantation	9	Obesity	127	Johannes Gutenberg Universitat Mainz	16	Martinique	1
		Speizer, F.E.	5					Occupational and Environmental Medicine	9	Methodology	125	Sahlgrenska Universitetssjukhuset	16	Indonesia	1
		Hodgson, J.M.	5					Breast Cancer Research and Treatment	9	Aging	124	McMaster University	16	Ghana	1
		Taylor, P.R.	5					Diabetes Care	9	Sex difference	123	VU University Medical Center	15	United Arab Emirates	1
		Hoover, R.N.	5					Biochemical Pharmacology	9	Mortality	123	Duke University School of Medicine	15	Germany (Democratic Republic, DDR)	1
		Goldbohm, R.A.	5					Arteriosclerosis Thrombosis and Vascular Biology	8	Insulin	122	Yale University	15	Tuvalu	1
		Van Den Brandt, P.A.	5					Social Science and Medicine	8	Central nervous system	122	Johns Hopkins Bloomberg School of Public Health	15	Uruguay	1
		Weinstein, S.J.	5					Biological Journal of the Linnean Society	8	Etiology	122	Utrecht University	15	French Guiana	1
		Ziegler, R.G.	5					Journal of Affective Disorders	8	Questionnaires	121	Australian National University	15	Nepal	1
		Gallone, S.	5					Journal of Psychosomatic Research	8	Polymerase chain reaction	121	Colorado State University	15	Yugoslavia	1
		Beckmann, H.	5					British Journal of Dermatology	8	Calcium	120	Universitetet i Oslo	15	Bangladesh	1
		Kardinaal, A.F.M.	5					Journal of Psychiatric Research	8	Placebo	118	Universita degli Studi di Napoli Federico II	15
		Geerlings, M.I.	5					Cancer	8	Pathophysiology	118	Boston University	15
		Hayes, R.B.	5					Infection and Immunity	8	Epidemiology	115	Indiana University	15
		Beilin, L.J.	5					International Journal of Obesity	8	Depression	114	Heinrich Heine Universitat	15
		Larsson, S.C.	5					Journal of Pediatrics	8	Drug efficacy	114	National Institute of Public Health and the Environment	15
		Cichon, S.	5					Investigative Ophthalmology and Visual Science	8	Double blind procedure	114	Hospital Clinic Barcelona	15
		Jacobs, E.J.	5					American Journal of Physical Anthropology	8	Blood pressure	113	University of Alberta	15
		Kopecky, K.J.	5					American Journal of Physiology Endocrinology and Metabolism	8	Rats, Sprague-Dawley	113	Universidad Nacional Autonoma de Mexico	15
		Huttunen, J.K.	5					Annals of the Rheumatic Diseases	8	Reference Values	112	Pennsylvania State University	14
		Bonovas, S.	5					American Journal of Psychiatry	8	Genetic variability	112	Baylor College of Medicine	14
		Croft, K.D.	5					Journal of Laboratory and Clinical Medicine	8	Disease severity	111	Radboud University Nijmegen Medical Centre	14
		Boorman, G.A.	5					Journal of Infectious Diseases	8	Analysis of Variance	111	David Geffen School of Medicine at UCLA	14
		Khaw, K.T.	5					Journal of Bone and Mineral Research	8	Cross-Sectional Studies	111	Universitair Medisch Centrum Groningen	14
		Giegling, I.	5					Journal of Experimental Biology	8	Liver	110	University of Colorado Health Sciences Center	14
		Linseisen, J.	5					Behavioral Ecology and Sociobiology	8	Histology	110	University of Arizona	14
		Mayne, S.T.	5					Journal of Comparative Neurology	8	Kidney	109	Western University	14
		Melbye, M.	5					Earth and Planetary Science Letters	8	Newborn	109	Leiden University Medical Center - LUMC	14
		Michel, M.C.	5					Progress in Neuro Psychopharmacology and Biological Psychiatry	8	Intravenous drug administration	108	Radboud University Nijmegen	14
		Miller, A.B.	5					Journal of Medical Virology	7	Radioisotope	107	Charles University in Prague	14
		Munday, J.S.	5					Journal of Investigative Dermatology	7	Gene frequency	106	Universitat Tubingen	14
		O'Donovan, M.C.	5					Journal of Internal Medicine	7	Body weight	106	UniversitatsSpital Zurich	14
		Akizuki, N.	4					Gastroenterology	7	Glucose	106	University of Iowa	14
		Gonzalez, C.A.	4					Oikos	7	Polymerase Chain Reaction	105	Alma Mater Studiorum Universita di Bologna	14
		Adlercreutz, H.	4					Journal of Cerebral Blood Flow and Metabolism	7	Treatment Outcome	105	Universita di Pisa	14
		Grof, P.	4					Nature	7	Risk Assessment	104	Universitetet i Bergen	14
		Friis, S.	4					Allergy European Journal of Allergy and Clinical Immunology	7	Diagnosis	104	Universitat Gottingen	14
		Fukudo, S.	4					Bba General Subjects	7	Statistical analysis	104	Albert Einstein College of Medicine of Yeshiva University	13
		Albus, M.	4					Journal of Chemical Ecology	7	Young Adult	102	Newcastle University, United Kingdom	13
		Forman, D.	4					European Journal of Clinical Investigation	7	Theoretical study	102	National Institutes of Health, Bethesda	13
		Cornuz, J.	4					European Journal of Cancer	7	Genetic association	99	Universidade de Sao Paulo - USP	13
		Brien, J.F.	4					Obstetrics and Gynecology	7	Oral drug administration	98	University of Adelaide	13
		Ekbom, A.	4					Clinical and Experimental Immunology	7	Exercise	98	Universitat Ulm	13
		Evans, R.G.	4					Neuropsychopharmacology	7	Alleles	98	University of Minnesota School of Public Health	13
		Holford, T.R.	4					Functional Ecology	7	Dose response	98	Universitssjukhuset i Lund	13
		Iwasaki, M.	4					Journal of Endocrinological Investigation	7	Cells, Cultured	98	University of Aberdeen	13
		Le Marchand, L.	4					Calcified Tissue International	7	Schizophrenia	96	Queen's University, Kingston	13
		Franzek, E.	4					Teratology	7	Allele	95	Hammersmith Hospital	13
		Chang-Claude, J.	4					Science of the Total Environment	7	DNA	95	University of Liverpool	13
		Becker, T.	4					Science	7	Body Mass Index	94	Cleveland Clinic Foundation	13
		Fujimori, M.	4					British Journal of Anaesthesia	7	Enzyme activity	94	Consiglio Nazionale delle Ricerche	13
		Haiman, C.A.	4					Kidney International	7	Correlation analysis	94	Indiana University School of Medicine Indianapolis	13
		Burnand, B.	4					Anesthesia and Analgesia	7	Logistic Models	94	Cardiff University	13
		Leitzmann, M.F.	4					British Journal of Haematology	7	Psychological aspect	93	University of Southampton	13
		Panico, S.	4					Respiration Physiology	7	Sex Factors	92	University of New South Wales UNSW Australia	13
		Parazzini, F.	4					Journals of Gerontology Series A Biological Sciences and Medical Sciences	7	Immunohistochemistry	92	Beth Israel Deaconess Medical Center	13
		Hecht, S.S.	4					Journal of the Neurological Sciences	7	Phenotype	91	University at Buffalo State University of New York	13
		Pietinen, P.	4					Early Human Development	7	Confidence interval	91	The Johns Hopkins School of Medicine	12
		McCullough, M.L.	4					Journal of Human Evolution	7	Cholesterol	89	Arizona State University	12
		McGee, D.L.	4					Neuropsychobiology	7	Gene Frequency	88	Universitatsklinikum Hamburg-Eppendorf und Medizinische Fakultat	12
		Potischman, N.	4					Journal of Endocrinology	7	Statistical significance	88	University of Missouri-Columbia	12
		Milman, N.	4					European Journal of Clinical Pharmacology	7	Genetic Predisposition to Disease	87	Duke University	12
		Powers, S.K.	4					Journal of Pathology	7	Protein expression	85	Rijksuniversiteit Groningen	12
		Gobba, F.	4					Diabetes	7	Therapy	85	University of Leeds	12
		Puddey, I.B.	4					Gynecological Endocrinology	7	Preschool child	84	Norges Teknisk-Naturvitenskapelige Universitet	12
		Cooper, C.	4					Prostaglandins	7	Gene expression	84	University of Alabama at Birmingham	12
		Liu, S.	4					European Journal of Clinical Nutrition	7	Cancer incidence	83	University of Illinois at Chicago	12
		Gammon, M.D.	4					Journal of Neurophysiology	7	Endocrine system	83	University of Washington School of Medicine	12
		Undefined	3					Undefined	5	Cognition	83	Queen's University Belfast	12
