# Supplementary material for: A surge of p-values between 0.041 and 0.049 in recent decades (but negative results are increasing rapidly too)
Source: PeerJ. 2015 Jan 22;3:e733. doi: 10.7717/peerj.733 (PMC4312079; doi:10.7717/peerj.733)
Supplement: Supplemental Information [file peerj-03-733-s007.zip › Supplementary material/Searches_15_nov_2014/047.csv]

Scopus refine results values
Your query : (ABS({significantly higher} OR {significantly more}))
Number of results : 612147
YEAR		AUTHOR NAME		SUBJECT AREA		DOCUMENT TYPE		SOURCE TITLE		KEYWORD		AFFILIATION		COUNTRY		SOURCE TYPE		LANGUAGE
2015	160	Li, W.	201	Agricultural and Biological Sciences	74980	Article	559149	Plos One	4054	Article	415557	VA Medical Center	5483	United States	164291	Journals	596526	English	552899
2014	35967	Sugimachi, K.	171	Arts and Humanities	3032	Conference Paper	22397	Journal of Clinical Endocrinology and Metabolism	1956	Human	358517	University of Toronto	2917	Japan	51636	Conference Proceedings	10330	Chinese	26573
2013	41946	Wang, W.	164	Biochemistry, Genetics and Molecular Biology	116633	Review	12664	Fertility and Sterility	1696	Female	306723	University of California, San Francisco	2498	China	46379	Book Series	3427	German	7033
2012	39393	Liu, W.	158	Business, Management and Accounting	3542	Article in Press	6394	Chinese Journal of Clinical Rehabilitation	1579	Male	296713	University of Washington Seattle	2405	United Kingdom	41064	Trade Publications	886	Japanese	6703
2011	36726	Romero, R.	149	Chemical Engineering	8485	Book Chapter	616	Cancer	1451	Humans	260416	Karolinska University Hospital	2285	Germany	35497	Books	848	French	3222
2010	32871	Wang, Y.	146	Chemistry	13938	Short Survey	407	American Journal of Obstetrics and Gynecology	1399	Adult	242687	Universidade de Sao Paulo - USP	2167	Italy	24171	Reports	24	Polish	3220
2009	31042	Zhang, W.	145	Computer Science	7149	Note	297	National Medical Journal of China	1372	Controlled study	240154	UC Davis	2089	Canada	23444	Undefined	106	Spanish	3186
2008	29606	Kohno, S.	136	Decision Sciences	1750	Letter	147	World Chinese Journal of Digestology	1309	Priority journal	215755	UCL	2083	France	17597			Russian	2091
2007	28033	Lissoni, P.	129	Dentistry	11241	Editorial	51	Human Reproduction	1298	Major clinical study	148970	University of Florida	2073	Australia	16730			Turkish	1858
2006	26423	Maes, M.	129	Earth and Planetary Sciences	11348	Book	45	Aquaculture	1257	Middle Aged	133029	Inserm	2069	Turkey	15419			Portuguese	1614
2005	24813	Chen, W.	126	Economics, Econometrics and Finance	2718	Business Article	37	Cancer Research	1224	Aged	131108	King's College London	2032	India	15257			Italian	1437
2004	22266	Chayama, K.	122	Energy	3054	Report	37	Pediatrics	1187	Nonhuman	86752	Erasmus University Medical Center	1993	Netherlands	15010			Czech	1129
2003	20459	Wang, T.	120	Engineering	20588	Erratum	19	Journal of Urology	1183	Clinical article	76769	University of Minnesota Twin Cities	1989	Sweden	14153			Korean	901
2002	18596	Haruma, K.	118	Environmental Science	31040	Abstract Report	16	American Journal of Cardiology	1178	Adolescent	73362	Kyushu University	1981	Spain	12609			Croatian	603
2001	18234	Maehara, Y.	113	Health Professions	14406	Conference Review	7	World Journal of Gastroenterology	1154	Animals	73332	The University of British Columbia	1974	South Korea	11914			Hungarian	481
2000	17601	Petraglia, F.	113	Immunology and Microbiology	39239	Undefined	9864	Circulation	1133	Animal experiment	54245	Ohio State University	1973	Poland	9201			Slovak	383
1999	17029	Wang, F.	112	Materials Science	11336			Chest	1101	Animal	47563	Karolinska Institutet	1952	Taiwan	8641			Serbian	359
1998	16296	Mazor, M.	109	Mathematics	3805			Blood	1061	Child	46048	Peking University	1944	Brazil	8619			Danish	322
1997	15699	Genazzani, A.R.	109	Medicine	376753			Transplantation	1050	Comparative study	36909	Harvard Medical School	1903	Switzerland	8405			Dutch	316
1996	15073	Wu, W.	107	Multidisciplinary	1877			International Journal of Cancer	1034	Clinical trial	36751	Massachusetts General Hospital	1903	Denmark	7598			Bulgarian	196
1995	11584	Wang, Y.	104	Neuroscience	34429			Brain Research	1014	Aged, 80 and over	36491	Kyoto University	1893	Israel	7522			Arabic	135
1994	10663	Ogihara, T.	103	Nursing	12578			Investigative Ophthalmology and Visual Science	965	Rat	36226	University of Sydney	1879	Belgium	7043			Norwegian	134
1993	9743	Koren, G.	103	Pharmacology, Toxicology and Pharmaceutics	28979			Obstetrics and Gynecology	965	Middle aged	33820	The University of North Carolina at Chapel Hill	1830	Iran	5965			Persian	126
1992	9086	Wang, W.	102	Physics and Astronomy	11150			Atherosclerosis	954	Human cell	32860	Universita degli Studi di Milano	1787	Finland	5957			Romanian	99
1991	8404	Yang, L.	102	Psychology	27260			Anticancer Research	954	Rats	32544	Universita degli Studi di Roma La Sapienza	1782	Austria	5902			Lithuanian	99
1990	7701	Mori, M.	101	Social Sciences	18370			British Journal of Cancer	934	Risk Factors	31705	University Michigan Ann Arbor	1772	Norway	5840			Hebrew	89
1989	7057	Biederman, J.	97	Veterinary	14232			Acta Horticulturae	922	Human tissue	31605	University of California, Los Angeles	1768	Greece	4662			Greek	69
1988	6090	Li, P.	95	Undefined	7758			Journal of Infectious Diseases	920	Animal tissue	31547	University of California, San Diego	1739	New Zealand	3727			Bosnian	58
1987	5382	Tsubota, K.	94					Journal of Immunology	914	Animal model	30616	University of Tokyo	1727	Czech Republic	3645			Swedish	48
1986	4825	Hayashi, J.	94					Journal of Rheumatology	910	Unclassified drug	30507	University of Pennsylvania	1706	Egypt	3610			Ukrainian	47
1985	5080	Mysliwiec, M.	93					Infection and Immunity	910	Time Factors	30136	Brigham and Women's Hospital	1692	South Africa	3607			Slovene	44
1984	4318	Tanaka, M.	93					Digestive Diseases and Sciences	908	Retrospective Studies	28454	Shanghai Jiaotong University	1671	Hong Kong	3191			Thai	30
1983	4074	Lee, S.D.	93					American Journal of Gastroenterology	887	Support, Non-U.S. Gov't	28259	Charite - Universitatsmedizin Berlin	1653	Hungary	3028			Finnish	22
1982	3795	Ogawa, H.	91					American Journal of Psychiatry	859	Metabolism	27881	Ludwig-Maximilians-Universitat Munchen	1650	Thailand	2890			Icelandic	15
1981	3424	Tsuneyoshi, M.	91					American Journal of Clinical Nutrition	859	Controlled clinical trial	27437	Mayo Clinic	1648	Russian Federation	2585			Afrikaans	13
1980	3376	Demetriades, D.	90					Journal of Biological Chemistry	829	Risk factor	26921	University of Pittsburgh	1591	Mexico	2501			Estonian	11
1979	2921	Tanaka, S.	90					Clinical and Experimental Immunology	813	Middle Age	26634	Sun Yat-Sen University	1590	Ireland	2429			Malay	7
1978	2726	Shimamoto, K.	90					Diabetes Care	810	Randomized controlled trial	26361	University of Melbourne	1584	Argentina	2417			Catalan	5
1977	2439	Gasbarrini, G.	90					Journal of the American College of Cardiology	805	Prospective Studies	26171	University of Wisconsin Madison	1578	Nigeria	2301			Azerbaidzhani	5
1976	2345	Ritz, E.	87					Scandinavian Journal of Gastroenterology	802	Treatment Outcome	26028	University of Alberta	1558	Portugal	2155			Latvian	3
1975	2161	Liu, F.	87					Lancet	799	Protein expression	25885	Helsingin Yliopisto	1551	Singapore	2097			Georgian	2
1974	1908	Plebani, M.	86					Clinical Cancer Research	790	Prevalence	25624	University of Texas M. D. Anderson Cancer Center	1533	Malaysia	2067			Urdu	2
1973	1395	Liu, H.	85					Clinica Chimica Acta	786	Methodology	24474	Alma Mater Studiorum Universita di Bologna	1531	Saudi Arabia	1916			Indonesian	1
1972	517	Bener, A.	85					Kidney International	781	Prognosis	24368	Duke University School of Medicine	1509	Croatia	1837
1971	456	Weizman, A.	85					Journal of Nutrition	780	Pregnancy	24168	Universitat Heidelberg	1498	Pakistan	1617
1970	334	Abbate, R.	85					Annals of Thoracic Surgery	778	Follow up	23767	Huazhong University of Science and Technology	1480	Chile	1389
1969	344	Nishizawa, Y.	85					Journal of Clinical Rehabilitative Tissue Engineering Research	767	Young Adult	23535	Zhejiang University	1474	Slovakia	1337
1968	272	Kangawa, K.	84					Hepato Gastroenterology	764	Case-Control Studies	23531	McGill University	1468	Serbia	1125
1967	239	Wada, H.	83					Chinese Medical Journal	763	Mouse	23212	Tehran University of Medical Sciences	1466	Slovenia	965
1966	208	Nicolaides, K.H.	82					Critical Care Medicine	762	Child, Preschool	22821	Kobenhavns Universitet	1466	Kenya	846
1965	155	Szmitkowski, M.	81					Physiology and Behavior	757	Immunohistochemistry	22179	Lunds Universitet	1463	Romania	773
1964	134	Li, L.	81					Journal of Clinical Oncology	754	Mice	22119	University of Queensland	1445	Tunisia	772
1963	97	Tomino, Y.	81					Stroke	753	Normal human	21887	Seoul National University	1418	Bangladesh	694
1962	75	Tabata, Y.	81					Clinical Endocrinology	752	Treatment outcome	21851	Goteborgs Universitet	1415	Bulgaria	661
1961	55	Tancini, G.	80					Journal of Pediatrics	747	Blood	21775	Universita degli Studi di Padova	1409	Kuwait	574
1960	68	Shimada, M.	80					Spine	741	Animal cell	21542	Academic Medical Centre, University of Amsterdam	1366	Colombia	552
1959	54	Guo, W.	79					Vaccine	740	Drug effect	20968	David Geffen School of Medicine at UCLA	1364	Jordan	550
1958	48	Liu, B.	78					Journal of Clinical Microbiology	737	Physiology	20901	Baylor College of Medicine	1338	Philippines	548
1957	41	Sasano, H.	78					Transplantation Proceedings	732	Disease severity	20609	The University of Hong Kong	1337	Yugoslavia	516
1956	34	Iida, M.	78					American Heart Journal	726	Retrospective study	19885	Cornell University	1319	Ethiopia	504
1955	43	Baba, H.	78					Nephrology Dialysis Transplantation	720	Follow-Up Studies	19726	University of Oxford	1305	Venezuela	497
1954	41	Shimada, K.	78					Neuroscience Letters	720	Infant	19616	Universitetet i Oslo	1304	Estonia	489
1953	32	Keating, G.M.	78					Proceedings of the National Academy of Sciences of the United States of America	719	Sex difference	19474	Medizinische Universitat Wien	1297	Indonesia	481
1952	35	Barni, S.	78					Radiology	717	Comparative Study	19134	Leiden University Medical Center - LUMC	1294	Tanzania	471
1951	21	Miyake, H.	77					Poultry Science	716	Questionnaire	19094	Radboud University Nijmegen Medical Centre	1291	United Arab Emirates	463
1950	18	Lombardi, G.	77					Zhonghua Yi Xue Za Zhi	708	Disease association	18962	Johns Hopkins University	1279	Lithuania	454
1949	20	Li, H.	77					Hepatology	708	Age	18586	University of New South Wales UNSW Australia	1278	Viet Nam	430
1948	17	Wang, Y.	77					Endocrinology	708	Drug efficacy	18045	UC Berkeley	1263	Iceland	425
1947	7	Li, F.	77					Journal of Surgical Research	705	United States	17150	Yale University School of Medicine	1262	Lebanon	388
1946	6	Yoshikawa, J.	77					Biochemical and Biophysical Research Communications	704	Prospective study	17122	University of Cambridge	1262	Ukraine	384
1945	7	Kokot, F.	76					International Journal of Cardiology	703	Questionnaires	17028	Michigan State University	1248	Uganda	375
1944	2	Li, N.	75					Gut	698	Age Factors	16918	Universita degli Studi di Napoli Federico II	1242	Czechoslovakia	374
1943	4	Hop, W.C.J.	74					Journal of Affective Disorders	687	Pathology	16841	Texas A and M University	1238	Sri Lanka	335
1942	6	Haberal, M.	74					Life Sciences	686	Mortality	16794	Sichuan University	1209	Ghana	298
1941	6	Wada, H.	74					Theriogenology	685	Statistical significance	16679	University of Manchester	1200	Germany (Democratic Republic, DDR)	285
1940	2	Mohan, V.	74					Arthritis and Rheumatism	680	Animalia	16661	Charles University in Prague	1199	Puerto Rico	278
1939	2	Yamashita, Y.	73					Psychiatry Research	666	Hypertension	16292	China Medical University Shenyang	1197	Cameroon	271
1938	3	Meltzer, H.Y.	73					Anesthesia and Analgesia	666	Incidence	16193	Imperial College London	1197	Peru	269
1937	2	Sata, M.	73					Journal of Agricultural and Food Chemistry	664	Enzyme linked immunosorbent assay	15648	Pennsylvania State University	1194	Zimbabwe	248
1936	2	Zhao, J.	72					Journal of Applied Physiology	660	Genetics	15589	University Medical Center Utrecht	1190	Morocco	236
1935	5	Yoon, B.H.	72					Pediatric Research	659	Body mass	14790	The Johns Hopkins School of Medicine	1177	Sudan	235
1934	1	Murohara, T.	72					Hypertension	646	Genotype	14423	Columbia University in the City of New York	1174	Nepal	233
1932	2	Sato, S.	72					European Journal of Obstetrics Gynecology and Reproductive Biology	638	Cross-Sectional Studies	14390	University of Illinois at Chicago	1165	Cuba	230
1931	2	Li, L.	72					Metabolism Clinical and Experimental	636	Correlation analysis	14153	Cleveland Clinic Foundation	1164	Russia	223
		Jonas, J.B.	72					Journal of Allergy and Clinical Immunology	627	Biological Markers	13927	Medizinische Hochschule Hannover MHH	1162	Bosnia and Herzegovina	221
		Li, L.	71					Proceedings of SPIE the International Society for Optical Engineering	621	Human experiment	13843	Washington University in St. Louis, School of Medicine	1161	Iraq	205
		Kashiwagi, S.	71					Perceptual and Motor Skills	617	Infant, Newborn	13796	The University of Georgia	1152	Oman	198
		Boldt, J.	71					Journal of Hypertension	615	Risk assessment	13768	Fudan University	1150	Qatar	195
		Inaba, M.	71					Gastroenterology	612	Preschool child	13751	Tel Aviv University, Sackler Faculty of Medicine	1132	Jamaica	194
		Inaba, K.	70					Journal of Thoracic and Cardiovascular Surgery	610	Sex Factors	13468	Universitat Wien	1129	Malawi	191
		Burger, J.	70					Oncology Reports	607	In vitro study	13158	Universiteit Gent	1129	Costa Rica	185
		Kuwano, H.	70					Antimicrobial Agents and Chemotherapy	606	Analysis of Variance	13155	Stanford University	1128	Uruguay	182
		Hara, I.	70					American Journal of Veterinary Research	606	Scoring system	13058	University of Birmingham	1127	Burkina Faso	174
		Ho, P.C.	70					Neurology	604	Pathophysiology	13009	Osaka University	1124	Senegal	168
		Berenson, G.S.	70					Journal of Vascular Surgery	595	Psychological aspect	12952	University of Arizona	1121	Cyprus	167
		Califf, R.M.	70					Journal of Gastroenterology and Hepatology Australia	594	Support, U.S. Gov't, P.H.S.	12825	Chinese Academy of Sciences	1102	Algeria	162
		Yoshihara, M.	70					New England Journal of Medicine	594	School child	12797	McMaster University	1100	Latvia	151
		Chen, G.	69					Acta Obstetricia Et Gynecologica Scandinavica	593	Histopathology	12636	Osaka University Faculty of Medicine	1096	Trinidad and Tobago	148
		Chen, C.J.	69					Science of the Total Environment	571	Depression	12533	Monash University	1074	Zambia	137
		Matsuda, H.	68					Journal of Periodontology	570	Enzyme activity	12501	Universitat Gottingen	1070	Panama	133
		Gensini, G.F.	67					Zhonghua Fu Chan Ke Za Zhi	568	Protein blood level	12414	Capital Medical University China	1068	Macedonia	132
		Huber, K.	67					British Medical Journal	567	Gene expression	12184	Universitair Medisch Centrum Groningen	1063	Belarus	124
		Miyazaki, M.	67					Animal Behaviour	565	Messenger RNA	12173	Universite de Montreal	1061	Gambia	124
		Chaiworapongsa, T.	67					British Journal of Nutrition	565	Glucose	12154	National Yang-Ming University Taiwan	1059	Syrian Arab Republic	120
		Grzeszczak, W.	66					Medicine and Science in Sports and Exercise	565	Newborn	12121	Universita degli Studi di Torino	1058	Benin	119
		Nakamura, T.	66					Nan Fang Yi Ke Da Xue Xue Bao Journal of Southern Medical University	559	Liver	11792	VU University Medical Center	1045	Bahrain	117
		Stone, G.W.	65					Diabetes	551	Severity of Illness Index	11701	University of Alabama at Birmingham	1043	Ecuador	117
		Li, H.	64					British Journal of Haematology	550	Obesity	11530	Hokkaido University	1041	Luxembourg	110
		Spitz, M.R.	64					Gynecologic Oncology	545	Diagnosis	11528	National Cancer Institute	1026	Cote d'Ivoire	109
		Schaefer, E.J.	63					American Journal of Respiratory and Critical Care Medicine	543	Smoking	11495	Universitat Bern	1026	Libyan Arab Jamahiriya	88
		Hahn, E.G.	63					Cochrane Database of Systematic Reviews Online	541	Outcome assessment	11445	Centers for Disease Control and Prevention	1025	Gabon	86
		Fossa, S.D.	63					Diabetes Research and Clinical Practice	541	Diabetes mellitus	11406	University of Chicago	1025	Congo	85
		Li, M.	63					Journal of Nuclear Medicine	540	Sensitivity and Specificity	10964	University of Western Australia	1024	Papua New Guinea	80
		Nakao, K.	63					American Journal of Hypertension	539	Insulin	10703	Stanford University School of Medicine	1022	Palestine	75
		Ihn, H.	62					Journal of Medical Virology	534	Review	10684	Katholieke Universiteit Leuven	1016	Madagascar	74
		Li, Y.	62					International Journal of Obesity	534	Blood Pressure	10648	Tel Aviv University	1014	Georgia	73
		Wang, B.	62					Oecologia	532	RNA, Messenger	10636	Universita di Pisa	1011	Cambodia	72
		Sasaki, H.	62					Thrombosis Research	526	Cohort Studies	10574	Friedrich-Alexander-Universität Erlangen-Nürnberg	1008	Bolivia	70
		Shimosegawa, T.	62					International Journal of Radiation Oncology Biology Physics	523	Chemistry	10408	National Taiwan University Hospital	1008	Mali	70
		Li, P.	62					Chinese Journal of Clinical Oncology	522	Polymerase chain reaction	10345	Yale University	1003	Yemen	68
		Talley, N.J.	61					British Journal of Dermatology	522	Time	10257	Wageningen University and Research Centre	999	Botswana	66
		Miyazaki, K.	61					British Journal of Surgery	518	Cells, Cultured	9895	University of Texas at Austin	999	Guatemala	63
		Chen, L.	61					Journal of Economic Entomology	516	Intermethod comparison	9833	University of Southern California	995	Malta	62
		Scott, L.J.	61					European Journal of Cardio Thoracic Surgery	514	Clinical feature	9769	Rigshospitalet	992	Mongolia	60
		Antonelli, A.	61					American Journal of Roentgenology	513	Inflammation	9711	Western University	992	Rwanda	58
		Li, Q.	60					Indian Journal of Animal Sciences	510	Hospitalization	9560	Universitat Zurich	984	Mozambique	57
		Lal, R.	59					BJU International	507	Cancer staging	9559	Universita degli Studi di Firenze	980	Armenia	53
		Li, M.	59					Biological Psychiatry	501	Rats, Sprague-Dawley	9558	USDA Agricultural Research Service, Washington DC	978	Laos	50
		Tamaki, K.	59					Thrombosis and Haemostasis	499	Cohort analysis	9452	Mahidol University	975	Brunei Darussalam	46
		Konturek, S.J.	59					Journal of Hepatology	497	Body weight	9418	Case Western Reserve University	967	Kazakhstan	46
		Chang, F.Y.	59					Astrophysical Journal	488	Case control study	9348	Helsinki University Central Hospital	964	Albania	43
		Barnes, P.J.	58					World Journal of Surgery	486	Cholesterol	9316	University of Iowa	963	Guadeloupe	40
		Bergqvist, D.	58					Biomaterials	484	Statistics	9311	University of Bristol	959	Greenland	39
		Stein, D.J.	58					European Respiratory Journal	483	Immunology	9271	University of Kentucky	956	Montenegro	37
		Kiyohara, Y.	58					Journal of International Medical Research	482	Histology	9248	Purdue University	953	Nicaragua	36
		Imai, Y.	58					Urology	480	Comorbidity	9168	Uppsala Universitet	952	Macao	35
		Zhang, N.	57					Aquaculture Research	476	Enzyme-Linked Immunosorbent Assay	9127	University of Edinburgh	952	Monaco	35
		Tamaki, N.	57					Chinese Journal of Contemporary Pediatrics	474	Disease course	9121	Aarhus Universitet	951	Niger	34
		Hemminki, K.	57					Asian Australasian Journal of Animal Sciences	471	Reference Values	9109	University of Calgary	948	Namibia	33
		Takehara, K.	56					Psychological Reports	469	Apoptosis	9085	Tokyo Medical and Dental University	939	Paraguay	32
		Erbel, R.	56					European Heart Journal	469	Glucose blood level	9049	Universitat Bonn	938	Fiji	32
		Facchinetti, F.	56					Chinese Journal of Cancer Prevention and Treatment	457	Aging	9000	Hebrew University of Jerusalem	938	Uzbekistan	31
		Devroey, P.	56					Annals of Surgical Oncology	453	Prediction	8844	Wayne State University	936	Myanmar	31
		Hofman, A.	56					Ophthalmology	441	Dose-Response Relationship, Drug	8812	Maastricht University	934	Guam	30
		Zhao, M.H.	55					AIDS	440	Statistical analysis	8795	Universitat de Barcelona	930	New Caledonia	30
		Hecht, S.S.	55					Circulation Journal	436	Cell proliferation	8791	University of Tsukuba	920	Honduras	29
		Liu, X.	55					Journal of Trauma Injury Infection and Critical Care	433	Double-Blind Method	8758	Harvard School of Public Health	919	French Polynesia	28
		Fallahi, P.	54					Shengtai Xuebao Acta Ecologica Sinica	432	Sensitivity and specificity	8725	Rutgers, The State University of New Jersey	913	Azerbaijan	27
		Topol, E.J.	53					Journal of Shanghai Jiaotong University Medical Science	425	Cross-sectional study	8693	Tohoku University School of Medicine	908	Guinea-Bissau	27
		Gochfeld, M.	53					European Journal of Gastroenterology and Hepatology	416	Predictive Value of Tests	8688	National Taiwan University	906	Liechtenstein	26
		Tomei, F.	52					Hydrobiologia	412	Reverse transcription polymerase chain reaction	8663	University of Maryland	904	Mauritius	25
		Katon, W.	51					Asian Pacific Journal of Cancer Prevention	391	Blood sampling	8627	Sahlgrenska Universitetssjukhuset	903	Togo	25
		Kuo, H.C.	51					Chinese Journal of Biologicals	385	Therapy	8435	Johns Hopkins Bloomberg School of Public Health	899	Dominican Republic	24
		Chiba, T.	51					Zhongguo Zhong Xi Yi Jie He Za Zhi Zhongguo Zhongxiyi Jiehe Zazhi Chinese Journal of Integrated Traditional and Western Medicine Zhongguo Zhong Xi Yi Jie He Xue Hui Zhongguo Zhong Yi Yan Jiu Yuan Zhu Ban	381	Conference paper	8372	Technische Universitat Munchen	896	Barbados	23
		Pashley, D.H.	49					Zhonghua Nei Ke Za Zhi Chinese Journal of Internal Medicine	356	Oral drug administration	8306	UC Irvine	895	El Salvador	22
		Zhou, J.	49					Tumor Biology	346	Triacylglycerol	8289	Universitat Tubingen	892	Swaziland	22
		Li, L.	49					Academic Journal of Second Military Medical University	339	Tumor necrosis factor alpha	8217	Icahn School of Medicine at Mount Sinai	889	Moldova	20
		Vincent, J.L.	48					Zhongguo Shi Yan Xue Ye Xue Za Zhi Zhongguo Bing Li Sheng Li Xue Hui Journal of Experimental Hematology Chinese Association of Pathophysiology	320	Demography	8209	Cardiff University	888	French Guiana	20
		Nakano, T.	47					Zhonghua Lao Dong Wei Sheng Zhi Ye Bing Za Zhi Zhonghua Laodong Weisheng Zhiyebing Zazhi Chinese Journal of Industrial Hygiene and Occupational Diseases	287	Dose response	8205	University of Zagreb School of Medicine	887	Bermuda	19
		Undefined	468					Undefined	300	Double blind procedure	8137	University of Liverpool	886	Democratic Republic Congo	18
