# Supplementary material for: A surge of p-values between 0.041 and 0.049 in recent decades (but negative results are increasing rapidly too)
Source: PeerJ. 2015 Jan 22;3:e733. doi: 10.7717/peerj.733 (PMC4312079; doi:10.7717/peerj.733)
Supplement: Supplemental Information [file peerj-03-733-s007.zip › Supplementary material/Searches_15_nov_2014/048.csv]

Scopus refine results values
Your query : (ABS({significantly lower} OR {significantly less}))
Number of results : 350127
YEAR		AUTHOR NAME		SUBJECT AREA		DOCUMENT TYPE		SOURCE TITLE		KEYWORD		AFFILIATION		COUNTRY		SOURCE TYPE		LANGUAGE
2015	99	Li, W.	109	Agricultural and Biological Sciences	39636	Article	318205	Plos One	1978	Article	234520	VA Medical Center	3612	United States	104264	Journals	339278	English	318842
2014	18862	Sugimachi, K.	107	Arts and Humanities	1373	Conference Paper	14747	Journal of Clinical Endocrinology and Metabolism	1360	Human	192298	University of Toronto	1756	Japan	30470	Conference Proceedings	7664	Chinese	14617
2013	22323	Liu, W.	98	Biochemistry, Genetics and Molecular Biology	68086	Review	6841	Circulation	998	Male	168657	University of California, San Francisco	1614	China	24718	Book Series	1950	Japanese	3790
2012	20827	Maes, M.	92	Business, Management and Accounting	1631	Article in Press	3241	Chinese Journal of Clinical Rehabilitation	987	Female	166489	University of Washington Seattle	1482	United Kingdom	24388	Trade Publications	681	German	3533
2011	19439	Wang, W.	81	Chemical Engineering	4875	Book Chapter	314	Journal of Nutrition	950	Controlled study	144082	UC Davis	1385	Germany	19551	Books	475	Spanish	1590
2010	17561	Shimamoto, K.	75	Chemistry	8510	Short Survey	237	American Journal of Cardiology	946	Humans	139565	University of Florida	1308	Canada	14410	Reports	19	French	1457
2009	17132	Ritz, E.	74	Computer Science	4438	Note	204	National Medical Journal of China	924	Adult	129734	University of Minnesota Twin Cities	1307	Italy	13283	Undefined	60	Polish	1449
2008	16289	Matsuda, H.	73	Decision Sciences	996	Letter	86	Fertility and Sterility	917	Priority journal	128408	Karolinska University Hospital	1285	Australia	10232			Russian	1035
2007	15469	Maehara, Y.	71	Dentistry	5987	Business Article	42	American Journal of Obstetrics and Gynecology	854	Major clinical study	73631	Erasmus University Medical Center	1251	France	10055			Turkish	1025
2006	14536	Zhang, W.	68	Earth and Planetary Sciences	7484	Editorial	23	American Journal of Clinical Nutrition	833	Middle Aged	70104	The University of British Columbia	1236	Netherlands	8834			Portuguese	700
2005	13813	Wang, T.	67	Economics, Econometrics and Finance	1537	Book	20	Brain Research	794	Aged	69982	Harvard Medical School	1225	Turkey	8684			Italian	660
2004	12539	Nicolaides, K.H.	67	Energy	2100	Report	20	Journal of Applied Physiology	749	Nonhuman	59944	UCL	1208	Sweden	7940			Czech	549
2003	11834	Nishizawa, Y.	67	Engineering	14934	Erratum	13	Transplantation	746	Clinical article	49576	Ohio State University	1157	Spain	6757			Korean	488
2002	10826	Genazzani, A.R.	67	Environmental Science	15470	Conference Review	8	Journal of Urology	746	Animals	48354	Universidade de Sao Paulo - USP	1154	South Korea	6731			Croatian	295
2001	10279	Petraglia, F.	65	Health Professions	8992	Abstract Report	4	Anesthesia and Analgesia	741	Animal experiment	42328	Inserm	1153	India	6354			Serbian	207
2000	10284	Shimada, M.	65	Immunology and Microbiology	19588	Undefined	6122	Human Reproduction	716	Adolescent	35855	Massachusetts General Hospital	1150	Switzerland	4805			Hungarian	196
1999	9868	Boldt, J.	64	Materials Science	7321			Aquaculture	716	Animal	33879	University Michigan Ann Arbor	1148	Poland	4693			Slovak	192
1998	9661	Ogihara, T.	64	Mathematics	2243			World Chinese Journal of Digestology	715	Rat	29579	University of California, San Diego	1137	Taiwan	4428			Dutch	143
1997	9283	Chayama, K.	63	Medicine	214861			Investigative Ophthalmology and Visual Science	693	Rats	26568	University of Sydney	1134	Brazil	4266			Danish	126
1996	8962	Chen, W.	62	Multidisciplinary	1054			Annals of Thoracic Surgery	690	Clinical trial	26039	Kyushu University	1133	Denmark	4152			Bulgarian	87
1995	7076	Wang, Y.	62	Neuroscience	20917			Pediatrics	682	Animal model	24693	University of California, Los Angeles	1103	Belgium	4131			Arabic	67
1994	6674	Erel, O.	61	Nursing	7609			Cancer	682	Animal tissue	23738	Brigham and Women's Hospital	1097	Israel	3914			Persian	67
1993	5992	Matsuzawa, Y.	60	Pharmacology, Toxicology and Pharmaceutics	18722			Chest	668	Child	23116	Kyoto University	1085	Austria	3168			Norwegian	64
1992	5601	Meltzer, H.Y.	59	Physics and Astronomy	8453			Journal of Immunology	660	Comparative study	21323	University of Wisconsin Madison	1085	Finland	3053			Romanian	54
1991	5340	Lombardi, G.	58	Psychology	11234			Journal of Biological Chemistry	642	Randomized controlled trial	20425	King's College London	1082	Norway	3006			Lithuanian	53
1990	5046	Li, P.	58	Social Sciences	7391			Journal of the American College of Cardiology	634	Controlled clinical trial	20203	The University of North Carolina at Chapel Hill	1069	Iran	2900			Hebrew	47
1989	4569	Wu, W.	57	Veterinary	7805			Blood	621	Time Factors	19737	University of Pennsylvania	1064	Greece	2578			Greek	30
1988	4128	Murohara, T.	57	Undefined	3890			Journal of Surgical Research	620	Support, Non-U.S. Gov't	19042	Karolinska Institutet	1059	New Zealand	2095			Slovene	30
1987	3540	Choi, M.S.	57					Cancer Research	608	Unclassified drug	17969	Mayo Clinic	1038	Czech Republic	1930			Ukrainian	30
1986	3258	Arendt-Nielsen, L.	57					Endocrinology	602	Aged, 80 and over	17841	Universita degli Studi di Milano	1038	South Africa	1883			Swedish	28
1985	3444	Tsubota, K.	56					Infection and Immunity	593	Treatment Outcome	17634	Duke University School of Medicine	1013	Egypt	1817			Bosnian	27
1984	2968	Gasbarrini, G.	56					World Journal of Gastroenterology	592	Human cell	17169	University of Melbourne	1013	Hong Kong	1772			Thai	10
1983	2776	Stone, G.W.	56					Pediatric Research	590	Metabolism	16837	Peking University	1007	Hungary	1645			Icelandic	9
1982	2543	An, K.N.	56					Journal of Pediatrics	588	Drug effect	16790	University of Alberta	996	Russian Federation	1580			Finnish	9
1981	2413	Keen, C.L.	55					Kidney International	585	Middle aged	16706	University of Tokyo	985	Ireland	1428			Estonian	5
1980	2306	Sawa, Y.	52					Life Sciences	580	Prospective Studies	16266	University of Pittsburgh	950	Thailand	1426			Azerbaidzhani	5
1979	1994	Koren, G.	52					Obstetrics and Gynecology	565	Mouse	15965	Shanghai Jiaotong University	927	Argentina	1323			Afrikaans	5
1978	1737	Colao, A.	52					American Journal of Physiology Heart and Circulatory Physiology	549	Mice	15264	Ludwig-Maximilians-Universitat Munchen	927	Mexico	1267			Malay	4
1977	1581	Celik, H.	52					Poultry Science	547	Middle Age	15029	David Geffen School of Medicine at UCLA	896	Singapore	1167			Catalan	3
1976	1607	Zurakowski, D.	52					Atherosclerosis	539	Treatment outcome	14989	McGill University	888	Portugal	1032			Latvian	2
1975	1426	Wang, Y.	51					Digestive Diseases and Sciences	535	Animal cell	14522	Lunds Universitet	885	Croatia	985			Hindi	1
1974	1213	Lindholm, B.	51					Critical Care Medicine	533	Methodology	14463	University of Queensland	879	Malaysia	891			Indonesian	1
1973	900	Lebrec, D.	50					Transplantation Proceedings	532	Retrospective Studies	14337	Universita degli Studi di Roma La Sapienza	868	Nigeria	882			Macedonian	1
1972	320	Mori, M.	50					Clinical Endocrinology	527	Pregnancy	14223	Charite - Universitatsmedizin Berlin	864	Saudi Arabia	852
1971	296	Miyake, H.	49					American Heart Journal	524	Follow up	13819	Cleveland Clinic Foundation	847	Chile	735
1970	225	Ho, P.C.	49					Journal of Clinical Rehabilitative Tissue Engineering Research	518	Normal human	13564	Alma Mater Studiorum Universita di Bologna	845	Slovakia	706
1969	213	Kitano, S.	49					Journal of Thoracic and Cardiovascular Surgery	518	Protein expression	13351	Huazhong University of Science and Technology	839	Pakistan	601
1968	170	Mysliwiec, M.	48					Journal of Pharmacology and Experimental Therapeutics	496	Physiology	13254	Academic Medical Centre, University of Amsterdam	838	Serbia	573
1967	144	Li, L.	48					Lancet	496	Human tissue	13248	Baylor College of Medicine	835	Slovenia	512
1966	112	Liu, H.	48					Diabetes Care	496	Drug efficacy	13245	Zhejiang University	823	Romania	397
1965	92	Aksoy, N.	48					British Journal of Nutrition	493	Risk Factors	12441	Universitat Heidelberg	811	Kenya	361
1964	92	Agarwal, A.	48					Hypertension	489	Blood	12429	UC Berkeley	811	Yugoslavia	332
1963	69	Pashley, D.H.	47					Spine	483	Comparative Study	12375	Johns Hopkins University	792	Bulgaria	315
1962	55	Remuzzi, G.	47					Metabolism Clinical and Experimental	478	Case-Control Studies	11872	Sun Yat-Sen University	787	Bangladesh	286
1961	40	Wang, F.	47					British Journal of Anaesthesia	475	Young Adult	11691	Kobenhavns Universitet	785	Philippines	276
1960	31	Schaefer, E.J.	47					FASEB Journal	472	Follow-Up Studies	11636	Radboud University Nijmegen Medical Centre	779	Indonesia	268
1959	28	Lang, F.	47					Physiology and Behavior	470	Child, Preschool	11615	Cornell University	772	Tunisia	266
1958	33	Wang, Y.	47					Neuroscience Letters	470	Disease severity	10871	Pennsylvania State University	768	Venezuela	255
1957	29	Chen, G.	46					Proceedings of the National Academy of Sciences of the United States of America	466	Prognosis	10770	Helsingin Yliopisto	757	Kuwait	252
1956	24	Tagami, J.	46					Acta Horticulturae	459	Animalia	10578	Texas A and M University	756	Colombia	245
1955	27	Babb, J.S.	46					Medicine and Science in Sports and Exercise	455	Prospective study	10553	University of Texas M. D. Anderson Cancer Center	755	United Arab Emirates	236
1954	7	Hara, I.	45					Nephrology Dialysis Transplantation	453	Infant	10518	Universita degli Studi di Padova	752	Jordan	235
1953	15	Yoshikawa, J.	45					Journal of Infectious Diseases	453	Risk factor	10240	The University of Hong Kong	746	Iceland	229
1952	13	Liu, B.	45					Proceedings of SPIE the International Society for Optical Engineering	447	Support, U.S. Gov't, P.H.S.	10226	Leiden University Medical Center - LUMC	746	Ukraine	229
1951	10	Nawata, H.	45					Chinese Medical Journal	446	Retrospective study	9697	Washington University in St. Louis, School of Medicine	746	Lithuania	220
1950	11	Kohno, S.	44					Diabetes	442	Age	9589	Yale University School of Medicine	745	Estonia	218
1949	9	Kangawa, K.	44					Astrophysical Journal	440	Immunohistochemistry	9580	Tehran University of Medical Sciences	738	Czechoslovakia	196
1948	7	Bloom, S.R.	44					Hepatology	439	Statistical significance	9422	University of Oxford	730	Lebanon	189
1947	4	Hori, M.	44					International Journal of Cardiology	438	Mortality	9152	Seoul National University	727	Viet Nam	184
1946	6	Keating, G.M.	44					Stroke	436	Human experiment	8873	University Medical Center Utrecht	719	Ethiopia	179
1945	3	Romero, R.	44					Zhonghua Yi Xue Za Zhi	429	Pathophysiology	8758	Columbia University in the City of New York	718	Tanzania	177
1944	1	Peterson, E.D.	44					Biochemical and Biophysical Research Communications	423	United States	8642	Imperial College London	717	Uganda	172
1943	3	Seino, Y.	43					Urology	422	Hypertension	8570	University of Cambridge	717	Sri Lanka	154
1942	1	Ogawa, H.	43					Gastroenterology	422	Glucose	8566	Goteborgs Universitet	715	Peru	141
1941	2	Sata, M.	43					American Journal of Gastroenterology	421	Body mass	8486	Universita degli Studi di Napoli Federico II	704	Ghana	140
1940	1	Filippi, M.	42					International Journal of Cancer	420	Analysis of Variance	8453	The Johns Hopkins School of Medicine	698	Cuba	139
1939	3	Chen, L.	41					Hepato Gastroenterology	416	Pathology	8370	Stanford University School of Medicine	698	Germany (Democratic Republic, DDR)	129
1938	4	Liu, F.	41					Clinical and Experimental Immunology	412	Enzyme activity	8292	University of New South Wales UNSW Australia	697	Sudan	127
1937	4	Li, H.	41					Scandinavian Journal of Gastroenterology	411	Questionnaire	8248	Michigan State University	692	Puerto Rico	125
1936	2	Wada, H.	41					Gut	408	Liver	8231	McMaster University	691	Russia	119
1934	1	Li, L.	40					European Journal of Pharmacology	405	Infant, Newborn	8220	Case Western Reserve University	688	Zimbabwe	118
1933	2	Mai, K.	40					American Journal of Psychiatry	404	Prevalence	8165	Katholieke Universiteit Leuven	678	Oman	111
		Zidek, W.	40					British Journal of Cancer	398	Scoring system	8163	Medizinische Universitat Wien	676	Cameroon	110
		Wang, R.	40					European Journal of Obstetrics Gynecology and Reproductive Biology	395	Blood Pressure	8123	University of Illinois at Chicago	676	Bosnia and Herzegovina	109
		Tanaka, M.	40					Radiology	394	Age Factors	8121	University of Arizona	672	Jamaica	106
		Iimura, O.	40					Annals of Surgery	393	In vitro study	7990	Universitetet i Oslo	671	Morocco	105
		Kamidono, S.	39					Journal of Rheumatology	391	Insulin	7987	University of Southern California	670	Nepal	98
		Uemoto, S.	39					Journal of Clinical Investigation	386	Newborn	7868	University of Manchester	669	Qatar	98
		Levin, R.M.	39					New England Journal of Medicine	385	Rats, Sprague-Dawley	7759	Monash University	668	Gambia	96
		Li, M.	39					Vaccine	381	Disease association	7751	Osaka University	668	Iraq	92
		Sasayama, S.	39					American Journal of Respiratory and Critical Care Medicine	380	Sex difference	7645	Western University	665	Uruguay	92
		Jang, Y.	39					Antimicrobial Agents and Chemotherapy	376	Incidence	7633	University of Alabama at Birmingham	660	Costa Rica	84
		Hempelmann, G.	38					Psychiatry Research	376	Questionnaires	7516	University of Chicago	656	Algeria	84
		Doki, Y.	38					International Journal of Radiation Oncology Biology Physics	375	Body weight	7475	University of Western Australia	654	Senegal	80
		Beynen, A.C.	38					Anticancer Research	371	Genetics	7339	Fudan University	649	Ecuador	72
		Imura, H.	38					Clinica Chimica Acta	370	Outcome assessment	7190	Stanford University	646	Malawi	71
		Califf, R.M.	38					British Journal of Surgery	364	Double-Blind Method	7056	Osaka University Faculty of Medicine	646	Latvia	69
		Boskabady, M.H.	37					Biological Psychiatry	362	Preschool child	6973	The University of Georgia	645	Belarus	68
		Topol, E.J.	37					Neurology	362	Messenger RNA	6901	Sichuan University	642	Trinidad and Tobago	64
		Hetzer, R.	37					BJU International	349	Correlation analysis	6833	Medizinische Hochschule Hannover MHH	634	Macedonia	63
		Zhang, N.	37					Journal of Vascular Surgery	349	Cross-Sectional Studies	6820	USDA Agricultural Research Service, Washington DC	628	Cyprus	63
		Tay, F.R.	37					Journal of Pediatric Surgery	349	Body Weight	6734	University of Calgary	623	Zambia	61
		Li, Y.	37					European Journal of Clinical Nutrition	341	Histopathology	6696	University of Iowa	623	Burkina Faso	55
		Shirabe, K.	37					Journal of Clinical Oncology	337	Double blind procedure	6677	Yale University	621	Cote d'Ivoire	52
		Hofman, A.	37					Surgical Endoscopy and Other Interventional Techniques	336	School child	6592	Purdue University	616	Benin	52
		Yang, L.	37					Surgery	335	Disease Models, Animal	6567	University of Birmingham	615	Panama	50
		Kritchevsky, D.	36					Bone	335	Intermethod comparison	6540	Tel Aviv University, Sackler Faculty of Medicine	611	Luxembourg	50
		Zhao, J.	36					Journal of Nuclear Medicine	334	Oral drug administration	6532	Charles University in Prague	610	Syrian Arab Republic	45
		Shimizu, T.	36					Theriogenology	334	Aging	6488	Universite de Montreal	605	Congo	43
		Nagai, R.	35					European Heart Journal	329	Gene expression	6467	Universitat Bern	597	Bolivia	40
		Yamashita, Y.	35					Cochrane Database of Systematic Reviews Online	325	Dose-Response Relationship, Drug	6405	Universitat Wien	594	Guatemala	39
		Sessler, D.I.	35					Journal of Virology	320	Time	6345	Capital Medical University China	589	Papua New Guinea	39
		Devroey, P.	35					Ophthalmology	319	Cholesterol	6312	China Medical University Shenyang	587	Gabon	38
		Heimburger, O.	35					Clinical Cancer Research	318	Diagnosis	6261	University of Glasgow	586	Georgia	37
		Greenough, A.	35					Nan Fang Yi Ke Da Xue Xue Bao Journal of Southern Medical University	316	Diabetes mellitus	6205	Universiteit Gent	585	Mali	36
		Yasuda, K.	34					Archives of Physical Medicine and Rehabilitation	316	Genotype	6173	Universitair Medisch Centrum Groningen	582	Botswana	35
		Li, N.	34					Oecologia	316	Obesity	6135	University of Tsukuba	578	Bahrain	35
		Tamaki, N.	34					World Journal of Surgery	313	Risk assessment	6119	University at Buffalo State University of New York	575	Malta	34
		Meher, P.K.	34					Forest Ecology and Management	307	Dose response	6098	UC Irvine	572	Libyan Arab Jamahiriya	33
		Facchinetti, F.	34					Journal of International Medical Research	302	Glucose blood level	6065	National Cancer Institute	571	Yemen	32
		Kitajima, M.	33					Journal of Endodontics	301	Protein blood level	6030	Hokkaido University	571	Armenia	31
		Liu, T.	33					Archives of Disease in Childhood	301	Therapy	5970	University of Texas at Austin	570	Rwanda	30
		Taketani, Y.	33					Journal of Endocrinology	301	RNA, Messenger	5951	Universita di Pisa	567	Cambodia	28
		Araie, M.	33					Journal of Shanghai Jiaotong University Medical Science	299	Reference Values	5901	Wageningen University and Research Centre	566	Mongolia	28
		Li, B.	32					Journal of Bone and Joint Surgery Series A	297	Rats, Wistar	5861	North Carolina State University	565	Kazakhstan	23
		Bax, J.J.	32					Biology of Reproduction	294	Chemistry	5859	Friedrich-Alexander-Universität Erlangen-Nürnberg	564	Mozambique	22
		Kisters, K.	32					Arthritis and Rheumatism	293	Biological Markers	5843	Maastricht University	563	Palestine	22
		Li, F.	32					Chinese Journal of Contemporary Pediatrics	292	Heart rate	5842	Tohoku University School of Medicine	562	Liechtenstein	21
		Nishiguchi, S.	32					Thrombosis Research	291	Enzyme linked immunosorbent assay	5840	VU University Medical Center	560	Azerbaijan	20
		Wei, Q.	32					American Journal of Physiology Endocrinology and Metabolism	291	Diet	5820	Rigshospitalet	559	Nicaragua	20
		Liu, X.	31					Thrombosis and Haemostasis	288	Calcium	5794	University of Maryland	558	Guinea-Bissau	19
		Zullo, F.	31					Circulation Journal	281	Intravenous drug administration	5793	Utrecht University	557	Monaco	19
		Tucker, K.L.	31					American Journal of Ophthalmology	280	Review	5772	University of Kentucky	556	Brunei Darussalam	19
		Bergqvist, D.	30					Journal of the American Geriatrics Society	279	Placebo	5771	Johns Hopkins Bloomberg School of Public Health	545	Madagascar	18
		Nagayasu, T.	30					Zhonghua Fu Chan Ke Za Zhi	274	Kidney	5746	Cardiff University	545	Albania	17
		Li, H.	30					Journal of Bone and Mineral Research	273	Brain	5715	Universitat Zurich	542	Guadeloupe	17
		Vincent, J.L.	30					Hormone and Metabolic Research	272	Blood Glucose	5680	Universitat Tubingen	541	Uzbekistan	17
		Christiansen, J.S.	30					Intensive Care Medicine	257	Severity of Illness Index	5677	Wayne State University	539	Macao	16
		Rutgeerts, P.	30					Journal of the American Society of Nephrology	255	Psychological aspect	5642	Chinese Academy of Sciences	537	Namibia	15
		Lijnen, H.R.	29					Arteriosclerosis Thrombosis and Vascular Biology	247	Exercise	5583	University of Edinburgh	531	Montenegro	15
		Yoshimura, N.	29					Oncology Reports	242	Depression	5573	Harvard School of Public Health	531	Laos	14
		Toyama, Y.	29					Schizophrenia Research	238	Cohort Studies	5545	Universita degli Studi di Torino	528	Honduras	14
		Collen, D.	29					Journal of Trauma Injury Infection and Critical Care	224	Cells, Cultured	5473	University of Cincinnati	527	Mauritius	14
		Ohashi, Y.	29					PACE Pacing and Clinical Electrophysiology	223	Heart Rate	5402	Universita degli Studi di Firenze	525	Fiji	13
		Shimosegawa, T.	29					European Radiology	223	Blood pressure	5382	Tokyo Medical and Dental University	524	Dominican Republic	13
		Mancuso, S.	28					Journal of the American Medical Association	223	Hospitalization	5299	CNRS Centre National de la Recherche Scientifique	524	New Caledonia	12
		Jonas, J.B.	28					Chinese Critical Care Medicine	217	Sex Factors	5293	University of Manitoba	524	French Guiana	12
		Laakso, M.	27					Bone Marrow Transplantation	215	Postoperative Complications	5285	University of Texas Health Science Center at San Antonio	524	French Polynesia	11
		Ouchi, Y.	27					Pediatric Pulmonology	212	Smoking	5248	Massachusetts Institute of Technology	524	Niger	10
		Nanashima, A.	27					Archives of General Psychiatry	206	Inflammation	5183	Rutgers, The State University of New Jersey	523	Togo	10
		Jonas, R.A.	25					European Journal of Gastroenterology and Hepatology	186	Quality of life	5133	Icahn School of Medicine at Mount Sinai	522	Swaziland	10
		Fukatsu, K.	24					Hydrobiologia	184	Triacylglycerol	5129	University of Adelaide	519	Barbados	10
		Komuro, I.	23					Journal of the American Society of Echocardiography	171	Histology	5126	Columbia University, College of Physicians and Surgeons	519	Myanmar	10
		Burr, D.B.	23					American Journal of Transplantation	166	Cohort analysis	5109	Uppsala Universitet	516	Paraguay	9
		Nakamura, K.	23					Dental Materials	165	Apoptosis	5098	National Institutes of Health, Bethesda	515	El Salvador	9
		Van Meerbeek, B.	23					Journal of Dentistry	164	Conference paper	4990	Technische Universitat Munchen	514	Samoa	8
		Nagawa, H.	23					Journal of Dental Research	161	Postoperative complication	4988	Nagoya University	504	Guam	8
		Vanrenterghem, Y.	23					Ultrasound in Obstetrics and Gynecology	153	Postoperative period	4907	Akademiska Sjukhuset	503	Greenland	8
		Ohtomo, K.	22					Asian Pacific Journal of Cancer Prevention	152	Heart	4838	University of Michigan Medical School	503	Central African Republic	8
		Undefined	353					Undefined	303	Statistical analysis	4771	Universitat Gottingen	502	Faroe Islands	7
