# Supplementary material for: A surge of p-values between 0.041 and 0.049 in recent decades (but negative results are increasing rapidly too)
Source: PeerJ. 2015 Jan 22;3:e733. doi: 10.7717/peerj.733 (PMC4312079; doi:10.7717/peerj.733)
Supplement: Supplemental Information [file peerj-03-733-s007.zip › Supplementary material/Searches_15_nov_2014/049.csv]

Scopus refine results values
Your query : (ABS("marginally significant"))
Number of results : 3662
YEAR		AUTHOR NAME		SUBJECT AREA		DOCUMENT TYPE		SOURCE TITLE		KEYWORD		AFFILIATION		COUNTRY		SOURCE TYPE		LANGUAGE
2015	1	Hunter, D.J.	11	Agricultural and Biological Sciences	512	Article	3363	Plos One	51	Article	2259	Harvard School of Public Health	56	United States	1798	Journals	3607	English	3590
2014	239	Trichopoulos, D.	10	Arts and Humanities	41	Review	103	Astrophysical Journal	45	Human	2249	VA Medical Center	55	United Kingdom	250	Conference Proceedings	34	German	15
2013	292	Kawakami, N.	8	Biochemistry, Genetics and Molecular Biology	699	Conference Paper	93	Cancer Epidemiology Biomarkers and Prevention	29	Female	1958	University of Washington Seattle	44	Canada	231	Book Series	10	Spanish	12
2012	251	Korner, C.	8	Business, Management and Accounting	74	Article in Press	44	Astronomy and Astrophysics	27	Male	1756	The University of North Carolina at Chapel Hill	40	Japan	181	Books	7	French	10
2011	225	Matsuo, K.	7	Chemical Engineering	14	Book Chapter	7	International Journal of Radiation Oncology Biology Physics	21	Humans	1753	National Cancer Institute	36	Germany	178	Trade Publications	2	Chinese	9
2010	210	Horwood, L.J.	7	Chemistry	18	Report	2	Oecologia	20	Adult	1575	Brigham and Women's Hospital	36	China	147	Reports	2	Japanese	9
2009	164	Gonzalez-Gay, M.A.	6	Computer Science	24	Erratum	1	Cancer	19	Priority journal	1276	Johns Hopkins University	34	Netherlands	118			Portuguese	6
2008	168	Fergusson, D.M.	6	Decision Sciences	14	Note	1	International Journal of Cancer	18	Controlled study	1186	University Michigan Ann Arbor	34	Spain	112			Czech	3
2007	183	Hosono, S.	6	Dentistry	36	Short Survey	1	Astronomical Journal	17	Major clinical study	1113	University of Toronto	33	Australia	106			Dutch	3
2006	179	Cupples, L.A.	6	Earth and Planetary Sciences	208	Undefined	47	Journal of Clinical Oncology	16	Aged	899	Johns Hopkins Bloomberg School of Public Health	31	Italy	105			Italian	3
2005	135	Stampfer, M.J.	6	Economics, Econometrics and Finance	59			American Journal of Epidemiology	15	Middle Aged	897	University of Florida	30	South Korea	85			Polish	2
2004	128	D'Agostino, R.B.	6	Energy	6			Monthly Notices of the Royal Astronomical Society	13	Adolescent	473	Harvard Medical School	29	France	84			Turkish	2
2003	124	Tajik, J.	6	Engineering	64			Circulation	11	Risk Factors	390	University of Texas M. D. Anderson Cancer Center	27	Sweden	77			Croatian	1
2002	120	Tajima, K.	6	Environmental Science	309			Personality and Individual Differences	11	Clinical article	312	The University of British Columbia	26	Switzerland	72			Korean	1
2001	131	Brandt, K.D.	6	Health Professions	89			Pediatrics	11	Clinical trial	311	University of Wisconsin Madison	26	Denmark	50			Malay	1
2000	92	Willett, W.C.	6	Immunology and Microbiology	108			Ecology	10	Child	291	Yale University	25	Taiwan	49			Russian	1
1999	113	Hankinson, S.E.	6	Materials Science	13			British Journal of Cancer	10	Aged, 80 and over	281	University of Pittsburgh	25	Brazil	46			Serbian	1
1998	109	Adami, H.O.	6	Mathematics	23			Carcinogenesis	10	Risk factor	274	UC Davis	24	Belgium	45			Slovak	1
1997	94	Mazzuca, S.A.	6	Medicine	2125			Journal of Nutrition	10	United States	268	UC Berkeley	24	Iran	42
1996	93	Tanaka, H.	6	Multidisciplinary	9			Cancer Causes and Control	10	Genotype	251	Massachusetts General Hospital	24	Greece	41
1995	71	Iwasaki, M.	5	Neuroscience	286			Hydrobiologia	10	Controlled clinical trial	242	Mayo Clinic	22	Finland	40
1994	65	Boeing, H.	5	Nursing	113			Breast Cancer Research and Treatment	10	Randomized controlled trial	230	Karolinska Institutet	22	Israel	37
1993	52	Ito, H.	5	Pharmacology, Toxicology and Pharmaceutics	129			Forest Ecology and Management	10	Follow up	223	University of California, San Francisco	22	Norway	36
1992	42	Hadaegh, F.	5	Physics and Astronomy	120			Cancer Research	10	Prognosis	204	University of Minnesota Twin Cities	22	Poland	33
1991	44	Zheng, W.	5	Psychology	469			American Journal of Clinical Nutrition	10	Nonhuman	199	University of California, San Diego	22	New Zealand	29
1990	49	Hayes, R.B.	5	Social Sciences	267			Gynecologic Oncology	9	Middle aged	195	University of California, Los Angeles	21	South Africa	29
1989	42	Shu, X.O.	5	Veterinary	25			Cochrane Database of Systematic Reviews Online	9	Treatment Outcome	193	Columbia University in the City of New York	21	India	28
1988	36	Manson, J.E.	5	Undefined	28			Journal of Affective Disorders	9	Case-Control Studies	186	University of Arizona	20	Mexico	26
1987	27	Miranda-Filloy, J.A.	5					Environmental Health Perspectives	8	Animals	184	Seoul National University	20	Czech Republic	26
1986	21	Nazifi, S.	5					Journal of Anxiety Disorders	8	Follow-Up Studies	178	Universitat Basel	20	Chile	24
1985	19	Cai, Q.	5					Canadian Journal of Forest Research	8	Prospective Studies	176	University of Melbourne	20	Austria	20
1984	19	Trichopoulou, A.	5					Investigative Ophthalmology and Visual Science	8	Sex difference	176	University of Southern California	20	Hong Kong	20
1983	18	Riboli, E.	5					Transplantation	8	Young Adult	164	Pennsylvania State University	19	Turkey	19
1982	13	Kato, I.	4					International Journal of Obesity	8	Questionnaires	163	University of Maryland	19	Argentina	18
1981	19	Lane, K.A.	4					Clinical Cancer Research	8	Treatment outcome	163	University of Iowa	19	Ireland	16
1980	10	Gaziano, J.M.	4					Psychosomatic Medicine	8	Disease association	159	University of Colorado at Boulder	18	Portugal	14
1979	8	Niu, W.	4					Journal of Urology	8	Normal human	159	McGill University	18	Singapore	13
1978	12	Lagiou, P.	4					Psychopharmacology	8	Time Factors	158	Duke University School of Medicine	18	Pakistan	12
1977	4	Deng, H.W.	4					Annals of Epidemiology	8	Cancer risk	157	Boston University	18	Russian Federation	11
1976	7	Hsieh, C.C.	4					BMC Public Health	7	Psychological aspect	156	UCL	18	Slovakia	11
1975	9	Chang-Claude, J.	4					Arthritis Care and Research	7	Smoking	155	Michigan State University	18	Saudi Arabia	9
1974	7	Azen, S.P.	4					Global Change Biology	7	Middle Age	151	Ohio State University	17	Hungary	9
1973	11	Fischer, M.	4					Evolution	7	Genetic association	149	Cornell University	17	Egypt	8
1972	1	Henderson, B.E.	4					Occupational and Environmental Medicine	7	Animal	145	Universidade de Sao Paulo - USP	17	Malaysia	8
1971	2	Le Marchand, L.	4					New Phytologist	7	Cohort Studies	144	University of Alabama at Birmingham	17	Kenya	8
1970	1	Azizi, F.	4					Alcoholism Clinical and Experimental Research	7	Retrospective Studies	143	Keck School of Medicine of USC	16	Puerto Rico	6
1968	2	Llorca, J.	4					Geophysical Research Letters	7	Depression	142	University of Utah	16	Romania	6
		Lopez-Carrillo, L.	4					International Journal of Epidemiology	7	Single nucleotide polymorphism	140	University of Illinois at Chicago	16	Serbia	6
		Ma, J.	4					Archives of Internal Medicine	7	Polymorphism, Single Nucleotide	139	Seoul National University College of Medicine	15	Panama	6
		Chanock, S.J.	4					Journal of the American Geriatrics Society	7	Genetic Predisposition to Disease	139	Emory University	15	Slovenia	6
		Faraone, S.V.	4					American Journal of Industrial Medicine	7	Incidence	138	University of Pittsburgh Graduate School of Public Health	15	Colombia	6
		Grabenbauer, G.G.	4					Spine	7	Age	138	David Geffen School of Medicine at UCLA	15	Thailand	6
		Miki, T.	4					Human Genetics	7	Risk assessment	137	German Cancer Research Center	15	Nigeria	5
		Boffetta, P.	4					New England Journal of Medicine	7	Questionnaire	136	Indiana University	15	Croatia	4
		Miyake, Y.	4					Biological Psychology	7	Human tissue	135	University of Sydney	15	Philippines	4
		Nagata, C.	4					Atherosclerosis	6	Cohort analysis	134	University of Cambridge	15	Bangladesh	4
		Guo, H.R.	4					Strahlentherapie Und Onkologie	6	Support, Non-U.S. Gov't	130	Fred Hutchinson Cancer Research Center	14	Tanzania	4
		Newcomb, P.A.	4					Biological Conservation	6	Body mass	128	Wayne State University	14	Cameroon	3
		Olson, R.K.	4					FASEB Journal	6	Mortality	128	Universite de Montreal	14	Tunisia	3
		Overvad, K.	4					Journal of Behavioral Medicine	6	Prevalence	127	Kyushu University	14	Ethiopia	3
		Park, S.K.	4					Psychoneuroendocrinology	6	Animal experiment	126	Imperial College London	14	Sudan	3
		Poland, G.A.	4					Journal of Applied Physiology	6	Comparative study	123	University of Alberta	14	Lebanon	3
		Colditz, G.A.	4					Preventive Medicine	6	Human experiment	123	University at Buffalo State University of New York	14	Estonia	3
		Sanchez, J.	4					Prevention Science	6	Pregnancy	120	Inserm	13	Indonesia	3
		Hirota, Y.	4					Plant Ecology	6	Methodology	117	Helsingin Yliopisto	13	Uganda	3
		Sasazuki, S.	4					Addiction	6	Age Factors	115	Duke University	13	Costa Rica	3
		Hebert, J.R.	4					Annals of Oncology	6	Genetics	114	King's College London	13	Yemen	3
		Sereika, S.M.	4					Hypertension	6	Unclassified drug	114	Yale University School of Medicine	13	Palestine	2
		Severson, R.K.	4					Obesity	6	Breast cancer	114	Chinese Academy of Sciences	13	Zimbabwe	2
		Cook, N.R.	4					Journal of Consulting and Clinical Psychology	6	Cancer survival	113	University of Chicago	13	Bulgaria	2
		Speizer, F.E.	4					Lung Cancer	6	Statistical significance	113	The Johns Hopkins School of Medicine	12	Armenia	2
		Spiegelman, D.	4					American Journal of Cardiology	6	Genetic variability	113	Zhejiang University	12	Qatar	2
		Buring, J.E.	4					Journal of Thoracic and Cardiovascular Surgery	6	Polymorphism, Genetic	111	Tel Aviv University	12	Namibia	2
		Stocklin, J.	4					Journal of Psychosomatic Research	6	Child, Preschool	111	University of Pennsylvania	12	Kuwait	2
		Light, K.C.	4					Journal of Parapsychology	6	Multivariate Analysis	110	Vrije Universiteit Amsterdam	12	Uruguay	2
		Kuller, L.H.	4					Chest	6	Obesity	110	Colorado State University	12	Venezuela	2
		Takatsuka, N.	4					Annals of Thoracic Surgery	6	Physiology	109	Memorial Sloan-Kettering Cancer Center	12	Yugoslavia	2
		Schwartz, J.	4					Journal of Occupational Health	6	Breast Neoplasms	109	Universitat Zurich	12	Benin	1
		Tremblay, R.E.	4					Epilepsia	6	Cross-Sectional Studies	108	University of Hawaii at Manoa	12	Botswana	1
		Hamajima, N.	4					Journal of Neurosurgery	6	Support, U.S. Gov't, P.H.S.	108	University of Kentucky	12	Dominica	1
		Khaw, K.T.	4					Journal of Human Genetics	6	Regression analysis	108	University of South Carolina	12	Ecuador	1
		Tsugane, S.	4					American Journal of Respiratory and Critical Care Medicine	6	School child	107	Stony Brook University State University of New York	12	Equatorial Guinea	1
		Tumino, R.	4					Journal of Evolutionary Biology	6	Prospective study	107	Aarhus Universitet	12	Sri Lanka	1
		Vasku, A.	4					Animal Behaviour	6	Sex Factors	107	Kobenhavns Universitet	12	Eritrea	1
		Vierkant, R.A.	4					International Journal of Psychophysiology	6	Allele	106	Wake Forest University School of Medicine	12	Swaziland	1
		Walsh, P.C.	4					Journal of Youth and Adolescence	5	Genetic polymorphism	105	Stanford University School of Medicine	12	Gambia	1
		Easton, D.F.	4					Mutation Research Genetic Toxicology and Environmental Mutagenesis	5	Disease severity	105	York University	12	Papua New Guinea	1
		Xu, J.	4					Molecular Psychiatry	5	Retrospective study	104	Case Western Reserve University	11	Syrian Arab Republic	1
		Yoo, K.Y.	4					British Journal of Nutrition	5	Prediction	104	Baylor College of Medicine	11	Georgia	1
		Kinney, H.C.	3					Physiology and Behavior	5	Analysis of Variance	102	Chinese University of Hong Kong	11	Ghana	1
		Guinn, C.H.	3					American Journal of Botany	5	Demography	99	Arizona State University	11	Guam	1
		Keck, P.E.	3					Archives of Ophthalmology	5	Logistic Models	99	Harvard University	11	Luxembourg	1
		Allen, N.E.	3					Journal of School Health	5	Odds Ratio	98	Universitetet i Oslo	11	Guatemala	1
		Hobbie, W.L.	3					Preventive Veterinary Medicine	5	Regression Analysis	98	Kyoto University	11	Lithuania	1
		Hyde, J.S.	3					Proceedings of the Human Factors and Ergonomics Society	5	Survival	95	Oregon State University	11	United Arab Emirates	1
		Artinano, E.	3					Clinical Endocrinology	5	Infant	94	Peking University	11	Burkina Faso	1
		Fleishaker, J.C.	3					American Journal of Human Biology	5	Risk	94	University of Michigan School of Public Health	11	Algeria	1
		Fiore, F.	3					Journal of Adolescent Health	5	Gene frequency	93	Universitat Bern	11	Bahrain	1
		Arnett, D.K.	3					Journal of Abnormal Child Psychology	5	Multivariate analysis	90	Harvard-Smithsonian Center for Astrophysics	11	Montenegro	1
		Hirvonen, A.	3					Journal of Rheumatology	5	Outcome assessment	89	Cleveland Clinic Foundation	11	Viet Nam	1
		Esmaillzadeh, A.	3					Diabetes Care	5	Hypertension	87	Indiana University School of Medicine Indianapolis	11	Virgin Islands (U.S.)	1
		Brenner, H.	3					Health Services Research	5	Case control study	87	Instituto Nacional de Salud Publica	11	Barbados	1
		Gomez-Vaquero, C.	3					Molecular Ecology	5	Statistics	85	University of Connecticut	11	Nepal	1
		Kohara, K.	3					Prostate	5	Cancer staging	84	Washington University in St. Louis, School of Medicine	11	Zambia	1
		Hatchwell, E.	3					American Journal of Medical Genetics Neuropsychiatric Genetics	5	Preschool child	84	University of Tokyo	11	Solomon Islands	1
		Feizi, A.	3					Psychological Medicine	5	Drug efficacy	83	Rollins School of Public Health	11
		Gonzalez-Juanatey, C.	3					Nicotine and Tobacco Research	5	Cognition	82	University of Edinburgh	11
		Green, A.	3					Drug and Alcohol Dependence	5	Review	81	Tehran University of Medical Sciences	11
		Fernandez-Gutierrez, B.	3					Nutrition and Cancer	5	Double-Blind Method	81	Aichi Cancer Center Hospital and Research Institute	11
		Boaz, M.	3					Ecography	5	Survival Analysis	80	Beth Israel Deaconess Medical Center	11
		Dorgan, J.F.	3					Child Abuse and Neglect	5	Placebo	80	Universita degli Studi di Roma La Sapienza	11
		Albanes, D.	3					Ecological Entomology	5	Drug effect	79	Universiteit Gent	11
		Lee, J.J.	3					Behaviour Research and Therapy	5	Human cell	79	Nagoya University	10
		Gonzalez-Macias, J.	3					Developmental Psychology	5	Metabolism	77	University of Cape Town	10
		Gadow, K.D.	3					Neurology	5	Statistical analysis	77	USDA Agricultural Research Service, Washington DC	10
		Liang, J.	3					Child Development	5	Scoring system	75	Princeton University	10
		Liao, D.	3					Clinical Pharmacology and Therapeutics	5	Confidence interval	74	Iowa State University	10
		Helzlsouer, K.J.	3					Radiation Research	5	Survival Rate	74	Utrecht University	10
		Linseisen, J.	3					Sex Roles	5	Longitudinal study	73	STScI	10
		Crawford, E.D.	3					Environmental Research	5	Longitudinal Studies	72	Washington University in St. Louis	10
		Long, J.R.	3					International Journal of Neuroscience	5	Alleles	72	Brown University	10
		Collins, R.	3					Conservation Biology	5	Diet	72	Icahn School of Medicine at Mount Sinai	10
		Lund, E.	3					American Journal of Psychiatry	5	Anxiety	72	Radboud University Nijmegen	10
		Lv, H.	3					Journal of the American Medical Association	5	Phenotype	72	Texas A and M University	10
		Bienias, J.L.	3					Obstetrics and Gynecology	5	Correlation analysis	71	Isfahan University of Medical Sciences	10
		Baxter, S.D.	3					American Journal of Roentgenology	5	Caucasian	71	Centers for Disease Control and Prevention	10
		Martin, J.	3					Social Science and Medicine	5	Haplotype	71	Tufts University	10
		Masala, G.	3					Journal of Geophysical Research	5	Infant, Newborn	69	University of California, Santa Cruz	10
		Bueno-De-Mesquita, H.B.	3					Stroke	5	Body Mass Index	69	Columbia University Medical Center	10
		Matthews, K.A.	3					Oikos	5	Cross-sectional study	68	University of Ottawa, Canada	10
		Mattson, S.N.	3					Journal of Clinical Epidemiology	5	Polymerase chain reaction	68	Lunds Universitet	10
		Kaaks, R.	3					Genetic Epidemiology	5	Double blind procedure	68	Children's Hospital Boston	10
		McElroy, S.L.	3					Journal of Ecology	5	Blood	67	Umea universitet	10
		McNames, J.	3					Journal of Clinical Psychiatry	5	Gene Frequency	67	Florida State University	9
		Mendenhall, W.M.	3					Journal of Clinical Psychology	5	Rat	67	Emory University School of Medicine	9
		Blanco, R.	3					Journal of the American College of Nutrition	5	Socioeconomic Factors	66	University of Tokyo Faculty of Medicine	9
		Grimes, D.A.	3					Fertility and Sterility	5	Neoplasm Staging	66	University of Amsterdam	9
		Mitsudomi, T.	3					Journal of Medical Internet Research	5	Rats	65	NASA Goddard Space Flight Center	9
		Kaufman, J.M.	3					Psychophysiology	4	Japan	64	CNRS Centre National de la Recherche Scientifique	9
		Muth, E.R.	3					Public Choice	4	Alcohol consumption	63	University of Manitoba	9
		Kubo, M.	3					Scandinavian Journal of Work Environment and Health	4	Genetic risk	63	Western University	9
		Nakura, J.	3					European Journal of Clinical Nutrition	4	Comparative Study	62	Medizinische Universitat Wien	9
		Ecsedy, M.	3					Schizophrenia Research	4	Animalia	62	University of Leeds	9
		Girdler, S.S.	3					Sleep	4	Gene	62	University of Maryland School of Medicine	9
		Newman, R.M.	3					Sleep Medicine	4	Body weight	62	University of Texas at Austin	9
		Nistal, F.	3					Solar Physics	4	European Continental Ancestry Group	61	University of Maryland, Baltimore	9
		Lin, S.	3					Surgery	4	Epidemiology	60	National Cheng Kung University	9
		Noguchi, S.	3					Transfusion	4	Pathology	60	Leiden University Medical Center - LUMC	9
		Oh, D.	3					AIDS and Behavior	4	Predictive Value of Tests	59	Charles University in Prague	9
		Hennekens, C.H.	3					Accident Analysis and Prevention	4	Severity of Illness Index	59	Yonsei University College of Medicine	9
		Orians, C.M.	3					Australian and New Zealand Journal of Psychiatry	4	Education	58	National Institute of Child Health and Human Development	9
		Kraft, P.	3					Freshwater Biology	4	Animal model	58	Maastricht University	9
		Ovsyannikova, I.G.	3					Brain and Language	4	Meta analysis	58	San Diego State University	9
		Palli, D.	3					European Journal of Human Genetics	4	Cholesterol	58	Macquarie University	9
		Panico, S.	3					Acta Oecologica	4	Blood Pressure	58	Shanghai Jiaotong University	9
		Gallo, I.	3					Infant Behavior and Development	4	Comorbidity	57	Universitat Gottingen	9
		Peeters, P.H.M.	3					DNA and Cell Biology	4	Lung Neoplasms	57	Chang Gung Memorial Hospital	9
		Peregrine, A.S.	3					Agriculture Ecosystems and Environment	4	Aging	57	Erasmus University Medical Center	9
		Pike, M.C.	3					Archives of Sexual Behavior	4	Diabetes mellitus	57	University of New Mexico	9
		Piro, L.	3					Undefined	2	Proportional Hazards Models	56	National Yang-Ming University Taiwan	9
