# Supplementary material for: A surge of p-values between 0.041 and 0.049 in recent decades (but negative results are increasing rapidly too)
Source: PeerJ. 2015 Jan 22;3:e733. doi: 10.7717/peerj.733 (PMC4312079; doi:10.7717/peerj.733)
Supplement: Supplemental Information [file peerj-03-733-s007.zip › Supplementary material/Searches_15_nov_2014/050.csv]

Scopus refine results values
Your query : (ABS("important finding" OR "important findings"))
Number of results : 9834
YEAR		AUTHOR NAME		SUBJECT AREA		DOCUMENT TYPE		SOURCE TITLE		KEYWORD		AFFILIATION		COUNTRY		SOURCE TYPE		LANGUAGE
2015	4	Chou, D.S.	10	Agricultural and Biological Sciences	715	Article	7192	Journal of Plant Ecology	140	Human	3608	University of Toronto	58	United States	2958	Journals	8842	English	8974
2014	604	Maji, P.	10	Arts and Humanities	134	Review	1046	Plos One	51	Article	3477	Pennsylvania State University	46	United Kingdom	708	Conference Proceedings	639	German	221
2013	725	Yang, C.Y.	9	Biochemistry, Genetics and Molecular Biology	1266	Conference Paper	967	Lecture Notes in Computer Science Including Subseries Lecture Notes in Artificial Intelligence and Lecture Notes in Bioinformatics	31	Humans	2445	VA Medical Center	46	Germany	659	Book Series	170	Spanish	150
2012	729	Hsiao, G.	9	Business, Management and Accounting	393	Article in Press	100	Journal of the American Chemical Society	28	Female	2103	UC Davis	45	Japan	569	Books	124	Japanese	107
2011	607	Sheu, J.R.	9	Chemical Engineering	329	Book Chapter	80	SAE Technical Papers	24	Male	2090	University of Washington Seattle	45	Canada	446	Trade Publications	52	French	62
2010	605	Khan, S.K.	7	Chemistry	488	Short Survey	40	Proceedings of SPIE the International Society for Optical Engineering	23	Priority journal	1920	Universidade de Sao Paulo - USP	40	Australia	371	Reports	7	Chinese	47
2009	558	Williams, H.C.	7	Computer Science	443	Note	27	Physical Review B Condensed Matter and Materials Physics	22	Adult	1652	Kyoto University	40	China	365			Portuguese	38
2008	458	Chiu, H.F.	7	Decision Sciences	111	Book	24	International Journal of Cancer	20	Controlled study	1191	University of Alberta	40	India	306			Czech	36
2007	433	Grindlay, D.J.C.	7	Dentistry	54	Editorial	14	American Journal of Health Promotion	19	Nonhuman	977	University of Tokyo	38	Netherlands	294			Italian	33
2006	428	Szekely, J.	7	Earth and Planetary Sciences	506	Report	7	Journal of Applied Physics	19	Review	873	University of Sydney	38	France	285			Turkish	31
2005	379	Kawai, H.	6	Economics, Econometrics and Finance	298	Abstract Report	1	Journal of Physical Chemistry B	19	Aged	857	University of Queensland	38	Italy	280			Dutch	25
2004	332	Inoue, Y.	6	Energy	208	Business Article	1	Langmuir	18	Animals	815	University of Wisconsin Madison	37	Sweden	238			Hungarian	20
2003	309	Ismail, A.	6	Engineering	1154	Letter	1	Proceedings of the National Academy of Sciences of the United States of America	17	Major clinical study	793	Monash University	35	Spain	238			Polish	18
2002	240	Prasad, K.V.	6	Environmental Science	740	Undefined	334	American Journal of Roentgenology	17	Middle Aged	728	University Michigan Ann Arbor	35	Switzerland	201			Russian	12
2001	254	Tanaka, H.	6	Health Professions	278			Transportation Research Record	17	Adolescent	653	University of Florida	33	Turkey	186			Danish	10
2000	263	Matsumoto, K.	6	Immunology and Microbiology	331			Social Science and Medicine	17	Animal	494	The University of North Carolina at Chapel Hill	33	Brazil	173			Korean	9
1999	240	Sahoo, B.	6	Materials Science	508			Journal of Biological Chemistry	17	Child	470	University of Texas at Austin	32	Taiwan	170			Croatian	8
1998	226	Sakurai, M.	6	Mathematics	207			Journal of Chemical Physics	16	Clinical article	464	Charles University in Prague	32	South Korea	118			Norwegian	8
1997	230	Tang, Y.	6	Medicine	3796			Circulation	14	Unclassified drug	363	UC Berkeley	32	Denmark	116			Slovak	8
1996	190	Tatsumi, K.	6	Multidisciplinary	53			Astrophysical Journal	14	Methodology	341	University of California, Los Angeles	32	Poland	115			Serbian	6
1995	138	Anon,	5	Neuroscience	429			Radiology	14	Animal experiment	337	University of Minnesota Twin Cities	32	Greece	115			Arabic	5
1994	127	Brinkmann, B.	5	Nursing	190			ACM International Conference Proceeding Series	14	United States	273	Stanford University	31	Finland	114			Afrikaans	4
1993	120	Hoang, V.N.	5	Pharmacology, Toxicology and Pharmaceutics	348			Journal of Geophysical Research Space Physics	13	Middle Age	261	Ludwig-Maximilians-Universitat Munchen	31	Belgium	112			Slovene	4
1992	110	Bortin, M.M.	5	Physics and Astronomy	609			Salud Mental	13	Rats	254	UCL	30	Norway	99			Persian	3
1991	116	Finke, R.G.	5	Psychology	497			Brain Research	12	Human cell	252	University of Melbourne	30	Austria	89			Swedish	3
1990	124	Liebeherr, J.	5	Social Sciences	1040			Materials Research Society Symposium Proceedings	12	Metabolism	247	McMaster University	30	Czech Republic	86			Greek	2
1989	107	Aarssen, L.W.	5	Veterinary	110			Physical Chemistry Chemical Physics	12	Case report	247	The University of British Columbia	29	Israel	86			Hebrew	2
1988	90	Ziolek, M.	5	Undefined	75			Macromolecules	11	Mice	245	Massachusetts Institute of Technology	29	Mexico	79			Lithuanian	2
1987	79	Reverte Blanc, F.	5					Journal of Physical Chemistry C	11	Diagnosis	243	University of California, San Diego	29	South Africa	73			Romanian	2
1986	78	Rogers, R.	5					Journal of Immunology	11	Rat	238	University of Cambridge	29	Iran	72			Bosnian	1
1985	98	Ruibal Francisco, J.L.	5					Astronomy and Astrophysics	11	Support, Non-U.S. Gov't	236	Chinese Academy of Sciences	28	Hong Kong	66			Bulgarian	1
1984	66	Jayakumar, T.	5					Powder Technology	10	Time Factors	234	University of Maryland	28	Malaysia	62			Finnish	1
1983	62	Davis, T.S.	5					Aip Conference Proceedings	10	Clinical trial	233	University of Oxford	27	Hungary	56
1982	73	Ahrens, J.P.	5					Energy	10	Mouse	224	Delft University of Technology	26	Singapore	53
1981	76	Paul, S.	5					Energy Policy	10	Aged, 80 and over	224	National University of Singapore	26	Portugal	50
1980	55	Sueyoshi, T.	5					American Journal of Cardiology	10	Physiology	222	Mayo Clinic	25	Slovenia	38
1979	71	Swanson, H.L.	5					Key Engineering Materials	10	Child, Preschool	221	Utrecht University	25	Argentina	37
1978	59	Bini, E.J.	5					Biochemical and Biophysical Research Communications	10	Risk Factors	218	King's College London	25	New Zealand	36
1977	61	Fujita, H.	5					Transplantation Proceedings	10	Middle aged	215	Universitat Zurich	25	Saudi Arabia	33
1976	56	Hara, T.	5					Water Science and Technology	9	Risk factor	210	University of Nottingham	25	Russian Federation	33
1975	66	Hung, C.F.	5					Geophysical Research Letters	9	Psychological aspect	208	Georgia Institute of Technology	25	Pakistan	32
1974	59	Weinshel, E.H.	5					Ugeskrift for Laeger	9	Comparative study	206	University of Southampton	25	Slovakia	28
1973	45	Higuchi, W.I.	5					American Journal of Medicine	9	Infant	204	University of New South Wales UNSW Australia	25	Ireland	28
1972	10	Shen, H.	5					Atmospheric Environment	9	Animal tissue	202	Universita degli Studi di Roma La Sapienza	25	Colombia	28
1971	11	Amato, L.H.	4					Cancer	9	Genetics	201	Ohio State University	24	Egypt	27
1970	13	Larsson, P.L.	4					Procedia Social and Behavioral Sciences	9	Human tissue	192	University of Manchester	24	Romania	27
1969	12	Lagaros, N.D.	4					Planetary and Space Science	8	Normal human	188	University of Pennsylvania	24	Thailand	22
1968	5	Cheng, M.F.	4					Journal of Business Research	8	Retrospective Studies	184	Western University	24	Croatia	20
1967	2	Alam, F.	4					Science of the Total Environment	8	Pathophysiology	184	Universiteit Gent	24	Jordan	18
1966	4	Hobza, P.	4					Journal of Bone and Joint Surgery Series A	8	Follow up	184	The Royal Institute of Technology KTH	23	Chile	18
1965	3	Iwase, T.	4					Transplantation	8	Animal model	178	Australian National University	23	Indonesia	14
1964	1	Maier, H.J.	4					Applied Physics Letters	8	Pathology	178	University of Pittsburgh	23	Nigeria	14
1963	3	Butterfield, D.A.	4					Brain and Nerve	8	Animal cell	171	Texas A and M University	23	Venezuela	14
1960	3	Matsubara, T.	4					International Journal of Heat and Mass Transfer	8	Drug effect	169	University of Illinois at Chicago	23	Estonia	12
1959	4	Edmondson, J.	4					Journal of Hydrology	8	Pregnancy	169	Columbia University in the City of New York	23	Serbia	12
1958	2	Oyama, L.M.	4					Clinical and Experimental Dermatology	8	Questionnaires	165	McGill University	22	Bulgaria	12
1957	1	Jablonska, S.	4					Materials Science and Engineering A	8	Prevalence	164	Harvard Medical School	22	Tunisia	11
1956	1	Chambers, B.	4					Advanced Materials Research	8	Conference paper	164	Colorado State University	22	United Arab Emirates	10
1954	2	Richards, J.M.	4					Environmental Science and Technology	8	Prognosis	163	Purdue University	22	Ethiopia	10
1950	2	Rimm, A.A.	4					American Journal of Forensic Medicine and Pathology	8	Young Adult	163	University of Arizona	22	Kenya	8
1945	1	Bueno Lozano, G.	4					Journal of Experimental Child Psychology	8	Computer simulation	160	Imperial College London	22	Lithuania	7
1939	2	Konar, S.	4					Journal of the American Medical Association	8	English Abstract	160	Goteborgs Universitet	22	Algeria	7
1933	1	Kane, R.D.	4					Journal of Urology	8	Mathematical models	159	Osaka University	22	Oman	7
1930	1	Baroud, G.	4					Nature	8	Computer assisted tomography	158	Katholieke Universiteit Leuven	22	Bangladesh	7
		Schuckit, M.A.	4					Life Sciences	8	Questionnaire	158	University of Southern California	22	Kuwait	7
		Lange, O.	4					Colloids and Surfaces A Physicochemical and Engineering Aspects	7	Brain	158	The University of Georgia	22	Ukraine	7
		Calin, G.A.	4					Current Opinion in Gastroenterology	7	Mortality	157	University of Calgary	21	Nepal	6
		Shimono, A.	4					Journal of Geophysical Research Atmospheres	7	Protein expression	157	Uppsala Universitet	21	Lebanon	6
		Subhas Abel, M.	4					Archives of Pathology and Laboratory Medicine	7	Histology	156	Yale University	21	Viet Nam	6
		Hirota, M.	4					Chemical Engineering Science	7	Age	148	The University of Hong Kong	21	Iceland	5
		Javed, Q.	4					Journal of Comparative Neurology	7	Chemistry	146	Cornell University	21	Puerto Rico	5
		Canadinc, D.	4					Neuroscience	7	Treatment Outcome	145	Duke University	21	Jamaica	5
		Goto, M.	4					Biophysical Journal	7	Treatment outcome	144	Kyushu University	21	Czechoslovakia	5
		Hirata, K.I.	4					Annals of Thoracic Surgery	7	Sex difference	144	Karolinska Institutet	21	Morocco	4
		Andriacchi, T.P.	4					BMJ Case Reports	7	Animalia	143	Brigham and Women's Hospital	21	Macedonia	4
		Tsai, S.S.	4					Materials Science Forum	7	Therapy	143	University of Iowa	21	Tanzania	4
		Tufik, S.	4					Environmental Research	7	Age Factors	143	Graduate University of Chinese Academy of Sciences	21	Germany (Democratic Republic, DDR)	4
		Carnier, J.	4					Anales Espanoles De Pediatria	7	Nuclear magnetic resonance imaging	140	Tokyo Institute of Technology	21	Yugoslavia	4
		Venkatesh, A.	4					Journal of Clinical Endocrinology and Metabolism	7	Drug efficacy	136	Academic Medical Centre, University of Amsterdam	20	Burkina Faso	3
		Voaklander, D.C.	4					International Journal of Production Economics	7	Follow-Up Studies	136	North Carolina State University	20	Panama	3
		Wait, J.R.	4					Journal of Business Ethics	7	Retrospective study	132	National Taiwan University	20	Peru	3
		Endo, T.	4					Journal of Banking and Finance	7	Comparative Study	132	CNRS Centre National de la Recherche Scientifique	20	Philippines	3
		Lee, J.J.	4					Journal of Clinical Nursing	7	Tomography, X-Ray Computed	131	Hong Kong Polytechnic University	20	Russia	3
		Wipff, G.	4					Textile Research Journal	7	Preschool child	128	University of Tennessee, Knoxville	20	Uganda	3
		Wredenberg, F.	4					Geochimica Et Cosmochimica Acta	7	Epidemiology	128	Oak Ridge National Laboratory	20	Senegal	3
		Gosman, A.D.	4					Acta Materialia	7	Clinical feature	127	University of Utah	20	Cuba	3
		Zaia, D.A.M.	4					Inorganic Chemistry	7	Support, U.S. Gov't, P.H.S.	126	Wageningen University and Research Centre	19	Cyprus	3
		Zhitomirsky, I.	4					Journal of Virology	7	Depression	126	Johns Hopkins University	19	Ghana	3
		Valles, J.	4					Chemistry A European Journal	7	Prospective Studies	125	Universitat Bonn	19	Sri Lanka	3
		Gerevich, J.	3					Clinical Orthopaedics and Related Research	7	Risk assessment	125	Peking University	19	Sudan	3
		Hamori, S.	3					Memorias do Instituto Oswaldo Cruz	7	Signal transduction	123	Karolinska University Hospital	19	Libyan Arab Jamahiriya	3
		Bernardi, A.	3					Advances in Space Research	6	Human experiment	122	University of California, San Francisco	19	Congo	2
		Landolt, P.J.	3					Nucleic Acids Research	6	Histopathology	121	University of Alabama	19	Cameroon	2
		Leth, P.M.	3					Journal of Agricultural and Food Chemistry	6	Immunohistochemistry	120	Eidgenossische Technische Hochschule Zurich	19	Mongolia	2
		Celebi, E.	3					Journal of Pathology	6	Infant, Newborn	120	Michigan State University	19	Qatar	2
		De Schryver, F.C.	3					International Journal of Climatology	6	Blood	118	Erasmus University Medical Center	19	Bosnia and Herzegovina	2
		Abel, M.S.	3					European Journal of Operational Research	6	Incidence	118	University of Colorado at Boulder	18	Mauritius	2
		Eckert, R.L.	3					Journal of Physics Condensed Matter	6	Disease association	118	Inserm	18	Latvia	2
		Barti, E.	3					Surface Science	6	Statistics	117	The Johns Hopkins School of Medicine	18	Rwanda	2
		Auer, D.	3					International Journal of Sports Medicine	6	Gene expression	117	Helsingin Yliopisto	18	Malawi	2
		Labrie, F.	3					Neurological Surgery	6	Phenotype	116	Duke University School of Medicine	18	Fiji	2
		Hofkens, J.	3					Neuroimage	6	Disease severity	115	Vrije Universiteit Amsterdam	18	Trinidad and Tobago	2
		Bartkowiak, W.	3					Nederlands Tijdschrift Voor Geneeskunde	6	Central nervous system	115	Universitetet i Oslo	18	Ecuador	2
		Fricke, J.	3					Journal of Fluid Mechanics	6	Magnetic Resonance Imaging	113	Universita degli Studi di Torino	18	Costa Rica	2
		Gunther, H.	3					British Heart Journal	6	In vitro study	112	Seoul National University	18	Uruguay	2
		Brzoska, M.M.	3					International Journal of Hydrogen Energy	6	Newborn	111	University of Texas M. D. Anderson Cancer Center	18	Mali	2
		Agar, N.S.	3					British Journal of Dermatology	6	Hypertension	110	Aristoteleion Panepistimion Thessalonikis	18	Bahrain	1
		Hill, D.A.	3					Journal of Physical Chemistry A	6	Controlled clinical trial	103	Universitat Heidelberg	18	Moldova	1
		Inenaga, Y.	3					Catalysis Today	6	School child	103	University of Birmingham	18	Monaco	1
		Krishna, S.	3					Abstracts of Hospital Management Studies	6	Randomized controlled trial	100	Technische Universitat Munchen	18	Montenegro	1
		Honda, Z.	3					Journal of Molecular and Cellular Cardiology	6	Sex Factors	99	Universitat Bern	18	Kazakhstan	1
		Damaso, A.R.	3					Metallurgical and Materials Transactions A Physical Metallurgy and Materials Science	6	Calcium	97	Aarhus Universitet	18	Namibia	1
		Hess, E.	3					British Medical Journal	6	Dose-Response Relationship, Drug	97	Massachusetts General Hospital	18	Guinea	1
		Khuri, F.R.	3					Journal of Nuclear Materials	6	Diagnosis, Differential	96	Vanderbilt University	17	Syrian Arab Republic	1
		Gehrlein, H.	3					Medical Journal of Australia	6	Neoplasms	95	UC Irvine	17	Gambia	1
		Hurdal, M.	3					Medical Care	6	Reproducibility of Results	94	Rijksuniversiteit Groningen	17	Botswana	1
		Agelet, A.	3					Building and Environment	6	Research	94	Queensland University of Technology	17	Bolivia	1
		Chu, C.	3					Accident Analysis and Prevention	6	Education	93	University of Tsukuba	17	Benin	1
		Agelink, M.W.	3					Remote Sensing of Environment	6	Cognition	93	Dalhousie University	17	Nicaragua	1
		Kitaoka, Y.	3					Radiologia Medica	6	Decision making	92	University of Kentucky	17	Iraq	1
		Jahandideh, B.	3					Ecs Transactions	6	Inflammation	91	Queen's University, Kingston	17	North Korea	1
		Aminabhavi, T.M.	3					Journal of Colloid and Interface Science	6	Eurasia	91	Cardiff University	17	Eritrea	1
		Kotecki, J.E.	3					Investigative Ophthalmology and Visual Science	6	Behavior	91	University of Edinburgh	17	Belize	1
		Chew, M.Y.L.	3					American Journal of Dermatopathology	6	Statistical analysis	90	Stockholms universitet	17	Seychelles	1
		Kounadis, A.N.	3					Journal of Ethnopharmacology	6	Genotype	89	University of Chicago	17	Palestine	1
		Kerl, H.	3					Journal of Applied Physiology	6	Etiology	89	Kobenhavns Universitet	17	Belarus	1
		Ohgaki, K.	3					Clinical Immunology and Immunopathology	6	Aging	89	University of Western Australia	17	Uzbekistan	1
		Corina, D.P.	3					American Journal of Gastroenterology	6	Liver	89	Universidad Nacional Autonoma de Mexico	17	Luxembourg	1
		Akasofu, S.I.	3					Biochemistry	6	Prediction	87	Universidade Federal do Rio de Janeiro	16	Barbados	1
		Boon, N.A.	3					BMC Genomics	6	Disease course	86	Florida State University	16	Malta	1
		Hayat, T.	3					Marine Ecology Progress Series	6	Enzyme activity	86	Tel Aviv University	16	Zambia	1
		Helmy, A.	3					Medicina Clinica	6	Short survey	86	University of South Florida Tampa	16	Zimbabwe	1
		Fukuyama, A.	3					Japanese Journal of Applied Physics Part 1 Regular Papers and Short Notes and Review Papers	6	Signal Transduction	85	Tohoku University	16
		Hakeberg, M.	3					Ground Water	6	Obesity	85	Brown University	16
		Hui, P.	3					Fortschritte Der Neurologie Psychiatrie	6	Sensitivity and Specificity	84	Maastricht University	16
		Chan, R.Y.K.	3					Physical Review B	6	Algorithms	84	Beijing Normal University	16
		Akbulut, S.	3					Knee Surgery Sports Traumatology Arthroscopy	6	Europe	84	Universitat zu Koln	16
		Kutzner, H.	3					American Journal of Ophthalmology	6	Gene mutation	84	Virginia Polytechnic Institute and State University	16
		Cavdar, A.	3					Kidney International	6	Demography	84	Lunds Universitet	16
		Klassen, T.P.	3					Annals of the New York Academy of Sciences	6	Models, Biological	83	University of Miami	16
		Battastini, A.M.O.	3					Journal of the Electrochemical Society	6	Mutation	83	Universita degli Studi di Milano	16
		Jun, M.	3					Journal of the American Veterinary Medical Association	6	Pathogenesis	82	University of Ljubljana	16
		Cerroni, L.	3					Advances in Experimental Medicine and Biology	6	Cell proliferation	82	University at Buffalo State University of New York	16
		Kamata, N.	3					Journal of Magnetic Resonance Imaging	6	Temperature	81	Nagoya University	15
		Cervos-Navarro, J.	3					Journal of the American Academy of Dermatology	6	Cross-Sectional Studies	80	Universita degli Studi di Padova	15
		Lin, K.H.	3					Hautarzt	6	Differential diagnosis	80	University of Illinois at Urbana-Champaign	15
		Lou, A.	3					Applied Economics	6	Apoptosis	80	Chalmers Tekniska Hogskola	15
		Lund, E.	3					Pediatric Radiology	6	Kinetics	78	University of Glasgow	15
		Ma, B.	3					Pakistan Development Review	6	Outcome assessment	78	Ethniko Metsovio Polytechnico	15
		Madras, G.	3					Experimental Brain Research	6	Correlation analysis	77	University of Illinois	15
		Kass, P.H.	3					ATW Internationale Zeitschrift Fur Kernenergie	5	Analysis of Variance	77	Harvard University	15
		Alpern, P.	3					Infection and Immunity	5	Case-Control Studies	77	Radboud University Nijmegen	15
		Manos, G.C.	3					Journal of General Internal Medicine	5	Protein function	76	Indiana University	15
		Gui, J.F.	3					Physica A Statistical Mechanics and Its Applications	5	Radiography	76	New York University	15
		Jacobsen, T.L.	3					FEBS Letters	5	Time	75	University of Virginia	15
		Mattern, R.	3					Personality and Individual Differences	5	Cytology	75	Medical University of South Carolina	15
		Meyer-Base, A.	3					Journal of Physical Chemistry	5	Quality of life	74	University of North Texas	15
		Mitra, P.	3					Total Quality Management and Business Excellence	5	Socioeconomic Factors	74	Charite - Universitatsmedizin Berlin	15
		Miyawaki, T.	3					Pediatric Pulmonology	5	Genetic variability	74	Universite Pierre et Marie Curie	14
		Undefined	24					Undefined	48	Theoretical study	74	University of Adelaide	14
