# Supplementary material for: A surge of p-values between 0.041 and 0.049 in recent decades (but negative results are increasing rapidly too)
Source: PeerJ. 2015 Jan 22;3:e733. doi: 10.7717/peerj.733 (PMC4312079; doi:10.7717/peerj.733)
Supplement: Supplemental Information [file peerj-03-733-s007.zip › Supplementary material/Searches_15_nov_2014/051.csv]

Scopus refine results values
Your query : (ABS("ph 7"))
Number of results : 80751
YEAR		AUTHOR NAME		SUBJECT AREA		DOCUMENT TYPE		SOURCE TITLE		KEYWORD		AFFILIATION		COUNTRY		SOURCE TYPE		LANGUAGE
2015	61	Yoon, J.H.	165	Agricultural and Biological Sciences	9555	Article	75190	Biochemistry	2836	Article	44618	Universidade de Sao Paulo - USP	453	United States	22320	Journals	79104	English	76045
2014	3281	McClements, D.J.	99	Arts and Humanities	24	Conference Paper	2673	Journal of Biological Chemistry	1930	Priority journal	22438	VA Medical Center	435	China	7851	Conference Proceedings	791	Chinese	1938
2013	3688	Park, S.	82	Biochemistry, Genetics and Molecular Biology	33662	Review	441	Archives of Biochemistry and Biophysics	1043	PH	20183	Kyoto University	426	Japan	6693	Book Series	683	German	575
2012	3569	Oh, T.K.	82	Business, Management and Accounting	59	Article in Press	405	Journal of the American Chemical Society	932	Nonhuman	20181	Russian Academy of Sciences	380	India	4619	Trade Publications	104	Japanese	552
2011	3414	Saboury, A.A.	78	Chemical Engineering	7356	Book Chapter	48	International Journal of Systematic and Evolutionary Microbiology	837	Hydrogen-Ion Concentration	19942	Osaka University	362	United Kingdom	4293	Books	64	Russian	550
2010	3101	Li, W.J.	77	Chemistry	20639	Letter	41	Biochemical Journal	643	Animal	12641	University of Wisconsin Madison	351	Germany	3999	Reports	4	French	272
2009	2983	Moosavi-Movahedi, A.A.	71	Computer Science	185	Note	37	Journal of Agricultural and Food Chemistry	626	Controlled study	12284	University of Tokyo	345	France	2989	Undefined	1	Spanish	216
2008	2920	Ascenzi, P.	68	Decision Sciences	541	Short Survey	24	European Journal of Biochemistry	621	Human	11718	UC Berkeley	315	Canada	2735			Portuguese	157
2007	2703	Jung, Y.T.	60	Dentistry	478	Erratum	7	Biochemical and Biophysical Research Communications	601	Kinetics	11404	Chinese Academy of Sciences	288	South Korea	2213			Korean	116
2006	2541	Goyal, R.N.	59	Earth and Planetary Sciences	1547	Editorial	6	Journal of Chromatography A	562	Animals	8327	Wageningen University and Research Centre	285	Italy	2036			Polish	93
2005	2488	Sykes, A.G.	58	Economics, Econometrics and Finance	2	Book	4	International Journal of Pharmaceutics	525	Unclassified drug	8250	CNRS Centre National de la Recherche Scientifique	278	Spain	1974			Italian	52
2004	2206	Kang, S.J.	58	Energy	750	Report	4	Analytica Chimica Acta	462	Male	7230	Zhejiang University	276	Australia	1544			Czech	42
2003	2205	Pundir, C.S.	56	Engineering	4259	Abstract Report	1	Analytical Biochemistry	431	Humans	7011	University of California, San Francisco	276	Brazil	1481			Turkish	41
2002	2140	Obinger, C.	54	Environmental Science	6478	Undefined	1870	Journal of Biochemistry	425	In vitro study	6896	University of Alberta	268	Netherlands	1417			Ukrainian	24
2001	2027	Guisan, J.M.	53	Health Professions	503			Environmental Science and Technology	420	Metabolism	6878	University of Toronto	266	Sweden	1148			Serbian	22
2000	2047	Decker, E.A.	52	Immunology and Microbiology	8048			Inorganic Chemistry	418	Support, Non-U.S. Gov't	6757	Lunds Universitet	258	Taiwan	1125			Bulgarian	21
1999	2125	Jeon, C.O.	49	Materials Science	6039			Journal of Molecular Biology	381	Temperature	6540	University of Minnesota Twin Cities	256	Iran	1104			Hungarian	14
1998	2151	Furtmuller, P.G.	48	Mathematics	651			Langmuir	376	Chemistry	6089	Cornell University	253	Russian Federation	1027			Persian	11
1997	2283	Liu, Y.	47	Medicine	14349			Journal of Colloid and Interface Science	343	Rat	5834	University of Tehran	246	Switzerland	954			Dutch	11
1996	2234	Tsuchida, E.	47	Multidisciplinary	716			Talanta	341	Rats	5695	Seoul National University	245	Turkey	950			Slovak	10
1995	1707	Denizli, A.	45	Neuroscience	1159			Biochemical Pharmacology	333	Support, U.S. Gov't, P.H.S.	5610	Hokkaido University	245	Denmark	931			Romanian	9
1994	1691	Komiyama, M.	44	Nursing	118			Journal of Electroanalytical Chemistry	314	Female	5138	Eidgenossische Technische Hochschule Zurich	245	Poland	864			Croatian	8
1993	1537	Gray, H.B.	44	Pharmacology, Toxicology and Pharmaceutics	8625			Journal of Pharmaceutical Sciences	309	Animal cell	4867	University of Washington Seattle	232	Belgium	711			Greek	6
1992	1584	Vert, M.	42	Physics and Astronomy	3395			Applied and Environmental Microbiology	308	Animal experiment	4825	University Michigan Ann Arbor	232	Israel	614			Malay	5
1991	1541	Dickinson, E.	42	Psychology	49			FEBS Letters	307	Enzyme activity	4414	Kyushu University	231	Egypt	586			Hebrew	3
1990	1420	Tang, S.K.	42	Social Sciences	127			Journal of Applied Polymer Science	305	PH effects	4378	University of Pennsylvania	229	Argentina	570			Lithuanian	3
1989	1368	Ventosa, A.	42	Veterinary	526			Analytical Chemistry	301	Methodology	3869	Texas A and M University	224	Finland	543			Norwegian	3
1988	1330	Liu, Y.	41	Undefined	694			Proceedings of the National Academy of Sciences of the United States of America	295	Molecular Sequence Data	3727	The University of British Columbia	223	Portugal	535			Thai	3
1987	1270	Weber, R.E.	40					Water Research	282	Ph	3665	Wuhan University	223	Austria	509			Arabic	3
1986	1221	Fernandez-Lafuente, R.	39					Journal of Controlled Release	280	Animal tissue	3501	Tohoku University	219	Mexico	443			Finnish	2
1985	1289	Patel, B.K.C.	39					Electrochimica Acta	274	Human cell	3470	Inserm	217	Thailand	439			Danish	2
1984	1273	Radi, R.	39					Journal of Inorganic Biochemistry	273	Cattle	3378	University of Oxford	217	Czech Republic	424			Azerbaidzhani	1
1983	1163	Ginsburg, A.	39					Chemical Research in Toxicology	267	Oxidation-Reduction	3348	University of Leeds	214	New Zealand	418			Bosnian	1
1982	1100	Gorton, L.	38					Journal of Hazardous Materials	262	Hydrolysis	3343	Massachusetts Institute of Technology	214	Norway	390			Estonian	1
1981	1102	Kubota, L.T.	38					Journal of Pharmaceutical and Biomedical Analysis	260	Theoretical study	3296	Universidade Estadual de Campinas	213	Malaysia	387			Slovene	1
1980	991	Skibsted, L.H.	37					Food Chemistry	255	Enzymology	3214	UC Davis	210	Greece	382
1979	891	Holm, J.	36					Advanced Materials Research	250	Bacteria (microorganisms)	3137	Consiglio Nazionale delle Ricerche	206	Pakistan	329
1978	796	Brunori, M.	36					Sensors and Actuators B Chemical	248	Adsorption	3116	The University of North Carolina at Chapel Hill	203	Hungary	321
1977	842	Coletta, M.	36					Enzyme and Microbial Technology	247	Calcium	3049	Ohio State University	202	South Africa	309
1976	851	Koppenol, W.H.	36					Journal of Bacteriology	237	High performance liquid chromatography	2997	Korea Research Institute of Bioscience and Biotechnology	200	Ireland	291
1975	895	Hennink, W.E.	36					FASEB Journal	236	Escherichia coli	2985	Sungkyunkwan University	198	Saudi Arabia	264
1974	773	Bae, J.W.	36					Bioresource Technology	233	Time Factors	2866	The University of Georgia	198	Hong Kong	261
1973	650	Hoogmartens, J.	36					Pharmaceutical Research	233	Protein Binding	2821	University of California, San Diego	198	Chile	251
1972	423	Colman, R.F.	36					Applied Microbiology and Biotechnology	232	Molecular weight	2803	University of Arizona	197	Romania	232
1971	389	Takeuchi, K.	35					Biophysical Journal	227	Binding Sites	2761	University of Massachusetts Amherst	197	Singapore	226
1970	293	Harris, W.R.	35					Biomaterials	227	Molecular Weight	2752	University of Florida	195	Nigeria	176
1969	290	Tabak, M.	34					Journal of Physical Chemistry B	223	Water	2711	Nankai University	194	Bulgaria	147
1968	238	Winzor, D.J.	34					Journal of Physiology	221	Buffer	2678	Hebrew University of Jerusalem	193	Slovakia	134
1967	205	Lee, J.S.	34					Biochimica Et Biophysica Acta	215	Catalysis	2678	Purdue University	193	Russia	128
1966	184	Aminabhavi, T.M.	34					Electroanalysis	214	Proteins	2602	Moskovskij Gosudarstvennyj Universitet	192	Croatia	118
1965	148	Wittung-Stafshede, P.	33					Colloids and Surfaces B Biointerfaces	210	Amino Acid Sequence	2541	University at Buffalo State University of New York	192	Ukraine	117
1964	110	Komatsu, T.	33					Bba Biomembranes	206	Oxidation	2500	National Institutes of Health, Bethesda	188	Slovenia	116
1963	144	Khan, R.H.	33					Biomacromolecules	196	Oxygen	2478	University of California, Los Angeles	188	Yugoslavia	107
1962	111	Schumann, P.	33					Journal of Medicinal Chemistry	195	Thermodynamics	2455	University of Iowa	187	Serbia	100
1961	98	Chen, Y.G.	33					Chemosphere	195	Drug effect	2439	McGill University	183	Venezuela	100
1960	69	Raoof, J.B.	32					Bba Enzymology	193	Phosphate	2411	University of Sydney	183	Bangladesh	93
1959	74	Mateo, C.	32					Food Hydrocolloids	190	Chromatography, High Pressure Liquid	2404	Harvard Medical School	182	Tunisia	92
1958	66	Teixeira, M.	32					Biosensors and Bioelectronics	190	Solubility	2349	University of Queensland	179	Belarus	91
1957	69	Fardeau, M.L.	32					Process Biochemistry	186	Isolation and purification	2319	Rutgers, The State University of New Jersey	178	Lithuania	91
1956	27	Hansen, S.I.	32					Journal of Organic Chemistry	185	Mice	2316	National Taiwan University	177	Germany (Democratic Republic, DDR)	77
1955	38	McDonald, M.J.	32					Bba Bioenergetics	184	Sodium chloride	2315	Aarhus Universitet	177	Jordan	75
1954	36	Hammes, G.G.	32					Drug Development and Industrial Pharmacy	180	Adult	2302	Universita degli Studi di Roma La Sapienza	175	Cuba	72
1953	50	Pagan, R.	31					Electrophoresis	179	Protein Conformation	2249	Nagoya University	172	Uruguay	70
1952	47	Beitollahi, H.	31					Spectrochimica Acta Part A Molecular and Biomolecular Spectroscopy	173	Fluorescence	2200	Pennsylvania State University	172	Czechoslovakia	69
1951	34	Li, W.	31					Phytochemistry	168	Glucose	2187	Washington University in St. Louis, School of Medicine	172	Indonesia	67
1950	27	Hu, N.	31					Colloids and Surfaces A Physicochemical and Engineering Aspects	165	Nucleotide sequence	2183	University of Illinois	171	Colombia	66
1949	14	Sadler, P.J.	31					Analyst	165	Mouse	2173	University of Texas at Austin	169	Algeria	64
1948	8	Jarvinen, T.	31					Journal of Neurochemistry	164	Comparative Study	2168	Kobenhavns Universitet	169	Morocco	50
1947	8	Esteve-Romero, J.	31					American Journal of Physiology	162	Liver	2160	University of Cambridge	169	Kenya	44
1946	6	Chen, W.M.	31					Biochimica Et Biophysica Acta Bba Protein Structure and Molecular	159	Spectrophotometry	2138	Albert Einstein College of Medicine of Yeshiva University	168	Puerto Rico	40
1945	4	Bundgaard, H.	31					Biophysical Chemistry	158	Animalia	2135	Johns Hopkins University	168	Philippines	39
1944	5	Roh, S.W.	30					Pflugers Archiv European Journal of Physiology	157	In Vitro	2075	Michigan State University	167	Armenia	39
1943	9	Ollivier, B.	30					Biotechnology Letters	155	PH measurement	1989	North Carolina State University	166	United Arab Emirates	36
1942	8	Raymond, K.N.	30					Journal of Chromatography B Analytical Technologies in the Biomedical and Life Sciences	155	Rabbits	1981	King's College London	166	Iceland	31
1941	6	Cusanovich, M.A.	30					Virology	154	DNA	1981	Sichuan University	166	Kuwait	31
1940	6	Xu, L.H.	30					Biochimica Et Biophysica Acta Biomembranes	153	Radioisotope	1964	California Institute of Technology	166	Estonia	31
1939	4	Tonomura, Y.	29					Applied Biochemistry and Biotechnology	152	Substrate Specificity	1936	Freie Universitat Berlin	164	Viet Nam	30
1938	3	Krulwich, T.A.	29					World Journal of Microbiology and Biotechnology	150	Enzymes	1929	Nanjing University	160	Lebanon	26
1937	3	Cleland, W.W.	29					Carbohydrate Polymers	150	Aqueous solution	1910	Yale University	159	Ethiopia	22
1936	3	Ojani, R.	29					Bioscience Biotechnology and Biochemistry	150	Solutions	1903	UCL	159	Iraq	21
1935	4	Lee, D.S.	29					Bba General Subjects	149	Electrophoresis, Polyacrylamide Gel	1869	Pfizer	157	Latvia	18
1934	4	Siepmann, J.	29					Biotechnology and Bioengineering	149	Support, U.S. Gov't, Non-P.H.S.	1820	Daneshgahe Azad Eslami	157	Cote d'Ivoire	17
1933	3	Zhang, Y.Q.	29					Dalton Transactions	147	Sodium	1782	Tsinghua University	156	Trinidad and Tobago	16
1932	5	Oh, D.K.	28					Comparative Biochemistry and Physiology Part B Biochemistry and	147	Spectrometry, Fluorescence	1764	Hacettepe Universitesi	155	Oman	16
1931	4	Garcia, J.L.	28					Endocrinology	146	Physiology	1753	Katholieke Universiteit Leuven	155	Macedonia	15
1930	5	Jaenicke, R.	28					Bioconjugate Chemistry	144	Drug release	1750	Universiti Putra Malaysia	152	Sri Lanka	14
1929	2	Hage, D.S.	28					Geochimica Et Cosmochimica Acta	144	Magnesium	1736	Helsingin Yliopisto	149	Cyprus	14
1928	5	Metelitsa, D.I.	28					Bba Biochimica Et Biophysica Acta	142	Scanning electron microscopy	1732	University of Manchester	149	Bosnia and Herzegovina	14
1927	3	Yang, B.S.	28					International Journal of Biological Macromolecules	142	Chemical structure	1727	Tokyo Institute of Technology	149	Sudan	13
1926	2	D'Ischia, M.	28					Infection and Immunity	142	Protein binding	1701	Universita degli Studi di Napoli Federico II	148	Qatar	13
1925	2	Karimi-Maleh, H.	27					Bba Protein Structure	141	Electrochemistry	1691	University of Illinois at Chicago	147	Peru	13
1924	1	Lens, P.N.L.	27					Archives of Microbiology	140	Oxidation reduction reaction	1688	University of Delaware	144	Palestine	11
1922	1	Cui, X.L.	27					Clinica Chimica Acta	140	Spectrophotometry, Ultraviolet	1658	Graduate University of Chinese Academy of Sciences	137	Syrian Arab Republic	10
1917	1	Righetti, P.G.	27					Inorganica Chimica Acta	140	Synthesis	1644	Universidade do Porto	135	Zimbabwe	9
		Nicolai, T.	27					American Journal of Physiology Cell Physiology	139	Polymers	1634	University of Kentucky	134	Moldova	9
		Jiang, Z.	27					Chromatographia	137	Binding site	1634	University of Guelph	133	Jamaica	8
		Chen, H.Y.	27					Nature	137	Concentration (parameters)	1624	Shandong University	132	Ghana	8
		Amoozegar, M.A.	27					Cancer Research	137	Magnetic Resonance Spectroscopy	1603	University of Manitoba	131	Uganda	8
		Massey, V.	27					Journal of Physical Chemistry	137	Comparative study	1602	University of Kansas Lawrence	131	Monaco	8
		Trchounian, A.	27					Journal of Molecular Catalysis B Enzymatic	136	Phosphates	1589	South China University of Technology	131	Libyan Arab Jamahiriya	8
		Bal, W.	27					FEMS Microbiology Letters	135	Drug stability	1566	University of Missouri-Columbia	130	Fiji	7
		Jiao, K.	26					Macromolecules	132	Bacterial growth	1562	Imperial College London	129	Costa Rica	6
		Ju, H.	26					Biochimica Et Biophysica Acta Protein Structure and Molecular Enzymology	130	Normal human	1559	Universidad de Sevilla	129	Congo	6
		Yao, S.	26					Journal of Membrane Biology	130	Drug delivery system	1557	Ministry of Education China	128	Tanzania	6
		Kikugawa, K.	26					Biochemistry®	130	Iron	1546	National Cancer Institute	128	Cameroon	6
		Olson, J.S.	26					Journal of Pharmacy and Pharmacology	130	Copper	1520	Brandeis University	128	Botswana	6
		Sheu, S.Y.	26					International Journal of Electrochemical Science	130	Enzyme kinetics	1514	Duke University School of Medicine	127	Azerbaijan	6
		Sun, W.	26					Life Sciences	127	Cell culture	1494	Peking University	127	Yemen	6
		Doi, Y.	26					Journal of Food Science	125	Rabbit	1480	University of Birmingham	126	North Korea	6
		Niemann, C.	26					Plos One	124	Bacterial strain	1469	Yunnan University	126	Mongolia	5
		Gunnlaugsson, T.	26					American Journal of Physiology Heart and Circulatory Physiology	124	Zinc	1440	Iowa State University	125	Bolivia	5
		Kim, M.S.	26					Water Science and Technology	124	Buffers	1434	University of Chicago	125	Luxembourg	5
		Zheng, J.	25					Biochimica Et Biophysica Acta General Subjects	123	Enzyme purification	1432	Universidad de Buenos Aires	124	Nepal	5
		Tannen, R.L.	25					Antonie Van Leeuwenhoek International Journal of General and Molecular Microbiology	122	Carbon	1432	Weizmann Institute of Science Israel	124	Cambodia	5
		Feijen, J.	25					Journal of Pharmacology and Experimental Therapeutics	121	Degradation	1430	Dr. Harisingh Gour University, Sagar	124	Georgia	4
		Zhang, G.	25					Asian Journal of Chemistry	120	Hydrophobicity	1429	Universita degli Studi di Firenze	124	Senegal	4
		Larsen, C.	25					Journal of Food Protection	118	Chromatography, Gel	1429	Universitat de Barcelona	123	Panama	4
		Hamilton, I.R.	25					Biochimica Et Biophysica Acta Bba Lipids and Lipid Metabolism	117	Particle size	1420	Scripps Research Institute	123	Bahrain	4
		Kimura, E.	25					Clinical Chemistry	116	Adenosine Triphosphate	1418	University of Utah	123	Guatemala	4
		Bae, Y.H.	25					American Journal of Obstetrics and Gynecology	116	Amino acid sequence	1415	National Institute of Diabetes and Digestive and Kidney Diseases	122	Malawi	3
		Dryhurst, G.	25					Chemico Biological Interactions	115	Blood	1409	Universitat Wien	122	Namibia	3
		Chen, Y.	25					Analytical and Bioanalytical Chemistry	114	Circular dichroism	1394	Alma Mater Studiorum Universita di Bologna	121	Uzbekistan	3
		Mauk, A.G.	25					Protein Science	113	Alkalinity	1393	Case Western Reserve University	120	Kazakhstan	3
		Kay, C.M.	25					Chemical Engineering Journal	113	Circular Dichroism	1386	Changchun Institute of Applied Chemistry Chinese Academy of Sciences	120	Benin	3
		Ng, T.B.	25					Chemical and Pharmaceutical Bulletin	111	Phylogeny	1384	Harbin Institute of Technology	120	Papua New Guinea	2
		Tang, L.	25					Free Radical Biology and Medicine	111	Mass spectrometry	1381	Bhabha Atomic Research Centre	120	Ecuador	2
		Kumar, A.S.	25					European Journal of Pharmaceutical Sciences	110	Binding affinity	1373	Utrecht University	119	Guyana	2
		Sturtevant, J.M.	24					International Journal of Food Microbiology	109	Models, Molecular	1349	National Institute of Advanced Industrial Science and Technology	119	Albania	2
		Hess, G.P.	24					Planta	109	Polyacrylamide gel electrophoresis	1347	Karolinska Institutet	118	Macao	2
		Vallee, B.L.	24					Chemistry A European Journal	109	Amino acids	1346	National Heart, Lung, and Blood Institute	117	Malta	2
		Jakopitsch, C.	24					Antimicrobial Agents and Chemotherapy	109	Complex formation	1343	Fudan University	117	Mauritania	2
		Dervan, P.B.	24					Journal of Liquid Chromatography and Related Technologies	108	Polymer	1341	Universite Pierre et Marie Curie	116	Montenegro	2
		Benjakul, S.	24					Nucleic Acids Research	107	Hydrogen peroxide	1341	Tianjin University	116	Myanmar	2
		Cui, H.L.	24					Analytical Letters	106	Protein	1340	Universite Paris-Sud XI	116	Barbados	2
		Borchardt, R.T.	24					Journal of Biological Inorganic Chemistry	106	Drug synthesis	1336	Tongji University	116	Burkina Faso	2
		Hodges, R.S.	24					Comparative Biochemistry and Physiology B Biochemistry and Molecular Biology	105	Adenosine triphosphate	1336	Universidade Federal do Rio de Janeiro	115	Guam	1
		Napolitano, A.	24					Journal of the Chemical Society Perkin Transactions 2	105	Infrared spectroscopy	1332	Jilin University	115	Rwanda	1
		Ulbrich, K.	24					Journal of Microbiology and Biotechnology	105	Animal model	1296	University of Nebraska - Lincoln	115	Dominica	1
		Gruppen, H.	23					Journal of Clinical Investigation	105	Drug determination	1296	University of California, Riverside	115	Democratic Republic Congo	1
		Squella, J.A.	23					Canadian Journal of Microbiology	104	Recombinant Proteins	1291	USDA Agricultural Research Service, Washington DC	114	Burma	1
		Kulys, J.	23					Brain Research	104	Blood and hemopoietic system	1287	Jiangnan University	114	Sierra Leone	1
		Armes, S.P.	23					Plant and Soil	104	Swine	1271	National Chung Hsing University	114	Bermuda	1
		Li, L.	23					American Journal of Physiology Renal Fluid and Electrolyte Physiology	100	Osmolar Concentration	1270	University of Connecticut	114	Guadeloupe	1
		Knaff, D.B.	23					Biochimie	100	Structure-Activity Relationship	1264	Ludwig-Maximilians-Universitat Munchen	114	Angola	1
		Jencks, W.P.	23					Huanjing Kexue Environmental Science	100	Culture medium	1243	Universita degli Studi di Milano	114	Solomon Islands	1
		Radford, S.E.	23					Protein Expression and Purification	100	Bacteria	1241	University of Pittsburgh	113	Mozambique	1
		Yang, P.	23					Journal of the Chemical Society Dalton Transactions	99	Heat	1241	National University of Singapore	113	Liberia	1
		Boron, W.F.	23					Journal of Chromatography B Biomedical Sciences and Applications	98	Enzyme inhibition	1231	Universitat Regensburg	113	Greenland	1
		Metelitza, D.I.	23					Respiration Physiology	97	Drug Stability	1229	UNESP-Universidade Estadual Paulista	112	French Polynesia	1
		Zen, J.M.	23					American Journal of Physiology Gastrointestinal and Liver Physiology	97	Genetics	1227	UT Medical Branch at Galveston	112	Eritrea	1
		Giammona, G.	23					Investigative Ophthalmology and Visual Science	97	Acidity	1224	Charles University in Prague	112	Mali	1
		Horikoshi, K.	23					Journal of Laboratory and Clinical Medicine	97	Molecular Structure	1218	University of Melbourne	112	Niger	1
		Kumara Swamy, B.E.	23					Photochemistry and Photobiology	96	Biodegradation	1213	Universidad Complutense de Madrid	112	Kyrgyzstan	1
		Liang, A.	23					Biotechnology Progress	96	Ionic strength	1211	Kyung Hee University	111
		Yumoto, I.	23					Biochemistry Moscow	96	Amino Acids	1200	Shanxi University	111
		Tourova, T.P.	23					Bioorganic and Medicinal Chemistry	95	Drug structure	1189	Stanford University	111
		Marsh, P.D.	23					Journal of Applied Physiology	95	Nanoparticles	1188	National Research Centre	111
		Sparks, D.L.	22					Drug Metabolism and Disposition	94	Acidosis	1185	Ocean University of China	111
		Otsuka, M.	22					Electrochemistry Communications	94	Enzyme Activation	1182	Universiteit Gent	111
		Undefined	18					Undefined	31	Chromatography	1173	Indian Institute of Technology Roorkee	110
