# Supplementary material for: A surge of p-values between 0.041 and 0.049 in recent decades (but negative results are increasing rapidly too)
Source: PeerJ. 2015 Jan 22;3:e733. doi: 10.7717/peerj.733 (PMC4312079; doi:10.7717/peerj.733)
Supplement: Supplemental Information [file peerj-03-733-s007.zip › Supplementary material/Searches_15_nov_2014/052.csv]

Scopus refine results values
Your query : (ABS("mass of"))
Number of results : 141236
YEAR		AUTHOR NAME		SUBJECT AREA		DOCUMENT TYPE		SOURCE TITLE		KEYWORD		AFFILIATION		COUNTRY		SOURCE TYPE		LANGUAGE
2015	56	Martinez, M.	186	Agricultural and Biological Sciences	15665	Article	119094	Astrophysical Journal	4300	Article	45584	University of Tokyo	1648	United States	40712	Journals	129068	English	128624
2014	5496	Banerjee, S.	176	Arts and Humanities	466	Conference Paper	13117	Journal of Biological Chemistry	2597	Priority journal	26082	UC Berkeley	1412	Germany	13140	Conference Proceedings	8705	Chinese	4580
2013	7193	Wu, X.	168	Biochemistry, Genetics and Molecular Biology	30467	Review	3006	Astronomy and Astrophysics	2238	Nonhuman	23701	California Institute of Technology	1185	China	12776	Book Series	2007	Russian	1937
2012	7166	Bocci, A.	166	Business, Management and Accounting	518	Article in Press	492	Monthly Notices of the Royal Astronomical Society	2111	Human	17689	Harvard-Smithsonian Center for Astrophysics	1126	Japan	12709	Books	714	Portuguese	1053
2011	6870	Neal, H.A.	165	Chemical Engineering	6843	Book Chapter	388	Physical Review D Particles Fields Gravitation and Cosmology	1934	Controlled study	13133	European Organization for Nuclear Research	1104	United Kingdom	10450	Trade Publications	706	Japanese	1048
2010	6455	Fiedler, F.	152	Chemistry	10476	Short Survey	205	European Journal of Biochemistry	1411	Molecular weight	12661	University of Oxford	1029	France	8054	Reports	30	German	1037
2009	6171	Kroll, J.	152	Computer Science	2818	Letter	199	Physical Review D	1351	Molecular Sequence Data	12180	Russian Academy of Sciences	1015	Canada	6244	Undefined	6	French	827
2008	5828	Thomson, E.	151	Decision Sciences	466	Note	135	Physics Letters Section B Nuclear Elementary Particle and High Energy Physics	1285	Animals	12087	Massachusetts Institute of Technology	999	Italy	6050			Spanish	459
2007	5655	Errede, S.	150	Dentistry	368	Book	98	Biochemical Journal	868	Humans	11397	University of Arizona	993	Russian Federation	5728			Polish	361
2006	5647	Grivaz, J.F.	150	Earth and Planetary Sciences	20121	Conference Review	45	Physical Review Letters	858	Amino Acid Sequence	11377	University of Wisconsin Madison	951	Spain	4306			Italian	185
2005	5226	Rescigno, M.	150	Economics, Econometrics and Finance	189	Report	31	Astronomical Journal	779	Animal	11330	Kyoto University	947	India	4090			Korean	99
2004	4744	Giagu, S.	150	Energy	3262	Editorial	24	Journal of Bacteriology	748	Male	10996	University Michigan Ann Arbor	936	Brazil	3834			Turkish	93
2003	4463	Paus, C.	146	Engineering	18971	Abstract Report	13	Proceedings of the National Academy of Sciences of the United States of America	726	Female	10295	Istituto Nazionale Di Fisica Nucleare, Frascati	925	Australia	3458			Hungarian	90
2002	4253	Antos, J.	146	Environmental Science	9315	Erratum	7	Physical Review	707	Molecular Weight	8230	University of Maryland	856	Switzerland	3421			Croatian	69
2001	4301	Bodek, A.	146	Health Professions	1311	Business Article	5	Aip Conference Proceedings	653	Amino acid sequence	7548	University of Washington Seattle	816	Netherlands	3317			Czech	68
2000	4355	Barnett, B.A.	146	Immunology and Microbiology	10035	Patent	5	Journal of High Energy Physics	606	Support, Non-U.S. Gov't	7147	University of California, Los Angeles	808	South Korea	3168			Serbian	46
1999	4319	Jones, M.	146	Materials Science	9709	Undefined	4372	Nature	595	Unclassified drug	6946	University of Chicago	783	Poland	2586			Romanian	37
1998	4487	Castro, A.	146	Mathematics	4136			Physics Letters B	584	Base Sequence	6366	CNRS Centre National de la Recherche Scientifique	778	Sweden	2131			Ukrainian	33
1997	4375	Carlsmith, D.	144	Medicine	18938			Biochemical and Biophysical Research Communications	546	Adult	6307	Universidade de Sao Paulo - USP	765	Belgium	1713			Slovak	27
1996	4401	Beretvas, A.	144	Multidisciplinary	2107			Astrophysics and Space Science	531	Animal cell	5852	Ohio State University	748	Taiwan	1701			Dutch	24
1995	3324	Franklin, M.	144	Neuroscience	1519			Biochemistry	528	Nucleotide sequence	5827	University of Toronto	748	Israel	1487			Bulgarian	21
1994	3053	Campanelli, M.	143	Nursing	322			FEBS Letters	522	Enzyme activity	5792	Cornell University	707	Denmark	1381			Persian	19
1993	3061	Williams, H.H.	143	Pharmacology, Toxicology and Pharmaceutics	2435			Proceedings of SPIE the International Society for Optical Engineering	502	Cloning, Molecular	5776	Michigan State University	707	Mexico	1322			Slovene	14
1992	2847	Bortoletto, D.	142	Physics and Astronomy	35089			Journal of Chemical Physics	497	Metabolism	5657	Universite Pierre et Marie Curie	706	Austria	1289			Lithuanian	12
1991	2700	Nodulman, L.	142	Psychology	266			Infection and Immunity	480	Molecular cloning	5342	University of Florida	705	Finland	1281			Bosnian	10
1990	2366	Boudreau, J.	142	Social Sciences	1583			Applied and Environmental Microbiology	474	Electrophoresis, Polyacrylamide Gel	4922	Yale University	702	Chile	1178			Greek	9
1989	2032	Demortier, L.	142	Veterinary	1198			SAE Technical Papers	464	Escherichia coli	4841	University of Texas at Austin	692	Turkey	1131			Danish	8
1988	1748	Brigliadori, L.	142	Undefined	1115			Nuclear Physics B Proceedings Supplements	454	Kinetics	4788	CEA Saclay	691	Greece	1118			Estonian	7
1987	1613	Feindt, M.	141					Archives of Biochemistry and Biophysics	408	Animal tissue	4652	Johns Hopkins University	682	Czech Republic	979			Hebrew	6
1986	1487	Sliwa, K.	141					Nuclear Physics B	406	Polyacrylamide gel electrophoresis	4632	University of Manchester	681	South Africa	968			Norwegian	6
1985	1464	Herndon, M.	141					Bioscience Biotechnology and Biochemistry	393	Rats	4626	Osaka University	675	Argentina	959			Finnish	5
1984	1299	Mehta, A.	141					FEMS Microbiology Letters	386	Rat	4532	Universita degli Studi di Roma La Sapienza	658	Hungary	860			Swedish	4
1983	1096	Nielsen, J.	140					Applied Microbiology and Biotechnology	381	Animalia	4496	UC Davis	641	Portugal	818			Arabic	4
1982	958	Quadt, A.	140					Physical Review B Condensed Matter and Materials Physics	380	Animal experiment	4417	Imperial College London	641	Ukraine	787			Azerbaidzhani	2
1981	900	Gorelov, I.	140					Nuclear Physics Section B	359	Chemistry	4171	University of Cambridge	640	Iran	785			Indonesian	2
1980	803	Whiteson, D.	140					Physical Review C Nuclear Physics	356	Enzyme purification	4148	Universite Paris-Sud XI	630	Norway	773			Esperanto	2
1979	836	Bromberg, C.	139					Icarus	355	Mice	3936	UCL	627	New Zealand	653			Thai	2
1978	746	Kamon, T.	139					Physical Review B	351	Case report	3841	Universita degli Studi di Padova	621	Ireland	601			Latvian	1
1977	682	Grinstein, S.	138					Journal of Applied Physics	349	Human cell	3835	STScI	613	Slovakia	532			Malay	1
1976	758	Goulianos, K.	138					Advanced Materials Research	338	Sequence Homology, Amino Acid	3733	Universitat Bonn	609	Hong Kong	508			Georgian	1
1975	692	Giunta, M.	138					Chinese Journal of Clinical Rehabilitation	329	Support, U.S. Gov't, P.H.S.	3664	University of Minnesota Twin Cities	608	Egypt	497
1974	678	Meyer, J.	137					Chinese Journal of Biologicals	326	Mouse	3594	The University of British Columbia	603	Thailand	473
1973	608	Cerrito, L.	137					European Physical Journal C	309	Gene expression	3492	Alma Mater Studiorum Universita di Bologna	600	Romania	428
1972	369	Ukegawa, F.	137					Journal of Chromatography A	298	Sequence homology	3433	Pennsylvania State University	590	Slovenia	378
1971	331	Shimojima, M.	137					Comparative Biochemistry and Physiology B Biochemistry and Molecular Biology	293	Temperature	3415	Nagoya University	589	Bulgaria	352
1970	352	Mattig, P.	137					Microbiology	290	Mass spectrometry	3359	McGill University	588	Croatia	335
1969	305	Barnes, V.E.	137					Journal of Physics Conference Series	284	Hydrogen-Ion Concentration	3255	Alikhanov Institute for Theoretical and Experimental Physics	587	Malaysia	329
1968	272	Filthaut, F.	137					Journal of Agricultural and Food Chemistry	277	Bacteria (microorganisms)	3101	Fermi National Accelerator Laboratory	586	Singapore	317
1967	238	Burkett, K.	137					Analytical Chemistry	276	PH	3084	University of California, Santa Cruz	586	Colombia	316
1966	213	Muller, T.	136					Environmental Science and Technology	276	Protein expression	3010	Columbia University in the City of New York	580	Tunisia	299
1965	182	Nakano, I.	136					Journal of Biochemistry	276	Substrate Specificity	3003	Moskovskij Gosudarstvennyj Universitet	577	Pakistan	295
1964	187	Denisov, S.P.	136					Plant Physiology	273	Protein analysis	2980	Texas A and M University	577	Russia	290
1963	122	Cerri, A.	136					Nuclear Physics A	251	Recombinant Proteins	2960	Princeton University	576	Serbia	286
1962	123	Teng, P.K.	136					Astrophysical Journal Letters	250	Genetics	2953	Universitat Heidelberg	576	Saudi Arabia	271
1961	124	Conway, J.	136					Gene	245	Isolation and purification	2853	Purdue University	571	Armenia	200
1960	108	Huston, J.	136					Journal of Virology	244	Aged	2814	Chinese Academy of Sciences	566	Venezuela	197
1959	85	Lipeles, E.	135					Macromolecules	243	Enzymology	2711	Jet Propulsion Laboratory, California Institute of Technology	564	Lithuania	195
1958	85	Beuselinck, R.	135					Protein Expression and Purification	239	Methodology	2655	Tohoku University	560	Nigeria	185
1957	65	Acharya, B.S.	135					Proceedings of the International Astronomical Union	237	Protein purification	2505	University of California, San Diego	559	Belarus	175
1956	80	Schmitt, M.	135					Journal of Molecular Biology	232	Enzyme analysis	2497	Eidgenossische Technische Hochschule Zurich	551	Morocco	168
1955	73	Bhatti, A.	135					Zeitschrift Fur Physik C Particles and Fields	228	Physiology	2460	Universite de Geneve	549	Cyprus	164
1954	54	Giokaris, N.	135					Applied Physics Letters	225	Purification	2379	University of Colorado at Boulder	547	Algeria	160
1953	41	Warburton, A.	134					Applied Mechanics and Materials	224	Proteins	2370	Joint Institute for Nuclear Research, Dubna	543	Estonia	147
1952	49	Rolli, S.	134					Atmospheric Environment	223	Comparative Study	2367	Harvard University	542	Georgia	136
1951	38	Apollinari, G.	134					International Journal of Modern Physics A	211	Molecular genetics	2359	University of Virginia	531	Yugoslavia	125
1950	28	Tollefson, K.	134					Journal of Microbiology and Biotechnology	202	Middle Aged	2351	University of Pennsylvania	530	Viet Nam	114
1949	31	Paulini, M.	134					Plos One	201	Mathematical models	2316	Argonne National Laboratory	529	Indonesia	113
1948	25	Wicke, D.	133					Journal of Immunology	200	Amino terminal sequence	2305	Ludwig-Maximilians-Universitat Munchen	527	Czechoslovakia	110
1947	28	Oh, S.H.	133					Journal of the Physical Society of Japan	199	Sequence Alignment	2241	Seoul National University	525	Jordan	107
1946	16	Sinervo, P.	133					Physical Review C	199	DNA, Complementary	2237	University of Edinburgh	518	Ecuador	98
1945	8	Canelli, F.	133					Journal of Neurochemistry	194	Human tissue	2182	Max-Planck-Institut fur Astronomie	514	Puerto Rico	95
1944	9	Blumenfeld, B.	133					Journal of Cell Biology	193	Immunoblotting	2154	Stony Brook University State University of New York	507	Azerbaijan	94
1943	7	Hou, S.	132					Science	191	Chromatography, Gel	2149	NASA Goddard Space Flight Center	503	Bangladesh	93
1942	10	Yang, U.K.	132					Journal of Experimental Biology	187	Open reading frame	2096	University of Hawaii at Manoa	503	Uzbekistan	82
1941	18	Abbott, B.	132					Proceedings of Science	184	Liver	2067	University of Tsukuba	502	Iceland	81
1940	21	Cuevas, J.	132					Nuclear Physics Section A	183	Computer simulation	2050	European Southern Observatory	500	Cuba	79
1939	21	Konigsberg, J.	132					Archives of Microbiology	182	Cattle	2030	Los Alamos National Laboratory	494	Kazakhstan	69
1938	19	Cavalli-Sforza, M.	132					Journal of Cosmology and Astroparticle Physics	174	RNA, Messenger	1997	University of Alberta	493	United Arab Emirates	65
1937	17	Annovi, A.	131					Journal of Applied Polymer Science	173	Bacterial Proteins	1992	Iowa State University	486	Uruguay	59
1936	26	Winer, B.L.	131					Biochimica Et Biophysica Acta Protein Structure and Molecular Enzymology	169	Histology	1945	Lawrence Berkeley National Laboratory	485	Germany (Democratic Republic, DDR)	56
1935	14	Loginov, A.	131					Enzyme and Microbial Technology	169	Blotting, Western	1907	Tel Aviv University	483	Latvia	55
1934	18	Kim, S.H.	130					Journal of Physics G Nuclear and Particle Physics	165	Hydrolysis	1882	University of Cambridge Institute of Astronomy	482	Lebanon	53
1933	17	Sawyer, L.	130					Langmuir	163	DNA	1874	Johannes Gutenberg Universitat Mainz	479	Kenya	46
1932	19	Yu, I.	130					Process Biochemistry	159	Complementary DNA	1843	Brookhaven National Laboratory	478	Costa Rica	41
1931	13	Brandt, A.	129					Journal of Thermal Analysis and Calorimetry	157	Comparative study	1834	Northwestern University	478	Kuwait	34
1930	18	Chertok, M.	129					Journal of Sound and Vibration	156	Enzyme specificity	1813	Peking University	478	Philippines	34
1929	9	Toback, D.	129					Applied Biochemistry and Biotechnology	151	Chromatography, High Pressure Liquid	1810	University of California, Santa Barbara	472	Qatar	34
1928	7	Brock, R.	129					Journal of Clinical Endocrinology and Metabolism	151	Review	1804	Max-Planck-Institut fur Astrophysik	471	Oman	32
1927	7	Bussey, P.	129					Rapid Communications in Mass Spectrometry	150	Animal model	1804	Tokyo Institute of Technology	471	Macedonia	31
1926	9	Napier, A.	129					Journal of General Virology	144	Body mass	1792	UNESP-Universidade Estadual Paulista	469	Iraq	31
1925	16	Wermes, N.	129					Endocrinology	143	Cell Line	1790	University of California, Riverside	465	Cameroon	31
1924	3	Boveia, A.	128					Journal of General Microbiology	143	Time Factors	1780	University of Liverpool	457	Sri Lanka	29
1923	11	Lister, A.	128					Publications of the Astronomical Society of Japan	142	Amino acid	1759	Indiana University	457	Mongolia	25
1922	6	Schamberger, R.D.	128					Fish and Shellfish Immunology	142	Immunohistochemistry	1759	Helsingin Yliopisto	456	Tanzania	25
1921	7	Qian, J.	127					Molecular and Biochemical Parasitology	140	Sequence analysis	1758	Hokkaido University	453	Nepal	24
1920	11	Erbacher, R.	127					Nuclear Instruments and Methods in Physics Research Section A Accelerators Spectrometers Detectors and Associated Equipment	139	Clinical article	1672	University of Illinois	451	Peru	23
1919	5	Hebbeker, T.	127					Plant Molecular Biology	137	Computer assisted tomography	1659	Rutgers, The State University of New Jersey	451	Ethiopia	21
1918	1	Thompson, A.S.	127					FASEB Journal	132	Sequence Analysis, DNA	1659	Deutsche Elektronen-Synchrotron	449	Bosnia and Herzegovina	21
1917	1	Yamamoto, K.	127					Virology	131	In vitro study	1634	Max-Planck-Institut fur extraterrestrische Physik	446	Zimbabwe	20
1916	2	Zieminska, D.	127					Astrophysical Journal Supplement Series	131	Catalysis	1630	University of Glasgow	444	Sudan	20
1915	2	Hatakeyama, K.	126					Monthly Notices of the Royal Astronomical Society Letters	129	Drug effect	1629	University of Rochester	436	Luxembourg	19
1914	4	Watts, G.	126					Toxicon	126	Enzymes	1596	University of Durham	435	Uganda	18
1913	3	Neu, C.	126					Journal of Geophysical Research Atmospheres	126	Adolescent	1563	Rutherford Appleton Laboratory	434	Cote d'Ivoire	18
1912	3	Thom, J.	126					Journal of Lipid Research	124	Protein	1561	Stanford University	430	Ghana	17
1911	7	Bisello, D.	126					Analytical Biochemistry	122	Cells, Cultured	1557	Institute of High Energy Physics Chinese Academy of Science	426	Moldova	17
1910	2	Clark, A.	126					Review of Scientific Instruments	122	High performance liquid chromatography	1556	UC Irvine	425	Libyan Arab Jamahiriya	16
1909	6	Junk, T.R.	125					Molecular Biology Reports	120	Chromatography	1528	Universidad Nacional Autonoma de Mexico	422	Panama	15
1908	5	Shabalina, E.	125					Molecular and Cellular Biology	117	Calcium	1518	University of Massachusetts Amherst	418	Namibia	14
1907	2	Mesropian, C.	125					Atmospheric Chemistry and Physics	115	Pathology	1517	Universite de Montreal	417	Senegal	14
1906	1	Gutierrez, P.	125					Food Chemistry	115	Major clinical study	1497	Technische Universitat Munchen	416	Syrian Arab Republic	13
1904	2	Kehoe, R.	125					European Physical Journal A	114	Cell culture	1484	Universitat Gottingen	410	Jamaica	13
1903	1	Chakraborty, D.	125					Science of the Total Environment	111	Rabbits	1482	Universita di Pisa	404	Trinidad and Tobago	13
1900	1	Snyder, S.	125					Journal of Cell Science	110	Phylogeny	1453	Universitat Hamburg	399	Bolivia	11
1899	2	Scodellaro, L.	125					Carbohydrate Polymers	110	Gene Expression	1431	National Astronomical Observatory of Japan	395	Burkina Faso	9
1898	1	Hensel, C.	125					Molecular Microbiology	108	Fungi	1423	University of Birmingham	393	Yemen	9
1896	2	Nachtman, J.	125					Electrophoresis	107	Mammalia	1416	Boston University	391	Madagascar	8
1895	3	Wilson, G.W.	124					Journal of Physical Chemistry B	104	Enzyme Stability	1411	Rheinisch-Westfalische Technische Hochschule Aachen	388	Montenegro	8
1894	1	Orava, R.	124					Industrial and Engineering Chemistry Research	103	Electron microscopy	1394	Lunds Universitet	384	Albania	8
1893	1	Wallny, R.	124					Journal of the American Society for Mass Spectrometry	103	Histopathology	1393	Uniwersytet Warszawski	383	Botswana	8
1868	1	Yorita, K.	124					Astronomische Nachrichten	103	Recombinant protein	1386	Universitat Freiburg im Breisgau	383	North Korea	7
		Beri, S.B.	124					Journal of Hazardous Materials	102	Western blotting	1354	Consiglio Nazionale delle Ricerche	382	Papua New Guinea	7
		Strauss, M.	124					European Journal of Immunology	100	Water	1343	Carnegie Mellon University	382	Mauritius	7
		Cutts, D.	124					Water Research	99	Polymerase chain reaction	1327	Kyushu University	381	Benin	6
		Harel, A.	124					Protein Journal	98	Adsorption	1308	University of Sydney	381	Malawi	6
		Lannon, K.	124					Biology of Reproduction	97	Chromatography, Ion Exchange	1308	Charles University in Prague	380	Zambia	6
		Bhatnagar, V.	123					Analytical and Bioanalytical Chemistry	97	Binding Sites	1294	University of Notre Dame	375	New Caledonia	6
		Laasanen, A.T.	123					Materials Research Society Symposium Proceedings	94	Chromatography, Affinity	1287	Conseil national de recherches Canada	373	French Polynesia	6
		Snow, J.	123					Journal of Clinical Investigation	92	Optimization	1287	University of Southampton	371	Kyrgyzstan	6
		Lys, J.	123					New Astronomy	91	Amino acids	1284	University of Pittsburgh	369	Tajikistan	6
		Tully, C.	123					Nuclear Instruments and Methods in Physics Research Section B Beam Interactions with Materials and Atoms	91	Protein Conformation	1261	University of Science and Technology of China	360	Palestine	5
		Bean, A.	123					Journal of Applied Physiology	90	Stars	1258	Tsinghua University	358	Swaziland	5
		Cauz, D.	123					Energy and Fuels	90	Conference paper	1237	Universidad Autonoma de Madrid	356	Malta	5
		Harder, K.	123					Marine Ecology Progress Series	88	Biosynthesis	1232	Universite Joseph Fourier	355	El Salvador	5
		Sanders, M.P.	123					Biochimica Et Biophysica Acta Bba Protein Structure and Molecular	86	Microscopy, Electron	1228	Australian National University	353	Togo	5
		Zhou, B.	122					Phytochemistry	86	Diagnosis	1215	VA Medical Center	353	Monaco	4
		Glenzinski, D.	122					Electrochimica Acta	85	Child	1213	Universidad Autonoma de Barcelona	353	Gabon	4
		Kilminster, B.	122					Journal of Physical Chemistry A	82	Brain	1204	Queen Mary, University of London	352	Guatemala	4
		Lungu, G.	122					Extremophiles	82	Affinity chromatography	1199	University of Melbourne	351	Guam	4
		Baringer, P.	122					Journal of Mass Spectrometry	82	Protein degradation	1198	University of Illinois at Urbana-Champaign	348	Niger	4
		Stelzer-Chilton, O.	122					Radiology	75	Protein structure	1196	Niels Bohr Institute	347	Congo	4
		Elvira, V.D.	122					Journal of Dairy Science	73	Enzyme inhibition	1181	Universita degli Studi di Napoli Federico II	346	Angola	4
		Kong, D.J.	122					International Journal of Biological Macromolecules	71	Protein Binding	1179	Stockholms universitet	344	Falkland Islands (Malvinas)	3
		Severini, H.	122					Journal of Alloys and Compounds	69	Particle size	1179	University of Sheffield	340	Mauritania	3
		Goncharov, M.	122					Cancer Research	68	Middle Age	1172	Weizmann Institute of Science Israel	338	Fiji	3
		Ellison, J.	122					Journal of Low Temperature Physics	65	Glucose	1158	Universitat de ValEncia	335	Reunion	3
		Wittich, P.	122					Revista Mexicana De Astronomia Y Astrofisica Serie De Conferencias	64	Normal human	1158	Leiden Observatory Research Institute	331	Greenland	3
		Veldhuis, J.D.	122					Blood	64	Nuclear magnetic resonance imaging	1157	Saint Petersburg Nuclear Physics Institute, Russian Academy of Sciences	331	Guadeloupe	3
		Busetto, G.	121					Journal of Physical Chemistry C	61	Radioisotope	1144	Laboratori Nazionali di Frascati di INFN	331	Macao	3
		Lipton, R.	121					Journal of Experimental Medicine	59	Peptides	1141	Universita degli Studi di Trieste	330	Cambodia	3
		Hawkes, C.M.	121					Circulation	55	Galaxies	1138	National Taiwan University	325	Laos	2
		Strohmer, R.	121					Hyperfine Interactions	55	Enzyme kinetics	1124	University of Victoria	323	Mozambique	2
		Tokar, S.	121					Genomics	54	Support, U.S. Gov't, Non-P.H.S.	1119	University of Bristol	322	Myanmar	2
		Husemann, U.	121					Colloids and Surfaces A Physicochemical and Engineering Aspects	50	Cytology	1118	Tata Institute of Fundamental Research	322	Bahrain	2
		Narain, M.	121					Astroparticle Physics	50	Protein binding	1116	Universita degli Studi di Milano	321	French Guiana	2
		Hara, K.	121					Sensors and Actuators B Chemical	46	Mass	1114	Florida State University	319	Gambia	2
		Stelzer, B.	121					Bba Gene Structure and Expression	45	Peptide Fragments	1111	Universitat de Barcelona	318	Brunei Darussalam	2
		Varelas, N.	120					Transplantation	35	Amino Acids	1104	Radboud University Nijmegen	317	Virgin Islands (British)	2
		Heintz, U.	120					Medical Mycology	32	Messenger RNA	1104	Duke University	315	Virgin Islands (U.S.)	2
		Karchin, P.E.	120					Novenytermeles	23	Carrier Proteins	1099	University of Iowa	314	Maldives	2
		Undefined	233					Undefined	530	Cell Membrane	1086	Lawrence Livermore National Laboratory	314	Barbados	2
