# Supplementary material for: A surge of p-values between 0.041 and 0.049 in recent decades (but negative results are increasing rapidly too)
Source: PeerJ. 2015 Jan 22;3:e733. doi: 10.7717/peerj.733 (PMC4312079; doi:10.7717/peerj.733)
Supplement: Supplemental Information [file peerj-03-733-s007.zip › Supplementary material/Searches_15_nov_2014/053.csv]

Scopus refine results values
Your query : (ABS("room temperature"))
Number of results : 340203
YEAR		AUTHOR NAME		SUBJECT AREA		DOCUMENT TYPE		SOURCE TITLE		KEYWORD		AFFILIATION		COUNTRY		SOURCE TYPE		LANGUAGE
2015	311	Choudhary, R.N.P.	241	Agricultural and Biological Sciences	8693	Article	274832	Journal of Applied Physics	9007	Room temperature	77017	University of Tokyo	3063	United States	74105	Journals	299436	English	313387
2014	16706	Pearton, S.J.	239	Arts and Humanities	197	Conference Paper	48631	Applied Physics Letters	8095	Article	46763	Osaka University	2880	China	50111	Conference Proceedings	31092	Chinese	11491
2013	19218	Li, W.	235	Biochemistry, Genetics and Molecular Biology	26438	Review	2489	Proceedings of SPIE the International Society for Optical Engineering	4539	X ray diffraction	16467	Tohoku University	2573	Japan	40379	Book Series	7584	Japanese	3690
2012	18854	Inoue, A.	189	Business, Management and Accounting	392	Article in Press	1457	Journal of the American Chemical Society	4042	Temperature	15665	Tokyo Institute of Technology	2535	Germany	23098	Trade Publications	1296	German	1954
2011	18558	Bimberg, D.	168	Chemical Engineering	26183	Book Chapter	484	Physical Review B Condensed Matter and Materials Physics	3662	Priority journal	14516	CNRS Centre National de la Recherche Scientifique	2457	India	20050	Books	689	Russian	1041
2010	16821	Razeghi, M.	167	Chemistry	96335	Letter	404	Materials Research Society Symposium Proceedings	3445	Thermal effects	13112	Kyoto University	2379	France	18880	Reports	101	French	832
2009	16141	Langdon, T.G.	165	Computer Science	5087	Conference Review	300	Journal of Alloys and Compounds	3381	Thin films	12563	Chinese Academy of Sciences	2151	United Kingdom	15539	Undefined	5	Portuguese	518
2008	15873	Forchel, A.	160	Decision Sciences	196	Short Survey	197	Inorganic Chemistry	3039	Scanning electron microscopy	12544	Russian Academy of Sciences	2145	South Korea	10971			Spanish	445
2007	15183	Ren, F.	147	Dentistry	593	Note	174	Surface Science	2822	Synthesis (chemical)	11410	National Institute of Advanced Industrial Science and Technology	2000	Italy	9920			Korean	315
2006	14547	Yamanaka, S.	147	Earth and Planetary Sciences	5098	Report	102	Journal of Chemical Physics	2729	Crystal structure	11067	Tsinghua University	1855	Russian Federation	8784			Polish	159
2005	13563	Hosono, H.	145	Economics, Econometrics and Finance	8	Book	96	Thin Solid Films	2712	Unclassified drug	10826	Massachusetts Institute of Technology	1817	Canada	8202			Italian	145
2004	11254	Katiyar, R.S.	145	Energy	10407	Abstract Report	31	Physical Review B	2403	Transmission electron microscopy	10542	Oak Ridge National Laboratory	1639	Spain	8014			Turkish	80
2003	9899	Kurosaki, K.	137	Engineering	79835	Business Article	12	Materials Science and Engineering A	2374	Human	8949	Consiglio Nazionale delle Ricerche	1609	Taiwan	5926			Czech	66
2002	9572	Alves, E.	135	Environmental Science	6509	Editorial	9	Materials Science Forum	2345	X ray diffraction analysis	8801	Alcatel-Lucent Bell Labs	1524	Poland	5276			Ukrainian	49
2001	9180	Schultz, L.	135	Health Professions	941	Erratum	6	Journal of Magnetism and Magnetic Materials	2314	Synthesis	8717	UC Berkeley	1476	Brazil	4717			Romanian	33
2000	9115	Buschow, K.H.J.	134	Immunology and Microbiology	3181	Patent	1	Journal of Crystal Growth	2234	Nonhuman	8672	Nanjing University	1456	Australia	4475			Hungarian	29
1999	9007	Arakawa, Y.	132	Materials Science	129549	Undefined	10978	Journal of Materials Science	2133	Photoluminescence	8497	Harbin Institute of Technology	1404	Netherlands	4272			Croatian	24
1998	8535	Suga, T.	130	Mathematics	3650			Solid State Communications	2112	Controlled study	8474	Argonne National Laboratory	1388	Switzerland	4212			Persian	23
1997	8495	Tatsumisago, M.	129	Medicine	12639			Applied Surface Science	2101	Microstructure	8285	Pennsylvania State University	1381	Sweden	3910			Serbian	21
1996	8184	Wang, T.	127	Multidisciplinary	1948			Advanced Materials Research	2013	Annealing	8058	University of Cambridge	1350	Iran	3659			Dutch	21
1995	6139	Shen, B.G.	127	Neuroscience	775			Journal of Physical Chemistry B	1809	Chemistry	7995	National Institute for Materials Science Tsukuba	1347	Turkey	3219			Bulgarian	19
1994	5925	Yao, X.	126	Nursing	511			Journal of Organic Chemistry	1732	Nanostructured materials	7944	Nagoya University	1315	Belgium	2643			Slovene	19
1993	5629	White, A.H.	126	Pharmacology, Toxicology and Pharmaceutics	8014			Organometallics	1728	Substrates	7375	Japan Science and Technology Agency	1296	Singapore	2322			Slovak	12
1992	4663	Varela, J.A.	125	Physics and Astronomy	134131			Journal of Physical Chemistry	1720	Mechanical properties	7245	Institute of Physics Chinese Academy of Sciences	1294	Egypt	2219			Finnish	11
1991	4856	Zolfigol, M.A.	125	Psychology	86			Journal of Physics Condensed Matter	1698	Single crystals	7237	Jilin University	1266	Austria	2181			Lithuanian	10
1990	4317	Ustinov, V.M.	121	Social Sciences	577			Tetrahedron Letters	1687	Silicon	7223	University of Science and Technology of China	1258	Portugal	2125			Malay	10
1989	4084	Anon,	120	Veterinary	896			Journal of Organometallic Chemistry	1611	Oxidation	7026	Kyushu University	1249	Israel	2095			Thai	10
1988	3937	Qian, Y.	116	Undefined	2599			Materials Letters	1542	Chemical structure	6950	Hokkaido University	1249	Czech Republic	2084			Swedish	9
1987	3568	Ledentsov, N.N.	114					Journal of Physical Chemistry C	1504	Electric conductivity	6711	Universite Paris-Sud XI	1243	Hong Kong	2011			Danish	4
1986	3602	Liu, W.	113					Journal of Solid State Chemistry	1485	Room temperatures	6616	Shandong University	1237	Mexico	1872			Indonesian	4
1985	3522	Fortunato, E.	113					Chemical Physics Letters	1482	Oxygen	6282	Los Alamos National Laboratory	1208	Malaysia	1851			Bosnian	3
1984	3003	Abernathy, C.R.	111					Macromolecules	1398	Phase transitions	6223	Zhejiang University	1181	Ukraine	1815			Norwegian	3
1983	2788	Kim, C.S.	111					Journal of Applied Polymer Science	1395	Catalysis	6204	Institute for Materials Research, Tohoku University	1171	Denmark	1580			Greek	2
1982	2501	Xu, J.	110					Japanese Journal of Applied Physics Part 1 Regular Papers and Short Notes and Review Papers	1382	Nanoparticles	5944	National University of Singapore	1117	Finland	1569			Estonian	2
1981	2390	Longo, E.	110					Journal of Physics and Chemistry of Solids	1357	Zinc oxide	5940	Universidade de Sao Paulo - USP	1083	Argentina	1501			Arabic	2
1980	2209	Martins, R.	108					Journal of Non Crystalline Solids	1341	Hydrogen	5907	Universite Pierre et Marie Curie	1077	Romania	1418			Catalan	1
1979	2307	Lokhande, C.D.	108					Journal of Nuclear Materials	1311	Aluminum	5866	Stanford University	1070	Greece	1394
1978	2149	Watanabe, K.	107					Aip Conference Proceedings	1284	Humans	5860	Northwestern University	1065	Hungary	1263
1977	2087	Cingolani, R.	106					Journal of Physics D Applied Physics	1263	Crystallization	5794	University of Oxford	1037	Thailand	1070
1976	1985	Muta, H.	106					Physica B Condensed Matter	1242	Methodology	5699	National Institute of Standards and Technology	1033	Saudi Arabia	1035
1975	2068	Xu, J.	106					Nuclear Instruments and Methods in Physics Research Section B Beam Interactions with Materials and Atoms	1211	Doping (additives)	5551	Peking University	1025	Ireland	1010
1974	1937	Skelton, B.W.	105					Journal of the Electrochemical Society	1208	Optical properties	5480	Bhabha Atomic Research Centre	1022	Norway	975
1973	1769	Zavada, J.M.	105					Physica Status Solidi A Applied Research	1191	Adsorption	5453	Naval Research Laboratory	1021	South Africa	931
1972	1429	Capasso, F.	105					Chemistry of Materials	1182	Polymers	5134	Shanghai Jiaotong University	1004	Pakistan	865
1971	1293	Goodenough, J.B.	103					Synthetic Metals	1166	Ceramic materials	5097	Japan Atomic Energy Agency	1003	Tunisia	802
1970	1348	Amann, M.C.	103					Journal of the Physical Society of Japan	1134	Infrared spectroscopy	5020	Eidgenossische Technische Hochschule Zurich	992	Bulgaria	758
1969	1306	Coey, J.M.D.	103					Materials Research Bulletin	1113	Magnetic properties	4936	National Taiwan University	982	Slovakia	666
1968	891	Wang, W.	102					Inorganica Chimica Acta	1104	Copper	4881	University Michigan Ann Arbor	979	New Zealand	648
1967	820	Das, B.	102					Solid State Ionics	1103	Water	4797	University of Illinois at Urbana-Champaign	960	Slovenia	637
1966	686	Nakamura, S.	101					Journal of the American Ceramic Society	1103	Temperature dependence	4778	Seoul National University	958	Belarus	550
1965	586	James, R.B.	100					Journal of Physical Chemistry A	1095	Male	4771	Nanyang Technological University	957	Lithuania	489
1964	615	Du, Y.W.	100					Key Engineering Materials	1095	Animals	4730	Cornell University	957	Algeria	483
1963	472	Kanatzidis, M.G.	99					Langmuir	1095	Luminescence	4715	University of Tsukuba	953	Yugoslavia	421
1962	458	Baker, P.K.	99					Physical Review Letters	1065	Animal	4701	University of Science and Technology Beijing	936	Croatia	414
1961	422	Cho, A.Y.	99					IEEE Transactions on Magnetics	1014	X ray photoelectron spectroscopy	4641	University of California, Santa Barbara	935	Chile	407
1960	345	Wang, Y.	98					Journal of Materials Chemistry	1007	Zinc	4473	Moskovskij Gosudarstvennyj Universitet	931	Morocco	405
1959	332	Kuo, H.C.	97					Polymer	978	Chemical reaction	4420	National Cheng Kung University	888	Nigeria	401
1958	269	Zhang, R.	96					Tetrahedron	973	Morphology	4413	Tianjin University	883	Venezuela	392
1957	259	Misiewicz, J.	96					Materials Chemistry and Physics	965	High temperature	4330	Imperial College London	871	Serbia	378
1956	195	Zhang, W.	95					Physical Review	955	Electric properties	4261	Brookhaven National Laboratory	864	Colombia	370
1955	185	Priolo, F.	95					Journal of Power Sources	940	Ions	4225	Iowa State University	861	Russia	368
1954	190	Narayan, J.	94					Journal of Luminescence	905	Sintering	4096	Ohio State University	859	Indonesia	306
1953	167	Alonso, J.A.	94					Journal of the Chemical Society Dalton Transactions	903	Glass	4053	University of Wisconsin Madison	858	Bangladesh	293
1952	134	Liaw, P.K.	94					Sensors and Actuators B Chemical	887	Fourier transform infrared spectroscopy	4019	University of Florida	849	Jordan	284
1951	129	Sagnes, I.	94					Electrochimica Acta	884	Manganese	4012	University of Texas at Austin	844	Puerto Rico	270
1950	119	Arai, S.	92					Electronics Letters	868	Deposition	3977	Conseil national de recherches Canada	834	Latvia	261
1949	76	Bhalla, A.S.	91					Journal of Molecular Structure	865	Atomic force microscopy	3974	Graduate University of Chinese Academy of Sciences	833	Viet Nam	249
1948	65	Che, C.M.	91					Physical Chemistry Chemical Physics	849	Female	3903	Korea Advanced Institute of Science & Technology	833	Estonia	221
1947	50	Bowers, J.E.	91					Chemistry A European Journal	844	Silica	3807	Indian Institute of Technology, Kharagpur	821	Cuba	205
1946	45	Harris, J.S.	91					Journal of the Korean Physical Society	836	Fluorescence	3766	North Carolina State University	815	Moldova	167
1945	35	Tyagi, A.K.	90					Polyhedron	834	Mathematical models	3761	Institute of Metal Research Chinese Academy of Sciences	802	Iraq	158
1944	34	Hadjipanayis, G.C.	90					Nanotechnology	832	Reaction analysis	3719	National Tsing Hua University	797	Kuwait	142
1943	31	Liu, J.	90					Dalton Transactions	822	Differential scanning calorimetry	3653	Lawrence Berkeley National Laboratory	796	Azerbaijan	128
1942	42	Sellmyer, D.J.	89					Ferroelectrics	796	Ferromagnetism	3615	Purdue University	793	United Arab Emirates	123
1941	53	Chen, W.	89					Review of Scientific Instruments	787	Molecular beam epitaxy	3594	University of Manchester	791	Armenia	114
1940	54	Rheingold, A.L.	89					Surface and Coatings Technology	787	Activation energy	3586	Texas A and M University	779	Czechoslovakia	102
1939	66	Jimbo, T.	89					Journal of Electronic Materials	781	Silicon carbide	3534	Shanghai Institute of Ceramics Chinese Academy of Sciences	775	Oman	99
1938	53	Kawasaki, M.	88					Physica C Superconductivity and Its Applications	755	Molecular dynamics	3505	California Institute of Technology	773	Lebanon	84
1937	41	Huber, G.	88					Journal of Materials Research	754	Kinetics	3502	Korea Institute of Science and Technology	772	Macedonia	84
1936	51	Horita, Z.	88					Applied Physics A Materials Science and Processing	751	Nickel	3465	University of California, Los Angeles	768	Iceland	76
1935	34	Nikl, M.	87					Spectrochimica Acta Part A Molecular and Biomolecular Spectroscopy	747	Ionic liquids	3465	Ecole Polytechnique Federale de Lausanne	767	Sri Lanka	70
1934	50	Knap, W.	87					Physica Status Solidi B Basic Research	747	Nuclear magnetic resonance spectroscopy	3464	University of Toronto	764	Cyprus	70
1933	34	Wu, F.	87					Journal of Physics Conference Series	742	Computer simulation	3455	Tokyo University of Science	759	Uzbekistan	69
1932	39	Norton, D.P.	87					Journal of Nanoscience and Nanotechnology	737	Time Factors	3455	University of Minnesota Twin Cities	755	Syrian Arab Republic	61
1931	41	Kevan, L.	86					Japanese Journal of Applied Physics Part 2 Letters	729	Tensile strength	3446	University of Sheffield	747	Qatar	60
1930	33	Zhang, H.	85					Acta Materialia	722	Carbon	3436	Forschungszentrum Jülich FZJ	743	Bahrain	60
1929	21	Fang, L.	85					Chemical Communications	721	Absorption	3425	Institute of Semiconductors Chinese Academy of Sciences	743	Uruguay	60
1928	21	Rusop, M.	85					Ceramics International	720	Epitaxial growth	3384	Indian Institute of Science	732	Kazakhstan	56
1927	22	Minami, T.	85					Japanese Journal of Applied Physics	648	Polymerization	3333	Sichuan University	727	Peru	56
1926	23	Shen, D.Z.	84					Synthetic Communications	637	Magnetization	3324	Hiroshima University	725	Philippines	54
1925	12	Yoon, S.F.	83					Materials Science and Engineering B Solid State Materials for Advanced Technology	630	Grain size and shape	3321	Central South University China	723	Libyan Arab Jamahiriya	52
1924	13	Akasaki, I.	83					Hyperfine Interactions	628	Reaction kinetics	3314	Osaka Prefecture University	711	Georgia	51
1923	10	Hirao, K.	83					Rsc Advances	624	Grain boundaries	3302	Fudan University	711	Yemen	49
1922	9	Morkoc, H.	83					Journal of the European Ceramic Society	615	Silver	3280	UCL	709	Palestine	48
1921	7	Kotnala, R.K.	83					Biochemistry	607	Solutions	3240	Hanyang University	708	Sudan	48
1920	6	Hopkinson, M.	83					Vacuum	605	Deformation	3219	Dalian University of Technology	703	Germany (Democratic Republic, DDR)	47
1919	6	Lee, G.H.	83					Ecs Transactions	604	Raman spectroscopy	3218	University of Illinois	701	Ghana	43
1918	2	Fan, X.W.	83					Optics Infobase Conference Papers	600	Low temperatures	3180	University of Maryland	695	Ethiopia	41
1917	1	Burger, A.	82					Analytical Chemistry	593	Semiconductor quantum wells	3165	Sandia National Laboratories, New Mexico	693	Cameroon	41
1916	4	Valiev, R.Z.	82					Journal of Materials Science Materials in Electronics	585	Crystal growth	3114	Georgia Institute of Technology	691	Kenya	40
1915	3	Wang, Z.G.	82					IEEE Transactions on Applied Superconductivity	583	Interfaces (materials)	3107	The Royal Institute of Technology KTH	690	Luxembourg	40
1914	2	Faist, J.	82					Journal of Catalysis	583	Electrochemistry	3100	Wright-Patterson AFB	690	Tanzania	40
1913	2	Zhukov, A.E.	81					Semiconductor Science and Technology	581	Heat treatment	3098	Technische Universitat Munchen	688	Senegal	33
1912	3	Amano, H.	81					Nuclear Instruments and Methods in Physics Research Section A Accelerators Spectrometers Detectors and Associated Equipment	580	Crystalline materials	3074	National Chiao Tung University Taiwan	683	Jamaica	31
1911	1	Kennedy, B.J.	81					Solid State Electronics	567	PH	3047	Universite Montpellier 2 Sciences et Techniques	674	Tajikistan	26
1910	1	Lindau, I.	81					Journal of Polymer Science Part A Polymer Chemistry	560	Nitrogen	2990	Danmarks Tekniske Universitet	673	Costa Rica	24
1909	1	Chan, H.L.W.	79					Wuli Xuebao Acta Physica Sinica	557	Alloys	2985	University of Pennsylvania	671	Trinidad and Tobago	24
1908	3	Compton, R.G.	79					Physica Status Solidi C Current Topics in Solid State Physics	556	Diffusion	2960	Yonsei University	668	Botswana	22
1904	1	Wang, J.	79					Xiyou Jinshu Cailiao Yu Gongcheng Rare Metal Materials and Engineering	549	Catalysts	2954	Huazhong University of Science and Technology	668	North Korea	22
1896	1	Hassan, Z.	79					IEEE Transactions on Electron Devices	543	Tensile testing	2942	Chalmers Tekniska Hogskola	665	Zimbabwe	17
		Leite, E.R.	78					Journal of the Less Common Metals	543	Nanostructures	2932	University of Southern California	662	Congo	17
		Chua, S.J.	78					Materials Transactions	531	Gold	2898	Technische Universitat Berlin	659	Cote d'Ivoire	16
		Krupanidhi, S.B.	78					International Journal of Hydrogen Energy	527	Chemical analysis	2894	Nankai University	647	Liechtenstein	14
		Liu, W.	77					Nuclear Inst and Methods in Physics Research B	525	Iron	2879	Max Planck Institute for Solid State Research	638	Nepal	13
		Soga, T.	77					Journal of Colloid and Interface Science	525	Perovskite	2878	Alma Mater Studiorum Universita di Bologna	631	Brunei Darussalam	13
		Shiraki, Y.	76					Synlett	524	Cobalt	2861	Korea University	624	Bosnia and Herzegovina	12
		Epstein, A.J.	75					European Journal of Inorganic Chemistry	522	X-ray diffraction	2858	Rensselaer Polytechnic Institute	618	Mongolia	12
		Lu, Y.M.	75					Optical Materials	522	XRD	2853	IBM Thomas J. Watson Research Center	612	Uganda	12
		Alferov, Z.I.	75					Nano Letters	521	Spectroscopy	2835	CEA Grenoble	611	Ecuador	11
		Awaji, S.	75					Metallurgical and Materials Transactions A Physical Metallurgy and Materials Science	501	Semiconductor lasers	2787	Institute of Physics of the Academy of Sciences of the Czech Republic	610	Albania	9
		Kop'ev, P.S.	75					Organic Letters	500	Irradiation	2786	UC Davis	609	Papua New Guinea	8
		Bhattacharya, P.	75					Crystal Growth and Design	498	Particle size	2777	CEA Saclay	608	Kyrgyzstan	8
		Saito, G.	74					Angewandte Chemie International Edition	496	Structure analysis	2761	South China University of Technology	607	Macao	7
		Hirano, M.	74					IEEE Transactions on Nuclear Science	494	Permittivity	2749	Pohang University of Science and Technology	605	Malawi	7
		Mishra, U.K.	73					Chinese Physics Letters	493	Light emission	2741	Universita degli Studi di Roma La Sapienza	604	Mauritius	7
		Sweeney, S.J.	73					Carbon	488	Titanium	2732	Katholieke Universiteit Leuven	601	Zambia	7
		Li, L.	73					Physica Status Solidi A Applications and Materials Science	480	Thermodynamics	2694	Lanzhou University	600	Panama	7
		Shur, M.S.	72					Journal of Physics C Solid State Physics	473	Semiconductor doping	2684	Rheinisch-Westfalische Technische Hochschule Aachen	596	Myanmar	6
		Ochiai, S.	72					Analytica Chimica Acta	473	Platinum	2678	Arizona State University	588	Lesotho	6
		Chen, K.	72					Intermetallics	472	Thermal conductivity	2635	Harvard University	586	Guyana	6
		Grandjean, N.	71					Radiation Physics and Chemistry	458	ZnO	2628	University of California, San Diego	586	Fiji	6
		Takasugi, T.	71					Gongneng Cailiao Journal of Functional Materials	455	Gallium nitride	2624	Beihang University	585	Monaco	6
		Pizani, P.S.	71					Nature	453	X ray crystallography	2621	Universite Claude Bernard Lyon 1	585	Mozambique	5
		Otsuji, T.	71					Optics Express	450	Absorption spectroscopy	2614	Daneshgahe Azad Eslami	585	Niger	5
		Koinuma, H.	69					Applied Mechanics and Materials	447	Semiconductor quantum dots	2607	CSIC - Instituto de Ciencia de Materiales de Madrid ICMM	584	Guadeloupe	5
		Li, L.	69					Scripta Materialia	444	Crystals	2586	Michigan State University	583	Benin	5
		Carlos, L.D.	69					Zeitschrift Fur Anorganische Und Allgemeine Chemie	442	Mass spectrometry	2579	Nagoya Institute of Technology	582	Nicaragua	5
		Reedijk, J.	69					Crystengcomm	441	Thermodynamic stability	2577	Institut Laue-Langevin	579	Rwanda	4
		Mao, H.K.	68					Journal of Vacuum Science and Technology A Vacuum Surfaces and Films	441	Sodium	2562	Universitat Stuttgart	578	Honduras	4
		Tanemura, M.	68					IEEE Photonics Technology Letters	437	Strain	2552	Xi'an Jiaotong University	578	Bhutan	4
		Grundmann, M.	68					Diamond and Related Materials	435	Solvents	2543	University of Houston	574	Mauritania	4
		Slivken, S.	67					Journal of Vacuum Science and Technology B Microelectronics and Nanometer Structures	434	Heating	2536	Nippon Telegraph & Telephone	573	Swaziland	4
		Suemasu, T.	67					Journal of Molecular Catalysis A Chemical	423	Heterojunctions	2535	Monash University	569	Burkina Faso	4
		Dou, S.X.	66					Acta Metallurgica	420	Catalyst	2522	Indian Institute of Technology, Madras	568	Cambodia	4
		Han, X.F.	66					Journal of the Chemical Society Chemical Communications	412	Magnetron sputtering	2511	Delft University of Technology	565	El Salvador	4
		Hommerich, U.	66					Physica E Low Dimensional Systems and Nanostructures	398	High performance liquid chromatography	2500	Australian National University	563	Namibia	3
		Wang, Q.	65					Solid State Phenomena	382	Chemical vapor deposition	2489	Technische Universitat Wien	563	Bolivia	3
		Petrov, V.	65					Advanced Materials	373	Polarization	2484	Rutgers, The State University of New Jersey	563	Madagascar	3
		Mabuchi, M.	65					Optics Communications	368	Energy gap	2479	Lunds Universitet	562	Sierra Leone	3
		Tay, B.K.	65					Inorganic Chemistry Communications	361	Solubility	2478	Technische Universitat Dresden	557	Malta	3
		Raveau, B.	65					Superlattices and Microstructures	351	Ion implantation	2470	Universidad Nacional Autonoma de Mexico	557	Democratic Republic Congo	3
		Inui, H.	64					Chinese Journal of Inorganic Chemistry	349	Film growth	2452	University of Tennessee, Knoxville	556	Paraguay	3
		Wang, K.M.	64					Transactions of Nonferrous Metals Society of China English Edition	325	Molecular structure	2449	Universidade Estadual de Campinas	555	Laos	2
		Wang, L.M.	64					ACS Applied Materials and Interfaces	320	Titanium dioxide	2449	European Synchrotron Radiation Facility	555	Togo	2
		Chen, F.	63					Materials and Design	307	Animal experiment	2443	Princeton University	553	Greenland	2
		Chae, K.H.	63					ACS Nano	275	Tin	2442	University of Birmingham	553	Turkmenistan	2
		Tokura, Y.	63					Nanoscale	225	Cooling	2431	University of Southampton	552	Afghanistan	2
		Kamiya, T.	62					Journal of Materials Chemistry A	219	Nanowires	2431	Indian Association for the Cultivation of Science	551	Mali	2
		Chisholm, M.H.	61					Biotechnic and Histochemistry	158	Alumina	2430	Friedrich-Alexander-Universität Erlangen-Nürnberg	549	Guatemala	2
		Undefined	525					Undefined	1856	Semiconducting silicon	2430	Wuhan University	541	Virgin Islands (U.S.)	2
