# Supplementary material for: A surge of p-values between 0.041 and 0.049 in recent decades (but negative results are increasing rapidly too)
Source: PeerJ. 2015 Jan 22;3:e733. doi: 10.7717/peerj.733 (PMC4312079; doi:10.7717/peerj.733)
Supplement: Supplemental Information [file peerj-03-733-s007.zip › Supplementary material/Searches_15_nov_2014/054.csv]

Scopus refine results values
Your query : (ABS("melting point"))
Number of results : 37293
YEAR		AUTHOR NAME		SUBJECT AREA		DOCUMENT TYPE		SOURCE TITLE		KEYWORD		AFFILIATION		COUNTRY		SOURCE TYPE		LANGUAGE
2015	22	Anon,	118	Agricultural and Biological Sciences	1160	Article	29673	Journal of the American Chemical Society	831	Melting point	6688	Russian Academy of Sciences	316	United States	8167	Journals	32942	English	32142
2014	1530	Porter, R.S.	48	Arts and Humanities	21	Conference Paper	4481	Journal of Applied Polymer Science	553	Article	4147	Osaka University	283	China	5092	Conference Proceedings	2903	Chinese	1928
2013	1821	Domanska, U.	42	Biochemistry, Genetics and Molecular Biology	2095	Review	463	Polymer	548	Melting	3389	Tokyo Institute of Technology	233	Japan	3852	Book Series	857	Japanese	703
2012	1744	Okada, S.	37	Business, Management and Accounting	148	Article in Press	172	Macromolecules	509	Differential scanning calorimetry	2474	University of Science and Technology Beijing	197	Germany	2222	Trade Publications	395	German	386
2011	1716	Yalkowsky, S.H.	36	Chemical Engineering	4152	Book Chapter	120	Journal of Chemical Physics	457	Crystallization	2080	UC Berkeley	197	United Kingdom	1791	Books	176	Russian	360
2010	1548	Cezairliyan, A.	34	Chemistry	11279	Letter	59	Thermochimica Acta	368	Temperature	1363	Tohoku University	187	India	1507	Reports	19	French	181
2009	1390	Tan, Z.C.	34	Computer Science	454	Short Survey	33	Journal of Applied Physics	368	Priority journal	1261	Massachusetts Institute of Technology	183	Russian Federation	1320	Undefined	1	Korean	66
2008	1440	Yurtseven, H.	32	Decision Sciences	20	Note	32	Journal of Crystal Growth	361	Synthesis (chemical)	1253	Alcatel-Lucent Bell Labs	176	France	1199			Portuguese	45
2007	1392	Lin, J.H.	32	Dentistry	27	Book	25	Journal of Physical Chemistry	294	X ray diffraction	1241	National Institute of Advanced Industrial Science and Technology	175	Canada	912			Polish	43
2006	1398	Mazhar, M.	31	Earth and Planetary Sciences	1007	Report	19	Advanced Materials Research	278	Phase transitions	1225	Pennsylvania State University	169	Italy	765			Spanish	40
2005	1407	Glazov, V.M.	30	Economics, Econometrics and Finance	2	Conference Review	14	Journal of Materials Science	269	Crystal structure	1203	University of Tokyo	167	South Korea	721			Italian	31
2004	1097	Lou, C.W.	30	Energy	1508	Editorial	5	Journal of Thermal Analysis and Calorimetry	218	Solubility	1165	Argonne National Laboratory	166	Poland	522			Romanian	28
2003	959	Gopalakrishnan, M.	29	Engineering	8971	Patent	5	Journal of Physical Chemistry B	206	Thermal effects	1153	Oak Ridge National Laboratory	164	Spain	514			Czech	25
2002	979	Dunstan, P.O.	29	Environmental Science	873	Abstract Report	2	Journal of Nuclear Materials	201	Scanning electron microscopy	1149	University of Cambridge	162	Taiwan	507			Slovak	18
2001	944	Giauque, W.F.	29	Health Professions	47	Business Article	1	Journal of Chemical and Engineering Data	200	Unclassified drug	1114	Tsinghua University	161	Australia	463			Hungarian	11
2000	895	Papageorgiou, G.Z.	29	Immunology and Microbiology	272	Undefined	2189	Journal of Alloys and Compounds	198	Microstructure	953	Kyoto University	160	Netherlands	394			Slovene	9
1999	893	Kanagarajan, V.	29	Materials Science	14475			Physical Review B	197	Thermodynamics	947	CNRS Centre National de la Recherche Scientifique	153	Sweden	372			Serbian	8
1998	868	Paul, D.R.	28	Mathematics	348			Materials Science Forum	197	Mechanical properties	936	Chinese Academy of Sciences	144	Brazil	367			Turkish	8
1997	886	MacFarlane, D.R.	28	Medicine	839			Materials Research Society Symposium Proceedings	192	Synthesis	936	Consiglio Nazionale delle Ricerche	140	Iran	351			Bulgarian	6
1996	904	Kaminsky, W.	28	Multidisciplinary	303			Journal of Polymer Science Part B Polymer Physics	188	Nonhuman	885	Zhejiang University	138	Switzerland	320			Croatian	5
1995	600	Chauhan, H.P.S.	27	Neuroscience	20			Materials Science and Engineering A	184	Aluminum	859	Iowa State University	130	Turkey	288			Ukrainian	5
1994	608	Wong, C.P.	27	Nursing	24			Physical Review B Condensed Matter and Materials Physics	179	Molecular dynamics	840	Sichuan University	129	Belgium	266			Indonesian	3
1993	618	Tanimoto, T.	26	Pharmacology, Toxicology and Pharmaceutics	1328			European Polymer Journal	175	Thermodynamic properties	823	Kyushu University	128	Malaysia	264			Persian	3
1992	511	Shreeve, J.M.	26	Physics and Astronomy	9454			Proceedings of SPIE the International Society for Optical Engineering	165	Polymers	797	Northeastern University China	127	Austria	262			Bosnian	2
1991	585	Richert, C.	26	Social Sciences	112			Journal of Non Crystalline Solids	159	Controlled study	777	Harbin Institute of Technology	120	Ukraine	248			Greek	2
1990	475	Ghazali, H.M.	25	Veterinary	49			International Journal of Pharmaceutics	157	Infrared spectroscopy	747	Cornell University	116	Czech Republic	223			Malay	2
1989	479	Komatsu, H.	25	Undefined	416			Inorganic Chemistry	154	Glass transition	738	Los Alamos National Laboratory	115	Israel	218			Dutch	1
1988	458	Kitajima, A.	25					Journal of Physics and Chemistry of Solids	147	Sintering	738	Hokkaido University	115	Denmark	194			Finnish	1
1987	441	Grant, D.J.W.	24					Nature	138	Molecular weight	732	Japan Atomic Energy Agency	113	Romania	181
1986	418	Bikiaris, D.N.	24					Polymer Engineering and Science	137	X ray diffraction analysis	714	National Institute of Standards and Technology	113	Greece	172
1985	461	Hagiwara, R.	23					Applied Physics Letters	136	Morphology	698	Moskovskij Gosudarstvennyj Universitet	112	Hungary	170
1984	443	Thanusu, J.	23					Journal of Organic Chemistry	135	Computer simulation	688	Central South University China	112	Egypt	170
1983	392	Zhang, Y.	23					Journal of Polymer Science Part A Polymer Chemistry	134	Chemistry	688	University of Oxford	112	Singapore	166
1982	358	Lenz, R.W.	23					Journal of the Less Common Metals	133	Viscosity	652	The Royal Institute of Technology KTH	110	Norway	152
1981	316	Delogu, F.	23					Journal of Physics Condensed Matter	132	Polymerization	636	Shanghai Jiaotong University	109	Finland	151
1980	314	Qiu, Z.	22					International Journal of Thermophysics	131	Mathematical models	615	Imperial College London	108	Portugal	143
1979	327	Maekawa, K.	22					Physical Review	130	High temperature	610	McGill University	102	Russia	141
1978	322	Marchessault, R.H.	22					Physical Review Letters	123	Nuclear magnetic resonance spectroscopy	603	University of Illinois	102	South Africa	141
1977	313	Weiss, R.A.	21					Journal of Pharmaceutical Sciences	117	Thermoanalysis	577	University of Massachusetts Amherst	101	Mexico	140
1976	344	Smyth, C.P.	21					Thin Solid Films	114	Enthalpy	569	Tianjin University	101	Argentina	108
1975	318	Ozaki, Y.	21					Journal of the Chemical Society Resumed	112	Low melting point	568	Georgia Institute of Technology	101	New Zealand	97
1974	309	Righini, F.	21					Journal of the Physical Society of Japan	106	Crystalline materials	560	Beijing University of Chemical Technology	101	Pakistan	92
1973	307	Lai, O.M.	21					Journal of Thermal Analysis	106	Thermochemistry	555	Nagoya University	100	Hong Kong	89
1972	225	Tashiro, K.	21					Fluid Phase Equilibria	103	Single crystals	545	University of Texas at Austin	100	Nigeria	88
1971	213	Cebe, P.	21					JAOCS Journal of the American Oil Chemists Society	103	Thermodynamic stability	541	University of Wisconsin Madison	100	Saudi Arabia	84
1970	274	Phillips, P.J.	21					Journal of the American Oil Chemists Society	102	Ionic liquids	541	Eidgenossische Technische Hochschule Zurich	99	Thailand	82
1969	245	Yokoyama, I.	21					Surface Science	102	Polymer blends	529	Universidade Estadual de Campinas	99	Slovakia	77
1968	164	Garkushin, I.K.	21					Physical Chemistry Chemical Physics	101	Chemical structure	528	Conseil national de recherches Canada	97	Bulgaria	74
1967	164	Forsyth, M.	21					Key Engineering Materials	100	Physical chemistry	524	Shandong University	96	Slovenia	72
1966	137	Nandi, A.K.	21					Analytical Chemistry	100	Phase diagrams	523	University of Toronto	95	Ireland	58
1965	154	Korshak, V.V.	21					Journal of Physical Chemistry C	100	Heating	521	Danmarks Tekniske Universitet	94	Yugoslavia	56
1964	143	Inaba, H.	20					Polymer Science U S S R	98	Copolymers	520	Institute of Chemistry Chinese Academy of Sciences	94	Chile	53
1963	117	Barlow, J.W.	20					Crystal Growth and Design	97	Diffusion	519	University of Manchester	92	Venezuela	50
1962	103	Yoshii, K.	20					Journal of the Electrochemical Society	97	Solidification	510	DuPont	90	Iraq	42
1961	101	Waseda, Y.	20					Journal of Molecular Structure	95	Room temperature	505	University Michigan Ann Arbor	90	Indonesia	41
1960	95	Matsumoto, H.	20					Japanese Journal of Applied Physics Part 1 Regular Papers and Short Notes and Review Papers	94	Eutectics	505	Dalian University of Technology	89	Belarus	39
1959	92	Vega, C.	20					Industrial and Engineering Chemistry Research	94	Liquids	505	Jilin University	89	Serbia	31
1958	78	Li, W.	19					Review of Scientific Instruments	91	Human	503	South China University of Technology	89	Croatia	30
1957	80	Sun, L.X.	19					Transactions of the Faraday Society	90	High melting point	498	Changchun Institute of Applied Chemistry Chinese Academy of Sciences	87	Latvia	26
1956	67	Duman, J.G.	19					Solid State Ionics	88	Tin	495	University of Illinois at Urbana-Champaign	85	Colombia	25
1955	67	Ohno, H.	19					Journal of the American Ceramic Society	88	Copper	492	Hiroshima University	85	Jordan	25
1954	67	Woo, E.M.	19					High Temperatures High Pressures	86	Nanostructured materials	486	National University of Singapore	83	Algeria	23
1953	69	Mark, J.E.	19					Journal of Inorganic and Nuclear Chemistry	86	Thermogravimetric analysis	485	Beijing Institute of Technology	82	Morocco	23
1952	62	Hay, J.N.	19					Chemistry of Materials	86	Thermal analysis	479	Hitachi, Ltd.	81	Viet Nam	21
1951	82	Booth, C.	19					Applied Surface Science	84	Oxidation	472	North Carolina State University	81	Kazakhstan	20
1950	60	Reddy, R.G.	19					Journal of Materials Chemistry	83	Liquid metals	463	National Cheng Kung University	81	Lithuania	18
1949	49	Goh, S.H.	19					Liquid Crystals	83	Transmission electron microscopy	461	University of Bristol	79	Czechoslovakia	17
1948	48	Cantor, B.	18					Polymer Bulletin	83	Intermetallics	457	Stanford University	78	United Arab Emirates	17
1947	25	Ronchi, C.	18					Asian Journal of Chemistry	81	Water	454	University of Washington Seattle	78	Estonia	16
1946	29	Glicksman, M.E.	18					Polymer Journal	81	Fourier transform infrared spectroscopy	448	Rensselaer Polytechnic Institute	78	Puerto Rico	16
1945	24	Muthu, K.	18					Russian Journal of Inorganic Chemistry	80	Crystal growth	443	Universitat Freiburg im Breisgau	78	Tunisia	15
1944	35	Aston, J.G.	18					Xiyou Jinshu Cailiao Yu Gongcheng Rare Metal Materials and Engineering	80	Silicon	443	Naval Research Laboratory	78	Bangladesh	13
1943	22	Lu, K.	18					Materials Transactions	79	Molecular structure	441	University of Chicago	78	Cuba	13
1942	43	Bruggeller, P.	18					Aip Conference Proceedings	78	Ceramic materials	430	University of Minnesota Twin Cities	78	Armenia	11
1941	35	Hu, Y.	17					Applied Mechanics and Materials	78	Thermal conductivity	430	California Institute of Technology	78	Uzbekistan	11
1940	29	Singh, R.V.	17					Annual Technical Conference ANTEC Conference Proceedings	76	Cooling	430	Politechnika Warszawska	77	Oman	10
1939	48	Terashima, K.	17					Acta Polymerica Sinica	76	Polyethylenes	430	Institute of Metal Research Chinese Academy of Sciences	77	Palestine	10
1938	34	Furukawa, Y.	17					Polymer International	76	Alloys	421	Lawrence Livermore National Laboratory	77	Kenya	10
1937	34	Strobl, G.	17					Materials Research Bulletin	74	Nuclear magnetic resonance	416	Ohio State University	76	Congo	9
1936	28	Zheng, Q.	17					Macromolecular Chemistry and Physics	74	Soldering alloys	415	Huazhong University of Science and Technology	75	Philippines	8
1935	24	Muller, A.J.	17					Surface and Coatings Technology	73	Annealing	414	Princeton University	74	Yemen	8
1934	28	Prud'homme, R.E.	17					Soviet Powder Metallurgy and Metal Ceramics	73	Temperature dependence	412	Sandia National Laboratories, New Mexico	74	Germany (Democratic Republic, DDR)	7
1933	33	Kimura, S.	17					Gaofenzi Cailiao Kexue Yu Gongcheng Polymeric Materials Science and Engineering	72	Tensile strength	410	Universidade de Sao Paulo - USP	74	Iceland	7
1932	25	Ramasamy, P.	17					Journal of Materials Research	71	Calorimetry	409	Monash University	74	Cyprus	7
1931	24	Richet, P.	17					Journal of the European Ceramic Society	71	Polyesters	405	East China University of Science and Technology	73	Ghana	6
1930	37	Hird, M.	16					Electrochimica Acta	71	Animals	405	University of Tennessee, Knoxville	73	Libyan Arab Jamahiriya	6
1929	27	Sliwinska-Bartkowiak, M.	16					Materials Letters	71	Drug solubility	404	Chongqing University	73	Azerbaijan	5
1928	19	Tahir, A.A.	16					Langmuir	71	Silver	397	UC Davis	72	Sri Lanka	5
1927	18	Rogers, R.D.	16					Journal of Solid State Chemistry	71	Polypropylenes	394	Sun Yat-Sen University	72	Georgia	5
1926	20	Baird, D.G.	16					TMS Annual Meeting	70	Humans	391	Virginia Polytechnic Institute and State University	72	Kuwait	5
1925	17	Kobayashi, S.	16					Nippon Kinzoku Gakkaishi Journal of the Japan Institute of Metals	70	Chemical analysis	391	Rheinisch-Westfalische Technische Hochschule Aachen	71	Jamaica	5
1924	23	Hoch, M.	16					Proceedings Electronic Components and Technology Conference	70	Reaction kinetics	384	University of Arizona	70	Syrian Arab Republic	5
1923	12	Kuhnert-Brandstatter, M.	16					Chemical Physics Letters	70	Grain boundaries	382	Universiti Putra Malaysia	70	Cameroon	4
1922	16	Iida, T.	16					Polymer Preprints Japan	68	Smelting	376	University of Akron	70	Tajikistan	4
1921	12	Frenken, J.W.M.	16					Acta Metallurgica	67	Catalysts	375	National Institute for Materials Science Tsukuba	69	Moldova	3
1920	11	Kanamoto, T.	16					Energy and Fuels	66	Nanoparticles	374	The University of British Columbia	69	Lebanon	3
1919	5	Starkweather, H.W.	16					American Chemical Society Polymer Preprints Division of Polymer Chemistry	66	Methodology	374	University of California, Los Angeles	69	Luxembourg	3
1918	7	Zhou, Q.F.	16					Journal of Electronic Materials	64	Lead	373	Technische Universitat Munchen	68	Uruguay	3
1917	7	Martuscelli, E.	16					Physica B Condensed Matter	64	Mass spectrometry	372	Texas A and M University	68	Bosnia and Herzegovina	3
1916	5	Rosler, J.	16					Journal of Agricultural and Food Chemistry	64	Phase transition	368	University of Notre Dame	68	Cote d'Ivoire	3
1915	5	Wunderlich, B.	16					Zeitschrift Fuer Metallkunde Materials Research and Advanced Techniques	63	Interfaces (materials)	367	Aristoteleion Panepistimion Thessalonikis	67	Liechtenstein	3
1914	4	Wang, T.	16					Funtai Oyobi Fummatsu Yakin Journal of the Japan Society of Powder and Powder Metallurgy	62	Solvents	366	University of Utah	67	Malawi	3
1913	1	Hsiao, B.S.	16					Kobunshi Ronbunshu	61	Nickel	363	Purdue University	66	Peru	3
1912	4	Jin, S.	15					SAE Technical Papers	61	Polymer	357	Universitat Stuttgart	65	Ethiopia	2
1911	2	Strange, J.H.	15					Journal of Materials Processing Technology	61	Drug synthesis	355	University of Birmingham	65	North Korea	2
1910	1	Hamid, M.	15					Journal of Physics C Solid State Physics	60	Thin films	354	Graduate University of Chinese Academy of Sciences	65	Nepal	2
1909	1	Ishimitsu, S.	15					Drug Development and Industrial Pharmacy	60	Metals	353	Universitat Hamburg	65	Albania	2
1908	5	Matsumoto, K.	15					Journal of Power Sources	60	Glass	352	Case Western Reserve University	64	Trinidad and Tobago	2
1906	2	Oberhauser, W.	15					Solid State Communications	60	Thermal expansion	351	Institute for Materials Research, Tohoku University	64	Qatar	2
1904	1	Saito, H.	15					Polymer Degradation and Stability	59	Nucleation	347	Hebrew University of Jerusalem	63	French Polynesia	1
1902	1	Kim, J.M.	15					Metallurgical and Materials Transactions A Physical Metallurgy and Materials Science	58	Electric conductivity	343	Seoul National University	63	Fiji	1
1897	2	Morkel, C.	15					Chemistry A European Journal	58	Differential thermal analysis	340	University of Florida	63	Bahrain	1
1896	1	Liu, J.	15					ISIJ International	58	Melting points	339	University of Science and Technology of China	63	Eritrea	1
1891	1	Parmar, S.S.	15					Materials Chemistry and Physics	57	Metal melting	336	Annamalai University	63	El Salvador	1
		Bachmann, C.	15					Inorganica Chimica Acta	55	Composition effects	335	University of Sheffield	62	Montenegro	1
		Marciniec, B.	15					Russian Journal of Physical Chemistry A	55	Particle size	334	Harvard University	62	Mongolia	1
		Hocker, H.	15					Spectrochimica Acta Part A Molecular and Biomolecular Spectroscopy	55	Drug structure	334	Donghua University	62	Dominican Republic	1
		Csollei, J.	15					Inorganic Materials	54	Substrates	333	Hanyang University	62	Uganda	1
		Yang, L.	15					High Temperature	54	Ethylene	332	Technische Universiteit Eindhoven	62	Mauritius	1
		Angell, C.A.	15					Kang T Ieh Iron and Steel Peking	54	Optical microscopy	332	University of Innsbruck	61	Malta	1
		Bae, Y.C.	15					Physica Status Solidi A Applied Research	54	Monomers	330	National Tsing Hua University	61	Guyana	1
		Grosse, A.V.	15					Hanjie Xuebao Transactions of the China Welding Institution	53	Aluminum alloys	329	Katholieke Universiteit Leuven	61	Macedonia	1
		Kamal, M.	15					Russian Metallurgy Metally	53	Activation energy	329	Institute for Problems of Materials Science National Academy of Sciences in Ukraine	61	Senegal	1
		Bhagavannarayana, G.	14					Molecular Crystals and Liquid Crystals	52	Oxygen	325	Chalmers Tekniska Hogskola	60	Burkina Faso	1
		Ungar, G.	14					Radiation Physics and Chemistry	52	Powders	322	Northwestern University	60	Brunei Darussalam	1
		Fang, S.	14					Bulletin of the Academy of Sciences of the USSR Division of Chemical Science	52	Catalysis	322	Zhengzhou University	60	Botswana	1
		Mohamed, F.A.	14					Journal of Physical Chemistry A	51	Thermal properties	319	Karlsruhe Institute of Technology, Campus North	60	Bermuda	1
		Keller, A.	14					Journal of Organometallic Chemistry	51	Crystallinity	317	Uniwersytet im. Adama Mickiewicza w Poznaniu	59	Zambia	1
		Binnemans, K.	14					Acta Materialia	51	Hydrogen bonds	316	University of Maryland	59
		Perlovich, G.L.	14					Journal of Physics F Metal Physics	50	DSC	316	UCL	59
		Che Man, Y.B.	14					Jinshu Xuebao Acta Metallurgica Sinica	49	Kinetics	315	University of Alberta	59
		Kricheldorf, H.R.	14					Physica C Superconductivity and Its Applications	49	Proton nuclear magnetic resonance	314	National Taiwan University	58
		Goodby, J.W.	14					Tetsu to Hagane Journal of the Iron and Steel Institute of Japan	49	Dissolution	310	University of Leeds	58
		Kelly, S.M.	14					Polyhedron	49	Alumina	308	Universite Claude Bernard Lyon 1	58
		Meenakshisundaram, S.P.	14					Fuel	49	Hydrogen	301	Orta Dogu Teknik Universitesi	57
		Miiller, A.P.	14					Physics of Metals and Metallography	48	Animal	301	Universite Paris-Sud XI	57
		Lutton, E.S.	14					Macromolecular Symposia	48	Hardness	300	European Synchrotron Radiation Facility	57
		Gubbins, K.E.	14					Wear	47	Composition	300	China Academy of Engineering Physics	57
		Chen, H.L.	14					Transactions of Nonferrous Metals Society of China English Edition	46	Crystals	299	University of Missouri-Columbia	56
		Moon, K.S.	14					Pharmaceutical Research	46	Esters	297	Forschungszentrum Jülich FZJ	56
		Keul, H.	14					Revista De Chimie	46	Phase equilibria	296	University of Alabama	56
		Ikehara, T.	14					Physics Letters A	46	Heat transfer	296	Rutgers, The State University of New Jersey	56
		Toyne, K.J.	14					Physica Status Solidi B Basic Research	46	Steelmaking	295	Kyoto Institute of Technology	56
		Geil, P.H.	14					Nuclear Instruments and Methods in Physics Research Section B Beam Interactions with Materials and Atoms	45	Zinc	293	Bhabha Atomic Research Centre	56
		Aksnes, D.W.	14					Food Chemistry	45	In vitro study	292	Nanyang Technological University	55
		Uyama, H.	14					Crystengcomm	45	High temperature effects	291	Universitat Bayreuth	55
		Fakirov, S.	14					European Journal of Lipid Science and Technology	44	Composite materials	287	University of Southampton	55
		He, J.C.	14					Engineering Sciences Data Unit Data Items	44	Calorimetry, Differential Scanning	283	University of Hull	55
		Brebrick, R.F.	14					Journal of Chemical Education	44	Thermoplastics	282	Friedrich-Alexander-Universität Erlangen-Nürnberg	54
		Saboungi, M.L.	14					Materials Science and Technology	43	Specific heat	282	Loughborough University	54
		Hirose, A.	13					Rsc Advances	42	Characterization	280	Feng Chia University	54
		McClements, D.J.	13					Journal of Supercritical Fluids	42	Silica	277	Technische Universitat Darmstadt	54
		Flory, P.J.	13					Speciality Petrochemicals	41	Freezing	276	University of Pittsburgh	54
		Long, K.	13					Zhongguo Youse Jinshu Xuebao Chinese Journal of Nonferrous Metals	41	Mixtures	275	Nanjing University	54
		Das, R.N.	13					Journal of Colloid and Interface Science	41	Surface tension	275	Tokyo University of Agriculture and Technology	53
		Zhang, T.	13					Journal of Physics D Applied Physics	41	Carbon dioxide	274	Nanjing University of Technology	53
		Pavlova, L.M.	13					Yosetsu Gakkai Ronbunshu Quarterly Journal of the Japan Welding Society	41	Male	269	Arizona State University	52
		Ajji, A.	13					Science	41	Salts	265	Dalian Institute of Chemical Physics Chinese Academy of Sciences	52
		Nieh, T.G.	13					Wuli Xuebao Acta Physica Sinica	40	Carbon	264	Queen's University Belfast	52
		Undefined	127					Undefined	380	Paraffins	262	Brookhaven National Laboratory	51
