# Supplementary material for: A surge of p-values between 0.041 and 0.049 in recent decades (but negative results are increasing rapidly too)
Source: PeerJ. 2015 Jan 22;3:e733. doi: 10.7717/peerj.733 (PMC4312079; doi:10.7717/peerj.733)
Supplement: Supplemental Information [file peerj-03-733-s007.zip › Supplementary material/Searches_15_nov_2014/055.csv]

Scopus refine results values
Your query : (ABS("field of view"))
Number of results : 28523
YEAR		AUTHOR NAME		SUBJECT AREA		DOCUMENT TYPE		SOURCE TITLE		KEYWORD		AFFILIATION		COUNTRY		SOURCE TYPE		LANGUAGE
2015	11	Ragazzoni, R.	88	Agricultural and Biological Sciences	546	Article	14540	Proceedings of SPIE the International Society for Optical Engineering	4929	Field of views	4551	NASA Goddard Space Flight Center	662	United States	11523	Journals	16335	English	26617
2014	1380	Ozcan, A.	73	Arts and Humanities	36	Conference Paper	12113	Applied Optics	518	Article	4412	Jet Propulsion Laboratory, California Institute of Technology	326	China	2627	Conference Proceedings	11224	Chinese	991
2013	2173	Costa, E.	61	Biochemistry, Genetics and Molecular Biology	1186	Review	612	IEEE Nuclear Science Symposium Conference Record	494	Human	3112	University of Arizona	325	Germany	2612	Book Series	579	Japanese	144
2012	2291	Farinato, J.	59	Business, Management and Accounting	36	Article in Press	123	Astrophysical Journal	436	Cameras	2750	University of Tokyo	280	United Kingdom	2193	Trade Publications	249	German	113
2011	1897	Feroci, M.	58	Chemical Engineering	373	Conference Review	75	Astronomy and Astrophysics	433	Humans	2669	Changchun Institute of Optics Fine Mechanics and Physics Chinese Academy of Sciences	257	Japan	1780	Books	120	French	51
2010	1981	Diolaiti, E.	57	Chemistry	366	Book Chapter	74	Progress in Biomedical Optics and Imaging Proceedings of SPIE	406	Algorithms	2337	Chinese Academy of Sciences	257	France	1770	Reports	12	Italian	30
2009	1686	Arcidiacono, C.	53	Computer Science	5848	Short Survey	45	IEEE Transactions on Nuclear Science	309	Priority journal	2130	California Institute of Technology	231	Italy	1532	Undefined	4	Russian	23
2008	1623	Majewski, S.	49	Decision Sciences	29	Letter	21	Nuclear Instruments and Methods in Physics Research Section A Accelerators Spectrometers Detectors and Associated Equipment	253	Image quality	1751	University of Maryland	230	Canada	1292			Korean	16
2007	1548	Yamaya, T.	45	Dentistry	116	Book	17	Lecture Notes in Computer Science Including Subseries Lecture Notes in Artificial Intelligence and Lecture Notes in Bioinformatics	241	Image processing	1479	UC Berkeley	227	Spain	829			Polish	14
2006	1443	Labanti, C.	44	Earth and Planetary Sciences	4414	Report	13	Magnetic Resonance in Medicine	237	Female	1445	University of California, Los Angeles	227	Netherlands	829			Spanish	14
2005	1337	Tavani, M.	44	Economics, Econometrics and Finance	5	Note	12	Physics in Medicine and Biology	230	Sensors	1433	Stanford University	221	Australia	733			Turkish	10
2004	1329	Rudin, S.	44	Energy	479	Abstract Report	1	Optics Express	224	Male	1385	Naval Research Laboratory	220	South Korea	587			Czech	8
2003	831	Sun, Q.	43	Engineering	13355	Undefined	877	European Space Agency Special Publication ESA SP	220	Imaging systems	1378	Max-Planck-Institut fur extraterrestrische Physik	218	Switzerland	572			Portuguese	8
2002	1023	Mereghetti, S.	41	Environmental Science	611			Medical Physics	210	Computer simulation	1370	Johns Hopkins University	217	Russian Federation	424			Slovene	4
2001	754	Karp, J.S.	41	Health Professions	1406			Optical Engineering	209	Image analysis	1362	Massachusetts Institute of Technology	211	Belgium	355			Bulgarian	3
2000	757	Del Monte, E.	40	Immunology and Microbiology	53			Aip Conference Proceedings	205	Methodology	1310	IEEE	203	Sweden	321			Hungarian	3
1999	646	Rapisarda, M.	40	Materials Science	3337			Advances in Space Research	175	Adult	1248	Harvard-Smithsonian Center for Astrophysics	201	Taiwan	302			Croatian	2
1998	649	Soffitta, P.	40	Mathematics	2599			Review of Scientific Instruments	171	Image reconstruction	1245	Consiglio Nazionale delle Ricerche	192	Israel	294			Persian	2
1997	696	Fusco, T.	40	Medicine	4587			Monthly Notices of the Royal Astronomical Society	166	Remote sensing	1177	University of Washington Seattle	188	India	283			Greek	1
1996	521	Murayama, H.	40	Multidisciplinary	184			Guangxue Xuebao Acta Optica Sinica	137	Calibration	1132	JAXA Institute of Space and Astronautical Science	187	Austria	211			Hebrew	1
1995	436	Yoshida, E.	39	Neuroscience	444			IEEE Nuclear Science Symposium and Medical Imaging Conference	137	Controlled study	1092	European Southern Observatory	183	Poland	191			Lithuanian	1
1994	346	Ubertini, P.	39	Nursing	30			SAE Technical Papers	135	Optical telescopes	1086	University Michigan Ann Arbor	165	Denmark	185			Ukrainian	1
1993	292	Bednarek, D.R.	39	Pharmacology, Toxicology and Pharmaceutics	36			Hongwai Yu Jiguang Gongcheng Infrared and Laser Engineering	135	Medical imaging	1068	UCL	164	Brazil	183
1992	216	Pani, R.	38	Physics and Astronomy	12618			Proceedings IEEE International Conference on Robotics and Automation	128	Optical design	1000	ESTEC - European Space Research and Technology Centre	164	Portugal	148
1991	247	McClain, C.R.	38	Psychology	217			International Geoscience and Remote Sensing Symposium IGARSS	126	Imaging techniques	996	University of Wisconsin Madison	164	Mexico	147
1990	274	Gehrels, N.	38	Social Sciences	329			Optics Infobase Conference Papers	125	Nuclear magnetic resonance imaging	995	Max-Planck-Institut fur Astronomie	162	Finland	145
1989	193	Lester, M.	37	Veterinary	40			Journal of Nuclear Medicine	123	Optical systems	979	Osaka University	161	Chile	141
1988	155	Thibault, S.	37	Undefined	122			International Journal of Remote Sensing	121	Mirrors	974	Nagoya University	157	Norway	140
1987	142	Hubin, N.	37					Journal of Geophysical Research Space Physics	119	Telescopes	954	University of California, San Diego	156	Ireland	131
1986	163	Cherry, S.R.	37					Solar Physics	117	Positron emission tomography	953	University of Oxford	155	Greece	130
1985	140	Longo, F.	36					IEEE Transactions on Geoscience and Remote Sensing	116	Three dimensional	940	Graduate University of Chinese Academy of Sciences	151	Czech Republic	125
1984	139	Takahashi, T.	36					Publications of the Astronomical Society of the Pacific	108	Magnetic Resonance Imaging	875	CNRS Centre National de la Recherche Scientifique	147	Singapore	114
1983	116	Lapshov, I.	36					Astronomical Journal	108	Computer vision	862	National Astronomical Observatory of Japan	144	Turkey	112
1982	103	Argan, A.	35					IEEE Nuclear Science Symposium Medical Imaging Conference	102	Image Processing, Computer-Assisted	838	CEA Saclay	143	Hong Kong	91
1981	71	Fukazawa, Y.	35					Radiology	100	Animals	836	Cornell University	142	New Zealand	88
1980	130	Gianotti, F.	34					Journal of Geophysical Research Atmospheres	100	Gamma rays	784	Imperial College London	142	South Africa	84
1979	100	Nayar, S.K.	34					Optics Letters	95	Aged	782	University of Toronto	142	Iran	71
1978	72	Tsunemi, H.	34					Remote Sensing of Environment	94	Sensitivity and Specificity	775	University of Colorado at Boulder	141	Hungary	69
1977	88	Su, T.W.	34					Annales Geophysicae	93	Scanning	770	Beijing Institute of Technology	139	Thailand	46
1976	64	Lazzarotto, F.	34					Advances in the Astronautical Sciences	86	Phantoms, Imaging	750	STScI	138	Malaysia	44
1975	103	Trifoglio, M.	34					Guangzi Xuebao Acta Photonica Sinica	84	Instrumentation	735	Istituto Nazionale Di Fisica Nucleare, Frascati	136	Romania	42
1974	62	Conan, J.M.	34					Guangxue Jingmi Gongcheng Optics and Precision Engineering	81	Algorithm	724	Universite de Geneve	134	Argentina	36
1973	44	Kawai, N.	33					Journal of Magnetic Resonance Imaging	80	Reproducibility of Results	721	NASA Ames Research Center	133	Slovenia	33
1972	37	Morelli, E.	33					IEEE Transactions on Medical Imaging	79	Detectors	705	Los Alamos National Laboratory	133	Ukraine	33
1971	36	Eckart, A.	33					IEEE International Conference on Intelligent Robots and Systems	78	Image sensors	696	Columbia University in the City of New York	133	Egypt	28
1970	37	Barbiellini, G.	33					Geophysical Research Letters	76	Mathematical models	684	Lockheed Martin	130	Belarus	23
1969	25	Donnarumma, I.	33					American Journal of Roentgenology	76	Middle Aged	681	University of Leicester	128	Armenia	22
1968	16	Di Cocco, G.	33					Journal of Biomedical Optics	75	Optical resolving power	675	Conseil national de recherches Canada	126	Croatia	21
1967	6	Rousset, G.	32					Journal of Atmospheric and Oceanic Technology	72	Equipment Design	666	Pennsylvania State University	124	Colombia	21
1966	7	Pacciani, L.	32					Journal of Physics Conference Series	67	Optimization	662	Duke University	123	Pakistan	21
1965	5	Giommi, P.	32					Guangdian Gongcheng Opto Electronic Engineering	65	Spatial resolution	656	Instituto Astrofisico de Canarias	122	Saudi Arabia	19
1964	5	Jaszczak, R.J.	32					Experimental Astronomy	65	Large field of views	648	University of Texas at Austin	120	Bulgaria	19
1963	8	Tagliaferri, G.	31					Journal of the Optical Society of America A Optics and Image Science and Vision	62	Astronomy	644	Tsinghua University	120	Slovakia	15
1962	6	Makishima, K.	31					Space Science Reviews	61	Nonhuman	633	University of Pennsylvania	118	Namibia	10
1961	6	Hudec, R.	31					Proceedings of the International Astronomical Union	61	Charge coupled devices	631	Kyoto University	118	Serbia	9
1960	2	Yamamoto, S.	31					Applied Physics Letters	60	Image Enhancement	609	Osservatorio Astrofisico Di Arcetri	117	Iceland	8
1959	4	Bazzano, A.	31					Magnetic Resonance Imaging	60	Lenses	582	Universita degli Studi di Roma La Sapienza	117	Algeria	8
1958	4	Baruffolo, A.	31					Proceedings of the Human Factors and Ergonomics Society	58	Clinical article	571	Lawrence Livermore National Laboratory	116	Puerto Rico	8
1957	2	Marchetti, E.	31					Investigative Ophthalmology and Visual Science	58	Wide field of view	571	Rutherford Appleton Laboratory	114	Oman	8
1955	2	Bertram, T.	31					Icarus	57	Three dimensional imaging	561	University of Chicago	114	North Korea	7
1954	4	Evangelista, Y.	31					Proceedings of the IEEE Computer Society Conference on Computer Vision and Pattern Recognition	57	Computerized tomography	545	Space Sciences Laboratory at UC Berkeley	114	Kuwait	7
1953	2	Howard, R.A.	31					IEEE Aerospace Conference Proceedings	57	Robotics	531	INAF Istituto di Astrofisica Spaziale e Fisica Cosmica, Bologna	111	Macao	6
1952	3	Weisenberger, A.G.	30					Plos One	56	X rays	529	University of Illinois at Urbana-Champaign	110	Cyprus	6
1951	4	Marisaldi, M.	30					Measurement Science and Technology	55	Astrophysics	517	Universite Pierre et Marie Curie	109	Tunisia	6
1950	3	Bacon, R.	29					Conference Proceedings Annual International Conference of the IEEE Engineering in Medicine and Biology Society IEEE Engineering in Medicine and Biology Society Conference	54	Satellites	494	Tohoku University	109	Qatar	6
1949	2	Vercellone, S.	29					Planetary and Space Science	53	Computer assisted tomography	490	Osservatorio Astronomico di Padova	108	Russia	6
1945	2	Kataoka, J.	29					Astronomische Nachrichten	51	Imaging, Three-Dimensional	488	NASA Langley Research Center	107	Cuba	6
1942	1	Thompson, C.J.	29					Publications of the Astronomical Society of Japan	51	Vision	488	Xi'an Institute of Optics and Precision Mechanics Chinese Academy of Sciences	107	Viet Nam	6
1941	1	Morselli, A.	29					Nature	50	Image enhancement	485	The University of British Columbia	106	Morocco	5
1939	1	Wong, W.H.	29					Vision Research	48	Pixels	481	Harbin Institute of Technology	103	Bangladesh	5
1938	1	Bizenberger, P.	29					Journal of Microscopy	48	Stars	467	The Johns Hopkins University Applied Physics Laboratory	103	Jordan	5
1937	1	Hooker, S.B.	28					Biomedical Optics Express	48	Spectrometers	464	University of Cambridge	103	Peru	5
1936	1	Poglitsch, A.	28					Proceedings International Conference on Pattern Recognition	48	Optics	459	Alma Mater Studiorum Universita di Bologna	101	United Arab Emirates	5
1935	1	Rossi, E.	28					Proceedings of the 32nd International Cosmic Ray Conference Icrc 2011	47	High resolution	458	Universita degli Studi di Padova	100	Lebanon	4
1934	2	Mudanyali, O.	28					Journal of Geophysical Research Oceans	47	Tomography, X-Ray Computed	454	Beihang University	100	Indonesia	4
1932	1	Mastropietro, M.	28					Ultramicroscopy	46	Infrared radiation	445	Japan Aerospace Exploration Agency	100	Estonia	4
1931	1	Santangelo, A.	28					Proceedings of Science	45	Infrared imaging	444	University of Central Florida	99	Uzbekistan	4
1928	3	Prest, M.	28					IEEE Transactions on Antennas and Propagation	45	Instruments	443	Ecole Polytechnique Federale de Lausanne	99	Uruguay	4
1925	1	Bulgarelli, A.	28					Zhongguo Jiguang Chinese Journal of Lasers	44	Animal	437	Lawrence Berkeley National Laboratory	98	Antarctica	3
1924	1	Lewellen, T.K.	27					IEEE Antennas and Propagation Society AP S International Symposium Digest	44	Virtual reality	429	University of Durham	98	Lithuania	3
1922	2	Frontera, F.	27					European Radiology	44	Adaptive optics	429	University of Manchester	97	New Caledonia	3
1921	1	Lizon, J.L.	27					IEEE Transactions on Pattern Analysis and Machine Intelligence	43	Optical instruments	426	LAM Laboratoire d'Astrophysique de Marseille	96	Germany (Democratic Republic, DDR)	3
1919	1	Diehl, R.	27					Advanced Materials Research	43	Monte Carlo methods	425	Texas A and M University	96	Sri Lanka	3
1916	1	Wang, Z.Q.	27					Astrophysics and Space Science	43	Sensitivity and specificity	419	Australian National University	94	Latvia	2
1900	1	Miyazaki, S.	27					Journal of Applied Physics	42	Radiometers	418	Tokyo Institute of Technology	94	Netherlands Antilles	2
1894	1	Vallazza, E.	27					Astrophysical Journal Supplement Series	42	Tracking (position)	417	University of Southern California	93	Nigeria	2
		Nishikido, F.	27					Optics Communications	42	Photons	416	Zhejiang University	91	Burkina Faso	2
		Rolland, J.P.	26					Acta Astronautica	41	Brain	411	University of Florida	91	Swaziland	2
		Trois, A.	26					Proceedings of the IEEE International Conference on Computer Vision	41	Optical radar	404	CSIC - Instituto de Astrof&iacute;sica de Andaluc&iacute;a IAA	91	Bolivia	2
		Li, H.	26					Journal of Computer Assisted Tomography	41	Equipment design	403	University of Utah	90	Georgia	2
		Pellegrini, R.	26					Proceedings International Conference on Image Processing Icip	41	Fluorescence	394	University of Sydney	90	Philippines	2
		Furlong, C.	26					Guangxue Jishu Optical Technique	40	Reproducibility	392	Wright-Patterson AFB	89	Venezuela	2
		Fuschino, F.	26					IEEE Intelligent Vehicles Symposium Proceedings	40	Signal to noise ratio	391	University of Southampton	88	Yugoslavia	2
		Zalevsky, Z.	26					Proceedings of the Society of Photo Optical Instrumentation Engineers	40	Aberrations	389	Deutsches Zentrum fur Luft- Und Raumfahrt	87	Montserrat	1
		Galli, M.	26					Medical Image Computing and Computer Assisted Intervention Miccai International Conference on Medical Image Computing and Computer Assisted Intervention	39	Image resolution	387	Eidgenossische Technische Hochschule Zurich	87	Kenya	1
		Tashiro, M.	26					Proceedings of the 30th International Cosmic Ray Conference Icrc 2007	39	Video cameras	385	Korea Advanced Institute of Science & Technology	86	Kazakhstan	1
		Budtz-Jorgensen, C.	26					Experiments in Fluids	39	Field of view	385	Universitat de ValEncia	85	Niger	1
		Cinti, M.N.	26					Dentomaxillofacial Radiology	39	Interferometry	382	CNES Centre National d'Etudes Spatiales	85	Costa Rica	1
		Natalucci, L.	25					Investigative Radiology	37	Tomography	381	National Institute of Standards and Technology	85	Bosnia and Herzegovina	1
		Terada, Y.	25					Nuclear Physics B Proceedings Supplements	36	Signal processing	378	Duke University School of Medicine	84	Ecuador	1
		Barnes, R.A.	25					Journal of Instrumentation	36	SeaWiFS	374	Ohio State University	83	Sudan	1
		Henning, T.	25					Annual International Conference of the IEEE Engineering in Medicine and Biology Proceedings	36	Design	374	Universite de Liege	82	Bhutan	1
		Herbst, T.	25					Lab on A Chip Miniaturisation for Chemistry and Biology	34	Space telescopes	372	Boston University	82	Syrian Arab Republic	1
		Horns, D.	25					Sov J Opt Technol	34	Infrared devices	366	NASA Marshall Space Flight Center	81	Albania	1
		Picozza, P.	25					American Journal of Neuroradiology	34	Image Interpretation, Computer-Assisted	366	INAF Istituto di Astrofisica Spaziale e Fisica Cosmica, Rome	81	Tajikistan	1
		Baghaei, H.	25					Journal of Vision	34	Fields of views	364	Friedrich-Alexander-Universität Erlangen-Nürnberg	80	French Polynesia	1
		Straubmeier, C.	25					Astroparticle Physics	34	Imaging	364	Danmarks Tekniske Universitet	80	Eritrea	1
		Sanchez, F.	25					Optik	33	Phantom	363	Universitat Tubingen	80	Ghana	1
		Inadama, N.	25					Optometry and Vision Science	33	Normal human	357	University of Birmingham	80	Macedonia	1
		Ball, K.K.	24					Proceedings of the American Control Conference	33	Galaxies	355	INAF Istituto di Astrofisica Spaziale e Fisica Cosmica, Milan	80	Ethiopia	1
		Delabre, B.	24					European Journal of Nuclear Medicine	32	Microscopy	354	University of Calgary	79	Panama	1
		Nakazawa, K.	24					Applied Mechanics and Materials	31	Diagnostic imaging	349	University of California, Santa Cruz	79	Guyana	1
		Hurley, K.	24					Journal of Applied Meteorology	31	Magnetic resonance imaging	349	Siemens AG	79	Luxembourg	1
		Pareschi, G.	24					International Journal of Computer Vision	31	Light	346	Astrophysikalisches Institut Potsdam	78	Zimbabwe	1
		Rohloff, R.R.	24					European Journal of Radiology	30	Optical sensors	341	Delft University of Technology	78
		Pellizzoni, A.	24					Eas Publications Series	30	Data acquisition	340	UC Davis	78
		Murakami, H.	24					Journal of Geophysical Research E Planets	30	Comparative study	331	Max-Planck-Institut fur Sonnensystemforschung	78
		Dohlen, K.	24					Journal of Geophysical Research	30	Artifacts	329	Universita degli Studi di Roma Tor Vergata	78
		Lund, N.	24					Radiographics	30	Radiometry	327	Massachusetts General Hospital	78
		Ryan, J.M.	24					Journal of Optical Technology A Translation of Opticheskii Zhurnal	30	Review	327	Raytheon	77
		Kunieda, H.	23					Neuroimage	29	Optical transfer function	326	National Optical Astronomy Observatory	76
		Hua, H.	23					Ultrasound in Medicine and Biology	29	Sensitivity analysis	323	University of Maryland, Baltimore County	76
		Caraveo, P.	23					British Journal of Radiology	29	Imaging system	323	National Oceanic and Atmospheric Administration	76
		Baumeister, H.	23					New Astronomy Reviews	29	Geometry	316	Technische Universitat Munchen	75
		Citterio, O.	23					Optics and Lasers in Engineering	29	Artifact	312	Netherlands Foundation for Research in Astronomy	75
		Vandenberghe, S.	23					Academic Radiology	28	Equipment	312	Istituto Nazionale Di Astrofisica, Rome	74
		Zibordi, G.	23					Deep Sea Research Part II Topical Studies in Oceanography	28	Spectroscopy	312	SRON Netherlands Institute for Space Research	73
		Nakaya, H.	23					Wuli Xuebao Acta Physica Sinica	28	Signal noise ratio	307	Washington University in St. Louis	73
		Cusumano, G.	22					Presence Teleoperators and Virtual Environments	27	Pathology	307	University of Hawaii at Manoa	73
		Yachida, M.	22					Conference on Human Factors in Computing Systems Proceedings	27	Computer Simulation	306	University at Buffalo State University of New York	73
		Pryputniewicz, R.J.	22					IEEE Conference on Intelligent Transportation Systems Proceedings ITSC	27	Diagnostic accuracy	304	Ball Aerospace	72
		Ott, R.J.	22					Human Factors	27	Interferometers	304	Ludwig-Maximilians-Universitat Munchen	72
		Stampanoni, M.	22					Astrophysical Journal Letters	27	Human experiment	301	Siemens USA	72
		Traci, A.	22					Computer Vision and Image Understanding	27	Major clinical study	301	McGill University	71
		Yang, C.	22					ICASSP IEEE International Conference on Acoustics Speech and Signal Processing Proceedings	26	Tissue	297	Harvard Medical School	71
		Le Louarn, M.	22					Nuclear Medicine Communications	26	Radiography	294	Leiden Observatory Research Institute	71
		Lombini, M.	22					Photonics Spectra	26	Animal experiment	292	Stony Brook University State University of New York	70
		Tajima, H.	22					Radio Science	26	Physiology	291	Osservatorio Astronomico di Brera	70
		Kataza, H.	22					Guangdianzi Jiguang Journal of Optoelectronics Laser	26	Data reduction	291	University of Virginia	69
		Piyawattanametha, W.	22					IEEE Transactions on Aerospace and Electronic Systems	25	Real time systems	286	University of Minnesota Twin Cities	69
		Riederer, S.J.	22					Ifmbe Proceedings	25	Aged, 80 and over	285	David Geffen School of Medicine at UCLA	68
		Scopinaro, F.	22					IEEE Transactions on Ultrasonics Ferroelectrics and Frequency Control	25	Diagnosis	279	University of Texas M. D. Anderson Cancer Center	68
		Soluri, A.	22					Proceedings IEEE Virtual Reality	25	Error analysis	278	Paul Scherrer Institut	68
		Pelc, N.J.	22					Proceedings of the IEEE Conference on Decision and Control	24	Focusing	277	University of New Hampshire Durham	68
		Campana, S.	22					Journal of Applied Optics	24	Surveys	276	Carnegie Mellon University	68
		Tawara, Y.	22					Astronomy and Astrophysics Supplement Series	24	Histology	274	Universita degli Studi di Napoli Federico II	67
		Popov, V.	21					Proceedings IEEE Ultrasonics Symposium	24	Time Factors	272	National University of Defense Technology	67
		Wang, Y.	21					Accident Analysis and Prevention	23	Display devices	272	Universite Paris 7- Denis Diderot	66
		Pittori, C.	21					Journal of Atmospheric and Solar Terrestrial Physics	23	Equipment Failure Analysis	271	Centre d'Etude Spatiale des Rayonnements	66
		Rubini, A.	21					IFAC Proceedings Volumes IFAC Papersonline	23	Wavefronts	271	University of Iowa	66
		Edwards, J.D.	21					Conference Proceedings of the Society for Experimental Mechanics Series	23	Estimation	270	Western University	65
		Yeoman, T.K.	21					Radiologia Medica	23	Spacecraft	268	National Astronomical Observatories Chinese Academy of Sciences	65
		Owsley, C.	21					29th International Cosmic Ray Conference Icrc 2005	23	Navigation	266	Universitat zu Koln	65
		Herbst, T.M.	21					IEEE Transactions on Biomedical Engineering	22	Infrared detectors	265	Mayo Clinic	64
		Wang, L.V.	21					Chinese Optics Letters	22	Optoelectronic devices	262	UC Irvine	64
		Quirrenbach, A.	21					Key Engineering Materials	22	Computer assisted diagnosis	262	Space Research Institute, Russian Academy of Sciences	64
		Lipari, P.	21					NASA Technical Memorandum Seawifs Technical Report Series	22	Polarization	262	Xi'an Jiaotong University	64
		Mandrou, P.	21					Proceedings of the IEEE Ultrasonics Symposium	22	Lasers	258	GE Global Research	64
		Lee, R.B.	21					European Journal of Nuclear Medicine and Molecular Imaging	21	Simulation	257	Subaru Telescope	64
		Undefined	129					Undefined	158	Chlorophyll	252	Cardiff University	63
