# Supplementary material for: A surge of p-values between 0.041 and 0.049 in recent decades (but negative results are increasing rapidly too)
Source: PeerJ. 2015 Jan 22;3:e733. doi: 10.7717/peerj.733 (PMC4312079; doi:10.7717/peerj.733)
Supplement: Supplemental Information [file peerj-03-733-s007.zip › Supplementary material/Searches_15_nov_2014/056.csv]

Scopus refine results values
Your query : (ABS("the properties of"))
Number of results : 234768
YEAR		AUTHOR NAME		SUBJECT AREA		DOCUMENT TYPE		SOURCE TITLE		KEYWORD		AFFILIATION		COUNTRY		SOURCE TYPE		LANGUAGE
2104	1	Anon,	209	Agricultural and Biological Sciences	8151	Article	168631	Proceedings of SPIE the International Society for Optical Engineering	2804	Article	33569	Russian Academy of Sciences	1992	United States	51762	Journals	192436	English	206238
2015	137	Li, W.	88	Arts and Humanities	1249	Conference Paper	40517	Astrophysical Journal	1855	Priority journal	19353	CNRS Centre National de la Recherche Scientifique	1335	China	33423	Conference Proceedings	29504	Chinese	11371
2014	10759	Wang, W.	56	Biochemistry, Genetics and Molecular Biology	24718	Review	8532	Advanced Materials Research	1765	Nonhuman	15572	UC Berkeley	1255	Germany	16738	Book Series	7598	German	3089
2013	13543	Korshak, V.V.	53	Business, Management and Accounting	1985	Book Chapter	1242	Journal of Applied Physics	1484	Human	13511	Massachusetts Institute of Technology	1244	United Kingdom	15455	Trade Publications	3033	Russian	2893
2012	13298	Kivshar, Y.S.	52	Chemical Engineering	17239	Article in Press	1151	Lecture Notes in Computer Science Including Subseries Lecture Notes in Artificial Intelligence and Lecture Notes in Bioinformatics	1388	Animal	9957	University of Cambridge	1180	Japan	12759	Books	2062	Japanese	1409
2011	12869	Liu, W.	51	Chemistry	28381	Short Survey	418	Astronomy and Astrophysics	1382	Animals	9892	Tsinghua University	1132	France	11640	Reports	130	French	1249
2010	11847	Ismail, H.	49	Computer Science	19497	Book	376	Physical Review B Condensed Matter and Materials Physics	1309	Humans	9868	University of Tokyo	1087	Russian Federation	10117	Undefined	5	Polish	719
2009	11214	Sun, J.	48	Decision Sciences	2535	Conference Review	338	Journal of Chemical Physics	1236	Controlled study	9722	Moskovskij Gosudarstvennyj Universitet	1030	Italy	8604			Spanish	483
2008	10770	Zhang, W.	46	Dentistry	491	Letter	179	Journal of Biological Chemistry	1226	Computer simulation	6573	University of Oxford	989	Canada	7214			Portuguese	279
2007	10176	Rusop, M.	46	Earth and Planetary Sciences	14668	Note	147	Journal of Applied Polymer Science	1221	Mathematical models	6546	Chinese Academy of Sciences	981	Spain	5571			Italian	276
2006	9732	Sikorski, A.	45	Economics, Econometrics and Finance	1509	Report	130	Monthly Notices of the Royal Astronomical Society	1191	Male	6024	Imperial College London	936	India	5496			Czech	226
2005	9264	Wang, Y.	45	Energy	6379	Editorial	40	Journal of the American Chemical Society	1025	Unclassified drug	5937	Kyoto University	886	Poland	4702			Korean	212
2004	7655	Razzaghi, M.	44	Engineering	67168	Abstract Report	19	Aip Conference Proceedings	978	Mechanical properties	5816	UCL	855	Australia	4559			Turkish	109
2003	6790	Toki, H.	42	Environmental Science	7073	Business Article	7	Biochemistry	842	Algorithms	5512	Zhejiang University	840	South Korea	4425			Romanian	103
2002	6215	Greiner, W.	42	Health Professions	770	Erratum	6	Materials Research Society Symposium Proceedings	839	Animal cell	5314	University Michigan Ann Arbor	822	Netherlands	4109			Hungarian	91
2001	6338	Li, L.	41	Immunology and Microbiology	4428	Patent	3	Thin Solid Films	838	Review	5161	Harbin Institute of Technology	803	Switzerland	3263			Croatian	85
2000	5830	Fortunato, E.	41	Materials Science	49491	Undefined	13032	Physical Review B	786	Female	5064	Consiglio Nazionale delle Ricerche	798	Sweden	3232			Serbian	72
1999	5434	Li, Y.	41	Mathematics	19483			Physical Review Letters	704	Scanning electron microscopy	4807	Osaka University	781	Taiwan	3153			Ukrainian	70
1998	5349	Li, H.	41	Medicine	14996			Applied Mechanics and Materials	672	Kinetics	4536	University of Wisconsin Madison	780	Brazil	2633			Slovak	69
1997	5188	Wang, T.	40	Multidisciplinary	2595			Applied Physics Letters	651	Support, Non-U.S. Gov't	4492	Pennsylvania State University	764	Belgium	2353			Slovene	66
1996	5292	Mamun, A.A.	39	Neuroscience	4640			Physical Review D Particles Fields Gravitation and Cosmology	637	Rats	4460	University of California, Los Angeles	759	Israel	2277			Finnish	62
1995	3761	Liu, P.	39	Nursing	263			Materials Science Forum	628	Metabolism	4398	University of Maryland	757	Ukraine	1976			Dutch	62
1994	3758	Benjakul, S.	38	Pharmacology, Toxicology and Pharmaceutics	4672			Nature	621	Rat	4338	California Institute of Technology	756	Finland	1964			Bulgarian	50
1993	3581	Chen, L.	38	Physics and Astronomy	59974			Proceedings of the National Academy of Sciences of the United States of America	609	Chemistry	4243	Stanford University	752	Czech Republic	1830			Swedish	17
1992	3156	Bader, R.F.W.	37	Psychology	1278			Key Engineering Materials	585	Animal experiment	4154	Universita degli Studi di Roma La Sapienza	751	Iran	1714			Estonian	13
1991	3390	Liu, W.	37	Social Sciences	3262			Physical Review E Statistical Nonlinear and Soft Matter Physics	576	In vitro study	3879	University of Toronto	737	Turkey	1667			Lithuanian	12
1990	3026	Wang, Y.	37	Veterinary	311			Langmuir	559	Support, U.S. Gov't, P.H.S.	3672	University of Manchester	723	Austria	1553			Norwegian	11
1989	3054	Shukla, P.K.	36	Undefined	1826			Journal of Physical Chemistry B	557	Mice	3573	Cornell University	712	Denmark	1489			Persian	11
1988	2747	Wang, B.	36					Physical Review A Atomic Molecular and Optical Physics	556	Polymers	3521	Shanghai Jiaotong University	699	Greece	1424			Bosnian	11
1987	2760	Yang, L.	36					Journal of Materials Science	544	Methodology	3495	Eidgenossische Technische Hochschule Zurich	695	Mexico	1321			Greek	10
1986	2811	Zhang, W.	35					Surface and Coatings Technology	503	Optimization	3403	University of Texas at Austin	693	Portugal	1249			Hebrew	4
1985	2917	Rice, S.A.	35					Journal of Physics Condensed Matter	487	Temperature	3311	University of Chicago	686	Malaysia	1222			Indonesian	2
1984	2743	Wang, Q.	35					Applied Surface Science	465	Mouse	3280	Universite Pierre et Marie Curie	679	Hong Kong	1209			Latvian	2
1983	2375	Wang, F.	35					Journal of Neurophysiology	463	X ray diffraction	3230	University of California, San Diego	676	Singapore	1148			Malay	2
1982	2003	Springel, V.	34					Physical Review C Nuclear Physics	457	Thin films	3173	Los Alamos National Laboratory	668	Romania	1111			Thai	2
1981	1987	Li, Q.	34					Macromolecules	456	Human cell	3154	Universidade de Sao Paulo - USP	665	Hungary	1097			Afrikaans	2
1980	1836	Wang, L.	34					SAE Technical Papers	453	Animal tissue	3075	University of Washington Seattle	635	Norway	960			Albanian	1
1979	1901	Vinogradova, S.V.	33					Physical Review	439	Microstructure	2920	Universite Paris-Sud XI	635	Argentina	928			Arabic	1
1978	1777	Henning, T.	33					Journal of Physics Conference Series	421	Synthesis (chemical)	2807	University of Arizona	621	Russia	909			Danish	1
1977	1800	La Mantia, F.P.	32					Physical Review D	417	Molecular Sequence Data	2791	South China University of Technology	621	Egypt	808
1976	1838	Dracoulis, G.D.	32					Journal of Non Crystalline Solids	414	Physiology	2729	University of Minnesota Twin Cities	609	South Africa	748
1975	1879	Martins, R.	32					Journal of Colloid and Interface Science	412	Calcium	2529	Sichuan University	596	Bulgaria	735
1974	1741	Chen, W.	32					Journal of Physiology	405	Adsorption	2452	Universita degli Studi di Padova	588	Thailand	722
1973	1656	Wang, Y.	32					Journal of Physical Chemistry	403	Theoretical study	2444	Jilin University	583	Ireland	696
1972	1038	Liu, B.	32					Wuli Xuebao Acta Physica Sinica	372	Tensile strength	2409	Purdue University	581	Chile	696
1971	926	Klein, M.L.	31					Polymer	367	Adult	2396	Ohio State University	580	New Zealand	665
1970	990	Lazdunski, M.	31					Journal of Physical Chemistry C	366	Water	2392	Dalian University of Technology	574	Slovakia	620
1969	787	Ahmad, M.A.	31					Archives of Biochemistry and Biophysics	353	Morphology	2365	Peking University	573	Slovenia	533
1968	526	Nomoto, K.	31					Journal of Crystal Growth	346	Amino Acid Sequence	2340	Northwestern University	571	Saudi Arabia	463
1967	387	Li, H.	30					Journal of Mathematical Physics	341	Nanostructured materials	2301	University of Illinois at Urbana-Champaign	569	Croatia	434
1966	474	Wang, Y.	30					Nuclear Physics Section A	339	Transmission electron microscopy	2203	Australian National University	568	Belarus	396
1965	315	Zhao, Y.	30					Biochemical Journal	339	Viscosity	2165	Tianjin University	562	Algeria	373
1964	279	Smail, I.	30					Journal of the Electrochemical Society	334	Chemical structure	2111	Johns Hopkins University	561	Lithuania	304
1963	273	Liu, F.	30					Metal Science and Heat Treatment	330	Hydrogen-Ion Concentration	2094	Istituto Nazionale Di Fisica Nucleare, Frascati	552	Pakistan	293
1962	253	Liu, H.	30					Journal of Alloys and Compounds	330	Animalia	2093	University of Pennsylvania	551	Serbia	282
1961	238	Scrosati, B.	29					Construction and Building Materials	325	PH	2077	Tohoku University	551	Nigeria	238
1960	180	Wang, H.	29					Physica A Statistical Mechanics and Its Applications	323	Thermodynamics	2059	National University of Singapore	546	Tunisia	223
1959	194	McClements, D.J.	29					Astronomical Journal	321	Molecular dynamics	2039	University of Science and Technology of China	542	Yugoslavia	221
1958	147	Mirzaei, M.	29					Plos One	317	Escherichia coli	2014	Princeton University	538	Estonia	210
1957	150	Tolos, L.	29					Journal of Neuroscience	314	Proteins	2012	Tokyo Institute of Technology	537	Colombia	206
1956	90	Li, M.	29					Journal of Physics D Applied Physics	311	Time Factors	1978	McGill University	536	Venezuela	197
1955	102	Wang, Q.	29					Materials Science and Engineering A	310	Enzyme activity	1934	Yale University	536	Indonesia	165
1954	111	Zhang, R.	29					Physical Chemistry Chemical Physics	305	Substrates	1931	The University of British Columbia	535	Latvia	161
1953	84	Stocker, H.	29					Physics Letters Section B Nuclear Elementary Particle and High Energy Physics	301	Particle size	1910	Shandong University	534	Bangladesh	144
1952	90	Wu, W.	29					Electrochimica Acta	299	Nanoparticles	1894	University of Florida	529	Morocco	136
1951	71	Wang, J.	28					Journal of Magnetism and Magnetic Materials	296	Thermal effects	1894	Nanjing University	526	Jordan	133
1950	77	Romiszowski, P.	28					Proceedings of the IEEE Conference on Decision and Control	290	Drug effect	1881	Columbia University in the City of New York	524	Armenia	132
1949	66	Yang, M.	28					Journal of Molecular Biology	284	Molecular weight	1873	University of Sydney	516	Czechoslovakia	128
1948	52	Ramos, A.	28					European Journal of Biochemistry	283	Protein expression	1867	Harvard University	505	Cuba	120
1947	41	Peeters, F.M.	28					Gongneng Cailiao Journal of Functional Materials	281	Cell culture	1833	Delft University of Technology	503	Viet Nam	113
1946	31	Qu, X.	28					Inorganic Chemistry	275	Catalysis	1830	Lunds Universitet	502	United Arab Emirates	109
1945	26	Binder, K.	28					Physica C Superconductivity and Its Applications	273	Silica	1824	Xi'an Jiaotong University	495	Uzbekistan	108
1944	15	Zhang, J.	28					Nuclear Physics A	271	Oxygen	1812	Central South University China	494	Georgia	100
1943	25	Dattoli, G.	28					Japanese Journal of Applied Physics Part 1 Regular Papers and Short Notes and Review Papers	269	Composite materials	1811	Alma Mater Studiorum Universita di Bologna	488	Kazakhstan	93
1942	28	Zhou, J.	28					Biochemical and Biophysical Research Communications	267	Cells, Cultured	1795	CEA Saclay	484	Cyprus	87
1941	26	Mazzali, P.A.	27					Biophysical Journal	267	Synthesis	1795	Huazhong University of Science and Technology	482	Kuwait	80
1940	33	Xiao, J.L.	27					Physica B Condensed Matter	267	X ray diffraction analysis	1792	Georgia Institute of Technology	479	Puerto Rico	78
1939	37	Pivinskii, Y.E.	27					Nuclear Instruments and Methods in Physics Research Section A Accelerators Spectrometers Detectors and Associated Equipment	257	Comparative study	1780	Oak Ridge National Laboratory	479	Germany (Democratic Republic, DDR)	73
1938	31	Wang, L.	27					Journal of Physical Chemistry A	254	Crystal structure	1777	University of Alberta	477	Oman	72
1937	36	Khokhlov, A.R.	27					Optics Express	252	Sintering	1774	UC Davis	475	Iceland	72
1936	28	Wang, P.	26					Synthetic Metals	252	Solubility	1771	University of California, Santa Barbara	475	Iraq	70
1935	24	Epand, R.M.	26					Chemical Physics Letters	246	Optical properties	1769	Michigan State University	474	Moldova	65
1934	24	Mariatti, M.	26					Journal of the Physical Society of Japan	245	Elasticity	1754	The Royal Institute of Technology KTH	469	Lebanon	63
1933	20	Xu, D.	26					Industrial and Engineering Chemistry Research	244	Finite element method	1745	Texas A and M University	469	Macedonia	63
1932	18	Li, B.	26					Science	244	Polymerization	1723	University of New South Wales UNSW Australia	468	Azerbaijan	63
1931	34	Li, N.	26					Journal of Power Sources	244	Oxidation	1716	Southeast University	467	Luxembourg	56
1930	27	Kneib, J.P.	26					Colloids and Surfaces A Physicochemical and Engineering Aspects	241	Genetics	1711	Technische Universitat Munchen	464	Uruguay	46
1929	13	Byrne, A.P.	26					Physics of Plasmas	236	Aluminum	1698	University of Leeds	461	Philippines	43
1928	15	Zhang, L.	26					Brain Research	235	Polymer	1693	North Carolina State University	458	Qatar	39
1927	14	Djurisic, A.B.	26					Journal of Chromatography A	234	Differential scanning calorimetry	1691	Tel Aviv University	458	Sri Lanka	33
1926	16	Norton, D.P.	26					Journal of Virology	227	Ceramic materials	1689	Tongji University	455	Peru	28
1925	10	Liang, G.	25					European Polymer Journal	223	Diffusion	1652	Argonne National Laboratory	453	Cameroon	28
1924	8	Mazzone, A.M.	25					International Journal of Pharmaceutics	221	Models, Biological	1640	University of Sheffield	449	Bosnia and Herzegovina	27
1923	12	White, S.D.M.	25					Journal of Materials Chemistry	219	DNA	1631	Seoul National University	448	Palestine	25
1922	12	Christensen-Dalsgaard, J.	25					Gaofenzi Cailiao Kexue Yu Gongcheng Polymeric Materials Science and Engineering	219	Neurons	1630	Technion - Israel Institute of Technology	447	Macao	25
1921	14	Genzel, R.	25					ICASSP IEEE International Conference on Acoustics Speech and Signal Processing Proceedings	216	Comparative Study	1627	Aalto University	447	Costa Rica	23
1920	8	Wang, J.	25					Proceedings of the International Astronomical Union	214	Nanocomposites	1627	Harvard-Smithsonian Center for Astrophysics	446	Libyan Arab Jamahiriya	23
1919	5	Gao, F.	25					Journal of Membrane Science	211	Electric properties	1618	University of Birmingham	444	Kenya	22
1918	2	Chan, W.K.	25					Polymer Engineering and Science	205	Carbon	1616	Rutgers, The State University of New Jersey	440	Syrian Arab Republic	20
1917	2	Pukanszky, B.	25					Journal of Polymer Science Part A Polymer Chemistry	200	Fourier transform infrared spectroscopy	1615	University of Colorado at Boulder	439	Ecuador	18
1916	5	Poon, C.S.	25					Nuclear Instruments and Methods in Physics Research Section B Beam Interactions with Materials and Atoms	200	Infrared spectroscopy	1612	Rheinisch-Westfalische Technische Hochschule Aachen	438	Liechtenstein	17
1915	4	Wang, B.	25					Materials Letters	200	Cell Line	1612	National Taiwan University	436	Senegal	17
1914	2	Liu, Y.	25					Ceramics International	197	Interfaces (materials)	1608	Hebrew University of Jerusalem	435	Malta	16
1913	5	Fabian, A.C.	25					Analytical Chemistry	195	Crystallization	1593	Kyushu University	435	Trinidad and Tobago	16
1912	4	Chen, H.	25					Fuel	193	Electric conductivity	1593	University of Nottingham	435	Nepal	15
1911	1	Jimenez, L.	24					Vacuum	188	Base Sequence	1586	Katholieke Universiteit Leuven	430	Tanzania	14
1910	1	Bhattacharya, P.	24					Carbon	186	Hydrogen	1586	Conseil national de recherches Canada	428	Ethiopia	14
1909	4	Fynbo, J.P.U.	24					Materials and Design	185	Mutation	1585	Nagoya University	426	Ghana	14
1908	1	Lundstrom, I.	24					Carbohydrate Polymers	183	Conference paper	1579	University of Southampton	422	Yemen	14
1906	1	Berezhko, E.G.	24					Chemistry of Materials	183	Porosity	1578	Alcatel-Lucent Bell Labs	420	North Korea	14
1905	1	Boche, H.	24					Journal of Materials Processing Technology	181	Binding Sites	1562	University of Edinburgh	420	Sudan	13
1904	2	Joannopoulos, J.D.	24					Nuclear Physics B	180	Glass	1559	Beihang University	416	Bahrain	13
1897	1	Boskovic, J.D.	24					Journal of the Korean Physical Society	179	Coatings	1524	Nanyang Technological University	410	Montenegro	12
1895	2	Ramli, M.S.	24					Sensors and Actuators B Chemical	177	Problem solving	1523	European Organization for Nuclear Research	409	Tajikistan	12
1894	1	Pang, X.F.	24					Biomaterials	168	Hardness	1521	National Institute of Standards and Technology	409	Benin	11
		Mehra, R.K.	24					Journal of Nanoscience and Nanotechnology	167	Surface property	1509	Naval Research Laboratory	409	Mongolia	10
		Pacchioni, G.	24					Journal of Immunology	166	Atomic force microscopy	1485	Northeastern University China	408	Uganda	10
		Xu, J.	24					Ecs Transactions	157	Silicon	1459	Lawrence Berkeley National Laboratory	407	Barbados	10
		Malhotra, V.M.	23					Journal of Sound and Vibration	157	Sodium	1459	University of Bristol	406	Kyrgyzstan	10
		Li, J.	23					Diamond and Related Materials	155	Compressive strength	1457	Universidad Nacional Autonoma de Mexico	404	Jamaica	10
		Zhang, J.	23					Journal of Geophysical Research Space Physics	153	Cytology	1450	Ecole Polytechnique Federale de Lausanne	400	Mauritius	10
		Liu, F.	23					Optics Infobase Conference Papers	152	Gene expression	1429	Stony Brook University State University of New York	398	Cote d'Ivoire	10
		Liu, S.B.	23					Polymer Composites	149	Fibers	1419	University of Electronic Science and Technology of China	397	Burkina Faso	10
		Tagliaferri, G.	23					IEEE Transactions on Automatic Control	148	Protein Binding	1393	Universita degli Studi di Milano	395	Panama	7
		Noordermeer, J.W.M.	23					Transportation Research Record	147	Rheology	1392	NASA Goddard Space Flight Center	394	Zambia	7
		Prodpran, T.	23					Analytica Chimica Acta	147	Quantum theory	1386	University of Science and Technology Beijing	394	Namibia	6
		Shah, S.P.	23					Chemistry A European Journal	144	Elastic moduli	1384	Iowa State University	392	El Salvador	6
		Hampshire, S.	22					Cancer Research	142	Models, Molecular	1381	IEEE	391	Virgin Islands (British)	5
		Shen, H.	22					Energy and Fuels	141	Parameter estimation	1377	Chalmers Tekniska Hogskola	389	New Caledonia	5
		Matijevic, E.	22					Japanese Journal of Applied Physics	137	Molecular Weight	1377	Weizmann Institute of Science Israel	389	Bolivia	5
		Badziak, J.	22					Journal of Materials Research	137	Fluorescence	1369	Uniwersytet Warszawski	388	Brunei Darussalam	5
		Shelby, J.E.	22					Biochemical Pharmacology	135	Amino acid sequence	1344	University of Melbourne	388	Zimbabwe	5
		Douglas, J.F.	22					Superconductor Science and Technology	135	Matrix algebra	1344	Universitat Heidelberg	386	Togo	5
		Yang, W.	22					Applied Catalysis A General	133	Copper	1342	Politechnika Warszawska	384	Malawi	4
		Xiao, J.	22					Rsc Advances	132	Enzymology	1338	Arizona State University	382	Rwanda	4
		Wong, C.P.	22					Journal of Thermal Analysis and Calorimetry	130	Hydrophobicity	1330	Forschungszentrum Jülich FZJ	382	Niger	4
		Lafortune, S.	21					Nanotechnology	127	Brain	1329	McMaster University	382	Botswana	4
		Wu, C.S.	21					Astrophysical Journal Supplement Series	127	Radioisotope	1325	Universitat Bochum	380	Madagascar	3
		Redlich, K.	21					Biomacromolecules	118	Physical chemistry	1320	UC Irvine	380	Albania	3
		McGinity, J.W.	21					Soft Matter	115	Computer Simulation	1296	University of Pittsburgh	380	Mali	3
		Monteiro, S.N.	21					Food Hydrocolloids	115	Strength of materials	1295	Inserm	379	Monaco	3
		Kim, T.	21					Computational Materials Science	110	Cattle	1292	University of Liverpool	377	Laos	3
		Surana, K.S.	21					Journal of the Optical Society of America A Optics and Image Science and Vision	109	Animal model	1284	Universita degli Studi di Napoli Federico II	373	Cambodia	3
		Pintelon, R.	21					Physica E Low Dimensional Systems and Nanostructures	107	Electrophysiology	1284	Danmarks Tekniske Universitet	372	Gabon	2
		Bube, R.H.	21					Microelectronic Engineering	106	Nucleotide sequence	1282	Helsingin Yliopisto	371	French Polynesia	2
		ANON,	21					Journal of the Optical Society of America B Optical Physics	103	Deposition	1264	Carnegie Mellon University	370	Swaziland	2
		Hu, J.	21					Journal of Reinforced Plastics and Composites	103	Signal processing	1261	Hokkaido University	368	Congo	2
		Kibedi, T.	20					Accounts of Chemical Research	102	Thermodynamic properties	1246	Northwestern Polytechnical University	363	Guadeloupe	2
		Wolowski, J.	20					Drug Development and Industrial Pharmacy	101	Ions	1245	Uppsala Universitet	362	Burundi	2
		Broglia, R.A.	20					Polymer Degradation and Stability	101	Signal transduction	1225	Saint Petersburg State University	362	Saint Lucia	2
		Breskin, A.	20					Journal of Sol Gel Science and Technology	98	Annealing	1220	Virginia Polytechnic Institute and State University	361	French Guiana	2
		Legon, A.C.	19					Astrophysical Journal Letters	98	Protein Conformation	1211	Beijing Institute of Technology	360	Mozambique	2
		King, R.W.P.	19					ACS Nano	96	Approximation theory	1210	Brookhaven National Laboratory	359	Dominican Republic	1
		Martinez, M.	19					ACS Applied Materials and Interfaces	95	X ray photoelectron spectroscopy	1203	National Cheng Kung University	359	Chad	1
		Onaka, T.	19					Food Chemistry	95	Materials properties	1201	Chongqing University	357	Nicaragua	1
		Kothari, V.K.	19					Journal of Cell Biology	94	Sensors	1196	University of Massachusetts Amherst	354	Guatemala	1
		Fan, H.Y.	19					Nano Letters	90	Membrane Potentials	1194	Wuhan University	353	Guinea-Bissau	1
		Paul, D.R.	18					Blood	88	Rabbits	1192	Nankai University	352	Turkmenistan	1
		Bruzzone, L.	18					Advanced Functional Materials	85	Neural networks	1189	Universitat Bonn	351	Samoa	1
		Undefined	845					Undefined	2959	Electrochemistry	1188	University of Southern California	350	Papua New Guinea	1
