# Supplementary material for: A surge of p-values between 0.041 and 0.049 in recent decades (but negative results are increasing rapidly too)
Source: PeerJ. 2015 Jan 22;3:e733. doi: 10.7717/peerj.733 (PMC4312079; doi:10.7717/peerj.733)
Supplement: Supplemental Information [file peerj-03-733-s007.zip › Supplementary material/Searches_15_nov_2014/057.csv]

Scopus refine results values
Your query : (ABS("the aim of"))
Number of results : 826721
YEAR		AUTHOR NAME		SUBJECT AREA		DOCUMENT TYPE		SOURCE TITLE		KEYWORD		AFFILIATION		COUNTRY		SOURCE TYPE		LANGUAGE
2015	446	Piattelli, A.	228	Agricultural and Biological Sciences	66646	Article	683782	Plos One	4116	Article	484736	Universidade de Sao Paulo - USP	7386	United States	75994	Journals	759264	English	720069
2014	67136	Anon,	172	Arts and Humanities	10819	Conference Paper	72976	Lecture Notes in Computer Science Including Subseries Lecture Notes in Artificial Intelligence and Lecture Notes in Bioinformatics	2508	Human	413324	Universita degli Studi di Roma La Sapienza	5106	Italy	68208	Conference Proceedings	46017	Spanish	17549
2013	81123	Ernst, E.	159	Biochemistry, Genetics and Molecular Biology	123774	Review	42376	Proceedings of SPIE the International Society for Optical Engineering	2229	Humans	331341	Universita degli Studi di Milano	4281	United Kingdom	63351	Book Series	13357	Polish	16906
2012	74756	Arendt-Nielsen, L.	159	Business, Management and Accounting	9831	Article in Press	11524	Acta Horticulturae	1918	Female	310196	Karolinska Institutet	4235	Germany	58690	Books	4169	German	15467
2011	68374	Cuzzocrea, S.	154	Chemical Engineering	18869	Book Chapter	2829	Transplantation Proceedings	1769	Male	308439	Inserm	4145	France	53075	Trade Publications	3638	French	14979
2010	60949	Fridlund, B.	147	Chemistry	24908	Short Survey	1627	Gastroenterology	1581	Adult	248171	Alma Mater Studiorum Universita di Bologna	3965	Spain	41795	Reports	113	Portuguese	11065
2009	54731	Chen, J.D.Z.	145	Computer Science	32571	Note	619	Journal of Clinical Endocrinology and Metabolism	1521	Controlled study	239764	Universita degli Studi di Padova	3507	Poland	36130	Undefined	163	Italian	8299
2008	48274	Bener, A.	144	Decision Sciences	4656	Book	502	American Journal of Gastroenterology	1397	Priority journal	217948	UNESP-Universidade Estadual Paulista	3399	China	34496			Turkish	5666
2007	44094	Li, W.	142	Dentistry	23641	Editorial	307	European Respiratory Journal	1342	Middle Aged	153198	Karolinska University Hospital	3223	Japan	33945			Russian	5033
2006	39947	Wexner, S.D.	140	Earth and Planetary Sciences	18696	Letter	176	Anticancer Research	1306	Aged	143010	Universita degli Studi di Napoli Federico II	3135	Brazil	33709			Chinese	4886
2005	35589	Genazzani, A.R.	136	Economics, Econometrics and Finance	5688	Report	116	Hepato Gastroenterology	1270	Major clinical study	132368	University of Sydney	3006	Turkey	31209			Czech	3310
2004	30657	Gasbarrini, G.	136	Energy	10281	Conference Review	68	Advanced Materials Research	1246	Nonhuman	96941	King's College London	2954	Sweden	26976			Croatian	3300
2003	27284	Vallittu, P.K.	133	Engineering	79845	Business Article	48	American Journal of Cardiology	1231	Clinical article	84877	Tehran University of Medical Sciences	2938	Australia	26337			Japanese	2890
2002	24163	Izaola, O.	130	Environmental Science	35158	Erratum	30	Digestive Diseases and Sciences	1213	Animals	83654	Lunds Universitet	2928	Netherlands	23614			Serbian	1445
2001	22330	Martinez, J.A.	130	Health Professions	22584	Abstract Report	18	Medycyna Weterynaryjna	1201	Adolescent	75132	Universidade Estadual de Campinas	2890	Canada	17338			Hungarian	1357
2000	20339	Tufik, S.	129	Immunology and Microbiology	34166	Undefined	9723	Journal of Pediatric Surgery	1192	Child	51077	UCL	2875	Iran	15106			Slovak	1111
1999	18274	Czerwionka-Szaflarska, M.	129	Materials Science	29860			Przeglad Lekarski	1180	Animal experiment	50750	University of Melbourne	2830	India	15069			Korean	1084
1998	16330	Wingfield, M.J.	128	Mathematics	19789			Scandinavian Journal of Gastroenterology	1104	Middle aged	46830	CNRS Centre National de la Recherche Scientifique	2742	Switzerland	14248			Bulgarian	990
1997	15094	Aller, R.	126	Medicine	435813			British Journal of Surgery	1095	Aged, 80 and over	43090	Erasmus University Medical Center	2670	South Korea	13689			Lithuanian	743
1996	13241	Plebani, M.	125	Multidisciplinary	3087			Polski Merkuriusz Lekarski	1065	Unclassified drug	40277	Charles University in Prague	2648	Denmark	12423			Persian	704
1995	9528	Mysliwiec, M.	122	Neuroscience	34316			BMC Public Health	1038	Clinical trial	39850	Universita degli Studi di Torino	2641	Belgium	11811			Danish	688
1994	7893	Song, G.G.	122	Nursing	21249			Journal of the American College of Cardiology	1032	Follow up	38983	Uniwersytet Medyczny w Lodzi	2614	Greece	11016			Romanian	593
1993	6083	Belcaro, G.	120	Pharmacology, Toxicology and Pharmaceutics	45497			Human Reproduction	1028	Treatment Outcome	38781	Universita degli Studi di Firenze	2604	Czech Republic	10706			Dutch	541
1992	4700	Peltzer, K.	119	Physics and Astronomy	29210			International Journal of Pharmaceutics	1007	Rat	38146	Ludwig-Maximilians-Universitat Munchen	2584	Finland	10705			Arabic	454
1991	4194	Petraglia, F.	118	Psychology	23479			Collegium Antropologicum	985	Methodology	37818	Charite - Universitatsmedizin Berlin	2578	Austria	9926			Slovene	384
1990	3562	Mazzon, E.	117	Social Sciences	38762			Journal of Gastroenterology and Hepatology Australia	980	Animal tissue	36771	Consiglio Nazionale delle Ricerche	2553	Norway	9635			Norwegian	344
1989	3276	Bax, J.J.	115	Veterinary	17174			Journal of Periodontology	978	Retrospective Studies	36073	University of Manchester	2539	Taiwan	8932			Greek	334
1988	2590	Wang, W.	115	Undefined	12678			Medical Science Monitor	930	Comparative study	35611	Universitat de Barcelona	2525	Argentina	7464			Bosnian	268
1987	2221	Gensini, G.F.	113					Diseases of the Colon and Rectum	928	Review	34637	Universita di Pisa	2498	Mexico	6647			Finnish	240
1986	2261	Dascalescu, L.	112					European Radiology	921	Rats	34530	Goteborgs Universitet	2458	Israel	6593			Swedish	198
1985	2314	Wang, Y.	111					European Journal of Pharmacology	914	Treatment outcome	34449	Kobenhavns Universitet	2405	Portugal	6540			Ukrainian	136
1984	2005	Lombardi, G.	111					Brain Research	890	Time Factors	33664	University of Queensland	2388	Croatia	6316			Hebrew	112
1983	1544	Svobodova, Z.	110					World Journal of Surgery	888	Human tissue	32989	Uppsala Universitet	2380	Hungary	6245			Estonian	94
1982	1320	Hummel, T.	110					SAE Technical Papers	847	Animal	32321	University of Zagreb School of Medicine	2309	Russian Federation	5853			Afrikaans	80
1981	1217	Azizi, F.	107					Journal of Clinical Periodontology	845	Animal model	31997	Helsingin Yliopisto	2307	South Africa	5428			Azerbaidzhani	71
1980	1159	Buchler, M.W.	107					Ginekologia Polska	840	Young Adult	31100	Universitetet i Oslo	2292	Romania	5104			Catalan	59
1979	1203	Maes, M.	106					British Journal of Nutrition	831	Risk Factors	31021	VA Medical Center	2141	Egypt	4952			Icelandic	50
1978	980	Iezzi, G.	106					British Journal of Cancer	819	Human cell	29581	Academic Medical Centre, University of Amsterdam	2114	Malaysia	4609			Latvian	32
1977	906	Stefanadis, C.	104					Gynecologic Oncology	817	Drug effect	29157	Slaski Uniwersytet Medyczny w Katowicach	2110	Ireland	4524			Malay	30
1976	843	Claussen, C.D.	104					Chinese Medical Journal	816	Questionnaire	28907	Universitat Heidelberg	2078	Serbia	4262			Thai	13
1975	834	Cesarone, M.R.	103					Aip Conference Proceedings	813	Risk factor	28763	Monash University	2072	New Zealand	4241			Indonesian	12
1974	788	Serretti, A.	103					Diabetologia	804	Retrospective study	28564	Medizinische Universitat Wien	2056	Slovakia	3947			Georgian	6
1973	647	Kanis, J.A.	103					Neuroscience Letters	795	Prospective Studies	27832	University of Belgrade	2034	Slovenia	3223			Urdu	6
1972	225	Jansen, J.A.	101					Journal of Hepatology	782	Prognosis	26854	Radboud University Nijmegen Medical Centre	1936	Saudi Arabia	2976			Macedonian	5
1971	176	Puri, P.	100					Medicina Clinica	769	Controlled clinical trial	26772	University Medical Center Utrecht	1923	Chile	2936			Esperanto	3
1970	209	De Luca, G.	100					Nephrology Dialysis Transplantation	757	Protein expression	26678	University of Toronto	1921	Hong Kong	2890			Albanian	2
1969	142	Gouma, D.J.	99					Clinical Oral Implants Research	756	Follow-Up Studies	26315	Universitair Medisch Centrum Groningen	1912	Thailand	2828
1968	91	Kaczmarski, M.	98					European Journal of Cancer	753	Prevalence	25122	Uniwersytet Medyczny w Bialymstoku	1907	Bulgaria	2731
1967	75	Haberal, M.	98					Journal of Endodontics	751	Metabolism	24685	University of Athens	1905	Tunisia	2583
1966	113	Chudek, J.	98					Journal of Agricultural and Food Chemistry	740	Physiology	23589	Universidade Federal do Rio Grande do Sul	1896	Singapore	2381
1965	46	Larijani, B.	97					Journal of Nuclear Medicine	735	Questionnaires	23558	Daneshgahe Azad Eslami	1888	Lithuania	2005
1964	40	Lewinski, A.	97					International Journal of Cardiology	734	Child, Preschool	23166	Imperial College London	1876	Pakistan	1619
1963	39	Kinalska, I.	96					Hepatology	730	Randomized controlled trial	23133	Hacettepe Universitesi	1855	Nigeria	1569
1962	24	Maehara, Y.	95					Procedia Social and Behavioral Sciences	728	Animal cell	22509	Aristoteleion Panepistimion Thessalonikis	1847	Colombia	1558
1961	29	Moller, H.J.	94					Transplantation	727	Immunohistochemistry	22297	Katholieke Universiteit Leuven	1847	Algeria	1435
1960	21	Shimada, M.	94					British Journal of Pharmacology	727	Disease severity	22122	Universidade Federal de Sao Paulo	1844	Estonia	1423
1959	21	Zembala, M.	93					European Archives of Oto Rhino Laryngology	726	Prospective study	22039	Medical University of Warsaw	1844	Morocco	1350
1958	29	Chayama, K.	92					Astronomy and Astrophysics	723	Pathology	21001	AKademia Medyczna Wroclawiu	1803	Ukraine	1127
1957	15	Belghiti, J.	92					Clinical Endocrinology	721	Mouse	20282	Linkopings universitet	1800	Venezuela	1053
1956	12	Yoshikawa, T.	92					European Journal of Orthodontics	718	Infant	20176	Universita degli Studi di Genova	1798	Cuba	1006
1955	11	Picano, E.	92					Experimental and Therapeutic Medicine	712	Normal human	19905	University of New South Wales UNSW Australia	1772	Jordan	926
1954	16	Greenough, A.	91					Key Engineering Materials	708	Drug efficacy	19905	Universidad Complutense de Madrid	1766	Yugoslavia	894
1953	13	Addy, M.	91					Endoscopy	708	Mice	19062	Universiteit Gent	1765	Latvia	857
1952	14	De Luis, D.A.	91					Polskie Archiwum Medycyny Wewnetrznej	699	Disease association	18657	University of Oxford	1760	Indonesia	831
1951	8	Liu, W.	90					Journal of Advanced Nursing	698	Pregnancy	18172	Universidad de Buenos Aires	1757	United Arab Emirates	764
1950	11	Treasure, J.	90					Oncology Reports	696	Mortality	17798	Universidade Federal do Rio de Janeiro	1738	Bosnia and Herzegovina	746
1949	7	Schwaiger, M.	90					Asian Pacific Journal of Cancer Prevention	694	Histopathology	17461	Universidad Autonoma de Barcelona	1736	Iceland	672
1948	7	Reiser, M.	89					Journal of Sports Sciences	691	Risk assessment	17208	Universite Pierre et Marie Curie	1723	Lebanon	647
1947	4	Giustina, A.	89					Stroke	686	Case-Control Studies	16839	Sahlgrenska Universitetssjukhuset	1716	Kuwait	578
1946	7	Mercuri, E.	89					Ugeskrift for Laeger	685	Pathophysiology	16789	Universidade Federal de Minas Gerais	1714	Cyprus	574
1945	3	Sculean, A.	88					Journal of Oral Rehabilitation	682	Preschool child	16741	Medizinische Hochschule Hannover MHH	1705	Bangladesh	556
1944	1	Panagiotakos, D.B.	88					Annals of Thoracic Surgery	681	Animalia	16654	Maastricht University	1700	Viet Nam	522
1943	2	Urban, M.	88					Surgical Endoscopy and Other Interventional Techniques	676	Incidence	16490	University of Cambridge	1695	Uruguay	516
1942	8	Montastruc, J.L.	88					Chinese Journal of Lung Cancer	668	Blood	16337	Poznan University of Medical Sciences	1693	Macedonia	494
1941	5	Weiss, E.G.	87					Applied Mechanics and Materials	666	Outcome assessment	16290	Umea universitet	1689	Ethiopia	491
1940	8	Janson, C.	87					Vojnosanitetski Pregled	666	Sensitivity and Specificity	16119	Universita Cattolica del Sacro Cuore, Rome	1646	Iraq	468
1939	3	Rubello, D.	86					Materials Science Forum	665	Reproducibility of Results	16037	University of Birmingham	1623	Kenya	435
1938	8	Scarano, A.	86					Journal of Surgical Research	657	In vitro study	15902	VU University Medical Center	1617	Peru	406
1937	7	Schomig, A.	86					Journal of Clinical Nursing	655	Age	15797	Friedrich-Alexander-Universität Erlangen-Nürnberg	1615	Qatar	393
1936	5	Klersy, C.	86					Life Sciences	655	Body mass	15230	Leiden University Medical Center - LUMC	1614	Cameroon	348
1935	3	Konturek, S.J.	85					Cardiovascular Research	653	School child	14751	Universita degli Studi di Palermo	1609	Luxembourg	338
1934	5	Lippi, G.	85					European Journal of Cardio Thoracic Surgery	649	Human experiment	14710	Universita degli Studi di Catania	1595	Tanzania	338
1933	2	Nogueras, J.J.	85					Theriogenology	639	Correlation analysis	14617	Aarhus Universitet	1589	Belarus	330
1932	4	Colao, A.	85					Journal of Craniofacial Surgery	639	Sex difference	14601	Universite Paris Descartes	1548	Oman	310
1931	4	Friese, K.	85					Gastrointestinal Endoscopy	634	Enzyme activity	14423	Medical University of Lublin	1544	Sri Lanka	290
1930	3	Lang, N.P.	85					Nuclear Medicine Communications	634	Psychological aspect	14273	Universita degli Studi di Roma Tor Vergata	1543	Uganda	285
1929	1	Mercadante, S.	84					Archives Des Maladies Du Coeur Et Des Vaisseaux	627	Time	14239	Universita degli Studi di Pavia	1537	Senegal	278
1928	3	Zwolinska, D.	84					Journal of Pediatric Gastroenterology and Nutrition	626	Genetics	13986	University of Adelaide	1535	Azerbaijan	256
1927	3	Suzuki, Y.	84					Chest	622	Hypertension	13927	Universita degli Studi di Bari	1524	Ghana	244
1926	1	Pawlik, A.	83					Circulation	619	Clinical feature	13926	Universite de Montreal	1515	Nepal	240
1925	1	Gorska, M.	83					Acta Paediatrica International Journal of Paediatrics	619	Cross-Sectional Studies	13914	Universidade do Porto	1509	Burkina Faso	231
1924	2	Kumada, H.	83					Journal of the American Society of Echocardiography	610	Scoring system	13835	Utrecht University	1494	Sudan	229
1923	2	Morel, P.	83					Clinical Cancer Research	610	Rats, Wistar	13659	Technische Universitat Munchen	1492	Cote d'Ivoire	221
1922	1	Colombo, A.	83					Acta Anaesthesiologica Scandinavica	608	Sensitivity and specificity	13479	University of Sheffield	1485	Syrian Arab Republic	200
1921	2	Abbate, R.	83					Clinical Rheumatology	604	Quality of life	13385	Universitat Bern	1484	Philippines	184
1920	2	Lussi, A.	82					European Journal of Nuclear Medicine and Molecular Imaging	603	Age Factors	13320	Gazi Universitesi	1469	Germany (Democratic Republic, DDR)	183
1919	1	Safranow, K.	82					European Heart Journal	602	Genotype	13233	Istanbul Universitesi	1469	Costa Rica	177
1918	3	Chen, W.	81					Life Science Journal	597	Chemistry	13110	Ankara Universitesi	1462	Bahrain	175
1917	3	Pinheiro, A.L.B.	80					Journal of Ethnopharmacology	597	Severity of Illness Index	13076	Mayo Clinic	1458	Albania	173
1915	1	Di Paola, R.	80					Journal of Antimicrobial Chemotherapy	595	Statistics	12799	Universitetet i Bergen	1453	Russia	172
1914	2	Mori, M.	80					Clinical and Experimental Pharmacology and Physiology	594	Intermethod comparison	12745	Politecnico di Milano	1440	Czechoslovakia	169
1913	4	Lindhe, J.	79					Clinical Therapeutics	594	Gene expression	12448	Cardiff University	1436	Ecuador	168
1912	3	Zhang, W.	79					Journal of Dairy Science	592	Glucose	12277	Akademiska Sjukhuset	1420	Libyan Arab Jamahiriya	167
1911	1	Hofman, A.	79					Food Chemistry	589	Statistical significance	12139	Universitat Wien	1415	Malta	167
1910	2	Buhr, H.J.	79					International Journal of Cancer	584	Conference paper	12095	Uniwersytet Jagiellonski w Krakowie	1409	Puerto Rico	154
1909	2	Yen, C.F.	79					Rheumatology International	574	Polymerase chain reaction	12086	University of Western Australia	1404	Kazakhstan	146
1908	1	Skopinska-Rozewska, E.	79					Neuroscience	571	Analysis of Variance	12014	University of Leeds	1391	Zimbabwe	140
1907	1	Jurimae, T.	79					American Journal of Orthodontics and Dentofacial Orthopedics	567	Biological Markers	11958	Universitat de ValEncia	1377	Georgia	139
1902	1	Schwarz, F.	79					Biochemical and Biophysical Research Communications	565	Obesity	11937	University of Edinburgh	1375	Palestine	136
1900	2	Chyczewski, L.	78					Respiratory Medicine	559	Infant, Newborn	11926	Universitat Zurich	1373	Montenegro	131
1898	1	Gospodarek, E.	78					European Journal of Gastroenterology and Hepatology	557	Computer assisted tomography	11922	Seoul National University	1371	Armenia	121
		Nicolaides, K.H.	77					Atherosclerosis	557	Nuclear magnetic resonance imaging	11890	Universita degli Studi di Perugia	1367	Malawi	119
		Sugimachi, K.	77					Journal of Gastrointestinal Surgery	552	Prediction	11760	Universita degli Studi di Siena	1362	Trinidad and Tobago	118
		Darzi, A.	76					Ifmbe Proceedings	547	Dose-Response Relationship, Drug	11730	Norges Teknisk-Naturvitenskapelige Universitet	1361	Benin	117
		Zycinska, K.	76					Developmental Medicine and Child Neurology	546	Depression	11625	Universitat Leipzig	1350	Yemen	113
		Ikeda, K.	76					European Journal of Clinical Pharmacology	546	Hospitalization	11460	Rigshospitalet	1340	Mali	97
		Kobayashi, M.	76					Journal of Endocrinological Investigation	545	Cohort Studies	11340	Universidad de Granada	1339	Congo	95
		Piccione, G.	76					European Journal of Endocrinology	543	Inflammation	11254	Universidad Nacional Autonoma de Mexico	1338	Jamaica	90
		Arase, Y.	76					Gidrotekhnicheskoe Stroitel Stvo	540	Newborn	11145	Ita-Suomen yliopisto	1338	Zambia	85
		Eastell, R.	76					Annals of Surgical Oncology	539	Diabetes mellitus	11098	Ege Universitesi	1337	Botswana	84
		Andersson, G.	76					Pediatrics International	538	Predictive Value of Tests	11072	University of Nottingham	1335	Moldova	79
		Omata, M.	75					Scandinavian Journal of Caring Sciences	535	Histology	11068	Hospital Clinic Barcelona	1328	Togo	77
		Wang, T.	75					American Journal of Surgery	534	Postoperative complication	11064	Universitat Bonn	1323	Cambodia	75
		Demkow, U.	75					Metabolism Clinical and Experimental	534	Cells, Cultured	11028	Shanghai Jiaotong University	1312	Bolivia	74
		Casuccio, A.	75					Medicinski Pregled	530	Cancer staging	11003	Wageningen University and Research Centre	1289	Mongolia	74
		Opolski, G.	74					Journal of Affective Disorders	529	Disease course	10879	Rheinisch-Westfalische Technische Hochschule Aachen	1282	Madagascar	70
		Pompili, M.	73					Colorectal Disease	528	Messenger RNA	10779	University of Glasgow	1278	Guadeloupe	65
		Perrotti, V.	73					Osteoporosis International	527	Enzyme linked immunosorbent assay	10771	Universitat Tubingen	1277	Monaco	65
		Morice, P.	72					Arthritis and Rheumatism	517	Support, Non-U.S. Gov't	10771	Universitssjukhuset i Lund	1272	Mauritius	63
		Reglodi, D.	72					BMC Cancer	508	Evaluation	10771	University of Liverpool	1272	Mozambique	61
		Lee, Y.H.	71					Journal of Neurosurgery	508	Cohort analysis	10746	The University of British Columbia	1266	Paraguay	59
		Poynard, T.	71					Orvosi Hetilap	507	Surgical technique	10708	University of Ljubljana	1264	Uzbekistan	58
		Jorgensen, T.	71					Molecular Medicine Reports	504	Diagnostic accuracy	10660	Universitat Gottingen	1258	Macao	57
		Talley, N.J.	71					European Journal of Obstetrics Gynecology and Reproductive Biology	499	Apoptosis	10521	Kyushu University	1254	Panama	55
		Romero, R.	70					Pediatria Polska	493	Cross-sectional study	10506	Tel Aviv University, Sackler Faculty of Medicine	1247	Grenada	53
		Schuler, G.	70					Biomed Research International	490	Statistical analysis	10405	Sahlgrenska Academy	1246	Niger	50
		La Torre, G.	70					International Journal of Colorectal Disease	489	Dose response	10369	Johannes Gutenberg Universitat Mainz	1242	Guatemala	48
		Tanaka, M.	69					American Heart Journal	485	Liver	10341	Universita degli Studi di Parma	1223	Namibia	46
		Tack, J.	69					Biomaterials	479	Insulin	10287	Helse Bergen Haukeland University Hospital	1223	Liechtenstein	45
		Erbel, R.	68					European Journal of Surgical Oncology	473	Cell proliferation	10170	University of G. d'Annunzio Chieti and Pescara	1221	Gabon	45
		Dugall, M.	68					Gastroenterologie Clinique Et Biologique	471	Cancer survival	10143	University of California, San Francisco	1218	Rwanda	44
		Abdollahi, M.	67					Histopathology	469	Rats, Sprague-Dawley	9975	University of Bristol	1216	El Salvador	42
		Schliephake, H.	67					Journal of Medical Virology	466	Postoperative Complications	9727	Seconda Universita degli Studi di Napoli	1205	Gambia	42
		Rosenberg, J.	67					Georgian Medical News	456	Smoking	9626	Heinrich Heine Universitat	1196	Greenland	41
		Hohenberger, W.	67					BMC Health Services Research	449	Algorithms	9428	Universitatsklinikum Hamburg-Eppendorf und Medizinische Fakultat	1195	Brunei Darussalam	40
		Gasbarrini, A.	66					Circulation Journal	442	Comorbidity	9423	Newcastle University, United Kingdom	1195	Laos	37
		Happell, B.	66					European Journal of Vascular and Endovascular Surgery	428	Body weight	9380	Peking University	1193	Nicaragua	37
		Girardi, P.	66					Annals of Oncology	419	Computer simulation	9308	McGill University	1191	Papua New Guinea	36
		Padovani, A.	65					Thrombosis and Haemostasis	418	Middle Age	9164	Helsinki University Central Hospital	1183	Kyrgyzstan	33
		Tomei, F.	65					Pediatric Surgery International	415	RNA, Messenger	9145	Universitat zu Koln	1172	Swaziland	33
		Fava, G.A.	64					Oncology Letters	414	Protein blood level	9128	University of Tokyo	1172	Fiji	31
		Remzi, F.H.	64					Journal of Thoracic and Cardiovascular Surgery	408	Risk Assessment	9074	Universita degli Studi di Verona	1163	Myanmar	29
		Wang, H.L.	64					Tumor Biology	355	Echography	9052	Arhus Universitetshospital	1160	New Caledonia	29
		Innamorati, M.	64					Chinese German Journal of Clinical Oncology	352	Magnetic Resonance Imaging	9004	Universita Politecnica delle Marche	1157	Angola	27
		Duvillard, P.	63					Conference Proceedings Annual International Conference of the IEEE Engineering in Medicine and Biology Society IEEE Engineering in Medicine and Biology Society Conference	348	Sex Factors	8884	The University of Hong Kong	1154	French Polynesia	27
		Emery, P.	62					Zhongguo Shi Yan Xue Ye Xue Za Zhi Zhongguo Bing Li Sheng Li Xue Hui Journal of Experimental Hematology Chinese Association of Pathophysiology	342	Exercise	8863	University of Tehran	1141	Reunion	25
		Brenner, H.	61					Annual International Conference of the IEEE Engineering in Medicine and Biology Proceedings	341	Oxidative stress	8804	Universita degli Studi di Modena e Reggio Emilia	1128	Martinique	24
		Chiba, T.	60					Journal of Cancer Research and Clinical Oncology	328	Nucleotide sequence	8759	Massachusetts General Hospital	1127	Dominican Republic	24
		Wiltfang, J.	59					Cochrane Database of Systematic Reviews Online	300	Quality of Life	8734	Kyoto University	1124	Honduras	23
		Undefined	1090					Undefined	1677	Quantitative analysis	8728	Akademia Medyczna w Gdansku	1118	Barbados	22
