# Supplementary material for: A surge of p-values between 0.041 and 0.049 in recent decades (but negative results are increasing rapidly too)
Source: PeerJ. 2015 Jan 22;3:e733. doi: 10.7717/peerj.733 (PMC4312079; doi:10.7717/peerj.733)
Supplement: Supplemental Information [file peerj-03-733-s007.zip › Supplementary material/Searches_15_nov_2014/058.csv]

Scopus refine results values
Your query : (ABS("our aim"))
Number of results : 46047
YEAR		AUTHOR NAME		SUBJECT AREA		DOCUMENT TYPE		SOURCE TITLE		KEYWORD		AFFILIATION		COUNTRY		SOURCE TYPE		LANGUAGE
2015	26	Harding, R.	82	Agricultural and Biological Sciences	3114	Article	38375	Plos One	555	Article	29372	Inserm	475	United States	8446	Journals	42038	English	43109
2014	4234	Sarr, M.G.	72	Arts and Humanities	581	Conference Paper	4394	Lecture Notes in Computer Science Including Subseries Lecture Notes in Artificial Intelligence and Lecture Notes in Bioinformatics	429	Human	25774	Mayo Clinic	440	United Kingdom	4896	Conference Proceedings	2956	Spanish	1085
2013	4670	Gores, G.J.	62	Biochemistry, Genetics and Molecular Biology	8238	Review	2026	Astronomy and Astrophysics	381	Humans	22198	Helsingin Yliopisto	393	France	3761	Book Series	852	French	581
2012	4330	Camilleri, M.	60	Business, Management and Accounting	344	Article in Press	833	American Journal of Gastroenterology	290	Female	20605	UCL	341	Spain	3444	Books	171	Turkish	376
2011	3832	Zinsmeister, A.R.	58	Chemical Engineering	494	Book Chapter	142	Lancet	287	Male	20041	Universidade de Sao Paulo - USP	340	Germany	3171	Trade Publications	20	German	296
2010	3536	Thompson, J.S.	49	Chemistry	676	Short Survey	50	American Journal of Neuroradiology	247	Priority journal	17304	Karolinska Institutet	325	Italy	3161	Reports	2	Portuguese	211
2009	3294	Hooper, S.B.	46	Computer Science	3302	Note	32	Digestive Diseases and Sciences	246	Adult	16469	VA Medical Center	310	Australia	1920	Undefined	8	Italian	196
2008	2838	Malagelada, J.R.	41	Decision Sciences	377	Letter	23	Proceedings of SPIE the International Society for Optical Engineering	170	Controlled study	16081	Helsinki University Central Hospital	305	Turkey	1823			Hungarian	101
2007	2633	Miranville, A.	41	Dentistry	521	Editorial	22	American Journal of Obstetrics and Gynecology	163	Middle Aged	10842	Erasmus University Medical Center	267	Japan	1769			Chinese	93
2006	2256	Shimomura, T.	34	Earth and Planetary Sciences	1117	Book	16	Transplantation Proceedings	156	Major clinical study	10171	University of Sydney	263	Netherlands	1711			Japanese	83
2005	2064	Tulassay, Z.	34	Economics, Econometrics and Finance	264	Conference Review	2	Gastroenterology	141	Aged	9702	University of Cambridge	256	Canada	1681			Czech	46
2004	1742	Mizuta, Y.	34	Energy	148	Erratum	2	American Journal of Physiology Gastrointestinal and Liver Physiology	140	Clinical article	5719	Semmelweis Egyetem	251	Sweden	1578			Bulgarian	40
2003	1539	Greenough, A.	32	Engineering	2976	Report	2	Family Practice	140	Nonhuman	5504	Karolinska University Hospital	249	China	1538			Polish	39
2002	1334	Bronk, S.F.	32	Environmental Science	1466	Undefined	128	Scandinavian Journal of Gastroenterology	137	Animals	5010	Universita degli Studi di Roma La Sapienza	249	Finland	1292			Croatian	33
2001	1152	Zamorano, J.	30	Health Professions	1072			Journal of Clinical Endocrinology and Metabolism	133	Adolescent	4791	University of Oxford	242	Brazil	1184			Danish	30
2000	1051	Neuvonen, P.J.	30	Immunology and Microbiology	1938			Diabetologia	131	Child	3328	CNRS Centre National de la Recherche Scientifique	237	Switzerland	949			Norwegian	29
1999	984	Artuch, R.	29	Materials Science	698			International Journal of Cancer	127	Aged, 80 and over	3160	University of Toronto	234	Hungary	918			Serbian	23
1998	808	Macaya, C.	27	Mathematics	2492			Journal of Hepatology	125	Animal experiment	3093	Monash University	231	India	818			Russian	21
1997	797	Azpiroz, F.	27	Medicine	28133			Neurogastroenterology and Motility	122	Follow up	2923	King's College London	227	Belgium	792			Slovak	20
1996	649	Gisbert, J.P.	25	Multidisciplinary	106			British Journal of Oral and Maxillofacial Surgery	122	Retrospective Studies	2862	Universitat de Barcelona	221	Denmark	756			Dutch	19
1995	403	Almeria, C.	25	Neuroscience	2517			Journal of Bone and Joint Surgery Series B	121	Treatment Outcome	2660	Universite Pierre et Marie Curie	218	Israel	686			Korean	19
1994	305	Davenport, A.P.	24	Nursing	992			Stroke	113	Human tissue	2629	University of Melbourne	215	Greece	613			Slovene	14
1993	275	Corella, D.	24	Pharmacology, Toxicology and Pharmaceutics	1650			Hepatology	109	Risk Factors	2539	Imperial College London	207	Norway	588			Romanian	13
1992	198	Tack, J.	23	Physics and Astronomy	1939			American Journal of Roentgenology	108	Middle aged	2498	Lunds Universitet	206	Poland	543			Persian	12
1991	149	Lakatos, P.L.	23	Psychology	1104			Journal of Biogeography	102	Unclassified drug	2472	Alma Mater Studiorum Universita di Bologna	203	Austria	508			Arabic	7
1990	136	Burton, D.	22	Social Sciences	1734			Human Reproduction	100	Animal tissue	2314	Academic Medical Centre, University of Amsterdam	199	Portugal	506			Greek	6
1989	105	Shaker, R.	22	Veterinary	227			Journal of Rheumatology	98	Clinical trial	2252	Universite Paris Descartes	197	Taiwan	474			Swedish	6
1988	78	Pemberton, J.H.	22	Undefined	514			Pediatrics	95	Human cell	2194	Universita degli Studi di Padova	195	Argentina	448			Lithuanian	5
1987	83	Kelly, K.A.	22					Revista De Neurologia	95	Prospective Studies	2183	University Medical Center Utrecht	190	South Korea	447			Bosnian	3
1986	69	Zin, W.A.	22					Inflammatory Bowel Diseases	88	Young Adult	2163	Universita degli Studi di Milano	185	Iran	406			Hebrew	3
1985	85	Backman, J.T.	21					American Journal of Clinical Nutrition	87	Risk factor	2154	University of Manchester	184	Mexico	385			Icelandic	2
1984	47	Nardi, A.E.	21					Revista Espanola De Cardiologia	87	Treatment outcome	2141	Ita-Suomen yliopisto	173	Czech Republic	353			Estonian	2
1983	61	Rodrigo, J.L.	21					Journal of the American Academy of Dermatology	80	Retrospective study	2123	Universitetet i Oslo	172	New Zealand	336			Finnish	2
1982	42	Cock, M.L.	21					Journal of Surgical Research	78	Protein expression	2116	Universidad Autonoma de Barcelona	169	Ireland	314			Ukrainian	2
1981	37	Martinez-Gonzalez, M.A.	20					Journal of the American College of Cardiology	76	Animal model	2092	University of New South Wales UNSW Australia	169	Chile	269			Azerbaidzhani	1
1980	30	Patel, T.	20					Journal of Gastrointestinal Surgery	73	Time Factors	2086	Ludwig-Maximilians-Universitat Munchen	166	Romania	259			Catalan	1
1979	21	Fairley, C.K.	20					BMC Public Health	73	Prognosis	1964	Uppsala Universitet	164	Egypt	254
1978	18	Hancock, E.R.	20					American Journal of Orthodontics and Dentofacial Orthopedics	72	Rat	1960	Universidade do Porto	164	South Africa	213
1977	20	Bai, J.C.	19					British Journal of Cancer	71	Rats	1868	Leiden University Medical Center - LUMC	161	Russian Federation	200
1976	12	Czaja, A.J.	19					Neuroradiology	71	Follow-Up Studies	1853	Turun yliopisto	160	Slovenia	189
1975	14	Iglesias, P.	19					Gastrointestinal Endoscopy	71	Disease severity	1789	Oulun Yliopisto	160	Saudi Arabia	188
1974	8	Przyklenk, K.	19					European Urology	69	Comparative study	1715	Harvard Medical School	159	Singapore	179
1973	8	Ohno, T.	19					Diabetes Care	68	Review	1702	Tel Aviv University, Sackler Faculty of Medicine	159	Tunisia	167
1972	7	Fernandez-De-Las-Penas, C.	18					Gut	68	Prospective study	1698	Radboud University Nijmegen Medical Centre	153	Croatia	159
1971	5	Nascimento, I.	18					European Journal of Gastroenterology and Hepatology	68	Prevalence	1685	Kobenhavns Universitet	151	Hong Kong	150
1970	9	Nyren, O.	18					Anticancer Research	67	Child, Preschool	1677	Universitair Medisch Centrum Groningen	147	Slovakia	120
1969	8	Rao, S.S.C.	18					Hepato Gastroenterology	67	Immunohistochemistry	1665	University of Queensland	147	Serbia	118
1968	7	Egido, J.	18					Cardiovascular Research	67	Disease association	1619	University of Washington Seattle	146	Algeria	106
1967	4	Urcelay, E.	18					European Journal of Neurology	67	Infant	1598	Universita degli Studi di Torino	143	Malaysia	105
1966	1	Manoharan, S.	18					Journal of Emergency Medicine	66	Animal	1580	University of California, San Francisco	142	Estonia	88
1965	3	Baricz, A.	18					Clinical Chemistry	66	Controlled clinical trial	1575	University of Bristol	139	Thailand	85
1964	2	Bharucha, A.E.	18					Clinical Cancer Research	65	Methodology	1558	Universita degli Studi di Firenze	138	Colombia	82
1963	4	Molnar, B.	18					Surgery	63	Animal cell	1510	VU University Medical Center	134	Pakistan	80
1962	3	Boros, M.	18					Transplantation	62	Mouse	1496	Massachusetts General Hospital	134	Morocco	78
1961	2	Lindor, K.D.	18					Pediatric Research	61	Questionnaire	1487	The University of British Columbia	132	Bulgaria	68
1960	3	Surdacki, A.	18					Atherosclerosis	61	Mortality	1463	Charles University in Prague	131	Ukraine	49
1959	5	Selgas, R.	18					Pediatric Pulmonology	61	Mice	1463	University of Sheffield	130	Lebanon	48
1958	1	Valenca, A.M.	18					Clinical Endocrinology	60	Metabolism	1442	The University of North Carolina at Chapel Hill	130	Nigeria	46
1957	4	Vilaseca, M.A.	18					Nephrology Dialysis Transplantation	60	Randomized controlled trial	1424	Aarhus Universitet	130	Uruguay	43
1955	1	Parrilla, P.	17					Biochemical and Biophysical Research Communications	60	Pregnancy	1406	University of Birmingham	129	Jordan	38
1954	1	Puhan, M.A.	17					International Journal of Cardiology	58	Drug effect	1376	Charite - Universitatsmedizin Berlin	129	United Arab Emirates	35
1952	1	Coto, E.	17					Medicina Clinica	58	Case-Control Studies	1362	University of Athens	129	Kenya	33
1949	1	Lopez-Miranda, J.	17					Head and Neck	58	Outcome assessment	1361	McGill University	128	Iceland	33
1943	1	Eriksson, J.G.	17					Journal of Nutrition	58	Risk assessment	1296	Universite de Montreal	128	Cuba	32
1936	1	Baykan, B.	17					Aip Conference Proceedings	57	Cohort analysis	1282	Katholieke Universiteit Leuven	126	Lithuania	32
		Lang, R.M.	17					Journal of Affective Disorders	57	Questionnaires	1266	Hospital Clinic Barcelona	124	Venezuela	28
		Wolk, A.	17					Journal of Gastroenterology and Hepatology Australia	57	Genotype	1217	Hospital Clinico San Carlos de Madrid	124	Cyprus	26
		Perez-Martinez, P.	16					Journal of Pediatric Surgery	55	Histopathology	1210	Universitat de ValEncia	123	Kuwait	26
		Niemi, M.	16					European Respiratory Journal	54	Cohort Studies	1190	Medizinische Universitat Wien	123	Bangladesh	25
		Neuvonen, M.	16					Chest	54	Incidence	1180	Hospital Universitari Vall d'Hebron	123	Indonesia	23
		Maurino, E.	16					American Journal of Physiology Heart and Circulatory Physiology	53	Sensitivity and Specificity	1172	Universita degli Studi di Napoli Federico II	123	Cameroon	22
		Vazquez, H.	16					Circulation	53	Body mass	1170	Universidade Federal do Rio de Janeiro	122	Yugoslavia	22
		Blanco, M.	16					Annals of Surgical Oncology	53	Physiology	1147	Universidad Autonoma de Madrid	122	Sri Lanka	21
		Diaz-Rubio, M.	16					Histopathology	52	Preschool child	1128	University of Edinburgh	122	Viet Nam	21
		Duenes, J.A.	16					Diseases of the Colon and Rectum	51	Pathology	1123	Cleveland Clinic Foundation	121	Luxembourg	20
		Tsai, F.J.	16					Journal of Allergy and Clinical Immunology	51	Clinical feature	1102	Linkopings universitet	120	Philippines	19
		Larson, D.W.	16					Critical Care	51	School child	1097	Brigham and Women's Hospital	119	Burkina Faso	19
		Perez-Jimenez, F.	16					Journal of Physiology	51	Reproducibility of Results	1090	Universitat Heidelberg	119	Oman	17
		Caiani, E.G.	16					Obesity Surgery	50	Normal human	1081	Universite Paris 7- Denis Diderot	118	Tanzania	17
		Badimon, L.	16					Clinical Gastroenterology and Hepatology	50	Nuclear magnetic resonance imaging	1073	University of California, San Diego	118	Peru	17
		Phillips, S.F.	16					Acta Horticulturae	50	Genetics	1053	Szegedi Tudomanyegyetem	117	Albania	16
		Bonovas, S.	15					International Urogynecology Journal and Pelvic Floor Dysfunction	50	Scoring system	1037	Universite Paris-Sud XI	116	Bosnia and Herzegovina	16
		Sobrino, T.	15					Journal of Pediatric Gastroenterology and Nutrition	49	Drug efficacy	1036	Tehran University of Medical Sciences	116	Latvia	15
		El-Ahmady, A.E.	15					Anesthesia and Analgesia	49	Severity of Illness Index	1034	University of Leeds	115	Puerto Rico	15
		Ruiz-Ortega, M.	15					Annals of Thoracic Surgery	49	Infant, Newborn	1024	University of Glasgow	114	Uganda	15
		Leader, I.	15					American Journal of Cardiology	48	Gene expression	1024	Universidade Federal de Sao Paulo	114	Sudan	15
		Lind, L.	15					Journal of Applied Physiology	48	Correlation analysis	1015	Tel Aviv University	113	Macedonia	14
		Kuc, R.E.	15					European Heart Journal	48	Predictive Value of Tests	1004	Newcastle University, United Kingdom	113	Qatar	13
		Czlonkowska, A.	15					ACM International Conference Proceeding Series	48	Age	973	Universita degli Studi di Genova	112	Senegal	13
		Werneburg, N.W.	15					Journal of Clinical Gastroenterology	48	Sensitivity and specificity	969	Universita di Pisa	112	Ghana	12
		Arnqvist, H.J.	15					European Journal of Endocrinology	48	Hypertension	956	Maastricht University	111	Mali	12
		Pajares, J.M.	15					Clinica Chimica Acta	48	Pathophysiology	955	Technische Universitat Munchen	111	Iraq	12
		Lopes, F.L.	15					Soil Biology and Biochemistry	47	Prediction	952	Consiglio Nazionale delle Ricerche	111	Ethiopia	11
		Wallace, M.J.	15					FASEB Journal	47	Cross-Sectional Studies	952	University of Calgary	109	Syrian Arab Republic	10
		Van Dishoeck, E.F.	15					Thrombosis Research	47	Biological Markers	926	University of Liverpool	109	Mozambique	10
		Sharkey, K.A.	15					International Orthopaedics	47	Sex difference	920	University Hospital of Tampere	108	Cote d'Ivoire	10
		Thomas, C.K.	14					Journal of Neurology	47	Inflammation	915	Arhus Universitetshospital	108	Nepal	10
		Chen, W.C.	14					Plant and Soil	46	Obesity	896	University Central Hospital Kuopio	107	Ecuador	10
		Ramirez, P.	14					Environmental Health Perspectives	46	Algorithms	892	Mayo Medical School	107	Costa Rica	9
		Montaner, J.	14					Monthly Notices of the Royal Astronomical Society	46	Enzyme activity	878	Universidad Complutense de Madrid	107	Georgia	9
		Arendt-Nielsen, L.	14					Journal of Nuclear Medicine	46	Disease course	856	Debreceni Egyetem	105	Armenia	9
		Mezzasalma, M.A.	14					British Journal of Nutrition	46	Age Factors	850	University of Nottingham	105	Malawi	8
		Lehtimaki, T.	14					Archives of Gynecology and Obstetrics	46	Glucose	844	Helse Bergen Haukeland University Hospital	105	Jamaica	8
		Kaszaki, J.	14					American Journal of Physiology Endocrinology and Metabolism	45	Hospitalization	844	McMaster University	105	Zimbabwe	8
		Ivanov, S.	14					Journal of Thoracic and Cardiovascular Surgery	45	Messenger RNA	835	Universitat Zurich	104	Gambia	7
		Martinez, A.	14					Allergy European Journal of Allergy and Clinical Immunology	45	Intermethod comparison	833	Duke University School of Medicine	103	Panama	7
		Knuutila, S.	14					Thrombosis and Haemostasis	44	Blood	831	University of Adelaide	103	Gabon	7
		Rafajlowicz, E.	14					Asian Pacific Journal of Cancer Prevention	44	Phenotype	823	Universita degli Studi di Roma Tor Vergata	101	Benin	7
		Angulo, P.	14					Breast Cancer Research and Treatment	44	Diagnostic accuracy	822	Universidad Nacional Autonoma de Mexico	101	Yemen	7
		Graham, D.Y.	14					Diabetes	44	Polymerase chain reaction	821	University of Pennsylvania	100	Bahrain	7
		Plebani, M.	14					World Journal of Surgery	43	Newborn	819	Hospital Universitario La Paz	100	Guinea	6
		Tanne, D.	14					Arteriosclerosis Thrombosis and Vascular Biology	43	Magnetic Resonance Imaging	818	Cardiff University	99	Guatemala	6
		Lakatos, L.	14					European Archives of Oto Rhino Laryngology	43	Diabetes mellitus	810	Umea universitet	99	Namibia	6
		Restrepo, M.I.	14					Journal of Biological Chemistry	43	Human experiment	810	Universita Cattolica del Sacro Cuore, Rome	99	Malta	6
		Sardanelli, F.	14					BMC Health Services Research	43	Insulin	792	Baylor College of Medicine	97	El Salvador	5
		Quigley, E.M.M.	14					Liver International	43	Computer assisted tomography	789	University of Pittsburgh	97	Libyan Arab Jamahiriya	5
		Holst, J.J.	14					Acta Anaesthesiologica Scandinavica	42	Comorbidity	787	Hospital for Sick Children University of Toronto	97	Madagascar	5
		Cima, R.R.	13					BMC Cancer	42	In vitro study	776	University of Western Australia	97	Nicaragua	5
		Niveloni, S.	13					Pediatric Surgery International	42	Statistical significance	761	Rigshospitalet	96	Papua New Guinea	5
		Dani, C.	13					American Heart Journal	42	Apoptosis	738	Hopital Pitie Salpetriere	96	Dominican Republic	5
		Davalos, A.	13					Journal of Mathematical Analysis and Applications	41	Case report	733	Australian National University	95	Azerbaijan	4
		Diez, J.J.	13					Cell and Tissue Research	41	Cells, Cultured	728	Western University	95	Angola	4
		Tuomilehto, J.	13					Colorectal Disease	41	Nucleotide sequence	726	Utrecht University	94	Fiji	4
		Henning, T.	13					Metabolism Clinical and Experimental	41	Animalia	721	Norges Teknisk-Naturvitenskapelige Universitet	94	Brunei Darussalam	3
		Sipos, F.	13					Circulation Research	41	Smoking	718	Goteborgs Universitet	94	Paraguay	3
		Papp, J.	13					Life Sciences	41	Quality of life	715	Universidad de Buenos Aires	93	Greenland	3
		MacNeil, S.	13					Gynecologic Oncology	40	RNA, Messenger	710	Stanford University	93	Belarus	3
		Wong, K.K.	13					Astrophysical Journal	40	Liver	698	Akademiska Sjukhuset	93	Germany (Democratic Republic, DDR)	3
		Tinahones, F.J.	13					British Journal of Pharmacology	40	Risk Assessment	696	Istanbul Universitesi	93	Botswana	3
		Kallmes, D.F.	13					Acta Obstetricia Et Gynecologica Scandinavica	40	Cancer staging	691	University of Alberta	93	Zambia	3
		Stephens, J.W.	13					Hypertension	40	Cell proliferation	677	University of Southampton	92	Mauritius	3
		Smecuol, E.	13					Osteoporosis International	39	Cross-sectional study	676	Universidad de Granada	92	Palestine	3
		Rutgeerts, P.	13					Ultrasound in Medicine and Biology	39	Cancer survival	676	Universitetet i Bergen	92	Monaco	3
		Cicero, A.F.G.	13					Bone	39	Disease Models, Animal	672	Johns Hopkins University	91	Mongolia	3
		Hanson, R.B.	13					Journal of Clinical Oncology	39	Protein blood level	665	University Michigan Ann Arbor	90	Trinidad and Tobago	3
		Pineda, M.	13					Surgical Endoscopy and Other Interventional Techniques	39	Enzyme linked immunosorbent assay	664	Hopitaux universitaires de Geneve	89	Faroe Islands	3
		Ezzati, M.	13					Cerebrovascular Diseases	39	Postoperative complication	663	Sahlgrenska Universitetssjukhuset	89	Uzbekistan	3
		Haberal, M.	13					Brain Research	38	United States	658	Harvard School of Public Health	89	New Caledonia	3
		Veres, G.	13					Nutrition Metabolism and Cardiovascular Diseases	38	Diagnostic value	658	Chaim Sheba Medical Center Israel	88	Czechoslovakia	3
		Dozois, E.J.	13					American Journal of Surgery	38	Conference paper	656	Oulu University Hospital	88	Laos	2
		Freire, R.C.	12					Epilepsia	38	Time	652	UniversitatsSpital Zurich	87	Bolivia	2
		Kajantie, E.	12					Endoscopy	38	Rats, Wistar	650	University of California, Los Angeles	87	Bahamas	2
		Mortensen, E.M.	12					Neurology	38	Statistical analysis	648	Eidgenossische Technische Hochschule Zurich	86	Russia	2
		Molnar, T.	12					Investigative Ophthalmology and Visual Science	38	Surgical technique	641	London School of Hygiene & Tropical Medicine	85	Haiti	2
		Whang-Peng, J.	12					Journal of Gastroenterology	37	Depression	637	Universitat Gottingen	85	Guadeloupe	2
		Tjonneland, A.	12					European Journal of Clinical Pharmacology	37	Brain	621	Istanbul Tip Fakultesi	84	Kazakhstan	2
		Dimitriou, G.	12					Liver Transplantation	37	Signal transduction	620	Universitat Tubingen	84	Grenada	2
		Humphries, S.E.	12					Clinical and Experimental Rheumatology	37	Quantitative analysis	616	University of Tokyo	84	Montenegro	2
		Dubiel, J.S.	12					American Journal of Physiology Regulatory Integrative and Comparative Physiology	37	Postoperative Complications	612	Universitat Wien	84	Afghanistan	2
		Krenacs, T.	12					Respiratory Medicine	37	Rats, Sprague-Dawley	612	University of Minnesota Twin Cities	84	Congo	2
		Brookes, P.C.	12					Journal of the Neurological Sciences	37	Age distribution	611	Friedrich-Alexander-Universität Erlangen-Nürnberg	83	Andorra	1
		Portoles, O.	12					Psychological Medicine	37	Reverse transcription polymerase chain reaction	610	David Geffen School of Medicine at UCLA	83	Liechtenstein	1
		Testa, R.	12					European Journal of Pediatrics	37	Dose-Response Relationship, Drug	609	Malmo University Hospital	83	Rwanda	1
		de la Concha, E.G.	12					European Journal of Surgical Oncology	36	Statistics	609	Universitat Bonn	82	Guinea-Bissau	1
		Porto, L.C.	12					Ceur Workshop Proceedings	36	Image analysis	607	University of Texas M. D. Anderson Cancer Center	81	Macao	1
		Behrns, K.E.	12					Archivos De Bronconeumologia	36	Analysis of Variance	597	Hacettepe Universitesi	81	Seychelles	1
		Herrick, A.L.	12					Health Care for Women International	36	Western blotting	592	Medizinische Hochschule Hannover MHH	81	French Southern Territories	1
		Buchler, M.W.	12					European Radiology	36	Tumor necrosis factor alpha	587	University of Florida	80	Swaziland	1
		Rodriguez-Yanez, M.	12					Neuroimage	36	Body weight	587	Universite Claude Bernard Lyon 1	79	Netherlands Antilles	1
		Undefined	19					Undefined	15	Histology	586	University of Chicago	79	Kyrgyzstan	1
