# Supplementary material for: A surge of p-values between 0.041 and 0.049 in recent decades (but negative results are increasing rapidly too)
Source: PeerJ. 2015 Jan 22;3:e733. doi: 10.7717/peerj.733 (PMC4312079; doi:10.7717/peerj.733)
Supplement: Supplemental Information [file peerj-03-733-s007.zip › Supplementary material/Searches_15_nov_2014/059.csv]

Scopus refine results values
Your query : (ABS("results showed that"))
Number of results : 425500
YEAR		AUTHOR NAME		SUBJECT AREA		DOCUMENT TYPE		SOURCE TITLE		KEYWORD		AFFILIATION		COUNTRY		SOURCE TYPE		LANGUAGE
2015	490	Li, W.	597	Agricultural and Biological Sciences	67599	Article	351960	Advanced Materials Research	8910	Article	146826	Chinese Academy of Sciences	6245	China	165037	Journals	368112	English	339872
2014	40390	Liu, W.	317	Arts and Humanities	3460	Conference Paper	60334	Applied Mechanics and Materials	2975	Human	73222	Zhejiang University	5447	United States	53180	Conference Proceedings	34372	Chinese	71496
2013	47139	Wang, W.	308	Biochemistry, Genetics and Molecular Biology	56435	Article in Press	4745	Nongye Gongcheng Xuebao Transactions of the Chinese Society of Agricultural Engineering	2935	Controlled study	61779	Tsinghua University	3870	Japan	23062	Book Series	20425	Portuguese	4003
2012	42833	Wang, Y.	279	Business, Management and Accounting	5271	Review	3707	Chinese Journal of Applied Ecology	2159	Male	59368	Harbin Institute of Technology	3105	Iran	14244	Trade Publications	1803	Japanese	3477
2011	40137	Zhang, W.	267	Chemical Engineering	38687	Book Chapter	492	Zhongguo Shi Yan Xue Ye Xue Za Zhi Zhongguo Bing Li Sheng Li Xue Hui Journal of Experimental Hematology Chinese Association of Pathophysiology	2130	Humans	53623	Huazhong University of Science and Technology	3089	United Kingdom	12496	Books	689	Spanish	2544
2010	32821	Wang, F.	255	Chemistry	45948	Note	165	Plos One	2091	Female	52261	Graduate University of Chinese Academy of Sciences	3082	Taiwan	12371	Reports	60	French	1378
2009	28210	Li, H.	232	Computer Science	20210	Short Survey	98	Shengtai Xuebao Acta Ecologica Sinica	1959	Priority journal	49835	Sichuan University	3015	Brazil	12289	Undefined	39	German	1125
2008	24397	Chen, W.	218	Decision Sciences	1540	Letter	96	Journal of Applied Polymer Science	1920	Nonhuman	47717	China Agricultural University	2902	Canada	11050			Turkish	671
2007	21694	Li, L.	211	Dentistry	3420	Report	60	Proceedings of SPIE the International Society for Optical Engineering	1912	Animals	37751	South China University of Technology	2857	South Korea	10350			Korean	642
2006	18490	Li, H.	204	Earth and Planetary Sciences	14573	Book	23	Huanjing Kexue Environmental Science	1888	Adult	36175	Shanghai Jiaotong University	2823	France	9924			Italian	517
2005	15513	Wang, T.	202	Economics, Econometrics and Finance	1087	Abstract Report	17	Acta Horticulturae	1685	Animal experiment	22684	Northeastern University China	2737	Italy	8306			Russian	474
2004	11768	Wang, Y.	194	Energy	14747	Conference Review	11	Key Engineering Materials	1634	Animal	20642	Daneshgahe Azad Eslami	2713	Spain	7607			Polish	432
2003	11501	Wang, L.	191	Engineering	95561	Editorial	10	Dongbei Daxue Xuebao Journal of Northeastern University	1603	Unclassified drug	19706	Universidade de Sao Paulo - USP	2674	Turkey	7329			Persian	372
2002	11273	Liu, H.	189	Environmental Science	46617	Erratum	8	Materials Science Forum	1440	Rat	17984	Jilin University	2375	India	7184			Croatian	285
2001	9168	Wang, J.	180	Health Professions	5202	Business Article	6	Gongneng Cailiao Journal of Functional Materials	1342	Metabolism	15644	Tianjin University	2301	Germany	7142			Arabic	163
2000	7850	Li, P.	175	Immunology and Microbiology	16289	Undefined	3768	Guang Pu Xue Yu Guang Pu Fen Xi Spectroscopy and Spectral Analysis	1261	Rats	15528	Peking University	2148	Australia	6317			Czech	131
1999	7210	Wang, Q.	174	Materials Science	61317			Nongye Jixie Xuebao Transactions of the Chinese Society of Agricultural Machinery	1142	Middle Aged	14577	Central South University China	2020	Malaysia	5698			Serbian	123
1998	6406	Li, N.	174	Mathematics	7463			Journal of Agricultural and Food Chemistry	1063	Aged	14346	Shandong University	1961	Netherlands	4889			Bulgarian	108
1997	6235	Wang, Y.	171	Medicine	78084			Journal of Hazardous Materials	1062	Scanning electron microscopy	14297	Tongji University	1959	Sweden	4651			Malay	82
1996	5515	Li, P.	168	Multidisciplinary	3940			Lecture Notes in Computer Science Including Subseries Lecture Notes in Artificial Intelligence and Lecture Notes in Bioinformatics	1035	Animal tissue	14280	University of Tehran	1902	Egypt	3920			Dutch	78
1995	4099	Shek, D.T.L.	163	Neuroscience	13684			Bioresource Technology	975	Mouse	12932	University of Science and Technology Beijing	1891	Hong Kong	3919			Thai	76
1994	3869	Wu, W.	163	Nursing	3797			Zhendong Yu Chongji Journal of Vibration and Shock	959	Adolescent	12687	Sun Yat-Sen University	1855	Thailand	3826			Slovene	67
1993	3140	Liu, T.	163	Pharmacology, Toxicology and Pharmaceutics	19976			Applied Surface Science	937	Drug effect	12618	Nanjing Agricultural University	1763	Mexico	2951			Hungarian	66
1992	2738	Li, Q.	162	Physics and Astronomy	36868			Huanjing Kexue Xuebao Acta Scientiae Circumstantiae	918	Animal model	12599	Northwest A&F University	1755	Singapore	2756			Lithuanian	63
1991	2590	Li, Y.	156	Psychology	18043			Journal of Alloys and Compounds	908	Methodology	12555	Chinese Academy of Agricultural Sciences	1727	Finland	2623			Slovak	49
1990	2300	Li, N.	156	Social Sciences	15927			Sichuan Daxue Xuebao Gongcheng Kexue Ban Journal of Sichuan University Engineering Science Edition	902	Major clinical study	12233	Ministry of Education China	1687	Nigeria	2581			Bosnian	39
1989	2059	Liu, B.	155	Veterinary	5427			Food Chemistry	891	Animal cell	12201	Nanjing University	1676	Portugal	2261			Romanian	33
1988	1554	Liu, X.	155	Undefined	6232			Huagong Xuebao Ciesc Journal	871	Human cell	12185	Dalian University of Technology	1660	Belgium	2250			Norwegian	33
1987	1424	Chen, L.	154					Asian Journal of Chemistry	871	China	11800	Chongqing University	1607	Greece	2228			Greek	30
1986	1226	Yang, Y.	153					SAE Technical Papers	851	Mice	11760	National Taiwan University	1582	Poland	2223			Danish	28
1985	1316	Wang, W.	153					Chinese Journal of Ecology	827	Chemistry	10647	Wuhan University	1561	Switzerland	1991			Swedish	22
1984	1115	Wang, B.	152					Materials Science and Engineering A	789	Physiology	10627	Xi'an Jiaotong University	1527	Saudi Arabia	1886			Ukrainian	19
1983	968	Li, M.	151					Journal of Applied Physics	783	Protein expression	10435	East China University of Science and Technology	1501	Denmark	1845			Indonesian	18
1982	819	Zhang, W.	151					Journal of Huazhong University of Science and Technology Medical Science	754	Computer simulation	9294	Beijing Normal University	1472	Norway	1681			Finnish	16
1981	841	Liu, G.	149					Shiyou Xuebao Shiyou Jiagong Acta Petrolei Sinica Petroleum Processing Section	749	Clinical article	9114	Beijing University of Chemical Technology	1462	Argentina	1588			Hebrew	15
1980	787	Li, F.	144					Forest Research	749	X ray diffraction	9106	Jiangsu University	1401	South Africa	1505			Azerbaidzhani	11
1979	772	Zhao, J.	141					Chemosphere	737	Comparative study	8861	Fudan University	1342	Israel	1454			Estonian	9
1978	649	Wang, Y.	140					Materials Letters	726	Genetics	8771	Southeast University	1320	Indonesia	1345			Afrikaans	8
1977	647	Yang, L.	138					Water Science and Technology	726	Adsorption	8607	China University of Petroleum - Beijing	1302	Pakistan	1289			Latvian	4
1976	597	Li, B.	138					Chemical Engineering Journal	715	In vitro study	8187	Universiti Putra Malaysia	1278	Russian Federation	1289			Basque	2
1975	549	Li, J.	135					Surface and Coatings Technology	713	Time Factors	8169	Beijing Forestry University	1256	New Zealand	1277			Macedonian	2
1974	529	Wang, H.	133					Huagong Xuebao Journal of Chemical Industry and Engineering China	712	Enzyme activity	8116	University of Tokyo	1256	Tunisia	1042			Catalan	1
1973	468	Liu, F.	129					Industrial and Engineering Chemistry Research	700	Child	7911	UNESP-Universidade Estadual Paulista	1210	Austria	1000			Icelandic	1
1972	172	Zhang, M.	126					Chung Kuo Tsao Chih China Pulp and Paper	664	Temperature	7873	Chinese Academy of Forestry	1195	Chile	983			Urdu	1
1971	179	Wang, Y.	125					Applied Physics Letters	652	Animalia	7872	Wuhan University of Technology	1153	Czech Republic	943
1970	184	Zhang, J.	125					Neuroscience Letters	650	Mechanical properties	7465	Huazhong Agricultural University	1146	Hungary	833
1969	162	Liu, Y.	125					Brain Research	642	Normal human	7262	Hunan University	1145	Jordan	826
1968	99	Liu, L.	124					Journal of Food Agriculture and Environment	639	PH	7087	Beijing Institute of Technology	1140	Romania	744
1967	80	Wei, W.	124					Chinese Journal of Environmental Engineering	638	Gene expression	6653	Kyoto University	1123	Ireland	720
1966	86	Xu, B.	123					Desalination and Water Treatment	637	Mathematical models	6638	Ocean University of China	1115	Croatia	695
1965	41	Ke, W.	122					Petroleum Processing and Petrochemicals	636	Microstructure	6613	National University of Singapore	1112	Colombia	621
1964	46	Chen, M.	121					African Journal of Biotechnology	631	Middle aged	6389	Northeast Forestry University	1111	Serbia	606
1963	36	Zhang, L.	121					International Journal of Hydrogen Energy	619	Apoptosis	6255	Research Center for Eco-Environmental Sciences Chinese Academy of Sciences	1110	Slovenia	582
1962	36	Chen, L.	119					Journal of Environmental Sciences	617	Transmission electron microscopy	6239	South China Agricultural University	1105	Algeria	560
1961	25	Wang, B.	118					Taiyangneng Xuebao Acta Energiae Solaris Sinica	607	Cell culture	6191	National Cheng Kung University	1088	Morocco	519
1960	24	Liu, Y.	118					Guocheng Gongcheng Xuebao the Chinese Journal of Process Engineering	593	Support, Non-U.S. Gov't	5974	Beijing University of Technology	1081	Viet Nam	515
1959	17	He, W.	117					Acta Chimica Sinica	588	Kinetics	5878	Hong Kong Polytechnic University	1078	Slovakia	493
1958	12	Li, Q.	116					Biochemical and Biophysical Research Communications	585	Human experiment	5833	Beihang University	1071	Bulgaria	457
1957	9	Xu, W.	114					Huaxue Fanying Gongcheng Yu Gongyi Chemical Reaction Engineering and Technology	584	Optimization	5829	Chinese University of Hong Kong	1063	Iraq	450
1956	9	Chen, H.	114					Xiyou Jinshu Chinese Journal of Rare Metals	575	Oxidation	5725	University of Science and Technology of China	1060	Venezuela	447
1955	5	Li, M.	113					Journal of Materials Science	568	Cells, Cultured	5642	Nankai University	1056	Philippines	421
1954	12	Jiang, T.	112					Chinese Journal of Applied and Environmental Biology	566	Cell proliferation	5588	Zhengzhou University	1056	United Arab Emirates	364
1953	25	Li, Q.	112					Wuhan Ligong Daxue Xuebao Journal of Wuhan University of Technology	564	Nitrogen	5506	Xiamen University	1045	Bangladesh	354
1952	12	Zhao, L.	111					Materials and Design	562	Nucleotide sequence	5464	Tarbiat Modares University	1040	Cuba	305
1951	8	Li, L.	110					Acta Polymerica Sinica	556	Algorithms	5458	Seoul National University	1014	Kenya	282
1950	7	Zhang, H.	109					Wuli Huaxue Xuebao Acta Physico Chimica Sinica	555	Water	5384	Universiti Kebangsaan Malaysia	1011	Kuwait	274
1949	3	Zhang, F.	109					Carbohydrate Polymers	551	Immunohistochemistry	5328	Soochow University	1002	Lithuania	268
1948	3	Liu, W.	108					Modern Food Science and Technology	549	Young Adult	5273	Shenyang Institute of Applied Ecology Chinese Academy of Sciences	995	Ukraine	232
1947	2	Wang, G.	104					Ceramics International	548	Pathology	5197	Lanzhou University	974	Ethiopia	231
1946	5	Liu, J.	104					Desalination	542	Messenger RNA	5095	Universidade Estadual de Campinas	974	Syrian Arab Republic	219
1945	6	Li, T.	103					Water Research	536	Bacteria (microorganisms)	5066	The University of Hong Kong	951	Sudan	215
1944	4	Wang, F.	102					Beijing Linye Daxue Xuebao Journal of Beijing Forestry University	527	Rats, Sprague-Dawley	5055	Nanyang Technological University	948	Lebanon	215
1943	3	Hu, W.	102					Cailiao Gongcheng Journal of Materials Engineering	525	Morphology	5018	Donghua University	944	Ghana	195
1942	5	Zhang, J.	101					Zhejiang Daxue Xuebao Gongxue Ban Journal of Zhejiang University Engineering Science	518	Oxygen	4937	Tehran University of Medical Sciences	937	Estonia	195
1940	3	Xu, J.	100					Chinese Science Bulletin	509	Blood	4936	Northwestern Polytechnical University	932	Cameroon	191
1939	3	Chang, J.	100					Journal of Rare Earths	482	Aluminum	4930	Tohoku University	904	Oman	187
1938	3	Chen, T.	99					Construction and Building Materials	481	Synthesis (chemical)	4877	University of Florida	898	Yugoslavia	181
1937	1	Liu, L.	99					Sheng Wu Yi Xue Gong Cheng Xue Za Zhi Journal of Biomedical Engineering Shengwu Yixue Gongchengxue Zazhi	481	Rats, Wistar	4778	Osaka University	886	Tanzania	154
1936	1	Chen, X.	99					Shiyou Huagong Petrochemical Technology	481	Soils	4661	Southwest China Normal University	883	Cyprus	148
1935	3	Wang, F.	99					Chinese Journal of Biomedical Engineering	475	Questionnaire	4660	Nanjing University of Technology	880	Macao	140
1934	1	Gao, F.	99					Zhongguo Huanjing Kexue China Environmental Science	474	Copper	4561	University of Toronto	869	Uruguay	134
1933	3	Sun, R.C.	97					Corrosion and Protection	472	Dose-Response Relationship, Drug	4542	China University of Mining Technology	863	Latvia	124
1931	3	Wang, C.	97					Environmental Science and Technology	471	Cytology	4526	Ministry of Agriculture of the People's Republic of China	862	Sri Lanka	115
1930	2	Zhang, J.	96					Yaoxue Xuebao	470	Clinical trial	4526	China University of Geosciences	853	Qatar	105
1927	2	Xu, H.	96					Physical Review Letters	470	Psychological aspect	4502	Kyushu University	849	Peru	105
1926	2	Li, L.	96					Fuel	468	Calcium	4388	Zhejiang University of Technology	838	Cote d'Ivoire	95
1925	1	Tjong, S.C.	96					Nongye Jixie Xuebao Transactions of the Chinese Society for Agricultural Machinery	458	Polymerase chain reaction	4380	Hokkaido University	836	Burkina Faso	94
1924	1	Yu, T.	95					Advances in Environmental Biology	458	Particle size	4372	Universiti Sains Malaysia	835	Uganda	91
1921	1	Zhang, L.	95					Science of the Total Environment	456	Degradation	4342	National Chung Hsing University	819	Zimbabwe	87
1919	5	Zhou, J.	94					Electrochimica Acta	453	Zinc	4324	CNRS Centre National de la Recherche Scientifique	801	Puerto Rico	86
1918	2	Zhang, L.	94					Hanjie Xuebao Transactions of the China Welding Institution	452	Biomass	4309	Shandong Agricultural University	799	Russia	86
1917	11	Li, C.	93					Energy and Fuels	450	Carbon dioxide	4285	Shanghai University	796	Senegal	85
1915	13	Li, L.	93					Journal of Biological Chemistry	450	Western blotting	4271	Texas A and M University	795	Iceland	83
1914	3	Yang, L.	92					Thin Solid Films	443	Time	4237	Pennsylvania State University	793	Nepal	83
1913	1	Chen, H.	91					Aip Conference Proceedings	442	Human tissue	4210	National Research Centre	766	Libyan Arab Jamahiriya	82
1912	11	Cen, K.	91					Biomaterials	442	RNA, Messenger	4205	VA Medical Center	765	Costa Rica	76
1911	2	Wang, L.	91					Journal of Chemical Physics	441	Eurasia	4165	Kunming University of Science and Technology	762	Palestine	75
1909	3	Zhang, R.	91					Zhongguo Zhongyao Zazhi	437	Polymers	4157	Chinese Academy of Medical Sciences	754	Bosnia and Herzegovina	74
1907	3	Li, G.	90					Journal of Membrane Science	433	Molecular Sequence Data	4089	Jinan University	746	Yemen	72
1906	2	Xu, F.	90					Materials Chemistry and Physics	431	Escherichia coli	4043	Ohio State University	744	Luxembourg	67
1903	1	Chen, X.	89					Aquaculture	429	Questionnaires	3993	Universidade Federal do Rio Grande do Sul	743	Benin	66
		Yang, Y.	89					Journal of Food Engineering	426	Reverse transcription polymerase chain reaction	3977	Jiangnan University	742	Belarus	64
		Li, R.	89					Fresenius Environmental Bulletin	424	High performance liquid chromatography	3942	Nagoya University	725	Czechoslovakia	61
		Li, N.	89					Life Science Journal	422	Fourier transform infrared spectroscopy	3938	China Pharmaceutical University	721	Azerbaijan	60
		Sun, W.	89					Wei Sheng Yan Jiu Journal of Hygiene Research	421	X ray diffraction analysis	3935	Northeast Agricultural University	720	Botswana	60
		Liu, J.	89					Yadian Yu Shengguang Piezoelectrics and Acoustooptics	417	Nanoparticles	3929	The University of British Columbia	717	Malawi	59
		Zhang, D.	88					Journal of Clinical Rehabilitative Tissue Engineering Research	415	Analysis of Variance	3919	University of Alberta	715	Macedonia	56
		Sun, J.	88					Jisuanji Jicheng Zhizao Xitong Computer Integrated Manufacturing Systems CIMS	410	Growth, development and aging	3902	Tianjin University of Science & Technology	704	Trinidad and Tobago	53
		Zeng, G.M.	88					Chinese Journal of Inorganic Chemistry	404	Cell Line, Tumor	3891	Guangxi University	689	Armenia	51
		Zhou, J.	87					Experimental Brain Research	404	Carbon	3878	Yangzhou University	688	Bahrain	51
		Wang, P.	87					Corrosion Science and Protection Technology	402	Concentration (parameters)	3868	University of Malaya	686	Kazakhstan	49
		Chen, B.	87					Rengong Jingti Xuebao Journal of Synthetic Crystals	401	Signal transduction	3708	Isfahan University of Technology	684	Jamaica	44
		He, Y.	87					European Journal of Pharmacology	395	English Abstract	3704	University of Queensland	677	Mauritius	39
		Lu, J.	86					Journal of Nanoscience and Nanotechnology	394	Tensile strength	3703	East China Normal University	665	Congo	39
		Wu, Y.	86					Jinshu Xuebao Acta Metallurgica Sinica	391	Experiments	3691	Chulalongkorn University	665	Ecuador	37
		Wu, J.	86					Xiyou Jinshu Cailiao Yu Gongcheng Rare Metal Materials and Engineering	389	Aged, 80 and over	3648	Amirkabir University of Technology	660	North Korea	36
		Chen, C.	85					Journal of Animal and Veterinary Advances	388	Middle Age	3636	Taiyuan Li Gong Daxue	656	Uzbekistan	34
		Zhang, N.	85					Asian Australasian Journal of Animal Sciences	385	Dose response	3630	University of Wisconsin Madison	656	Zambia	33
		Li, Y.	85					International Journal of Pharmaceutics	384	Microbiology	3620	Nanchang University	652	Germany (Democratic Republic, DDR)	33
		Li, F.	84					Colloids and Surfaces A Physicochemical and Engineering Aspects	362	Bacteria	3612	McGill University	650	Mongolia	30
		Zhao, Y.	83					Procedia Engineering	352	Glucose	3600	Purdue University	649	Bolivia	29
		Wang, W.	83					Kung Cheng Je Wu Li Hsueh Pao Journal of Engineering Thermophysics	350	Regression analysis	3590	Hohai University	649	Guadeloupe	29
		Liu, Y.	83					Journal of Chromatography A	349	Cell Proliferation	3587	Helsingin Yliopisto	646	Niger	27
		Wang, J.	83					Molecular Biology Reports	343	Infrared spectroscopy	3576	City University of Hong Kong	645	Madagascar	27
		Yang, Q.	82					Progress in Biomedical Optics and Imaging Proceedings of SPIE	342	Immunology	3554	UC Davis	644	Albania	26
		Gao, Y.	82					Ying Yong Sheng Tai Xue Bao the Journal of Applied Ecology Zhongguo Sheng Tai Xue Xue Hui Zhongguo Ke Xue Yuan Shenyang Ying Yong Sheng Tai Yan Jiu Suo Zhu Ban	342	Asia	3539	Universite Laval	636	Malta	25
		Li, B.	81					Acta Biochimica Et Biophysica Sinica	340	Isolation and purification	3519	National Institute of Advanced Industrial Science and Technology	635	Myanmar	23
		Wyse, A.T.S.	80					Zhongguo Xitu Xuebao Journal of the Chinese Rare Earth Society	338	Phosphorus	3513	Universiti Teknologi Malaysia	634	Mali	22
		Wang, J.	80					Harbin Gongye Daxue Xuebao Journal of Harbin Institute of Technology	332	Synthesis	3496	Institute of Metal Research Chinese Academy of Sciences	629	Panama	21
		Wang, L.	79					Progress in Biochemistry and Biophysics	332	Soil	3477	Southwest Jiaotong University	628	Laos	20
		Zhang, P.	79					Biological Trace Element Research	330	Brain	3470	University of Electronic Science and Technology of China	627	Monaco	20
		Liu, R.	78					Speciality Petrochemicals	322	Drug efficacy	3450	Nanjing University of Aeronautics and Astronautics	627	Namibia	20
		Yang, J.	78					Food and Chemical Toxicology	321	Proteins	3438	Universidad Nacional Autonoma de Mexico	626	Swaziland	19
		Zhang, Q.	78					Agricultural Sciences in China	312	Cell Line	3423	National Yang-Ming University Taiwan	622	Cambodia	17
		Zhou, J.	78					Lecture Notes in Electrical Engineering	311	Catalysis	3385	Wageningen University and Research Centre	620	Gabon	16
		Chen, L.	78					Wei Sheng Wu Xue Bao Acta Microbiologica Sinica	310	DNA	3379	Harbin Engineering University	617	Togo	16
		Li, H.	78					Gaodeng Xuexiao Huaxue Xuebao Chemical Journal of Chinese Universities	308	Liver	3367	Sichuan Agricultural University	615	Papua New Guinea	16
		Li, B.	76					Poultry Science	299	Child, Preschool	3364	Chinese Research Academy of Environmental Sciences	615	Nicaragua	15
		Yang, T.	76					Neuroscience	298	Hydrogen-Ion Concentration	3360	University Michigan Ann Arbor	602	Montenegro	15
		Chen, H.	75					Oncology Reports	297	Iron	3305	The Fourth Military Medical University	599	Brunei Darussalam	14
		Yang, Q.	74					5th International Conference on Bioinformatics and Biomedical Engineering Icbbe 2011	286	Rattus	3266	Universidade Federal do Rio de Janeiro	596	Georgia	14
		Li, F.	74					Rsc Advances	284	Finite element method	3266	Institute of Geographical Sciences and Natural Resources Research Chinese Academy of Sciences	596	New Caledonia	14
		Li, M.	74					Conference Proceedings Annual International Conference of the IEEE Engineering in Medicine and Biology Society IEEE Engineering in Medicine and Biology Society Conference	284	Wastewater	3263	Tokyo Institute of Technology	595	French Polynesia	13
		Zhao, J.	73					Chinese Journal of Chromatography Se Pu	283	Plant extract	3197	China Medical University Shenyang	592	Rwanda	13
		Zeng, G.	73					Wool Textile Journal	280	Concentration (composition)	3197	Shiraz University	589	Mozambique	10
		Liu, Q.	73					Annual International Conference of the IEEE Engineering in Medicine and Biology Proceedings	273	Comparative Study	3174	Universita degli Studi di Roma La Sapienza	579	Dominican Republic	10
		Li, D.	73					Yi Chuan Hereditas Zhongguo Yi Chuan Xue Hui Bian Ji	268	Sodium	3167	University of Washington Seattle	577	El Salvador	10
		Lin, C.C.	73					Journal of Huazhong University of Science and Technology Medical Sciences Hua Zhong Ke Ji Da Xue Xue Bao Yi Xue Ying De Wen Ban Huazhong Keji Daxue Xuebao Yixue Yingdewen Ban	268	Mass spectrometry	3166	National Tsing Hua University	577	Paraguay	10
		Zhang, W.	72					Tobacco Science and Technology	265	Differential scanning calorimetry	3155	Shanghai Institute of Ceramics Chinese Academy of Sciences	577	Sierra Leone	9
		Nurmi, J.E.	72					Journal of Chinese Institute of Food Science and Technology	261	Oxidative stress	3148	University of Tsukuba	566	Tajikistan	9
		Wang, Q.	71					Neural Regeneration Research	253	XRD	3142	Hefei University of Technology	565	Gambia	9
		Chen, F.	71					Hunan Daxue Xuebao Journal of Hunan University Natural Sciences	252	Lead	3141	University of Illinois at Urbana-Champaign	563	Democratic Republic Congo	8
		Wu, B.	71					Zhiwu Shengli Xuebao Plant Physiology Journal	228	Concentration response	3123	University of Minnesota Twin Cities	561	Burundi	8
		Yang, J.	70					Current Medical Research and Opinion	224	Reproducibility of Results	3123	Peking University Health Science Center	560	Honduras	7
		Xu, J.	69					Research of Environmental Sciences	215	Titanium dioxide	3112	Yonsei University	554	Guinea	7
		Li, M.	68					Scientific World Journal	213	Task performance	3103	Lunds Universitet	554	Lesotho	7
		Zhao, Y.	68					Sheng Li Xue Bao Acta Physiologica Sinica	209	Controlled clinical trial	3053	Inserm	553	Belize	7
		Li, L.	64					Proceedings of the Annual International Conference of the IEEE Engineering in Medicine and Biology Society EMBS	182	In vivo study	3049	Sinopec	551	Fiji	6
		Li, K.	64					Iop Conference Series Earth and Environmental Science	49	Biosynthesis	3014	Consiglio Nazionale delle Ricerche	550	Moldova	6
		Undefined	151					Undefined	588	Wastewater treatment	2993	Xi'an University of Technology	550	Central African Republic	6
