# Supplementary material for: A surge of p-values between 0.041 and 0.049 in recent decades (but negative results are increasing rapidly too)
Source: PeerJ. 2015 Jan 22;3:e733. doi: 10.7717/peerj.733 (PMC4312079; doi:10.7717/peerj.733)
Supplement: Supplemental Information [file peerj-03-733-s007.zip › Supplementary material/Searches_15_nov_2014/060.csv]

Scopus refine results values
Your query : (ABS("in conclusion"))
Number of results : 299633
YEAR		AUTHOR NAME		SUBJECT AREA		DOCUMENT TYPE		SOURCE TITLE		KEYWORD		AFFILIATION		COUNTRY		SOURCE TYPE		LANGUAGE
2015	110	Lang, F.	302	Agricultural and Biological Sciences	30317	Article	267065	American Journal of Cardiology	6191	Article	221330	Inserm	2718	United States	56841	Journals	290924	English	273613
2014	19595	Lombardi, G.	160	Arts and Humanities	1822	Conference Paper	13939	Plos One	3155	Human	162173	Universidade de Sao Paulo - USP	2408	Japan	25747	Conference Proceedings	5513	Japanese	5798
2013	22187	Pinchera, A.	142	Biochemistry, Genetics and Molecular Biology	92173	Review	10887	Hepatology	1910	Male	138521	VA Medical Center	2314	Germany	24668	Book Series	2171	German	3350
2012	20929	Colao, A.	141	Business, Management and Accounting	1104	Article in Press	2961	Journal of Clinical Endocrinology and Metabolism	1681	Priority journal	134515	Karolinska Institutet	1940	Italy	21829	Books	681	French	3305
2011	19387	Ghigo, E.	127	Chemical Engineering	4339	Book Chapter	543	Journal of Biological Chemistry	1548	Controlled study	131949	Erasmus University Medical Center	1905	China	18918	Trade Publications	308	Chinese	3031
2010	18020	Kim, I.H.	126	Chemistry	6767	Short Survey	422	European Journal of Pharmacology	1362	Humans	129921	Karolinska University Hospital	1836	France	16690	Reports	3	Italian	2704
2009	16299	Millan, M.J.	124	Computer Science	3478	Note	166	Theriogenology	1360	Female	125657	Universita degli Studi di Milano	1770	United Kingdom	16437	Undefined	33	Spanish	2479
2008	15298	Stone, G.W.	110	Decision Sciences	683	Letter	96	Blood	1339	Adult	94748	Kobenhavns Universitet	1566	Netherlands	12616			Turkish	1870
2007	14152	Canalis, E.	110	Dentistry	2591	Editorial	69	Endocrinology	1328	Nonhuman	79282	Universita degli Studi di Roma La Sapienza	1478	Sweden	10264			Portuguese	1505
2006	13828	Klaassen, C.D.	109	Earth and Planetary Sciences	2810	Book	37	Liver Transplantation	1308	Animals	69365	Alma Mater Studiorum Universita di Bologna	1275	Spain	10091			Polish	641
2005	12457	Waksman, R.	109	Economics, Econometrics and Finance	589	Erratum	8	American Journal of Physiology Heart and Circulatory Physiology	1258	Middle Aged	54564	Leiden University Medical Center - LUMC	1270	Canada	9757			Korean	526
2004	11521	Goetsch, A.L.	108	Energy	1217	Conference Review	4	European Respiratory Journal	1156	Aged	53938	Academic Medical Centre, University of Amsterdam	1261	South Korea	9042			Russian	311
2003	10643	Pichard, A.D.	102	Engineering	12407	Abstract Report	3	Biochemical and Biophysical Research Communications	1098	Major clinical study	47072	Universita degli Studi di Napoli Federico II	1255	Turkey	8847			Czech	300
2002	9956	Belcaro, G.	101	Environmental Science	9460	Report	3	International Journal of Cancer	1023	Animal experiment	45160	Helsingin Yliopisto	1211	Brazil	8485			Croatian	277
2001	9413	Satler, L.F.	98	Health Professions	6496	Undefined	3430	Digestive Diseases and Sciences	1014	Clinical article	35401	Charite - Universitatsmedizin Berlin	1209	Denmark	7406			Danish	228
2000	9471	Han, H.J.	96	Immunology and Microbiology	21290			Journal of Applied Physiology	1000	Rat	33592	Lunds Universitet	1186	Switzerland	6229			Bulgarian	217
1999	8761	Peters, G.J.	94	Materials Science	5117			Hypertension	997	Animal tissue	32473	Universita degli Studi di Padova	1168	Taiwan	6100			Dutch	192
1998	8508	Anversa, P.	94	Mathematics	1793			Journal of Pharmacology and Experimental Therapeutics	988	Rats	31806	University Medical Center Utrecht	1162	Belgium	5985			Greek	160
1997	8428	O'Doherty, J.V.	92	Medicine	172481			Thrombosis and Haemostasis	987	Unclassified drug	29331	Radboud University Nijmegen Medical Centre	1156	Australia	5726			Romanian	141
1996	8049	Blum, J.W.	92	Multidisciplinary	1142			British Journal of Pharmacology	981	Human cell	28173	Seoul National University	1110	Finland	4707			Hungarian	136
1995	6280	Genazzani, A.R.	91	Neuroscience	17645			Journal of Animal Science	948	Animal	28135	Universitat Heidelberg	1109	India	3954			Serbian	105
1994	5621	Holst, J.J.	91	Nursing	5066			British Journal of Nutrition	943	Animal model	27714	Aarhus Universitet	1109	Poland	3530			Slovak	104
1993	4405	Cesarone, M.R.	90	Pharmacology, Toxicology and Pharmaceutics	29821			Journal of Immunology	934	Animal cell	26410	Ludwig-Maximilians-Universitat Munchen	1100	Norway	3428			Norwegian	44
1992	3767	Olefsky, J.M.	86	Physics and Astronomy	4778			American Journal of Physiology Endocrinology and Metabolism	885	Adolescent	24739	VU University Medical Center	1059	Austria	3263			Swedish	41
1991	3283	Flyvbjerg, A.	86	Psychology	4351			Diabetes	861	Protein expression	23250	University of California, San Francisco	1035	Greece	3256			Hebrew	37
1990	2850	Figueiredo, J.R.	86	Social Sciences	6440			Journal of the American Society of Nephrology	806	Mouse	23174	Rigshospitalet	1033	Iran	2841			Slovene	35
1989	2419	Eder, K.	85	Veterinary	9570			Transplantation Proceedings	797	Mice	22680	Universita di Pisa	1021	Israel	2516			Lithuanian	33
1988	1977	Li, W.	84	Undefined	3556			Brain Research	770	Drug effect	20343	Katholieke Universiteit Leuven	1011	Egypt	2307			Persian	33
1987	1597	Mintz, G.S.	84					Metabolism Clinical and Experimental	757	Clinical trial	18482	Universitair Medisch Centrum Groningen	1005	Thailand	1861			Malay	25
1986	1321	Kent, K.M.	84					Cancer Research	745	Metabolism	17282	Massachusetts General Hospital	1005	Malaysia	1827			Afrikaans	21
1985	1404	Lind, L.	84					Journal of Clinical Microbiology	724	Time Factors	17078	Mayo Clinic	1001	Argentina	1806			Bosnian	19
1984	1044	Casanueva, F.F.	83					British Journal of Cancer	708	Human tissue	17065	Universita degli Studi di Torino	991	Mexico	1745			Arabic	18
1983	825	Hansen, P.J.	82					American Journal of Physiology Gastrointestinal and Liver Physiology	707	Child	16182	Brigham and Women's Hospital	973	Czech Republic	1656			Ukrainian	8
1982	689	Schmitz, O.	82					Oncology Reports	689	Aged, 80 and over	13977	University of Tokyo	955	Portugal	1499			Thai	7
1981	629	Lee, S.D.	81					Journal of Cardiovascular Pharmacology	683	Immunohistochemistry	13883	Universitat Tubingen	949	Hong Kong	1422			Finnish	6
1980	637	Pedersen, O.	79					Journal of Nutrition	671	Physiology	13586	Kyoto University	939	New Zealand	1259			Estonian	5
1979	554	Pedersen, B.K.	79					Journal of Dairy Science	650	Treatment Outcome	12536	CNRS Centre National de la Recherche Scientifique	929	Ireland	1226			Indonesian	4
1978	487	Staessen, J.A.	78					Journal of Physiology	639	Animalia	12357	University of Toronto	926	Hungary	1205			Azerbaidzhani	2
1977	381	Torguson, R.	78					FASEB Journal	617	Controlled clinical trial	12126	Maastricht University	922	Saudi Arabia	1109			Catalan	1
1976	445	Bax, J.J.	77					Clinical Science	616	Follow up	12049	Medizinische Hochschule Hannover MHH	886	South Africa	1072			Icelandic	1
1975	349	Naziroǧlu, M.	76					Biochemical Pharmacology	611	Support, Non-U.S. Gov't	12036	UCL	885	Singapore	837			Latvian	1
1974	294	Jansen, J.A.	76					Antimicrobial Agents and Chemotherapy	603	Cells, Cultured	11945	Uppsala Universitet	877	Russian Federation	806			Macedonian	1
1973	214	Sahlu, T.	76					Life Sciences	586	Drug efficacy	11786	Harvard Medical School	871	Chile	746			Georgian	1
1972	123	Dieguez, C.	76					Atherosclerosis	573	In vitro study	11745	UNESP-Universidade Estadual Paulista	868	Croatia	732			Urdu	1
1971	77	Schalij, M.J.	76					Journal of Endocrinology	567	Enzyme activity	11605	Goteborgs Universitet	861	Slovakia	637
1970	59	Haberal, M.	76					American Journal of Physiology Regulatory Integrative and Comparative Physiology	560	Methodology	11506	Kyushu University	857	Pakistan	620
1969	53	Arner, P.	75					American Journal of Physiology Renal Physiology	559	Middle aged	11472	Universitat de Barcelona	852	Bulgaria	596
1968	55	Manns, M.P.	75					Neuroscience	553	Comparative study	11375	Universita degli Studi di Firenze	841	Romania	595
1967	46	Wang, Y.	74					Journal of Endocrinological Investigation	551	Risk Factors	11152	Universiteit Gent	839	Nigeria	585
1966	39	Beck-Peccoz, P.	74					British Journal of Haematology	545	Gene expression	11132	Universitetet i Oslo	831	Venezuela	477
1965	29	Henquin, J.C.	74					Anesthesia and Analgesia	541	Prognosis	11066	University of Washington Seattle	818	Tunisia	426
1964	31	Park, S.W.	74					Neuroscience Letters	541	Treatment outcome	10746	Wageningen University and Research Centre	803	Slovenia	388
1963	21	Lundberg, J.M.	73					Bone	527	Retrospective Studies	10502	National Taiwan University Hospital	791	Colombia	382
1962	20	Mehran, R.	73					International Journal of Oncology	517	Dose-Response Relationship, Drug	10421	Arhus Universitetshospital	774	Jordan	346
1961	19	Netea, M.G.	73					Journal of Medical Virology	517	Rats, Wistar	10318	King's College London	751	Serbia	339
1960	18	Laakso, M.	72					Animal Reproduction Science	516	Apoptosis	10311	Helsinki University Central Hospital	749	Indonesia	333
1959	15	Robak, T.	72					American Journal of Pathology	515	Messenger RNA	10248	University of Alberta	749	Estonia	299
1958	19	Galbo, H.	72					Journal of Korean Medical Science	507	Normal human	10242	University of Florida	741	United Arab Emirates	267
1957	14	Mannucci, P.M.	71					Bone Marrow Transplantation	506	Follow-Up Studies	9931	Universite de Montreal	734	Uruguay	203
1956	15	Park, W.H.	71					Proceedings of SPIE the International Society for Optical Engineering	501	Randomized controlled trial	9919	David Geffen School of Medicine at UCLA	731	Ethiopia	202
1955	9	Saruta, T.	71					European Journal of Applied Physiology	499	Review	9838	Universitat Bonn	729	Kuwait	199
1954	16	Suddath, W.O.	71					Molecular Medicine Reports	485	Rats, Sprague-Dawley	9637	Medizinische Universitat Wien	729	Cuba	193
1953	8	Veldhuis, J.D.	71					Hypertension Research	482	RNA, Messenger	9439	University of Melbourne	729	Bangladesh	187
1952	10	Camanni, F.	70					Journal of Human Hypertension	479	Genetics	9340	Consiglio Nazionale delle Ricerche	724	Kenya	182
1951	10	Fan, S.T.	70					Biology of Reproduction	477	Middle Age	9166	University of Minnesota Twin Cities	718	Lebanon	176
1950	8	Lee, C.W.	70					Journal of Bone and Mineral Research	457	Liver	9162	Universidade Estadual de Campinas	718	Morocco	168
1949	4	Gorinstein, S.	70					Clinical and Experimental Pharmacology and Physiology	453	Risk factor	8944	Utrecht University	711	Lithuania	166
1948	7	Arvat, E.	70					Pediatric Research	448	Cell proliferation	8910	Heinrich Heine Universitat	709	Viet Nam	160
1947	5	Bruckmaier, R.M.	70					Anticancer Research	448	Insulin	8868	McGill University	707	Peru	156
1946	10	Huhtaniemi, I.	69					Naunyn Schmiedeberg S Archives of Pharmacology	448	Prospective Studies	8821	Universitat Gottingen	706	Tanzania	147
1945	3	Wilcox, C.S.	68					International Journal of Pharmaceutics	446	Blood	8800	University of Texas M. D. Anderson Cancer Center	705	Yugoslavia	141
1944	5	Neuhaus, P.	67					Zhongguo Shi Yan Xue Ye Xue Za Zhi Zhongguo Bing Li Sheng Li Xue Hui Journal of Experimental Hematology Chinese Association of Pathophysiology	443	Glucose	8672	National Yang-Ming University Taiwan	697	Iraq	136
1943	6	Nishimura, T.	67					Drug Metabolism and Disposition	439	Pathology	8523	Universitat Bern	695	Algeria	126
1942	7	Foller, M.	67					Asian Australasian Journal of Animal Sciences	438	Dose response	8403	Universite Paris Descartes	695	Iceland	126
1941	7	Lonergan, P.	67					Human Pathology	436	Signal transduction	8400	Technische Universitat Munchen	692	Luxembourg	124
1940	10	Racke, K.	66					Clinical and Experimental Immunology	430	Hypertension	8293	The University of British Columbia	691	Ukraine	122
1939	15	Pardridge, W.M.	66					Kidney International	428	Pregnancy	8210	Akademiska Sjukhuset	688	Philippines	107
1938	4	Zierath, J.R.	65					PACE Pacing and Clinical Electrophysiology	427	Child, Preschool	8141	Ita-Suomen yliopisto	688	Qatar	95
1937	13	Hofman, A.	64					Vaccine	423	Young Adult	7978	University of Sydney	683	Uganda	91
1936	6	Uemoto, S.	64					Biomaterials	420	Nucleotide sequence	7928	The University of Hong Kong	673	Sudan	89
1935	12	Xue, Z.	64					Breast Cancer Research and Treatment	419	Genotype	7761	The University of North Carolina at Chapel Hill	668	Sri Lanka	89
1934	15	Vitti, P.	63					Human Reproduction	412	Histopathology	7760	Sahlgrenska Universitetssjukhuset	666	Oman	84
1933	14	Symonds, M.E.	63					American Journal of Respiratory and Critical Care Medicine	410	Disease severity	7693	Peking University	651	Cyprus	79
1932	13	Gregersen, H.	62					Infection and Immunity	406	Human experiment	7659	University of California, San Diego	648	Puerto Rico	77
1931	18	Beck-Nielsen, H.	62					Toxicology and Applied Pharmacology	404	Cell culture	7617	Duke University School of Medicine	642	Costa Rica	75
1930	16	Mizokami, M.	62					American Journal of Transplantation	403	Blood Pressure	7395	UC Davis	638	Ghana	74
1929	27	Wang, W.	62					Leukemia and Lymphoma	402	Disease association	7286	Shanghai Jiaotong University	630	Germany (Democratic Republic, DDR)	71
1928	9	Gustafsson, J.A.	61					Journal of Clinical Investigation	398	Mortality	7103	Cleveland Clinic Foundation	628	Latvia	68
1927	8	Duncker, D.J.	61					Biochemical Journal	397	Prevalence	7096	Baylor College of Medicine	626	Bosnia and Herzegovina	65
1926	8	Kannus, P.	61					Molecular and Cellular Biochemistry	385	Infant	7003	Universitat Zurich	620	Cote d'Ivoire	62
1925	10	Lee, B.C.	60					American Heart Journal	383	Case report	6861	Tehran University of Medical Sciences	615	Czechoslovakia	59
1924	6	Petraglia, F.	60					Journal of Strength and Conditioning Research	383	Pathophysiology	6824	Charles University in Prague	611	Macedonia	59
1923	9	Pinedo, H.M.	60					Reproduction in Domestic Animals	381	Calcium	6782	Zhejiang University	604	Burkina Faso	58
1922	16	Haesebrouck, F.	60					Journal of Molecular and Cellular Cardiology	380	Inflammation	6724	Turun yliopisto	602	Syrian Arab Republic	56
1921	9	Kullberg, B.J.	60					International Journal of Sports Medicine	378	Conference paper	6652	Universita degli Studi di Pavia	600	Cameroon	54
1920	16	Delmas, P.D.	60					Tohoku Journal of Experimental Medicine	376	Retrospective study	6470	Osaka University	600	Belarus	52
1919	5	Nikolic-Paterson, D.J.	59					Free Radical Biology and Medicine	374	Reverse transcription polymerase chain reaction	6435	Veterans General Hospital-Taipei	597	Zimbabwe	47
1918	6	Haferlach, T.	59					Tumor Biology	373	Case-Control Studies	6367	Justus Liebig University Giessen	595	Bahrain	45
1917	13	Rocco, P.R.M.	59					Circulation Research	373	Disease Models, Animal	6322	National Cancer Institute	593	Senegal	44
1916	15	Jang, Y.	58					Hormone and Metabolic Research	367	Cell Line, Tumor	6293	University of Cambridge	593	Russia	41
1915	11	Gensini, G.F.	58					Proceedings of the National Academy of Sciences of the United States of America	367	Polymerase chain reaction	6232	Ohio State University	590	Nepal	38
1914	4	Yokoi, T.	57					Journal of Lipid Research	367	In vivo study	6143	National Taiwan University	587	Libyan Arab Jamahiriya	36
1913	1	Nakanuma, Y.	57					Calcified Tissue International	366	Cell Line	6132	Universitat Leipzig	587	Ecuador	35
1912	5	Gores, G.J.	57					Pediatric Nephrology	364	Oxidative stress	6116	Universidade Federal do Rio de Janeiro	582	Yemen	35
1911	9	Thijs, L.	56					Modern Pathology	360	Western blotting	6040	Universidade Federal de Sao Paulo	582	Jamaica	35
1910	10	Lamberts, S.W.J.	56					Leukemia	360	Sensitivity and Specificity	5993	Yonsei University	579	Palestine	31
1909	5	Romijn, J.A.	55					Carcinogenesis	357	Phenotype	5962	Sun Yat-Sen University	574	Trinidad and Tobago	29
1908	7	Seeger, W.	55					European Journal of Cancer	357	Signal Transduction	5870	German Cancer Research Center	572	Gabon	29
1907	6	Lin, Z.Y.	55					Journal of Agricultural and Food Chemistry	357	Body mass	5761	Johannes Gutenberg Universitat Mainz	572	Guatemala	29
1906	3	Fujita, T.	55					Acta Horticulturae	357	Drug mechanism	5737	Universita degli Studi di Genova	571	Zambia	27
1905	7	Hansen, T.	55					Food and Chemical Toxicology	355	Correlation analysis	5705	Chang Gung Memorial Hospital	571	Malawi	26
1904	2	Prieto, J.	55					International Journal of Molecular Medicine	354	Biological Markers	5692	University of Pennsylvania	570	Gambia	26
1903	3	Omata, M.	55					Journal of Cellular Physiology	349	Incidence	5647	Hopitaux universitaires de Geneve	570	Bolivia	26
1902	2	Yoshikawa, J.	54					American Journal of Physiology Cell Physiology	343	Mice, Inbred C57BL	5642	Universite Pierre et Marie Curie	568	Laos	25
1901	1	Wang, F.	53					Toxicology	331	Tumor necrosis factor alpha	5623	Julius-Maximilians-Universitat Wurzburg	565	Macao	25
1900	3	Van Diest, P.J.	53					Transplantation	330	Time	5604	Oulun Yliopisto	563	Malta	25
1899	2	Liu, W.	53					Molecular and Cellular Endocrinology	330	Age	5603	Universite Catholique de Louvain	560	Armenia	25
1898	1	Chen, W.	53					Journal of Virology	325	Kidney	5565	Universita Cattolica del Sacro Cuore, Rome	558	Mali	24
1897	1	De Zegher, F.	52					Oncogene	321	Chemistry	5565	Sveriges lantbruksuniversitet	556	Benin	24
1896	1	Wang, T.	52					Oncology Letters	319	Risk assessment	5525	University of Athens	555	Guadeloupe	24
1895	1	Li, P.	52					American Journal of Surgical Pathology	311	Diabetes mellitus	5460	Umea universitet	555	Mongolia	23
1880	1	Stumvoll, M.	52					Journal of Pathology	309	Obesity	5451	University Michigan Ann Arbor	554	Mozambique	21
1868	1	Leon, M.B.	52					Experimental and Therapeutic Medicine	307	Body weight	5347	Westfalische Wilhelms-Universitat Munster	553	Kazakhstan	21
1864	1	Christiansen, J.S.	52					European Archives of Oto Rhino Laryngology	306	Comparative Study	5343	University of Pittsburgh	553	Monaco	20
		Nakajima, M.	52					Cancer Letters	300	Prospective study	5338	Johns Hopkins University	547	Paraguay	20
		Lehtimaki, T.	52					Toxicology Letters	293	Upregulation	5306	Fudan University	547	Panama	20
		Xu, H.H.K.	51					European Journal of Pediatrics	292	Protein function	5268	Universita degli Studi di Roma Tor Vergata	545	Cambodia	19
		Lim, J.M.	51					Laboratory Investigation	292	Reproducibility of Results	5243	Imperial College London	541	Albania	19
		Zijlstra, R.T.	51					Journal of Cellular Biochemistry	288	Enzyme linked immunosorbent assay	5237	Universidad Autonoma de Barcelona	541	Togo	18
		Hummel, T.	50					Annals of Hematology	287	Cattle	5235	Universitatsklinikum Hamburg-Eppendorf und Medizinische Fakultat	540	Madagascar	17
		Quevedo, J.	50					Molecular Pharmacology	284	Concentration response	5191	Johann Wolfgang Goethe Universitat Frankfurt am Main	540	Georgia	17
		Gershwin, M.E.	50					Molecular Biology Reports	282	Intravenous drug administration	5180	Universitat zu Koln	539	Congo	15
		Fagard, R.	50					Evidence Based Complementary and Alternative Medicine	281	Reverse Transcriptase Polymerase Chain Reaction	5151	UniversitatsSpital Zurich	537	Nicaragua	15
		Perretti, M.	50					Toxicological Sciences	278	Clinical feature	5141	Universidade Federal de Minas Gerais	533	Fiji	14
		Bouillon, R.	50					Asian Pacific Journal of Cancer Prevention	272	Exercise	5113	Mahidol University	530	Botswana	14
		Incandela, L.	50					Journal of Viral Hepatitis	268	Brain	5095	Chinese Academy of Sciences	528	Mauritius	14
		Jiskoot, W.	49					Journal of Controlled Release	259	Analysis of Variance	5064	Taipei Medical University	528	Rwanda	14
		Morady, F.	49					Rheumatology International	257	Cell Proliferation	4989	Seoul National University College of Medicine	525	North Korea	13
		Chung, J.G.	49					Biological Trace Element Research	255	Glucose blood level	4955	Huazhong University of Science and Technology	524	Azerbaijan	13
		De Sanctis, M.T.	49					Veterinary Microbiology	252	Sex difference	4946	University of Oxford	522	Guinea-Bissau	12
		Rodriguez-Martinez, H.	48					Journal of Neuroscience	251	Cholesterol	4925	Hospital Clinic Barcelona	521	Uzbekistan	12
		Chang, F.Y.	48					Artificial Organs	248	Newborn	4893	Universite Laval	521	Niger	12
		Marghany, M.	48					Cancer Science	248	Rattus	4841	Universitat Wien	519	Kyrgyzstan	12
		Zhang, W.	48					Biomed Research International	239	Cytology	4839	University of California, Los Angeles	517	Honduras	11
		Callan, J.J.	47					Gynecological Endocrinology	235	Molecular Sequence Data	4836	Universidade do Porto	515	Moldova	10
		Schnittger, S.	47					American Journal of Physiology Lung Cellular and Molecular Physiology	226	Blood Glucose	4830	Yonsei University College of Medicine	515	Greenland	10
		Illes, P.	47					International Immunopharmacology	223	Histology	4793	Universitat Freiburg im Breisgau	513	Myanmar	9
		Atkins, R.C.	45					Experimental Eye Research	223	Swine	4740	Helse Bergen Haukeland University Hospital	509	Namibia	8
		Kaprio, J.	44					Scandinavian Journal of Clinical and Laboratory Investigation	219	Oral drug administration	4740	Universita degli Studi di Bari	508	Brunei Darussalam	8
		Serretti, A.	44					Renal Failure	213	Blotting, Western	4697	Universitat Marburg	507	Samoa	8
		Yu, P.	43					Clinical Cancer Research	204	Age Factors	4696	Aristoteleion Panepistimion Thessalonikis	505	Dominican Republic	8
		Pedersen, S.B.	42					Cancer Epidemiology Biomarkers and Prevention	194	Kinetics	4671	Freie Universitat Berlin	504	El Salvador	8
		DeFronzo, R.A.	42					Physiological Research	189	Disease course	4667	Kaohsiung Medical University	502	French Polynesia	7
		Sunagawa, K.	41					Molecular Cancer Therapeutics	187	Questionnaire	4644	University of Queensland	502	Faroe Islands	7
		Storb, R.	41					Gut	186	Preschool child	4637	Stanford University School of Medicine	502	Martinique	7
		Stein, P.D.	39					Medical Oncology	183	Heart rate	4632	Chulalongkorn University	499	Barbados	7
		Kantarjian, H.	38					Biology of Blood and Marrow Transplantation	178	Cell differentiation	4616	Universitetet i Bergen	499	French Guiana	7
		Liu, X.	37					Molecular Pharmaceutics	160	Flow cytometry	4614	GlaxoSmithKline	493	Liechtenstein	7
		Owyang, C.	37					Scandinavian Journal of Gastroenterology	139	Heart Rate	4589	Sichuan University	491	Swaziland	6
		Undefined	108					Undefined	255	Statistical significance	4574	Universitssjukhuset i Lund	488	Papua New Guinea	6
