# Supplementary material for: A surge of p-values between 0.041 and 0.049 in recent decades (but negative results are increasing rapidly too)
Source: PeerJ. 2015 Jan 22;3:e733. doi: 10.7717/peerj.733 (PMC4312079; doi:10.7717/peerj.733)
Supplement: Supplemental Information [file peerj-03-733-s007.zip › Supplementary material/Searches_15_nov_2014/061.csv]

Scopus refine results values
Your query : (ABS("longitudinal study"))
Number of results : 48567
YEAR		AUTHOR NAME		SUBJECT AREA		DOCUMENT TYPE		SOURCE TITLE		KEYWORD		AFFILIATION		COUNTRY		SOURCE TYPE		LANGUAGE
2015	9	Ferrucci, L.	165	Agricultural and Biological Sciences	2018	Article	41195	Plos One	385	Human	33974	The University of North Carolina at Chapel Hill	726	United States	19852	Journals	47232	English	45457
2014	3753	Golding, J.	133	Arts and Humanities	1126	Review	3729	Pediatrics	306	Article	30120	University of Bristol	718	United Kingdom	5759	Conference Proceedings	754	German	974
2013	4053	Fergusson, D.M.	111	Biochemistry, Genetics and Molecular Biology	5351	Conference Paper	1741	Developmental Psychology	254	Female	26891	VA Medical Center	612	Australia	2858	Book Series	315	Spanish	812
2012	3746	Metter, E.J.	101	Business, Management and Accounting	1213	Article in Press	834	Journal of Clinical Endocrinology and Metabolism	254	Humans	26046	King's College London	521	Germany	2759	Books	245	French	582
2011	3292	Beaver, K.M.	99	Chemical Engineering	87	Book Chapter	205	Journal of the American Geriatrics Society	251	Male	24470	University of Washington Seattle	516	Canada	2516	Trade Publications	18	Portuguese	272
2010	3037	Blair, S.N.	96	Chemistry	104	Short Survey	106	Social Science and Medicine	251	Adult	18769	University of Queensland	511	Netherlands	2050	Reports	2	Italian	181
2009	2674	Heron, J.	95	Computer Science	794	Note	50	Journal of Adolescent Health	223	Longitudinal study	18165	UCL	459	Italy	1679	Undefined	1	Japanese	154
2008	2440	Horwood, L.J.	90	Decision Sciences	382	Conference Review	32	Journal of Youth and Adolescence	221	Longitudinal Studies	16481	Pennsylvania State University	449	France	1437			Czech	72
2007	2395	Resnick, S.M.	88	Dentistry	1053	Book	26	Child Development	188	Priority journal	14654	University of California, San Francisco	443	Sweden	1368			Chinese	69
2006	2139	Lawlor, D.A.	85	Earth and Planetary Sciences	138	Editorial	23	American Journal of Epidemiology	184	Major clinical study	12588	University of Melbourne	424	Spain	1165			Dutch	54
2005	1976	Smith, G.D.	81	Economics, Econometrics and Finance	582	Letter	7	Neurology	171	Controlled study	11755	University of Pittsburgh	389	Japan	946			Russian	49
2004	1625	Zonderman, A.B.	79	Energy	24	Dissertation	1	Journal of Personality and Social Psychology	170	Aged	10102	University Michigan Ann Arbor	382	Switzerland	795			Polish	37
2003	1459	Northstone, K.	78	Engineering	759	Report	1	International Journal of Obesity	168	Adolescent	9525	University of California, Los Angeles	380	Denmark	748			Turkish	24
2002	1423	Lewis, G.	77	Environmental Science	709	Undefined	617	Statistics in Medicine	167	Middle Aged	9040	University of Toronto	368	Brazil	724			Danish	22
2001	1357	Twisk, J.W.R.	76	Health Professions	1739			American Journal of Clinical Nutrition	160	Child	7835	University of Minnesota Twin Cities	367	Finland	673			Croatian	21
2000	1261	Ness, A.R.	65	Immunology and Microbiology	2088			Journal of Child Psychology and Psychiatry and Allied Disciplines	159	Risk Factors	4960	University of Wisconsin Madison	352	Belgium	594			Bulgarian	18
1999	1249	Tremblay, R.E.	62	Materials Science	71			Journal of the American Academy of Child and Adolescent Psychiatry	140	Follow up	4831	National Institute on Aging	337	Norway	565			Korean	14
1998	1120	Kemper, H.C.G.	61	Mathematics	769			BMC Public Health	133	Risk factor	4534	Harvard Medical School	319	New Zealand	533			Norwegian	13
1997	1128	Caspi, A.	57	Medicine	31510			Journal of Affective Disorders	132	Prospective Studies	4073	University of Pennsylvania	318	China	517			Slovak	13
1996	962	Brown, W.J.	57	Multidisciplinary	80			American Journal of Public Health	129	Psychological aspect	4005	Johns Hopkins University	309	Taiwan	432			Romanian	12
1995	774	Emmett, P.	56	Neuroscience	3652			Psychological Medicine	126	Clinical article	3800	Johns Hopkins Bloomberg School of Public Health	305	Israel	388			Hungarian	11
1994	698	Reynolds, A.J.	55	Nursing	2519			Journal of Epidemiology and Community Health	126	Child, Preschool	3578	Karolinska Institutet	304	Hong Kong	360			Swedish	9
1993	587	Halpern, C.T.	55	Pharmacology, Toxicology and Pharmaceutics	1056			Addiction	125	Aged, 80 and over	3532	Erasmus University Medical Center	294	India	354			Serbian	8
1992	550	Van Mechelen, W.	55	Physics and Astronomy	228			Archives of General Psychiatry	117	Follow-Up Studies	3524	Columbia University in the City of New York	290	South Korea	345			Hebrew	6
1991	533	Pulkkinen, L.	54	Psychology	9360			European Journal of Clinical Nutrition	117	Questionnaires	3476	Inserm	283	Austria	336			Arabic	5
1990	476	Moffitt, T.E.	53	Social Sciences	7732			Journals of Gerontology Series B Psychological Sciences and Social Sciences	113	Prevalence	3405	Universite de Montreal	274	Ireland	261			Slovene	4
1989	435	Siervogel, R.M.	52	Veterinary	475			Journal of Pediatrics	112	Questionnaire	3381	University of Cambridge	272	South Africa	246			Greek	3
1988	345	Shimokata, H.	50	Undefined	603			Journal of Marriage and Family	110	United States	3376	McGill University	271	Mexico	242			Finnish	3
1987	310	Fleg, J.L.	49					Journals of Gerontology Series A Biological Sciences and Medical Sciences	109	Depression	3357	Ohio State University	266	Portugal	175			Lithuanian	3
1986	319	Schmidt, M.H.	49					Journal of Rheumatology	109	Cross-Sectional Studies	3338	University of California, San Diego	260	Turkey	175			Estonian	3
1985	297	Gordon-Larsen, P.	48					Diabetes Care	105	Review	3264	University of Sydney	259	Greece	170			Persian	3
1984	245	Sui, X.	48					International Journal of Geriatric Psychiatry	102	Infant	3203	Harvard School of Public Health	257	Singapore	158			Catalan	3
1983	218	Brook, J.S.	48					Development and Psychopathology	102	Aging	3195	The Johns Hopkins School of Medicine	251	Iran	152			Bosnian	2
1982	229	Emmett, P.M.	46					International Journal of Epidemiology	102	Prospective study	3166	Massachusetts General Hospital	251	Czech Republic	139			Ukrainian	1
1981	205	Vitaro, F.	46					Archives of Physical Medicine and Rehabilitation	102	Sex difference	2700	UC Berkeley	248	Poland	131
1980	205	Towne, B.	45					Journal of Educational Psychology	101	Age	2692	University of Oxford	248	Cuba	113
1979	186	Laucht, M.	45					American Journal of Psychiatry	100	Age Factors	2682	Brigham and Women's Hospital	247	Argentina	100
1978	134	Morris, J.C.	45					Journal of Abnormal Child Psychology	99	Middle aged	2642	University of Illinois at Chicago	243	Thailand	91
1977	145	Engels, R.C.M.E.	44					AIDS	98	Cohort analysis	2633	University of Texas at Austin	238	Nigeria	86
1976	165	Kenny, R.A.	44					Journal of Adolescence	97	Preschool child	2623	Utrecht University	234	Chile	83
1975	102	Christensen, K.	44					Journal of Clinical Periodontology	96	Normal human	2588	Monash University	232	Kenya	82
1974	88	Chumlea, W.C.	42					Addictive Behaviors	94	Young Adult	2556	David Geffen School of Medicine at UCLA	227	Saudi Arabia	77
1973	90	Tobias, J.H.	41					Investigative Ophthalmology and Visual Science	94	Time Factors	2542	UC Davis	227	Bangladesh	75
1972	19	Ahsan, H.	41					Public Health Nutrition	93	Cohort Studies	2525	University of Southern California	227	Malaysia	75
1971	15	Ando, F.	41					Infant Behavior and Development	93	Pregnancy	2395	University of Newcastle, Australia	220	Hungary	74
1970	17	Mishra, G.D.	41					Journal of Research on Adolescence	90	Body mass	2306	London School of Hygiene & Tropical Medicine	215	Colombia	59
1969	12	Parvez, F.	41					Journal of Abnormal Psychology	89	Disease association	2290	The University of British Columbia	208	Tanzania	56
1968	12	Arnlov, J.	40					Journal of Bone and Mineral Research	89	School child	2192	University of New South Wales UNSW Australia	208	Croatia	56
1967	10	Cooper, C.	40					Archives of Disease in Childhood	88	Methodology	2178	University of Manchester	204	Iceland	50
1966	9	Cohen, P.	40					Archives of Neurology	88	Cognition	2123	Yale University	202	Russian Federation	47
1965	6	Schaie, K.W.	39					Journal of Clinical Epidemiology	87	Risk assessment	2035	Arizona State University	200	Egypt	46
1964	8	Keller, M.B.	39					Archives of Pediatrics and Adolescent Medicine	86	Sex Factors	2015	VU University Medical Center	199	Peru	45
1963	8	Seiffge-Krenke, I.	39					Osteoporosis International	86	Animals	1978	Vrije Universiteit Amsterdam	199	Uganda	45
1962	3	Byles, J.E.	39					Obesity	85	Nonhuman	1905	Universitetet i Oslo	199	Germany (Democratic Republic, DDR)	42
1961	2	Dixon, R.A.	39					Schizophrenia Research	84	Smoking	1904	New York University	199	Puerto Rico	41
1959	1	Poulton, R.	38					Neuroimage	84	Obesity	1866	Michigan State University	198	Ethiopia	39
1957	2	Dobson, A.	38					Journal of Advanced Nursing	83	Support, Non-U.S. Gov't	1836	Helsingin Yliopisto	197	Romania	38
1956	1	Schneider, W.	38					Health Psychology	82	Disease course	1825	Duke University School of Medicine	197	Indonesia	37
1955	3	Tilling, K.	37					Children and Youth Services Review	82	Comparative study	1803	Universidade de Sao Paulo - USP	197	Estonia	37
1954	1	Dobson, A.J.	37					Journals of Gerontology	81	Statistics	1801	Florida State University	194	Pakistan	37
1941	1	Anstey, K.J.	37					Arthritis and Rheumatism	80	Clinical trial	1795	University of South Carolina	194	Slovenia	37
1940	1	Elder, G.H.	37					Journal of Family Psychology	80	Infant, Newborn	1791	Uppsala Universitet	193	Senegal	36
1937	2	Lakatta, E.G.	36					Biological Psychiatry	80	Incidence	1760	Boston University	193	Venezuela	35
		Harris, K.M.	36					Fertility and Sterility	80	Disease severity	1741	Maastricht University	190	Viet Nam	31
		Luszcz, M.A.	36					Drug and Alcohol Dependence	80	Prediction	1733	University of Florida	189	Czechoslovakia	30
		Costa, P.T.	35					Preventive Medicine	78	Cross-sectional study	1676	Indiana University	189	Ghana	26
		Maggi, S.	35					Alcoholism Clinical and Experimental Research	78	Socioeconomic Factors	1674	University of Iowa	188	Burkina Faso	25
		Czerwinski, S.A.	35					Journal of Nutrition	77	Quality of life	1576	UC Irvine	187	Jamaica	25
		Andres, R.	35					Journal of Periodontology	77	Physiology	1546	Katholieke Universiteit Leuven	186	Cyprus	24
		Stern, Y.	35					Age and Ageing	76	Demography	1541	Imperial College London	184	United Arab Emirates	24
		Wright, J.P.	35					British Journal of Psychiatry	76	Prognosis	1511	University of Chicago	183	Slovakia	23
		Tobin, J.D.	35					Acta Paediatrica International Journal of Paediatrics	76	Health status	1497	University of Maryland	179	Serbia	21
		Chen, Y.	35					British Medical Journal	76	Middle Age	1490	Goteborgs Universitet	178	Jordan	20
		Emond, A.	35					Social Science Research	76	Body Mass Index	1480	Duke University	177	Bulgaria	19
		Solfrizzi, V.	34					Quality of Life Research	75	Epidemiology	1476	Kobenhavns Universitet	177	Gambia	19
		Wolke, D.	34					Personality and Individual Differences	74	Mortality	1471	Stanford University	176	Philippines	18
		Esser, G.	34					Child Abuse and Neglect	74	Socioeconomics	1382	Institute for Research in Extramural Medicine - EMGO	176	Cameroon	17
		Lind, L.	34					Spine	74	Health survey	1373	University of Alberta	176	Zimbabwe	16
		Weiss, S.T.	33					Archives of Gerontology and Geriatrics	73	Human experiment	1372	Columbia University Medical Center	173	Tunisia	16
		Sundstrom, J.	33					Stroke	73	Outcome assessment	1345	Case Western Reserve University	172	Sudan	16
		Demerath, E.W.	33					Biometrics	72	Scoring system	1338	University of Alabama at Birmingham	171	Malawi	16
		Church, T.S.	33					Psychosomatic Medicine	72	Reproducibility of Results	1323	Centers for Disease Control and Prevention	169	Nepal	15
		Barnes, J.C.	33					Journal of Vocational Behavior	71	Regression Analysis	1303	University of Glasgow	167	Guatemala	15
		Panza, F.	33					Clinical Endocrinology	71	Physical activity	1289	Jyvaskylan Yliopisto	167	Luxembourg	15
		Ness, A.	32					Journal of Psychosomatic Research	70	Severity of Illness Index	1288	Cardiff University	162	Lebanon	13
		Dubowitz, H.	32					Early Human Development	70	Support, U.S. Gov't, P.H.S.	1268	University at Buffalo State University of New York	162	Zambia	13
		An, Y.	32					Psychiatry Research	70	Body weight	1265	Radboud University Nijmegen	160	Gabon	12
		Loeber, R.	32					American Journal of Geriatric Psychiatry	69	Comorbidity	1265	University of Kentucky	158	Oman	12
		Ring, S.M.	31					Community Dentistry and Oral Epidemiology	69	Hypertension	1256	Iowa State University	157	Trinidad and Tobago	12
		Deary, I.J.	31					Diabetologia	68	Nuclear magnetic resonance imaging	1253	Universitair Medisch Centrum Groningen	157	Mali	12
		Silverstein, M.	31					Neurobiology of Aging	68	Education	1253	University of Edinburgh	155	Congo	12
		Zammit, S.	31					Journal of Applied Psychology	68	Health Status	1248	Stanford University School of Medicine	155	Benin	11
		Wake, M.	31					Psychology and Aging	68	Cognitive defect	1215	Northwestern University	154	Morocco	11
		Garcia, R.I.	31					Annals of Human Biology	67	Logistic Models	1215	Australian National University	151	Cote d'Ivoire	10
		Brant, L.J.	31					ASEE Annual Conference and Exposition Conference Proceedings	67	Treatment Outcome	1214	Cornell University	150	Bolivia	10
		Carter, H.B.	30					Medicine and Science in Sports and Exercise	67	Pathophysiology	1208	Emory University	149	Qatar	10
		Jones, G.	30					Journal of Infectious Diseases	67	Quality of Life	1205	Columbia University, College of Physicians and Surgeons	147	Kuwait	10
		Loxton, D.	30					Substance Use and Misuse	66	Self report	1204	University of Southampton	147	Madagascar	9
		Gilbert, G.H.	30					Journal of Consulting and Clinical Psychology	65	Adolescence	1200	Washington University in St. Louis, School of Medicine	146	Cambodia	9
		Timpson, N.J.	30					Ophthalmology	63	Statistical model	1183	University of Michigan School of Public Health	145	Papua New Guinea	8
		Addington, J.	30					Journal of the American Medical Association	63	Treatment outcome	1181	Brown University	144	Lithuania	8
		Vaughn, M.G.	30					Arthritis Care and Research	63	Newborn	1146	University of Birmingham	144	Malta	8
		Pawelec, G.	30					International Psychogeriatrics	62	Disease Progression	1129	Ludwig-Maximilians-Universitat Munchen	144	Mauritius	8
		Kraut, M.A.	29					Social Psychiatry and Psychiatric Epidemiology	62	Adaptation, Psychological	1118	Universitat Zurich	143	Syrian Arab Republic	7
		Gunnell, D.	29					Journal of Developmental and Behavioral Pediatrics	62	Interview	1111	Icahn School of Medicine at Mount Sinai	143	Algeria	7
		Crosnoe, R.	29					Journal of Family Issues	61	Correlation analysis	1106	University Medical Center Utrecht	143	Sri Lanka	7
		Capurso, A.	29					Journal of Neurology Neurosurgery and Psychiatry	61	Neuropsychological Tests	1095	University of Colorado at Boulder	142	Uruguay	7
		Kivimaki, M.	29					Annals of the New York Academy of Sciences	61	Retrospective Studies	1090	Baylor College of Medicine	142	Ukraine	6
		Sparrow, D.	29					Chest	61	Animal	1077	Chinese University of Hong Kong	142	Macedonia	6
		Willis, S.L.	29					American Journal of Respiratory and Critical Care Medicine	60	Predictive Value of Tests	1074	Yale University School of Medicine	141	Macao	6
		Schmeidler, J.	29					American Journal of Tropical Medicine and Hygiene	60	Time	1072	McMaster University	141	Costa Rica	5
		Neumark-Sztainer, D.	28					Journal of Hypertension	60	Mental health	1070	Universita degli Studi di Padova	140	Iraq	5
		Young, A.F.	28					Circulation	59	Regression analysis	1052	Children's Hospital Boston	140	Mozambique	5
		Angermeyer, M.C.	28					International Journal of Behavioral Development	59	Child behavior	1047	The University of Hong Kong	139	Barbados	5
		Muller, D.C.	28					Bone	58	Magnetic Resonance Imaging	1044	University of Western Australia	139	Seychelles	5
		Brayne, C.	28					Osteoarthritis and Cartilage	58	Analysis of Variance	1039	Gerontology Research Center, National Institute on Aging	138	Georgia	5
		Verhulst, F.C.	28					American Journal of Preventive Medicine	58	Anxiety	1036	Karolinska University Hospital	137	Ecuador	5
		Chassin, L.	28					Occupational and Environmental Medicine	58	United Kingdom	1021	University of Cincinnati	137	Dominican Republic	5
		Wolinsky, F.D.	28					American Journal of Human Biology	57	Cognition Disorders	1021	Albert Einstein College of Medicine of Yeshiva University	135	Libyan Arab Jamahiriya	5
		Boden, J.M.	28					Journal of Health and Social Behavior	56	Risk	1020	University of Sheffield	134	Rwanda	4
		Simonsick, E.M.	28					Journal of Studies on Alcohol	56	Exercise	1008	University of Calgary	134	Laos	4
		Sherriff, A.	27					Maternal and Child Health Journal	56	Family	1002	UCL Institute of Child Health	134	Bosnia and Herzegovina	4
		Jorm, A.F.	27					Aging Clinical and Experimental Research	56	Dementia	984	University of Michigan	130	Fiji	4
		Boutwell, B.B.	27					Journal of Nutrition Health and Aging	56	Biological Markers	969	Universita degli Studi di Roma La Sapienza	130	Botswana	4
		Day, N.L.	27					Australian and New Zealand Journal of Public Health	55	Australia	964	Rutgers, The State University of New Jersey	128	Myanmar	3
		Conger, R.D.	27					Journal of Interpersonal Violence	55	Mental disease	958	University of Arizona	126	Liechtenstein	3
		Cicuttini, F.M.	27					Human Reproduction	55	Child development	956	Western University	126	Togo	3
		Inzitari, D.	27					Annals of Epidemiology	55	Brain	951	Universite Paris Descartes	126	Belarus	3
		Fraser, A.	27					Psychoneuroendocrinology	55	Statistical analysis	950	Lunds Universitet	126	Palestine	3
		Roche, A.F.	27					American Journal of Ophthalmology	55	Social support	944	University of Minnesota System	125	Niger	2
		Davey Smith, G.	27					Journal of Psychiatric Research	54	Case-Control Studies	938	New York State Psychiatric Institute	124	Greenland	2
		Riedel-Heller, S.G.	27					Lecture Notes in Computer Science Including Subseries Lecture Notes in Artificial Intelligence and Lecture Notes in Bioinformatics	54	Alzheimer disease	929	Academic Medical Centre, University of Amsterdam	123	French Guiana	2
		Johnson, J.G.	27					American Journal of Obstetrics and Gynecology	54	Stress, Psychological	923	Wayne State University	123	Dominica	2
		Egeland, B.	27					International Archives of Occupational and Environmental Health	54	Conference paper	913	University of South Florida Tampa	122	Samoa	2
		Sun, S.S.	26					Hypertension	54	Gender	912	Trinity College Dublin	122	Sierra Leone	2
		Savva, G.M.	26					British Journal of Nutrition	54	Multivariate Analysis	911	University of Otago	122	Bahrain	2
		Thompson, R.	26					Australian and New Zealand Journal of Psychiatry	54	Controlled clinical trial	903	Deakin University	122	Bahamas	2
		Wluka, A.E.	26					Journal of Allergy and Clinical Immunology	53	Child Development	903	Universita degli Studi di Milano	122	Swaziland	2
		Slavkovich, V.	26					Gerontologist	53	Body Weight	894	Universiteit Gent	122	American Samoa	2
		Burdorf, A.	26					Social Forces	53	Child parent relation	892	University of Amsterdam	121	Kazakhstan	2
		Cannon, T.D.	26					American Journal of Orthopsychiatry	53	Human immunodeficiency virus infection	891	Mayo Clinic	121	Panama	2
		Choh, A.C.	26					Annals of the Rheumatic Diseases	53	Alcohol consumption	879	Universitat Heidelberg	121	Mongolia	2
		Nicholson, J.M.	26					Kidney International	53	Diabetes mellitus	870	Western Psychiatric Institute & Clinic	121	Nicaragua	2
		Seltzer, M.M.	26					Nicotine and Tobacco Research	53	Adolescent Behavior	869	National Institute of Mental Health	120	Honduras	2
		Sattar, N.	26					Environmental Health Perspectives	53	Activities of Daily Living	863	Boston University School of Medicine	120	Zaire	2
		Joinson, C.	26					Journal of the Neurological Sciences	52	Psychiatric Status Rating Scales	853	University of Adelaide	119	Moldova	2
		Zethelius, B.	25					Sociology of Education	52	Animal experiment	853	Northwestern University Feinberg School of Medicine	119	Chad	1
		Black, R.E.	25					Journal of Personality	52	Social Support	850	University of Maryland, Baltimore	119	Democratic Republic Congo	1
		Sayers, A.	25					European Respiratory Journal	52	Cardiovascular disease	849	Universitetet i Bergen	117	El Salvador	1
		Plato, C.C.	25					Journal of Aging and Health	51	Genotype	846	The University of Georgia	117	Latvia	1
		Muller, C.	25					Journal of Nervous and Mental Disease	51	Age distribution	817	University of Miami	115	Eritrea	1
		Steer, C.	25					American Journal of Cardiology	51	Rating scale	817	University of Illinois at Urbana-Champaign	114	Timor-Leste	1
		Catalano, R.F.	25					Dementia and Geriatric Cognitive Disorders	50	Hospitalization	816	University of Missouri-Columbia	114	Paraguay	1
		Lipton, R.B.	25					Sleep	50	Blood	809	Harvard University	114	Grenada	1
		Capurso, C.	25					Journal of Urology	50	Educational Status	807	University of Ottawa, Canada	114	Netherlands Antilles	1
		Macleod, J.	25					Journal of Alzheimer S Disease	50	Retrospective study	795	Washington University in St. Louis	113	Haiti	1
		Fozard, J.L.	25					Lancet	50	Anthropometry	794	University of Alabama	113	Saint Kitts and Nevis	1
		Hofer, S.M.	25					Journal of Clinical Microbiology	50	Body height	792	National Institute of Child Health and Human Development	112	Guadeloupe	1
		Zunzunegui, M.V.	25					Acta Psychiatrica Scandinavica	49	Population research	791	University of Virginia	112	Guinea-Bissau	1
		Undefined	64					Undefined	16	Diagnosis	789	Vanderbilt University	111	Brunei Darussalam	1
