# Supplementary material for: A surge of p-values between 0.041 and 0.049 in recent decades (but negative results are increasing rapidly too)
Source: PeerJ. 2015 Jan 22;3:e733. doi: 10.7717/peerj.733 (PMC4312079; doi:10.7717/peerj.733)
Supplement: Supplemental Information [file peerj-03-733-s007.zip › Supplementary material/Searches_15_nov_2014/062.csv]

Scopus refine results values
Your query : (ABS("in other words"))
Number of results : 31826
YEAR		AUTHOR NAME		SUBJECT AREA		DOCUMENT TYPE		SOURCE TITLE		KEYWORD		AFFILIATION		COUNTRY		SOURCE TYPE		LANGUAGE
2015	16	Habib, K.	40	Agricultural and Biological Sciences	1416	Article	20343	Lecture Notes in Computer Science Including Subseries Lecture Notes in Artificial Intelligence and Lecture Notes in Bioinformatics	466	Article	4146	University of Tokyo	269	United States	7128	Journals	23553	English	28100
2014	1877	Abo, T.	17	Arts and Humanities	1883	Conference Paper	7368	Proceedings of SPIE the International Society for Optical Engineering	368	Human	3627	Daneshgahe Azad Eslami	242	Japan	3306	Conference Proceedings	5804	Chinese	677
2013	2591	Kreinovich, V.	16	Biochemistry, Genetics and Molecular Biology	1971	Review	1965	SAE Technical Papers	119	Humans	2300	Kyoto University	188	China	2446	Book Series	1243	French	664
2012	2485	Camacho, A.	13	Business, Management and Accounting	1389	Book Chapter	838	Advanced Materials Research	87	Priority journal	1731	Osaka University	162	United Kingdom	1716	Books	992	Japanese	610
2011	2614	Goodale, M.A.	12	Chemical Engineering	963	Article in Press	263	Astrophysical Journal	71	Female	1566	University of Tehran	152	France	1649	Trade Publications	225	German	360
2010	2208	Hu, Y.C.	12	Chemistry	1383	Book	88	Aip Conference Proceedings	71	Male	1559	National Taiwan University	144	Germany	1304	Reports	8	Spanish	325
2009	2027	Chen, K.H.	11	Computer Science	5466	Short Survey	64	Applied Mechanics and Materials	67	Adult	1215	CNRS Centre National de la Recherche Scientifique	132	Canada	1193	Undefined	1	Portuguese	249
2008	1868	Anon,	11	Decision Sciences	632	Editorial	49	Plos One	65	Algorithms	1158	Tokyo Institute of Technology	123	Italy	1086			Italian	164
2007	1697	Yoshioka, M.	10	Dentistry	97	Note	41	Journal of Applied Physics	58	Controlled study	1038	Massachusetts Institute of Technology	121	Iran	1085			Russian	128
2006	1649	Yoshikawa, M.	10	Earth and Planetary Sciences	1801	Letter	30	Nature	58	Review	1005	Tohoku University	117	Taiwan	1057			Turkish	116
2005	1396	Togashi, H.	10	Economics, Econometrics and Finance	982	Report	8	Journal of the American Chemical Society	56	Nonhuman	964	Universidade de Sao Paulo - USP	113	South Korea	860			Croatian	90
2004	1112	Chang, C.C.	10	Energy	870	Conference Review	7	Physical Review B Condensed Matter and Materials Physics	54	Computer simulation	963	Amirkabir University of Technology	110	Netherlands	702			Persian	61
2003	968	Matsumoto, M.	10	Engineering	7948	Business Article	4	Communications in Computer and Information Science	51	Mathematical models	949	IEEE	109	Spain	669			Polish	54
2002	913	Maccone, C.	10	Environmental Science	1689	Abstract Report	2	Journal of Product Innovation Management	51	Animals	808	Chinese Academy of Sciences	109	Turkey	623			Czech	45
2001	743	Alhajj, R.	9	Health Professions	287	Erratum	2	Physical Review D Particles Fields Gravitation and Cosmology	49	Optimization	737	University of Toronto	107	Australia	607			Dutch	43
2000	667	Chern, J.S.	9	Immunology and Microbiology	286	Undefined	754	Physical Review E Statistical Nonlinear and Soft Matter Physics	48	Animal	705	Russian Academy of Sciences	107	Brazil	589			Korean	43
1999	629	Masjed-Jamei, M.	9	Materials Science	2067			Journal of Chemical Physics	45	Methodology	607	UC Berkeley	107	India	532			Serbian	38
1998	640	Kim, S.H.	8	Mathematics	3258			Life Science Journal	45	Aged	524	Tsinghua University	107	Russian Federation	483			Hungarian	36
1997	570	Oki, E.	8	Medicine	4239			ICASSP IEEE International Conference on Acoustics Speech and Signal Processing Proceedings	41	Major clinical study	492	University of California, Los Angeles	104	Switzerland	405			Lithuanian	34
1996	619	Samimi, A.J.	8	Multidisciplinary	336			Theoretical Computer Science	41	Problem solving	472	National Chiao Tung University Taiwan	102	Belgium	364			Romanian	20
1995	353	Fujita, T.	8	Neuroscience	701			Journal of Physical Chemistry B	41	Adolescent	409	National Cheng Kung University	102	Israel	344			Swedish	17
1994	327	Fukuda, T.	8	Nursing	210			Systems and Computers in Japan	40	Middle Aged	404	Pennsylvania State University	99	Sweden	339			Bosnian	15
1993	323	Torii, S.	8	Pharmacology, Toxicology and Pharmaceutics	393			Proceedings of the IEEE Conference on Decision and Control	39	Physiology	402	University of Cambridge	98	Hong Kong	314			Slovene	15
1992	256	Aihara, K.	8	Physics and Astronomy	3399			Physical Review A Atomic Molecular and Optical Physics	39	United States	393	Nagoya University	97	Poland	267			Finnish	14
1991	259	Watada, J.	8	Psychology	1050			Macromolecules	38	Decision making	367	Texas A and M University	95	Finland	254			Ukrainian	12
1990	247	Baer, M.	8	Social Sciences	4657			ASEE Annual Conference and Exposition Conference Proceedings	38	Child	342	Delft University of Technology	93	Denmark	241			Norwegian	9
1989	171	Watanabe, H.	8	Veterinary	62			Medical Hypotheses	37	Probability	337	Kyushu University	91	Malaysia	237			Arabic	9
1988	177	Kim, S.C.	8	Undefined	304			Advances in Environmental Biology	36	Animal experiment	323	National Central University Taiwan	89	Austria	206			Afrikaans	9
1987	171	Dehghan, M.	8					Progress in Biomedical Optics and Imaging Proceedings of SPIE	35	Eurasia	300	Stanford University	88	Greece	194			Slovak	8
1986	164	Dodbiba, G.	8					ACM International Conference Proceeding Series	35	Design	292	Keio University	88	Mexico	191			Estonian	8
1985	165	Yu, P.S.	8					Procedia Social and Behavioral Sciences	35	Normal human	285	Columbia University in the City of New York	88	Singapore	191			Danish	5
1984	167	Li, P.C.	8					Proceedings of the National Academy of Sciences of the United States of America	34	Metabolism	285	University of Texas at Austin	87	Hungary	171			Greek	4
1983	120	Kim, H.K.	8					IEEE International Conference on Communications	34	Artificial intelligence	285	National University of Singapore	87	Croatia	164			Bulgarian	3
1982	124	Kim, E.S.	8					Project Muse 4	34	Unclassified drug	284	University of Wisconsin Madison	87	Czech Republic	163			Thai	3
1981	131	Kabir, C.S.	8					Communications in Mathematical Physics	33	Clinical article	283	Ohio State University	85	Norway	152			Hebrew	2
1980	120	Chiu, C.C.	7					Electronics and Communications in Japan Part III Fundamental Electronic Science English Translation of Denshi Tsushin Gakkai Ronbunshi	33	English Abstract	282	University of Oxford	85	Portugal	149			Catalan	1
1979	126	Siu, W.C.	7					Biochemistry	32	Comparative study	276	Carnegie Mellon University	85	South Africa	140			Indonesian	1
1978	107	Nishida, M.	7					Journal of Applied Polymer Science	31	Neural networks	275	University Michigan Ann Arbor	84	Romania	131
1977	135	Okamoto, S.	7					Shengtai Xuebao Acta Ecologica Sinica	31	Conference paper	271	Hong Kong Polytechnic University	80	Egypt	116
1976	121	Ohnishi, K.	7					Monthly Notices of the Royal Astronomical Society	31	Risk assessment	268	Hokkaido University	79	New Zealand	97
1975	117	Friston, K.J.	7					Proceedings IEEE INFOCOM	31	Research	259	University of California, San Diego	79	Thailand	95
1974	95	Nguyen, H.T.	7					Journal of Colloid and Interface Science	30	Rat	247	Zhejiang University	78	Ireland	90
1973	94	Fung, K.T.	7					Pattern Recognition	30	Information technology	243	UCL	78	Argentina	79
1972	33	Liao, S.H.	7					Conference Proceedings IEEE International Conference on Systems Man and Cybernetics	30	Psychological aspect	241	University of Maryland	77	Chile	78
1971	41	Kawamura, H.	7					International Journal of Advanced Manufacturing Technology	29	Rats	241	Sharif University of Technology	77	Ukraine	69
1970	37	Malekian, K.	7					Australian Journal of Basic and Applied Sciences	29	Theoretical study	236	University of Alberta	76	Saudi Arabia	64
1969	25	Law, R.	7					IEICE Transactions on Fundamentals of Electronics Communications and Computer Sciences	29	Sensors	236	Seoul National University	75	Serbia	59
1968	29	Park, S.	7					Transportation Research Record	29	Support, Non-U.S. Gov't	236	Rutgers, The State University of New Jersey	75	Kuwait	53
1967	26	Su, M.D.	7					Astronomy and Astrophysics	29	Internet	227	University of Illinois at Urbana-Champaign	74	Colombia	52
1966	19	Testa, B.	7					IEEE Transactions on Information Theory	29	Diagnosis	226	Eidgenossische Technische Hochschule Zurich	74	Slovakia	51
1965	6	Lee, E.	7					Journal of Vision	28	Time Factors	226	University of Waterloo	73	Slovenia	46
1964	10	Tran, T.D.	7					Proceedings IEEE International Conference on Robotics and Automation	28	Computational complexity	225	Katholieke Universiteit Leuven	73	Lithuania	44
1963	9	Uversky, V.N.	7					Journal of Physical Chemistry	28	Finite element method	221	Nippon Telegraph & Telephone	72	Indonesia	43
1962	11	Wang, H.	7					Electronics and Communications in Japan Part I Communications English Translation of Denshi Tsushin Gakkai Ronbunshi	28	Signal processing	221	Universita degli Studi di Roma La Sapienza	71	Nigeria	40
1961	13	Wang, K.W.	7					World Academy of Science Engineering and Technology	28	Communication	218	University of Tsukuba	70	Algeria	38
1960	12	MacCone, C.	7					Materials Science Forum	27	China	218	University of Washington Seattle	70	Pakistan	36
1959	6	Wu, J.L.	7					Experimental Brain Research	27	Animalia	217	University of Chicago	70	United Arab Emirates	35
1958	9	Yang, W.J.	7					Proceedings of the American Control Conference	27	Costs	214	Purdue University	69	Jordan	35
1957	3	Khuller, S.	7					IEEE International Symposium on Information Theory Proceedings	27	Europe	213	City University of Hong Kong	69	Venezuela	31
1956	4	Morinaga, M.	6					Information Sciences	26	Human experiment	212	Waseda University	69	Bulgaria	31
1955	6	Breslauer, K.J.	6					Journal of Theoretical Biology	26	Brain	210	Cornell University	68	Cyprus	28
1954	8	Krishnamurthy, S.V.	6					Chaos Solitons and Fractals	26	Image processing	209	University of Florida	68	Tunisia	27
1953	4	Oommen, B.J.	6					Journal of Mathematical Physics	26	Education	204	Chinese University of Hong Kong	67	Russia	24
1952	6	Ferrari, G.	6					Annals of the New York Academy of Sciences	25	Statistics	203	Harvard University	67	Estonia	23
1951	4	Tsumoto, S.	6					Proceedings IEEE International Symposium on Circuits and Systems	25	Computer software	203	University of Minnesota Twin Cities	67	Lebanon	23
1950	8	Hu, Z.Y.	6					Expert Systems with Applications	25	Economics	203	Peking University	65	Viet Nam	23
1949	6	Ohyama, M.	6					Journal of Environmental Studies	25	Mice	202	National Institute of Advanced Industrial Science and Technology	65	Bangladesh	22
1948	4	Bohm, K.	6					Social Science and Medicine	24	Technology	201	University of New South Wales UNSW Australia	65	Yugoslavia	22
1947	5	Tagawa, N.	6					Lecture Notes in Electrical Engineering	24	Learning systems	200	Michigan State University	65	Morocco	18
1946	2	Gentilucci, M.	6					Applied Mathematics and Computation	24	Chemistry	199	University of Birmingham	64	Belarus	15
1945	2	Hassibi, B.	6					European Journal of Operational Research	24	Genetics	197	Virginia Polytechnic Institute and State University	64	Cuba	15
1943	3	Hirasawa, K.	6					Journal of the Physical Society of Japan	23	Semantics	197	Korea Advanced Institute of Science & Technology	64	Bosnia and Herzegovina	14
1942	4	Broustis, I.	6					Proceedings SPE Annual Technical Conference and Exhibition	23	Forecasting	194	Universite Pierre et Marie Curie	63	Luxembourg	13
1941	2	Umansky, V.	6					Langmuir	23	Reliability	193	University of Calgary	63	Azerbaijan	11
1940	8	Li, M.	6					Acta Horticulturae	23	Algorithm	193	The University of British Columbia	63	Kenya	11
1939	2	Fekri, F.	6					Energy Policy	23	Asia	191	UC Davis	63	Latvia	11
1938	3	Hwang, R.C.	6					Discrete Mathematics	23	Parameter estimation	190	Princeton University	62	Iraq	11
1937	3	Moustacchi, E.	6					Journal of Physical Chemistry A	23	Clinical trial	188	Tel Aviv University	62	Uruguay	11
1936	6	Wang, Y.	6					Proceedings of the International Joint Conference on Neural Networks	22	Temperature	187	Duke University	62	Kazakhstan	10
1935	7	Mabed, H.	6					IFAC Proceedings Volumes IFAC Papersonline	22	Models, Biological	186	Kobe University	62	Georgia	10
1934	10	Liu, W.	6					Iet Conference Publications	21	Computational methods	184	Ecole Polytechnique Federale de Lausanne	62	Puerto Rico	10
1933	5	Furuoka, F.	6					International Journal of Solids and Structures	21	Mouse	182	McGill University	61	Iceland	9
1932	4	Jain, A.K.	6					Journal of Mathematical Analysis and Applications	21	Three dimensional	180	University of Colorado at Boulder	60	Macao	9
1931	7	Matsutani, S.	6					Optics Communications	21	Therapy	179	Korea University	60	Czechoslovakia	9
1930	3	Guerraoui, R.	6					Salud Mental	21	Regression analysis	179	University of Pennsylvania	60	Armenia	7
1929	2	Van Praag, H.M.	6					IEICE Transactions on Communications	21	Genetic algorithms	178	Western University	60	Peru	7
1928	3	Guruswami, V.	5					Journal of the Earth and Space Physics	21	Sustainable development	176	Imperial College London	60	Botswana	7
1926	4	Kawamura, T.	5					Physical Review	20	Pathophysiology	176	Arizona State University	59	Cameroon	7
1925	1	Chan, J.C.L.	5					Proceedings of the ASME Design Engineering Technical Conference	20	Image analysis	176	Northwestern University	59	Philippines	7
1924	3	Feng, G.	5					Chinese Science Bulletin	20	Data mining	173	Utrecht University	59	Uganda	7
1923	2	Eraslan, G.	5					Applied Surface Science	20	Middle Age	172	University of Manchester	58	Costa Rica	7
1922	4	Flocchini, P.	5					Lecture Notes in Computer Science	20	Quality control	169	Shanghai Jiaotong University	58	Qatar	6
1921	2	Hwang, M.S.	5					Journal of Fluid Mechanics	20	Cognition	169	Universiteit Gent	58	Ethiopia	6
1920	5	Kim, Y.H.	5					Wuli Xuebao Acta Physica Sinica	20	Industry	168	Vrije Universiteit Amsterdam	57	Macedonia	6
1919	4	Abe, K.	5					Middle East Journal of Scientific Research	20	Wireless telecommunication systems	167	New York University	57	Senegal	5
1918	2	Khan, U.A.	5					International Journal of Production Research	20	Computer science	165	UC Irvine	56	Malta	5
1917	2	Chowdhury, A.A.	5					IEICE Transactions on Information and Systems	20	Middle aged	165	Hiroshima University	56	North Korea	5
1915	1	Aizawa, K.	5					Physical Review B	20	Experiments	164	Indiana University	55	Syrian Arab Republic	5
1914	1	Bruno, R.	5					Japanese Journal of Applied Physics Part 1 Regular Papers and Short Notes and Review Papers	20	Pattern recognition	163	University of Southern California	55	Oman	5
1911	3	Mahalu, D.	5					Futuribles Analyse Et Prospective	19	Thermodynamics	162	University of Amsterdam	54	Germany (Democratic Republic, DDR)	5
1910	1	Bajs, T.	5					Proceedings of the European Conference on Knowledge Management Eckm	19	Carbon dioxide	161	Iran University of Science and Technology	54	Mauritius	4
1909	1	Mallipeddi, R.	5					IEEE Vehicular Technology Conference	19	Estimation	160	University of Ottawa, Canada	53	Bolivia	4
1908	2	Gao, W.	5					Journal of Business Ethics	19	Time	159	Nanyang Technological University	52	Albania	4
1907	1	Chen, Y.C.	5					Journal of Molecular Biology	19	Exhibitions	159	Hebrew University of Jerusalem	52	Montenegro	4
1905	1	Holme, P.	5					Polymer	19	Simulation	156	Universite de Montreal	52	Moldova	4
1904	2	Mejri, M.	5					Materials Science and Engineering A	19	Case report	156	Japan Science and Technology Agency	52	Libyan Arab Jamahiriya	4
1900	1	Miyamoto, S.	5					Proceedings of the IEEE International Conference on Systems Man and Cybernetics	19	Animal cell	156	Universite Paris-Sud XI	52	Nepal	4
1899	2	Frazzoli, E.	5					IEEE Transactions on Automatic Control	19	Numerical methods	155	University of Edinburgh	52	Trinidad and Tobago	4
1874	1	Mossel, E.	5					Wit Transactions on Ecology and the Environment	19	Data processing	155	Technion - Israel Institute of Technology	51	Madagascar	3
1842	1	Moura, J.M.F.	5					Proceedings of the American Mathematical Society	19	Learning	154	Alma Mater Studiorum Universita di Bologna	51	Palestine	3
		Gurvich, V.	5					Proceedings of the ASME Turbo Expo	19	Molecular dynamics	154	Universita di Pisa	51	French Polynesia	3
		Mukai, S.	5					Studies in Computational Intelligence	19	Kinetics	154	The University of Hong Kong	50	Sri Lanka	3
		Neri, F.	5					Drustvena Istrazivanja	18	Management	154	University of Pittsburgh	50	Bahrain	3
		Chen, Y.J.	5					Linear Algebra and Its Applications	18	Network protocols	154	Georgia Institute of Technology	50	Sudan	2
		Chen, L.	5					Journal of Pragmatics	18	Database systems	153	Ben-Gurion University of the Negev	50	Cambodia	2
		Ohi, S.	5					Nippon Kinzoku Gakkaishi Journal of the Japan Institute of Metals	18	Matrix algebra	152	Universidad Complutense de Madrid	50	Malawi	2
		Brinkman, U.A.T.	5					Journal of Sound and Vibration	18	Pathology	148	North Carolina State University	49	Laos	2
		Kim, T.S.	5					Tectonophysics	18	Human cell	148	Politecnico di Milano	49	Tanzania	2
		Lin, T.Y.	5					Key Engineering Materials	18	Approximation theory	148	Universite Catholique de Louvain	47	Kyrgyzstan	2
		Okuno, H.G.	5					Materials Research Society Symposium Proceedings	18	Central nervous system	147	Johns Hopkins University	47	Brunei Darussalam	2
		Ho, M.H.	5					World Applied Sciences Journal	18	Students	147	Moskovskij Gosudarstvennyj Universitet	47	Jamaica	2
		Ozgun, O.	5					Journal of High Energy Physics	18	Robotics	147	Australian National University	47	Guatemala	2
		Panchanathan, S.	5					Applied Economics Letters	18	Competition	146	Weizmann Institute of Science Israel	47	Haiti	2
		Hauser, J.	5					Journal of Physics A Mathematical and General	18	Computer networks	144	McMaster University	47	Ghana	2
		Peleg, D.	5					Journal of Geophysical Research Space Physics	17	Japan	143	University at Buffalo State University of New York	47	Uzbekistan	2
		Petruzzi, A.	5					European Space Agency Special Publication ESA SP	17	Drug effect	143	National Taiwan University of Science and Technology	46	Afghanistan	2
		Polat, F.	5					IECON Proceedings Industrial Electronics Conference	17	Theorem proving	143	Aalto University	46	Benin	2
		Poulin, R.	5					Journal of Physics Condensed Matter	17	Deformation	142	University of Arizona	45	Suriname	1
		Proth, J.M.	5					Chemical Engineering Science	17	Animal tissue	142	University of Virginia	45	Swaziland	1
		Quiroga, J.A.	5					Physica A Statistical Mechanics and Its Applications	17	Diffusion	141	University of Sydney	45	Mozambique	1
		Recami, E.	5					IEEE International Conference on Intelligent Robots and Systems	17	Numerical model	141	California Institute of Technology	45	Rwanda	1
		Reventos, F.	5					Aiche Annual Meeting Conference Proceedings	17	Risk factor	141	Helsingin Yliopisto	43	Papua New Guinea	1
		Gangitano, M.	5					Journal of Physics Conference Series	17	In vitro study	141	K. N. Toosi University of Technology	43	Burkina Faso	1
		Rokne, J.	5					Guang Pu Xue Yu Guang Pu Fen Xi Spectroscopy and Spectral Analysis	17	Information management	141	Yonsei University	43	Mongolia	1
		Saerens, M.	5					International Journal of Innovative Computing Information and Control	17	Systems analysis	140	Harbin Institute of Technology	43	El Salvador	1
		Sakaki, S.	5					Water Science and Technology	17	Evolution	140	The University of North Carolina at Chapel Hill	43	Togo	1
		D'Amato, G.	5					Milli Folklor	17	Dynamics	140	Kobenhavns Universitet	43	New Caledonia	1
		Sano, I.	5					Industrial and Engineering Chemistry Research	17	Proteins	140	Universite Concordia	43	Democratic Republic Congo	1
		Shavit, N.	5					Vision Research	17	Graph theory	140	Inserm	42	Grenada	1
		Shimazu, Y.	5					Biophysical Journal	16	Commerce	139	Yale University	42	Netherlands Antilles	1
		Ebrahimi, T.	5					Harvard Business Review	16	Short survey	139	IBM Thomas J. Watson Research Center	42	Mayotte	1
		Sjaastad, O.	5					New Journal of Physics	16	Support, U.S. Gov't, P.H.S.	139	Consiglio Nazionale delle Ricerche	42	Cote d'Ivoire	1
		Gunji, Y.P.	5					American Society of Mechanical Engineers Pressure Vessels and Piping Division Publication PVP	16	Image quality	139	Stony Brook University State University of New York	42	Liechtenstein	1
		Sumiya, K.	5					IFIP Advances in Information and Communication Technology	16	Histology	138	Universidade Estadual de Campinas	42	Congo	1
		Sun, H.M.	5					Physica C Superconductivity and Its Applications	16	Performance	138	Sveuciliste u Zagrebu	41	Gabon	1
		Chang, C.C.	5					Acta Astronautica	16	Age	137	National Tsing Hua University	41	Lesotho	1
		Tashiro, K.	5					Physics of Fluids	16	Error analysis	137	Graduate University of Chinese Academy of Sciences	41	Chad	1
		Tatti, N.	5					Journal of Non Crystalline Solids	16	Data reduction	134	Universita degli Studi di Padova	40	Paraguay	1
		Fiedorowicz, A.	5					Mediterranean Journal of Social Sciences	16	Oxygen	134	Orta Dogu Teknik Universitesi	40	Yemen	1
		Guo, J.	5					Mocaxue Xuebao Tribology	16	Aging	134	Sungkyunkwan University	40	Namibia	1
		Hirokawa, K.	5					Yanshilixue Yu Gongcheng Xuebao Chinese Journal of Rock Mechanics and Engineering	16	Computer Simulation	134	Istanbul Teknik Universitesi	40	Zambia	1
		Dallos, P.	5					Computers and Industrial Engineering	16	Organization and management	134	Lunds Universitet	40	Zimbabwe	1
		Tsai, C.F.	5					Applied Physics Letters	16	Biological model	133	The Royal Institute of Technology KTH	39
		Tsai, N.C.	5					Lecture Notes in Artificial Intelligence Subseries of Lecture Notes in Computer Science	16	Polymers	133	Iowa State University	39
		Rinaldi, S.	5					Globecom IEEE Global Telecommunications Conference	16	Geometry	133	University of Leeds	39
		Beattie, G.	5					Public Choice	15	Risk Factors	133	Radboud University Nijmegen	39
		Unser, M.	5					Annual International Conference of the IEEE Engineering in Medicine and Biology Proceedings	15	Elasticity	133	Universiti Teknologi Malaysia	39
		Utsuyama, M.	5					International Journal of Production Economics	15	Cytology	132	Hanyang University	39
		Koval, D.O.	5					Proceedings International Conference on Image Processing Icip	15	Pregnancy	132	Universita degli Studi di Genova	39
		Undefined	90					Undefined	106	Water	131	Huazhong University of Science and Technology	39
