# Supplementary material for: A surge of p-values between 0.041 and 0.049 in recent decades (but negative results are increasing rapidly too)
Source: PeerJ. 2015 Jan 22;3:e733. doi: 10.7717/peerj.733 (PMC4312079; doi:10.7717/peerj.733)
Supplement: Supplemental Information [file peerj-03-733-s007.zip › Supplementary material/Searches_15_nov_2014/063.csv]

Scopus refine results values
Your query : (ABS("on the other hand"))
Number of results : 424609
YEAR		AUTHOR NAME		SUBJECT AREA		DOCUMENT TYPE		SOURCE TITLE		KEYWORD		AFFILIATION		COUNTRY		SOURCE TYPE		LANGUAGE
2015	209	Anon,	143	Agricultural and Biological Sciences	33369	Article	316690	Proceedings of SPIE the International Society for Optical Engineering	3016	Article	128717	University of Tokyo	5148	Japan	79994	Journals	363889	English	365352
2014	18331	Labrie, F.	90	Arts and Humanities	7420	Conference Paper	62215	Lecture Notes in Computer Science Including Subseries Lecture Notes in Artificial Intelligence and Lecture Notes in Bioinformatics	2870	Human	86054	Kyoto University	4753	United States	70497	Conference Proceedings	43043	Japanese	14731
2013	24472	Nomoto, K.	87	Biochemistry, Genetics and Molecular Biology	70391	Review	22613	Journal of Biological Chemistry	2139	Priority journal	67564	Osaka University	3727	Germany	32737	Book Series	10610	German	12713
2012	23784	Kamei, C.	81	Business, Management and Accounting	6139	Book Chapter	3255	Journal of Applied Physics	1694	Male	59226	Kyushu University	3207	France	25098	Books	4074	French	9767
2011	23320	Ghigo, E.	78	Chemical Engineering	19502	Article in Press	2378	Physical Review B Condensed Matter and Materials Physics	1612	Nonhuman	57035	Tohoku University	2935	China	21861	Trade Publications	2879	Chinese	5518
2010	22353	Dhalla, N.S.	77	Chemistry	39123	Short Survey	1242	Journal of the American Chemical Society	1368	Humans	51878	Nagoya University	2474	Italy	17316	Reports	80	Spanish	5075
2009	21075	Li, W.	74	Computer Science	32380	Note	326	Biochemistry	1226	Controlled study	51032	Hokkaido University	2431	Spain	16418	Undefined	34	Portuguese	2174
2008	19960	Sakagami, H.	69	Decision Sciences	3909	Book	293	Journal of Chemical Physics	1186	Female	49978	Tokyo Institute of Technology	2287	United Kingdom	13795			Italian	1836
2007	18854	Imura, H.	68	Dentistry	1461	Letter	251	Brain Research	1177	Animals	36582	Universidade de Sao Paulo - USP	2274	Canada	12079			Polish	1491
2006	18227	Onuki, Y.	67	Earth and Planetary Sciences	23397	Editorial	190	Astrophysical Journal	1173	Animal	35563	CNRS Centre National de la Recherche Scientifique	1951	India	9799			Turkish	1080
2005	16895	Inoue, A.	67	Economics, Econometrics and Finance	5078	Report	83	Plos One	1109	Adult	32539	National Institute of Advanced Industrial Science and Technology	1665	South Korea	9576			Russian	1031
2004	14255	Sugimachi, K.	65	Energy	9893	Conference Review	44	Biochemical and Biophysical Research Communications	1105	Animal experiment	25933	University of Tsukuba	1421	Brazil	9408			Czech	987
2003	13117	Aleman, C.	63	Engineering	69631	Business Article	21	SAE Technical Papers	918	Rat	24328	Japan Science and Technology Agency	1301	Netherlands	7456			Dutch	582
2002	12387	Nozawa, Y.	61	Environmental Science	22320	Erratum	17	Journal of Organic Chemistry	844	Rats	23154	Hiroshima University	1235	Turkey	7414			Korean	580
2001	11934	Chiba, S.	59	Health Professions	3565	Abstract Report	12	Journal of Physical Chemistry B	839	Unclassified drug	18778	Universita degli Studi di Roma La Sapienza	1224	Taiwan	6926			Croatian	397
2000	11723	Zarrindast, M.R.	57	Immunology and Microbiology	15991	Patent	2	Macromolecules	806	Review	17479	Seoul National University	1186	Switzerland	6863			Hungarian	387
1999	11172	Funakubo, H.	56	Materials Science	43072	Undefined	14977	Materials Research Society Symposium Proceedings	800	Animal cell	17298	Katholieke Universiteit Leuven	1183	Belgium	6424			Slovak	286
1998	10959	Sener, G.	56	Mathematics	18727			Acta Horticulturae	798	Aged	16828	Consiglio Nazionale delle Ricerche	1144	Poland	6116			Slovene	203
1997	10888	Takeuchi, K.	55	Medicine	101672			Astronomy and Astrophysics	781	Support, Non-U.S. Gov't	15843	Inserm	1135	Sweden	6056			Romanian	183
1996	10327	Gimeno, A.L.	55	Multidisciplinary	2770			Journal of Applied Polymer Science	771	Major clinical study	15451	National Taiwan University	1104	Australia	5247			Danish	182
1995	7924	Kang, Y.C.	54	Neuroscience	16419			Advanced Materials Research	759	Mice	15283	Keio University	1032	Iran	4253			Serbian	175
1994	7624	Park, S.H.	54	Nursing	2171			European Journal of Pharmacology	752	Mouse	14945	UC Berkeley	1026	Israel	4164			Persian	152
1993	7010	Shiohara, Y.	53	Pharmacology, Toxicology and Pharmaceutics	22931			Materials Science Forum	743	Animal tissue	14510	Universiteit Gent	1026	Austria	4136			Finnish	136
1992	6385	Misawa, M.	52	Physics and Astronomy	51962			Life Sciences	712	Metabolism	14174	Alma Mater Studiorum Universita di Bologna	1025	Czech Republic	4016			Lithuanian	118
1991	6147	Yamamoto, H.	51	Psychology	7295			Journal of Biochemistry	698	Human cell	14077	University of Toronto	1008	Egypt	3869			Bulgarian	109
1990	5792	Sugimoto, T.	51	Social Sciences	20673			Journal of the Physical Society of Japan	691	Middle Aged	12916	Eidgenossische Technische Hochschule Zurich	986	Finland	3652			Norwegian	102
1989	5328	Kamei, J.	51	Veterinary	3033			Langmuir	686	Drug effect	11066	Charles University in Prague	981	Argentina	3641			Greek	88
1988	4627	Arvat, E.	51	Undefined	3998			Aip Conference Proceedings	685	Methodology	10614	VA Medical Center	971	Russian Federation	3619			Swedish	82
1987	4311	Brown, H.C.	51					Japanese Journal of Applied Physics Part 1 Regular Papers and Short Notes and Review Papers	665	Clinical article	10517	Chiba University	954	Mexico	3605			Hebrew	80
1986	4177	Maggi, C.A.	50					Proceedings of the National Academy of Sciences of the United States of America	665	Animal model	10152	Japan Atomic Energy Agency	948	Greece	3550			Arabic	70
1985	4512	Chihara, K.	50					Endocrinology	657	Adolescent	10121	Universita degli Studi di Padova	937	Portugal	2551			Bosnian	50
1984	3853	Tanaka, H.	48					Cancer Research	657	In vitro study	10053	Chinese Academy of Sciences	936	Hungary	2423			Ukrainian	47
1983	3556	Inoue, M.	48					Physical Review B	651	Animalia	9299	National University of Singapore	935	Hong Kong	2405			Estonian	43
1982	3279	Shibayama, M.	47					Biochemical Pharmacology	643	Physiology	9264	University of California, Los Angeles	915	Denmark	2401			Afrikaans	31
1981	3404	Nakamura, T.	47					Nature	637	English Abstract	9162	Okayama University	904	Norway	2221			Malay	18
1980	3383	Ito, O.	47					Archives of Biochemistry and Biophysics	595	Time Factors	9083	Ludwig-Maximilians-Universitat Munchen	903	Malaysia	2130			Catalan	17
1979	3512	Ogihara, T.	46					Journal of Colloid and Interface Science	593	Computer simulation	8914	Universidad Nacional Autonoma de Mexico	888	Singapore	1987			Thai	12
1978	3190	Hashida, M.	45					Thin Solid Films	581	Protein expression	8475	McGill University	887	Chile	1686			Icelandic	9
1977	2915	Zauli, G.	45					Journal of Physical Chemistry	578	Kinetics	7886	Technische Universitat Munchen	887	Saudi Arabia	1661			Azerbaidzhani	5
1976	3122	Kuriyama, K.	45					Monthly Notices of the Royal Astronomical Society	567	Child	7716	Universite Pierre et Marie Curie	883	Slovakia	1422			Indonesian	3
1975	2958	Masuda, T.	44					Applied Physics Letters	564	Mathematical models	7455	Tokyo University of Science	881	South Africa	1302			Georgian	2
1974	2631	Doi, K.	44					Inorganic Chemistry	560	Enzyme activity	7436	Massachusetts Institute of Technology	875	Romania	1268			Urdu	2
1973	2142	Niinomi, M.	44					Journal of Materials Science	558	Support, U.S. Gov't, P.H.S.	7422	Tsinghua University	874	Thailand	1187			Latvian	1
1972	968	Imanishi, Y.	44					Journal of Physical Chemistry A	554	Comparative study	7329	Universitat de Barcelona	862	Slovenia	1167			Macedonian	1
1971	823	Shinkai, S.	43					Journal of Immunology	554	Comparative Study	7064	Kobe University	858	Croatia	954			Albanian	1
1970	792	Martin-Martinez, J.M.	43					Applied Surface Science	552	Middle Age	6931	Waseda University	845	New Zealand	822
1969	727	Seino, Y.	43					Physical Review D Particles Fields Gravitation and Cosmology	549	Algorithms	6910	Helsingin Yliopisto	831	Pakistan	745
1968	650	Bertolini, A.	43					Journal of Pharmacology and Experimental Therapeutics	542	Chemistry	6850	Universite Paris-Sud XI	826	Tunisia	724
1967	485	Haga, Y.	43					Polymer	535	Cells, Cultured	6648	Universidad Complutense de Madrid	824	Venezuela	723
1966	474	Tohyama, M.	43					Physica C Superconductivity and Its Applications	534	Liver	6310	University of Minnesota Twin Cities	813	Algeria	719
1965	344	Ishihara, K.	42					Key Engineering Materials	531	Normal human	6286	Universidad de Buenos Aires	803	Colombia	698
1964	318	Thiele, J.	42					Journal of Crystal Growth	527	Genetics	6174	Universite de Montreal	803	Ireland	647
1963	250	Zaima, S.	41					Journal of Alloys and Compounds	519	Theoretical study	6078	Lunds Universitet	795	Serbia	646
1962	258	Kangawa, K.	41					Biological and Pharmaceutical Bulletin	510	Diagnosis	5972	The University of British Columbia	784	Nigeria	608
1961	250	Nakao, K.	41					Neuroscience	495	Conference paper	5933	Universita degli Studi di Milano	782	Jordan	573
1960	224	Takaki, S.	40					Journal of Physics Conference Series	482	Calcium	5924	Pennsylvania State University	781	Ukraine	566
1959	214	Yoshikai, Y.	40					Journal of Physics Condensed Matter	477	Cell culture	5869	Universita degli Studi di Napoli Federico II	769	Bangladesh	526
1958	141	Kimura, H.	40					Tetrahedron	470	Molecular Sequence Data	5823	University Michigan Ann Arbor	763	Bulgaria	516
1957	154	Fukamichi, K.	40					Journal of Agricultural and Food Chemistry	464	Gene expression	5707	National Research Centre	761	Morocco	491
1956	112	Gulcin, I.	40					Biochemical Journal	458	Immunohistochemistry	5439	University of Wisconsin Madison	761	Indonesia	438
1955	108	Ozaki, Y.	40					Materials Science and Engineering A	455	Dose-Response Relationship, Drug	5388	Universidade Federal do Rio de Janeiro	746	Czechoslovakia	426
1954	105	Isogai, A.	39					Surface Science	453	Brain	5332	Stanford University	744	Germany (Democratic Republic, DDR)	412
1953	87	Tsuji, N.	39					Polymer Preprints Japan	445	Human tissue	5295	University of Cambridge	743	Cuba	370
1952	84	Takeda, A.	39					Neuroscience Letters	443	Rats, Wistar	5251	Zhejiang University	742	Philippines	369
1951	88	Takabatake, T.	38					Journal of Physical Chemistry C	432	Signal transduction	5144	Universidade Estadual de Campinas	742	Yugoslavia	359
1950	68	Yokoyama, S.	38					Physical Review E Statistical Nonlinear and Soft Matter Physics	430	Drug efficacy	5049	University of Texas at Austin	731	United Arab Emirates	353
1949	77	Inesi, G.	38					Journal of Non Crystalline Solids	426	Temperature	5018	Purdue University	727	Russia	315
1948	56	Kozawa, O.	38					European Journal of Biochemistry	422	Therapy	4941	University of California, San Diego	727	Lithuania	287
1947	43	Mori, M.	37					Electrochimica Acta	421	Pregnancy	4876	Hebrew University of Jerusalem	726	Kuwait	283
1946	37	Hidai, M.	37					Journal of Nuclear Materials	413	Optimization	4796	Rheinisch-Westfalische Technische Hochschule Aachen	726	Lebanon	276
1945	23	Chiba, T.	36					Applied Mechanics and Materials	409	Histology	4793	Daneshgahe Azad Eslami	718	Estonia	260
1944	20	Pelletier, G.	36					Journal of Magnetism and Magnetic Materials	409	Clinical trial	4791	Ohio State University	716	Uruguay	247
1943	17	Kawai, T.	36					Experimental Cell Research	402	Pathology	4659	Osaka University Faculty of Medicine	708	Viet Nam	218
1942	44	Tachikawa, H.	36					FEBS Letters	401	Radioisotope	4604	Universitat Heidelberg	700	Ethiopia	217
1941	19	Conrad, R.	36					Journal of Neurochemistry	397	Central nervous system	4580	Russian Academy of Sciences	700	Cyprus	184
1940	32	Higashi, K.	36					Journal of Molecular Biology	388	RNA, Messenger	4532	University of Pennsylvania	699	Iraq	181
1939	38	Ikuhara, Y.	35					Archives Des Maladies Du Coeur Et Des Vaisseaux	387	Dose response	4516	University of Tokushima	698	Kenya	180
1938	37	Domingo, J.L.	35					Japanese Journal of Pharmacology	385	Blood	4508	Universitat Wien	695	Iceland	160
1937	34	Kakeshita, T.	35					Nippon Seramikkusu Kyokai Gakujutsu Ronbunshi Journal of the Ceramic Society of Japan	382	Apoptosis	4473	University of Toyama	694	Peru	158
1936	35	Saruta, T.	35					Physical Chemistry Chemical Physics	381	Pathophysiology	4466	University of Washington Seattle	688	Oman	146
1935	24	Mabuchi, M.	35					Zairyo Journal of the Society of Materials Science Japan	379	Cell Line	4460	Friedrich-Alexander-Universität Erlangen-Nürnberg	687	Puerto Rico	134
1934	25	Simpson, E.R.	35					Japanese Journal of Applied Physics	371	Cytology	4435	University of Maryland	683	Luxembourg	122
1933	21	Takaku, F.	35					Infection and Immunity	369	Rats, Inbred Strains	4340	Universita degli Studi di Firenze	678	Tanzania	109
1932	23	Morsy, T.A.	35					Journal of Power Sources	368	DNA	4319	University of Alberta	676	Costa Rica	106
1931	36	Mizutani, N.	35					Journal of Virology	366	Oxygen	4268	Texas A and M University	670	Cameroon	106
1930	23	Ueda, H.	34					Nippon Kinzoku Gakkaishi Journal of the Japan Institute of Metals	362	Amino Acid Sequence	4101	Tohoku University School of Medicine	661	Sudan	105
1929	21	Hosono, H.	34					Water Science and Technology	360	Rats, Sprague-Dawley	4037	Universidad Autonoma de Madrid	660	Belarus	104
1928	18	Nakai, M.	34					Blood	356	Nucleotide sequence	4026	National Cheng Kung University	656	Qatar	102
1927	14	Hamada, H.	34					Annals of the New York Academy of Sciences	352	Prognosis	4019	UNESP-Universidade Estadual Paulista	653	Macedonia	99
1926	11	Iseki, K.	34					Materials Transactions	352	Case report	4014	UC Davis	651	Sri Lanka	91
1925	8	Tanaka, K.	34					International Journal of Pharmaceutics	347	Aged, 80 and over	3902	The University of Hong Kong	645	Cote d'Ivoire	90
1924	13	Koike, Y.	34					Physica B Condensed Matter	340	Glucose	3895	Osaka Prefecture University	644	Latvia	88
1923	7	Liu, W.	34					Industrial and Engineering Chemistry Research	336	Oxidation	3827	Peking University	644	Georgia	87
1922	13	Fujiwara, M.	34					Bulletin of the Chemical Society of Japan	335	Cell proliferation	3820	Kumamoto University	644	Libyan Arab Jamahiriya	83
1921	12	Kassa, J.	34					Organometallics	332	Proteins	3725	Kanazawa University	642	Ghana	82
1920	10	Takakura, Y.	34					Journal of Clinical Endocrinology and Metabolism	331	Water	3722	Freie Universitat Berlin	634	Senegal	80
1919	4	Kimura, T.	33					Journal of Bacteriology	321	Base Sequence	3656	National Institute for Materials Science Tsukuba	630	Palestine	74
1918	4	Ishihara, T.	33					Journal of Electroanalytical Chemistry	321	Messenger RNA	3654	Universita di Pisa	629	Uganda	73
1917	5	Wang, Y.	33					Journal of Neurophysiology	317	Middle aged	3652	Cornell University	628	Syrian Arab Republic	69
1916	5	Jansen, J.A.	33					Atmospheric Environment	312	Rabbits	3603	IEEE	626	Nepal	69
1915	4	Konishi, J.	33					Chemosphere	310	Risk factor	3574	Universitat Politecnica de Catalunya	622	Armenia	68
1914	5	Gustafsson, J.A.	32					Nuclear Instruments and Methods in Physics Research Section B Beam Interactions with Materials and Atoms	305	Scanning electron microscopy	3555	Universita degli Studi di Torino	622	Bosnia and Herzegovina	63
1913	4	Negishi, M.	32					Chemistry A European Journal	296	Escherichia coli	3553	UCL	622	Yemen	63
1912	5	McGhee, J.R.	32					IEEE Transactions on Magnetics	295	Adsorption	3548	University of Oxford	620	Ecuador	59
1911	8	Ishida, H.	32					Journal of the Electrochemical Society	294	Child, Preschool	3462	Nihon University	619	Albania	52
1910	3	McCann, S.M.	31					Surface and Coatings Technology	291	Age	3460	University of Illinois at Urbana-Champaign	617	Burkina Faso	52
1909	5	Kimura, S.	31					Physical Review A Atomic Molecular and Optical Physics	288	Chemical structure	3446	Shanghai Jiaotong University	617	Malta	48
1908	1	Egashira, N.	31					Arzneimittel Forschung Drug Research	282	In Vitro	3445	Delft University of Technology	613	Bolivia	46
1907	2	Kindo, K.	30					Ecs Transactions	275	Time	3429	Karolinska Institutet	613	Benin	43
1906	2	Settai, R.	30					Water Research	274	Kidney	3427	Korea Advanced Institute of Science & Technology	611	Macao	43
1905	6	Nagase, H.	30					Synthetic Metals	273	Signal Transduction	3419	Universitat Bonn	608	Zimbabwe	43
1901	1	Kohno, S.	29					Journal of the Korean Physical Society	271	Drug mechanism	3393	University of Florida	607	Panama	42
1899	1	Matsushima, K.	29					Chemical and Pharmaceutical Bulletin	270	Risk Factors	3361	University of Arizona	606	Congo	39
1898	1	Yamamoto, E.	29					Physical Review Letters	264	Immunology	3355	Universite Laval	604	Botswana	39
1896	1	Tamaki, N.	29					Funtai Oyobi Fummatsu Yakin Journal of the Japan Society of Powder and Powder Metallurgy	254	Cattle	3337	Columbia University in the City of New York	600	Bahrain	39
1895	1	Yokozawa, T.	29					Nihon Kikai Gakkai Ronbunshu B Hen Transactions of the Japan Society of Mechanical Engineers Part B	253	Mutation	3326	Universite de Liege	596	Azerbaijan	39
1875	1	Kiyono, H.	29					Chemical Physics Letters	251	Aging	3271	University of Ljubljana	596	Kazakhstan	34
1874	1	Nakabayashi, N.	29					Journal of Membrane Science	244	Catalysis	3225	Nagoya Institute of Technology	595	Mongolia	33
		Wang, W.	29					International Journal of Hydrogen Energy	239	Infant	3199	Nanyang Technological University	593	Zambia	33
		Takahara, A.	29					Physica A Statistical Mechanics and Its Applications	239	Insulin	3185	Imperial College London	590	Jamaica	32
		Ishiguro, H.	29					Journal of Neuroscience	238	Eurasia	3154	Tel Aviv University	589	Moldova	28
		Itoyama, Y.	29					Plant and Cell Physiology	238	Intravenous drug administration	3129	Universitat Tubingen	579	Uzbekistan	28
		Tsuchiyama, T.	29					European Journal of Immunology	237	Oral drug administration	3117	Nagasaki University	578	Madagascar	26
		Iwai, H.	28					Oncogene	230	Bacteria (microorganisms)	3105	Universitat Zurich	576	Trinidad and Tobago	25
		Yamamoto, T.	28					Japanese Journal of Cancer and Chemotherapy	227	PH	3084	Universitat Gottingen	576	Niger	24
		Shabana, A.A.	28					Science of the Total Environment	226	Human experiment	3073	Aristoteleion Panepistimion Thessalonikis	573	Malawi	23
		De Clercq, E.	27					Physics Letters Section B Nuclear Elementary Particle and High Energy Physics	223	Treatment outcome	3063	Tokyo Medical and Dental University	572	Mauritius	23
		Reiter, R.J.	27					Journal of Geophysical Research Space Physics	221	Protein function	3061	Universite Catholique de Louvain	571	Guatemala	21
		Narumiya, S.	27					Chemistry of Materials	220	Neurons	3061	Universidade Federal do Rio Grande do Sul	571	Guadeloupe	21
		Yoon, S.G.	26					Earth and Planetary Science Letters	212	Heart	3040	Tokyo University of Agriculture and Technology	568	Montenegro	20
		Takasugi, T.	26					IEEE Transactions on Applied Superconductivity	210	Hydrogen-Ion Concentration	3028	Universidad Autonoma de Barcelona	567	Mali	19
		Sasaki, H.	26					Environmental Science and Technology	209	Phenotype	3023	Universitat de ValEncia	564	French Polynesia	18
		Tanaka, K.	26					Journal of Materials Chemistry	208	Japan	3019	University of Chicago	564	Brunei Darussalam	18
		Higaki, K.	25					American Journal of Physiology Heart and Circulatory Physiology	207	Hypertension	2985	University of Tehran	562	Gabon	17
		Kishio, K.	24					Journal of Geophysical Research Atmospheres	204	Morphology	2966	Institute for Materials Research, Tohoku University	559	Myanmar	17
		Akiniwa, Y.	24					Biology of Reproduction	202	Copper	2963	Chinese University of Hong Kong	553	Namibia	17
		Uwatoko, Y.	24					Hydrobiologia	194	Oxidative stress	2925	Universidad Politecnica de Valencia	549	North Korea	16
		Nakayama, H.	24					Journal of Climate	192	Polymers	2923	Weizmann Institute of Science Israel	546	Togo	16
		Costa, L.G.	23					Journal of Theoretical Biology	192	Newborn	2896	Utrecht University	544	Monaco	16
		Tokura, Y.	23					Gene	190	Etiology	2890	Universitat Bochum	543	Papua New Guinea	15
		Matsumoto, Y.	23					Biomaterials	189	Mortality	2841	National Tsing Hua University	541	Nicaragua	14
		Abe, K.	23					Geophysical Research Letters	184	Inflammation	2815	Hitachi, Ltd.	538	Paraguay	14
		Zaera, F.	23					Journal of Controlled Release	170	Enzymology	2813	Harvard Medical School	537	New Caledonia	13
		Sparrow, E.M.	23					Bioorganic and Medicinal Chemistry	169	Cell differentiation	2803	Korea University	536	El Salvador	13
		Lissi, E.	23					Acta Materialia	155	Blood and hemopoietic system	2772	Universidad de Sevilla	534	Laos	12
		Tanaka, S.	22					Hepatology	141	Enzyme inhibition	2757	Universitat Freiburg im Breisgau	533	Mozambique	12
		Kikuchi, K.	22					Bioresource Technology	139	Rabbit	2756	Tokyo Metropolitan University	527	Fiji	11
		Katsura, S.	22					Journal of Veterinary Medical Science	139	Cell Division	2749	Universitat Bern	524	Rwanda	10
		Mizushima, T.	22					Superconductor Science and Technology	136	Follow up	2746	Julius-Maximilians-Universitat Wurzburg	523	Liechtenstein	10
		El-Kadi, A.O.S.	22					Publications of the Astronomical Society of Japan	128	Biosynthesis	2741	University of Southern California	520	Kyrgyzstan	9
		Ohnishi, K.	21					American Journal of Pathology	125	Tumor Cells, Cultured	2739	Ecole Polytechnique Federale de Lausanne	517	Dominican Republic	9
		Yamamoto, S.	21					Journal of the Meteorological Society of Japan	121	Risk assessment	2729	Technische Universitat Wien	516	Tajikistan	9
		Tokunaga, K.	21					Optics Express	116	Protein	2715	Wageningen University and Research Centre	507	Gambia	9
		Imai, H.	21					Soft Matter	113	Age Factors	2700	Universita degli Studi di Genova	506	Cambodia	9
		Yamamoto, K.	20					BMC Bioinformatics	92	X ray diffraction	2685	Uppsala Universitet	505	Sierra Leone	9
		Suda, T.	20					Journal of Reproduction and Development	82	Enzyme activation	2679	National Chiao Tung University Taiwan	505	Eritrea	8
		Jung, J.H.	20					Journal of Oceanography	79	Europe	2664	University of Illinois at Chicago	505	Reunion	8
		Terai, T.	20					Chemical Engineering Transactions	75	Concentration response	2661	University of Manchester	499	Honduras	7
		Shimizu, Y.	20					Tijdschrift Voor Geneeskunde	68	Models, Biological	2655	University of Sydney	499	Zaire	7
		Undefined	798					Undefined	1163	Molecular dynamics	2653	Yonsei University	498	Barbados	6
