# Supplementary material for: A surge of p-values between 0.041 and 0.049 in recent decades (but negative results are increasing rapidly too)
Source: PeerJ. 2015 Jan 22;3:e733. doi: 10.7717/peerj.733 (PMC4312079; doi:10.7717/peerj.733)
Supplement: Supplemental Information [file peerj-03-733-s007.zip › Supplementary material/Searches_15_nov_2014/064.csv]

Scopus refine results values
Your query : (ABS("a novel"))
Number of results : 882840
YEAR		AUTHOR NAME		SUBJECT AREA		DOCUMENT TYPE		SOURCE TITLE		KEYWORD		AFFILIATION		COUNTRY		SOURCE TYPE		LANGUAGE
2015	760	Li, W.	744	Agricultural and Biological Sciences	39822	Article	588448	Lecture Notes in Computer Science Including Subseries Lecture Notes in Artificial Intelligence and Lecture Notes in Bioinformatics	16550	Article	311641	Tsinghua University	8155	United States	246714	Journals	635021	English	839024
2014	65517	Wang, W.	525	Arts and Humanities	4648	Conference Paper	249065	Proceedings of SPIE the International Society for Optical Engineering	14456	Priority journal	196932	Zhejiang University	7310	China	181611	Conference Proceedings	210836	Chinese	32168
2013	83715	Liu, W.	323	Biochemistry, Genetics and Molecular Biology	195409	Review	22162	Journal of Biological Chemistry	12039	Human	160738	Shanghai Jiaotong University	6243	Japan	74949	Book Series	31864	Japanese	3656
2012	78148	Zhang, W.	306	Business, Management and Accounting	5636	Article in Press	7478	Plos One	7399	Nonhuman	152531	University of Tokyo	5972	United Kingdom	66385	Books	2588	German	1787
2011	72963	Yoon, J.H.	281	Chemical Engineering	41193	Conference Review	3598	International Journal of Systematic and Evolutionary Microbiology	4461	Humans	150658	Chinese Academy of Sciences	5122	Germany	55022	Trade Publications	2396	French	854
2010	67015	Wang, W.	278	Chemistry	96292	Book Chapter	1815	Biochemical and Biophysical Research Communications	4074	Controlled study	148752	Harbin Institute of Technology	4823	Canada	36864	Reports	80	Spanish	632
2009	61654	Zhang, W.	269	Computer Science	189141	Short Survey	1739	Advanced Materials Research	3207	Animals	117189	IEEE	4805	Italy	28798	Undefined	55	Russian	591
2008	56140	Li, H.	263	Decision Sciences	6779	Note	1048	Tetrahedron Letters	3186	Unclassified drug	92950	Huazhong University of Science and Technology	4643	France	26093			Polish	347
2007	51499	Li, M.	259	Dentistry	1472	Letter	579	Journal of Immunology	3103	Male	87915	National University of Singapore	4454	South Korea	25852			Turkish	347
2006	45682	Wang, Y.	249	Earth and Planetary Sciences	13265	Book	448	Electronics Letters	3089	Female	78874	University of Toronto	4446	India	24231			Korean	333
2005	41245	Wang, T.	244	Economics, Econometrics and Finance	2229	Editorial	126	Cancer Research	2925	Algorithms	60002	Kyoto University	4139	Taiwan	22821			Italian	223
2004	33078	Li, W.J.	243	Energy	18080	Abstract Report	97	Journal of the American Chemical Society	2885	Human cell	58218	Peking University	4023	Australia	21672			Portuguese	179
2003	25958	Li, P.	241	Engineering	273248	Report	82	ICASSP IEEE International Conference on Acoustics Speech and Signal Processing Proceedings	2788	Mice	54704	Osaka University	3935	Spain	17751			Czech	141
2002	22351	Wang, Y.	240	Environmental Science	21198	Business Article	60	Optics Infobase Conference Papers	2587	Animal cell	52096	University of Cambridge	3836	Netherlands	14585			Hungarian	107
2001	20701	Li, F.	238	Health Professions	5488	Erratum	17	Blood	2484	Animal experiment	52011	Massachusetts Institute of Technology	3831	Switzerland	14354			Dutch	73
2000	19333	Zhang, J.	234	Immunology and Microbiology	44682	Patent	5	Bioorganic and Medicinal Chemistry Letters	2397	Mouse	51967	Imperial College London	3769	Singapore	11071			Croatian	58
1999	16943	Guo, L.	230	Materials Science	86007	Undefined	6073	Applied Mechanics and Materials	2250	Molecular Sequence Data	47482	Nanyang Technological University	3595	Sweden	10998			Slovene	38
1998	15548	Wang, Y.	230	Mathematics	57219			Analytical Chemistry	2210	Adult	44484	Xidian University	3591	Hong Kong	9808			Hebrew	32
1997	14596	Zhang, L.	230	Medicine	147568			Chemical Communications	2183	Protein expression	41880	Fudan University	3478	Iran	9526			Romanian	26
1996	13601	Li, L.	229	Multidisciplinary	5673			Proceedings IEEE International Symposium on Circuits and Systems	2107	Animal	40291	Harvard Medical School	3465	Israel	9139			Persian	24
1995	10213	Wang, Y.	225	Neuroscience	28984			Molecular and Cellular Biology	2073	Animal tissue	39235	University of California, San Diego	3430	Belgium	7855			Greek	21
1994	8913	Schumann, P.	225	Nursing	2140			Journal of Neuroscience	2012	Nucleotide sequence	37117	UC Berkeley	3426	Austria	7239			Finnish	20
1993	7407	Liu, Y.	224	Pharmacology, Toxicology and Pharmaceutics	44230			Physical Review Letters	2005	Computer simulation	35878	University of Electronic Science and Technology of China	3407	Finland	6693			Slovak	19
1992	6192	Wang, Q.	217	Physics and Astronomy	108170			Journal of Virology	1952	Animal model	33571	Southeast University	3371	Greece	6435			Serbian	18
1991	6177	Li, P.	217	Psychology	6802			Nucleic Acids Research	1945	Rats	33305	The University of British Columbia	3343	Brazil	6178			Bulgarian	16
1990	5410	Gao, W.	213	Social Sciences	16191			Optics Express	1926	Rat	32555	University of California, Los Angeles	3300	Denmark	6015			Danish	16
1989	4674	Chen, W.	210	Veterinary	2925			Oncogene	1925	Amino Acid Sequence	32259	VA Medical Center	3255	Turkey	5791			Estonian	15
1988	4079	Wu, W.	209	Undefined	4502			Progress in Biomedical Optics and Imaging Proceedings of SPIE	1818	Metabolism	31758	Stanford University	3244	Russian Federation	5552			Ukrainian	15
1987	3344	Hanzo, L.	208					Journal of Organic Chemistry	1794	Gene expression	26945	University Michigan Ann Arbor	3218	Poland	5485			Norwegian	14
1986	2698	Li, L.	208					Journal of Medicinal Chemistry	1758	Base Sequence	26244	Eidgenossische Technische Hochschule Zurich	3129	Ireland	4559			Lithuanian	10
1985	2491	Wang, B.	207					Microwave and Optical Technology Letters	1746	Genetics	25840	UCL	3104	Portugal	3718			Swedish	9
1984	2169	Wang, F.	206					Biochemistry	1696	Signal transduction	24950	University of Oxford	3059	Norway	3497			Bosnian	8
1983	1547	Wang, Y.	205					EMBO Journal	1694	Middle Aged	24587	Beihang University	3045	Mexico	3448			Malay	7
1982	1276	Chen, X.	201					FEBS Letters	1689	Methodology	24487	Seoul National University	2990	New Zealand	3372			Arabic	7
1981	1180	Li, Y.	199					IEEE Vehicular Technology Conference	1535	Optimization	23448	National Taiwan University	2982	Czech Republic	3175			Thai	5
1980	1203	Yang, Y.	198					IEEE Photonics Technology Letters	1527	Chemistry	23207	Beijing University of Posts and Telecommunications	2980	Hungary	3080			Afrikaans	4
1979	1087	Zhang, M.	197					Proceedings of the National Academy of Sciences of the United States of America	1498	Mathematical models	22498	University of Science and Technology of China	2977	Malaysia	3023			Latvian	2
1978	836	Li, H.	196					Proceedings International Conference on Image Processing Icip	1483	Aged	22155	Wuhan University	2969	Egypt	2916			Icelandic	2
1977	810	Yang, L.	194					Materials Research Society Symposium Proceedings	1433	In vitro study	22109	Xi'an Jiaotong University	2952	South Africa	2359			Indonesian	1
1976	633	Li, B.	192					Organic Letters	1398	Enzyme activity	20986	University of Washington Seattle	2934	Thailand	2335			Urdu	1
1975	619	Chen, L.	192					Proceedings IEEE International Conference on Robotics and Automation	1380	Review	19063	University of Pennsylvania	2834	Saudi Arabia	2319
1974	619	Liu, X.	190					IEEE International Conference on Communications	1374	Animalia	19025	Ohio State University	2755	Argentina	2177
1973	506	Zhang, L.	189					FASEB Journal	1342	Cell Line	18911	Jilin University	2726	Pakistan	1540
1972	311	Nakaoka, M.	189					IEEE MTT S International Microwave Symposium Digest	1328	Cells, Cultured	18827	University of Florida	2679	Romania	1439
1971	362	Liu, F.	189					Antimicrobial Agents and Chemotherapy	1325	Apoptosis	18516	University of California, San Francisco	2663	Slovenia	1287
1970	326	Wang, L.	187					Review of Scientific Instruments	1322	Drug effect	18426	University of Minnesota Twin Cities	2654	Chile	1197
1969	217	Wang, L.	186					Journal of Applied Polymer Science	1318	Physiology	17841	National University of Defense Technology	2624	Tunisia	986
1968	149	Chen, G.	185					Tetrahedron	1297	Signal Transduction	17840	Tianjin University	2622	Ukraine	843
1967	129	Yang, T.	185					Biochemical Journal	1291	Protein function	17641	Tohoku University	2611	United Arab Emirates	764
1966	135	Liu, T.	185					Sensors and Actuators B Chemical	1254	Phenotype	17499	University of Wisconsin Madison	2571	Slovakia	759
1965	94	Wu, J.	182					Journal of Pharmacology and Experimental Therapeutics	1251	Human tissue	17440	CNRS Centre National de la Recherche Scientifique	2546	Croatia	751
1964	79	Wang, F.	180					Journal of Cell Biology	1243	Amino acid sequence	17434	Graduate University of Chinese Academy of Sciences	2530	Bulgaria	710
1963	54	Xu, J.	177					Proceedings International Conference on Pattern Recognition	1233	Clinical article	17359	Sichuan University	2528	Viet Nam	644
1962	55	Jiao, L.	177					Optics Letters	1228	Mutation	17053	Tokyo Institute of Technology	2517	Serbia	634
1961	54	Chen, L.	176					Journal of Chromatography A	1217	Cell Line, Tumor	16650	Sun Yat-Sen University	2516	Colombia	630
1960	36	Liu, B.	176					Langmuir	1204	RNA, Messenger	16242	University of Illinois at Urbana-Champaign	2509	Algeria	597
1959	30	Liu, Y.	176					Gene	1183	DNA	15628	University of Manchester	2499	Jordan	468
1958	27	Chen, C.	175					IEEE Transactions on Magnetics	1182	Proteins	15395	Shandong University	2481	Estonia	466
1957	26	Liu, W.	175					ACM International Conference Proceeding Series	1175	Cell proliferation	15344	Chinese University of Hong Kong	2471	Bangladesh	460
1956	19	Wei, W.	175					Biosensors and Bioelectronics	1170	Immunohistochemistry	15292	McGill University	2459	Lebanon	444
1955	26	Zhang, H.	174					Journal of Bacteriology	1160	Major clinical study	15210	University of Texas at Austin	2456	Cyprus	435
1954	18	Wang, W.	174					Optics Communications	1153	Messenger RNA	15124	South China University of Technology	2441	Indonesia	400
1953	16	Anon,	171					Clinical Cancer Research	1141	In vivo study	14215	Georgia Institute of Technology	2436	Lithuania	369
1952	22	Li, Q.	169					Globecom IEEE Global Telecommunications Conference	1136	Support, Non-U.S. Gov't	14019	National Chiao Tung University Taiwan	2433	Venezuela	365
1951	25	Yang, Y.	168					Communications in Computer and Information Science	1127	Sensors	13914	Inserm	2431	Macao	359
1950	20	Zhang, J.	168					Journal of Molecular Biology	1122	Signal processing	13863	Nanjing University	2414	Cuba	353
1949	11	Oh, T.K.	166					European Journal of Pharmacology	1119	Time Factors	13745	National Cheng Kung University	2411	Morocco	338
1948	8	Li, L.	164					Analytica Chimica Acta	1111	Synthesis	13631	University of Alberta	2409	Qatar	323
1947	7	Wu, J.	163					Applied Physics Letters	1107	Gene mutation	13589	Technische Universitat Munchen	2361	Kuwait	321
1946	1	Liu, G.	162					Iet Conference Publications	1087	Cell culture	13445	Korea Advanced Institute of Science & Technology	2358	Nigeria	279
1945	2	Kangawa, K.	162					Zhongguo Dianji Gongcheng Xuebao Proceedings of the Chinese Society of Electrical Engineering	1080	Protein Binding	13220	Purdue University	2326	Yugoslavia	240
1944	2	Xu, J.	160					Applied and Environmental Microbiology	1058	Cloning, Molecular	12588	Massachusetts General Hospital	2319	Luxembourg	226
1943	3	Yu, J.	159					Industrial and Engineering Chemistry Research	1043	Drug efficacy	12543	The University of North Carolina at Chapel Hill	2306	Uruguay	225
1942	3	Yang, M.	159					Aip Conference Proceedings	1033	Protein analysis	12497	Kyushu University	2294	Puerto Rico	221
1941	4	Chen, H.	158					IECON Proceedings Industrial Electronics Conference	1028	Phylogeny	12442	Columbia University in the City of New York	2292	Latvia	220
1940	5	Yang, W.	157					Conference Proceedings Annual International Conference of the IEEE Engineering in Medicine and Biology Society IEEE Engineering in Medicine and Biology Society Conference	1017	Protein binding	11969	University of Southern California	2274	Philippines	207
1939	4	Li, N.	157					IEEE Transactions on Microwave Theory and Techniques	1004	Case report	11924	UC Davis	2269	Iceland	203
1938	2	Zhang, D.	154					Inorganic Chemistry	1004	Bacteria (microorganisms)	11695	Texas A and M University	2250	Belarus	199
1937	3	Li, N.	153					Applied Optics	1000	Gene expression regulation	11636	Japan Science and Technology Agency	2246	Oman	192
1936	2	Zhou, J.	152					Journal of Materials Chemistry	999	Protein domain	11602	Dalian University of Technology	2224	Sri Lanka	185
1935	2	Wang, B.	149					Proceedings of the IEEE Computer Society Conference on Computer Vision and Pattern Recognition	994	Chemical structure	11516	Beijing Institute of Technology	2205	Macedonia	173
1934	3	Wang, H.	148					Nature	985	Molecular cloning	11494	Carnegie Mellon University	2192	Kenya	160
1933	1	Liu, B.	148					Macromolecules	965	Brain	11393	Pennsylvania State University	2175	Iraq	156
1932	2	Liu, L.	147					Proceedings of the IEEE Conference on Decision and Control	959	Image processing	11352	University of Pittsburgh	2175	North Korea	111
1931	2	Liu, H.	146					SAE Technical Papers	957	Algorithm	11310	Cornell University	2173	Peru	105
1930	3	Yang, F.	146					Proceedings of the American Control Conference	953	Kinetics	11297	Johns Hopkins University	2127	Trinidad and Tobago	103
1929	1	Xu, W.	145					Bioinformatics	945	Polymerase chain reaction	11245	University of Sydney	2115	Malta	100
1928	2	Li, Q.	144					IEEE Antennas and Propagation Society AP S International Symposium Digest	944	Protein localization	11185	University of Edinburgh	2103	Georgia	90
1926	1	Zhang, H.	143					Journal of Lightwave Technology	933	Protein protein interaction	10996	Hokkaido University	2078	Costa Rica	88
1924	1	Wang, P.	142					Talanta	932	Gene sequence	10857	Hong Kong Polytechnic University	2075	Armenia	83
1923	1	Wu, B.	141					Journal of Applied Physics	917	Adolescent	10844	University of New South Wales UNSW Australia	2069	Cameroon	79
1912	1	Pitas, I.	141					Lecture Notes in Electrical Engineering	914	Sequence homology	10825	National Institute of Advanced Industrial Science and Technology	2067	Uganda	76
1900	1	Yuan, R.	140					Journal of Chemical Physics	910	Reverse transcription polymerase chain reaction	10791	UC Irvine	2056	Ghana	73
1899	1	Wu, K.	139					Key Engineering Materials	900	Neural networks	10791	University of Maryland	2056	Ecuador	71
1895	1	Li, J.	139					Rsc Advances	900	Escherichia coli	10778	Consiglio Nazionale delle Ricerche	2043	Tanzania	70
		Navab, N.	138					IEEE Transactions on Antennas and Propagation	892	Mice, Inbred C57BL	10747	Brigham and Women's Hospital	2035	Russia	70
		Liu, M.	138					Tien Tzu Hsueh Pao Acta Electronica Sinica	886	Catalysis	10682	Hong Kong University of Science and Technology	2034	Nepal	66
		Sharaf, A.M.	137					Sensors and Actuators A Physical	884	Phosphorylation	10619	University of Waterloo	1998	Uzbekistan	63
		Jin, H.	137					IFAC Proceedings Volumes IFAC Papersonline	882	Sequence Homology, Amino Acid	10413	University of Texas M. D. Anderson Cancer Center	1989	Moldova	63
		Zhao, J.	136					Journal of Experimental Medicine	879	Sequence Analysis, DNA	10393	Nagoya University	1986	Sudan	62
		Sun, J.	135					Molecular Biology of the Cell	874	Three dimensional	10355	University of Melbourne	1981	Panama	61
		Ho, P.H.	135					Journal of Cell Science	869	Enzyme inhibition	10286	King's College London	1952	Bosnia and Herzegovina	61
		Huang, W.	135					Endocrinology	867	Protein phosphorylation	10257	University of Queensland	1942	Palestine	57
		Li, G.	135					Journal of Clinical Investigation	865	Dose-Response Relationship, Drug	10200	The University of Hong Kong	1894	Kazakhstan	55
		Wong, K.L.	133					Journal of Power Sources	863	Feature extraction	10066	City University of Hong Kong	1890	Syrian Arab Republic	47
		Li, C.	133					British Journal of Pharmacology	856	Drug structure	10012	Universita degli Studi di Roma La Sapienza	1888	Ethiopia	46
		Li, M.	133					Bioorganic and Medicinal Chemistry	856	Drug synthesis	9973	Nanjing University of Aeronautics and Astronautics	1877	Libyan Arab Jamahiriya	45
		Zhang, Q.	133					Brain Research	845	Rats, Sprague-Dawley	9881	Chongqing University	1876	Bahrain	41
		Wang, X.	132					Expert Systems with Applications	840	Transfection	9877	National Tsing Hua University	1875	Fiji	38
		Itoh, T.	132					Molecular Microbiology	827	Synthesis (chemical)	9868	Northwestern University	1862	Czechoslovakia	37
		Liu, F.	131					Development	819	Clinical trial	9867	National Cancer Institute	1843	Azerbaijan	36
		Wang, J.	131					Pattern Recognition	819	Western blotting	9730	University of Southampton	1813	Mauritius	34
		Wang, J.	130					Annual International Conference of the IEEE Engineering in Medicine and Biology Proceedings	813	Novel methods	9686	Shanghai University	1808	Senegal	34
		Jiang, T.	130					BMC Bioinformatics	809	Mass spectrometry	9658	Central South University China	1791	Gambia	33
		Liu, J.	130					Materials Letters	809	Drug mechanism	9626	Hunan University	1790	Bolivia	32
		Kampfer, P.	129					Cell	808	Molecular genetics	9608	Monash University	1788	Zimbabwe	32
		Wang, J.	129					Human Molecular Genetics	806	Models, Molecular	9603	Ludwig-Maximilians-Universitat Munchen	1782	Jamaica	31
		Chen, X.	128					Chemistry A European Journal	806	Enzyme activation	9572	Northwestern Polytechnical University	1771	Malawi	31
		Xu, J.	128					Neurocomputing	805	Gene Expression Regulation	9502	Ecole Polytechnique Federale de Lausanne	1768	Mongolia	31
		Xu, L.H.	128					Journal of Physical Chemistry B	805	Scanning electron microscopy	9492	University of Illinois at Chicago	1759	Gabon	30
		Yu, R.Q.	127					Electrochimica Acta	804	Sequence analysis	9471	Nankai University	1758	Yemen	29
		Chen, C.	127					Proceedings of the World Congress on Intelligent Control and Automation WCICA	802	Binding Sites	9428	Katholieke Universiteit Leuven	1753	Montenegro	29
		Huang, T.S.	127					International Journal of Cancer	800	Gene	9384	Duke University School of Medicine	1751	Botswana	28
		Li, J.	126					Japanese Journal of Applied Physics Part 1 Regular Papers and Short Notes and Review Papers	785	Reproducibility of Results	9374	Nippon Telegraph & Telephone	1735	Papua New Guinea	27
		Zhang, J.	125					Angewandte Chemie International Edition	784	Image analysis	9346	Baylor College of Medicine	1730	Paraguay	25
		Zhang, Q.	124					Inorganic Chemistry Communications	777	Cell Proliferation	9326	University of Calgary	1720	Germany (Democratic Republic, DDR)	24
		Chen, M.	124					IEEE Transactions on Electron Devices	777	Promoter region	9171	Delft University of Technology	1720	Burkina Faso	24
		Gao, F.	124					Analytical Biochemistry	777	Embryo	9100	Virginia Polytechnic Institute and State University	1720	New Caledonia	22
		Zhang, F.	123					Lecture Notes in Computer Science	775	Sensitivity and Specificity	9076	Technion - Israel Institute of Technology	1711	Brunei Darussalam	22
		Fukuda, T.	123					Analyst	773	Polymerase Chain Reaction	9021	University of Bristol	1703	Cambodia	22
		Fang, W.	122					Optical Engineering	768	Transcription Factors	8969	University of Arizona	1702	Madagascar	20
		Yang, B.	122					Dianzi Yu Xinxi Xuebao Journal of Electronics and Information Technology	758	Pathology	8964	Beijing Jiaotong Daxue	1692	Zambia	19
		Shi, W.	121					Journal of Computational Information Systems	755	Protein	8945	University of Birmingham	1691	Mali	18
		Chen, B.	121					IEEE Transactions on Industrial Electronics	752	Child	8939	Universitat Heidelberg	1681	Myanmar	18
		Chen, J.	121					IEEE Transactions on Signal Processing	752	Cytology	8933	Washington University in St. Louis, School of Medicine	1681	Rwanda	18
		Chen, L.	120					Molecular Pharmacology	743	Disease Models, Animal	8925	University of Chicago	1679	Monaco	17
		Yang, L.	119					Nuclear Instruments and Methods in Physics Research Section A Accelerators Spectrometers Detectors and Associated Equipment	742	Artificial intelligence	8912	Tongji University	1673	Mozambique	17
		Li, B.	119					Circulation	730	Cell differentiation	8895	Case Western Reserve University	1669	Swaziland	17
		Chen, T.	119					IEEE International Conference on Intelligent Robots and Systems	722	Polymers	8822	University of Nottingham	1659	Liechtenstein	16
		He, W.	117					IEEE Transactions on Image Processing	719	Tumor Cells, Cultured	8769	Rutgers, The State University of New Jersey	1649	Cote d'Ivoire	15
		Shen, D.	117					Measurement Science and Technology	719	Temperature	8734	Ministry of Education China	1641	Guatemala	15
		Leung, V.C.M.	117					Journal of Clinical Endocrinology and Metabolism	707	Recombinant Proteins	8729	GlaxoSmithKline	1600	French Polynesia	14
		Zhang, N.	117					Journal of Physics Conference Series	701	Blotting, Western	8725	Northeastern University China	1592	Namibia	13
		Chen, M.	117					IEEE International Symposium on Personal Indoor and Mobile Radio Communications PIMRC	687	Models, Biological	8688	Michigan State University	1585	Honduras	12
		Li, F.	116					IEICE Transactions on Communications	686	DNA-Binding Proteins	8547	Friedrich-Alexander-Universität Erlangen-Nürnberg	1584	Benin	12
		Lombardi, F.	114					PESC Record IEEE Annual Power Electronics Specialists Conference	673	Upregulation	8543	Yale University	1583	French Guiana	12
		Xu, Y.	114					American Journal of Pathology	663	Reverse Transcriptase Polymerase Chain Reaction	8521	Keio University	1570	Albania	12
		Liu, S.	111					Chemistry Letters	657	Wireless telecommunication systems	8472	University of Sheffield	1565	Barbados	11
		Wang, Q.	110					Nanotechnology	646	Fluorescence	8352	Nanjing University of Science and Technology	1561	Congo	11
		Xue, Q.	110					Journal of Physical Chemistry C	637	Problem solving	8347	David Geffen School of Medicine at UCLA	1560	Laos	10
		Parhi, K.K.	108					Chinese Chemical Letters	636	Crystal structure	8298	Stanford University School of Medicine	1543	Dominican Republic	9
		Giannakis, G.B.	108					Materials Science Forum	630	Dose response	8270	Korea University	1537	Kyrgyzstan	9
		Wang, P.	108					Chemistry of Materials	628	Comparative study	8252	Lunds Universitet	1536	Greenland	9
		Shen, X.	107					Guangxue Xuebao Acta Optica Sinica	603	Design	8234	Western University	1526	Faroe Islands	8
		Chen, L.	106					Proceedings of the IEEE International Conference on Computer Vision	595	Genotype	8168	University of Tsukuba	1519	Saint Kitts and Nevis	8
		Yao, S.	106					Diangong Jishu Xuebao Transactions of China Electrotechnical Society	566	Transcription, Genetic	8134	University of Glasgow	1517	Angola	8
		Shum, P.	105					Proceedings of the Annual International Conference of the IEEE Engineering in Medicine and Biology Society EMBS	555	Image segmentation	8115	The Johns Hopkins School of Medicine	1516	Afghanistan	8
		Li, T.	103					Medical Image Computing and Computer Assisted Intervention Miccai International Conference on Medical Image Computing and Computer Assisted Intervention	521	Protein Structure, Tertiary	8104	University of Ottawa, Canada	1512	Nicaragua	8
		Chen, C.	102					Scientific Reports	464	Support, U.S. Gov't, P.H.S.	8080	University of California, Santa Barbara	1510	Niger	7
		Undefined	4425					Undefined	2677	Down regulation	8075	Tel Aviv University	1507	Bahamas	7
