# Supplementary material for: A surge of p-values between 0.041 and 0.049 in recent decades (but negative results are increasing rapidly too)
Source: PeerJ. 2015 Jan 22;3:e733. doi: 10.7717/peerj.733 (PMC4312079; doi:10.7717/peerj.733)
Supplement: Supplemental Information [file peerj-03-733-s007.zip › Supplementary material/Searches_15_nov_2014/065.csv]

Scopus refine results values
Your query : (ABS("a new"))
Number of results : 2093992
YEAR		AUTHOR NAME		SUBJECT AREA		DOCUMENT TYPE		SOURCE TITLE		KEYWORD		AFFILIATION		COUNTRY		SOURCE TYPE		LANGUAGE
2015	1195	Anon,	4221	Agricultural and Biological Sciences	108448	Article	1363517	Proceedings of SPIE the International Society for Optical Engineering	29482	Article	422288	Tsinghua University	12310	United States	467980	Journals	1537846	English	1859320
2014	103338	Li, W.	943	Arts and Humanities	28932	Conference Paper	513604	Lecture Notes in Computer Science Including Subseries Lecture Notes in Artificial Intelligence and Lecture Notes in Bioinformatics	28925	Human	289661	University of Tokyo	11429	China	316200	Conference Proceedings	418485	Chinese	93916
2013	138736	Wang, W.	617	Biochemistry, Genetics and Molecular Biology	216286	Review	80966	Advanced Materials Research	9600	Priority journal	211395	Zhejiang University	9587	Japan	151412	Book Series	73899	German	28233
2012	136350	Liu, W.	412	Business, Management and Accounting	37809	Article in Press	12060	SAE Technical Papers	7771	Humans	207774	CNRS Centre National de la Recherche Scientifique	9405	Germany	128370	Trade Publications	45788	French	23458
2011	133214	ANON,	404	Chemical Engineering	94834	Short Survey	9323	Applied Mechanics and Materials	7470	Male	144650	Chinese Academy of Sciences	9146	France	115812	Books	17059	Japanese	19406
2010	127488	Zhang, W.	380	Chemistry	191052	Book Chapter	8537	Journal of the American Chemical Society	7258	Female	140399	Shanghai Jiaotong University	9003	United Kingdom	115719	Reports	811	Spanish	10715
2009	119143	Wang, Y.	346	Computer Science	349119	Note	7141	Physical Review Letters	5806	Nonhuman	137117	Massachusetts Institute of Technology	8085	Italy	73968	Undefined	104	Russian	10546
2008	112528	Zhang, W.	339	Decision Sciences	28033	Conference Review	6033	Journal of Biological Chemistry	5167	Controlled study	133606	UC Berkeley	7990	Canada	69205			Italian	5571
2007	105375	Wang, Q.	334	Dentistry	5876	Book	4631	Plos One	5008	Algorithms	113430	IEEE	7960	Spain	55180			Portuguese	4107
2006	99777	Li, H.	324	Earth and Planetary Sciences	112924	Business Article	3430	Journal of Chemical Physics	4784	Adult	102722	Kyoto University	7850	South Korea	48424			Polish	3058
2005	93345	Li, Y.	319	Economics, Econometrics and Finance	18076	Letter	1370	Tetrahedron Letters	4553	Animals	97586	Harbin Institute of Technology	7412	India	45530			Czech	1622
2004	76451	Li, P.	317	Energy	62265	Editorial	930	Electronics Letters	4482	Computer simulation	83656	Russian Academy of Sciences	7278	Australia	42682			Turkish	1320
2003	64445	Wang, W.	315	Engineering	668377	Report	810	ICASSP IEEE International Conference on Acoustics Speech and Signal Processing Proceedings	4228	Unclassified drug	80646	Huazhong University of Science and Technology	6871	Russian Federation	36823			Dutch	1261
2002	57585	Wang, T.	313	Environmental Science	80893	Abstract Report	169	Aip Conference Proceedings	4164	Mathematical models	71287	University of Toronto	6807	Netherlands	34651			Korean	1198
2001	55902	Liu, G.	308	Health Professions	17643	Erratum	69	Zootaxa	3791	Methodology	61697	Osaka University	6755	Taiwan	30616			Hungarian	1030
2000	54514	Wang, B.	307	Immunology and Microbiology	49041	Patent	2	Journal of Applied Physics	3627	Animal	59240	Stanford University	6433	Switzerland	29966			Croatian	780
1999	49908	Yang, L.	306	Materials Science	186879	Dissertation	1	Astrophysical Journal	3625	Aged	54976	University Michigan Ann Arbor	6213	Brazil	27548			Romanian	519
1998	48819	Li, B.	303	Mathematics	165117	Undefined	81399	Analytical Chemistry	3578	Review	53018	University of Cambridge	6104	Iran	24377			Slovene	454
1997	47942	Li, M.	302	Medicine	307605			Journal of Organic Chemistry	3472	Optimization	51784	Seoul National University	6037	Sweden	23884			Slovak	433
1996	45971	Zhang, J.	299	Multidisciplinary	15674			Proceedings IEEE International Symposium on Circuits and Systems	3453	Middle Aged	48054	Tohoku University	5923	Belgium	21826			Danish	425
1995	34805	Li, F.	299	Neuroscience	30872			Review of Scientific Instruments	3394	Animal experiment	44241	University of California, Los Angeles	5909	Poland	21518			Serbian	403
1994	32292	Li, P.	290	Nursing	11186			Phytochemistry	3375	Major clinical study	41782	Universidade de Sao Paulo - USP	5723	Israel	18112			Bulgarian	395
1993	29334	Wang, W.	288	Pharmacology, Toxicology and Pharmaceutics	69211			Nature	3193	Human cell	38966	Peking University	5694	Turkey	15936			Norwegian	374
1992	23059	Wu, W.	287	Physics and Astronomy	284853			Nuclear Instruments and Methods in Physics Research Section A Accelerators Spectrometers Detectors and Associated Equipment	2730	Clinical article	37464	University of Washington Seattle	5587	Austria	14779			Swedish	288
1991	22971	Wang, Y.	276	Psychology	21797			Tetrahedron	2589	Mice	35534	Tokyo Institute of Technology	5583	Hong Kong	14680			Ukrainian	261
1990	21481	Wang, Y.	274	Social Sciences	94780			Journal of Chromatography A	2511	Mouse	33818	University of Texas at Austin	5562	Denmark	14060			Lithuanian	238
1989	20007	Wang, Y.	274	Veterinary	5779			Key Engineering Materials	2495	Animal cell	31187	National University of Singapore	5478	Singapore	13180			Finnish	195
1988	17680	Liu, T.	273	Undefined	16415			Materials Research Society Symposium Proceedings	2492	Chemistry	30995	University of Oxford	5417	Finland	12151			Persian	165
1987	16994	Wang, Y.	271					Inorganic Chemistry	2478	Molecular Sequence Data	29650	University of Wisconsin Madison	5385	Greece	11719			Hebrew	147
1986	17997	Guo, L.	271					Applied Physics Letters	2444	Rat	29167	Texas A and M University	5358	Portugal	11671			Greek	142
1985	19349	Li, Q.	271					Communications in Computer and Information Science	2401	Adolescent	29052	Universita degli Studi di Roma La Sapienza	5331	Czech Republic	10910			Bosnian	94
1984	17292	Li, L.	270					Astronomy and Astrophysics	2377	Metabolism	28938	Wuhan University	5275	Mexico	10012			Afrikaans	87
1983	14193	Wang, P.	263					IEEE Transactions on Magnetics	2374	Rats	28678	Beihang University	5223	Norway	9685			Estonian	63
1982	11904	Fukuda, T.	260					Biochemical and Biophysical Research Communications	2369	Animal tissue	26945	Xi'an Jiaotong University	5197	Hungary	8929			Arabic	62
1981	11788	Liu, Y.	259					Proceedings of the IEEE Conference on Decision and Control	2337	Clinical trial	26828	Imperial College London	5179	Malaysia	8548			Catalan	50
1980	11711	Raveau, B.	256					Chemical Communications	2266	Case report	26378	Eidgenossische Technische Hochschule Zurich	5073	Romania	8442			Malay	14
1979	11522	Yang, Y.	256					Physical Review D Particles Fields Gravitation and Cosmology	2238	Support, Non-U.S. Gov't	26083	Korea Advanced Institute of Science & Technology	5033	New Zealand	8277			Azerbaidzhani	12
1978	10476	Liu, F.	253					Journal of Physics Conference Series	2190	Problem solving	25436	Universite Pierre et Marie Curie	5016	Egypt	7841			Thai	12
1977	9674	Zhou, J.	252					Progress in Biomedical Optics and Imaging Proceedings of SPIE	2182	Animal model	24714	University of Maryland	4958	Argentina	7406			Indonesian	7
1976	9071	Wang, B.	249					IFAC Proceedings Volumes IFAC Papersonline	2150	Genetics	23306	Pennsylvania State University	4943	South Africa	6935			Georgian	7
1975	9040	Wang, F.	247					Chemical Physics Letters	2126	In vitro study	22723	UCL	4920	Ukraine	5619			Icelandic	5
1974	8866	Wang, J.	239					Biochemistry	2122	Child	22667	University of California, San Diego	4908	Thailand	5614			Latvian	4
1973	7329	Zhang, L.	238					IEEE Vehicular Technology Conference	2107	Nucleotide sequence	22485	Cornell University	4898	Ireland	5528			Macedonian	3
1972	3908	Liu, X.	237					International Geoscience and Remote Sensing Symposium IGARSS	2090	Signal processing	22480	Tianjin University	4844	Saudi Arabia	5360			Belorusian	3
1971	3916	Chen, W.	235					Proceedings IEEE International Conference on Robotics and Automation	2062	Time Factors	21952	Purdue University	4798	Chile	4427			Gallegan	2
1970	3770	Wang, F.	235					Optics Infobase Conference Papers	2045	Physiology	21660	The University of British Columbia	4798	Tunisia	4285			Irish gaelic	2
1969	2799	Liu, H.	234					Applied Optics	2043	Protein expression	21126	Jilin University	4755	Bulgaria	3469			Esperanto	1
1968	1859	Gao, F.	233					Materials Science Forum	2029	Neural networks	20891	Dalian University of Technology	4728	Slovenia	3310			Basque	1
1967	1641	Liu, B.	229					Macromolecules	2016	Design	20830	Ohio State University	4719	Algeria	3303			Albanian	1
1966	1703	Li, H.	228					Physical Review B	2013	Synthesis	20813	Southeast University	4716	Pakistan	3165			Urdu	1
1965	1102	Wang, L.	226					Proceedings of the American Control Conference	1985	Drug efficacy	20775	University of Minnesota Twin Cities	4671	Slovakia	2993
1964	972	Yang, T.	225					Analytica Chimica Acta	1970	Sensors	20043	University of Illinois at Urbana-Champaign	4615	Croatia	2886
1963	883	Zhang, L.	223					Monthly Notices of the Royal Astronomical Society	1967	Image processing	19685	Consiglio Nazionale delle Ricerche	4582	Colombia	2346
1962	888	Chen, L.	221					Lecture Notes in Electrical Engineering	1953	Amino Acid Sequence	19649	Inserm	4556	Morocco	2276
1961	785	Liu, W.	221					Langmuir	1942	Algorithm	19623	University of Florida	4520	Serbia	2052
1960	721	Inoue, A.	221					Proceedings of the National Academy of Sciences of the United States of America	1938	Drug effect	19495	University of Manchester	4467	Russia	1873
1959	666	Zhang, H.	219					Japanese Journal of Applied Physics Part 1 Regular Papers and Short Notes and Review Papers	1923	United States	19256	Nanyang Technological University	4451	Viet Nam	1804
1958	548	Zhang, H.	218					Journal of Natural Products	1894	Finite element method	19147	Xidian University	4430	Venezuela	1765
1957	539	Li, N.	217					ACM International Conference Proceeding Series	1846	Comparative study	18806	Shandong University	4395	United Arab Emirates	1657
1956	434	Chen, X.	215					Applied Mathematics and Computation	1837	Chemical structure	18686	University of Science and Technology of China	4386	Jordan	1651
1955	443	Liu, L.	215					Nucleic Acids Research	1833	Three dimensional	17467	Kyushu University	4382	Indonesia	1621
1954	432	Wang, Q.	214					Organic Letters	1810	Animalia	17434	Nagoya University	4376	Cuba	1463
1953	411	Yang, M.	213					Optics Express	1798	Base Sequence	17365	Delft University of Technology	4265	Yugoslavia	1409
1952	375	Li, G.	213					IEEE International Conference on Communications	1790	Conference paper	17203	University of Alberta	4254	Lithuania	1219
1951	364	Liu, F.	210					IEE Conference Publication	1789	Reproducibility of Results	16913	National Taiwan University	4248	Bangladesh	1174
1950	314	Chen, L.	209					Chemistry A European Journal	1777	Gene expression	16828	Georgia Institute of Technology	4212	Belarus	1149
1949	245	Wu, J.	208					Journal of Applied Polymer Science	1777	Image analysis	16781	Alma Mater Studiorum Universita di Bologna	4148	Lebanon	1138
1948	243	Li, L.	207					Journal of Medicinal Chemistry	1775	New approaches	16478	Technische Universitat Munchen	4094	Estonia	1050
1947	191	Wang, X.	203					Optics Communications	1770	Parameter estimation	16441	UC Davis	4074	Kuwait	1030
1946	167	Li, L.	201					Iet Conference Publications	1752	Treatment Outcome	16288	Beijing Institute of Technology	4005	Nigeria	1026
1945	130	Li, L.	198					Journal of Physical Chemistry B	1720	Human tissue	16108	Sichuan University	3997	Cyprus	778
1944	106	Chen, S.M.	198					Tien Tzu Hsueh Pao Acta Electronica Sinica	1719	Artificial intelligence	16098	Columbia University in the City of New York	3986	Luxembourg	766
1943	127	Li, Y.	197					Bioorganic and Medicinal Chemistry Letters	1711	Treatment outcome	16083	University of Pennsylvania	3958	Iraq	731
1942	152	Zhang, J.	196					IECON Proceedings Industrial Electronics Conference	1655	Therapy	15684	Carnegie Mellon University	3952	Czechoslovakia	665
1941	148	Zhang, F.	196					Talanta	1632	Middle Age	15581	University of Arizona	3941	Armenia	642
1940	166	Li, Q.	195					Journal of Computational Physics	1617	Diagnosis	15362	Northeastern University China	3938	Uruguay	636
1939	164	Wang, H.	195					Industrial and Engineering Chemistry Research	1615	Kinetics	15130	University of Electronic Science and Technology of China	3937	Puerto Rico	627
1938	143	Chen, G.	192					Annual International Conference of the IEEE Engineering in Medicine and Biology Proceedings	1594	Synthesis (chemical)	15063	Moskovskij Gosudarstvennyj Universitet	3929	Philippines	617
1937	151	Hirasawa, K.	191					Proceedings of the World Congress on Intelligent Control and Automation WCICA	1591	Drug structure	15035	Nanjing University	3923	Qatar	608
1936	113	Wang, J.	191					Zhongguo Dianji Gongcheng Xuebao Proceedings of the Chinese Society of Electrical Engineering	1587	Sensitivity and Specificity	14984	Northwestern Polytechnical University	3866	Latvia	607
1935	135	Xu, J.	190					Physics Letters Section B Nuclear Elementary Particle and High Energy Physics	1584	DNA	14943	South China University of Technology	3857	Oman	596
1934	128	Blaabjerg, F.	190					Antimicrobial Agents and Chemotherapy	1571	Computer software	14741	Graduate University of Chinese Academy of Sciences	3811	Peru	593
1933	98	Chen, C.	189					Lecture Notes in Computer Science	1570	Normal human	14560	Hokkaido University	3800	Kenya	577
1932	110	Liu, Y.	189					Proceedings International Conference on Image Processing Icip	1570	Probability	14519	VA Medical Center	3795	Cameroon	568
1931	94	Wei, W.	188					Proceedings International Conference on Pattern Recognition	1558	Temperature	14453	University of Sydney	3781	Iceland	538
1930	119	Li, J.	186					Angewandte Chemie International Edition	1551	Crystal structure	14350	University of Southern California	3773	Georgia	503
1929	84	Yang, L.	184					IEEE Transactions on Signal Processing	1528	Classification	14253	Universite Paris-Sud XI	3768	Germany (Democratic Republic, DDR)	476
1928	64	Zhang, F.	184					Journal of Solid State Chemistry	1512	Aged, 80 and over	14086	Tongji University	3767	Sri Lanka	456
1927	64	Wang, F.	184					Physical Review D	1492	Mass spectrometry	14073	McGill University	3743	Costa Rica	436
1926	52	Jiao, L.	183					IEEE Transactions on Microwave Theory and Techniques	1479	Internet	14071	National University of Defense Technology	3722	Macao	407
1925	58	Yang, Y.	181					Cancer Research	1466	Follow up	13954	University of New South Wales UNSW Australia	3709	Kazakhstan	401
1924	55	Wang, L.	181					Analytical Biochemistry	1443	English Abstract	13868	Katholieke Universiteit Leuven	3641	Macedonia	380
1923	41	Chen, T.	181					IEICE Transactions on Fundamentals of Electronics Communications and Computer Sciences	1411	Support, U.S. Gov't, P.H.S.	13865	Fudan University	3640	Ecuador	354
1922	33	Bohlmann, F.	180					European Journal of Operational Research	1408	Computational complexity	13803	University of Waterloo	3610	Uzbekistan	331
1921	30	Yang, B.	180					IEEE Transactions on Electron Devices	1407	Proteins	13761	Chongqing University	3595	Azerbaijan	313
1920	30	Gao, W.	179					IEEE MTT S International Microwave Symposium Digest	1407	Taxonomy	13568	Daneshgahe Azad Eslami	3582	Moldova	294
1919	23	Li, Y.	178					Oil and Gas Journal	1403	Feature extraction	13496	Harvard University	3514	Tanzania	292
1918	13	Liu, J.	178					Physical Review B Condensed Matter and Materials Physics	1403	Enzyme activity	13422	Princeton University	3511	Ethiopia	276
1917	21	Li, J.	177					Blood	1396	Matrix algebra	13384	University of Melbourne	3493	North Korea	276
1916	16	Liu, J.	177					Xitong Fangzhen Xuebao Journal of System Simulation	1373	Comparative Study	13326	California Institute of Technology	3455	Syrian Arab Republic	268
1915	17	Liu, J.	176					Wuli Xuebao Acta Physica Sinica	1370	Signal transduction	13290	University of Queensland	3437	Panama	260
1914	14	Wang, B.	175					Expert Systems with Applications	1361	Computational methods	13189	Technion - Israel Institute of Technology	3428	Senegal	258
1913	14	Xu, W.	175					IEEE Transactions on Nuclear Science	1359	Phylogeny	13141	Universita degli Studi di Napoli Federico II	3427	Bosnia and Herzegovina	242
1912	16	Chen, B.	174					Journal of Alloys and Compounds	1358	Middle aged	13065	Central South University China	3402	Libyan Arab Jamahiriya	239
1911	15	Scott, R.	174					Science	1358	Polymers	13022	Universita degli Studi di Padova	3372	Palestine	215
1910	16	Liu, B.	173					Journal of the Physical Society of Japan	1350	New species	12915	Ecole Polytechnique Federale de Lausanne	3367	Ghana	214
1909	5	Li, J.	173					Journal of Crystal Growth	1349	Pathology	12898	University of Chicago	3353	Uganda	211
1908	7	Chen, H.	172					Pattern Recognition	1346	Estimation	12832	Hong Kong Polytechnic University	3341	Nepal	201
1907	9	He, W.	172					Journal of Materials Chemistry	1343	Catalysis	12776	Ludwig-Maximilians-Universitat Munchen	3336	Bolivia	194
1906	4	Yang, W.	171					Microwave and Optical Technology Letters	1339	Numerical methods	12641	University of Colorado at Boulder	3327	Trinidad and Tobago	194
1905	2	Li, M.	170					Sensors and Actuators B Chemical	1337	Drug synthesis	12596	Rheinisch-Westfalische Technische Hochschule Aachen	3325	Madagascar	194
1904	2	Wang, C.	169					Chemistry of Materials	1311	Reliability	12526	Northwestern University	3324	Sudan	190
1903	4	Li, R.	169					Proceedings SPE Annual Technical Conference and Exhibition	1310	Brain	12473	Rutgers, The State University of New Jersey	3316	Bahrain	186
1902	2	Chen, M.	168					European Space Agency Special Publication ESA SP	1308	Technology	12447	Michigan State University	3308	Zimbabwe	172
1901	2	Zhang, Q.	167					Chemical Engineering Science	1298	Morphology	12323	Universita degli Studi di Milano	3298	Mongolia	154
1900	1	Li, N.	167					Acta Horticulturae	1289	Vectors	12216	Universiteit Gent	3282	New Caledonia	154
1899	1	Li, T.	166					Geophysical Research Letters	1289	Scanning electron microscopy	12182	Johns Hopkins University	3274	Botswana	138
1898	3	Chen, G.	166					Journal of Clinical Microbiology	1288	Genetic algorithms	12126	Tel Aviv University	3269	Cote d'Ivoire	130
1897	1	Sun, J.	165					Journal of Mathematical Physics	1277	Histology	12110	National Chiao Tung University Taiwan	3258	Albania	129
1896	1	Gao, W.	165					IEEE International Conference on Image Processing	1270	Amino acid sequence	12081	Nippon Telegraph & Telephone	3255	Jamaica	126
1894	2	Li, J.	161					Journal of Immunology	1270	Phenotype	11930	The University of Hong Kong	3231	Malta	125
1862	2	Wang, J.	160					Physica A Statistical Mechanics and Its Applications	1267	Decision making	11828	Sun Yat-Sen University	3219	Yemen	124
1858	2	Zhao, J.	159					Optical Engineering	1263	Mutation	11788	UC Irvine	3194	Burkina Faso	113
1853	1	Huang, W.	159					Optics Letters	1262	Simulation	11748	Nanjing University of Aeronautics and Astronautics	3170	Papua New Guinea	113
1842	1	Li, C.	159					IEICE Transactions on Communications	1254	Information technology	11745	Yale University	3160	Montenegro	108
		Liu, Y.	158					Journal of Physical Chemistry	1247	Models, Biological	11743	City University of Hong Kong	3127	Mauritius	102
		Chan, S.C.	157					Conference Proceedings Annual International Conference of the IEEE Engineering in Medicine and Biology Society IEEE Engineering in Medicine and Biology Society Conference	1243	Wireless telecommunication systems	11634	The University of North Carolina at Chapel Hill	3108	Benin	101
		Lu, W.	157					Journal of Physics Condensed Matter	1233	Approximation theory	11491	Los Alamos National Laboratory	3101	Congo	100
		Li, B.	156					Transportation Research Record	1233	Cell culture	11471	Virginia Polytechnic Institute and State University	3093	Fiji	93
		Wall, R.	155					Physical Review	1232	Fluorescence	11470	University of Pittsburgh	3092	Malawi	92
		Ohishi, K.	154					Globecom IEEE Global Telecommunications Conference	1225	Water	11449	Lunds Universitet	3090	Paraguay	86
		Yang, F.	153					Dianzi Yu Xinxi Xuebao Journal of Electronics and Information Technology	1216	Escherichia coli	11409	National Cheng Kung University	3085	Myanmar	84
		Raoult, D.	153					FEBS Letters	1202	Controlled clinical trial	11375	Beijing University of Posts and Telecommunications	3074	Liechtenstein	75
		Hyde, K.D.	152					Proceedings of the International Joint Conference on Neural Networks	1200	Molecular Structure	11346	University of California, San Francisco	2970	Gabon	75
		Zhang, N.	152					Journal of Physics A Mathematical and General	1199	Database systems	11346	University of Southampton	2960	Zambia	71
		Truhlar, D.G.	150					Solid State Communications	1195	Iterative methods	11298	Beijing Jiaotong Daxue	2948	Monaco	71
		Guo, W.	150					Surface Science	1186	Calibration	11188	Arizona State University	2943	Cambodia	67
		Li, J.	149					Journal of Molecular Biology	1186	Cells, Cultured	11062	North Carolina State University	2933	Mali	66
		Li, L.	149					American Society of Mechanical Engineers Paper	1186	Child, Preschool	11060	Universitat de Barcelona	2931	Namibia	64
		Liu, J.	148					IEEE Antennas and Propagation Society AP S International Symposium Digest	1180	Bacteria (microorganisms)	11022	Hunan University	2905	Guadeloupe	63
		Collins, M.D.	148					Guangxue Xuebao Acta Optica Sinica	1175	Learning systems	11017	Australian National University	2899	Laos	61
		Li, Z.	147					IEEE Transactions on Instrumentation and Measurement	1170	Risk assessment	10892	University of Edinburgh	2898	Brunei Darussalam	59
		Swamy, M.N.S.	146					Physics Letters A	1164	Instrumentation	10886	University of Tsukuba	2889	Mozambique	58
		Chen, M.	146					Journal of the Electrochemical Society	1163	Cell Line	10881	Chinese University of Hong Kong	2885	Guatemala	57
		Zhang, Y.	144					Proceedings of the IEEE International Conference on Systems Man and Cybernetics	1160	Image segmentation	10794	Universitat Politecnica de Catalunya	2882	Rwanda	57
		Taverna, M.A.	142					IEEE Transactions on Information Theory	1158	Forecasting	10689	Monash University	2871	Dominican Republic	56
		Li, N.	142					Journal of Agricultural and Food Chemistry	1149	Immunohistochemistry	10670	Harvard Medical School	2853	French Polynesia	55
		Zhang, J.	141					Jane S Defence Weekly	1138	Network protocols	10569	University of Calgary	2839	Niger	51
		Xu, G.	141					PESC Record IEEE Annual Power Electronics Specialists Conference	1128	Sensitivity and specificity	10559	Politecnico di Milano	2833	Barbados	50
		Jackson, K.M.	139					Dianli Xitong Zidonghua Automation of Electric Power Systems	1108	Models, Molecular	10534	National Institute of Advanced Industrial Science and Technology	2830	Kyrgyzstan	47
		Ng, P.K.L.	139					ASEE Annual Conference and Exposition Conference Proceedings	1088	Reproducibility	10490	Iowa State University	2816	French Guiana	44
		Chen, J.	139					Physics Letters Section A General Atomic and Solid State Physics	1087	Theoretical study	10458	Danmarks Tekniske Universitet	2811	El Salvador	38
		Chen, X.	137					Journal of Magnetism and Magnetic Materials	1082	High performance liquid chromatography	10457	Yonsei University	2778	Gambia	37
		Wang, G.	136					IEEE Transactions on Communications	1074	Oral drug administration	10422	University of Tehran	2775	Honduras	36
		Chau, K.T.	134					Signal Processing	1069	Infant	10419	Universitat Heidelberg	2768	Swaziland	35
		Pedrycz, W.	132					Journal of Materials Science	1068	Cytology	10328	University of Bristol	2768	Tajikistan	33
		Xi, N.	132					Polymer	1064	Apoptosis	10210	University of California, Santa Barbara	2759	Angola	31
		Zhang, K.	128					Conference Record IAS Annual Meeting IEEE Industry Applications Society	1058	Follow-Up Studies	10187	Friedrich-Alexander-Universität Erlangen-Nürnberg	2749	Chad	30
		Zhou, B.	122					Xi Tong Gong Cheng Yu Dian Zi Ji Shu Systems Engineering and Electronics	1037	Pattern recognition	10174	Universita di Pisa	2696	Nicaragua	29
		Undefined	26332					Undefined	15523	Surgical technique	10152	Alcatel-Lucent Bell Labs	2676	Martinique	29
