# Supplementary material for: A surge of p-values between 0.041 and 0.049 in recent decades (but negative results are increasing rapidly too)
Source: PeerJ. 2015 Jan 22;3:e733. doi: 10.7717/peerj.733 (PMC4312079; doi:10.7717/peerj.733)
Supplement: Supplemental Information [file peerj-03-733-s007.zip › Supplementary material/Searches_15_nov_2014/066.csv]

Scopus refine results values
Your query : (ABS("was measured" OR "were measured"))
Number of results : 1066598
YEAR		AUTHOR NAME		SUBJECT AREA		DOCUMENT TYPE		SOURCE TITLE		KEYWORD		AFFILIATION		COUNTRY		SOURCE TYPE		LANGUAGE
2015	368	Li, W.	401	Agricultural and Biological Sciences	97861	Article	929949	Proceedings of SPIE the International Society for Optical Engineering	6379	Article	536768	VA Medical Center	7787	United States	275930	Journals	998123	English	954868
2014	47268	Nicolaides, K.H.	241	Arts and Humanities	2759	Conference Paper	85041	Journal of Applied Physics	4961	Human	384708	University of Tokyo	6746	Japan	108459	Conference Proceedings	52762	Chinese	47896
2013	57168	Wang, Y.	210	Biochemistry, Genetics and Molecular Biology	185793	Article in Press	7077	Investigative Ophthalmology and Visual Science	4020	Male	347181	Kyoto University	4849	China	96222	Book Series	11591	Japanese	17192
2012	55404	Chen, W.	198	Business, Management and Accounting	2473	Review	6845	Plos One	3863	Female	314192	Universidade de Sao Paulo - USP	4507	Germany	69022	Books	1885	German	12188
2011	52798	Horowitz, M.	191	Chemical Engineering	45968	Book Chapter	624	Journal of Clinical Endocrinology and Metabolism	3788	Priority journal	290512	Osaka University	4257	United Kingdom	66253	Trade Publications	1858	Spanish	5359
2010	49103	Wong, T.Y.	190	Chemistry	82563	Letter	358	Journal of Applied Physiology	3289	Controlled study	286989	Tohoku University	4163	Canada	39675	Reports	305	French	4567
2009	46564	Wang, T.	188	Computer Science	11049	Report	327	Journal of Chemical Physics	3212	Humans	273245	University of Toronto	4056	France	36981	Undefined	74	Russian	3967
2008	44890	Li, P.	187	Decision Sciences	3136	Note	285	Journal of Chemical and Engineering Data	3200	Adult	250463	University of Washington Seattle	3993	Italy	29981			Portuguese	3299
2007	43046	Liu, W.	182	Dentistry	14391	Short Survey	221	Applied Physics Letters	3113	Nonhuman	159222	University of California, San Francisco	3695	South Korea	28113			Polish	3053
2006	41663	Wang, W.	177	Earth and Planetary Sciences	35356	Book	137	Brain Research	2737	Middle Aged	126107	Kyushu University	3646	Netherlands	26975			Turkish	2142
2005	39245	Neuvonen, P.J.	174	Economics, Econometrics and Finance	510	Abstract Report	115	American Journal of Physiology Heart and Circulatory Physiology	2479	Aged	124621	UC Davis	3575	Australia	25928			Korean	1753
2004	36141	Christiansen, C.	172	Energy	18933	Conference Review	68	Advanced Materials Research	2474	Animals	116276	University of Minnesota Twin Cities	3502	Sweden	22202			Italian	1483
2003	33109	Mitchell, P.	165	Engineering	127975	Editorial	36	Circulation	2273	Animal experiment	106622	University of Florida	3377	Spain	20196			Czech	772
2002	31951	Hofman, A.	165	Environmental Science	59602	Erratum	32	Physical Review	2238	Major clinical study	104653	Helsingin Yliopisto	3329	Turkey	19323			Croatian	509
2001	31057	An, K.N.	165	Health Professions	28537	Business Article	2	Journal of the American Chemical Society	2189	Clinical article	104464	UC Berkeley	3254	India	18057			Hungarian	509
2000	30838	Holst, J.J.	162	Immunology and Microbiology	36441	Dissertation	1	Journal of Physical Chemistry	2060	Animal	98115	University of Wisconsin Madison	3235	Brazil	16357			Persian	410
1999	29759	Klein, R.	161	Materials Science	99571	Undefined	35480	SAE Technical Papers	2038	Rat	81513	Nagoya University	3196	Poland	16340			Dutch	333
1998	29364	Barnes, P.J.	157	Mathematics	8050			Journal of Physiology	2023	Rats	73634	Inserm	3174	Switzerland	15500			Serbian	282
1997	29335	Tan, Z.C.	155	Medicine	453459			American Journal of Clinical Nutrition	1976	Adolescent	64149	UCL	3155	Finland	13212			Slovak	252
1996	28775	Zhang, W.	155	Multidisciplinary	3758			Materials Research Society Symposium Proceedings	1950	Animal tissue	57525	Ohio State University	3124	Denmark	13024			Arabic	223
1995	21948	Cauley, J.A.	152	Neuroscience	50615			Journal of Applied Polymer Science	1946	Animal model	53876	Seoul National University	3084	Russian Federation	12958			Bulgarian	186
1994	20731	Li, N.	151	Nursing	15267			Journal of the Acoustical Society of America	1902	Support, Non-U.S. Gov't	52486	The University of British Columbia	3082	Taiwan	12184			Danish	161
1993	19386	Grobbee, D.E.	150	Pharmacology, Toxicology and Pharmaceutics	60520			Acta Horticulturae	1883	Normal human	50375	University Michigan Ann Arbor	3080	Iran	11898			Romanian	116
1992	17727	Yang, L.	150	Physics and Astronomy	130250			Endocrinology	1869	Time Factors	48317	Zhejiang University	3006	Belgium	11100			Slovene	114
1991	17019	Li, Q.	148	Psychology	18859			Journal of Biological Chemistry	1830	Unclassified drug	47838	Peking University	2999	Israel	9517			Lithuanian	107
1990	16408	Wang, W.	147	Social Sciences	12473			Physical Review Letters	1809	Metabolism	47574	University of California, San Diego	2932	Austria	8450			Greek	107
1989	15428	Chaudry, I.H.	144	Veterinary	14410			American Journal of Obstetrics and Gynecology	1798	Drug effect	46033	University of Sydney	2929	Norway	8233			Ukrainian	84
1988	14386	Zhang, W.	144	Undefined	11420			Thin Solid Films	1786	Human cell	45594	Tokyo Institute of Technology	2915	Czech Republic	6999			Norwegian	76
1987	13368	Stefanadis, C.	143					Anesthesiology	1785	Clinical trial	41638	University of California, Los Angeles	2898	Greece	6519			Finnish	75
1986	12715	Azizi, F.	143					FASEB Journal	1744	Animal cell	41162	University of Melbourne	2897	Hungary	6026			Bosnian	51
1985	13173	Lee, Y.K.	142					Biochemistry	1733	Methodology	40051	Chinese Academy of Sciences	2870	Mexico	5393			Hebrew	50
1984	12124	Liu, B.	141					Critical Care Medicine	1708	Child	39986	Hokkaido University	2834	New Zealand	5274			Malay	25
1983	11083	Petraglia, F.	141					Life Sciences	1703	Physiology	38205	CNRS Centre National de la Recherche Scientifique	2829	Egypt	5190			Thai	25
1982	10173	Bouchard, C.	138					Chinese Journal of Clinical Rehabilitation	1702	Human experiment	35026	Karolinska University Hospital	2775	Argentina	4623			Swedish	23
1981	9757	Rapoport, S.I.	137					Nuclear Physics Section A	1693	Comparative study	34217	University of Pennsylvania	2774	Hong Kong	4613			Estonian	19
1980	9422	Wu, W.	134					American Journal of Cardiology	1674	Mouse	32330	Lunds Universitet	2761	South Africa	4277			Afrikaans	16
1979	8725	Ferrucci, L.	133					Atmospheric Environment	1627	Blood	31882	University of Alberta	2746	Portugal	3895			Indonesian	14
1978	8205	Hanson, R.K.	133					Journal of the Physical Society of Japan	1613	Aged, 80 and over	31509	King's College London	2732	Malaysia	3581			Icelandic	12
1977	7496	Genazzani, A.R.	130					Journal of Surgical Research	1612	Controlled clinical trial	31399	Russian Academy of Sciences	2692	Ireland	3478			Catalan	10
1976	7261	Liu, T.	129					Anesthesia and Analgesia	1608	Support, U.S. Gov't, P.H.S.	30888	Karolinska Institutet	2688	Thailand	3157			Latvian	3
1975	7256	Bloom, S.R.	128					Clinical Endocrinology	1607	Middle Age	30880	Massachusetts Institute of Technology	2677	Singapore	2938			Azerbaidzhani	2
1974	6506	Schmetterer, L.	127					Environmental Science and Technology	1594	Mice	30268	McGill University	2649	Saudi Arabia	2467			Georgian	2
1973	5439	Zhang, M.	126					Journal of Alloys and Compounds	1584	Middle aged	29784	Pennsylvania State University	2625	Chile	2405			Esperanto	1
1972	2834	Barrett-Connor, E.	125					Journal of Chemical Thermodynamics	1576	Randomized controlled trial	27994	Massachusetts General Hospital	2625	Slovakia	2327			Urdu	1
1971	2671	Zhang, J.	125					Physical Review C	1546	Protein expression	27777	Mayo Clinic	2623	Slovenia	2201
1970	2551	Nakamura, T.	124					Materials Science Forum	1537	Prospective Studies	27520	Erasmus University Medical Center	2580	Croatia	2154
1969	2267	Liu, F.	124					Journal of Clinical Rehabilitative Tissue Engineering Research	1489	In vitro study	27517	Harvard Medical School	2527	Romania	1972
1968	1784	Wang, F.	124					Physical Review B	1487	Blood Pressure	25085	The University of North Carolina at Chapel Hill	2523	Ukraine	1867
1967	1482	Konturek, S.J.	124					Spine	1447	Human tissue	24541	Ludwig-Maximilians-Universitat Munchen	2522	Pakistan	1786
1966	1371	Khaw, K.T.	124					British Journal of Pharmacology	1428	Enzyme activity	24290	Tsinghua University	2505	Bulgaria	1567
1965	1101	Li, L.	123					Stroke	1408	Enzyme linked immunosorbent assay	24037	Huazhong University of Science and Technology	2483	Nigeria	1416
1964	901	Wang, Y.	123					Chemical Physics Letters	1407	Comparative Study	23667	University of Pittsburgh	2454	Serbia	1282
1963	728	Wang, Y.	123					Chest	1403	Pregnancy	23474	University of Cambridge	2445	Colombia	1115
1962	656	Raitakari, O.T.	123					Journal of the American College of Cardiology	1398	Glucose	23200	Kobenhavns Universitet	2420	Venezuela	1041
1961	613	Li, H.	122					American Journal of Physiology Regulatory Integrative and Comparative Physiology	1395	Animalia	22477	Universitat Heidelberg	2402	Yugoslavia	1020
1960	466	Ravishankara, A.R.	122					British Journal of Anaesthesia	1391	Young Adult	22279	Cornell University	2401	Tunisia	926
1959	408	Lee, S.J.	122					Key Engineering Materials	1390	Rats, Sprague-Dawley	21618	Shanghai Jiaotong University	2400	Estonia	908
1958	355	Zhang, W.	122					Journal of Materials Science	1388	Pathophysiology	21050	Texas A and M University	2391	Indonesia	836
1957	292	Qaim, S.M.	121					Japanese Journal of Applied Physics Part 1 Regular Papers and Short Notes and Review Papers	1387	Dose-Response Relationship, Drug	20646	Michigan State University	2361	Bangladesh	829
1956	245	Li, J.	121					American Journal of Physiology	1385	Body mass	20550	Imperial College London	2288	Russia	816
1955	240	Wang, Y.	121					American Journal of Veterinary Research	1374	Kinetics	20492	Brigham and Women's Hospital	2230	Jordan	764
1954	236	Granger, D.N.	119					European Journal of Pharmacology	1370	Follow up	20309	University of Manchester	2215	Lithuania	748
1953	159	Wang, Q.	119					Gastroenterology	1357	Treatment Outcome	20194	Universita degli Studi di Milano	2196	Czechoslovakia	584
1952	137	Liu, H.	119					Neuroscience Letters	1353	Calcium	19895	University of Queensland	2180	Kuwait	583
1951	164	Li, L.	118					Journal of Hypertension	1343	Liver	19675	University of Oxford	2163	Cuba	574
1950	131	Flyvbjerg, A.	118					Aip Conference Proceedings	1330	Cells, Cultured	19588	University of Tsukuba	2155	Algeria	558
1949	90	Boldt, J.	117					Pediatric Research	1318	Drug efficacy	19462	University Medical Center Utrecht	2151	United Arab Emirates	554
1948	72	Wang, B.	117					Atherosclerosis	1318	Risk Factors	19440	Stanford University	2140	Belarus	549
1947	61	Alfano, R.R.	117					Journal of Magnetism and Magnetic Materials	1317	Biological Markers	18937	Oak Ridge National Laboratory	2119	Kenya	500
1946	49	Klein, B.E.K.	116					Journal of Pharmacology and Experimental Therapeutics	1317	Oxygen	18908	Universite de Montreal	2083	Germany (Democratic Republic, DDR)	498
1945	17	Moore, B.C.J.	116					Hypertension	1310	Child, Preschool	18813	Purdue University	2082	Iceland	482
1944	23	Li, F.	114					Medicine and Science in Sports and Exercise	1308	Hypertension	18687	Sichuan University	2081	Viet Nam	465
1943	39	Liu, W.	113					Journal of Nuclear Materials	1296	Insulin	18614	Technische Universitat Munchen	2058	Morocco	463
1942	42	Verkman, A.S.	113					Physical Review B Condensed Matter and Materials Physics	1280	Chemistry	18457	National Institute of Advanced Industrial Science and Technology	2056	Lebanon	451
1941	45	Li, Y.	113					Journal of Animal Science	1279	Analysis of Variance	18334	Japan Atomic Energy Agency	2052	Philippines	423
1940	48	Romero, R.	112					Clinica Chimica Acta	1272	Correlation analysis	18303	Argonne National Laboratory	2050	Iraq	369
1939	60	Li, H.	112					Nuclear Instruments and Methods in Physics Research Section B Beam Interactions with Materials and Atoms	1267	Treatment outcome	18054	Duke University School of Medicine	2044	Puerto Rico	352
1938	49	Traystman, R.J.	112					Journal of Nutrition	1255	Prospective study	17982	Wageningen University and Research Centre	2042	Uruguay	333
1937	46	Takishima, T.	112					Journal of Non Crystalline Solids	1253	Dose response	17959	Johns Hopkins University	1986	Latvia	301
1936	55	Nikl, M.	111					Journal of Crystal Growth	1243	Body weight	17420	University of Texas at Austin	1974	Peru	297
1935	50	Fuchs, D.	111					Journal of Urology	1242	Radioisotope	17354	Eidgenossische Technische Hochschule Zurich	1957	Ethiopia	293
1934	45	Kangawa, K.	111					Vision Research	1232	Case-Control Studies	17148	Katholieke Universiteit Leuven	1953	Sri Lanka	288
1933	37	Nuutila, P.	111					Kidney International	1228	Protein blood level	17134	Goteborgs Universitet	1947	Tanzania	267
1932	39	Zhang, F.	110					Journal of Colloid and Interface Science	1223	Disease severity	17079	Universita degli Studi di Roma La Sapienza	1936	Ghana	261
1931	31	Hempelmann, G.	110					Langmuir	1223	Infant	16996	Charite - Universitatsmedizin Berlin	1924	Oman	254
1930	36	Plebani, M.	110					Cardiovascular Research	1210	Age	16947	Academic Medical Centre, University of Amsterdam	1921	Armenia	225
1929	30	Brunekreef, B.	110					Nuclear Instruments and Methods in Physics Research Section A Accelerators Spectrometers Detectors and Associated Equipment	1195	Time	16891	Tehran University of Medical Sciences	1910	Uganda	224
1928	29	Westerterp, K.R.	109					Cancer Research	1190	Follow-Up Studies	16824	North Carolina State University	1903	Syrian Arab Republic	215
1927	30	Heistad, D.D.	109					British Journal of Nutrition	1183	Blood pressure	16737	Sun Yat-Sen University	1903	Jamaica	212
1926	30	Nishizawa, Y.	109					Clinical Science	1179	Temperature	16675	University of Birmingham	1890	Cameroon	208
1925	28	Lind, L.	108					Diabetes Care	1170	Brain	16492	Universitetet i Oslo	1887	Costa Rica	207
1924	26	Kisters, K.	108					Journal of Cardiovascular Pharmacology	1164	Rats, Wistar	16258	Uppsala Universitet	1876	Cyprus	203
1923	13	Giesy, J.P.	108					Metabolism Clinical and Experimental	1161	Pathology	16186	University of Chicago	1860	Zimbabwe	202
1922	18	Larijani, B.	108					Chemosphere	1158	Reference Values	16131	McMaster University	1860	Nepal	198
1921	11	Lehtimaki, T.	107					Journal of Agricultural and Food Chemistry	1157	Diagnosis	16094	Utrecht University	1857	Sudan	198
1920	8	Yoshikawa, A.	107					Macromolecules	1156	Messenger RNA	16029	Consiglio Nazionale delle Ricerche	1847	Qatar	188
1919	11	Herndon, D.N.	107					Fluid Phase Equilibria	1154	Risk factor	15993	David Geffen School of Medicine at UCLA	1837	Bosnia and Herzegovina	184
1918	4	Yao, X.	107					Biochemical and Biophysical Research Communications	1140	Measurement	15789	Fudan University	1816	Senegal	162
1917	5	Namiki, A.	106					Thorax	1132	Cell culture	15680	National Institute of Standards and Technology	1814	Azerbaijan	152
1916	6	Despres, J.P.	106					Chinese Pharmacological Bulletin	1130	Exercise	15677	University of Arizona	1811	Libyan Arab Jamahiriya	139
1915	5	Li, P.	106					Diabetologia	1127	Heart rate	15569	University of New South Wales UNSW Australia	1804	Luxembourg	132
1914	4	Wang, W.	106					Pflugers Archiv European Journal of Physiology	1123	Intravenous drug administration	15402	Charles University in Prague	1803	Macedonia	132
1913	4	Greenough, A.	104					Science of the Total Environment	1101	Obesity	15300	Hiroshima University	1792	Burkina Faso	130
1912	4	Ozaki, Y.	104					Arthritis and Rheumatism	1095	Theoretical study	15068	University of Western Australia	1791	Georgia	129
1911	3	Tsubota, K.	104					Physica C Superconductivity and Its Applications	1095	Disease association	14963	University of Maryland	1790	Trinidad and Tobago	124
1910	4	Wang, L.	103					Radiology	1085	Immunohistochemistry	14957	Universitair Medisch Centrum Groningen	1787	Uzbekistan	120
1909	4	Zidek, W.	103					Journal of the Electrochemical Society	1083	Aging	14938	Universita degli Studi di Padova	1777	Cote d'Ivoire	119
1908	1	Guralnik, J.M.	102					Applied Surface Science	1074	Reproducibility of Results	14783	Washington University in St. Louis, School of Medicine	1770	Bahrain	118
1906	1	Ravussin, E.	101					British Journal of Clinical Pharmacology	1069	Heart Rate	14771	Radboud University Nijmegen Medical Centre	1766	Ecuador	117
1905	2	Sunyer, J.	100					European Respiratory Journal	1057	Inflammation	14664	Baylor College of Medicine	1749	Kazakhstan	117
1904	2	Li, N.	100					Journal of Dairy Science	1054	Glucose blood level	14460	Aarhus Universitet	1748	Malawi	113
1901	3	Weiss, H.R.	98					World Journal of Gastroenterology	1046	RNA, Messenger	14294	Yonsei University	1745	Gambia	113
1900	1	Pashley, D.H.	98					IEEE Transactions on Magnetics	1045	Radioimmunoassay	14239	University of Southern California	1734	Palestine	98
1899	1	Erbel, R.	97					Thermochimica Acta	1043	Prognosis	14167	Monash University	1723	Zambia	95
1897	2	Pearton, S.J.	97					Physiology and Behavior	1039	Newborn	14151	Iowa State University	1722	Mongolia	92
		Takacs, S.	97					International Journal of Obesity	1038	Drug blood level	14080	University of Colorado at Boulder	1715	Monaco	92
		Kohno, S.	96					American Journal of Physiology Endocrinology and Metabolism	1037	Cross-Sectional Studies	14076	Shandong University	1715	Bolivia	89
		Chopp, M.	95					Journal of Physical Chemistry A	1031	Dog	14066	Columbia University in the City of New York	1712	Benin	86
		Weinreb, R.N.	95					Diabetes	1031	Histology	13892	Los Alamos National Laboratory	1709	Panama	83
		Inoue, A.	95					Psychopharmacology	1031	Dogs	13857	Leiden University Medical Center - LUMC	1707	Botswana	79
		Chen, L.	94					Review of Scientific Instruments	1030	Kidney	13836	Friedrich-Alexander-Universität Erlangen-Nürnberg	1702	Congo	73
		Newby, D.E.	94					Journal of Physical Chemistry B	1029	Water	13763	Maastricht University	1664	Guatemala	71
		Boeing, H.	94					Surface and Coatings Technology	1024	Disease Models, Animal	13695	Case Western Reserve University	1661	Mali	71
		Kukolich, S.G.	94					Journal of Allergy and Clinical Immunology	1020	Sex difference	13678	University of Illinois at Chicago	1650	Yemen	71
		Kivimaki, M.	94					American Journal of Respiratory and Critical Care Medicine	1006	Gene expression	13432	Western University	1644	Papua New Guinea	67
		Chard, T.	94					American Heart Journal	999	Oral drug administration	13414	Northwestern University	1612	Macao	59
		He, W.	94					Plant and Soil	993	Heart	13400	Universite Laval	1607	Moldova	56
		Yang, Y.	94					Materials Science and Engineering A	990	Questionnaire	13358	University of Bristol	1603	Mozambique	52
		Lee, S.D.	93					Digestive Diseases and Sciences	990	Sensitivity and Specificity	13298	University of Glasgow	1598	Albania	52
		Wang, J.J.	93					Poultry Science	984	Body Weight	13237	Yale University	1596	Guadeloupe	51
		Kaaks, R.	93					Acta Pharmacologica Sinica	983	Age Factors	13144	Universita degli Studi di Napoli Federico II	1594	Liechtenstein	50
		Reiter, R.J.	92					Chinese Medical Journal	982	Tumor necrosis factor alpha	13129	Universitat Gottingen	1592	Cambodia	48
		Wada, S.	92					Journal of Neurochemistry	977	Hemodynamics	13083	Universitat Bern	1582	Malta	48
		Romijn, J.A.	91					Solid State Communications	975	Scanning electron microscopy	12973	University of Edinburgh	1581	Madagascar	47
		Yang, Y.	90					Journal of Endocrinology	969	Statistical significance	12793	Universitat Wien	1565	Niger	45
		Li, M.	90					Fertility and Sterility	962	Conference paper	12766	University at Buffalo State University of New York	1559	New Caledonia	44
		Powers, J.M.	90					Nephrology Dialysis Transplantation	960	Blood Glucose	12718	Universitat Bonn	1558	Greenland	44
		Nakamura, T.	90					European Journal of Applied Physiology	949	Genetics	12579	Turun yliopisto	1548	Bermuda	40
		Riboli, E.	90					European Journal of Clinical Pharmacology	948	Infant, Newborn	12511	University of Calgary	1545	North Korea	40
		Chung, K.F.	89					Circulation Research	939	Apoptosis	12368	Jilin University	1541	Fiji	39
		Tsurumi, T.	89					Journal of Rheumatology	938	Rabbits	12351	Rigshospitalet	1537	Gabon	37
		Sabbah, H.N.	89					Clinical Pharmacology and Therapeutics	931	Cholesterol	12273	The Johns Hopkins School of Medicine	1536	Rwanda	35
		Araie, M.	89					Pediatrics	931	High performance liquid chromatography	12197	UC Irvine	1532	Dominican Republic	34
		Zhang, J.	89					American Journal of Physiology Gastrointestinal and Liver Physiology	930	School child	12173	Johannes Gutenberg Universitat Mainz	1532	Barbados	33
		Jacobs, D.R.	88					Journal of the American Ceramic Society	922	Therapy	11945	Yale University School of Medicine	1526	Seychelles	33
		Hedayati, M.	88					Industrial and Engineering Chemistry Research	904	Western blotting	11890	Universiteit Gent	1521	Myanmar	33
		Li, M.	88					Acta Anaesthesiologica Scandinavica	901	Blood sampling	11824	VU University Medical Center	1520	Nicaragua	32
		Hermanne, A.	86					Scandinavian Journal of Gastroenterology	899	English Abstract	11797	USDA Agricultural Research Service, Washington DC	1513	Togo	32
		Tarkanyi, F.	85					Geochimica Et Cosmochimica Acta	898	Retrospective Studies	11787	Oulun Yliopisto	1513	Montenegro	31
		Sessler, D.I.	83					Thrombosis Research	887	Preschool child	11688	Xi'an Jiaotong University	1506	Laos	30
		Davidson, D.F.	82					Polymer	877	Oxidative stress	11671	Ita-Suomen yliopisto	1499	Namibia	30
		Wang, B.	82					Transplantation	866	Rats, Inbred Strains	11650	Universitat Tubingen	1496	Kyrgyzstan	30
		Facchinetti, F.	82					Biochemical Pharmacology	853	Enzyme-Linked Immunosorbent Assay	11650	Hebrew University of Jerusalem	1494	French Polynesia	29
		Watanabe, K.	81					Biochemical Journal	848	United States	11474	University of Iowa	1494	Grenada	27
		Yang, J.	81					Journal of Cataract and Refractive Surgery	844	Questionnaires	11391	Helsinki University Central Hospital	1484	French Guiana	24
		Montes-Mico, R.	80					Applied Mechanics and Materials	804	Cell proliferation	11350	Universidade Estadual de Campinas	1476	Brunei Darussalam	24
		Bhushan, B.	78					National Medical Journal of China	765	Interleukin 6	11295	The University of Georgia	1476	Mauritius	23
		Kaprio, J.	77					Chinese Journal of Medical Imaging Technology	762	Prevalence	11266	UNESP-Universidade Estadual Paulista	1471	Netherlands Antilles	22
		Ditroi, F.	76					Hydrobiologia	698	Biomechanics	11213	Alma Mater Studiorum Universita di Bologna	1468	Tajikistan	22
		Undefined	313					Undefined	4668	Triacylglycerol	11191	National Taiwan University	1466	Guinea-Bissau	20
