# Supplementary material for: A surge of p-values between 0.041 and 0.049 in recent decades (but negative results are increasing rapidly too)
Source: PeerJ. 2015 Jan 22;3:e733. doi: 10.7717/peerj.733 (PMC4312079; doi:10.7717/peerj.733)
Supplement: Supplemental Information [file peerj-03-733-s007.zip › Supplementary material/Searches_15_nov_2014/067.csv]

Scopus refine results values
Your query : (ABS("we measured"))
Number of results : 100612
YEAR		AUTHOR NAME		SUBJECT AREA		DOCUMENT TYPE		SOURCE TITLE		KEYWORD		AFFILIATION		COUNTRY		SOURCE TYPE		LANGUAGE
2015	31	Kish, S.J.	66	Agricultural and Biological Sciences	13187	Article	90571	Plos One	1070	Article	61716	VA Medical Center	1424	United States	37273	Journals	95095	English	95161
2014	5369	Mancia, G.	63	Arts and Humanities	504	Conference Paper	7719	Journal of Applied Physiology	978	Human	45185	University of Tokyo	1070	Japan	16525	Conference Proceedings	4754	Japanese	2493
2013	6331	Kangawa, K.	58	Biochemistry, Genetics and Molecular Biology	25467	Article in Press	780	Journal of Clinical Endocrinology and Metabolism	955	Priority journal	40481	University of California, San Francisco	955	Germany	6794	Book Series	665	Chinese	749
2012	6170	Mayhan, W.G.	56	Business, Management and Accounting	158	Review	706	Proceedings of SPIE the International Society for Optical Engineering	857	Male	40117	University of Washington Seattle	804	United Kingdom	5997	Books	63	German	639
2011	5741	Onuki, Y.	55	Chemical Engineering	1345	Letter	45	American Journal of Physiology Heart and Circulatory Physiology	592	Female	36920	Kyoto University	756	Canada	5231	Trade Publications	30	Spanish	511
2010	5407	Calafat, A.M.	51	Chemistry	2783	Book Chapter	43	Clinical Chemistry	507	Controlled study	35463	UC Berkeley	660	Italy	4445	Reports	3	French	363
2009	5004	Levi, D.M.	51	Computer Science	2083	Note	43	Vision Research	504	Humans	34044	Harvard Medical School	628	France	4436	Undefined	2	Korean	195
2008	4776	Staessen, J.A.	50	Decision Sciences	194	Short Survey	25	Journal of Biological Chemistry	440	Adult	30772	Osaka University	617	China	3512			Italian	154
2007	4593	Ogawa, H.	47	Dentistry	271	Editorial	5	Proceedings of the National Academy of Sciences of the United States of America	431	Nonhuman	18617	UC Davis	591	South Korea	3223			Portuguese	133
2006	4409	Grassi, G.	47	Earth and Planetary Sciences	4117	Erratum	4	Circulation	428	Middle Aged	15958	University of Toronto	591	Netherlands	3169			Polish	118
2005	4319	Okubo, H.	47	Economics, Econometrics and Finance	47	Report	3	Journal of Vision	411	Aged	15612	Brigham and Women's Hospital	590	Australia	2644			Czech	76
2004	3703	Luft, F.C.	46	Energy	708	Book	2	Journal of Experimental Biology	370	Animals	14963	The University of British Columbia	542	Spain	2206			Russian	74
2003	3633	Shimada, K.	46	Engineering	6442	Undefined	666	Brain Research	368	Clinical article	13944	Massachusetts General Hospital	538	Switzerland	1955			Turkish	62
2002	3417	Settai, R.	42	Environmental Science	7544			Hypertension	367	Major clinical study	12106	University of Wisconsin Madison	528	Sweden	1571			Croatian	34
2001	3342	Heistad, D.D.	41	Health Professions	2662			Journal of Neuroscience	358	Animal experiment	10981	Kyushu University	511	Finland	1301			Hungarian	33
2000	3290	Eger, E.I.	40	Immunology and Microbiology	3953			American Journal of Respiratory and Critical Care Medicine	347	Animal	9004	Tohoku University	508	Denmark	1252			Romanian	25
1999	3068	Needham, L.L.	40	Materials Science	4031			FASEB Journal	341	Rat	7116	University of California, San Diego	508	Brazil	1228			Serbian	24
1998	3126	Longo, L.D.	40	Mathematics	948			Chest	328	Adolescent	7102	University of Minnesota Twin Cities	499	Belgium	1129			Slovak	19
1997	3101	Shimoyama, I.	38	Medicine	48574			Journal of Neurophysiology	327	Rats	6890	Inserm	494	Israel	944			Slovene	19
1996	3059	Rapoport, S.I.	38	Multidisciplinary	720			Astronomy and Astrophysics	309	Animal tissue	6753	Nagoya University	493	Taiwan	930			Greek	15
1995	2197	Bland, R.D.	37	Neuroscience	9403			Physical Review B Condensed Matter and Materials Physics	308	Support, Non-U.S. Gov't	6004	University Michigan Ann Arbor	487	Austria	869			Bulgarian	14
1994	2087	Riggs, B.L.	37	Nursing	1209			Kidney International	307	Normal human	5894	Mayo Clinic	475	Poland	865			Danish	11
1993	1905	Delmas, P.D.	37	Pharmacology, Toxicology and Pharmaceutics	3839			Pediatric Research	306	Human cell	5478	Stanford University	465	Turkey	845			Persian	11
1992	1598	Nakao, K.	37	Physics and Astronomy	10099			Neuroscience Letters	299	Physiology	5313	CNRS Centre National de la Recherche Scientifique	452	Norway	642			Dutch	9
1991	1466	Rifai, N.	36	Psychology	2195			Oecologia	296	Metabolism	5305	Helsingin Yliopisto	444	Russian Federation	629			Arabic	8
1990	1351	Staub, N.C.	36	Social Sciences	1149			American Journal of Physiology Regulatory Integrative and Comparative Physiology	294	Animal cell	5076	The University of North Carolina at Chapel Hill	433	Mexico	618			Norwegian	8
1989	1260	Murata, S.	36	Veterinary	448			Environmental Health Perspectives	290	Unclassified drug	5066	McGill University	431	New Zealand	611			Hebrew	4
1988	1118	Blann, A.D.	36	Undefined	806			American Review of Respiratory Disease	283	Time Factors	5054	University of California, Los Angeles	430	Argentina	580			Bosnian	2
1987	911	Ferrannini, E.	36					New England Journal of Medicine	280	Animal model	5049	Universita degli Studi di Milano	416	Czech Republic	557			Swedish	2
1986	784	Lip, G.Y.H.	35					Journal of Applied Physics	277	Human experiment	4882	Seoul National University	415	India	538			Ukrainian	2
1985	763	Chrousos, G.P.	35					Endocrinology	267	Child	4524	Harvard School of Public Health	412	Hungary	535			Catalan	1
1984	657	Thijs, L.	35					Applied Physics Letters	254	Support, U.S. Gov't, P.H.S.	4486	Hokkaido University	406	Greece	528			Lithuanian	1
1983	581	Barr, D.B.	35					Journal of Physiology	253	Aged, 80 and over	4098	University of Pennsylvania	400	Chile	441
1982	430	Eastell, R.	34					Anesthesia and Analgesia	253	Mouse	3904	Massachusetts Institute of Technology	397	South Africa	379
1981	398	Matsumoto, K.	34					Journal of Clinical Investigation	251	Mice	3902	Universidade de Sao Paulo - USP	391	Iran	301
1980	331	Kohno, S.	33					Investigative Ophthalmology and Visual Science	249	Human tissue	3609	University of Pittsburgh	380	Portugal	257
1979	226	Joyner, M.J.	33					American Journal of Clinical Nutrition	249	Middle Age	3595	University of Tsukuba	377	Ireland	242
1978	155	Barnes, P.J.	33					Stroke	248	Drug effect	3509	Johns Hopkins University	373	Hong Kong	201
1977	125	Groffman, P.M.	32					Forest Ecology and Management	246	Protein expression	3509	UCL	370	Slovenia	179
1976	66	Ogihara, T.	32					American Journal of Physiology Endocrinology and Metabolism	244	Biological Markers	3320	University of Oxford	369	Romania	177
1975	59	Garvin, J.L.	32					Metabolism Clinical and Experimental	237	Comparative study	3247	Cornell University	364	Slovakia	176
1974	39	Fujiwara, O.	32					Blood	236	Enzyme activity	3218	University of Florida	352	Thailand	172
1973	22	Pare, P.D.	32					Diabetes	233	Blood	3186	The Johns Hopkins School of Medicine	341	Singapore	168
1972	33	Ridker, P.M.	32					Neurology	233	United States	3147	University of Alberta	338	Egypt	144
1971	26	Traystman, R.J.	32					Critical Care Medicine	232	Animalia	3074	Ohio State University	336	Croatia	126
1970	19	Gjedde, A.	31					Biochemical and Biophysical Research Communications	223	Clinical trial	3055	University of Sydney	335	Saudi Arabia	111
1969	16	Maruyama, H.	31					Physical Review Letters	222	Middle aged	2997	Washington University in St. Louis, School of Medicine	332	Ukraine	99
1968	22	Chopp, M.	31					Physica C Superconductivity and Its Applications	222	Blood Pressure	2952	University of Cambridge	332	Colombia	99
1967	16	Tsunemi, H.	31					Circulation Research	220	Young Adult	2848	Tokyo Institute of Technology	332	Estonia	95
1966	5	Seravalle, G.	31					Atherosclerosis	214	Methodology	2815	University of Chicago	326	Indonesia	90
1965	4	Ikeda, U.	31					Biophysical Journal	212	Brain	2643	David Geffen School of Medicine at UCLA	324	Malaysia	88
1964	8	Whooley, M.A.	31					Journal of Hypertension	212	Protein blood level	2641	University of Arizona	324	Venezuela	83
1963	7	Loring, S.H.	30					Biochemistry	208	Case-Control Studies	2630	Kobenhavns Universitet	324	Kenya	79
1962	5	Camilleri, M.	30					Environmental Science and Technology	201	Prospective Studies	2576	Universita degli Studi di Roma La Sapienza	315	Serbia	77
1961	2	Zinsmeister, A.R.	30					Experimental Brain Research	198	Pregnancy	2554	Japan Science and Technology Agency	311	Bulgaria	73
1960	7	Ibsen, H.	30					Rigakuryoho Kagaku	197	Body mass	2553	Erasmus University Medical Center	309	Puerto Rico	69
1959	7	Yasue, H.	30					Ecology	197	Risk Factors	2535	Duke University School of Medicine	307	Bangladesh	64
1958	4	Fredberg, J.J.	29					Life Sciences	191	Correlation analysis	2522	UC Irvine	307	Peru	55
1957	1	Kamada, T.	29					Journal of the American College of Cardiology	189	Reference Values	2495	Yale University	304	Panama	55
1956	1	Butler, J.P.	29					Marine Ecology Progress Series	188	Glucose	2477	Baylor College of Medicine	300	Uganda	52
1955	2	Haga, Y.	29					Soil Biology and Biochemistry	188	Pathophysiology	2465	National Institute of Advanced Industrial Science and Technology	300	Nigeria	51
1953	1	Speakman, J.R.	29					Lancet	186	Calcium	2428	Eidgenossische Technische Hochschule Zurich	299	Viet Nam	51
1952	1	Stehouwer, C.D.A.	29					Astrophysical Journal	185	RNA, Messenger	2414	Harvard University	297	Pakistan	46
1950	1	Hayakawa, N.	29					American Journal of Obstetrics and Gynecology	183	Insulin	2407	Columbia University in the City of New York	297	Iceland	45
1949	2	Walley, K.R.	29					Journal of Pediatrics	180	Hypertension	2359	University of Colorado at Boulder	289	Tunisia	44
1947	1	Moxham, J.	29					Aip Conference Proceedings	179	Rats, Sprague-Dawley	2328	King's College London	289	Costa Rica	44
1946	1	Rudolph, A.M.	28					Diabetes Care	175	Child, Preschool	2318	University of Melbourne	288	Philippines	43
1943	1	Ledbetter, H.	28					Neuroimage	175	Infant	2282	Duke University	286	Tanzania	43
1931	1	Lai-Fook, S.J.	28					Journal of the Korean Physical Society	173	Disease association	2242	Universita degli Studi di Padova	283	Cuba	38
		Mitchell, D.	28					Japanese Journal of Applied Physics Part 1 Regular Papers and Short Notes and Review Papers	172	Enzyme linked immunosorbent assay	2238	Colorado State University	280	Ecuador	37
		Cummings, S.R.	28					Cancer Research	171	Aging	2231	Universitat Heidelberg	278	Malawi	37
		Nishikimi, T.	28					IEEE Transactions on Applied Superconductivity	171	Gene expression	2229	Boston University	277	Morocco	36
		Tsutamoto, T.	28					American Journal of Cardiology	170	Controlled clinical trial	2229	National Institutes of Health, Bethesda	274	United Arab Emirates	34
		Leigh, R.J.	28					Journal of Urology	167	Comparative Study	2211	Academic Medical Centre, University of Amsterdam	266	Lithuania	33
		Polkey, M.I.	28					Nuclear Instruments and Methods in Physics Research Section A Accelerators Spectrometers Detectors and Associated Equipment	165	Analysis of Variance	2182	Ludwig-Maximilians-Universitat Munchen	265	Yugoslavia	32
		Sunagawa, K.	28					Journal of Bone and Mineral Research	165	Messenger RNA	2170	Michigan State University	263	Uruguay	32
		Lee, B.	27					Journal of Nutrition	164	Cells, Cultured	2160	Universite de Montreal	257	Algeria	30
		Sasaki, H.	27					Japanese Journal of Anesthesiology	159	Kinetics	2152	University of Illinois at Chicago	257	Lebanon	29
		Hammerman, M.R.	27					American Journal of Physiology	159	Oxygen	2119	Keio University	256	Belarus	26
		Williams, J.B.	27					American Journal of Hypertension	159	Disease severity	2089	Lunds Universitet	255	Ghana	26
		Kuznetsova, T.	27					Nephrology Dialysis Transplantation	159	Risk factor	2066	Oregon State University	254	Kuwait	25
		Kario, K.	27					Diabetologia	158	Inflammation	1949	Pennsylvania State University	253	Gambia	25
		Takishima, T.	27					Limnology and Oceanography	157	Prognosis	1908	Chiba University	253	Jordan	23
		Yoo, W.J.	26					American Journal of Physiology Lung Cellular and Molecular Physiology	156	Age	1894	Karolinska Institutet	253	Senegal	23
		Weimar, W.	26					British Journal of Anaesthesia	154	Follow up	1872	Yale University School of Medicine	250	Russia	23
		Olsen, M.H.	26					Journal of Physics Conference Series	154	Obesity	1830	Chinese Academy of Sciences	249	Zimbabwe	22
		Goldstein, D.S.	26					Biological Psychiatry	151	Newborn	1828	Charite - Universitatsmedizin Berlin	249	Bolivia	21
		Karasov, W.H.	26					Journal of Immunology	149	Genetics	1815	University of Western Australia	249	Nepal	21
		Ylikorkala, O.	26					Journal of Neurochemistry	148	Liver	1815	Osaka University Faculty of Medicine	248	Gabon	20
		Bellomo, R.	26					American Journal of Physiology Gastrointestinal and Liver Physiology	147	Dose-Response Relationship, Drug	1801	Consiglio Nazionale delle Ricerche	245	Cameroon	19
		Hikita, M.	26					Physica B Condensed Matter	147	Measurement	1796	University of Southern California	243	Ethiopia	18
		Mannucci, P.M.	26					American Journal of Physiology Cell Physiology	146	In vitro study	1745	University of Texas at Austin	242	Guatemala	18
		Volkow, N.D.	26					Progress in Biomedical Optics and Imaging Proceedings of SPIE	144	Infant, Newborn	1677	Vanderbilt University	241	Cote d'Ivoire	16
		Petraglia, F.	26					Gastroenterology	142	Blood pressure	1666	Tohoku University School of Medicine	239	Czechoslovakia	15
		Seeman, E.	26					Arteriosclerosis Thrombosis and Vascular Biology	141	Prospective study	1633	Children's Hospital Boston	239	Armenia	15
		Tracy, R.P.	25					Tree Physiology	141	Randomized controlled trial	1630	Hiroshima University	237	Bosnia and Herzegovina	15
		Dell'Oro, R.	25					Neuroscience	140	Sex difference	1614	University of Calgary	236	Jamaica	15
		Gastaldelli, A.	25					Journal of Cardiovascular Pharmacology	138	Follow-Up Studies	1607	Radboud University Nijmegen Medical Centre	229	Syrian Arab Republic	15
		Cauley, J.A.	25					Respiration Physiology	138	Time	1598	United States Geological Survey	228	Qatar	14
		Wachtell, K.	25					Plant and Soil	138	Oxidative stress	1595	University of Maryland	228	Mali	14
		Macklem, P.T.	25					Journal of Applied Physiology Respiratory Environmental and Exercise Physiology	137	Lung	1589	University of Edinburgh	228	Benin	13
		Urbanczyk, W.	25					Neuroreport	137	Enzyme-Linked Immunosorbent Assay	1541	Universite Pierre et Marie Curie	227	Papua New Guinea	13
		Abman, S.H.	25					Pediatrics	136	Treatment Outcome	1534	Case Western Reserve University	226	Latvia	13
		Khosla, S.	25					American Heart Journal	136	Rats, Wistar	1532	National Cancer Institute	226	Monaco	13
		Chung, S.T.L.	25					Clinical and Experimental Immunology	135	Immunohistochemistry	1526	Leiden University Medical Center - LUMC	226	Madagascar	13
		Movshon, J.A.	25					Clinica Chimica Acta	134	Heart Rate	1525	New York University	226	Luxembourg	12
		Mark, A.L.	25					Comparative Biochemistry and Physiology A Molecular and Integrative Physiology	133	Chemistry	1506	Rutgers, The State University of New Jersey	225	Burkina Faso	12
		Engel, L.A.	25					Clinical Science	133	Conference paper	1500	Aarhus Universitet	224	Trinidad and Tobago	12
		Barnas, G.M.	25					Geochimica Et Cosmochimica Acta	132	Hemodynamics	1491	Universitat de Barcelona	223	Cambodia	12
		Hess, R.F.	25					Physiological and Biochemical Zoology	132	Age Factors	1479	Universita di Pisa	223	Zambia	12
		Nomura, S.	24					Nuclear Instruments and Methods in Physics Research Section B Beam Interactions with Materials and Atoms	132	Heart rate	1477	Stanford University School of Medicine	223	Georgia	11
		Hauser, R.	24					American Journal of Physiology Renal Fluid and Electrolyte Physiology	129	Biological marker	1475	Universita degli Studi di Napoli Federico II	219	Congo	11
		Morrow, D.A.	24					Journal of Chemical Physics	127	Tumor necrosis factor alpha	1449	University of Utah	219	Macedonia	11
		Bates, J.H.T.	24					Animal Behaviour	126	Interleukin 6	1446	Western University	218	Botswana	10
		Lakowicz, J.R.	24					Clinical Endocrinology	126	Kidney	1442	Katholieke Universiteit Leuven	218	Germany (Democratic Republic, DDR)	10
		Plebani, M.	24					Journal of the Neurological Sciences	126	Sensitivity and Specificity	1426	University of California, Santa Barbara	218	Oman	9
		Nawata, H.	24					Global Change Biology	126	Cross-Sectional Studies	1421	University Medical Center Utrecht	218	Mongolia	9
		Hobson, K.A.	24					Journal of the Physical Society of Japan	124	Body weight	1410	Universita degli Studi di Firenze	216	Namibia	9
		Horvath, G.	24					Annals of Neurology	124	Blood Glucose	1408	Imperial College London	215	French Guiana	9
		Mantzoros, C.S.	24					Clinical Cancer Research	122	Magnetic Resonance Imaging	1405	Stony Brook University State University of New York	215	Greenland	9
		Wingfield, J.C.	24					Journal of Allergy and Clinical Immunology	121	Cell culture	1401	McMaster University	213	Uzbekistan	9
		Maes, M.	24					International Journal of Cardiology	120	Glucose blood level	1401	Maastricht University	212	Bermuda	8
		Schwartz, J.	24					Hepatology	119	Signal transduction	1400	University of Virginia	211	Sudan	8
		Faraci, F.M.	24					Thrombosis and Haemostasis	119	Exercise	1393	USDA Agricultural Research Service, Washington DC	210	Sri Lanka	8
		Tank, J.L.	24					European Journal of Endocrinology	119	Nitric oxide	1392	Universitat Zurich	209	Iraq	7
		Legge, G.E.	24					Proceedings of the Royal Society B Biological Sciences	117	Cholesterol	1385	University of Queensland	209	Cyprus	7
		Hori, M.	24					Lecture Notes in Computer Science Including Subseries Lecture Notes in Artificial Intelligence and Lecture Notes in Bioinformatics	116	Prediction	1382	University of New South Wales UNSW Australia	208	Nicaragua	6
		Ravussin, E.	24					Osteoporosis International	116	Heart	1380	Indiana University	207	Guinea-Bissau	6
		Ix, J.H.	24					Respiratory Care	115	Diabetes mellitus	1364	The University of Georgia	207	Malta	6
		Matsuoka, H.	24					Science	115	Risk assessment	1364	Oregon Health and Science University	206	Niger	5
		Kinoshita, M.	24					Journal of Rheumatology	114	Cohort Studies	1352	Wageningen University and Research Centre	205	Martinique	5
		Fujii, M.	23					Functional Ecology	113	Treatment outcome	1351	Charles University in Prague	205	Kazakhstan	5
		Somers, V.K.	23					Evolution	112	Diagnosis	1347	Beth Israel Deaconess Medical Center	204	Brunei Darussalam	5
		Kakigi, R.	23					European Journal of Neuroscience	112	Body Mass Index	1344	Kokuritsu Junkankibyo Senta	203	Faroe Islands	5
		Nishizawa, Y.	23					Cancer Epidemiology Biomarkers and Prevention	112	Blood level	1338	Yonsei University	202	French Polynesia	5
		Knepper, M.A.	23					Thrombosis Research	112	C reactive protein	1337	Universitat Tubingen	202	Albania	5
		Bradman, A.	23					Atmospheric Environment	112	Statistical significance	1329	University of Manchester	200	New Caledonia	5
		Penuelas, J.	23					American Journal of Physiology Renal Physiology	111	Nuclear magnetic resonance imaging	1329	Monash University	200	Honduras	4
		Stampfer, M.J.	23					Journal of Laboratory and Clinical Medicine	111	Blood sampling	1323	Rigshospitalet	199	Palestine	4
		Pinshow, B.	23					European Journal of Pharmacology	110	Reproducibility of Results	1322	University of Texas M. D. Anderson Cancer Center	199	Rwanda	4
		Kindo, K.	23					Physical Review B	110	Radioimmunoassay	1322	Universitat Bern	199	Montenegro	4
		Eskenazi, B.	23					Physiology and Behavior	109	Dogs	1316	Northwestern University	198	Laos	4
		Nair, K.S.	23					European Journal of Clinical Investigation	109	School child	1315	University of Birmingham	198	Mozambique	3
		Kram, R.	23					Journal of Wildlife Management	108	Body Weight	1312	Turun yliopisto	197	Seychelles	3
		Matsuo, H.	23					Biogeochemistry	108	Regression Analysis	1304	University of Texas Health Science Center at San Antonio	197	Bahamas	3
		Arai, T.	23					Calcified Tissue International	107	Temperature	1299	Rijksuniversiteit Groningen	194	Bahrain	3
		Milic-Emili, J.	23					American Journal of Ophthalmology	106	Dose response	1293	Universitat Gottingen	194	Barbados	3
		Sugiyama, K.	23					International Journal of Cancer	105	Smoking	1292	University of Kentucky	193	Fiji	3
		Jang, S.H.	23					Science of the Total Environment	105	Carbon dioxide	1292	Alma Mater Studiorum Universita di Bologna	193	Paraguay	3
		Barrett, E.J.	23					Langmuir	104	Pathology	1280	Friedrich-Alexander-Universität Erlangen-Nürnberg	188	Guadeloupe	3
		Bers, D.M.	23					Geophysical Research Letters	104	Drug efficacy	1277	Icahn School of Medicine at Mount Sinai	188	Afghanistan	3
		Regan, D.	22					Journal of Physical Chemistry B	100	Muscle, Skeletal	1268	Emory University	187	Liechtenstein	3
		Hashimoto, K.	22					Canadian Journal of Forest Research	100	Preschool child	1264	Universitair Medisch Centrum Groningen	187	Moldova	2
		Miida, T.	22					General and Comparative Endocrinology	99	Dog	1264	Universite Paris-Sud XI	186	Tonga	2
		Bertazzi, P.A.	22					Ecological Applications	99	Creatinine	1257	Texas A and M University	184	Federated States of Micronesia	2
		Kitamura, K.	22					Oikos	96	Disease Models, Animal	1248	University of Bristol	184	Solomon Islands	2
		Saito, Y.	22					Freshwater Biology	95	Predictive Value of Tests	1247	Boston University School of Medicine	183	Liberia	2
		Morgan, B.J.	22					Soil Science Society of America Journal	95	Triacylglycerol	1238	Columbia University, College of Physicians and Surgeons	182	El Salvador	2
		Diamandis, E.P.	22					Canadian Journal of Zoology	95	Models, Biological	1232	University of Iowa	182	Azerbaijan	2
		Undefined	6					Undefined	24	Histology	1202	UT Southwestern Medical Center	182	Myanmar	2
