# Supplementary material for: A surge of p-values between 0.041 and 0.049 in recent decades (but negative results are increasing rapidly too)
Source: PeerJ. 2015 Jan 22;3:e733. doi: 10.7717/peerj.733 (PMC4312079; doi:10.7717/peerj.733)
Supplement: Supplemental Information [file peerj-03-733-s007.zip › Supplementary material/Searches_15_nov_2014/068.csv]

Scopus refine results values
Your query : (ABS("paradigm shift"))
Number of results : 9646
YEAR		AUTHOR NAME		SUBJECT AREA		DOCUMENT TYPE		SOURCE TITLE		KEYWORD		AFFILIATION		COUNTRY		SOURCE TYPE		LANGUAGE
2015	3	Das, S.R.	11	Agricultural and Biological Sciences	357	Article	4505	Lecture Notes in Computer Science Including Subseries Lecture Notes in Artificial Intelligence and Lecture Notes in Bioinformatics	112	Human	2765	University of Toronto	48	United States	3944	Journals	6880	English	9207
2014	855	Hossain, A.	9	Arts and Humanities	416	Conference Paper	2371	Proceedings of SPIE the International Society for Optical Engineering	99	Humans	2316	UC Berkeley	48	United Kingdom	863	Conference Proceedings	1906	German	208
2013	1065	Mikkonen, T.	8	Biochemistry, Genetics and Molecular Biology	874	Review	2086	SAE Technical Papers	34	Article	1675	UCL	46	Germany	668	Book Series	373	Japanese	65
2012	999	Petriu, E.M.	8	Business, Management and Accounting	525	Book Chapter	288	ASEE Annual Conference and Exposition Conference Proceedings	28	Review	1610	University of California, San Diego	44	Canada	448	Books	366	Spanish	59
2011	919	Jena, B.P.	8	Chemical Engineering	194	Article in Press	94	ACM International Conference Proceeding Series	21	Paradigm shifts	1384	University of Florida	43	India	429	Trade Publications	120	French	53
2010	837	Lippi, G.	7	Chemistry	182	Short Survey	81	Studies in Health Technology and Informatics	20	Priority journal	1287	Georgia Institute of Technology	42	Australia	376	Undefined	1	Portuguese	28
2009	707	Miyasaka, N.	7	Computer Science	1475	Book	67	Communications in Computer and Information Science	19	Nonhuman	690	Stanford University	40	Japan	272			Chinese	18
2008	643	Meier, H.	6	Decision Sciences	136	Conference Review	40	Mediterranean Journal of Social Sciences	18	Animals	579	University of California, Los Angeles	37	Netherlands	243			Hungarian	13
2007	521	Magedanz, T.	6	Dentistry	71	Note	37	Proceedings of the National Academy of Sciences of the United States of America	18	Female	527	Massachusetts General Hospital	37	Italy	233			Italian	8
2006	477	Pahl-Wostl, C.	6	Earth and Planetary Sciences	347	Editorial	17	IEEE Communications Magazine	17	Paradigm shift	442	National University of Singapore	36	France	218			Korean	7
2005	435	Liang, P.	6	Economics, Econometrics and Finance	197	Abstract Report	3	Medical Hypotheses	17	Male	427	Pennsylvania State University	34	Switzerland	186			Turkish	7
2004	302	Hampel, H.	6	Energy	205	Letter	3	ASEE Annual Conference Proceedings	16	United States	388	University of Pennsylvania	34	China	171			Russian	6
2003	267	Huang, C.C.	6	Engineering	1912	Business Article	1	Futures	16	Methodology	363	Texas A and M University	34	South Africa	152			Afrikaans	5
2002	240	Morris, K.V.	6	Environmental Science	588	Undefined	53	IEEE Aerospace Conference Proceedings	15	Adult	311	Ohio State University	33	Spain	148			Dutch	5
2001	221	Mohanta, D.K.	6	Health Professions	211			Economic and Political Weekly	14	Clinical trial	273	University of Texas M. D. Anderson Cancer Center	33	South Korea	141			Danish	4
2000	199	Mizuno, H.	6	Immunology and Microbiology	162			Plos One	14	Unclassified drug	249	Imperial College London	33	Sweden	126			Hebrew	4
1999	161	Helbing, D.	6	Materials Science	277			Advanced Materials Research	13	Controlled study	243	University of California, San Francisco	33	Austria	110			Lithuanian	3
1998	162	Biswas, S.	6	Mathematics	337			Wit Transactions on Ecology and the Environment	13	Technology	222	Eidgenossische Technische Hochschule Zurich	33	Singapore	103			Slovene	3
1997	142	Gustafsson, J.A.	6	Medicine	2711			Academic Medicine	13	Education	220	Harvard Medical School	32	Belgium	102			Bosnian	2
1996	123	Avgeriou, P.	6	Multidisciplinary	68			Annals of the New York Academy of Sciences	12	Treatment outcome	218	Mayo Clinic	32	Hong Kong	89			Croatian	2
1995	88	Assaf, M.H.	5	Neuroscience	204			Journal of the American College of Cardiology	11	Drug efficacy	205	VA Medical Center	32	Denmark	81			Polish	2
1994	70	Salminen, A.	5	Nursing	312			Aip Conference Proceedings	11	Treatment Outcome	198	Virginia Polytechnic Institute and State University	32	Finland	79			Serbian	2
1993	53	Clark, M.	5	Pharmacology, Toxicology and Pharmaceutics	329			Drug Discovery Today	11	Risk assessment	197	University of Queensland	32	Taiwan	77			Swedish	2
1992	40	Takeuchi, T.	5	Physics and Astronomy	384			Progress in Biomedical Optics and Imaging Proceedings of SPIE	11	Aged	193	University of Pittsburgh	31	New Zealand	76			Finnish	1
1991	32	Mumma, S.A.	5	Psychology	358			Proceedings of the IEEE	10	Organization and management	191	Massachusetts Institute of Technology	31	Malaysia	75			Greek	1
1990	17	Grobelny, E.	5	Social Sciences	1695			Methods in Molecular Biology	10	Information technology	191	University of Cambridge	31	Ireland	69			Indonesian	1
1989	19	Driesse-Bunn, S.	5	Veterinary	32			Proceedings Frontiers in Education Conference Fie	10	Research	186	University of Wisconsin Madison	31	Greece	65			Thai	1
1988	5	Cheng, Y.C.	5	Undefined	129			Ceur Workshop Proceedings	10	Internet	183	The University of British Columbia	30	Brazil	64
1987	4	Jansen, A.	5					Journal of Physics Conference Series	9	Patient care	178	University of Washington Seattle	30	Israel	63
1985	14	Blum, K.	5					Journal of Vascular Surgery	9	Animal	178	University of Southern California	30	Portugal	59
1984	6	Hei, T.K.	5					Transportation Research Record	9	Sustainable development	178	University of Arizona	29	Turkey	49
1983	4	Jakl, T.	5					IFIP Advances in Information and Communication Technology	9	Conference paper	175	University Michigan Ann Arbor	29	Norway	45
1982	3	Taivalsaari, A.	5					Proceedings of the Annual Hawaii International Conference on System Sciences	9	Prognosis	173	University of Minnesota Twin Cities	28	Hungary	38
1981	5	Perry, G.	5					Pediatrics	9	Middle Aged	173	Memorial Sloan-Kettering Cancer Center	27	Pakistan	34
1980	1	Bergmann, L.	5					Autotestcon Proceedings	9	Algorithms	170	University of Texas at Austin	27	Nigeria	33
1979	2	Cao, L.	5					AIAA IEEE Digital Avionics Systems Conference Proceedings	9	Decision making	167	University of Cincinnati	27	Romania	29
1978	2	Pervaiz, S.	5					IFAC Proceedings Volumes IFAC Papersonline	9	Practice guideline	162	University of New South Wales UNSW Australia	27	Poland	28
1975	1	Englander, R.	4					Cancer	8	Design	161	Columbia University in the City of New York	27	Saudi Arabia	26
1974	1	Koh, N.W.	4					Journal of Nursing Administration	8	Signal transduction	158	Stanford University School of Medicine	27	Iran	25
1972	1	Emberton, M.	4					Expert Systems with Applications	8	Teaching	156	University of Illinois at Urbana-Champaign	26	United Arab Emirates	24
		Keilholz, U.	4					Neurosurgery	8	Computer simulation	148	McGill University	26	Russian Federation	19
		Chen, T.J.H.	4					Technological Forecasting and Social Change	8	Optimization	142	Delft University of Technology	26	Czech Republic	18
		Carraccio, C.	4					Scientific Reports	8	Genetics	139	King's College London	26	Egypt	17
		Eckardt, T.	4					Philosophical Transactions of the Royal Society A Mathematical Physical and Engineering Sciences	8	Pathophysiology	139	Brigham and Women's Hospital	26	Mexico	16
		Cairns, J.	4					American Psychologist	8	Economics	138	Indiana University	26	Kenya	15
		Kurubacak, G.	4					Energy Policy	8	Risk factor	138	International Business Machines	26	Croatia	14
		Augoustides, J.G.T.	4					Plastic and Reconstructive Surgery	7	Metabolism	137	University of Alberta	26	Chile	14
		Goldin, D.	4					Conference Proceedings Annual International Conference of the IEEE Engineering in Medicine and Biology Society IEEE Engineering in Medicine and Biology Society Conference	7	Medical education	136	University of Calgary	25	Slovenia	13
		Laungani, P.	4					Acta Astronautica	7	Quality of life	133	UC Irvine	25	Colombia	12
		Leist, M.	4					Journal of Nursing Education	7	Physiology	132	Universiteit van Pretoria	25	Botswana	12
		George, M.S.	4					IEEE International Conference on Communications	7	Outcome assessment	130	McMaster University	25	Thailand	12
		Mdletye, M.A.	4					Ocean and Coastal Management	7	Drug safety	129	University of Colorado at Boulder	24	Argentina	11
		Ahmed, H.U.	4					Proceedings Winter Simulation Conference	7	Clinical practice	126	University of Manchester	24	Philippines	11
		Menasche, D.S.	4					Proceedings SPE Annual Technical Conference and Exhibition	7	Placebo	125	Johns Hopkins University	24	Serbia	10
		Bergeron, B.P.	4					Proceedings Electronic Components and Technology Conference	7	Curriculum	122	Monash University	24	Bangladesh	10
		Miller, K.	4					Annual International Conference of the IEEE Engineering in Medicine and Biology Proceedings	7	Standard	122	New York University	24	Cyprus	7
		Coetzee, J.	4					Expert Review of Medical Devices	7	Major clinical study	122	University of Oxford	24	Oman	7
		Limbers, C.A.	4					Annals of the Academy of Medicine Singapore	7	Medical research	120	Carnegie Mellon University	24	Kuwait	7
		Hartung, T.	4					IEEE International Engineering Management Conference	7	Mathematical models	120	Johann Wolfgang Goethe Universitat Frankfurt am Main	23	Iceland	7
		Janowicz, K.	4					Behavioral and Brain Sciences	7	Child	118	Duke University	23	Estonia	7
		Nguyen, C.T.C.	4					Expert Review of Molecular Diagnostics	7	Health care delivery	118	University of Maryland	23	Lebanon	7
		Nguyen, L.	4					Singapore Medical Journal	7	Computer software	117	University of Illinois at Chicago	23	Uganda	7
		Niamtu, J.	4					Proceedings Frontiers in Education Conference	7	Protein expression	116	University of Ottawa, Canada	23	Ghana	6
		Nishinaga, N.	4					Discovery Medicine	7	Risk Factors	115	IEEE	22	Lithuania	6
		Ogawa, Y.	4					Journal of Biological Chemistry	7	Mortality	112	Iowa State University	22	Zimbabwe	5
		Frisanco, T.	4					Water Science and Technology	7	Engineering education	112	Kyoto University	22	Mauritius	5
		Pederson, T.	4					Oncologist	7	Health care quality	111	Technische Universitat Berlin	22	Nepal	5
		Pegden, C.D.	4					International Social Science Journal	6	Neoplasms	110	Technische Universitat Munchen	22	Sri Lanka	5
		Li, J.F.	4					American Journal of Managed Care	6	Psychological aspect	110	Cleveland Clinic Foundation	22	Trinidad and Tobago	5
		Apuzzo, M.L.J.	4					Surgical Clinics of North America	6	Sustainability	109	Katholieke Universiteit Leuven	22	Bulgaria	5
		Jone, W.B.	4					Surgical Endoscopy and Other Interventional Techniques	6	Phenotype	108	The University of North Carolina at Chapel Hill	22	Ethiopia	5
		Prvulovic, D.	4					Bioessays	6	Health care policy	107	University of Edinburgh	22	Indonesia	5
		Ramachandran, V.S.	4					Environmental Health Perspectives	6	Forecasting	106	Arizona State University	21	Jordan	5
		Zoller, U.	4					Current Opinion in Critical Care	6	Management	105	Purdue University	21	Venezuela	5
		Marculescu, R.	4					Laryngoscope	6	Innovation	104	National Cancer Institute	21	Jamaica	4
		Samson, J.	4					Proceedings of the ACM Symposium on Applied Computing	6	Hypertension	102	University of Sydney	21	Morocco	4
		Saraswat, K.C.	4					Picmet Portland International Center for Management of Engineering and Technology Proceedings	6	Evidence based medicine	101	University of Melbourne	21	Viet Nam	4
		Schade, S.	4					Proceedings Design Automation Conference	6	Cancer survival	101	University of Chicago	21	Luxembourg	4
		Seifalian, A.M.	4					Technovation	6	Gene expression	101	University of Cape Town	20	Puerto Rico	4
		Smith, M.A.	4					Current Opinion in Pediatrics	6	Health care	100	David Geffen School of Medicine at UCLA	20	Macedonia	4
		Starkey, R.P.	4					Gastrointestinal Endoscopy Clinics of North America	6	History	100	Yale University	20	Tanzania	3
		Kubooka, T.	4					Turkish Online Journal of Distance Education	6	Industry	100	Cornell University	20	Namibia	3
		Takayama, Y.	4					Kidney International	6	Students	100	Weill Cornell Medical College	20	Barbados	3
		Takeda, E.	4					International Journal of Educational Management	6	Drug mechanism	100	Cardiff University	20	Fiji	3
		Mavris, D.N.	4					Development	6	Communication	99	Ludwig-Maximilians-Universitat Munchen	20	Uruguay	3
		Tanaka, Y.	4					Asian Pacific Journal of Cancer Prevention	6	Signal Transduction	98	The Johns Hopkins School of Medicine	19	Ukraine	3
		Teipel, S.J.	4					Journal of Cleaner Production	6	Cognition	97	Northwestern University	19	Slovakia	3
		Ukpere, W.I.	4					Journal of the California Dental Association	6	Drug targeting	97	University of Leeds	19	Algeria	2
		Umehara, H.	4					Expert Review of Neurotherapeutics	6	Learning	96	North Carolina State University	18	Bahrain	2
		Van Portfliet, S.	4					Nurse Educator	6	Evidence-Based Medicine	95	Duke University School of Medicine	18	Bahamas	2
		Varni, J.W.	4					Current Opinion in Biotechnology	6	Apoptosis	95	Nanyang Technological University	18	Sudan	2
		Woodside, A.G.	4					Journal of Cardiovascular Surgery	6	Pathology	95	The University of Hong Kong	18	Iraq	2
		Yamada, M.	4					Annual International Conference Proceedings American Production and Inventory Control Society	6	Adolescent	95	Universite de Montreal	18	Mali	2
		Chmielewski, D.J.	3					Conference Record IEEE Instrumentation and Measurement Technology Conference	6	History, 20th Century	95	Seoul National University	18	Malawi	2
		Kitajima, M.	3					Clinical Calcium	6	Nuclear magnetic resonance imaging	93	UC Davis	18	Latvia	2
		Estan, C.	3					Annals of Surgical Oncology	6	Cloud computing	93	Alma Mater Studiorum Universita di Bologna	18	Malta	2
		Klie, H.	3					Military Medicine	6	Costs	93	University at Buffalo State University of New York	18	Zambia	2
		Leve, V.	3					Journal of Advanced Nursing	6	Mice	92	Intel Corporation	18	Panama	2
		Cordell, G.A.	3					European Heart Journal	6	Antineoplastic agent	91	Chinese University of Hong Kong	17	Papua New Guinea	2
		Hecht, H.S.	3					Nihon Rinsho Japanese Journal of Clinical Medicine	6	Europe	90	University of South Florida Tampa	17	Costa Rica	2
		Gupta, A.	3					Lecture Notes in Computer Science	6	Genomics	89	Hong Kong Polytechnic University	17	Cameroon	2
		Delinchant, B.	3					European Journal of Cancer	6	Gene mutation	89	University of Nottingham	17	Syrian Arab Republic	2
		Bond, R.A.	3					Water Resources Research	6	Disease course	89	University of Texas Health Science Center at San Antonio	17	Bosnia and Herzegovina	2
		Favaloro, E.J.	3					Ecology and Society	6	Surgical technique	89	University of Miami Leonard M. Miller School of Medicine	17	Swaziland	2
		Ariga, K.	3					Procedia Social and Behavioral Sciences	6	Problem solving	88	University of Southampton	17	Montenegro	1
		Brooks, A.L.	3					Methods in Molecular Biology Clifton N J	6	Pathogenesis	87	Case Western Reserve University	16	Macao	1
		Griffy-Brown, C.	3					Trends in Plant Science	6	Unindexed drug	87	University of Sheffield	16	Kazakhstan	1
		Arayici, Y.	3					Proceedings of the ASME Design Engineering Technical Conference	5	Follow up	86	University of Amsterdam	16	North Korea	1
		Gschwend, J.	3					Environment Development and Sustainability	5	Time Factors	85	Brown University	16	Guyana	1
		Brooks, D.E.	3					Rofo Fortschritte Auf Dem Gebiet Der Rontgenstrahlen Und Der Bildgebenden Verfahren	5	Computer assisted tomography	85	Rheinisch-Westfalische Technische Hochschule Aachen	16	Guatemala	1
		Kerin, M.J.	3					Neuroquantology	5	India	85	Macquarie University	16	Gambia	1
		First, M.B.	3					Handbook of Experimental Pharmacology	5	Antineoplastic Agents	84	University of Connecticut	16	Palestine	1
		Anderl, R.	3					Journal of General Internal Medicine	5	Health service	84	Washington University in St. Louis, School of Medicine	16	Bhutan	1
		Corning, P.A.	3					Clinical Cancer Research	5	Side effect	83	Ecole Polytechnique Federale de Lausanne	16	Congo	1
		Elson, D.	3					Clinical Cardiology	5	Risk Assessment	82	University of Malaya	16	Cayman Islands	1
		Kitagawa, Y.	3					Psychoanalytic Dialogues	5	Inflammation	82	Children's Hospital Boston	16	Cote d'Ivoire	1
		De Palma, A.	3					Cold Spring Harbor Perspectives in Biology	5	Breast cancer	82	Michigan State University	16	Tunisia	1
		Carnevale, F.A.	3					Current Atherosclerosis Reports	5	Information systems	82	University of Johannesburg	15	American Samoa	1
		Furedy, J.J.	3					Annals of Surgery	5	Models, Biological	81	Emory University	15	Burkina Faso	1
		Cairns, J.	3					Proceedings International Test Conference	5	Treatment response	81	Universitat de Barcelona	15	Qatar	1
		Fettweis, G.	3					Applied Energy	5	Randomized controlled trial (topic)	80	Emory University School of Medicine	15	Benin	1
		Acosta-Iborra, B.	3					Progress in Brain Research	5	Cell differentiation	80	George Washington University	15	Laos	1
		Boche, H.	3					Proceedings of the IEEE CPMT International Electronics Manufacturing Technology IEMT Symposium	5	Cardiovascular disease	80	CNRS Centre National de la Recherche Scientifique	15	Senegal	1
		Koike, R.	3					Lecture Notes of the Institute for Computer Sciences Social Informatics and Telecommunications Engineering	5	Societies and institutions	79	Australian National University	15	Cuba	1
		Andritsos, M.	3					Collection of Technical Papers AIAA ASME ASCE AHS ASC Structures Structural Dynamics and Materials Conference	5	Project management	79	Washington University in St. Louis	15	Ecuador	1
		Garcia, J.A.	3					Environmental Science and Policy	5	World Wide Web	79	Trinity College Dublin	15	Peru	1
		Chuwongin, S.	3					Proceedings IEEE INFOCOM	5	Knowledge management	79	University of Waterloo	15	Bolivia	1
		Happe, L.	3					Current Opinion in Urology	5	Quality control	79	University of Kentucky	15	Madagascar	1
		Biondi-Zoccai, G.	3					Communications of the ACM	5	Curricula	77	Technische Universitat Wien	15
		Federsel, H.J.	3					IEEE Transactions on Computer Aided Design of Integrated Circuits and Systems	5	Animalia	77	University of Birmingham	15
		Chen, A.L.C.	3					Nature Reviews Neuroscience	5	Cell proliferation	77	University of Utah	15
		Davies, M.G.	3					Nature Reviews Endocrinology	5	Automation	76	Northeastern University	15
		Avritzer, A.	3					Archives of Pathology and Laboratory Medicine	5	Morbidity	75	Tokyo Institute of Technology	15
		Dewulf, A.	3					Archives of Psychiatric Nursing	5	Chemistry	75	University of New Mexico	15
		Bali, R.K.	3					Procedia Computer Science	5	Middle aged	75	Academic Medical Centre, University of Amsterdam	14
		Bockting, W.O.	3					Materials Research Society Symposium Proceedings	5	Organization	75	University of Glasgow	14
		Baianu, I.C.	3					Computer Aided Chemical Engineering	5	In vitro study	75	Baylor College of Medicine	14
		Krueger, J.	3					International Journal of Educational Development	5	Strategic planning	75	Vanderbilt University	14
		Lehn, J.M.	3					IEEE International Professional Communication Conference	5	Sensors	75	Vrije Universiteit Amsterdam	14
		Dubos, G.F.	3					32nd Asian Conference on Remote Sensing 2011 Acrs 2011	5	Biological marker	74	City University of Hong Kong	14
		Chen, Z.X.	3					Pharmacology and Therapeutics	5	Climate change	74	University of Massachusetts Amherst	14
		Freeman, M.L.	3					Microelectronics Reliability	5	United Kingdom	74	Wayne State University School of Medicine	14
		Dinakar, C.	3					Current Pharmaceutical Design	5	Wireless telecommunication systems	74	University of Bristol	14
		Kovesdy, C.P.	3					Current Opinion in Obstetrics and Gynecology	5	Information management	73	University of Liverpool	14
		Darzi, A.	3					Expert Opinion on Pharmacotherapy	5	Bevacizumab	73	Politecnico di Milano	14
		Frischauf, N.	3					Current Opinion in Oncology	5	Delivery of Health Care	73	Rensselaer Polytechnic Institute	14
		Krishnamurthy, R.K.	3					Lung Cancer	5	Mouse	73	Keio University	14
		Bourgeois, J.	3					Biochemical Pharmacology	5	Protein function	73	University of Alabama at Birmingham	14
		Lee, C.S.	3					Medical Teacher	5	Disease severity	73	Columbia University Medical Center	14
		Catthoor, F.	3					Nursing Education Perspectives	5	Health	73	University of California, Santa Barbara	14
		Guidotti, D.	3					Australasian Institute of Mining and Metallurgy Publication Series	5	Brain	73	University of Western Australia	14
		Feindt, P.H.	3					International Journal of Engineering Education	5	Depression	72	Indian Institute of Technology, Delhi	14
		Liakopoulos, A.	3					Nurse Education Today	5	Drug effect	71	Troy University	13
		Glazebrook, J.F.	3					ACS Symposium Series	5	Health care system	71	Harvard University	13
		Fiaz, M.	3					Journal of Business Ethics	5	Software engineering	71	University of KwaZulu-Natal	13
		Lee, H.G.	3					New Political Economy	5	Clinical Trials as Topic	71	University of Maryland, Baltimore	13
		Liu, C.Y.	3					Blood	5	Philosophy	71	Queen's University, Kingston	13
		Longaker, M.T.	3					International Journal of Production Research	5	Computer architecture	70	Oregon Health and Science University	13
		Lovley, D.R.	3					Neuroscientist	5	Health promotion	70	Aalborg Universitet	13
		Undefined	63					Undefined	3	Water management	69	Griffith University	13
