# Supplementary material for: A surge of p-values between 0.041 and 0.049 in recent decades (but negative results are increasing rapidly too)
Source: PeerJ. 2015 Jan 22;3:e733. doi: 10.7717/peerj.733 (PMC4312079; doi:10.7717/peerj.733)
Supplement: Supplemental Information [file peerj-03-733-s007.zip › Supplementary material/Searches_15_nov_2014/069.csv]

Scopus refine results values
Your query : (ABS(data))
Number of results : 6212633
YEAR		AUTHOR NAME		SUBJECT AREA		DOCUMENT TYPE		SOURCE TITLE		KEYWORD		AFFILIATION		COUNTRY		SOURCE TYPE		LANGUAGE
2015	2931	Anon,	5845	Agricultural and Biological Sciences	443726	Article	4391264	Proceedings of SPIE the International Society for Optical Engineering	62878	Article	1950461	VA Medical Center	32062	United States	1965127	Journals	5084550	English	5661142
2014	330437	Li, W.	1635	Arts and Humanities	53549	Conference Paper	1095629	Lecture Notes in Computer Science Including Subseries Lecture Notes in Artificial Intelligence and Lecture Notes in Bioinformatics	55425	Human	1582184	University of Toronto	30024	China	491732	Conference Proceedings	865201	Chinese	152230
2013	427522	Wang, W.	1246	Biochemistry, Genetics and Molecular Biology	815448	Review	310181	Plos One	28154	Humans	1203479	University of Washington Seattle	29838	United Kingdom	464221	Book Series	157420	German	65785
2012	406119	Banerjee, S.	1030	Business, Management and Accounting	100976	Article in Press	47573	Journal of Biological Chemistry	24938	Priority journal	1085754	UC Berkeley	27654	Germany	416261	Trade Publications	51789	Russian	54749
2011	383867	Bocci, A.	836	Chemical Engineering	217495	Book Chapter	22345	SAE Technical Papers	17247	Female	1004036	University Michigan Ann Arbor	25886	France	274665	Books	50431	French	46240
2010	356492	Liu, W.	831	Chemistry	397395	Conference Review	15464	Journal of Chemical Physics	17097	Male	989268	University of Wisconsin Madison	25622	Canada	262096	Reports	2667	Spanish	34257
2009	332269	Martinez, M.	806	Computer Science	684713	Short Survey	14646	Astrophysical Journal	16385	Controlled study	760101	Russian Academy of Sciences	25025	Italy	254117	Undefined	575	Portuguese	27203
2008	305695	Bodek, A.	767	Decision Sciences	65445	Note	7802	Journal of the American Chemical Society	16110	Adult	742745	Universidade de Sao Paulo - USP	24584	Japan	243864			Japanese	25569
2007	287527	Gary, J.W.	763	Dentistry	30208	Book	7007	Proceedings of the National Academy of Sciences of the United States of America	14764	Nonhuman	560360	University of California, Los Angeles	24493	Australia	178545			Italian	18252
2006	266896	Eigen, G.	745	Earth and Planetary Sciences	560658	Letter	3137	Journal of Applied Physics	14557	Animals	421936	UCL	23890	Spain	149810			Polish	11097
2005	247139	Feindt, M.	741	Economics, Econometrics and Finance	81134	Report	2765	Advanced Materials Research	13932	Major clinical study	420080	University of Oxford	23844	Netherlands	144904			Turkish	7112
2004	209660	Wu, X.	738	Energy	147811	Editorial	1938	International Geoscience and Remote Sensing Symposium IGARSS	12871	Aged	409596	Massachusetts Institute of Technology	23680	India	142242			Czech	5828
2003	182134	Barnett, B.A.	734	Engineering	1262445	Business Article	1810	Applied Mechanics and Materials	12420	Middle Aged	395115	CNRS Centre National de la Recherche Scientifique	23663	Russian Federation	123976			Hungarian	4331
2002	167172	Paus, C.	723	Environmental Science	405112	Abstract Report	467	Biochemistry	12192	Animal	278267	The University of British Columbia	23563	Brazil	103738			Korean	3976
2001	160450	Beretvas, A.	716	Health Professions	99050	Erratum	302	Physical Review B Condensed Matter and Materials Physics	11919	Adolescent	270861	Ohio State University	23193	Switzerland	100925			Dutch	3889
2000	156380	Hawkes, C.M.	706	Immunology and Microbiology	188991	Dissertation	13	Astronomy and Astrophysics	11428	Review	248640	Stanford University	22360	South Korea	97850			Croatian	2970
1999	146082	Carlsmith, D.	705	Materials Science	345322	Patent	5	Aip Conference Proceedings	10697	Animal experiment	216754	Pennsylvania State University	22314	Sweden	97447			Bulgarian	2225
1998	142366	Castro, A.	705	Mathematics	281761	Undefined	290285	Inorganic Chemistry	10688	Unclassified drug	205185	University of Minnesota Twin Cities	22080	Taiwan	79832			Serbian	1732
1997	141095	Neal, H.A.	700	Medicine	1647732			Journal of Immunology	10648	Algorithms	205135	University of Tokyo	21810	Belgium	71782			Romanian	1671
1996	136570	Bortoletto, D.	698	Multidisciplinary	47010			Spine	10518	Methodology	203248	University of Cambridge	21679	Poland	66285			Ukrainian	1495
1995	102963	Meyer, J.	697	Neuroscience	192413			Physical Review B	10407	Child	192853	University of Florida	21586	Turkey	56696			Slovak	1425
1994	95560	Giunta, M.	687	Nursing	92855			Physical Review Letters	9214	Clinical article	186201	Imperial College London	21531	Austria	54768			Persian	1292
1993	89469	Margoni, M.	687	Pharmacology, Toxicology and Pharmaceutics	208859			Monthly Notices of the Royal Astronomical Society	8465	Computer simulation	181153	The University of North Carolina at Chapel Hill	21207	Denmark	54006			Slovene	1078
1992	79693	Watson, A.T.	687	Physics and Astronomy	670928			Journal of Physical Chemistry	8444	Mathematical models	177902	UC Davis	21000	Finland	50355			Danish	1058
1991	80285	Goulianos, K.	687	Psychology	145300			Geophysical Research Letters	8084	United States	173918	University of Maryland	20443	Iran	49249			Norwegian	1004
1990	74657	Bisello, D.	685	Social Sciences	332818			Biochemical and Biophysical Research Communications	7959	Rat	159694	University of California, San Diego	20171	Israel	46319			Lithuanian	894
1989	70344	Demortier, L.	682	Veterinary	36877			Brain Research	7575	Human cell	159125	University of Pennsylvania	20068	Norway	45910			Arabic	656
1988	63614	Jones, M.	679	Undefined	62275			Cancer Research	7306	Rats	158492	University of California, San Francisco	19965	Greece	43447			Swedish	596
1987	60205	Stugu, B.	674					Blood	7275	Animal cell	156365	Texas A and M University	19837	Czech Republic	36086			Hebrew	577
1986	60728	Barnes, V.E.	673					Transportation Research Record	7009	Mice	152677	University of Texas at Austin	19816	Portugal	35076			Greek	473
1985	63412	Muller, T.	671					Cochrane Database of Systematic Reviews Online	6897	Mouse	145901	Universita degli Studi di Roma La Sapienza	19605	New Zealand	34216			Finnish	470
1984	59141	Wang, T.	670					Journal of Chemical and Engineering Data	6846	Support, Non-U.S. Gov't	138694	Chinese Academy of Sciences	19229	South Africa	32394			Bosnian	322
1983	49272	Burkett, K.	669					Physical Review D Particles Fields Gravitation and Cosmology	6787	Time Factors	137524	University of Manchester	19202	Hong Kong	31519			Thai	222
1982	43886	Wang, Y.	669					ICASSP IEEE International Conference on Acoustics Speech and Signal Processing Proceedings	6783	Animal tissue	137491	University of Arizona	18349	Mexico	30778			Estonian	220
1981	43398	Mehta, A.	668					Nature	6759	Clinical trial	134663	Purdue University	18315	Singapore	27813			Malay	154
1980	43337	Conway, J.	668					European Space Agency Special Publication ESA SP	6738	Metabolism	131754	Cornell University	18119	Malaysia	26877			Afrikaans	151
1979	42128	Bhatti, A.	666					Nucleic Acids Research	6534	Aged, 80 and over	123754	University of Alberta	18090	Hungary	26673			Catalan	107
1978	37072	Kroll, J.	665					Physical Review	6467	Risk Factors	123143	Tsinghua University	17988	Ireland	25333			Azerbaidzhani	73
1977	33808	Kamon, T.	661					Journal of Physical Chemistry B	6192	Comparative study	122859	University of Melbourne	17833	Argentina	22473			Indonesian	59
1976	32323	Li, L.	661					Journal of Virology	6054	Retrospective Studies	117616	Consiglio Nazionale delle Ricerche	17721	Romania	19523			Icelandic	57
1975	33033	Bauer, G.	660					Journal of Physics Conference Series	6047	Middle aged	114969	University of Sydney	17622	Egypt	19271			Latvian	44
1974	30106	Bromberg, C.	657					Analytical Chemistry	6011	Physiology	111614	Harvard Medical School	17522	Ukraine	18887			Georgian	13
1973	24889	Blumenfeld, B.	656					Journal of Geophysical Research Atmospheres	5850	Risk factor	109193	Inserm	17417	Thailand	17974			Esperanto	7
1972	14563	Errede, S.	655					International Journal of Remote Sensing	5703	Treatment Outcome	106242	University of Chicago	17202	Saudi Arabia	15714			Urdu	7
1971	13045	Boudreau, J.	653					Advances in Space Research	5702	Animal model	105993	Johns Hopkins University	16974	Chile	15366			Macedonian	5
1970	13014	Barlow, R.J.	652					Applied Physics Letters	5681	Protein expression	105033	Eidgenossische Technische Hochschule Zurich	16844	Pakistan	14159			Belorusian	3
1969	11323	Baringer, P.	649					ACM International Conference Proceeding Series	5573	Follow up	103765	McGill University	16748	Bulgaria	11727			Hindi	3
1968	7633	Rescigno, M.	647					Cancer	5510	Support, U.S. Gov't, P.H.S.	102620	Columbia University in the City of New York	16674	Croatia	11695			Albanian	2
1967	5980	Antos, J.	647					Industrial and Engineering Chemistry Research	5397	Genetics	100332	University of Pittsburgh	16204	Nigeria	10869			Gallegan	1
1966	6344	Fiedler, F.	646					Communications in Computer and Information Science	5367	Treatment outcome	98094	Michigan State University	15801	Slovakia	10640			Tagalog	1
1965	4005	Biasini, M.	646					Progress in Biomedical Optics and Imaging Proceedings of SPIE	5355	Child, Preschool	97437	University of Queensland	15255	Slovenia	10587			Vietnamese	1
1964	3646	Hebbeker, T.	646					Endocrinology	5331	Animalia	95954	Universita degli Studi di Milano	14963	Russia	8192
1963	3120	Konigsberg, J.	641					Journal of Molecular Biology	5264	Infant	91287	Yale University	14816	Colombia	7956
1962	2673	Huston, J.	639					Journal of Neuroscience	5226	Normal human	90742	University of Edinburgh	14741	Tunisia	7115
1961	2271	Paulini, M.	638					Physical Review C Nuclear Physics	5226	Risk assessment	90422	Alma Mater Studiorum Universita di Bologna	14655	Serbia	6921
1960	2005	Apollinari, G.	637					Earth and Planetary Science Letters	5190	Mortality	90117	Kyoto University	14635	Indonesia	6433
1959	1823	Teng, P.K.	635					Journal of Clinical Endocrinology and Metabolism	5183	Young Adult	89597	University of Illinois at Urbana-Champaign	14607	Estonia	5345
1958	1583	Simonetto, F.	633					Geochimica Et Cosmochimica Acta	5176	Prevalence	89435	University of Southern California	14593	Lithuania	5326
1957	1538	Williams, H.H.	632					Physics Letters Section B Nuclear Elementary Particle and High Energy Physics	5129	Retrospective study	88663	Massachusetts General Hospital	14546	Algeria	5196
1956	1186	Mattig, P.	631					Environmental Science and Technology	5111	Drug effect	88539	University of Colorado at Boulder	14410	United Arab Emirates	5186
1955	1237	Giagu, S.	631					FASEB Journal	5083	Statistics	87049	Ludwig-Maximilians-Universitat Munchen	14377	Kenya	5159
1954	1232	Adye, T.	630					Atmospheric Environment	5005	Human tissue	83426	Universita degli Studi di Padova	14280	Jordan	4779
1953	1074	Herndon, M.	629					Fluid Phase Equilibria	4994	Molecular Sequence Data	82458	Universite Pierre et Marie Curie	14160	Bangladesh	4750
1952	928	La Vecchia, C.	628					Pediatrics	4885	Pregnancy	82293	Zhejiang University	14132	Venezuela	4678
1951	880	Toback, D.	626					Macromolecules	4861	Questionnaire	82125	King's College London	13992	Morocco	4647
1950	776	Lyons, L.	625					Journal of Physical Chemistry A	4839	Kinetics	81637	Brigham and Women's Hospital	13981	Belarus	4175
1949	617	Rodrigo, T.	624					IEEE Transactions on Nuclear Science	4838	Gene expression	80643	University of New South Wales UNSW Australia	13794	Viet Nam	4128
1948	533	Sliwa, K.	624					Nuclear Physics Section A	4822	In vitro study	80533	Peking University	13790	Yugoslavia	3793
1947	375	Lees, J.P.	623					Journal of the Acoustical Society of America	4813	Drug efficacy	80439	Lunds Universitet	13067	Kuwait	3676
1946	356	Nodulman, L.	623					Bioinformatics	4792	Prognosis	79279	NASA Goddard Space Flight Center	13066	Cuba	3535
1945	282	Cowan, G.	622					IEEE Transactions on Geoscience and Remote Sensing	4768	Optimization	78322	Universitat Heidelberg	13045	Cyprus	3343
1944	272	Chertok, M.	622					Physical Review C	4763	Chemistry	76190	University of Birmingham	13045	Philippines	3287
1943	278	Maeshima, K.	621					Review of Scientific Instruments	4758	Questionnaires	75257	Duke University	12998	Iceland	3178
1942	369	Winer, B.L.	620					Materials Research Society Symposium Proceedings	4745	Prospective Studies	74826	UC Irvine	12972	Lebanon	2957
1941	390	Wu, S.L.	619					American Journal of Cardiology	4683	Conference paper	74400	Monash University	12940	Ethiopia	2862
1940	398	Wermes, N.	616					Journal of Hydrology	4646	Middle Age	74154	Harvard University	12878	Puerto Rico	2800
1939	408	Bean, A.	616					Journal of Pharmacology and Experimental Therapeutics	4637	Data analysis	72104	Rutgers, The State University of New Jersey	12864	Tanzania	2643
1938	344	Ford, W.T.	614					Nuclear Instruments and Methods in Physics Research Section A Accelerators Spectrometers Detectors and Associated Equipment	4603	Follow-Up Studies	72005	Technische Universitat Munchen	12839	Latvia	2573
1937	409	Yu, I.	614					Chemical Engineering Science	4579	Incidence	71120	Iowa State University	12792	Uganda	2497
1936	343	Cuevas, J.	613					Circulation	4561	Age	70618	University of Calgary	12725	Peru	2379
1935	338	Franklin, M.	612					Langmuir	4543	Nucleotide sequence	68701	University of Bristol	12713	Armenia	2322
1934	286	Campanelli, M.	612					Chemical Physics Letters	4540	Data reduction	68331	Katholieke Universiteit Leuven	12685	Ghana	2269
1933	293	Schmitt, M.	611					Tectonophysics	4535	Age Factors	66701	Los Alamos National Laboratory	12658	Sri Lanka	2149
1932	241	Nakano, I.	611					Science	4475	Regression analysis	65321	Universita degli Studi di Napoli Federico II	12582	Oman	2083
1931	238	Gorelov, I.	611					Journal of Physics Condensed Matter	4409	Controlled clinical trial	65273	Northwestern University	12569	Uruguay	1921
1930	253	Li, H.	611					Journal of Geophysical Research	4401	Psychological aspect	64757	Shanghai Jiaotong University	12533	Qatar	1913
1929	221	Severini, H.	610					Physical Review D	4378	Reproducibility of Results	64392	University of Iowa	12498	Luxembourg	1897
1928	166	Grivaz, J.F.	610					Social Science and Medicine	4320	Prediction	63280	California Institute of Technology	12418	Georgia	1818
1927	161	Shimojima, M.	609					Journal of Chromatography A	4297	Algorithm	62619	Helsingin Yliopisto	12396	Czechoslovakia	1785
1926	128	Zhang, W.	609					Journal of Colloid and Interface Science	4260	Signal transduction	62614	University of Illinois at Chicago	12384	Cameroon	1759
1925	88	Cerri, A.	609					International Journal of Cancer	4241	Cells, Cultured	61503	Duke University School of Medicine	12383	Iraq	1719
1924	107	Sarkar, S.	608					Acta Horticulturae	4208	Randomized controlled trial	61391	McMaster University	12364	Ecuador	1506
1923	118	Oh, S.H.	608					IEEE Vehicular Technology Conference	4139	Comparative Study	61183	Seoul National University	12319	Costa Rica	1505
1922	105	Zhang, Z.	607					Surface Science	4118	Statistical analysis	61174	IEEE	12132	Germany (Democratic Republic, DDR)	1505
1921	95	Cerrito, L.	605					Infection and Immunity	4108	Data acquisition	61097	Indiana University	12081	Zimbabwe	1474
1920	60	Ukegawa, F.	603					Journal of Urology	4077	Brain	60889	Moskovskij Gosudarstvennyj Universitet	11998	Kazakhstan	1464
1919	39	Morii, M.	603					Biophysical Journal	4047	Sex difference	60647	National University of Singapore	11943	Nepal	1366
1918	20	Campagnari, C.	603					Water Resources Research	4046	Preschool child	60432	Mayo Clinic	11741	Azerbaijan	1354
1917	50	Laasanen, A.T.	602					BMC Bioinformatics	4030	Disease severity	60257	North Carolina State University	11713	Senegal	1250
1916	33	Wallny, R.	600					Geophysics	4024	Remote sensing	59319	Carnegie Mellon University	11700	Macedonia	1188
1915	28	Tully, C.	598					American Journal of Obstetrics and Gynecology	3982	Infant, Newborn	59082	National Taiwan University	11621	Uzbekistan	1084
1914	38	Wicke, D.	598					Neuroimage	3963	Pathology	58594	University of Leeds	11575	Bosnia and Herzegovina	1066
1913	16	Gallinaro, M.	597					Investigative Ophthalmology and Visual Science	3957	Immunohistochemistry	58152	Princeton University	11568	Malawi	1061
1912	14	Sinervo, P.	595					Remote Sensing of Environment	3924	Models, Biological	57641	University of Sheffield	11492	Botswana	1026
1911	24	Beuselinck, R.	595					Annual International Conference of the IEEE Engineering in Medicine and Biology Proceedings	3922	Outcome assessment	56564	Karolinska Institutet	11487	Sudan	989
1910	21	Giokaris, N.	593					Journal of Alloys and Compounds	3885	Enzyme activity	56532	University of Utah	11471	Panama	982
1909	8	Torrence, E.	593					Journal of Molecular Structure	3880	Human experiment	55069	University of Southampton	11460	Jamaica	966
1908	9	Weber, M.	592					Journal of Applied Polymer Science	3876	Phenotype	55021	National Cancer Institute	11377	Zambia	923
1907	7	Brigliadori, L.	592					Thermochimica Acta	3875	Disease association	55008	Virginia Polytechnic Institute and State University	11376	Trinidad and Tobago	901
1906	5	Calderini, G.	592					Solid State Communications	3867	Information processing	54563	Australian National University	11320	Syrian Arab Republic	888
1905	9	Chlebana, F.	592					European Journal of Pharmacology	3866	Time	54309	Universiteit Gent	11270	Burkina Faso	872
1904	7	Rolli, S.	592					Annals of Surgery	3862	Amino Acid Sequence	54061	Universite Paris-Sud XI	11260	Macao	796
1903	5	Filthaut, F.	592					FEBS Letters	3856	Prospective study	53963	Osaka University	11190	Bahrain	781
1902	3	Schneider, O.	591					American Journal of Physiology Heart and Circulatory Physiology	3846	Demography	53779	Arizona State University	11048	Libyan Arab Jamahiriya	764
1901	1	Tollefson, K.	589					American Journal of Epidemiology	3837	Cross-Sectional Studies	53765	Oak Ridge National Laboratory	10942	Bolivia	731
1900	3	Li, P.	588					Lecture Notes in Electrical Engineering	3803	Pathophysiology	53714	Argonne National Laboratory	10907	Cote d'Ivoire	720
1899	4	Warburton, A.	587					Neuroscience	3789	Data processing	53636	Georgia Institute of Technology	10810	Malta	717
1898	3	Dorigo, T.	586					Applied Optics	3758	Diagnosis	53501	University of Liverpool	10794	Mongolia	708
1897	1	Mesropian, C.	584					Science of the Total Environment	3749	Temperature	53140	University of Virginia	10645	Palestine	703
1896	2	Quadt, A.	584					Statistics in Medicine	3727	Europe	52486	University of Glasgow	10639	Madagascar	642
1895	2	Harel, A.	583					Astronomical Journal	3712	Base Sequence	51048	Erasmus University Medical Center	10613	Benin	631
1894	2	Olsen, J.	583					Neuroscience Letters	3698	Neural networks	51024	University at Buffalo State University of New York	10608	Congo	611
1890	1	Erbacher, R.	583					Journal of Agricultural and Food Chemistry	3675	Newborn	50805	Universite de Montreal	10535	Moldova	598
1889	1	Wang, Y.	583					Journal of Applied Physiology	3650	Eurasia	50683	Universitetet i Oslo	10476	New Caledonia	531
		Seiden, A.	582					Geophysical Journal International	3641	Dose-Response Relationship, Drug	50213	Delft University of Technology	10401	Yemen	513
		Bartoldus, R.	582					Journal of Clinical Investigation	3638	DNA	49930	Uppsala Universitet	10360	Namibia	498
		Lipeles, E.	582					American Society of Mechanical Engineers Paper	3626	Hypertension	49820	Washington University in St. Louis, School of Medicine	10346	Albania	493
		Thomson, E.	581					Journal of Organic Chemistry	3624	Probability	49776	Universita degli Studi di Torino	10322	Papua New Guinea	484
		Nachtman, J.	580					Inorganica Chimica Acta	3610	Health survey	49193	Universitat Bonn	10248	Gambia	477
		Hatakeyama, K.	580					BMC Public Health	3605	China	48825	Stony Brook University State University of New York	10246	Mozambique	472
		Scodellaro, L.	580					American Journal of Public Health	3587	Cohort Studies	48814	Boston University	10215	Fiji	453
		Liu, Y.	580					Proceedings SPE Annual Technical Conference and Exhibition	3560	Epidemiology	48567	Jet Propulsion Laboratory, California Institute of Technology	10154	Mali	453
		Cutts, D.	580					International Journal of Radiation Oncology Biology Physics	3554	Sensors	48552	University of Nottingham	10153	Cambodia	451
		Haber, C.	579					ASTM Special Technical Publication	3547	Cohort analysis	48454	Western University	10132	Mauritius	403
		Hara, K.	578					IEEE Nuclear Science Symposium Conference Record	3510	RNA, Messenger	48267	The University of Georgia	10082	Guatemala	385
		Smith, J.G.	576					Journal of Solid State Chemistry	3503	Experimental data	48217	University of Illinois	10074	Rwanda	381
		Neu, C.	574					Journal of Neurochemistry	3490	Genotype	48171	Universitat de Barcelona	9977	Gabon	381
		Bhatnagar, V.	574					Chest	3479	Sensitivity and Specificity	47731	University of Texas M. D. Anderson Cancer Center	9977	Brunei Darussalam	371
		Chen, X.	573					Biochemical Journal	3439	Blood	47659	Case Western Reserve University	9964	Montenegro	317
		Strohmer, R.	573					International Journal of Heat and Mass Transfer	3418	Classification	47640	University of California, Santa Barbara	9944	Barbados	311
		Kim, S.H.	572					Analytica Chimica Acta	3407	Database systems	47146	Universita di Pisa	9933	Niger	305
		Wang, Y.	572					Medical Physics	3403	Cell Line	45990	Universita degli Studi di Firenze	9880	Myanmar	293
		Busetto, G.	571					Journal of Organometallic Chemistry	3399	Mutation	45908	David Geffen School of Medicine at UCLA	9875	North Korea	274
		Harder, K.	570					British Journal of Cancer	3389	Forecasting	45857	Tohoku University	9748	Monaco	274
		Tkaczyk, S.	570					Conference Proceedings Annual International Conference of the IEEE Engineering in Medicine and Biology Society IEEE Engineering in Medicine and Biology Society Conference	3388	Dose response	45012	Colorado State University	9700	Kyrgyzstan	270
		Kowalewski, R.	569					Oncogene	3373	Cell culture	44972	Wageningen University and Research Centre	9661	Laos	254
		Yun, J.C.	569					Journal of the Chemical Society Dalton Transactions	3359	School child	44934	Utrecht University	9636	French Polynesia	254
		Demina, R.	569					IEE Conference Publication	3340	Image analysis	44652	University of Waterloo	9619	Guadeloupe	244
		Li, L.	569					Annals of the New York Academy of Sciences	3327	Apoptosis	44477	Baylor College of Medicine	9405	Nicaragua	236
		Ruchti, R.	566					Life Sciences	3325	Calcium	44068	Kobenhavns Universitet	9394	Greenland	232
		Nielsen, J.	565					Expert Systems with Applications	3319	Internet	43758	Wuhan University	9357	Paraguay	216
		Beri, S.B.	565					Journal of Nuclear Materials	3309	Histology	43703	University of Kentucky	9355	El Salvador	202
		Thom, J.	565					Journal of Geophysical Research Space Physics	3298	Hospitalization	43671	Vanderbilt University	9231	Dominican Republic	201
		Anastassov, A.	565					Archives of Biochemistry and Biophysics	3254	Depression	43459	Yale University School of Medicine	9226	Swaziland	191
		Bedeschi, F.	564					Journal of Dairy Science	3227	Statistical model	43404	Rheinisch-Westfalische Technische Hochschule Aachen	9225	French Guiana	188
		Lannon, K.	562					Critical Care Medicine	3214	Liver	43219	Friedrich-Alexander-Universität Erlangen-Nürnberg	9165	Honduras	185
		Narain, M.	562					Journal of Bacteriology	3213	English Abstract	43148	Cardiff University	9135	Togo	177
		Gerber, C.E.	559					IEEE Transactions on Magnetics	3174	Sex Factors	43047	Istituto Nazionale Di Fisica Nucleare, Frascati	9115	Bermuda	175
		Elvira, V.D.	559					Physics in Medicine and Biology	3128	Case report	43025	University of Western Australia	9102	Tajikistan	172
		Undefined	35863					Undefined	58014	Signal processing	42979	Charles University in Prague	9056	Angola	159
