# Supplementary material for: A surge of p-values between 0.041 and 0.049 in recent decades (but negative results are increasing rapidly too)
Source: PeerJ. 2015 Jan 22;3:e733. doi: 10.7717/peerj.733 (PMC4312079; doi:10.7717/peerj.733)
Supplement: Supplemental Information [file peerj-03-733-s007.zip › Supplementary material/Searches_15_nov_2014/070.csv]

Scopus refine results values
Your query : (ABS(information))
Number of results : 2448748
YEAR		AUTHOR NAME		SUBJECT AREA		DOCUMENT TYPE		SOURCE TITLE		KEYWORD		AFFILIATION		COUNTRY		SOURCE TYPE		LANGUAGE
2015	1169	Anon,	3585	Agricultural and Biological Sciences	160506	Article	1482104	Lecture Notes in Computer Science Including Subseries Lecture Notes in Artificial Intelligence and Lecture Notes in Bioinformatics	47094	Article	593058	University of Toronto	11054	United States	687634	Journals	1766303	English	2235058
2014	132318	Li, W.	674	Arts and Humanities	34822	Conference Paper	621828	Proceedings of SPIE the International Society for Optical Engineering	32845	Human	552879	UC Berkeley	9686	China	237680	Conference Proceedings	494522	Chinese	57750
2013	185991	Bylund, D.B.	667	Biochemistry, Genetics and Molecular Biology	222409	Review	173931	Plos One	8525	Humans	411795	University of Washington Seattle	9563	United Kingdom	179928	Book Series	109518	German	31365
2012	178421	Enna, S.J.	663	Business, Management and Accounting	77607	Book Chapter	21960	Applied Mechanics and Materials	6801	Female	300676	Tsinghua University	9444	Germany	148743	Books	39493	Spanish	23341
2011	173287	Wang, W.	570	Chemical Engineering	57568	Article in Press	17155	Advanced Materials Research	6437	Priority journal	293653	Stanford University	8809	Japan	104836	Trade Publications	37623	French	20889
2010	163303	Liu, W.	365	Chemistry	87358	Short Survey	10710	SAE Technical Papers	5537	Male	280287	VA Medical Center	8721	Canada	99076	Reports	1083	Japanese	11450
2009	152108	ANON,	331	Computer Science	516529	Conference Review	9313	IFIP Advances in Information and Communication Technology	5419	Adult	232775	University of Tokyo	8495	France	93074	Undefined	206	Russian	10908
2008	140366	Li, H.	297	Decision Sciences	49879	Book	8686	IEICE Transactions on Communications	5073	Controlled study	172168	UCL	8346	Italy	84834			Portuguese	10194
2007	132001	Wang, Y.	294	Dentistry	9864	Note	5077	Journal of Computational Information Systems	4962	Review	130012	Massachusetts Institute of Technology	8178	Australia	71424			Italian	5781
2006	120463	Zhang, W.	288	Earth and Planetary Sciences	143869	Editorial	2212	ACM International Conference Proceeding Series	4738	Nonhuman	123606	The University of British Columbia	8067	Spain	68653			Polish	3984
2005	109541	Liu, G.	285	Economics, Econometrics and Finance	41109	Report	1122	Journal of Applied Sciences	4605	Aged	119852	University of Oxford	7973	Netherlands	56479			Czech	2804
2004	86786	Zhang, W.	278	Energy	44060	Letter	1084	International Geoscience and Remote Sensing Symposium IGARSS	4591	Major clinical study	116355	University Michigan Ann Arbor	7956	India	47619			Dutch	2655
2003	71018	Li, L.	276	Engineering	604245	Business Article	416	Communications in Computer and Information Science	4487	Middle Aged	113962	University of California, Los Angeles	7838	South Korea	46484			Turkish	2630
2002	62027	Wang, Y.	272	Environmental Science	141178	Abstract Report	166	ICASSP IEEE International Conference on Acoustics Speech and Signal Processing Proceedings	4407	Algorithms	110932	University of Maryland	7780	Sweden	36775			Korean	1514
2001	59018	Hanzo, L.	269	Health Professions	49330	Erratum	121	IEICE Transactions on Fundamentals of Electronics Communications and Computer Sciences	4109	Animals	104396	University of Wisconsin Madison	7695	Taiwan	36524			Hungarian	1202
2000	56239	Zhang, J.	260	Immunology and Microbiology	41355	Patent	6	IEICE Transactions on Information and Systems	3682	Methodology	92165	Pennsylvania State University	7636	Switzerland	36103			Croatian	1200
1999	51600	Pedrycz, W.	258	Materials Science	101185	Dissertation	4	Journal of Chemical Physics	3661	Adolescent	86151	University of Cambridge	7636	Brazil	35378			Danish	1037
1998	50376	Wang, Y.	252	Mathematics	160243	Undefined	92853	Studies in Health Technology and Informatics	3600	Computer simulation	69813	IEEE	7316	Belgium	26065			Norwegian	947
1997	49426	Li, M.	252	Medicine	562902			Proceedings of the National Academy of Sciences of the United States of America	3503	United States	68972	Chinese Academy of Sciences	7287	Russian Federation	23022			Slovak	780
1996	46338	Wang, B.	249	Multidisciplinary	26225			Progress in Biomedical Optics and Imaging Proceedings of SPIE	3423	Child	63993	Universidade de Sao Paulo - USP	7271	Finland	21514			Slovene	581
1995	34847	Poor, H.V.	248	Neuroscience	79056			Nucleic Acids Research	3288	Animal	63239	Ohio State University	7240	Austria	20718			Serbian	579
1994	31351	Wang, Y.	247	Nursing	44826			Nature	3269	Mathematical models	61010	CNRS Centre National de la Recherche Scientifique	7107	Denmark	20355			Romanian	570
1993	28860	Li, P.	245	Pharmacology, Toxicology and Pharmaceutics	57539			Journal of Information and Computational Science	3216	Information technology	50434	University of California, San Diego	7092	Poland	19468			Bulgarian	544
1992	24568	Wu, W.	244	Physics and Astronomy	195934			Pakistan Journal of Biological Sciences	3124	Clinical article	48620	University of Florida	7037	Greece	18433			Persian	497
1991	24786	Chen, W.	241	Psychology	80567			Aip Conference Proceedings	3109	Internet	47045	University of Sydney	6935	Norway	17767			Swedish	492
1990	23290	Wang, Q.	230	Social Sciences	200335			New Scientist	3085	Questionnaire	45279	University of Minnesota Twin Cities	6920	Israel	17710			Lithuanian	453
1989	21762	Li, P.	229	Veterinary	17027			IFIP International Federation for Information Processing	2952	Decision making	43009	Purdue University	6870	Turkey	17672			Finnish	451
1988	19182	Yang, Y.	228	Undefined	28616			Transportation Research Record	2927	Optimization	42325	The University of North Carolina at Chapel Hill	6828	Iran	17448			Ukrainian	447
1987	17984	Liu, F.	227					Ceur Workshop Proceedings	2899	Questionnaires	40557	Texas A and M University	6777	Hong Kong	16409			Hebrew	277
1986	18503	Liu, B.	227					Information Technology Journal	2886	Physiology	39497	Zhejiang University	6736	Portugal	15141			Arabic	209
1985	19603	Chen, X.	226					Lecture Notes in Electrical Engineering	2791	Risk assessment	39062	University of Pennsylvania	6694	Mexico	14421			Greek	189
1984	17967	Wang, Y.	224					Journal of Neuroscience	2777	Unclassified drug	38580	University of Illinois at Urbana-Champaign	6607	Singapore	14369			Bosnian	149
1983	14402	Zhang, L.	224					Journal of the American Chemical Society	2725	Information retrieval	38415	University of Texas at Austin	6602	New Zealand	13405			Estonian	113
1982	12792	Chen, H.	223					IEEE Vehicular Technology Conference	2668	Risk Factors	37015	University of Manchester	6553	Malaysia	13296			Afrikaans	107
1981	12440	Yang, L.	222					Physical Review A Atomic Molecular and Optical Physics	2576	Information processing	36907	UC Davis	6479	Czech Republic	12133			Catalan	88
1980	12351	Fukuda, T.	222					Physical Review Letters	2540	Clinical trial	36051	Shanghai Jiaotong University	6428	South Africa	11890			Icelandic	75
1979	12321	Guo, L.	220					Journal of Applied Physics	2533	Middle aged	36044	Imperial College London	6403	Ireland	9907			Malay	54
1978	10518	Wang, W.	219					IEICE Transactions on Electronics	2477	Aged, 80 and over	35991	Cornell University	6370	Argentina	9278			Thai	50
1977	9524	Wang, T.	218					IEEE International Conference on Communications	2468	Risk factor	34381	University of Melbourne	6345	Hungary	8576			Azerbaidzhani	25
1976	9252	Shamai, S.	217					Analytical Chemistry	2466	Time Factors	33866	University of Alberta	6289	Romania	7859			Indonesian	17
1975	8968	Liu, T.	217					IEEE International Symposium on Information Theory Proceedings	2397	Normal human	33326	University of Arizona	6206	Thailand	7276			Latvian	15
1974	8804	Bertino, E.	217					Bioinformatics	2375	Comparative study	33294	Columbia University in the City of New York	6125	Chile	6194			Esperanto	8
1973	7092	Wang, W.	215					Journal of Biological Chemistry	2326	Information systems	33120	Eidgenossische Technische Hochschule Zurich	6059	Nigeria	6189			Gallegan	3
1972	3644	Principe, J.C.	211					Acta Horticulturae	2242	Animal experiment	32978	Carnegie Mellon University	6026	Saudi Arabia	5550			Urdu	3
1971	3212	Liu, Y.	211					IEEE Transactions on Information Theory	2224	Psychological aspect	31498	University of Queensland	5959	Pakistan	5249			Macedonian	2
1970	3590	Gao, W.	210					BMC Bioinformatics	2179	Statistics	31152	University of Southern California	5887	Egypt	5200			Georgian	1
1969	2815	Zhang, L.	208					Journal of Neurophysiology	2158	Metabolism	30979	National University of Singapore	5832	Colombia	4306			Belorusian	1
1968	1808	Li, Y.	205					Expert Systems with Applications	2124	Child, Preschool	30895	University of California, San Francisco	5824	Slovenia	4176			Basque	1
1967	1262	Liu, H.	202					Physical Review B Condensed Matter and Materials Physics	2099	Information management	30488	Consiglio Nazionale delle Ricerche	5773	Croatia	4109
1966	1447	Liu, X.	200					Lecture Notes in Computer Science	2092	Young Adult	30198	University of New South Wales UNSW Australia	5769	Ukraine	3820
1965	834	Yang, W.	197					Proceedings of the IEEE Conference on Decision and Control	2084	Support, Non-U.S. Gov't	30192	University of Pittsburgh	5758	Slovakia	3677
1964	735	Willett, W.C.	196					Annual International Conference of the IEEE Engineering in Medicine and Biology Proceedings	2077	Genetics	29804	McGill University	5727	Bulgaria	2944
1963	654	Han, J.	193					IFAC Proceedings Volumes IFAC Papersonline	2073	Education	29701	Universita degli Studi di Roma La Sapienza	5670	Indonesia	2845
1962	619	La Vecchia, C.	189					Neuroimage	2002	Infant	29131	Kyoto University	5613	Tunisia	2678
1961	541	Xu, W.	189					Astrophysical Journal	1990	Prognosis	29106	Technische Universitat Munchen	5526	Cuba	2463
1960	498	Wang, F.	186					Brain Research	1948	Conference paper	28682	Harbin Institute of Technology	5509	Bangladesh	2220
1959	465	Li, L.	186					Globecom IEEE Global Telecommunications Conference	1924	Sensors	28529	Michigan State University	5294	United Arab Emirates	2188
1958	378	Wang, F.	186					Astronomy and Astrophysics	1906	Follow up	28376	King's College London	5264	Serbia	2169
1957	331	Chen, M.	186					International Journal of Remote Sensing	1904	Semantics	28027	Wuhan University	5201	Kenya	2165
1956	252	Li, Q.	186					Proceedings IEEE International Conference on Robotics and Automation	1898	Database systems	28021	Harvard Medical School	5150	Venezuela	2126
1955	250	Piattini, M.	185					Biochemistry	1884	Pregnancy	27647	Georgia Institute of Technology	5080	Algeria	1994
1954	257	Javidi, B.	184					European Space Agency Special Publication ESA SP	1875	Image processing	27616	Peking University	5049	Jordan	1945
1953	237	Chen, T.	184					Conference on Human Factors in Computing Systems Proceedings	1869	Retrospective Studies	27461	Johns Hopkins University	5023	Lithuania	1804
1952	190	Li, F.	184					Journal of Physics Conference Series	1861	Communication	27387	Katholieke Universiteit Leuven	4918	Viet Nam	1731
1951	202	Wang, X.	183					International Journal of Poultry Science	1858	Image analysis	27102	Osaka University	4913	Morocco	1616
1950	180	Li, Q.	181					Pediatrics	1857	Diagnosis	26548	Delft University of Technology	4902	Estonia	1608
1949	97	Koren, G.	180					Cancer	1852	Artificial intelligence	26433	National Taiwan University	4853	Cyprus	1443
1948	99	Li, H.	179					Cochrane Database of Systematic Reviews Online	1828	Algorithm	26369	University of Calgary	4815	Philippines	1343
1947	78	Keating, G.M.	177					Conference Proceedings Annual International Conference of the IEEE Engineering in Medicine and Biology Society IEEE Engineering in Medicine and Biology Society Conference	1819	Prevalence	26280	University of Edinburgh	4712	Ethiopia	1225
1946	66	Liu, W.	175					Experimental Brain Research	1817	Remote sensing	26243	Monash University	4711	Kuwait	1224
1945	51	Shen, D.	173					Journal of the Acoustical Society of America	1795	Animalia	25964	Universiteit Gent	4708	Iceland	1215
1944	54	Li, Y.	173					Proceedings International Conference on Image Processing Icip	1751	Data processing	24811	Huazhong University of Science and Technology	4703	Tanzania	1159
1943	56	Wang, X.	173					IEE Conference Publication	1748	Chemistry	24280	Seoul National University	4699	Luxembourg	1093
1942	50	Li, B.	172					Proceedings of the American Control Conference	1712	Signal processing	24256	Yale University	4608	Lebanon	1078
1941	56	Zhang, J.	171					Journal of Physical Chemistry B	1708	Probability	24214	UC Irvine	4596	Russia	1038
1940	58	Li, J.	169					ASEE Annual Conference and Exposition Conference Proceedings	1670	Problem solving	24211	Harvard University	4566	Uganda	1037
1939	47	Chen, L.	169					Pakistan Journal of Nutrition	1655	Human experiment	23854	McMaster University	4564	Peru	988
1938	42	Wang, L.	168					Proceedings IEEE Military Communications Conference MILCOM	1637	Research	23215	University of Chicago	4559	Ghana	985
1937	57	Huang, T.S.	168					Proceedings International Conference on Pattern Recognition	1627	Rat	23100	Alma Mater Studiorum Universita di Bologna	4509	Sri Lanka	972
1936	39	Jin, H.	168					Iet Conference Publications	1619	Information analysis	23067	Arizona State University	4502	Latvia	972
1935	38	Wang, J.	167					Science	1593	Organization and management	22711	Indiana University	4489	Uruguay	946
1934	27	Boffetta, P.	167					BMC Public Health	1572	Rats	22703	Ludwig-Maximilians-Universitat Munchen	4484	Puerto Rico	876
1933	37	Yang, M.	166					Proceedings of the IEEE International Conference on Systems Man and Cybernetics	1564	Mortality	22544	Rutgers, The State University of New Jersey	4477	Qatar	843
1932	33	Bates, D.W.	166					Applied Optics	1539	Medical information	22455	Northwestern University	4475	Germany (Democratic Republic, DDR)	820
1931	47	Li, R.	166					Studies in Computational Intelligence	1505	Treatment outcome	22403	Beihang University	4446	Belarus	813
1930	42	Wang, F.	166					Proceedings of the Annual Hawaii International Conference on System Sciences	1492	Reproducibility of Results	22335	Virginia Polytechnic Institute and State University	4438	Yugoslavia	739
1929	24	Jain, A.K.	166					Social Science and Medicine	1488	Computer software	22261	North Carolina State University	4371	Nepal	697
1928	28	Yang, F.	165					Proceedings of the Human Factors and Ergonomics Society	1477	Neural networks	22039	University of Waterloo	4368	Oman	669
1927	32	Chen, H.	164					Materials Research Society Symposium Proceedings	1474	Middle Age	21988	University of Southampton	4350	Costa Rica	650
1926	22	Zhang, H.	163					International Conference on Information and Knowledge Management Proceedings	1468	Brain	21976	Lunds Universitet	4346	Cameroon	588
1925	20	Yu, P.S.	162					IEEE Transactions on Geoscience and Remote Sensing	1458	Animal tissue	21637	University of Sheffield	4334	Iraq	558
1924	16	Li, J.	162					Nuclear Instruments and Methods in Physics Research Section A Accelerators Spectrometers Detectors and Associated Equipment	1410	Prediction	21592	Massachusetts General Hospital	4305	Sudan	553
1923	11	Chen, H.	161					IEEE Transactions on Communications	1406	Nuclear magnetic resonance imaging	21495	University of Bristol	4264	Zimbabwe	536
1922	18	Li, L.	159					Physical Review B	1399	Standard	21485	University of Colorado at Boulder	4261	Ecuador	527
1921	13	Giannakis, G.B.	158					Applied Physics Letters	1396	Treatment Outcome	21468	Universita degli Studi di Padova	4247	Botswana	505
1920	13	Chen, G.	157					European Journal of Operational Research	1359	Information theory	20620	Universita degli Studi di Milano	4221	Czechoslovakia	488
1919	23	Pan, Q.	157					Journal of Vision	1358	Human cell	20535	Duke University	4153	Macedonia	487
1918	10	Basar, T.	157					Environmental Science and Technology	1345	GIS	20365	Inserm	4094	Macao	467
1917	12	Liu, L.	154					IEEE Transactions on Signal Processing	1341	Age	20255	University of Birmingham	4060	Kazakhstan	439
1916	10	Gao, F.	153					Proceedings of the International Joint Conference on Neural Networks	1332	Support, U.S. Gov't, P.H.S.	20133	Russian Academy of Sciences	4039	Bosnia and Herzegovina	410
1915	10	Adachi, F.	151					Neuropsychologia	1328	World Wide Web	20073	Brigham and Women's Hospital	4036	Burkina Faso	394
1914	3	Wu, J.	151					Journal of Chromatography A	1318	Feature extraction	20016	Western University	4020	Jamaica	391
1913	7	Xu, B.	150					IEEE Transactions on Wireless Communications	1312	Health survey	20008	University of Illinois at Chicago	3997	Azerbaijan	388
1912	1	Li, G.	150					Conference Proceedings IEEE International Conference on Systems Man and Cybernetics	1311	Quality control	19898	Karolinska Institutet	3953	Georgia	378
1911	4	Li, J.	150					Review of Scientific Instruments	1310	Preschool child	19833	Princeton University	3931	Senegal	370
1910	6	Hofman, A.	149					IEEE International Symposium on Personal Indoor and Mobile Radio Communications PIMRC	1299	Retrospective study	19802	Beijing University of Posts and Telecommunications	3906	Trinidad and Tobago	362
1909	2	Yang, T.	149					Annals of the New York Academy of Sciences	1299	Molecular Sequence Data	19576	Universite Pierre et Marie Curie	3901	Malawi	361
1908	2	Katsura, S.	148					Science of the Total Environment	1296	Three dimensional	19453	University of Iowa	3896	Armenia	357
1907	1	Murata, M.	148					Journal of Molecular Biology	1284	Classification	19276	University of Ottawa, Canada	3880	Syrian Arab Republic	352
1906	1	Friederici, A.D.	148					Advances in Intelligent and Soft Computing	1283	Mice	19261	Iowa State University	3832	Zambia	346
1904	1	Yang, B.	147					Physical Review E Statistical Nonlinear and Soft Matter Physics	1267	Prospective Studies	19215	University of Nottingham	3812	Panama	336
1902	2	Moore, R.A.	147					Information Sciences	1260	Age Factors	19177	Nanyang Technological University	3805	Bahrain	319
1900	1	Prade, H.	147					Proceedings IEEE INFOCOM	1259	Infant, Newborn	18960	University of Glasgow	3779	Cote d'Ivoire	314
1899	3	Olsen, J.	147					Physical Review D Particles Fields Gravitation and Cosmology	1254	Human tissue	18914	Helsingin Yliopisto	3779	Malta	312
1898	3	Yang, L.	147					Lecture Notes in Artificial Intelligence Subseries of Lecture Notes in Computer Science	1244	Follow-Up Studies	18870	University of Utah	3765	Congo	263
1897	1	Wang, P.	146					Langmuir	1240	Geographic information systems	18805	University at Buffalo State University of New York	3763	Palestine	259
1896	2	Heath, R.W.	146					Information Japan	1240	Computer program	18801	Tohoku University	3743	Bolivia	251
1895	1	Datcu, M.	144					Vision Research	1239	Demography	18763	University of Leeds	3737	Uzbekistan	235
1894	1	Zhou, J.	144					Information Processing and Management	1238	Incidence	18702	Hong Kong Polytechnic University	3732	North Korea	233
1892	1	Takizawa, M.	144					Advances in Space Research	1226	Cognition	18644	Wageningen University and Research Centre	3718	Benin	230
1889	3	Wu, J.	143					Monthly Notices of the Royal Astronomical Society	1224	Data mining	18611	Chinese University of Hong Kong	3716	Madagascar	227
1884	2	Chang, E.	143					Journal of Comparative Neurology	1223	Magnetic Resonance Imaging	18577	Boston University	3664	Libyan Arab Jamahiriya	226
		Li, N.	143					Journal of the American Society for Information Science and Technology	1222	Technology	18434	Universite de Montreal	3660	Albania	220
		Yang, Y.	142					Drugs	1220	Animal cell	18402	University of California, Santa Barbara	3656	Mongolia	218
		Navab, N.	142					Journal of Personality and Social Psychology	1216	Design	18382	Australian National University	3650	Mozambique	208
		Liu, Y.	141					Pattern Recognition	1214	Security of data	18259	Mayo Clinic	3619	Fiji	199
		Dubois, D.	141					Journal of Biological Sciences	1206	Europe	18194	Korea Advanced Institute of Science & Technology	3617	Namibia	187
		Liu, J.	141					IEE Colloquium Digest	1206	Sensitivity and Specificity	18035	New York University	3591	Moldova	181
		Huang, W.	141					Remote Sensing of Environment	1197	Cross-Sectional Studies	18002	Southeast University	3583	Laos	173
		Katsaggelos, A.K.	141					Journal of Hydrology	1191	User interfaces	17972	Utrecht University	3518	Myanmar	172
		Cimino, J.J.	141					Key Engineering Materials	1189	Mouse	17945	Erasmus University Medical Center	3513	Mali	171
		Wang, J.	140					Journal of the Society for Information Display	1186	Wireless telecommunication systems	17837	Tokyo Institute of Technology	3483	Guatemala	166
		Negri, E.	138					Proceedings IEEE International Symposium on Circuits and Systems	1183	Pathology	17708	The University of Hong Kong	3467	Mauritius	161
		Tanaka, K.	138					Optics Express	1181	Gene expression	17653	Nippon Telegraph & Telephone	3437	Cambodia	160
		Chen, B.	137					Neuroscience	1180	Case report	17518	Cardiff University	3421	Yemen	145
		Zhang, M.	136					IEEE International Conference on Image Processing	1174	Nucleotide sequence	17329	California Institute of Technology	3419	Papua New Guinea	144
		Zhang, F.	136					Patient Education and Counseling	1170	Information science	17325	Rheinisch-Westfalische Technische Hochschule Aachen	3417	New Caledonia	141
		Liu, F.	136					Radiology	1162	Statistical analysis	17273	The University of Georgia	3402	Rwanda	136
		Chen, L.	136					Journal of Physical Chemistry	1155	Epidemiology	17217	Universitetet i Oslo	3393	Nicaragua	130
		Zhang, N.	136					Optics Infobase Conference Papers	1153	Evaluation	17208	Xidian University	3371	Niger	126
		Zhang, L.	136					Jane S Defence Weekly	1151	Practice guideline	17016	Xi'an Jiaotong University	3368	Gambia	121
		Ohnishi, K.	135					Medical Physics	1149	Regression analysis	16834	Universitat Heidelberg	3354	Brunei Darussalam	116
		Wang, B.	135					American Journal of Cardiology	1138	Forecasting	16750	Universitat de Barcelona	3352	Barbados	112
		Li, M.	134					Lecture Notes in Business Information Processing	1138	Disease severity	16732	National Cheng Kung University	3348	Swaziland	112
		Wang, J.	133					Proceedings of the World Congress on Intelligent Control and Automation WCICA	1136	Pathophysiology	16704	Uppsala Universitet	3328	Paraguay	111
		Kuo, C.C.J.	133					Federal Register	1133	Computer assisted tomography	16688	University of Illinois	3313	Montenegro	107
		Li, C.	132					Analytica Chimica Acta	1129	Reliability	16620	Universita degli Studi di Napoli Federico II	3304	Monaco	104
		Ishiguro, H.	132					Physica A Statistical Mechanics and Its Applications	1126	Information services	16594	National University of Defense Technology	3302	Togo	103
		Nejdl, W.	130					Water Science and Technology	1116	Automation	16579	Kobenhavns Universitet	3266	Gabon	101
		Haux, R.	129					Proceedings SPE Annual Technical Conference and Exhibition	1084	Health care quality	16517	Ecole Polytechnique Federale de Lausanne	3259	Liechtenstein	100
		Colditz, G.A.	129					Surface Science	1083	Information dissemination	16470	Duke University School of Medicine	3257	Greenland	96
		Zhang, D.	128					Jisuanji Jicheng Zhizao Xitong Computer Integrated Manufacturing Systems CIMS	1077	Drug efficacy	16456	Colorado State University	3244	El Salvador	86
		Alouini, M.S.	128					Water Resources Research	1063	United Kingdom	16385	University of Virginia	3230	Honduras	79
		Shen, X.	127					Journal of Advanced Nursing	1052	Monitoring	16350	Tel Aviv University	3214	French Polynesia	77
		Tao, D.	126					Tien Tzu Hsueh Pao Acta Electronica Sinica	1042	Pattern recognition	16335	Vanderbilt University	3196	Dominican Republic	74
		Chen, C.	126					Optical Engineering	1031	Estimation	16278	Politecnico di Milano	3189	Kyrgyzstan	71
		Goto, S.	125					Proceedings of the Hawaii International Conference on System Sciences	1030	Sex difference	16255	University of Amsterdam	3180	Grenada	62
		Bovik, A.C.	124					Physical Review	1025	Economics	16230	National Cancer Institute	3174	Guadeloupe	61
		Shi, Z.	117					Journal of Geophysical Research Atmospheres	1002	Time	16192	University of Science and Technology of China	3167	French Guiana	59
		Undefined	28845					Undefined	21874	Software	16163	The Royal Institute of Technology KTH	3153	Angola	57
