# Supplementary material for: A surge of p-values between 0.041 and 0.049 in recent decades (but negative results are increasing rapidly too)
Source: PeerJ. 2015 Jan 22;3:e733. doi: 10.7717/peerj.733 (PMC4312079; doi:10.7717/peerj.733)
Supplement: Supplemental Information [file peerj-03-733-s007.zip › Supplementary material/Searches_15_nov_2014/071.csv]

Scopus refine results values
Your query : (ABS(experiment))
Number of results : 2465577
YEAR		AUTHOR NAME		SUBJECT AREA		DOCUMENT TYPE		SOURCE TITLE		KEYWORD		AFFILIATION		COUNTRY		SOURCE TYPE		LANGUAGE
2015	1419	Li, W.	1112	Agricultural and Biological Sciences	262040	Article	1783949	Proceedings of SPIE the International Society for Optical Engineering	31371	Article	595933	Tsinghua University	15941	United States	655092	Journals	1976221	English	2207768
2014	117477	Wang, W.	786	Arts and Humanities	21693	Conference Paper	506756	Lecture Notes in Computer Science Including Subseries Lecture Notes in Artificial Intelligence and Lecture Notes in Bioinformatics	26088	Priority journal	301050	University of Tokyo	15880	China	369877	Conference Proceedings	383103	Chinese	128601
2013	156587	Anon,	593	Biochemistry, Genetics and Molecular Biology	344814	Review	44278	Advanced Materials Research	14821	Nonhuman	294570	CNRS Centre National de la Recherche Scientifique	13586	Germany	185719	Book Series	85886	German	20757
2012	151509	Liu, W.	570	Business, Management and Accounting	19430	Article in Press	12706	Journal of Biological Chemistry	12396	Controlled study	233418	Massachusetts Institute of Technology	13417	Japan	173825	Books	11139	Japanese	20351
2011	146839	Zhang, W.	545	Chemical Engineering	130805	Book Chapter	5065	Journal of Chemical Physics	12345	Human	223105	UC Berkeley	12685	United Kingdom	144615	Trade Publications	8266	Russian	19146
2010	136223	Zhang, W.	498	Chemistry	206065	Conference Review	3258	Physical Review B Condensed Matter and Materials Physics	12012	Male	202467	Chinese Academy of Sciences	12424	France	126233	Reports	900	Portuguese	11747
2009	128957	Wang, T.	486	Computer Science	286975	Short Survey	2434	Physical Review Letters	10944	Animals	202092	Harbin Institute of Technology	11017	Canada	89700	Undefined	62	French	8613
2008	119383	Liu, G.	443	Decision Sciences	21428	Letter	1658	Applied Mechanics and Materials	9684	Animal	196867	Zhejiang University	10719	Italy	76703			Spanish	4178
2007	111868	Wang, Q.	438	Dentistry	4074	Book	1401	Journal of Applied Physics	9680	Humans	158896	Kyoto University	10677	Netherlands	58366			Polish	4042
2006	105427	Wang, Y.	437	Earth and Planetary Sciences	139779	Note	1223	Journal of the American Chemical Society	9018	Female	155784	University of Wisconsin Madison	10410	India	53175			Korean	1836
2005	96981	Li, L.	428	Economics, Econometrics and Finance	10740	Report	923	Aip Conference Proceedings	8546	Animal experiment	147607	University of Cambridge	10153	Australia	51676			Italian	1517
2004	78853	Wang, Y.	427	Energy	72767	Editorial	302	Physical Review B	7931	Rat	116679	Shanghai Jiaotong University	9999	Spain	51281			Turkish	1326
2003	68415	Wang, B.	427	Engineering	634228	Abstract Report	262	Plos One	7433	Rats	108950	University of Toronto	9468	Russian Federation	49069			Czech	1271
2002	64233	Wang, Y.	417	Environmental Science	156733	Erratum	80	Biochemistry	7406	Experiments	98423	Eidgenossische Technische Hochschule Zurich	9406	South Korea	47885			Hungarian	945
2001	61921	Wu, W.	417	Health Professions	16509	Business Article	25	Proceedings of the National Academy of Sciences of the United States of America	7087	Computer simulation	94477	Osaka University	9342	Switzerland	43572			Bulgarian	630
2000	60656	Li, M.	416	Immunology and Microbiology	76680	Undefined	101257	Nuclear Instruments and Methods in Physics Research Section A Accelerators Spectrometers Detectors and Associated Equipment	6281	Algorithms	83057	Stanford University	9301	Brazil	39980			Ukrainian	605
1999	57686	Zhang, J.	411	Materials Science	235669			SAE Technical Papers	6143	Unclassified drug	82745	University Michigan Ann Arbor	9235	Sweden	37997			Slovak	588
1998	56769	Wang, W.	409	Mathematics	124152			Acta Horticulturae	5534	Animal cell	82027	Russian Academy of Sciences	8980	Taiwan	33759			Dutch	513
1997	56725	Li, P.	408	Medicine	292235			Nature	5513	Mathematical models	79166	University of California, Los Angeles	8975	Poland	31754			Romanian	345
1996	55493	Wang, W.	390	Multidisciplinary	25858			Physical Review	5320	Animal tissue	73880	University of Washington Seattle	8927	Belgium	26335			Croatian	319
1995	40880	Li, B.	388	Neuroscience	94793			Review of Scientific Instruments	5315	Mice	73780	University of Maryland	8876	Denmark	19865			Lithuanian	305
1994	38414	Li, L.	385	Nursing	4626			Journal of Physics Conference Series	5229	Mouse	72550	University of Oxford	8751	Israel	19617			Serbian	257
1993	36623	Li, Q.	372	Pharmacology, Toxicology and Pharmaceutics	78546			Applied Physics Letters	5132	Support, Non-U.S. Gov't	72481	Cornell University	8550	Austria	18838			Persian	241
1992	33146	Liu, Y.	360	Physics and Astronomy	457453			Brain Research	4910	Metabolism	71769	Purdue University	8495	Turkey	17236			Slovene	220
1991	33181	Liu, T.	354	Psychology	73999			Journal of Physical Chemistry B	4473	Adult	70358	Pennsylvania State University	8480	Iran	16805			Danish	116
1990	30363	Zhang, L.	348	Social Sciences	59470			Journal of Immunology	4399	Physiology	64279	University of Minnesota Twin Cities	8348	Finland	16720			Finnish	107
1989	28997	Li, H.	346	Veterinary	25037			Chemical Physics Letters	4240	Human cell	59910	Ohio State University	8327	Czech Republic	16066			Swedish	97
1988	26673	Wang, F.	346	Undefined	20059			Physical Review A Atomic Molecular and Optical Physics	4239	Methodology	58891	University of Florida	8215	Norway	14852			Norwegian	90
1987	25413	Chen, W.	345					Journal of the Acoustical Society of America	4192	Animal model	58622	University of Texas at Austin	8015	Hong Kong	13558			Arabic	80
1986	24803	Wang, Y.	341					Journal of Physical Chemistry	4135	In vitro study	54423	Los Alamos National Laboratory	8000	Singapore	12799			Greek	62
1985	26029	Li, P.	341					Chinese Journal of Clinical Rehabilitation	4031	Animalia	53723	UC Davis	7980	Mexico	11996			Thai	59
1984	24739	Li, F.	339					Materials Research Society Symposium Proceedings	3974	Support, U.S. Gov't, P.H.S.	51291	Universidade de Sao Paulo - USP	7908	Greece	11880			Bosnian	48
1983	21839	Yang, Y.	337					Key Engineering Materials	3968	Time Factors	49950	Tohoku University	7867	Hungary	11550			Estonian	35
1982	19704	Zhang, L.	331					Journal of Physical Chemistry A	3803	Drug effect	48763	Imperial College London	7858	Portugal	10907			Hebrew	23
1981	19126	Li, Y.	322					Journal of Clinical Rehabilitative Tissue Engineering Research	3728	Kinetics	47235	Huazhong University of Science and Technology	7758	New Zealand	9514			Azerbaidzhani	20
1980	18673	Wang, Y.	321					Environmental Science and Technology	3659	Chemistry	43814	Texas A and M University	7742	Argentina	9495			Malay	19
1979	18849	Li, H.	311					Langmuir	3600	Optimization	43562	University of California, San Diego	7653	Malaysia	8314			Afrikaans	15
1978	17699	Liu, F.	307					Macromolecules	3554	Molecular Sequence Data	36238	University of Illinois at Urbana-Champaign	7489	Romania	6956			Latvian	12
1977	16984	Wang, F.	304					Plant and Soil	3508	Temperature	35838	Technische Universitat Munchen	7180	Thailand	6869			Indonesian	8
1976	16337	Chen, T.	304					Journal of Animal Science	3464	Protein expression	34305	The University of British Columbia	7168	Ireland	6722			Georgian	6
1975	16292	Banerjee, S.	303					Physical Review D Particles Fields Gravitation and Cosmology	3420	Normal human	34260	Consiglio Nazionale delle Ricerche	7123	Ukraine	6682			Esperanto	3
1974	14777	Li, Q.	301					Physical Review A	3356	Theoretical study	34198	Beihang University	7066	South Africa	6221			Icelandic	2
1973	12857	Fukuda, T.	300					Biochemical and Biophysical Research Communications	3313	Cells, Cultured	30484	UCL	6735	Egypt	5888			Hindi	2
1972	7624	Lu, W.	298					Journal of Applied Polymer Science	3254	Comparative study	30430	Universite Pierre et Marie Curie	6677	Slovakia	4929			Belorusian	1
1971	7027	Wang, Q.	295					Materials Science Forum	3237	Genetics	30300	Peking University	6615	Russia	4882			Macedonian	1
1970	7076	Wang, P.	294					ICASSP IEEE International Conference on Acoustics Speech and Signal Processing Proceedings	3230	Cell culture	29619	Tianjin University	6601	Chile	4513			Vietnamese	1
1969	6393	Chen, L.	292					Journal of Virology	3211	Gene expression	29447	Lawrence Livermore National Laboratory	6542	Bulgaria	4492
1968	4711	Zhang, J.	289					Journal of Physics Condensed Matter	3205	Review	27989	Istituto Nazionale Di Fisica Nucleare, Frascati	6531	Pakistan	4442
1967	4051	Chen, X.	283					Nuclear Physics B Proceedings Supplements	3201	Experimental study	27270	European Organization for Nuclear Research	6464	Slovenia	4166
1966	3916	Finger, M.	279					Journal of Nuclear Materials	3200	Human experiment	27073	University of Colorado at Boulder	6435	Saudi Arabia	3706
1965	2769	Yang, L.	276					Surface Science	3087	Adsorption	26997	Tokyo Institute of Technology	6434	Croatia	3036
1964	2608	Chen, G.	275					Poultry Science	2982	Enzyme activity	26387	Universite Paris-Sud XI	6420	Nigeria	2835
1963	2268	Liu, J.	275					Analytical Chemistry	2938	Water	25336	Michigan State University	6401	Colombia	2403
1962	2110	Zhou, J.	275					Industrial and Engineering Chemistry Research	2923	Dose-Response Relationship, Drug	24899	Delft University of Technology	6341	Indonesia	2239
1961	1886	Zhang, H.	271					Journal of Molecular Biology	2918	Amino Acid Sequence	24329	Nagoya University	6319	Tunisia	2216
1960	1575	Li, L.	271					Physiology and Behavior	2836	Brain	24113	University of Alberta	6299	Serbia	2184
1959	1535	Li, G.	270					Biophysical Journal	2810	Proteins	23962	California Institute of Technology	6183	Lithuania	2086
1958	1303	Liu, B.	268					Cancer Research	2809	DNA	23955	University of Pennsylvania	6139	Algeria	1936
1957	1119	Liu, B.	268					Physical Review E Statistical Nonlinear and Soft Matter Physics	2799	Cell Line	23941	Princeton University	6132	Venezuela	1799
1956	769	Wang, B.	268					Chemical Engineering Science	2778	Base Sequence	23840	Universita degli Studi di Roma La Sapienza	6126	Estonia	1730
1955	793	Wang, J.	267					Journal of Fluid Mechanics	2771	Finite element method	23728	McGill University	6102	Viet Nam	1682
1954	744	Li, M.	265					Nucleic Acids Research	2745	Calcium	23528	University of Arizona	6089	Yugoslavia	1631
1953	695	Yang, L.	263					Proceedings IEEE International Conference on Robotics and Automation	2723	Oxygen	23454	Columbia University in the City of New York	6081	Bangladesh	1618
1952	707	Liu, W.	262					Endocrinology	2676	Time	23168	Oak Ridge National Laboratory	6043	Belarus	1514
1951	649	Yang, W.	262					Physics of Fluids	2671	Comparative Study	23047	Northwestern University	5950	Cuba	1398
1950	584	Liu, Y.	261					Journal of Colloid and Interface Science	2665	Liver	22930	Wageningen University and Research Centre	5939	Jordan	1383
1949	403	Bean, A.	260					Aquaculture	2605	Rats, Sprague-Dawley	22780	University of Manchester	5937	Morocco	1379
1948	345	Liu, X.	259					Journal of Neuroscience	2603	PH	22706	Kyushu University	5894	Czechoslovakia	1299
1947	256	Bocci, A.	258					IEEE Transactions on Nuclear Science	2571	Nucleotide sequence	22438	Argonne National Laboratory	5891	United Arab Emirates	1273
1946	196	Liu, H.	258					Water Science and Technology	2556	Nitrogen	21996	University of Science and Technology of China	5864	Philippines	1246
1945	121	Zhang, Z.	257					Water Research	2550	Bacteria (microorganisms)	21823	Lunds Universitet	5815	Kenya	1148
1944	144	Roth, M.	254					Physical Review D	2550	Escherichia coli	21377	National University of Singapore	5801	Germany (Democratic Republic, DDR)	1048
1943	188	Liu, Y.	253					Journal of Physiology	2548	Cattle	20784	University of Chicago	5785	Armenia	1044
1942	212	Wang, L.	252					Geochimica Et Cosmochimica Acta	2547	Models, Biological	20613	Harvard University	5774	Puerto Rico	971
1941	248	Li, N.	252					Journal of the Physical Society of Japan	2540	Conference paper	20547	Xi'an Jiaotong University	5683	Latvia	939
1940	271	Wang, J.	251					Journal of Geophysical Research Atmospheres	2534	Radioisotope	20274	Seoul National University	5625	Cyprus	814
1939	286	Gao, W.	250					Physics Letters Section B Nuclear Elementary Particle and High Energy Physics	2525	Rabbits	20104	Yale University	5623	Kuwait	778
1938	262	Vanhoutte, P.M.	248					Biochemical Journal	2518	Sensors	20085	Hokkaido University	5519	Lebanon	757
1937	275	Liu, M.	247					Journal of Crystal Growth	2517	Dose response	19915	Jilin University	5513	Uruguay	753
1936	258	Chen, X.	245					Applied Optics	2501	Diffusion	19882	Graduate University of Chinese Academy of Sciences	5495	Ethiopia	713
1935	239	Wang, F.	244					Geophysical Research Letters	2480	Signal transduction	19877	Katholieke Universiteit Leuven	5485	Iceland	691
1934	230	Yang, Y.	241					Journal of Bacteriology	2478	RNA, Messenger	19603	Carnegie Mellon University	5484	Georgia	650
1933	238	Xu, J.	241					Journal of Hazardous Materials	2471	Cytology	19327	Ludwig-Maximilians-Universitat Munchen	5470	Sri Lanka	551
1932	231	Bodek, A.	241					Physical Chemistry Chemical Physics	2438	Rats, Wistar	19229	Wuhan University	5434	Oman	513
1931	209	Gao, F.	239					Oecologia	2397	Three dimensional	19207	University of Illinois	5430	Peru	498
1930	186	Liu, L.	239					Physica B Condensed Matter	2392	Oxidation	19063	North Carolina State University	5425	Iraq	487
1929	162	Liu, J.	236					Advances in Space Research	2384	Simulation	18943	Beijing Institute of Technology	5384	Luxembourg	440
1928	140	Yang, M.	235					Physics of Plasmas	2366	Image processing	18857	Inserm	5366	Cameroon	438
1927	142	Yang, T.	235					Solid State Communications	2363	Scanning electron microscopy	18781	Iowa State University	5338	Syrian Arab Republic	433
1926	125	Wei, W.	235					Science	2354	Carbon dioxide	18390	UC Irvine	5323	Kazakhstan	422
1925	113	Wang, H.	235					Progress in Biomedical Optics and Imaging Proceedings of SPIE	2347	Adolescent	18307	Johns Hopkins University	5308	Azerbaijan	416
1924	108	Liu, F.	232					Pharmacology Biochemistry and Behavior	2327	Neural networks	18294	Rutgers, The State University of New Jersey	5234	Ghana	389
1923	102	Ruchti, R.	232					Journal of Pharmacology and Experimental Therapeutics	2306	Signal processing	18260	VA Medical Center	5204	Costa Rica	386
1922	104	Weber, M.	232					International Journal of Heat and Mass Transfer	2298	Problem solving	18121	National Taiwan University	5194	Tanzania	374
1921	76	Bisello, D.	231					European Journal of Pharmacology	2288	Blood	17968	National University of Defense Technology	5167	Sudan	369
1920	94	Hebbeker, T.	231					Journal of Experimental Psychology Learning Memory and Cognition	2285	Immunohistochemistry	17877	Georgia Institute of Technology	5148	Qatar	359
1919	59	Xu, W.	231					Chemosphere	2261	Mass spectrometry	17807	Dalian University of Technology	5118	Panama	327
1918	37	Masetti, L.	230					Nongye Gongcheng Xuebao Transactions of the Chinese Society of Agricultural Engineering	2258	Molecular dynamics	17792	Lawrence Berkeley National Laboratory	5059	Ecuador	324
1917	54	Cutts, D.	230					Experimental Brain Research	2252	Rats, Inbred Strains	17760	University of California, Santa Barbara	4964	Zimbabwe	319
1916	69	Li, B.	230					Journal of Experimental Marine Biology and Ecology	2247	Hydrogen-Ion Concentration	17641	University of Sydney	4953	Uzbekistan	319
1915	50	Baringer, P.	227					Journal of Experimental Psychology Human Perception and Performance	2244	Protein Binding	17613	Danmarks Tekniske Universitet	4945	Macedonia	312
1914	65	Riccardi, C.	227					Applied and Environmental Microbiology	2218	Thermodynamics	17462	Universiteit Gent	4942	Macao	304
1913	57	Sawa, T.	227					IEEE Transactions on Magnetics	2214	Histology	17392	Virginia Polytechnic Institute and State University	4872	Senegal	279
1912	59	Park, S.K.	226					Optics Express	2213	Feature extraction	17163	Universitat Heidelberg	4830	Bosnia and Herzegovina	263
1911	53	Chen, M.	226					Nuclear Physics Section A	2203	English Abstract	17030	Chongqing University	4710	Uganda	253
1910	59	Cline, D.	226					Nuclear Inst and Methods in Physics Research A	2203	Pattern recognition	16906	Southeast University	4706	Benin	237
1909	44	Margoni, M.	225					Journal of Physical Chemistry C	2201	Rabbit	16877	Stony Brook University State University of New York	4689	Nepal	209
1908	29	Verdier, P.	225					European Journal of Biochemistry	2199	Mutation	16877	University of Southern California	4681	Burkina Faso	204
1907	16	Bloch, D.	225					International Geoscience and Remote Sensing Symposium IGARSS	2181	Carbon	16743	University of Pittsburgh	4665	Cote d'Ivoire	201
1906	12	Chen, L.	224					Journal of Neurophysiology	2165	Binding Sites	16708	University of New South Wales UNSW Australia	4664	Trinidad and Tobago	191
1905	21	Paus, C.	224					Journal of Organic Chemistry	2159	Algorithm	16590	University of Edinburgh	4656	Libyan Arab Jamahiriya	188
1904	20	Wang, C.	224					FASEB Journal	2148	Chemical structure	16527	Shandong University	4606	Palestine	173
1903	17	Zhao, J.	224					Nuclear Instruments and Methods in Physics Research Section B Beam Interactions with Materials and Atoms	2147	Learning	16325	Forschungszentrum Jülich FZJ	4602	North Korea	169
1902	15	Harel, A.	223					Yi Qi Yi Biao Xue Bao Chinese Journal of Scientific Instrument	2140	Glucose	16205	Universita degli Studi di Padova	4595	Moldova	168
1901	8	Varelas, N.	223					Vision Research	2137	Aged	16085	University of Queensland	4542	Bolivia	164
1900	22	Feindt, M.	223					Optics Infobase Conference Papers	2131	Messenger RNA	15987	Brookhaven National Laboratory	4512	Monaco	150
1899	13	Narain, M.	221					Neuroscience	2125	Middle Aged	15953	The University of North Carolina at Chapel Hill	4504	Botswana	148
1898	17	Zhang, H.	221					Optics Communications	2116	Image analysis	15930	IEEE	4500	New Caledonia	142
1897	14	Wang, L.	221					European Space Agency Special Publication ESA SP	2110	Dogs	15867	University of Melbourne	4499	Niger	126
1896	22	Li, L.	221					Journal of Magnetism and Magnetic Materials	2109	Computer Simulation	15822	CEA Saclay	4466	Mongolia	125
1895	21	Buchholz, P.	220					Journal of Personality and Social Psychology	2085	Central nervous system	15821	Northwestern Polytechnical University	4455	Jamaica	120
1894	13	Gerber, C.E.	220					Journal of Experimental Psychology	2050	Protein	15765	Nanjing University	4440	Albania	111
1892	2	Li, J.	220					Inorganic Chemistry	2048	Support, U.S. Gov't, Non-P.H.S.	15745	South China University of Technology	4407	Mali	108
1886	1	Demina, R.	220					Bulletin of Experimental Biology and Medicine	2026	Dog	15734	Sichuan University	4365	Malawi	94
1881	2	Wayne, M.	220					Infection and Immunity	2025	Fluorescence	15662	Ecole Polytechnique Federale de Lausanne	4360	Guadeloupe	91
1868	1	Barberis, E.	220					Communications in Computer and Information Science	2020	Nuclear magnetic resonance spectroscopy	15490	Rheinisch-Westfalische Technische Hochschule Aachen	4353	Mauritius	91
1838	4	Zielinski, M.	220					Astrophysical Journal	2008	In vivo study	15477	Utrecht University	4350	Bahrain	91
1837	6	Bhatnagar, V.	219					Animal Behaviour	1990	Parameter estimation	15412	University of Bristol	4310	Malta	90
		Chen, H.	219					Journal of Agricultural and Food Chemistry	1986	Hydrogen	15403	Northeastern University China	4277	French Polynesia	89
		Tully, C.	219					Journal of Chromatography A	1982	Reaction kinetics	15365	Naval Research Laboratory	4269	Laos	88
		Elvira, V.D.	218					Materials Science and Engineering A	1978	In Vitro	15309	Korea Advanced Institute of Science & Technology	4243	Yemen	88
		Beri, S.B.	218					Journal of Membrane Science	1973	Swine	15209	University of Tsukuba	4239	Cambodia	84
		Freeman, A.J.	218					Journal of Physics B Atomic Molecular and Optical Physics	1960	Growth, development and aging	15017	Indiana University	4237	Zambia	83
		Bauer, G.	217					Nuclear Engineering and Design	1957	Clinical article	14965	Duke University	4188	Madagascar	83
		Hirosky, R.	217					Lecture Notes in Electrical Engineering	1948	Reaction Time	14947	Universitat Bonn	4181	Montenegro	79
		Kurca, T.	216					Journal of the Electrochemical Society	1944	Cell proliferation	14850	Japan Atomic Energy Agency	4170	Fiji	74
		Lipton, R.	216					Physical Review C Nuclear Physics	1938	Drug efficacy	14762	Alma Mater Studiorum Universita di Bologna	4151	Bermuda	74
		Hagopian, S.	216					Journal of Physics D Applied Physics	1920	Copper	14744	Tongji University	4151	Namibia	73
		Harder, K.	215					Archives of Biochemistry and Biophysics	1899	Neurons	14718	University of Birmingham	4121	Papua New Guinea	72
		Gershtein, Y.	215					Journal of Dairy Science	1892	Catalysis	14686	Moskovskij Gosudarstvennyj Universitet	4117	Togo	67
		Beuselinck, R.	215					Psychopharmacology	1887	Biomass	14621	Arizona State University	4108	Congo	66
		Landsberg, G.	215					British Journal of Pharmacology	1882	Models, Molecular	14613	Universita degli Studi di Napoli Federico II	4098	Myanmar	64
		Besancon, M.	214					Virology	1874	Attention	14525	Universita degli Studi di Milano	4079	Barbados	51
		Zhao, L.	214					Blood	1869	Disease Models, Animal	14504	Uppsala Universitet	4067	Swaziland	51
		Giunta, M.	213					Journal of Materials Processing Technology	1868	Design	14409	Johannes Gutenberg Universitat Mainz	4056	Guam	50
		Langdon, T.G.	212					Applied Surface Science	1839	Polymers	14384	University of Waterloo	4035	Brunei Darussalam	49
		Iashvili, I.	212					Soil Biology and Biochemistry	1811	Protein binding	14169	Universitat Gottingen	4035	Rwanda	48
		Kharchilava, A.	211					Investigative Ophthalmology and Visual Science	1803	Artificial intelligence	14144	University of Virginia	4015	Paraguay	48
		Gary, J.W.	211					Fusion Engineering and Design	1800	Thermal effects	13962	The Royal Institute of Technology KTH	4010	Liechtenstein	47
		Ellison, J.	211					ACM International Conference Proceeding Series	1793	Biological model	13798	Universitat Freiburg im Breisgau	3982	Nicaragua	47
		Heintz, U.	211					FEBS Letters	1789	Kidney	13736	Harvard Medical School	3979	French Guiana	45
		Davies, G.	210					Marine Ecology Progress Series	1784	United States	13727	Nanjing University of Aeronautics and Astronautics	3972	Kyrgyzstan	44
		Anderson, J.	208					Electrochimica Acta	1784	Apoptosis	13680	Central South University China	3964	Greenland	43
		Fortov, V.E.	208					Physical Review C	1760	Analysis of Variance	13625	Helsingin Yliopisto	3949	Gambia	42
		Meyer, A.	207					Proceedings International Conference on Pattern Recognition	1760	Soils	13515	UNESP-Universidade Estadual Paulista	3932	Mozambique	41
		Askew, A.	204					Life Sciences	1754	Phenotype	13509	University of Iowa	3906	Guatemala	41
		Maravin, Y.	204					Guangxue Xuebao Acta Optica Sinica	1734	Task performance	13497	Australian National University	3882	Honduras	34
		Uvarov, L.	202					Polymer	1724	Pregnancy	13444	National Institute of Advanced Industrial Science and Technology	3858	Gabon	29
		Gavrilov, V.	202					Hydrobiologia	1709	Amino acid sequence	13350	Alcatel-Lucent Bell Labs	3851	El Salvador	26
		Undefined	4674					Undefined	18864	Protein function	13193	National Institute of Standards and Technology	3842	Tajikistan	24
