# Supplementary material for: A surge of p-values between 0.041 and 0.049 in recent decades (but negative results are increasing rapidly too)
Source: PeerJ. 2015 Jan 22;3:e733. doi: 10.7717/peerj.733 (PMC4312079; doi:10.7717/peerj.733)
Supplement: Supplemental Information [file peerj-03-733-s007.zip › Supplementary material/Searches_15_nov_2014/072.csv]

Scopus refine results values
Your query : (ABS(important))
Number of results : 3354389
YEAR		AUTHOR NAME		SUBJECT AREA		DOCUMENT TYPE		SOURCE TITLE		KEYWORD		AFFILIATION		COUNTRY		SOURCE TYPE		LANGUAGE
2104	1	Anon,	1848	Agricultural and Biological Sciences	315446	Article	2299536	Proceedings of SPIE the International Society for Optical Engineering	24668	Article	1116857	VA Medical Center	16979	United States	949830	Journals	2792482	English	2990938
2015	1588	Li, W.	1112	Arts and Humanities	52127	Conference Paper	529239	Lecture Notes in Computer Science Including Subseries Lecture Notes in Artificial Intelligence and Lecture Notes in Bioinformatics	22168	Human	962568	University of Toronto	15569	China	344016	Conference Proceedings	376695	Chinese	96727
2014	194558	Wang, W.	775	Biochemistry, Genetics and Molecular Biology	542646	Review	318331	Plos One	19320	Humans	705998	Chinese Academy of Sciences	13913	United Kingdom	248624	Book Series	100151	German	63428
2013	251805	Liu, W.	623	Business, Management and Accounting	73523	Book Chapter	29957	Journal of Biological Chemistry	18955	Priority journal	662365	Universidade de Sao Paulo - USP	13599	Germany	207765	Books	48448	French	37704
2012	240778	Wang, Y.	511	Chemical Engineering	107899	Article in Press	26008	Advanced Materials Research	12670	Female	491835	University of Tokyo	13389	Japan	195040	Trade Publications	35468	Spanish	32468
2011	231439	Wang, T.	487	Chemistry	171486	Short Survey	16915	Proceedings of the National Academy of Sciences of the United States of America	11126	Male	486310	University of Washington Seattle	13245	Canada	134078	Reports	799	Japanese	31727
2010	212004	Chen, W.	478	Computer Science	289033	Book	10480	Applied Mechanics and Materials	9357	Controlled study	440111	UC Berkeley	12461	France	125260	Undefined	346	Portuguese	16353
2009	193759	Zhang, W.	463	Decision Sciences	31563	Note	5637	SAE Technical Papers	7714	Nonhuman	436790	Tsinghua University	12417	Italy	100104			Italian	12542
2008	177467	Wang, F.	446	Dentistry	14601	Editorial	2697	Journal of Immunology	7664	Animals	342617	University of Cambridge	11741	Australia	97369			Russian	11691
2007	164994	Wang, Y.	433	Earth and Planetary Sciences	203019	Letter	1735	Biochemical and Biophysical Research Communications	7229	Adult	342001	University Michigan Ann Arbor	11494	Spain	84167			Polish	11497
2006	154253	Zhang, W.	426	Economics, Econometrics and Finance	45503	Report	848	Nature	6707	Review	264355	UCL	11394	India	81134			Turkish	7296
2005	140680	Li, H.	414	Energy	74991	Conference Review	705	Biochemistry	6019	Aged	184201	University of Wisconsin Madison	11303	Netherlands	80091			Czech	5936
2004	118862	Yang, L.	410	Engineering	572845	Business Article	515	Acta Horticulturae	6011	Animal	179769	University of Oxford	11297	Brazil	60588			Dutch	5639
2003	104537	Wang, Y.	391	Environmental Science	227190	Abstract Report	283	Journal of the American Chemical Society	5818	Middle Aged	169593	The University of British Columbia	11264	Sweden	58120			Croatian	3394
2002	94926	Wu, W.	390	Health Professions	46466	Erratum	101	Journal of Chemical Physics	5433	Unclassified drug	166541	University of California, San Francisco	11063	South Korea	57855			Hungarian	3316
2001	89199	Li, P.	388	Immunology and Microbiology	149491	Dissertation	3	Journal of Applied Physics	5212	Major clinical study	166352	Kyoto University	11030	Switzerland	51695			Korean	2941
2000	84922	Li, P.	383	Materials Science	182727	Undefined	111399	Journal of Virology	5127	Animal experiment	137679	Harvard Medical School	10809	Taiwan	44796			Slovak	1970
1999	78828	Li, L.	382	Mathematics	120626			Aip Conference Proceedings	4853	Human cell	119486	University of California, Los Angeles	10664	Belgium	39081			Serbian	1813
1998	76061	Wang, Y.	378	Medicine	1002191			Astrophysical Journal	4840	Mice	118704	CNRS Centre National de la Recherche Scientifique	10423	Turkey	37857			Romanian	1714
1997	72942	Chen, X.	376	Multidisciplinary	33447			Physical Review B Condensed Matter and Materials Physics	4793	Animal cell	118498	UC Davis	10344	Poland	34722			Norwegian	1557
1996	69069	Li, Y.	375	Neuroscience	111252			Cancer Research	4654	Adolescent	116042	University of Minnesota Twin Cities	10126	Iran	31229			Slovene	1406
1995	51905	Wang, W.	371	Nursing	48238			Blood	4400	Metabolism	113563	University of California, San Diego	10043	Denmark	29660			Danish	1257
1994	47176	Wang, B.	371	Pharmacology, Toxicology and Pharmaceutics	119321			Brain Research	3974	Mouse	110989	Massachusetts Institute of Technology	10037	Russian Federation	28112			Persian	999
1993	42795	Li, M.	359	Physics and Astronomy	258678			Journal of Neuroscience	3946	Protein expression	108467	University of Florida	10015	Austria	26734			Bulgarian	972
1992	37558	Chen, L.	349	Psychology	76503			Infection and Immunity	3867	Methodology	102744	Ohio State University	9811	Norway	26657			Lithuanian	819
1991	36375	Li, H.	342	Social Sciences	209005			FASEB Journal	3404	Animal tissue	100417	Stanford University	9764	Finland	24165			Swedish	775
1990	33618	Yang, Y.	336	Veterinary	27634			Environmental Science and Technology	3212	Rat	99986	Zhejiang University	9757	Israel	21870			Finnish	591
1989	31268	Li, Q.	335	Undefined	37987			Nucleic Acids Research	3209	Rats	98600	Pennsylvania State University	9731	Mexico	21276			Hebrew	548
1988	26778	Wang, Q.	317					Journal of Molecular Biology	3151	Child	93768	Imperial College London	9557	Czech Republic	19920			Arabic	508
1987	25026	Liu, B.	316					Endocrinology	3101	Clinical article	90540	The University of North Carolina at Chapel Hill	9430	Portugal	19890			Greek	498
1986	24565	Li, F.	311					Annals of the New York Academy of Sciences	3078	Physiology	86266	University of Pennsylvania	9425	Hong Kong	19362			Ukrainian	453
1985	25996	Liu, H.	310					Materials Research Society Symposium Proceedings	2979	Genetics	84111	University of Melbourne	9223	Greece	19226			Bosnian	363
1984	23194	Wang, Y.	300					Applied Physics Letters	2961	Animal model	76420	University of Sydney	9067	South Africa	17765			Afrikaans	224
1983	19524	Liu, G.	299					Biochemical Journal	2956	Computer simulation	74327	University of Alberta	8928	New Zealand	17014			Catalan	131
1982	17319	Li, L.	299					Journal of Physical Chemistry B	2899	Molecular Sequence Data	72342	Cornell University	8761	Singapore	16969			Estonian	124
1981	16541	Liu, T.	298					Astronomy and Astrophysics	2889	Animalia	72037	Shanghai Jiaotong University	8674	Malaysia	15763			Malay	95
1980	16355	Liu, Y.	297					Cancer	2883	United States	71906	Texas A and M University	8647	Hungary	14620			Thai	57
1979	16166	Zhang, J.	295					Science	2848	Support, Non-U.S. Gov't	71457	University of Manchester	8508	Argentina	13768			Icelandic	46
1978	14391	Zhang, J.	291					Oncogene	2844	Gene expression	70792	University of Queensland	8460	Ireland	12714			Azerbaidzhani	34
1977	13389	Liu, X.	290					FEBS Letters	2838	Algorithms	70196	McGill University	8436	Romania	12052			Latvian	25
1976	12683	Li, N.	288					Molecular and Cellular Biology	2820	Signal transduction	69156	Osaka University	8372	Thailand	9330			Indonesian	24
1975	12784	Liu, F.	281					Key Engineering Materials	2820	Mathematical models	63879	Peking University	8310	Chile	8919			Georgian	9
1974	11911	Liu, L.	278					Journal of Bacteriology	2769	Time Factors	63318	Inserm	8150	Egypt	8834			Macedonian	8
1973	9454	Zhang, L.	277					Physical Review Letters	2744	Risk factor	61144	University of Texas at Austin	8004	Croatia	7891			Esperanto	8
1972	4217	Li, B.	277					Communications in Computer and Information Science	2715	Human tissue	60825	King's College London	7850	Saudi Arabia	7205			Albanian	7
1971	3616	Li, J.	276					Circulation	2707	Drug effect	59987	Massachusetts General Hospital	7848	Slovenia	7134			Belorusian	3
1970	3841	Li, N.	273					Physical Review B	2600	Clinical trial	59074	University of Maryland	7817	Pakistan	6391			Urdu	3
1969	3338	Wang, W.	269					Neuroscience	2558	Nucleotide sequence	57653	Purdue University	7737	Slovakia	6304			Irish gaelic	2
1968	2221	Li, L.	268					Journal of Agricultural and Food Chemistry	2553	Risk Factors	57581	Michigan State University	7557	Colombia	5147			Gallegan	2
1967	1733	Wu, J.	264					Materials Science Forum	2491	Enzyme activity	56493	University of Arizona	7497	Serbia	4438			Basque	1
1966	1841	Zhang, H.	264					Applied and Environmental Microbiology	2465	Case report	56107	Brigham and Women's Hospital	7449	Tunisia	4267			Hindi	1
1965	1219	Wei, W.	263					Shengtai Xuebao Acta Ecologica Sinica	2413	Chemistry	55607	University of Pittsburgh	7431	Nigeria	4233			Tagalog	1
1964	1108	Wang, B.	259					Journal of Clinical Investigation	2400	Prognosis	54932	Columbia University in the City of New York	7402	Ukraine	4164
1963	933	Liu, J.	254					Hydrobiologia	2372	Immunohistochemistry	54644	Lunds Universitet	7378	Bulgaria	4089
1962	939	Wang, L.	253					Lecture Notes in Electrical Engineering	2337	Conference paper	53885	National University of Singapore	7318	Indonesia	3457
1961	847	Zhao, J.	253					Analytical Chemistry	2316	Amino Acid Sequence	51708	Eidgenossische Technische Hochschule Zurich	7300	Venezuela	3294
1960	732	Liu, W.	253					Progress in Biomedical Optics and Imaging Proceedings of SPIE	2308	Middle aged	51705	University of Chicago	7260	Kenya	3174
1959	678	Li, Y.	252					Langmuir	2304	Comparative study	51593	Monash University	7231	Algeria	2862
1958	577	Wang, W.	246					Journal of Physics Conference Series	2265	In vitro study	50441	Katholieke Universiteit Leuven	7219	Lithuania	2854
1957	536	Wang, F.	245					Geophysical Research Letters	2258	Protein function	50175	Kyushu University	7085	Cuba	2632
1956	380	Chen, T.	245					International Geoscience and Remote Sensing Symposium IGARSS	2250	Aged, 80 and over	50064	Universiteit Gent	7080	Bangladesh	2585
1955	439	Liu, Y.	238					International Journal of Cancer	2248	Cells, Cultured	49703	University of New South Wales UNSW Australia	7054	United Arab Emirates	2356
1954	416	Li, M.	237					Marine Ecology Progress Series	2218	Support, U.S. Gov't, P.H.S.	47982	Johns Hopkins University	7046	Morocco	2330
1953	372	Gao, F.	233					Monthly Notices of the Royal Astronomical Society	2215	Pathophysiology	46939	Yale University	7007	Viet Nam	2225
1952	360	Zhang, M.	233					Journal of Physical Chemistry A	2214	Pathology	45846	University of Edinburgh	6793	Estonia	2209
1951	401	Huang, W.	233					Journal of Clinical Endocrinology and Metabolism	2209	Signal Transduction	45746	Huazhong University of Science and Technology	6760	Jordan	2068
1950	338	Sasano, H.	231					Neuroscience Letters	2203	Apoptosis	44559	Seoul National University	6745	Philippines	1803
1949	261	Wang, H.	229					American Journal of Cardiology	2167	Pregnancy	44031	Karolinska Institutet	6727	Russia	1653
1948	222	Yang, L.	228					Forest Ecology and Management	2154	Child, Preschool	43634	Wageningen University and Research Centre	6721	Yugoslavia	1624
1947	194	Wang, J.	228					Atmospheric Environment	2143	Risk assessment	42704	Universita degli Studi di Roma La Sapienza	6682	Ethiopia	1514
1946	157	Li, L.	227					Science of the Total Environment	2114	RNA, Messenger	42349	Ludwig-Maximilians-Universitat Munchen	6660	Iceland	1486
1945	108	Chen, H.	227					Social Science and Medicine	2103	Base Sequence	42318	University of Calgary	6435	Germany (Democratic Republic, DDR)	1482
1944	131	Wang, F.	225					American Journal of Physiology Heart and Circulatory Physiology	2099	Treatment outcome	42239	Mayo Clinic	6382	Kuwait	1457
1943	102	Yang, T.	225					ACM International Conference Proceeding Series	2096	Infant	42224	University of Illinois at Urbana-Champaign	6376	Tanzania	1455
1942	168	Li, R.	225					Journal of Neurochemistry	2088	Messenger RNA	41871	Duke University School of Medicine	6272	Peru	1427
1941	161	Zhang, W.	224					BMC Genomics	2080	Optimization	41235	University of Birmingham	6242	Lebanon	1367
1940	170	Wang, P.	222					Journal of Chromatography A	2042	Drug efficacy	40229	Tohoku University	6210	Cyprus	1321
1939	165	Yang, Y.	221					Oecologia	2037	Phenotype	40161	Washington University in St. Louis, School of Medicine	6160	Puerto Rico	1317
1938	140	Zhang, F.	221					Investigative Ophthalmology and Visual Science	2036	Mortality	39775	University of Southern California	6148	Uganda	1302
1937	148	Zhang, N.	220					Gene	2001	Middle Age	39431	Harbin Institute of Technology	6135	Uruguay	1258
1936	124	Yang, J.	218					Transportation Research Record	2000	Cell proliferation	39364	McMaster University	6131	Sri Lanka	1221
1935	116	Zhou, J.	217					Journal of Geophysical Research Atmospheres	1957	Questionnaire	39309	University of Colorado at Boulder	6093	Ghana	1195
1934	114	Chen, M.	217					Methods in Molecular Biology	1923	Follow up	39294	North Carolina State University	6066	Latvia	1138
1933	119	Wang, Q.	216					Biochemical Pharmacology	1902	Treatment Outcome	38926	National Cancer Institute	6036	Costa Rica	1008
1932	131	Li, Q.	213					Water Science and Technology	1899	Mutation	38876	UC Irvine	5951	Czechoslovakia	1004
1931	103	Yang, Q.	212					Journal of Physical Chemistry C	1888	Diagnosis	38590	Northwestern University	5946	Luxembourg	933
1930	94	Li, N.	212					Journal of Neurophysiology	1859	Prevalence	38428	Graduate University of Chinese Academy of Sciences	5922	Cameroon	920
1929	79	Chen, L.	210					European Journal of Pharmacology	1858	Psychological aspect	38117	University of Leeds	5921	Nepal	869
1928	67	Zhang, H.	210					Industrial and Engineering Chemistry Research	1850	Normal human	37866	Harvard University	5902	Oman	868
1927	77	Yang, M.	209					Physical Review D Particles Fields Gravitation and Cosmology	1840	Cell Line	37458	Technische Universitat Munchen	5869	Belarus	863
1926	63	Yu, Y.	209					Biophysical Journal	1821	Kinetics	36583	University of Bristol	5841	Qatar	809
1925	62	Wang, X.	208					Virology	1816	Questionnaires	36273	University of Texas M. D. Anderson Cancer Center	5839	Iraq	805
1924	56	Wang, G.	208					Lancet	1815	Cell culture	35986	University of Illinois at Chicago	5747	Zimbabwe	773
1923	51	Wang, J.	207					Journal of Physical Chemistry	1804	DNA	35596	Rutgers, The State University of New Jersey	5742	Panama	722
1922	55	Guo, L.	207					Journal of Pharmacology and Experimental Therapeutics	1783	Brain	35506	Baylor College of Medicine	5689	Bosnia and Herzegovina	716
1921	49	Barnes, P.J.	206					American Journal of Pathology	1775	Inflammation	35331	Consiglio Nazionale delle Ricerche	5677	Ecuador	712
1920	39	Li, C.	204					Kidney International	1773	Young Adult	34854	Universitat Heidelberg	5664	Macedonia	661
1919	25	Lu, W.	203					Life Sciences	1768	Retrospective Studies	34717	National Taiwan University	5652	Senegal	630
1918	16	Chen, M.	202					Pediatrics	1760	Gene expression regulation	34134	Universitetet i Oslo	5625	Syrian Arab Republic	582
1917	28	Xu, J.	202					Journal of Physiology	1744	Clinical feature	33941	Russian Academy of Sciences	5613	Georgia	572
1916	21	Zhang, R.	201					EMBO Journal	1740	Disease severity	33806	Yale University School of Medicine	5526	Kazakhstan	550
1915	17	Xu, J.	201					Geochimica Et Cosmochimica Acta	1733	Proteins	32861	David Geffen School of Medicine at UCLA	5515	Malawi	534
1914	28	Zhang, W.	200					Chest	1708	Disease association	32664	Helsingin Yliopisto	5514	Burkina Faso	509
1913	24	Li, J.	200					ICASSP IEEE International Conference on Acoustics Speech and Signal Processing Proceedings	1698	Pathogenesis	32197	Utrecht University	5475	Botswana	491
1912	32	Liu, B.	198					Archives of Biochemistry and Biophysics	1692	Bacteria (microorganisms)	32158	University of Sheffield	5469	Sudan	487
1911	22	Wiwanitkit, V.	197					Chemosphere	1689	Calcium	31806	Universite de Montreal	5442	Albania	484
1910	21	Zhang, F.	197					Vaccine	1686	English Abstract	31524	Duke University	5440	Armenia	468
1909	16	Zhang, J.	195					Physical Chemistry Chemical Physics	1685	Therapy	31468	Kobenhavns Universitet	5411	Cote d'Ivoire	459
1908	11	Wang, J.	195					Journal of Urology	1670	Amino acid sequence	31398	Hokkaido University	5390	Bolivia	455
1907	3	Chen, G.	194					Circulation Research	1653	Hypertension	31370	The University of Hong Kong	5382	Jamaica	454
1906	6	Chen, H.	194					European Space Agency Special Publication ESA SP	1646	China	31090	Western University	5370	Zambia	437
1905	9	Zhang, L.	194					Anticancer Research	1643	Genotype	30896	Nagoya University	5360	Trinidad and Tobago	416
1904	13	Li, B.	194					Journal of Cell Biology	1638	Models, Biological	30653	Universita degli Studi di Milano	5349	Macao	396
1903	4	Wang, L.	193					Advances in Experimental Medicine and Biology	1636	Cytology	30518	Erasmus University Medical Center	5336	Benin	389
1902	1	Gustafsson, J.A.	192					Physical Review E Statistical Nonlinear and Soft Matter Physics	1634	Polymerase chain reaction	30350	Australian National University	5319	Libyan Arab Jamahiriya	371
1901	3	Sun, W.	192					British Journal of Cancer	1632	Gene mutation	30149	Daneshgahe Azad Eslami	5225	Bahrain	353
1900	7	Harris, A.L.	191					Ecology	1614	Age	30117	Alma Mater Studiorum Universita di Bologna	5219	Azerbaijan	342
1899	4	Zhang, Q.	191					Physical Review A Atomic Molecular and Optical Physics	1610	Histology	28818	The University of Georgia	5217	Malta	329
1898	7	Liu, Z.	191					Journal of Organic Chemistry	1607	Liver	28677	Wuhan University	5197	Madagascar	298
1897	4	Xu, W.	189					ASEE Annual Conference and Exposition Conference Proceedings	1604	Nuclear magnetic resonance imaging	28535	Georgia Institute of Technology	5195	Congo	297
1896	7	Akira, S.	189					European Journal of Immunology	1597	Blood	28262	Universite Pierre et Marie Curie	5162	Palestine	297
1895	3	Liu, L.	188					Journal of Infectious Diseases	1590	Escherichia coli	28211	University of Southampton	5132	Mali	296
1894	4	Liu, F.	187					Thin Solid Films	1586	Reverse transcription polymerase chain reaction	27995	The Johns Hopkins School of Medicine	5131	Mongolia	288
1888	1	Chen, C.	186					Transplantation	1585	Prediction	27914	Arizona State University	5131	Papua New Guinea	276
1843	1	Hu, W.	185					Journal of Applied Polymer Science	1582	Infant, Newborn	27739	Delft University of Technology	5101	Uzbekistan	269
		Li, L.	185					Journal of Hydrology	1578	Cell differentiation	27612	University of Nottingham	5095	Mozambique	268
		Xu, B.	184					Journal of Clinical Microbiology	1578	Histopathology	27579	University of Glasgow	5091	Namibia	267
		Yang, W.	184					Clinical Cancer Research	1572	Follow-Up Studies	27563	Iowa State University	5088	Gambia	258
		Kunkel, S.L.	183					Expert Systems with Applications	1559	Newborn	27409	Virginia Polytechnic Institute and State University	5022	Moldova	250
		Li, J.	183					Journal of Cell Science	1556	Immunology	27401	University of Liverpool	5017	Fiji	239
		Li, G.	183					Plant Physiology	1553	Eurasia	27383	Uppsala Universitet	4973	Guatemala	234
		Zhang, L.	183					Journal of Experimental Medicine	1552	Temperature	27310	Indiana University	4973	Cambodia	234
		Liu, J.	183					American Journal of Medicine	1548	Preschool child	27294	University of Iowa	4965	Mauritius	233
		Strieter, R.M.	182					Chemical Physics Letters	1539	Age Factors	27031	Fudan University	4955	Yemen	218
		Chen, H.	181					Nippon Rinsho Japanese Journal of Clinical Medicine	1538	Disease course	26741	Case Western Reserve University	4947	New Caledonia	200
		Wingfield, M.J.	180					Developmental Biology	1536	Europe	26622	Cardiff University	4881	Laos	196
		Guo, W.	180					Journal of Investigative Dermatology	1527	Protein Binding	26585	Stanford University School of Medicine	4881	Gabon	190
		Fukuda, T.	179					Advances in Space Research	1526	Computer assisted tomography	26516	University of Western Australia	4862	Niger	187
		Chen, C.	177					Journal of Colloid and Interface Science	1519	Incidence	26471	Universita degli Studi di Padova	4834	Brunei Darussalam	187
		ANON,	176					Journal of Clinical Rehabilitative Tissue Engineering Research	1516	Decision making	26444	University of Utah	4829	Nicaragua	179
		Wang, L.	176					Chinese Journal of Clinical Rehabilitation	1513	Gene Expression Regulation	26399	Sun Yat-Sen University	4823	Monaco	173
		Lu, J.	175					Nederlands Tijdschrift Voor Geneeskunde	1508	Statistics	26285	Jilin University	4809	North Korea	158
		Kohno, S.	172					World Journal of Gastroenterology	1503	Protein analysis	26258	Nanjing University	4778	Myanmar	154
		Sun, J.	172					Molecular Microbiology	1502	Quality of life	25982	University of Ottawa, Canada	4774	Rwanda	153
		Li, F.	172					Experimental Cell Research	1500	Rats, Sprague-Dawley	25971	University of Virginia	4733	Paraguay	135
		Huang, Y.	170					Inorganic Chemistry	1499	Aging	25565	Universidad Nacional Autonoma de Mexico	4722	Montenegro	131
		Wang, B.	169					Journal of the American College of Cardiology	1490	Protein binding	25552	Karolinska University Hospital	4721	Greenland	122
		Wang, R.	167					Water Research	1472	Comparative Study	25444	University of Kentucky	4710	Barbados	122
		Chen, L.	167					Applied Surface Science	1468	Retrospective study	25398	Universidade Estadual de Campinas	4700	Togo	118
		Li, T.	167					British Journal of Pharmacology	1458	Time	25253	Princeton University	4694	French Polynesia	114
		Flavell, R.A.	166					European Journal of Biochemistry	1455	Dose-Response Relationship, Drug	24986	IEEE	4618	El Salvador	112
		Zhao, L.	165					Biological Conservation	1453	Education	24867	Charite - Universitatsmedizin Berlin	4595	Guadeloupe	111
		Liu, R.	164					Chemical Engineering Science	1453	Sex difference	24777	Universitat de Barcelona	4556	Liechtenstein	110
		Chen, G.	163					Plant and Soil	1451	Prospective Studies	24754	Colorado State University	4556	Grenada	105
		Zhang, X.	161					Journal of Crystal Growth	1440	Models, Molecular	24492	Stony Brook University State University of New York	4535	Swaziland	99
		Yang, J.	161					Methods in Molecular Biology Clifton N J	1433	Mice, Inbred C57BL	24478	Aarhus Universitet	4519	Dominican Republic	97
		He, W.	157					Earth and Planetary Science Letters	1423	Short survey	24437	University at Buffalo State University of New York	4519	Kyrgyzstan	96
		Yu, P.S.	154					Journal of Physics Condensed Matter	1399	Protein localization	24373	Universidade Federal do Rio de Janeiro	4480	Bermuda	92
		Mori, M.	152					American Society of Mechanical Engineers Pressure Vessels and Piping Division Publication PVP	1394	Protein	24372	Sichuan University	4457	French Guiana	90
		Undefined	11010					Undefined	16655	Glucose	24185	Charles University in Prague	4393	Honduras	89
