# Supplementary material for: A surge of p-values between 0.041 and 0.049 in recent decades (but negative results are increasing rapidly too)
Source: PeerJ. 2015 Jan 22;3:e733. doi: 10.7717/peerj.733 (PMC4312079; doi:10.7717/peerj.733)
Supplement: Supplemental Information [file peerj-03-733-s007.zip › Supplementary material/Searches_15_nov_2014/073.csv]

Scopus refine results values
Your query : (ABS(interesting))
Number of results : 293360
YEAR		AUTHOR NAME		SUBJECT AREA		DOCUMENT TYPE		SOURCE TITLE		KEYWORD		AFFILIATION		COUNTRY		SOURCE TYPE		LANGUAGE
2015	190	Anon,	210	Agricultural and Biological Sciences	15722	Article	194537	Lecture Notes in Computer Science Including Subseries Lecture Notes in Artificial Intelligence and Lecture Notes in Bioinformatics	4945	Article	58715	CNRS Centre National de la Recherche Scientifique	1968	United States	64482	Journals	230496	English	268048
2014	15478	Srivastava, H.M.	155	Arts and Humanities	6787	Conference Paper	60606	Proceedings of SPIE the International Society for Optical Engineering	3390	Human	44057	Universita degli Studi di Roma La Sapienza	1606	France	25139	Conference Proceedings	44547	French	6701
2013	20505	Liu, W.C.	118	Biochemistry, Genetics and Molecular Biology	34066	Review	20369	Physical Review B Condensed Matter and Materials Physics	1458	Humans	29821	Consiglio Nazionale delle Ricerche	1452	Germany	23158	Book Series	11159	German	4309
2012	20179	Kim, T.	118	Business, Management and Accounting	5957	Book Chapter	2701	Physical Review D Particles Fields Gravitation and Cosmology	1192	Priority journal	28763	UC Berkeley	1306	Italy	21775	Books	4047	Spanish	2660
2011	19507	Supuran, C.T.	101	Chemical Engineering	13513	Article in Press	1940	Journal of the American Chemical Society	1140	Nonhuman	21365	Universidade de Sao Paulo - USP	1301	China	20180	Trade Publications	3051	Italian	2320
2010	18362	Ryoo, C.S.	91	Chemistry	33838	Short Survey	1345	Journal of Applied Physics	1090	Male	19455	Massachusetts Institute of Technology	1250	United Kingdom	17296	Reports	45	Chinese	1763
2009	17094	Li, W.	87	Computer Science	40966	Book	808	Journal of Chemical Physics	1031	Female	19202	University of Tokyo	1217	Spain	13058	Undefined	15	Japanese	1469
2008	15831	Han, J.	77	Decision Sciences	4044	Note	517	Aip Conference Proceedings	1027	Controlled study	17093	Alma Mater Studiorum Universita di Bologna	1177	Japan	12453			Polish	873
2007	14561	Scozzafava, A.	72	Dentistry	706	Letter	382	Nature	897	Animals	15366	University of Cambridge	1085	India	12445			Portuguese	701
2006	13868	Rao, C.N.R.	65	Earth and Planetary Sciences	13528	Editorial	287	Astrophysical Journal	861	Review	14079	Universita degli Studi di Napoli Federico II	1043	Canada	10082			Russian	552
2005	12687	Yeh, J.T.	63	Economics, Econometrics and Finance	3894	Conference Review	136	Plos One	856	Adult	13698	Universite Pierre et Marie Curie	1032	Netherlands	6656			Czech	395
2004	10352	Kim, D.S.	58	Energy	5993	Report	46	Physical Review B	708	Unclassified drug	12596	National University of Singapore	1017	Brazil	5886			Dutch	284
2003	8998	Drioli, E.	54	Engineering	59650	Business Article	21	Physical Review A Atomic Molecular and Optical Physics	695	Animal	9037	Universita degli Studi di Padova	1010	Switzerland	5868			Croatian	279
2002	8064	Hayat, T.	52	Environmental Science	10654	Abstract Report	16	Astronomy and Astrophysics	683	Algorithms	8410	Stanford University	1002	Belgium	5436			Turkish	219
2001	7561	Hsu, J.P.	52	Health Professions	2085	Erratum	9	Acta Horticulturae	679	Mathematical models	7085	Universiteit Gent	974	Australia	5388			Slovene	171
2000	7229	Bagchi, B.	48	Immunology and Microbiology	6693	Undefined	9640	Journal of High Energy Physics	661	Computer simulation	7004	Universita degli Studi di Milano	964	Sweden	4947			Korean	161
1999	6674	Wang, E.	48	Materials Science	30091			Physical Review D	642	Case report	6488	University of California, Los Angeles	954	Poland	4707			Hungarian	160
1998	6492	Wang, W.	45	Mathematics	29859			Inorganic Chemistry	642	Aged	6352	University of Toronto	953	South Korea	4093			Slovak	141
1997	6158	Vajravelu, K.	44	Medicine	46630			Materials Research Society Symposium Proceedings	625	Methodology	6344	Eidgenossische Technische Hochschule Zurich	952	Taiwan	3789			Romanian	136
1996	6080	Cheng, S.Y.	44	Multidisciplinary	2778			Journal of Organic Chemistry	625	Chemistry	5625	Kyoto University	939	Russian Federation	3513			Serbian	129
1995	4210	Owa, S.	43	Neuroscience	5884			SAE Technical Papers	608	Animal experiment	5492	Katholieke Universiteit Leuven	933	Greece	2916			Swedish	99
1994	4143	Theocaris, P.S.	43	Nursing	1539			Physical Review Letters	603	Middle Aged	5377	Universite Paris-Sud XI	930	Austria	2893			Bulgarian	75
1993	3633	Kaneyoshi, T.	43	Pharmacology, Toxicology and Pharmaceutics	10442			Journal of Physics Conference Series	591	Human cell	5318	University of Oxford	917	Israel	2752			Norwegian	71
1992	3125	ANON,	42	Physics and Astronomy	54037			Langmuir	564	Metabolism	5297	Tsinghua University	903	Finland	2495			Lithuanian	49
1991	3069	Chen, H.I.	41	Psychology	4644			Physics Letters Section B Nuclear Elementary Particle and High Energy Physics	556	Major clinical study	5174	Inserm	897	Portugal	2462			Bosnian	44
1990	2898	Pei, J.	40	Social Sciences	16830			Applied Physics Letters	533	Mice	4819	Universita degli Studi di Firenze	844	Czech Republic	2331			Greek	42
1989	2689	Sampathkumaran, E.V.	40	Veterinary	1000			Journal of Physical Chemistry B	529	Mouse	4610	Cornell University	841	Denmark	2281			Finnish	36
1988	2272	Rim, S.H.	40	Undefined	2458			Physical Review E Statistical Nonlinear and Soft Matter Physics	525	Optimization	4406	University of Maryland	838	Iran	2194			Danish	32
1987	2238	Pascual, I.	40					Tetrahedron	508	Animal cell	4233	University of Wisconsin Madison	810	Mexico	2159			Persian	25
1986	2310	Beller, M.	39					Journal of Medicinal Chemistry	504	Genetics	4224	Universita di Pisa	802	Singapore	2094			Catalan	20
1985	2411	Guisan, J.M.	39					Monthly Notices of the Royal Astronomical Society	484	Rat	4142	Chinese Academy of Sciences	801	Turkey	2044			Ukrainian	20
1984	2132	Zhou, C.	39					Chemistry A European Journal	467	Rats	4021	Politecnico di Milano	788	Hong Kong	1992			Estonian	17
1983	1735	Belendez, A.	38					Journal of Physics Condensed Matter	439	Adolescent	3867	University of Texas at Austin	779	Norway	1782			Hebrew	16
1982	1556	Hoffmann, R.	38					Journal of Biological Chemistry	437	Physiology	3802	University Michigan Ann Arbor	772	Argentina	1702			Afrikaans	15
1981	1486	Fernandez-Lafuente, R.	38					Tetrahedron Letters	430	Molecular Sequence Data	3715	Pennsylvania State University	764	Romania	1527			Malay	10
1980	1573	Choi, J.	38					Journal of Physical Chemistry C	415	Chemical structure	3677	Technische Universitat Munchen	762	Hungary	1283			Thai	6
1979	1637	Yupapin, P.P.	36					Nuclear Physics B	402	Synthesis	3646	Istituto Nazionale Di Fisica Nucleare, Frascati	762	Malaysia	1208			Arabic	4
1978	1477	Zhang, W.	35					Macromolecules	401	Clinical article	3616	University of California, San Diego	759	South Africa	1140			Indonesian	2
1977	1413	Hong, T.P.	35					Journal of Mathematical Physics	399	Conference paper	3514	UCL	755	Chile	1091			Icelandic	1
1976	1394	Kawazoe, Y.	35					Physica A Statistical Mechanics and Its Applications	398	In vitro study	3505	Imperial College London	744	Egypt	1029			Macedonian	1
1975	1450	Li, Y.	35					ACM International Conference Proceeding Series	391	Animal tissue	3445	Indian Institute of Science	743	Ireland	1028			Georgian	1
1974	1360	Chamkha, A.J.	34					Proceedings of the National Academy of Sciences of the United States of America	385	Protein expression	3417	University of Illinois at Urbana-Champaign	724	Saudi Arabia	954			Gallegan	1
1973	1145	Nadilo, B.	34					Advanced Materials Research	369	Child	3415	Ohio State University	718	New Zealand	935			Azerbaidzhani	1
1972	578	Pedrycz, W.	34					Materials Science Forum	349	Drug effect	3384	The University of British Columbia	718	Thailand	896			Irish gaelic	1
1971	548	Wang, W.	34					Physical Review	344	Problem solving	3277	Universita degli Studi di Torino	710	Tunisia	853
1970	616	Botta, M.	33					European Space Agency Special Publication ESA SP	337	Support, Non-U.S. Gov't	3249	Delft University of Technology	709	Croatia	844
1969	500	Rakopoulos, C.D.	33					Journal of Applied Polymer Science	334	Gene expression	3169	Texas A and M University	704	Slovenia	796
1968	402	Fleischer, R.	33					Biochemistry	329	Animalia	3130	Columbia University in the City of New York	699	Algeria	765
1967	313	Hung, C.W.	32					Thin Solid Films	322	Synthesis (chemical)	2985	Carnegie Mellon University	697	Slovakia	735
1966	301	Noor, K.I.	32					Theoretical Computer Science	320	Nucleotide sequence	2950	California Institute of Technology	691	Pakistan	692
1965	207	Vullo, D.	32					Journal of Magnetism and Magnetic Materials	315	Clinical trial	2878	University of Minnesota Twin Cities	689	Bulgaria	516
1964	183	Aouf, M.K.	32					Journal of Physical Chemistry A	315	Animal model	2877	University of Washington Seattle	686	Morocco	511
1963	173	Dario, P.	31					Journal of Alloys and Compounds	313	Drug synthesis	2835	Ecole Polytechnique Federale de Lausanne	679	Ukraine	510
1962	197	Saito, T.	31					Dalton Transactions	312	Amino Acid Sequence	2824	University of Manchester	667	Serbia	459
1961	169	Lang, J.P.	31					Journal of Materials Chemistry	303	Data mining	2821	Princeton University	660	Colombia	441
1960	185	Zhang, H.	31					Proceedings of the IEEE Conference on Decision and Control	301	Comparative study	2751	University of Pennsylvania	659	Cuba	305
1959	144	Shi, M.	31					Bioorganic and Medicinal Chemistry	299	Diagnosis	2697	University of Arizona	657	Venezuela	303
1958	118	Tsumoto, S.	30					Physical Chemistry Chemical Physics	298	Catalysis	2679	Universitat de Barcelona	656	Viet Nam	280
1957	105	Wiwanitkit, V.	30					ICASSP IEEE International Conference on Acoustics Speech and Signal Processing Proceedings	298	Crystal structure	2649	University of Chicago	655	Indonesia	270
1956	59	Tsai, J.H.	30					Journal of Chromatography A	292	Human tissue	2558	University of Florida	648	United Arab Emirates	212
1955	72	Loscher, W.	30					European Journal of Medicinal Chemistry	290	Enzyme activity	2556	Universidad Complutense de Madrid	639	Jordan	206
1954	73	Chen, G.	30					Chemical Physics Letters	290	Drug efficacy	2503	Purdue University	636	Yugoslavia	205
1953	65	Ge, W.	30					Chemistry of Materials	288	English Abstract	2497	Osaka University	635	Nigeria	198
1952	60	Schubert, U.S.	29					European Journal of Organic Chemistry	288	DNA	2479	Ludwig-Maximilians-Universitat Munchen	635	Bangladesh	189
1951	88	Couvreur, P.	29					Journal of Physical Chemistry	287	Time Factors	2463	UC Davis	632	Cyprus	178
1950	90	De Clercq, E.	29					Crystengcomm	283	Polymers	2429	Universita degli Studi di Genova	631	Uruguay	175
1949	47	Reis, R.L.	29					Surface Science	279	Signal transduction	2425	Zhejiang University	627	Lebanon	174
1948	43	Tundis, R.	29					Applied Surface Science	275	Pathology	2338	Politecnico di Torino	621	Estonia	169
1947	35	Yu, P.S.	29					Crystal Growth and Design	275	Temperature	2308	Lunds Universitet	621	Kuwait	162
1946	39	Mohapatra, R.N.	29					Journal of Molecular Structure	270	Artificial intelligence	2276	European Organization for Nuclear Research	620	Lithuania	156
1945	21	Liu, L.	29					Physica B Condensed Matter	269	Drug structure	2253	Peking University	616	Luxembourg	134
1944	23	Reedijk, J.	29					Bioorganic and Medicinal Chemistry Letters	263	Proteins	2231	University of Alberta	612	Cameroon	117
1943	23	Schaefer, H.F.	29					ASEE Annual Conference and Exposition Conference Proceedings	257	Therapy	2199	McGill University	611	Georgia	112
1942	27	Chen, T.P.	29					Nuclear Physics B Proceedings Supplements	257	X ray diffraction	2195	Universidad Nacional Autonoma de Mexico	600	Oman	110
1941	45	Darus, M.	28					Nuclear Instruments and Methods in Physics Research Section A Accelerators Spectrometers Detectors and Associated Equipment	252	Models, Molecular	2189	Universidade Estadual de Campinas	599	Czechoslovakia	100
1940	40	De Baets, B.	28					Journal of Organometallic Chemistry	248	Kinetics	2188	Georgia Institute of Technology	597	Iceland	98
1939	25	Loizzo, M.R.	28					Journal of Agricultural and Food Chemistry	245	Scanning electron microscopy	2154	IEEE	581	Puerto Rico	98
1938	22	Manners, I.	27					Key Engineering Materials	245	Base Sequence	2087	National Taiwan University	578	Germany (Democratic Republic, DDR)	94
1937	25	Bonchi, F.	27					Journal of Colloid and Interface Science	244	Middle Age	2078	Nanyang Technological University	575	Philippines	94
1936	28	Lin, K.W.	27					Annals of the New York Academy of Sciences	243	Brain	1996	University of California, Santa Barbara	566	Russia	93
1935	22	Tseng, S.	27					Advances in Space Research	242	Molecular dynamics	1976	Rutgers, The State University of New Jersey	566	Armenia	93
1934	34	Tsai, Y.Y.	27					Chemical Communications	242	Nanostructured materials	1967	Nanjing University	564	Peru	90
1933	29	Menichini, F.	27					Electrochimica Acta	236	Histology	1948	Los Alamos National Laboratory	560	Belarus	86
1932	28	Wu, W.	27					Journal of Materials Science	234	Pathophysiology	1927	Russian Academy of Sciences	552	Kenya	85
1931	36	Wang, F.	27					Ceur Workshop Proceedings	232	Phenotype	1916	Universita degli Studi di Roma Tor Vergata	550	Latvia	78
1930	22	Ghosh, D.	27					Organometallics	229	Morphology	1914	Technion - Israel Institute of Technology	549	Qatar	74
1929	19	Choudhary, R.N.P.	27					Synthetic Metals	227	Structure activity relation	1896	Universidad Autonoma de Madrid	546	Bosnia and Herzegovina	72
1928	13	Srivastava, O.N.	26					Optics Express	225	Molecular Structure	1868	Universita degli Studi di Catania	545	Senegal	68
1927	20	Nishio, Y.	26					Physics of Fluids	223	Amino acid sequence	1863	The Royal Institute of Technology KTH	543	Sri Lanka	63
1926	23	Dubois, P.	26					Astronomical Journal	222	Clinical feature	1857	Tel Aviv University	541	Macedonia	58
1925	16	Herrera, F.	26					Industrial and Engineering Chemistry Research	221	Mass spectrometry	1850	University of Colorado at Boulder	539	Iraq	56
1924	13	Chen, L.Y.	26					Rsc Advances	220	Support, U.S. Gov't, P.H.S.	1845	Universite de Liege	539	Costa Rica	53
1923	14	Alu, A.	26					Journal of Non Crystalline Solids	214	Bacteria (microorganisms)	1834	University of Science and Technology of China	529	Benin	52
1922	17	Gallego, S.	26					Angewandte Chemie International Edition	213	Sensors	1833	Rheinisch-Westfalische Technische Hochschule Aachen	527	Burkina Faso	51
1921	13	Prato, M.	26					Biochemical and Biophysical Research Communications	213	Immunohistochemistry	1831	Harvard University	524	Kazakhstan	47
1920	12	Liu, Z.	26					Physica Status Solidi B Basic Research	206	Nanoparticles	1819	Uppsala Universitet	523	Ecuador	46
1919	7	Liu, W.	26					Journal of Molecular Biology	203	Internet	1801	Universidade Federal do Rio de Janeiro	520	Mauritius	46
1918	5	Leclerc, M.	25					Journal of Physics D Applied Physics	203	Treatment outcome	1800	Yale University	517	Nepal	45
1917	8	Micera, S.	25					Polyhedron	200	Water	1785	Shanghai Jiaotong University	513	Libyan Arab Jamahiriya	44
1916	10	Neipp, C.	25					Physica C Superconductivity and Its Applications	200	Oxidation	1780	Helsingin Yliopisto	511	Cote d'Ivoire	44
1915	6	Craik, D.J.	25					International Geoscience and Remote Sensing Symposium IGARSS	199	Apoptosis	1774	UC Irvine	511	Ghana	43
1914	6	Chan, K.C.C.	25					Chemical Engineering Science	199	Structure-Activity Relationship	1761	Universite de Montreal	509	Ethiopia	39
1913	4	Roques, B.P.	25					European Journal of Operational Research	197	Normal human	1756	Universidad Politecnica de Valencia	505	Moldova	39
1912	10	Wu, K.	25					Nucleic Acids Research	196	United States	1752	Universidade do Porto	501	Uzbekistan	38
1911	6	Marquez, A.	24					Journal of the Physical Society of Japan	195	Cell culture	1745	University of Southern California	499	Azerbaijan	36
1910	4	Roy, S.B.	24					Journal of Sound and Vibration	195	Escherichia coli	1737	Friedrich-Alexander-Universität Erlangen-Nürnberg	496	Macao	35
1909	5	Steinbuchel, A.	24					Journal of Physics A Mathematical and Theoretical	191	Design	1716	University of Waterloo	495	Palestine	34
1908	3	Skelton, B.W.	24					Progress in Biomedical Optics and Imaging Proceedings of SPIE	187	Transmission electron microscopy	1713	Universitat Heidelberg	494	Albania	34
1907	1	Deb, K.	24					Proceedings of the American Control Conference	180	Cell proliferation	1711	University of Edinburgh	494	Syrian Arab Republic	34
1906	3	Wang, T.	24					International Journal of Pharmaceutics	179	Case Report	1694	Tokyo Institute of Technology	494	Bahrain	33
1905	2	Wang, Y.	24					Sensors and Actuators B Chemical	178	Prognosis	1691	Universite Catholique de Louvain	493	Sudan	33
1904	3	Ortuno, M.	24					Analytical Chemistry	178	Protein function	1686	Michigan State University	492	Panama	30
1903	2	White, A.H.	23					Journal of Power Sources	175	Drug mechanism	1684	The University of Hong Kong	490	Uganda	29
1902	2	Ciraci, S.	23					Physical Review C Nuclear Physics	174	Middle aged	1682	University of Melbourne	487	Malta	29
1901	1	Albuquerque, E.L.	23					Nuclear Instruments and Methods in Physics Research Section B Beam Interactions with Materials and Atoms	174	Structure analysis	1681	Northwestern University	485	Bolivia	27
1900	1	Giorgi, G.	23					Optics Infobase Conference Papers	172	Oxygen	1676	Universitat de ValEncia	483	Zimbabwe	26
1899	5	Engheta, N.	23					Physics of Plasmas	170	Semantics	1664	University of Sydney	482	Montenegro	25
1898	3	Poirier, D.	23					IEEE Transactions on Signal Processing	169	Cytology	1642	Hebrew University of Jerusalem	479	Trinidad and Tobago	25
1897	2	Giakoumis, E.G.	23					Proceedings IEEE International Conference on Data Mining Icdm	169	Database systems	1640	Iowa State University	478	Congo	24
1896	3	Melgani, F.	22					Analytica Chimica Acta	167	Models, Biological	1635	Charles University in Prague	472	Madagascar	23
1895	3	Buras, A.J.	22					International Journal of Hydrogen Energy	162	Thermodynamics	1635	Universite Claude Bernard Lyon 1	470	New Caledonia	23
1894	2	Wei, W.	22					IEEE International Symposium on Information Theory Proceedings	160	Mutation	1627	Seoul National University	468	Yemen	23
1889	1	Boutevin, B.	22					Coordination Chemistry Reviews	160	Theoretical study	1627	Technische Universiteit Eindhoven	467	Liechtenstein	22
1885	1	Mehta, G.	22					Aiche Annual Meeting Conference Proceedings	158	Treatment Outcome	1622	Aristoteleion Panepistimion Thessalonikis	465	Tanzania	22
1874	1	Balzarini, J.	22					BMC Bioinformatics	158	Antineoplastic agent	1617	University of Pittsburgh	465	Jamaica	21
1859	1	Chaudhuri, B.K.	22					Organic and Biomolecular Chemistry	156	Pregnancy	1615	Alcatel-Lucent Bell Labs	464	Gabon	21
1855	1	Wengler, T.	22					IEEE International Conference on Communications	156	Research	1614	Universita degli Studi di Bari	464	Brunei Darussalam	19
1842	2	Ulloa, S.E.	22					Soft Matter	155	Adsorption	1609	Danmarks Tekniske Universitet	463	Paraguay	19
		Momparler, R.L.	22					ACS Symposium Series	152	Three dimensional	1604	Universita degli Studi di Pavia	462	Botswana	18
		Lakshmanan, M.	22					Accounts of Chemical Research	151	Europe	1604	Universitat Wien	462	French Polynesia	17
		Siegbahn, P.E.M.	22					BMC Genomics	151	Computer software	1570	Technische Universitat Wien	460	Mongolia	17
		Hernandez-Espinosa, C.	21					Science	146	Fluorescence	1562	Universitat Politecnica de Catalunya	458	Mali	16
		Baiker, A.	21					Journal of Immunology	146	Short survey	1559	University of Queensland	458	Guadeloupe	15
		Fernandez-Redondo, M.	21					BMJ Case Reports	145	Thin films	1555	Tohoku University	457	Papua New Guinea	13
		Ellis, N.	21					Journal of Neurochemistry	142	Algorithm	1550	Universidad de Sevilla	454	Rwanda	13
		Aguilar-Ruiz, J.S.	21					Proceedings of the ACM SIGKDD International Conference on Knowledge Discovery and Data Mining	140	Computer assisted tomography	1550	Aalto University	451	Swaziland	13
		Fortuna, L.	21					Current Medicinal Chemistry	139	Phylogeny	1549	Chalmers Tekniska Hogskola	447	French Guiana	13
		Mansour, T.	20					ACS Nano	138	Nuclear magnetic resonance imaging	1545	Arizona State University	443	Zambia	13
		Nisati, A.	20					Cancer Research	137	Learning systems	1537	Universite Montpellier 2 Sciences et Techniques	443	Niger	12
		Huang, W.	20					Journal of the Chemical Society Dalton Transactions	129	Signal processing	1536	Indiana University	442	Fiji	11
		Tsallis, C.	20					Chemical Society Reviews	128	Mechanical properties	1535	Fudan University	441	North Korea	10
		Angell, C.A.	19					Journal of Virology	127	Neural networks	1533	Universita degli Studi di Palermo	439	Cambodia	10
		Baraldi, P.G.	19					Cancer	127	Antineoplastic Agents	1531	Australian National University	438	Mozambique	10
		Desideri, U.	19					Journal of Ethnopharmacology	125	Probability	1531	University of Southampton	436	Togo	9
		Witten, E.	19					Molecules	124	Hydrogen	1527	Chinese University of Hong Kong	435	Burundi	9
		Masiero, A.	19					Blood	119	Histopathology	1519	Universite de Geneve	435	El Salvador	8
		Van Der Aalst, W.M.P.	19					IEEE Nuclear Science Symposium Conference Record	119	Quantum theory	1518	Universitat Bonn	434	Malawi	8
		Bovik, A.C.	19					Advanced Functional Materials	117	Students	1514	University of New South Wales UNSW Australia	434	Myanmar	8
		Howard, J.A.K.	18					Nano Letters	116	Comparative Study	1512	Johns Hopkins University	433	Kyrgyzstan	7
		Chung, T.S.	18					Nanoscale	112	Cells, Cultured	1505	University of Bristol	431	Guatemala	7
		Ratner, M.A.	18					Conference Proceedings Annual International Conference of the IEEE Engineering in Medicine and Biology Society IEEE Engineering in Medicine and Biology Society Conference	111	Follow up	1504	Universite de Strasbourg	430	Tajikistan	7
		Seideman, T.	17					Bioresource Technology	102	Chemical reaction	1498	National Cheng Kung University	429	Dominican Republic	6
		Duch, W.	17					Plant Physiology	93	Child, Preschool	1488	Universite Paris 7- Denis Diderot	424	Monaco	6
		Shekhar, S.	17					Journal of the Optical Society of America B Optical Physics	80	Cell Line	1482	Wageningen University and Research Centre	422	Faroe Islands	6
		Teixeira, J.A.	17					Journal of the Optical Society of America A Optics and Image Science and Vision	79	Computational complexity	1469	Universitat Stuttgart	422	Laos	5
		Liu, X.	17					Acta Oto Laryngologica	60	Signal Transduction	1461	Universite Libre de Bruxelles	417	Guam	5
		Hao, J.	16					Scientific World Journal	52	Calcium	1459	Universite Laval	417	Martinique	5
		Knoll, W.	16					Project Muse 4	52	Crystallization	1457	The University of North Carolina at Chapel Hill	409	Central African Republic	5
		Tarem, S.	16					Drug Development and Industrial Pharmacy	44	Computational methods	1435	Universidad de Granada	409	Nicaragua	5
		Undefined	1020					Undefined	1653	Education	1434	North Carolina State University	406	Namibia	5
