# Supplementary material for: A surge of p-values between 0.041 and 0.049 in recent decades (but negative results are increasing rapidly too)
Source: PeerJ. 2015 Jan 22;3:e733. doi: 10.7717/peerj.733 (PMC4312079; doi:10.7717/peerj.733)
Supplement: Supplemental Information [file peerj-03-733-s007.zip › Supplementary material/Searches_15_nov_2014/074.csv]

Scopus refine results values
Your query : (ABS(neutral))
Number of results : 287377
YEAR		AUTHOR NAME		SUBJECT AREA		DOCUMENT TYPE		SOURCE TITLE		KEYWORD		AFFILIATION		COUNTRY		SOURCE TYPE		LANGUAGE
2015	120	Schwarz, H.	151	Agricultural and Biological Sciences	24512	Article	241624	Journal of the American Chemical Society	3833	Article	87008	University of Wisconsin Madison	2125	United States	88983	Journals	263624	English	270256
2014	12627	Banerjee, S.	142	Arts and Humanities	3122	Conference Paper	25639	Journal of Chemical Physics	2939	Priority journal	40670	UC Berkeley	1989	Germany	23815	Conference Proceedings	17382	Chinese	4808
2013	15406	Wurz, P.	138	Biochemistry, Genetics and Molecular Biology	52183	Review	7809	Inorganic Chemistry	2415	Human	39628	University of Tokyo	1919	China	22083	Book Series	3335	German	2402
2012	15016	McComas, D.J.	133	Business, Management and Accounting	2208	Article in Press	1549	Astrophysical Journal	2377	Humans	28141	Kyoto University	1837	Japan	21000	Trade Publications	1758	Russian	1634
2011	14604	Schroder, D.	128	Chemical Engineering	15559	Book Chapter	844	Biochemistry	2160	Nonhuman	27420	CNRS Centre National de la Recherche Scientifique	1807	United Kingdom	20888	Books	1214	French	1304
2010	13363	Burrell, K.H.	125	Chemistry	64460	Short Survey	421	Journal of Biological Chemistry	2062	Male	27271	Massachusetts Institute of Technology	1804	France	16324	Reports	62	Japanese	1190
2009	12958	Eigen, G.	122	Computer Science	8022	Conference Review	359	Journal of Physical Chemistry A	1846	Controlled study	27032	Russian Academy of Sciences	1721	Canada	12530	Undefined	2	Portuguese	1131
2008	12263	Osakabe, M.	122	Decision Sciences	1583	Letter	249	Physical Review Letters	1665	Female	24256	University of California, Los Angeles	1572	Italy	10824			Spanish	710
2007	11762	Kaneko, O.	119	Dentistry	819	Note	239	Physical Review D	1455	Animal	18250	University Michigan Ann Arbor	1454	India	9552			Polish	302
2006	10930	Takeiri, Y.	115	Earth and Planetary Sciences	19515	Book	187	Journal of Applied Physics	1439	Adult	17801	University of Oxford	1365	Spain	9193			Italian	222
2005	10417	Ida, K.	115	Economics, Econometrics and Finance	2835	Report	64	Physical Review D Particles Fields Gravitation and Cosmology	1432	Animals	17754	University of Toronto	1353	Russian Federation	8731			Korean	141
2004	9275	Stugu, B.	111	Energy	7083	Business Article	51	Organometallics	1354	Unclassified drug	13915	University of Maryland	1322	Australia	6981			Czech	127
2003	8556	Gabathuler, E.	110	Engineering	33315	Editorial	39	Journal of Physical Chemistry	1290	PH	12520	UCL	1319	Netherlands	6520			Turkish	118
2002	8093	Mark, T.D.	110	Environmental Science	13595	Abstract Report	18	Chemical Physics Letters	1210	Hydrogen-Ion Concentration	11964	Ohio State University	1257	Switzerland	5747			Dutch	78
2001	7846	Hawkes, C.M.	109	Health Professions	2359	Erratum	6	Journal of Physical Chemistry B	1200	Chemistry	10146	Osaka University	1251	Sweden	5332			Hungarian	76
2000	7744	Chen, A.	108	Immunology and Microbiology	7415	Patent	2	Review of Scientific Instruments	1115	Metabolism	8736	Cornell University	1241	Brazil	4810			Croatian	64
1999	7638	Watson, A.T.	107	Materials Science	26464	Undefined	8277	Journal of Chromatography A	1114	Support, Non-U.S. Gov't	8631	Universite Paris-Sud XI	1234	South Korea	4574			Ukrainian	55
1998	7471	Mitchell, D.G.	106	Mathematics	9158			Journal of Organometallic Chemistry	1104	Animal experiment	8371	University of Cambridge	1226	Poland	4191			Serbian	54
1997	7485	Schaefer, H.F.	105	Medicine	39074			Astronomy and Astrophysics	1104	Rat	8184	Pennsylvania State University	1213	Belgium	3640			Slovak	54
1996	7103	Reiter, D.	104	Multidisciplinary	2670			Analytical Chemistry	1102	Rats	8171	University of Colorado at Boulder	1206	Israel	3110			Norwegian	31
1995	5351	Samukawa, S.	103	Neuroscience	8509			Physical Review B Condensed Matter and Materials Physics	1097	Kinetics	8085	Imperial College London	1203	Taiwan	3045			Romanian	31
1994	4906	Barlow, R.J.	102	Nursing	1198			Journal of Organic Chemistry	1094	Animal cell	7535	University of Florida	1196	Finland	2843			Slovene	29
1993	4825	Lees, J.P.	101	Pharmacology, Toxicology and Pharmaceutics	10866			Journal of Geophysical Research Space Physics	1082	Methodology	6942	University of Washington Seattle	1185	Denmark	2478			Lithuanian	28
1992	4609	Gary, J.W.	100	Physics and Astronomy	63796			Aip Conference Proceedings	1071	Support, U.S. Gov't, P.H.S.	6604	University of California, San Diego	1178	Austria	2430			Swedish	28
1991	4392	Margoni, M.	100	Psychology	10487			Inorganica Chimica Acta	1063	Human cell	6495	Nagoya University	1141	Czech Republic	1879			Danish	26
1990	4169	Wu, S.L.	100	Social Sciences	7829			Proceedings of SPIE the International Society for Optical Engineering	1030	In vitro study	6416	Stanford University	1135	Mexico	1870			Bulgarian	25
1989	3940	Julve, M.	100	Veterinary	3127			Nuclear Fusion	1010	Chemical structure	6351	University of Texas at Austin	1131	Turkey	1818			Persian	24
1988	3565	Mallik, U.	100	Undefined	2423			Physics Letters Section B Nuclear Elementary Particle and High Energy Physics	983	Normal human	6274	University of Minnesota Twin Cities	1124	Greece	1813			Finnish	15
1987	3477	Jawahery, A.	99					Physics of Plasmas	976	Middle Aged	5766	European Organization for Nuclear Research	1123	Norway	1768			Bosnian	10
1986	3400	Contri, R.	98					Plos One	960	Mass spectrometry	5565	Oak Ridge National Laboratory	1097	Portugal	1743			Hebrew	7
1985	3367	Morita, S.	98					Proceedings of the National Academy of Sciences of the United States of America	921	Physiology	5533	Universidade de Sao Paulo - USP	1096	Iran	1689			Afrikaans	6
1984	3363	Adye, T.	97					Physical Review	836	Clinical article	5481	University of Arizona	1096	Argentina	1511			Estonian	6
1983	2974	Barabash, S.	96					Animal Feed Science and Technology	832	Animalia	5468	University of Chicago	1090	Hungary	1498			Arabic	5
1982	2724	Ford, W.T.	95					Physical Review B	828	Molecular Sequence Data	5374	University of Manchester	1087	New Zealand	1345			Greek	5
1981	2527	Lloret, F.	95					Langmuir	820	Mice	5336	The University of British Columbia	1087	Ukraine	1252			Thai	3
1980	2272	Golubev, V.B.	95					Journal of the Chemical Society Dalton Transactions	819	Animal tissue	5323	Universita degli Studi di Roma La Sapienza	1061	South Africa	1219			Azerbaidzhani	2
1979	2590	Serednyakov, S.I.	94					Journal of Nuclear Materials	815	Aged	5062	Columbia University in the City of New York	1060	Egypt	1178			Malay	2
1978	2282	Sciacca, C.	94					Physical Review A Atomic Molecular and Optical Physics	811	Computer simulation	5036	California Institute of Technology	1051	Ireland	1071			Georgian	1
1977	2241	Taylor, G.	94					Monthly Notices of the Royal Astronomical Society	777	Adolescent	5023	Los Alamos National Laboratory	1049	Hong Kong	1052			Catalan	1
1976	2229	Groebner, R.J.	94					Dalton Transactions	760	Mouse	5022	Consiglio Nazionale delle Ricerche	1038	Singapore	1027			Icelandic	1
1975	2159	Smith, J.G.	93					Chemistry A European Journal	752	Human experiment	4918	UC Davis	1036	Chile	917
1974	2014	Seiden, A.	93					Polyhedron	734	Review	4856	Tohoku University	1025	Romania	868
1973	1823	Simonetto, F.	93					Journal of Electroanalytical Chemistry	724	Emotion	4768	University of Alberta	1024	Bulgaria	736
1972	1248	Roney, J.M.	93					Applied Physics Letters	724	Water	4719	Harvard University	1018	Slovakia	704
1971	1161	Tsumori, K.	93					Physical Chemistry Chemical Physics	723	Ions	4650	Yale University	1014	Malaysia	696
1970	1163	Zichichi, A.	93					Physical Review A	717	Temperature	4579	Universite Pierre et Marie Curie	987	Slovenia	624
1969	1033	Cowan, G.	92					Journal of Dairy Science	697	Synthesis	4577	VA Medical Center	983	Saudi Arabia	580
1968	844	Alam, M.S.	92					Advances in Space Research	694	Enzyme activity	4402	Universita degli Studi di Padova	972	Croatia	563
1967	767	Kowalewski, R.	92					Biochemical and Biophysical Research Communications	666	Mathematical models	4317	Johns Hopkins University	939	Russia	562
1966	605	Meyer, W.T.	92					Journal of Agricultural and Food Chemistry	656	Time Factors	4312	University of Pennsylvania	938	Thailand	560
1965	481	Gamba, D.	92					Planetary and Space Science	645	Theoretical study	4254	Moskovskij Gosudarstvennyj Universitet	925	Pakistan	459
1964	433	Roques, B.P.	92					Electrochimica Acta	639	Major clinical study	4071	Lunds Universitet	912	Algeria	410
1963	377	Motojima, O.	92					Archives of Biochemistry and Biophysics	629	Adsorption	4042	McGill University	901	Colombia	403
1962	310	Biasini, M.	91					Physics Letters B	626	Catalysis	3969	Eidgenossische Technische Hochschule Zurich	901	Nigeria	344
1961	324	Viggiano, A.A.	91					Plasma Physics and Controlled Fusion	613	Drug effect	3963	Princeton Plasma Physics Laboratory	900	Yugoslavia	338
1960	210	Yamada, H.	90					Nature	606	Comparative study	3957	Texas A and M University	897	Serbia	310
1959	213	Grosdidier, G.	89					Biochemical Journal	605	Amino Acid Sequence	3946	Universitat Bonn	892	Tunisia	304
1958	211	Sharma, V.	89					Tetrahedron Letters	602	Oxidation	3891	Princeton University	886	Morocco	278
1957	177	Kagan, H.	88					Journal of Physics B Atomic Molecular and Optical Physics	576	Ionization	3766	Helsingin Yliopisto	878	Venezuela	270
1956	144	Lafferty, G.D.	88					Synthetic Metals	561	Lipids	3766	Kyushu University	864	Belarus	260
1955	141	Lankford, A.J.	87					Macromolecules	558	PH effects	3717	Argonne National Laboratory	860	Puerto Rico	221
1954	124	Kirkby, D.	87					Revista Brasileira De Zootecnia	555	Cattle	3653	Chinese Academy of Sciences	852	Estonia	215
1953	130	Lista, L.	87					Environmental Science and Technology	540	Hydrogen	3634	Istituto Nazionale Di Fisica Nucleare, Frascati	849	Lithuania	203
1952	118	Davier, M.	87					International Journal of Mass Spectrometry	531	Genetics	3628	Lawrence Livermore National Laboratory	836	Indonesia	187
1951	97	Torrence, E.	86					Genetics	530	Oxygen	3611	Michigan State University	836	Viet Nam	186
1950	94	Anon,	85					Physics of Fluids	527	DNA	3604	Alma Mater Studiorum Universita di Bologna	835	Armenia	179
1949	64	Bartoldus, R.	85					Analytica Chimica Acta	525	Emotions	3592	NASA Goddard Space Flight Center	832	Cuba	172
1948	64	Inoue, T.	85					European Journal of Inorganic Chemistry	520	Crystal structure	3512	Universitat Heidelberg	825	Bangladesh	163
1947	42	Rosenberg, E.I.	85					European Journal of Biochemistry	511	Proteins	3488	University of Sydney	810	United Arab Emirates	151
1946	37	Golob, B.	85					Surface Science	511	Models, Molecular	3408	Ludwig-Maximilians-Universitat Munchen	801	Jordan	150
1945	22	Kass, R.	84					Journal of the Chemical Society Perkin Transactions 2	510	Hydrolysis	3392	Universitat de Barcelona	798	Iceland	149
1944	20	Morii, M.	84					Geophysical Research Letters	504	Thermodynamics	3262	UC Irvine	798	Georgia	149
1943	31	Passaggio, S.	84					Analytical Biochemistry	497	Brain	3171	Tokyo Institute of Technology	788	Cyprus	147
1942	40	Prell, S.	84					Journal of Molecular Structure THEOCHEM	487	Lipid	3155	Northwestern University	778	Kuwait	144
1941	37	Dallapiccola, C.	83					Journal of Atmospheric and Terrestrial Physics	480	Molecular dynamics	3138	CEA Saclay	778	Latvia	141
1940	42	Calderini, G.	83					Journal of Physics D Applied Physics	479	Young Adult	3125	Purdue University	777	Czechoslovakia	140
1939	50	Martinez, M.	83					Journal of Molecular Biology	478	Plasmas	3121	Technische Universitat Munchen	776	Uzbekistan	123
1938	50	Kozanecki, W.	83					Lecture Notes in Computer Science Including Subseries Lecture Notes in Artificial Intelligence and Lecture Notes in Bioinformatics	478	Amino acid	3078	Tsinghua University	776	Kenya	118
1937	39	Lanceri, L.	83					Journal of Colloid and Interface Science	470	Comparative Study	3061	University of Melbourne	764	Ethiopia	117
1936	42	Vitale, L.	82					Chemical Physics	467	Amino Acids	3029	University of Illinois	761	Philippines	114
1935	33	Allison, J.	82					Journal of the American Society for Mass Spectrometry	462	High performance liquid chromatography	2958	University of California, Santa Barbara	760	Moldova	109
1934	26	Raven, G.	82					Tetrahedron	455	Mutation	2937	Iowa State University	759	Uruguay	108
1933	33	Meyer, J.	82					Advanced Materials Research	450	Solutions	2924	Max-Planck-Institut fur Plasmaphysik	756	Kazakhstan	101
1932	28	Lutz, A.M.	82					Chemical Communications	448	Liver	2905	University of Illinois at Urbana-Champaign	737	Germany (Democratic Republic, DDR)	94
1931	35	Touramanis, C.	82					Electrophoresis	447	Electrochemistry	2874	Hokkaido University	734	Lebanon	89
1930	37	Basile, M.	82					Journal of Physics Conference Series	445	Ligands	2871	Japan Atomic Energy Agency	727	Peru	77
1929	39	Kinoshita, K.	81					Journal of High Energy Physics	442	Synthesis (chemical)	2870	Forschungszentrum Jülich FZJ	722	Tanzania	75
1928	28	Hebbeker, T.	81					Fusion Engineering and Design	441	Complex formation	2838	Indiana University	716	Azerbaijan	70
1927	31	Anulli, F.	81					Materials Research Society Symposium Proceedings	433	Fluorescence	2806	University of Pittsburgh	712	Cameroon	69
1926	30	Piccolo, M.	80					Journal of the Electrochemical Society	414	Attention	2805	Universitat de ValEncia	702	Costa Rica	65
1925	21	Monge, M.R.	80					Rapid Communications in Mass Spectrometry	413	Carbon	2791	King's College London	700	Macedonia	65
1924	14	Frey, R.	80					Carbohydrate Research	413	Animal model	2760	University of California, Riverside	700	Ecuador	62
1923	12	Posocco, M.	80					Boundary Layer Meteorology	407	Molecular Structure	2758	Zhejiang University	689	Oman	60
1922	26	Bozzi, C.	79					Nuclear Physics B Proceedings Supplements	404	Nucleotide sequence	2686	Katholieke Universiteit Leuven	689	Ghana	58
1921	12	Sinev, N.B.	79					Journal of Physical Chemistry C	401	Conference paper	2665	Uppsala Universitet	686	Luxembourg	58
1920	13	Finocchiaro, G.	79					Journal of Molecular Structure	400	Electrons	2634	University of Edinburgh	685	Syrian Arab Republic	57
1919	9	Schumm, B.A.	79					Biophysical Journal	395	Chemical reaction	2633	Universitat Bochum	684	Qatar	56
1918	4	Soffer, A.	78					Nuclear Physics Section B	385	Calcium	2622	Universite de Montreal	684	Zimbabwe	55
1917	7	Lepeltier, V.	78					Applied Surface Science	379	Cell culture	2616	Brookhaven National Laboratory	683	Sri Lanka	54
1916	9	Sciolla, G.	78					Science	375	Solubility	2604	Universita degli Studi di Milano	682	Panama	46
1915	14	Olsen, J.	77					Journal of Lipid Research	373	Cells, Cultured	2600	University of Virginia	679	Sudan	36
1914	15	Patel, P.M.	77					Acta Crystallographica Section E Structure Reports Online	370	Oxidation-Reduction	2598	Stony Brook University State University of New York	669	Senegal	36
1913	3	Wilson, F.F.	77					IEEE Transactions on Plasma Science	368	Phospholipids	2595	Naval Research Laboratory	666	Iraq	34
1912	7	Ocariz, J.	77					Angewandte Chemie International Edition	367	Nitrogen	2588	Weizmann Institute of Science Israel	659	Jamaica	34
1911	7	Crawley, H.B.	77					International Journal of Mass Spectrometry and Ion Processes	360	Clinical trial	2568	Lawrence Berkeley National Laboratory	653	Botswana	30
1910	4	Palano, A.	77					Journal of the Physical Society of Japan	353	Molecular weight	2565	National Institute of Standards and Technology	639	Nepal	30
1909	4	Dasu, S.	77					Lipids	352	Glucose	2565	Peking University	638	Yemen	28
1908	4	Izen, J.M.	76					Molecular Ecology	342	Cell Line	2564	The University of Georgia	638	Bosnia and Herzegovina	28
1907	2	Cochran, J.	76					Journal of the Chemical Society Resumed	334	Cholesterol	2560	University of Southampton	633	Burkina Faso	28
1906	4	Koch, H.	76					Talanta	334	Nuclear magnetic resonance spectroscopy	2550	Tel Aviv University	626	Mauritius	27
1904	1	Taras, P.	76					FEBS Letters	332	Chromatography, High Pressure Liquid	2541	Inserm	621	Mongolia	26
1903	1	Stocchi, A.	76					Spine	326	Polymers	2532	University of Iowa	621	Montenegro	25
1902	1	Karyotakis, Y.	76					Phytochemistry	323	Bacteria (microorganisms)	2496	Hebrew University of Jerusalem	619	Trinidad and Tobago	25
1878	1	Browder, T.E.	75					Astronomical Journal	322	Task performance	2489	University of California, San Francisco	619	Palestine	24
1842	1	Albert, J.	75					Journal of Personality and Social Psychology	322	Structure analysis	2459	Freie Universitat Berlin	619	Fiji	23
		Shen, B.C.	75					Water Research	312	Child	2442	The University of North Carolina at Chapel Hill	617	Libyan Arab Jamahiriya	22
		Forti, F.	75					Solid State Communications	304	Copper	2436	University of Tsukuba	613	Cote d'Ivoire	21
		Tisserand, V.	75					Journal of Mass Spectrometry	304	Molecular Weight	2427	Rutherford Appleton Laboratory	612	Namibia	20
		Martinez-Vidal, F.	75					Journal of Medicinal Chemistry	303	Hydrophobicity	2425	Rheinisch-Westfalische Technische Hochschule Aachen	611	Bolivia	19
		Sokoloff, M.D.	75					Molecular Biology and Evolution	301	Reaction analysis	2402	University of Southern California	608	Uganda	19
		Ferroni, F.	75					Brain Research	298	Positive ions	2399	University of Sheffield	605	Macao	18
		Honscheid, K.	75					Spectrochimica Acta Part A Molecular and Biomolecular Spectroscopy	295	Protein	2392	University of Birmingham	603	Mali	16
		Morandin, M.	75					Food Chemistry	295	Binding Sites	2365	University of Utah	602	Malta	15
		Lusiani, A.	74					Chemosphere	295	Base Sequence	2346	Westfalische Wilhelms-Universitat Munster	600	Congo	13
		Carpinelli, M.	74					Cognition and Emotion	294	Protein Conformation	2339	Julius-Maximilians-Universitat Wurzburg	600	Madagascar	12
		Giorgi, M.A.	74					Carbohydrate Polymers	289	Chemical analysis	2328	University of Bristol	600	Guadeloupe	12
		Ferrarotto, F.	74					European Physical Journal C	285	Escherichia coli	2328	Boston University	597	Zambia	11
		Lockman, W.S.	73					Icarus	273	Sodium	2317	National Taiwan University	594	Albania	11
		Stroili, R.	73					Journal of Hazardous Materials	272	Amino acid sequence	2311	Seoul National University	592	Bahrain	11
		Gritsan, A.V.	73					Bba Biomembranes	271	Protein expression	2310	Universitat Hamburg	591	North Korea	10
		Yeche, C.	73					Journal of Neurochemistry	270	Enzymology	2288	University of New South Wales UNSW Australia	585	French Polynesia	10
		Franek, B.	73					International Journal of Pharmaceutics	261	Hydrogen bond	2233	National Institutes of Natural Sciences - National Institute for Fusion Science	583	Nicaragua	10
		Peters, K.	73					Applied and Environmental Microbiology	261	Aqueous solution	2229	University of Notre Dame	583	Malawi	10
		Schneider, R.	73					IEEE International Conference on Plasma Science	258	Acidity	2226	Uniwersytet Warszawski	582	Guatemala	10
		Campagnari, C.	73					Neuroimage	256	Negative ions	2225	Wageningen University and Research Centre	581	Swaziland	9
		Roudeau, P.	73					Zeitschrift Fur Anorganische Und Allgemeine Chemie	254	Genetic variability	2222	University of Science and Technology of China	578	Liechtenstein	9
		Schune, M.H.	73					Cancer Research	248	Density functional theory	2210	Virginia Polytechnic Institute and State University	578	Laos	9
		Mir, L.M.	72					Zeitschrift Fur Physik C Particles and Fields	246	Cytology	2208	Universite de Geneve	577	Honduras	9
		Neal, H.A.	72					Journal of Virology	237	Complexation	2200	Charles University in Prague	576	Samoa	9
		Batignani, G.	72					Analyst	233	Radioisotope	2188	University of Liverpool	576	Brunei Darussalam	9
		Hill, J.C.	72					Nuclear Instruments and Methods in Physics Research Section A Accelerators Spectrometers Detectors and Associated Equipment	229	Amino acids	2162	Rutgers, The State University of New Jersey	576	Benin	9
		Clark, P.J.	72					Journal of Membrane Science	228	Human tissue	2156	Australian National University	573	Barbados	9
		Khan, A.	72					Space Science Reviews	220	Analysis of Variance	2128	University of Queensland	564	Papua New Guinea	8
		Kerth, L.T.	72					Journal of Immunology	220	Atoms	2123	Utrecht University	559	Gabon	7
		Strom, D.	71					Chemistry of Materials	219	Magnetic Resonance Spectroscopy	2113	Universita degli Studi di Torino	559	Gambia	7
		Harrison, P.F.	71					Physical Review C Nuclear Physics	216	Dissociation	2111	Duke University	554	Rwanda	7
		Luth, V.	71					Journal of Inorganic Biochemistry	215	Alkalinity	2110	General Atomics	554	Niger	6
		Fuselier, S.A.	71					Bioresource Technology	193	Reaction Time	2109	Universiteit Gent	554	French Guiana	6
		Kang, J.H.	70					Psychopharmacology	187	Peptides	2108	Johannes Gutenberg Universitat Mainz	550	Kyrgyzstan	6
		Brau, J.	70					Chemical Research in Toxicology	173	Phospholipid	2102	University of Amsterdam	548	Myanmar	6
		Robertson, S.H.	70					Rsc Advances	171	X ray diffraction	2094	Western University	548	Cambodia	6
		Schneider, O.	70					Journal of Neuroscience	169	Infrared spectroscopy	2078	Universidad Autonoma de Madrid	548	Bermuda	5
		Su, D.	70					Journal of Controlled Release	168	Rabbits	2074	University of Glasgow	546	Paraguay	5
		Choi, Y.	70					Biotechnic and Histochemistry	168	Photic Stimulation	2054	Universitat Freiburg im Breisgau	544	Mozambique	5
		Vasseur, G.	70					Biological Psychiatry	165	Protons	2050	North Carolina State University	543	Greenland	5
		Wicke, D.	69					Journal of Clinical Investigation	164	Affect	2050	Universite Claude Bernard Lyon 1	543	Monaco	5
		Fiedler, F.	69					Blood	120	Proton transport	2048	Universidad Nacional Autonoma de Mexico	541	Tajikistan	5
		Mohanty, G.B.	69					International Journal of Radiation Biology	119	Protein Binding	2039	Ecole Polytechnique	534	New Caledonia	5
		Lou, X.C.	69					Drug Development and Industrial Pharmacy	66	Zinc	2035	Harvard Medical School	532	Burundi	4
		Undefined	883					Undefined	1311	Biomechanics	2033	University of Leeds	531	Djibouti	4
