# Supplementary material for: A surge of p-values between 0.041 and 0.049 in recent decades (but negative results are increasing rapidly too)
Source: PeerJ. 2015 Jan 22;3:e733. doi: 10.7717/peerj.733 (PMC4312079; doi:10.7717/peerj.733)
Supplement: Supplemental Information [file peerj-03-733-s007.zip › Supplementary material/Searches_15_nov_2014/075.csv]

Scopus refine results values
Your query : (ABS(positive))
Number of results : 1663234
YEAR		AUTHOR NAME		SUBJECT AREA		DOCUMENT TYPE		SOURCE TITLE		KEYWORD		AFFILIATION		COUNTRY		SOURCE TYPE		LANGUAGE
2104	1	Li, W.	475	Agricultural and Biological Sciences	129679	Article	1412519	Plos One	9435	Article	873411	VA Medical Center	11022	United States	452585	Journals	1569825	English	1474523
2015	650	Anon,	338	Arts and Humanities	15458	Conference Paper	102153	Journal of Clinical Microbiology	7334	Human	765371	University of Toronto	7435	China	125775	Conference Proceedings	60861	Chinese	52837
2014	94826	Liu, W.	306	Biochemistry, Genetics and Molecular Biology	281302	Review	78428	Lecture Notes in Computer Science Including Subseries Lecture Notes in Artificial Intelligence and Lecture Notes in Bioinformatics	4608	Humans	535794	Universidade de Sao Paulo - USP	6971	Japan	121945	Book Series	17523	German	26858
2013	114896	Kohno, S.	299	Business, Management and Accounting	32948	Article in Press	15738	Journal of Biological Chemistry	4605	Female	531328	University of Washington Seattle	6439	United Kingdom	112114	Books	7551	Japanese	21362
2012	107250	Sasano, H.	283	Chemical Engineering	30680	Book Chapter	5608	Cancer	4561	Male	497562	University of California, San Francisco	6404	Germany	103134	Trade Publications	7117	French	18951
2011	100882	Wang, Y.	283	Chemistry	71546	Short Survey	3973	Proceedings of the National Academy of Sciences of the United States of America	4111	Priority journal	458086	UCL	5865	Italy	67016	Reports	103	Spanish	18145
2010	91980	Sugimachi, K.	275	Computer Science	53220	Note	2191	Proceedings of SPIE the International Society for Optical Engineering	3925	Adult	418898	University of Tokyo	5763	France	66476	Undefined	254	Russian	10500
2009	85088	Chen, W.	254	Decision Sciences	12010	Book	853	Journal of Immunology	3924	Controlled study	370198	The University of British Columbia	5589	Canada	61839			Portuguese	8908
2008	79813	Epstein, J.I.	248	Dentistry	11365	Letter	820	Blood	3585	Major clinical study	234410	Kyoto University	5526	Spain	44257			Italian	7385
2007	74390	Zhang, W.	234	Earth and Planetary Sciences	50719	Editorial	583	Cancer Research	3475	Nonhuman	233624	Inserm	5466	Australia	42857			Polish	6385
2006	68331	Wang, W.	232	Economics, Econometrics and Finance	27518	Conference Review	480	Journal of Applied Physics	3141	Aged	222587	Harvard Medical School	5266	India	42753			Turkish	4013
2005	63665	Wang, T.	230	Energy	14812	Business Article	144	International Journal of Cancer	3139	Middle Aged	218087	University of California, Los Angeles	5203	Netherlands	41663			Czech	3212
2004	56084	Meijer, C.J.L.M.	225	Engineering	111071	Report	112	Brain Research	3138	Animals	167624	University of Minnesota Twin Cities	5063	Brazil	30719			Korean	2313
2003	51974	Hortobagyi, G.N.	221	Environmental Science	68388	Erratum	59	Journal of Virology	2574	Adolescent	137795	The University of North Carolina at Chapel Hill	5033	Sweden	30202			Dutch	2065
2002	47716	Kimura, H.	221	Health Professions	30580	Abstract Report	52	Chest	2486	Clinical article	125898	Universita degli Studi di Roma La Sapienza	4994	South Korea	28889			Croatian	1453
2001	45575	Shek, D.T.L.	220	Immunology and Microbiology	139566	Dissertation	4	Journal of Urology	2464	Animal	112386	University of Wisconsin Madison	4961	Switzerland	25198			Hungarian	1284
2000	44716	Medeiros, L.J.	220	Materials Science	48986	Patent	4	Journal of the American Chemical Society	2457	Immunohistochemistry	98220	Ohio State University	4765	Turkey	22271			Slovak	1036
1999	42729	Maehara, Y.	219	Mathematics	76000	Undefined	39513	Journal of Medical Virology	2421	Child	94419	Massachusetts General Hospital	4752	Taiwan	21206			Serbian	1020
1998	41927	Wang, W.	214	Medicine	793760			Journal of Infectious Diseases	2366	Human tissue	93701	University of Texas M. D. Anderson Cancer Center	4725	Poland	19827			Bulgarian	904
1997	40927	Raoult, D.	212	Multidisciplinary	10938			Anticancer Research	2326	Unclassified drug	90217	University Michigan Ann Arbor	4683	Belgium	19789			Danish	874
1996	39187	Nakanuma, Y.	207	Neuroscience	72341			British Journal of Cancer	2280	Human cell	89125	UC Davis	4675	Russian Federation	16068			Romanian	683
1995	30398	Mori, M.	206	Nursing	28027			American Journal of Obstetrics and Gynecology	2181	Animal experiment	86890	UC Berkeley	4663	Denmark	15891			Norwegian	568
1994	28906	Klein, G.	203	Pharmacology, Toxicology and Pharmaceutics	66113			Journal of Chemical Physics	2170	Methodology	70822	Peking University	4622	Israel	15600			Persian	423
1993	26121	Jones, R.N.	201	Physics and Astronomy	92570			Applied and Environmental Microbiology	2142	Protein expression	66659	King's College London	4608	Finland	15352			Ukrainian	423
1992	24045	Li, F.	198	Psychology	70016			Neuroscience	2126	Review	66232	Ludwig-Maximilians-Universitat Munchen	4607	Iran	15091			Lithuanian	390
1991	22452	Wang, F.	195	Social Sciences	85272			World Journal of Gastroenterology	2111	Aged, 80 and over	64548	University of Florida	4592	Austria	14414			Greek	349
1990	20786	Miettinen, M.	195	Veterinary	33751			Chinese Journal of Clinical Rehabilitation	2109	Support, Non-U.S. Gov't	64547	Mayo Clinic	4569	Norway	12785			Hebrew	318
1989	19633	Schumann, P.	190	Undefined	24345			Biochemical and Biophysical Research Communications	2106	Animal cell	64250	University of Pennsylvania	4456	Greece	11406			Slovene	309
1988	16821	Quinn, T.C.	188					American Journal of Clinical Pathology	2103	Case report	64020	Universita degli Studi di Milano	4416	South Africa	10273			Swedish	289
1987	15016	Li, P.	187					Journal of Clinical Endocrinology and Metabolism	2099	Animal tissue	63817	Karolinska Institutet	4401	Czech Republic	9921			Arabic	268
1986	14245	Wang, Y.	187					Clinical Cancer Research	2085	Middle aged	60821	University of Cambridge	4359	Hong Kong	9335			Bosnian	137
1985	14801	Dowsett, M.	180					Biochemistry	2037	Rat	60396	University of Sydney	4338	Mexico	9065			Finnish	126
1984	13150	Nakamura, S.	180					Antimicrobial Agents and Chemotherapy	2019	Mice	60346	University of California, San Diego	4333	New Zealand	7830			Afrikaans	101
1983	11599	Zhang, W.	179					Physical Review B Condensed Matter and Materials Physics	2013	Mouse	59138	University of Oxford	4326	Portugal	7717			Estonian	58
1982	10823	Ohtsuki, Y.	178					Journal of Bacteriology	1984	Rats	56245	Kyushu University	4323	Argentina	7475			Catalan	58
1981	10689	Chen, D.S.	176					Journal of Clinical Pathology	1976	Metabolism	55565	CNRS Centre National de la Recherche Scientifique	4193	Egypt	7317			Thai	51
1980	10207	Ellis, I.O.	176					Human Pathology	1942	Clinical trial	54961	National Cancer Institute	4177	Hungary	7180			Azerbaidzhani	43
1979	9988	Yang, L.	174					Infection and Immunity	1936	Sensitivity and Specificity	54925	University of Melbourne	4164	Malaysia	6838			Malay	42
1978	9097	Li, Y.	174					Journal of Clinical Oncology	1922	Middle Age	52627	Helsingin Yliopisto	4099	Singapore	6789			Icelandic	23
1977	8424	Wang, Y.	174					International Journal of Systematic and Evolutionary Microbiology	1894	Prognosis	52490	Karolinska University Hospital	4050	Thailand	6758			Indonesian	13
1976	8254	Romero, R.	173					Breast Cancer Research and Treatment	1883	Retrospective Studies	49751	Erasmus University Medical Center	4047	Ireland	6473			Latvian	7
1975	8081	Gasbarrini, G.	173					Radiology	1877	Child, Preschool	48429	Brigham and Women's Hospital	4046	Pakistan	5430			Macedonian	6
1974	7390	Jones, R.N.	173					Investigative Ophthalmology and Visual Science	1861	Animal model	48419	University of Pittsburgh	4027	Saudi Arabia	4845			Georgian	5
1973	6027	Willett, W.C.	172					American Journal of Surgical Pathology	1849	Time Factors	48300	Chinese Academy of Sciences	4000	Romania	4426			Belorusian	2
1972	2539	Nicolaides, K.H.	172					Journal of Mathematical Analysis and Applications	1834	Follow up	47310	Alma Mater Studiorum Universita di Bologna	3984	Chile	4354			Hindi	1
1971	2177	Syrjanen, K.	171					Gynecologic Oncology	1799	Pathology	45837	McGill University	3964	Nigeria	4282			Esperanto	1
1970	2145	Viale, G.	171					Neuroscience Letters	1797	Prevalence	45502	Cornell University	3935	Croatia	4165
1969	1994	Wu, W.	169					Transplantation	1745	Sensitivity and specificity	45300	University of Alberta	3910	Slovakia	3425
1968	1614	Ge, W.	167					American Journal of Pathology	1745	Comparative study	45206	University of Queensland	3877	Bulgaria	2832
1967	1422	Snijders, P.J.F.	165					Lancet	1744	Genetics	45156	Osaka University	3852	Slovenia	2745
1966	1168	Li, H.	162					Applied Physics Letters	1727	Diagnosis	45091	Centers for Disease Control and Prevention	3828	Ukraine	2652
1965	981	Talpaz, M.	161					Clinical Infectious Diseases	1717	Polymerase chain reaction	44236	University of Chicago	3787	Tunisia	2465
1964	856	Liu, B.	160					Pediatrics	1706	Infant	44138	Lunds Universitet	3726	Colombia	2446
1963	769	Franceschi, S.	160					Journal of Neuroscience	1705	Risk Factors	44129	Stanford University	3723	Serbia	2281
1962	737	Wang, Q.	158					Physical Review	1673	Young Adult	40921	Zhejiang University	3700	Kenya	2059
1961	595	Hokfelt, T.	158					American Journal of Tropical Medicine and Hygiene	1671	Treatment Outcome	40843	Pennsylvania State University	3657	Bangladesh	1894
1960	563	Tsuneyoshi, M.	158					Journal of Clinical Rehabilitative Tissue Engineering Research	1667	Prospective Studies	40774	Universita degli Studi di Padova	3643	Venezuela	1865
1959	492	Ohshima, K.	157					Clinical and Experimental Immunology	1665	Histopathology	39550	Imperial College London	3604	Russia	1696
1958	466	Kantarjian, H.	156					Linear Algebra and Its Applications	1603	Treatment outcome	39398	Seoul National University	3591	Cuba	1596
1957	371	Chen, L.	156					Advanced Materials Research	1586	Risk factor	38427	University of Manchester	3575	Indonesia	1491
1956	278	Li, H.	156					AIDS	1585	In vitro study	37901	Baylor College of Medicine	3554	Ethiopia	1382
1955	343	Knip, M.	156					Journal of Comparative Neurology	1544	Physiology	37760	Michigan State University	3506	Jordan	1348
1954	292	Harris, A.L.	155					American Journal of Cardiology	1536	Drug effect	37695	Duke University School of Medicine	3486	Morocco	1335
1953	259	Li, N.	154					Nature	1530	Pregnancy	37493	Columbia University in the City of New York	3446	Viet Nam	1334
1952	223	Soriano, V.	153					Acta Horticulturae	1527	Animalia	37453	Johns Hopkins University	3437	Lithuania	1314
1951	260	Wang, W.	151					Veterinary Parasitology	1527	United States	35957	Universitat Heidelberg	3424	Uganda	1302
1950	232	Liu, Y.	151					Veterinary Microbiology	1515	Molecular Sequence Data	34792	Texas A and M University	3352	Yugoslavia	1287
1949	196	Kantarjian, H.M.	150					Circulation	1510	Blood	34781	David Geffen School of Medicine at UCLA	3330	Tanzania	1233
1948	151	Lee, S.D.	150					Obstetrics and Gynecology	1509	Retrospective study	34618	Charite - Universitatsmedizin Berlin	3233	Philippines	1168
1947	117	Goldhirsch, A.	150					Journal of Allergy and Clinical Immunology	1490	Diagnostic accuracy	34268	Memorial Sloan-Kettering Cancer Center	3228	Kuwait	1165
1946	100	Li, L.	148					Hepatology	1489	Follow-Up Studies	34036	Sun Yat-Sen University	3197	Estonia	1150
1945	58	Wang, Y.	148					Journal of Physiology	1484	Predictive Value of Tests	33373	Washington University in St. Louis, School of Medicine	3195	United Arab Emirates	1124
1944	63	Kikuchi, M.	148					British Journal of Haematology	1481	Immunology	33247	Academic Medical Centre, University of Amsterdam	3183	Czechoslovakia	1078
1943	89	Yuen, K.Y.	147					Journal of Rheumatology	1465	Gene expression	33057	Massachusetts Institute of Technology	3175	Algeria	1051
1942	102	Williams, R.	147					Journal of Antimicrobial Chemotherapy	1441	Questionnaire	32901	The University of Hong Kong	3162	Peru	1009
1941	108	Trepo, C.	147					Diagnostic Microbiology and Infectious Disease	1426	Nucleotide sequence	32894	University of New South Wales UNSW Australia	3143	Germany (Democratic Republic, DDR)	978
1940	110	Cheng, L.	146					Urology	1413	Polymerase Chain Reaction	32892	Universiteit Gent	3097	Lebanon	865
1939	136	Liu, H.	145					Annals of Surgical Oncology	1410	Enzyme linked immunosorbent assay	32671	Huazhong University of Science and Technology	3079	Cameroon	846
1938	121	Li, W.J.	145					American Journal of Gastroenterology	1410	Clinical feature	31801	Yale University	3069	Ghana	758
1937	109	Chayama, K.	144					World Chinese Journal of Digestology	1393	Support, U.S. Gov't, P.H.S.	31115	Russian Academy of Sciences	3051	Iceland	749
1936	114	Ring, J.	144					Physical Review Letters	1392	Normal human	31083	University of Maryland	3049	Uruguay	712
1935	101	Busch, M.P.	144					Journal of Virological Methods	1374	Controlled clinical trial	30776	Kobenhavns Universitet	3035	Zimbabwe	679
1934	116	Moller, H.J.	144					Contact Dermatitis	1370	Comparative Study	30710	Yale University School of Medicine	3027	Puerto Rico	656
1933	92	Trichopoulos, D.	144					American Journal of Roentgenology	1363	Disease association	30365	University of Texas at Austin	2995	Sri Lanka	629
1932	97	Suzuki, T.	143					Journal of Personality and Social Psychology	1361	Questionnaires	30141	The Johns Hopkins School of Medicine	2990	Belarus	625
1931	106	Wang, B.	143					Transplantation Proceedings	1354	Human immunodeficiency virus infection	29846	University of Southern California	2989	Nepal	587
1930	95	Manns, M.P.	143					Analytical Chemistry	1353	Preschool child	29542	University of Arizona	2966	Malawi	574
1929	100	Ro, J.Y.	142					Critical Care Medicine	1348	Breast Neoplasms	29535	Universita degli Studi di Torino	2946	Cyprus	554
1928	70	Graham, D.Y.	140					Transfusion	1347	Drug efficacy	29453	Utrecht University	2944	Iraq	545
1927	73	Ueda, R.	140					Physical Review B	1333	Psychological aspect	29125	Hokkaido University	2926	Costa Rica	534
1926	61	Schiffman, M.	140					International Journal of Tuberculosis and Lung Disease	1308	Histology	28498	Shanghai Jiaotong University	2914	Senegal	532
1925	54	Agarwal, R.P.	140					Modern Pathology	1307	Breast cancer	27828	University of Illinois at Chicago	2914	Sudan	506
1924	39	Syrjanen, S.	139					Journal of Nuclear Medicine	1296	English Abstract	27817	Katholieke Universiteit Leuven	2861	Zambia	505
1923	36	Nesland, J.M.	138					Archives of Pathology and Laboratory Medicine	1292	Correlation analysis	27077	McMaster University	2858	Latvia	485
1922	50	Rizzetto, M.	138					Endocrinology	1287	Prospective study	26825	Leiden University Medical Center - LUMC	2857	Luxembourg	454
1921	36	Li, L.	137					Arthritis and Rheumatism	1275	Disease severity	26725	Universitetet i Oslo	2824	Cote d'Ivoire	444
1920	32	Hunt, K.K.	136					Journal of Electroanalytical Chemistry	1255	Cytology	26691	Monash University	2808	Oman	438
1919	19	Li, J.	136					Journal of Pediatrics	1248	Infant, Newborn	25845	Charles University in Prague	2800	Bosnia and Herzegovina	401
1918	13	Carbone, A.	134					Acta Cytologica	1235	Cancer staging	25687	Fudan University	2786	Burkina Faso	399
1917	11	Shirai, T.	134					International Journal of Radiation Oncology Biology Physics	1228	Escherichia coli	25596	UC Irvine	2767	Qatar	396
1916	14	Zhang, W.	133					Journal of the Electrochemical Society	1222	Cells, Cultured	25432	Universitat Zurich	2767	Georgia	339
1915	10	Kaufmann, M.	133					Digestive Diseases and Sciences	1219	Isolation and purification	25180	Universitat Tubingen	2755	Jamaica	339
1914	19	Sata, M.	133					Electrochimica Acta	1201	Phenotype	25151	Universitat de Barcelona	2733	Ecuador	331
1913	13	Kuwano, H.	133					British Journal of Dermatology	1200	Bacteria (microorganisms)	25092	Universite de Montreal	2729	Trinidad and Tobago	319
1912	10	Yoshino, T.	133					Journal of Power Sources	1191	Microbiology	25030	Stanford University School of Medicine	2723	Macedonia	315
1911	13	Monden, M.	133					Oncology Reports	1190	Chemistry	24751	Universita degli Studi di Napoli Federico II	2712	Botswana	308
1910	5	Ito, N.	133					Journal of Physical Chemistry	1188	Prediction	24735	The University of Georgia	2706	Armenia	288
1909	7	Collins, M.D.	132					American Journal of Surgery	1174	Reproducibility of Results	24617	Purdue University	2705	Congo	258
1908	5	Li, W.T.	131					FASEB Journal	1173	Genotype	24338	Wageningen University and Research Centre	2693	Azerbaijan	253
1907	3	Terada, T.	131					Histopathology	1168	Diagnostic value	24121	Nagoya University	2670	Cambodia	250
1906	3	Liu, F.	131					Hepato Gastroenterology	1156	Randomized controlled trial	24052	University of Iowa	2663	Gambia	249
1905	5	Brechot, C.	131					Chinese Medical Journal	1156	Cell proliferation	24003	Universitat Gottingen	2661	Macao	248
1904	1	Tsuda, H.	130					Journal of Climate	1148	Age	23730	Universitat Wien	2660	Syrian Arab Republic	245
1903	1	Menne, T.	129					Journal of the National Cancer Institute	1148	Newborn	23710	Universite Pierre et Marie Curie	2640	Kazakhstan	242
1902	1	Kaczorek, T.	129					American Journal of Medicine	1142	Apoptosis	23620	National University of Singapore	2640	Panama	233
1901	1	Harries, A.D.	129					American Journal of Respiratory and Critical Care Medicine	1136	Enzyme-Linked Immunosorbent Assay	23344	Consiglio Nazionale delle Ricerche	2632	Bahrain	233
1898	2	Endoh, M.	128					Geophysical Research Letters	1128	Base Sequence	23315	University of Birmingham	2623	Bolivia	233
1897	3	Schachner, M.	127					Annals of the New York Academy of Sciences	1125	Cell culture	23242	University Medical Center Utrecht	2621	Benin	218
1896	4	Li, M.	126					Journal of Dairy Science	1124	Reverse transcription polymerase chain reaction	22937	Technische Universitat Munchen	2619	Libyan Arab Jamahiriya	207
1895	2	Nagura, H.	126					Pediatric Infectious Disease Journal	1124	Incidence	22781	Tohoku University	2618	Gabon	206
1894	1	Fukushima, S.	125					Annals of the Rheumatic Diseases	1123	Conference paper	22762	University of Calgary	2588	Uzbekistan	204
		Pinchera, A.	125					Personality and Individual Differences	1117	Risk assessment	22729	University of Edinburgh	2570	Mozambique	199
		Fukayama, M.	124					Transactions of the Royal Society of Tropical Medicine and Hygiene	1117	Computer assisted tomography	22620	Cleveland Clinic Foundation	2564	Madagascar	192
		Ernst, E.	124					Oncogene	1110	School child	22482	Rutgers, The State University of New Jersey	2538	Palestine	191
		Wang, B.	124					Fertility and Sterility	1090	RNA, Messenger	22236	Indiana University	2535	Guatemala	191
		Tatematsu, M.	123					Nonlinear Analysis Theory Methods and Applications	1089	Mortality	21690	Sichuan University	2534	Papua New Guinea	191
		Krenning, E.P.	123					Acta Neuropathologica	1089	Age Factors	21661	Tehran University of Medical Sciences	2530	Rwanda	190
		O'Brien, S.	122					Neurology	1087	Messenger RNA	21234	Tsinghua University	2529	Yemen	189
		Chiba, S.	122					Virology	1085	Therapy	21129	National Institutes of Health, Bethesda	2491	Mali	169
		Zhao, J.	122					Scandinavian Journal of Infectious Diseases	1083	HIV Infections	20945	Eidgenossische Technische Hochschule Zurich	2442	Malta	167
		Abe, K.	122					Cell and Tissue Research	1081	Cancer survival	20572	National Taiwan University	2433	Laos	156
		Kumada, H.	121					Journal of Physics D Applied Physics	1076	Case-Control Studies	20412	Case Western Reserve University	2430	Mongolia	155
		McCluggage, W.G.	120					National Medical Journal of China	1070	Liver	20394	Universitat Bonn	2429	Albania	144
		Pelosi, P.	119					Journal of Geophysical Research Atmospheres	1061	Pathophysiology	20381	Uppsala Universitet	2424	Moldova	134
		Wang, F.	119					Applied Mathematics and Computation	1060	Enzyme activity	20293	Maastricht University	2420	Niger	120
		Doki, Y.	119					Chinese Journal of Clinical Oncology	1058	Tumor Markers, Biological	20179	Northwestern University	2419	Togo	118
		Liu, Y.	119					Aip Conference Proceedings	1051	Diagnosis, Differential	20163	Friedrich-Alexander-Universität Erlangen-Nürnberg	2417	Namibia	115
		Zhang, J.	118					Journal of Medical Microbiology	1042	Cross-Sectional Studies	19966	Duke University	2410	Paraguay	110
		Wu, J.	117					European Journal of Immunology	1040	Intermethod comparison	19843	Western University	2403	Nicaragua	109
		Gallo, R.C.	117					Journal of Agricultural and Food Chemistry	1034	Lymph node metastasis	19577	Harvard University	2401	New Caledonia	100
		Corey, L.	117					European Journal of Clinical Microbiology and Infectious Diseases	1031	Biological Markers	19560	Universita degli Studi di Firenze	2386	Mauritius	97
		Li, P.	116					European Respiratory Journal	1029	Neoplasm Staging	19463	New York University	2371	Barbados	96
		Soini, Y.	115					Southeast Asian Journal of Tropical Medicine and Public Health	1023	Disease course	18998	University at Buffalo State University of New York	2358	Brunei Darussalam	92
		Hogg, R.S.	114					Physical Review D Particles Fields Gravitation and Cosmology	1022	Nuclear magnetic resonance imaging	18954	Radboud University Nijmegen Medical Centre	2354	Myanmar	91
		Burk, R.D.	113					Journal of Food Protection	1021	Monoclonal antibody	18906	Universitat zu Koln	2350	Fiji	91
		Li, L.	112					Laryngoscope	1017	Antibodies, Monoclonal	18796	VU University Medical Center	2337	Honduras	88
		Buzdar, A.U.	111					Pathology International	1015	Anti-Bacterial Agents	18687	University of Alabama at Birmingham	2337	Haiti	85
		Chen, G.	111					Allergy European Journal of Allergy and Clinical Immunology	1008	Signal transduction	18554	Goteborgs Universitet	2332	Central African Republic	84
		Ross, M.I.	110					Nucleic Acids Research	1005	Immunoglobulin G	18496	University of Liverpool	2304	Dominican Republic	81
		Oda, Y.	110					Human Reproduction	990	Brain	18466	UNESP-Universidade Estadual Paulista	2300	Guadeloupe	80
		Toi, M.	109					Astrophysical Journal	990	DNA	18460	Tel Aviv University	2298	French Guiana	74
		Liu, X.	109					Rapid Communications in Mass Spectrometry	983	Outcome assessment	18310	Medizinische Universitat Wien	2279	El Salvador	65
		Gilman, R.H.	109					Journal of Immunological Methods	978	Depression	18292	Medizinische Hochschule Hannover MHH	2279	French Polynesia	65
		Brenner, H.	107					Scandinavian Journal of Gastroenterology	972	Human experiment	17897	Cardiff University	2274	Angola	63
		Montaner, J.S.G.	107					European Journal of Pharmacology	971	Staphylococcus aureus	17835	Universidade Estadual de Campinas	2261	Montenegro	62
		Nakayama, H.	105					Physical Review A Atomic Molecular and Optical Physics	940	Sex difference	17809	University of Nottingham	2259	Guinea-Bissau	60
		Gershwin, M.E.	105					Applied Mechanics and Materials	907	China	17693	University of Kentucky	2256	North Korea	58
		Koji, T.	105					Journal of Gastroenterology and Hepatology Australia	885	Amino Acid Sequence	17557	University of Bristol	2247	Kyrgyzstan	57
		Meltzer, H.Y.	102					Journal of Mathematical Physics	884	Cell differentiation	17470	University of Leeds	2246	Guinea	56
		Undefined	4793					Undefined	2878	Biopsy	17384	Chinese University of Hong Kong	2242	Greenland	55
