# Supplementary material for: A surge of p-values between 0.041 and 0.049 in recent decades (but negative results are increasing rapidly too)
Source: PeerJ. 2015 Jan 22;3:e733. doi: 10.7717/peerj.733 (PMC4312079; doi:10.7717/peerj.733)
Supplement: Supplemental Information [file peerj-03-733-s007.zip › Supplementary material/Searches_15_nov_2014/076.csv]

Scopus refine results values
Your query : (ABS(negative))
Number of results : 1225309
YEAR		AUTHOR NAME		SUBJECT AREA		DOCUMENT TYPE		SOURCE TITLE		KEYWORD		AFFILIATION		COUNTRY		SOURCE TYPE		LANGUAGE
2016	1	Li, W.	331	Agricultural and Biological Sciences	102203	Article	1025926	Journal of Biological Chemistry	8738	Article	597095	VA Medical Center	8637	United States	355782	Journals	1147679	English	1098702
2015	490	Wang, W.	244	Arts and Humanities	12928	Conference Paper	85441	Plos One	7187	Human	508167	University of Toronto	6054	China	90870	Conference Proceedings	53019	Chinese	33326
2014	70807	Yoon, J.H.	237	Biochemistry, Genetics and Molecular Biology	219569	Review	60094	Journal of Clinical Microbiology	4978	Humans	364090	University of Tokyo	5089	Japan	85243	Book Series	14168	German	17562
2013	85233	Wang, Y.	214	Business, Management and Accounting	20632	Article in Press	11207	Proceedings of the National Academy of Sciences of the United States of America	4189	Female	343291	University of California, San Francisco	4893	United Kingdom	82836	Books	6179	French	13537
2012	78255	Wang, T.	203	Chemical Engineering	28345	Book Chapter	4732	Proceedings of SPIE the International Society for Optical Engineering	4178	Priority journal	332502	University of Washington Seattle	4869	Germany	79482	Trade Publications	4007	Japanese	13366
2011	73621	Liu, W.	198	Chemistry	69071	Short Survey	3015	Journal of Applied Physics	3988	Male	314184	Kyoto University	4564	France	52535	Reports	116	Spanish	12115
2010	67127	Jones, R.N.	192	Computer Science	36878	Note	1489	Journal of Immunology	3929	Adult	272586	Universidade de Sao Paulo - USP	4535	Canada	49184	Undefined	141	Russian	7418
2009	62661	Kohno, S.	184	Decision Sciences	7545	Conference Review	743	Physical Review B Condensed Matter and Materials Physics	3172	Controlled study	254127	Inserm	4411	Italy	48186			Portuguese	5480
2008	58062	Hortobagyi, G.N.	181	Dentistry	6849	Letter	688	Lecture Notes in Computer Science Including Subseries Lecture Notes in Artificial Intelligence and Lecture Notes in Bioinformatics	2971	Nonhuman	172190	Harvard Medical School	4336	Spain	33156			Italian	5189
2007	54669	Klein, G.	180	Earth and Planetary Sciences	47321	Book	603	Cancer	2953	Major clinical study	149722	University of California, Los Angeles	4305	Netherlands	31863			Polish	4538
2006	50560	Anon,	178	Economics, Econometrics and Finance	20176	Editorial	422	Applied Physics Letters	2947	Aged	140760	The University of British Columbia	4296	Australia	31562			Turkish	2746
2005	46759	Medeiros, L.J.	167	Energy	14526	Report	126	Blood	2911	Middle Aged	139074	UCL	4223	India	29906			Czech	2434
2004	41856	Raoult, D.	166	Engineering	102806	Business Article	78	Cancer Research	2848	Animals	116856	UC Berkeley	4159	South Korea	22477			Dutch	1431
2003	37959	Jones, R.N.	163	Environmental Science	59433	Abstract Report	55	International Journal of Systematic and Evolutionary Microbiology	2795	Adolescent	86084	University of Wisconsin Madison	4131	Sweden	22424			Korean	1325
2002	35705	Moller, H.J.	152	Health Professions	19277	Erratum	45	Journal of the American Chemical Society	2738	Clinical article	78931	CNRS Centre National de la Recherche Scientifique	3998	Brazil	20282			Croatian	1044
2001	33474	Epstein, J.I.	146	Immunology and Microbiology	95433	Dissertation	3	Journal of Chemical Physics	2712	Animal	76441	University Michigan Ann Arbor	3952	Switzerland	19843			Hungarian	949
2000	33145	Chen, W.	140	Materials Science	56698	Patent	2	Biochemistry	2495	Unclassified drug	71306	University of Cambridge	3922	Russian Federation	15855			Slovak	781
1999	31688	Viale, G.	138	Mathematics	33533	Undefined	30640	Journal of Bacteriology	2397	Human cell	67174	UC Davis	3854	Belgium	15542			Serbian	640
1998	30886	Miettinen, M.	135	Medicine	509143			Journal of Virology	2377	Human tissue	56555	University of Pennsylvania	3836	Taiwan	15433			Bulgarian	516
1997	30054	Oh, T.K.	133	Multidisciplinary	9805			Biochemical and Biophysical Research Communications	2320	Child	54661	The University of North Carolina at Chapel Hill	3807	Turkey	15353			Danish	502
1996	28458	Sader, H.S.	133	Neuroscience	49341			Infection and Immunity	2204	Animal experiment	51846	University of California, San Diego	3797	Poland	14893			Romanian	453
1995	22051	Ellis, I.O.	126	Nursing	16214			Physical Review Letters	2033	Review	50657	Ohio State University	3713	Israel	12056			Norwegian	382
1994	20819	Sugimachi, K.	125	Pharmacology, Toxicology and Pharmaceutics	45654			International Journal of Cancer	1986	Animal cell	50342	University of Texas M. D. Anderson Cancer Center	3708	Denmark	11287			Ukrainian	289
1993	18910	Wang, F.	123	Physics and Astronomy	109401			Antimicrobial Agents and Chemotherapy	1984	Protein expression	47457	University of Minnesota Twin Cities	3686	Austria	10964			Greek	284
1992	17326	Li, P.	123	Psychology	63135			Oncogene	1867	Mice	46309	King's College London	3636	Finland	10737			Persian	282
1991	16450	Syrjanen, K.	122	Social Sciences	58065			Physical Review B	1747	Methodology	44358	University of Florida	3581	Norway	9689			Lithuanian	259
1990	15051	Li, H.	122	Veterinary	19850			Molecular and Cellular Biology	1708	Immunohistochemistry	43836	Universita degli Studi di Roma La Sapienza	3556	Iran	9581			Slovene	242
1989	13995	Choudhary, R.N.P.	121	Undefined	14590			Physical Review	1629	Support, Non-U.S. Gov't	43789	Russian Academy of Sciences	3549	Greece	8597			Hebrew	226
1988	12096	Wang, W.	121					Journal of Clinical Endocrinology and Metabolism	1624	Mouse	43373	Chinese Academy of Sciences	3531	Czech Republic	7609			Arabic	185
1987	10995	Wu, W.	120					Journal of Infectious Diseases	1576	Case report	42611	University of Oxford	3433	South Africa	6938			Swedish	174
1986	10368	Zhang, W.	120					Advanced Materials Research	1570	Metabolism	42403	Massachusetts General Hospital	3430	Mexico	6902			Bosnian	110
1985	10879	Terada, T.	120					Applied and Environmental Microbiology	1559	Aged, 80 and over	41973	McGill University	3386	Hong Kong	6330			Finnish	69
1984	9485	Veldhuis, J.D.	120					Journal of Urology	1551	Sensitivity and Specificity	38835	Osaka University	3360	Argentina	5784			Afrikaans	67
1983	8819	Zhang, W.	119					Nature	1525	Middle aged	37415	Mayo Clinic	3250	New Zealand	5702			Estonian	44
1982	8093	Liu, H.	119					Journal of Physiology	1518	Prognosis	36953	Pennsylvania State University	3236	Portugal	5654			Catalan	32
1981	7856	Liu, B.	119					Breast Cancer Research and Treatment	1485	Time Factors	34634	Peking University	3232	Egypt	5272			Thai	31
1980	7599	Quinn, T.C.	118					British Journal of Cancer	1470	Clinical trial	33899	Stanford University	3207	Singapore	5221			Icelandic	21
1979	7364	Wang, Y.	118					Clinical Cancer Research	1435	Rat	33868	Universita degli Studi di Milano	3201	Hungary	5141			Malay	20
1978	6590	Li, Y.	117					American Journal of Clinical Pathology	1427	Sensitivity and specificity	33770	University of Chicago	3149	Ireland	4616			Azerbaidzhani	15
1977	6296	Chiba, S.	117					Journal of Antimicrobial Chemotherapy	1385	Rats	33565	Cornell University	3142	Thailand	4379			Latvian	7
1976	5957	Maehara, Y.	116					Journal of Electroanalytical Chemistry	1375	Animal tissue	33403	Ludwig-Maximilians-Universitat Munchen	3136	Malaysia	4228			Indonesian	3
1975	5954	Meltzer, H.Y.	115					Chest	1364	Physiology	32850	Kyushu University	3102	Romania	3332			Esperanto	1
1974	5483	Bodey, G.P.	115					Journal of Clinical Oncology	1359	Retrospective Studies	32169	University of Pittsburgh	3093	Pakistan	3263			Georgian	1
1973	4692	Wang, Y.	115					Anticancer Research	1359	Follow up	31960	University of Sydney	3066	Saudi Arabia	3203			Urdu	1
1972	2220	Kampfer, P.	115					Journal of Neuroscience	1349	Genetics	31848	National Cancer Institute	3064	Chile	3090
1971	1924	Mori, M.	114					Journal of Physical Chemistry	1337	Middle Age	31789	University of Alberta	3035	Croatia	2864
1970	2027	Pfaller, M.A.	114					Journal of Personality and Social Psychology	1324	Comparative study	30217	Lunds Universitet	3016	Ukraine	2838
1969	1794	Zhang, W.	113					American Journal of Obstetrics and Gynecology	1317	Molecular Sequence Data	29926	University of Melbourne	3010	Slovakia	2708
1968	1462	Eleftheriades, G.V.	113					Radiology	1316	Animalia	28511	Helsingin Yliopisto	2973	Nigeria	2528
1967	1272	Hunt, K.K.	112					Brain Research	1311	Diagnosis	28359	Imperial College London	2948	Bulgaria	2088
1966	994	Ishikawa, J.	111					Endocrinology	1305	In vitro study	28250	Zhejiang University	2947	Slovenia	2046
1965	842	Meijer, C.J.L.M.	111					American Journal of Surgical Pathology	1287	Young Adult	28147	Massachusetts Institute of Technology	2941	Colombia	1754
1964	740	Rubello, D.	110					Journal of Dairy Science	1266	Pathology	27882	University of Manchester	2897	Serbia	1630
1963	703	Verhoef, J.	110					Personality and Individual Differences	1261	Drug effect	27640	Columbia University in the City of New York	2889	Tunisia	1594
1962	611	Yoshimura, A.	109					Gynecologic Oncology	1256	Prospective Studies	27486	University of Queensland	2842	Bangladesh	1274
1961	513	Li, L.	108					Clinical Infectious Diseases	1239	Risk Factors	26993	Brigham and Women's Hospital	2818	Kenya	1247
1960	461	Goldhirsch, A.	108					Langmuir	1233	Child, Preschool	26653	Seoul National University	2814	Venezuela	1180
1959	390	Ro, J.Y.	107					Analytical Chemistry	1224	Diagnostic accuracy	26562	Duke University School of Medicine	2812	Russia	1176
1958	385	Wang, Y.	107					Physical Review D Particles Fields Gravitation and Cosmology	1221	Escherichia coli	26075	Karolinska Institutet	2806	Cuba	1047
1957	307	Li, H.	107					Aip Conference Proceedings	1213	Gene expression	26057	Alma Mater Studiorum Universita di Bologna	2767	Lithuania	1039
1956	217	Wang, B.	107					Journal of Clinical Pathology	1211	Animal model	25838	Michigan State University	2751	Indonesia	1016
1955	278	Politzer, P.	106					Human Pathology	1210	Signal transduction	25632	Yale University	2746	Morocco	943
1954	259	Kaufmann, M.	105					American Journal of Cardiology	1203	Treatment Outcome	25460	Baylor College of Medicine	2745	Yugoslavia	936
1953	239	Chen, D.S.	105					Journal of the Electrochemical Society	1196	Predictive Value of Tests	25239	Johns Hopkins University	2668	Estonia	897
1952	201	Chayama, K.	105					Electrochimica Acta	1191	Polymerase chain reaction	24951	University of Texas at Austin	2659	Jordan	879
1951	205	Li, N.	104					Schizophrenia Research	1167	Nucleotide sequence	24502	Texas A and M University	2638	Algeria	789
1950	194	Zvolensky, M.J.	104					FASEB Journal	1166	Histopathology	24410	University of Maryland	2626	Czechoslovakia	779
1949	167	Chen, L.	103					World Journal of Gastroenterology	1164	Infant	24205	Erasmus University Medical Center	2626	Uganda	772
1948	137	Wang, W.	102					Journal of Physical Chemistry B	1156	Normal human	24171	Washington University in St. Louis, School of Medicine	2621	Viet Nam	768
1947	95	Wang, B.	102					Transplantation	1155	Risk factor	23913	Universita degli Studi di Padova	2595	Ethiopia	755
1946	78	Omata, M.	102					Journal of Medical Virology	1135	Bacteria (microorganisms)	23813	Katholieke Universiteit Leuven	2574	Philippines	744
1945	49	Maes, M.	101					Acta Horticulturae	1117	Support, U.S. Gov't, P.H.S.	23693	Universitat Heidelberg	2570	Tanzania	743
1944	57	Tsuji, H.	100					Circulation	1108	Treatment outcome	23674	University of Arizona	2530	United Arab Emirates	741
1943	76	Nesland, J.M.	100					Journal of Molecular Biology	1100	Psychological aspect	23640	Karolinska University Hospital	2511	Kuwait	698
1942	84	Yang, L.	100					Annals of Surgical Oncology	1090	United States	22957	University of New South Wales UNSW Australia	2511	Lebanon	632
1941	104	Neu, H.C.	100					Diagnostic Microbiology and Infectious Disease	1073	Pregnancy	22914	Universiteit Gent	2504	Peru	587
1940	82	Romero, R.	100					Lancet	1060	Follow-Up Studies	22863	Purdue University	2484	Germany (Democratic Republic, DDR)	585
1939	111	Sasano, H.	99					Investigative Ophthalmology and Visual Science	1058	Breast Neoplasms	22235	Tsinghua University	2478	Iceland	584
1938	112	Li, J.	99					Hepatology	1047	Retrospective study	22160	Memorial Sloan-Kettering Cancer Center	2449	Ghana	504
1937	84	Cunha, B.A.	98					Molecular Microbiology	1045	Prevalence	21807	Yale University School of Medicine	2440	Belarus	501
1936	100	Liu, T.	97					Journal of Power Sources	1039	Phenotype	21432	Tohoku University	2439	Cameroon	498
1935	91	Brechot, C.	97					Obstetrics and Gynecology	1027	Negibacteria	21377	Utrecht University	2405	Uruguay	457
1934	88	Scambia, G.	97					Journal of Physics D Applied Physics	1025	Questionnaire	21224	David Geffen School of Medicine at UCLA	2398	Cyprus	433
1933	79	Gasbarrini, G.	97					Virology	1024	Comparative Study	20668	Hokkaido University	2336	Puerto Rico	431
1932	87	Li, M.	97					Pediatrics	1017	Blood	20465	University of Illinois at Chicago	2329	Zimbabwe	406
1931	86	Chrousos, G.P.	97					Geophysical Research Letters	1004	Breast cancer	20427	University of Southern California	2318	Sri Lanka	386
1930	74	Graham, D.Y.	96					American Journal of Roentgenology	1001	Gram negative bacterium	20315	Wageningen University and Research Centre	2317	Iraq	371
1929	88	Tsuda, H.	95					British Journal of Haematology	1000	Questionnaires	20290	Universitetet i Oslo	2313	Malawi	335
1928	57	Li, L.	95					EMBO Journal	978	Clinical feature	20057	Eidgenossische Technische Hochschule Zurich	2289	Luxembourg	333
1927	53	Wang, Q.	94					Journal of Chromatography A	977	Drug efficacy	19864	The Johns Hopkins School of Medicine	2275	Costa Rica	324
1926	59	Cheng, L.	94					American Journal of Medicine	972	Mutation	19813	Nagoya University	2272	Nepal	323
1925	49	Park, S.	94					Journal of Experimental Medicine	970	Chemistry	19771	Charite - Universitatsmedizin Berlin	2250	Latvia	306
1924	43	Ross, M.I.	94					FEBS Letters	965	Cells, Cultured	19687	Shanghai Jiaotong University	2244	Senegal	297
1923	32	Li, L.	93					Science	956	Signal Transduction	19302	Academic Medical Centre, University of Amsterdam	2230	Armenia	295
1922	45	Busse, H.J.	93					Journal of Colloid and Interface Science	949	Polymerase Chain Reaction	19111	National University of Singapore	2228	Oman	282
1921	35	Gross, J.J.	93					American Journal of Gastroenterology	948	Prediction	18972	Consiglio Nazionale delle Ricerche	2218	Bosnia and Herzegovina	277
1920	16	Williams, R.	93					Inorganic Chemistry	946	Base Sequence	18904	Universitat de Barcelona	2198	Qatar	277
1919	12	Rizzetto, M.	93					Psychiatry Research	944	Depression	18668	The University of Georgia	2182	Sudan	274
1918	9	Li, F.	93					Physical Review A Atomic Molecular and Optical Physics	942	Disease association	18652	UC Irvine	2160	Cote d'Ivoire	256
1917	11	Yuen, K.Y.	93					European Journal of Immunology	940	Controlled clinical trial	18602	Universitat Tubingen	2153	Zambia	254
1916	12	Liu, F.	92					Journal of Animal Science	939	Enzyme activity	18510	Universite Pierre et Marie Curie	2151	Georgia	244
1915	14	Liu, Y.	92					Biochemical Journal	937	Immunology	18281	The University of Hong Kong	2150	Jamaica	228
1914	16	Falagas, M.E.	92					American Journal of Pathology	936	Cell Line	18274	Northwestern University	2144	Ecuador	222
1913	11	Takeiri, Y.	91					Nucleic Acids Research	932	Correlation analysis	18031	Technische Universitat Munchen	2144	Burkina Faso	216
1912	19	Akira, S.	91					Journal of Magnetism and Magnetic Materials	930	Prospective study	17999	University of Calgary	2128	Macedonia	208
1911	9	Gotlib, I.H.	91					Journal of Clinical Investigation	926	Disease severity	17784	Monash University	2120	Syrian Arab Republic	204
1910	5	Harris, A.L.	91					American Journal of Physiology Heart and Circulatory Physiology	924	Diagnostic value	17743	University of Iowa	2118	Uzbekistan	203
1909	6	Hsueh, P.R.	91					Physical Review E Statistical Nonlinear and Soft Matter Physics	921	Microbiology	17636	Universitat Zurich	2116	Azerbaijan	192
1908	6	Lysaker, P.H.	90					Journal of Geophysical Research Atmospheres	921	Reproducibility of Results	17584	Harvard University	2104	Botswana	187
1907	3	Lee, S.D.	90					Journal of the Physical Society of Japan	914	Enzyme linked immunosorbent assay	17183	Rutgers, The State University of New Jersey	2090	Panama	186
1906	2	Li, P.	90					Urology	913	English Abstract	17040	Universite de Montreal	2087	Kazakhstan	186
1905	3	Flavell, R.A.	90					Chemical Physics Letters	898	Cancer staging	16917	Western University	2082	Palestine	165
1904	4	Kang, S.J.	90					Applied Mechanics and Materials	896	Computer assisted tomography	16502	Duke University	2077	Congo	156
1903	1	Evans, K.E.	89					American Journal of Surgery	894	Histology	16438	McMaster University	2075	Trinidad and Tobago	154
1898	2	Sauter, G.	88					AIDS	894	Cytology	16311	Indiana University	2074	Bolivia	149
1897	3	Patterson, T.L.	88					Journal of Physics Condensed Matter	893	Conference paper	16249	Universita degli Studi di Napoli Federico II	2067	Malta	146
1895	6	Liu, W.C.	88					Materials Research Society Symposium Proceedings	892	Apoptosis	16204	Universita degli Studi di Torino	2055	Bahrain	141
1874	1	Liu, X.	87					Veterinary Microbiology	869	Preschool child	16063	Stanford University School of Medicine	2049	Gambia	132
		Li, Q.	87					Solid State Communications	868	Cell culture	15903	Universitat Wien	2043	Moldova	128
		Zhang, M.	86					Journal of Physical Chemistry A	867	RNA, Messenger	15808	University of Birmingham	2041	Mozambique	120
		Harvey, P.D.	86					Acta Cytologica	866	Cell proliferation	15698	Cleveland Clinic Foundation	2028	Benin	119
		Brook, I.	86					Oecologia	866	Mortality	15689	University at Buffalo State University of New York	2022	Libyan Arab Jamahiriya	118
		Chen, X.	85					Transfusion	858	Human experiment	15562	Kobenhavns Universitet	2018	Madagascar	112
		Murray, J.S.	85					Modern Pathology	855	Amino Acid Sequence	15535	Universitat Gottingen	2018	Cambodia	110
		Gonzalez-Angulo, A.M.	85					Journal of Neurophysiology	853	Age	15324	Sun Yat-Sen University	2010	Mali	110
		Chen, W.M.	85					Journal of Climate	852	Anti-Bacterial Agents	15294	University of Colorado at Boulder	2000	Gabon	108
		Zhang, J.	85					Rapid Communications in Mass Spectrometry	851	Risk assessment	15210	University of Edinburgh	1993	Mongolia	105
		Yang, Q.	84					Neuroscience Letters	850	Protein function	14969	Centers for Disease Control and Prevention	1977	Albania	101
		Mikhailov, V.V.	84					Astrophysical Journal	849	Messenger RNA	14675	Leiden University Medical Center - LUMC	1965	Yemen	100
		Gotoh, Y.	84					Transplantation Proceedings	848	Infant, Newborn	14630	University of Illinois at Urbana-Champaign	1963	Papua New Guinea	99
		Pusztai, L.	84					Clinical and Experimental Immunology	839	Staphylococcus aureus	14503	National Taiwan University	1930	Macao	97
		Xu, J.	84					Physical Review D	835	Bacteria	14393	Fudan University	1925	Rwanda	95
		Mak, T.W.	83					Thin Solid Films	827	Pathophysiology	14351	Charles University in Prague	1920	Guatemala	93
		Zhao, J.	83					Journal of Nuclear Medicine	827	Diagnosis, Differential	14349	Case Western Reserve University	1910	Namibia	84
		Eisenberg, N.	83					Annals of the New York Academy of Sciences	822	Isolation and purification	14341	Huazhong University of Science and Technology	1909	Laos	82
		Tsuneyoshi, M.	83					Gastroenterology	822	Gene mutation	14328	University of Liverpool	1899	Niger	77
		Shao, Z.M.	83					Review of Scientific Instruments	815	Genotype	14211	University Medical Center Utrecht	1897	Togo	75
		Liu, L.	82					Chinese Journal of Clinical Rehabilitation	815	Cancer survival	14140	New York University	1865	Mauritius	65
		Kantarjian, H.	80					Biophysical Journal	812	Nuclear magnetic resonance imaging	14086	Iowa State University	1862	Fiji	64
		Moller, A.P.	80					Japanese Journal of Applied Physics Part 1 Regular Papers and Short Notes and Review Papers	802	Kinetics	14016	University of Bristol	1861	Barbados	62
		Lakhtakia, A.	79					FEMS Microbiology Letters	797	Therapy	13965	Cardiff University	1844	New Caledonia	62
		Shibasaki, H.	79					Journal of Virological Methods	786	DNA	13870	National Institutes of Health, Bethesda	1839	Paraguay	57
		Buchholz, T.A.	77					SAE Technical Papers	780	Randomized controlled trial	13684	Stony Brook University State University of New York	1835	Guadeloupe	56
		Kim, E.K.	77					Journal of Applied Physiology	770	Age Factors	13562	Goteborgs Universitet	1834	Brunei Darussalam	54
		Chen, M.	77					American Journal of Tropical Medicine and Hygiene	766	Newborn	13527	Maastricht University	1828	Swaziland	53
		Alloy, L.B.	76					Oncology Reports	762	School child	13429	Universitat zu Koln	1824	Nicaragua	49
		Kuerer, H.M.	76					Journal of Medical Microbiology	761	Reverse transcription polymerase chain reaction	13418	Friedrich-Alexander-Universität Erlangen-Nürnberg	1819	Guinea-Bissau	49
		Bard, A.J.	76					Physical Review A	740	Intermethod comparison	13350	Universite Paris-Sud XI	1817	Central African Republic	49
		Yang, Y.	75					Leukemia	735	Gene expression regulation	13261	Universitat Bonn	1816	North Korea	48
		Toi, M.	75					Journal of Clinical Rehabilitative Tissue Engineering Research	725	Human immunodeficiency virus infection	13218	University of Kentucky	1812	Greenland	46
		Etienne, J.	74					European Journal of Clinical Microbiology and Infectious Diseases	723	Neoplasm Staging	13162	North Carolina State University	1801	Montenegro	46
		Yoshino, T.	74					Pflugers Archiv European Journal of Physiology	680	Tumor Markers, Biological	12995	University of Leeds	1793	Haiti	44
		Corey, L.	74					BMJ Case Reports	642	Schizophrenia	12930	University of Glasgow	1783	French Polynesia	41
		Fukayama, M.	74					National Medical Journal of China	598	Lymph node metastasis	12847	Arizona State University	1762	El Salvador	41
		Giamarellou, H.	73					Chinese Medical Journal	571	Case-Control Studies	12771	Tel Aviv University	1762	French Guiana	41
		Shukla, P.K.	73					World Chinese Journal of Digestology	568	Incidence	12746	Uppsala Universitet	1755	Monaco	38
		Wang, G.	71					European Journal of Gastroenterology and Hepatology	536	Liver	12641	University of Alabama at Birmingham	1752	Honduras	38
		Grasser, T.	71					Optics Infobase Conference Papers	531	Calcium	12565	Universita degli Studi di Firenze	1750	Dominican Republic	36
		Rakov, V.A.	68					Journal of Geophysical Research Space Physics	524	Enzyme-Linked Immunosorbent Assay	12506	Australian National University	1742	Kyrgyzstan	34
		Undefined	2698					Undefined	2194	Time	12353	Vanderbilt University	1726	Angola	33
