# Supplementary material for: A surge of p-values between 0.041 and 0.049 in recent decades (but negative results are increasing rapidly too)
Source: PeerJ. 2015 Jan 22;3:e733. doi: 10.7717/peerj.733 (PMC4312079; doi:10.7717/peerj.733)
Supplement: Supplemental Information [file peerj-03-733-s007.zip › Supplementary material/Searches_15_nov_2014/077.csv]

Scopus refine results values
Your query : (ABS("highly significant" AND NOT "not highly significant"))
Number of results : 49805
YEAR		AUTHOR NAME		SUBJECT AREA		DOCUMENT TYPE		SOURCE TITLE		KEYWORD		AFFILIATION		COUNTRY		SOURCE TYPE		LANGUAGE
2015	13	Christiansen, C.	39	Agricultural and Biological Sciences	10170	Article	44550	Plos One	239	Article	25951	VA Medical Center	389	United States	11259	Journals	48687	English	45404
2014	1698	Suchy, P.	22	Arts and Humanities	294	Conference Paper	1604	Euphytica	191	Human	24766	King's College London	226	United Kingdom	5801	Conference Proceedings	538	German	1701
2013	2142	McCann, S.M.	22	Biochemistry, Genetics and Molecular Biology	10612	Review	1060	Journal of Clinical Endocrinology and Metabolism	184	Female	19962	UCL	219	Germany	4481	Book Series	357	French	538
2012	2157	Addy, M.	21	Business, Management and Accounting	301	Article in Press	265	Cancer Research	161	Male	19412	Inserm	208	India	2849	Books	128	Spanish	496
2011	2149	Strakova, E.	21	Chemical Engineering	455	Book Chapter	63	Acta Horticulturae	158	Adult	15580	Ain Shams University	195	Italy	2189	Trade Publications	89	Chinese	431
2010	1898	Weiss, H.R.	21	Chemistry	979	Short Survey	43	Indian Journal of Animal Sciences	152	Priority journal	14286	University of Cambridge	194	France	1980	Reports	3	Italian	267
2009	1836	Kesteloot, H.	21	Computer Science	384	Note	29	Lancet	140	Humans	14254	Ludwig-Maximilians-Universitat Munchen	191	Canada	1708	Undefined	3	Czech	189
2008	1749	Melchinger, A.E.	19	Decision Sciences	274	Book	21	Cancer	140	Controlled study	12686	University of Toronto	189	Australia	1617			Japanese	189
2007	1705	Lechner, W.	18	Dentistry	921	Letter	19	Theoretical and Applied Genetics	132	Major clinical study	9630	University of Oxford	176	China	1360			Portuguese	137
2006	1509	Agarwal, R.	17	Earth and Planetary Sciences	1793	Editorial	5	American Journal of Obstetrics and Gynecology	130	Aged	8420	Medizinische Universitat Wien	175	Japan	1291			Polish	123
2005	1568	Khan, N.U.	17	Economics, Econometrics and Finance	416	Report	4	Brain Research	128	Middle Aged	6818	Karolinska University Hospital	173	Sweden	1208			Russian	103
2004	1474	Newcombe, R.G.	16	Energy	189	Conference Review	1	British Journal of Cancer	125	Nonhuman	5931	Helsingin Yliopisto	172	Netherlands	1018			Slovak	95
2003	1497	Vecerek, V.	16	Engineering	1238	Erratum	1	Pakistan Journal of Botany	119	Clinical article	5112	UC Davis	167	Spain	937			Croatian	87
2002	1466	Berliner, S.	16	Environmental Science	3481	Undefined	2140	Proceedings of the National Academy of Sciences of the United States of America	116	Animal	4946	Universita degli Studi di Milano	167	Denmark	893			Turkish	66
2001	1355	Hoy, S.	15	Health Professions	938			Circulation	111	Adolescent	4935	Universitat Heidelberg	164	Switzerland	859			Serbian	47
2000	1413	Ayala, D.E.	15	Immunology and Microbiology	2543			Plant and Soil	110	Animals	4195	Charite - Universitatsmedizin Berlin	162	Austria	847			Korean	21
1999	1409	Schauenstein, E.	15	Materials Science	411			Blood	107	Middle Age	3730	University of Edinburgh	159	Egypt	833			Danish	20
1998	1428	Shapira, I.	15	Mathematics	396			American Journal of Cardiology	104	Animal experiment	3529	Cardiff University	158	Belgium	697			Hungarian	17
1997	1454	Livshits, G.	15	Medicine	26136			International Journal of Cancer	103	Support, Non-U.S. Gov't	3379	University of Manchester	153	Finland	679			Bulgarian	11
1996	1365	Piccione, G.	15	Multidisciplinary	378			Aquaculture	97	Child	3115	Karolinska Institutet	153	Israel	636			Norwegian	11
1995	1010	Demaine, A.G.	15	Neuroscience	2872			American Heart Journal	96	Clinical trial	2728	Alma Mater Studiorum Universita di Bologna	153	Norway	632			Dutch	8
1994	1039	Gandhi, R.S.	15	Nursing	663			British Medical Journal	93	Methodology	2626	University of Sydney	152	Brazil	569			Arabic	7
1993	1035	Beckman, L.	14	Pharmacology, Toxicology and Pharmaceutics	2653			Clinica Chimica Acta	91	Normal human	2579	Kobenhavns Universitet	152	Pakistan	566			Bosnian	7
1992	906	Hollenberg, N.K.	14	Physics and Astronomy	732			Astrophysical Journal	88	Human cell	2518	National Research Centre	150	Czech Republic	545			Greek	7
1991	897	Hermida, R.C.	14	Psychology	1501			International Journal of Radiation Oncology Biology Physics	86	Time Factors	2492	Harvard Medical School	147	Poland	540			Finnish	7
1990	957	Roemer, V.M.	14	Social Sciences	1356			Journal of Urology	86	Rat	2478	The University of British Columbia	147	Turkey	482			Swedish	7
1989	874	Ali, S.	14	Veterinary	1531			Crop Science	85	Rats	2277	Brigham and Women's Hospital	144	South Africa	401			Hebrew	6
1988	853	Martin, N.G.	14	Undefined	501			Poultry Science	84	Aged, 80 and over	2197	University of Washington Seattle	139	Iran	371			Romanian	6
1987	759	Moore, M.R.	13					American Journal of Human Genetics	82	Comparative Study	2183	University of Melbourne	136	Nigeria	345			Slovene	6
1986	753	Murad, S.	13					Investigative Ophthalmology and Visual Science	82	Comparative study	2145	Lunds Universitet	136	New Zealand	343			Lithuanian	3
1985	839	Zhang, G.	13					British Journal of Haematology	81	Diagnosis	2020	University of Minnesota Twin Cities	136	Argentina	316			Persian	3
1984	774	Marth, C.	13					Journal of Clinical Oncology	79	Unclassified drug	2020	University of California, Los Angeles	134	Mexico	308			Catalan	2
1983	719	Maes, M.	13					Journal of Clinical Investigation	78	Human tissue	1864	University of California, San Francisco	133	South Korea	280			Malay	2
1982	726	Sandler, M.	13					Atherosclerosis	77	Therapy	1849	Aarhus Universitet	132	Greece	276			Afrikaans	2
1981	722	Opelz, G.	13					Journal of Agricultural and Food Chemistry	76	Prognosis	1845	Imperial College London	131	Saudi Arabia	265			Estonian	1
1980	703	Naeem, M.	13					African Journal of Biotechnology	76	Physiology	1696	Universitat Gottingen	131	Ireland	233			Thai	1
1979	660	Tutor, J.C.	13					Gastroenterology	75	Controlled clinical trial	1668	University of Florida	129	Hungary	219
1978	597	Goswami, R.N.	13					Clinical Endocrinology	75	Metabolism	1652	Universitat Wien	129	Taiwan	204
1977	598	Ona, T.	12					Archives of Disease in Childhood	73	Prospective Studies	1629	Massachusetts General Hospital	129	Malaysia	199
1976	619	Dastidar, S.G.	12					Endocrinology	73	Pregnancy	1626	Justus Liebig University Giessen	128	Portugal	187
1975	596	Halberg, F.	12					American Journal of Clinical Nutrition	70	Age	1552	Wageningen University and Research Centre	126	Russian Federation	179
1974	482	Labuschagne, M.T.	12					Forest Ecology and Management	70	Randomized controlled trial	1544	University of Queensland	126	Thailand	165
1973	419	Williams, R.	12					Journal of the American College of Cardiology	70	Animal tissue	1530	Universitat Tubingen	124	Slovakia	163
1972	153	Arshad, M.	12					Anticancer Research	70	Mice	1517	University of Wisconsin Madison	124	Serbia	158
1971	108	Smythe, G.A.	12					Indian Veterinary Journal	69	Support, U.S. Gov't, P.H.S.	1509	Mayo Clinic	123	Chile	144
1970	103	Gloria-Bottini, F.	12					Current Therapeutic Research Clinical and Experimental	69	Mouse	1506	University of Pennsylvania	123	Hong Kong	130
1969	90	Mertz, D.P.	12					Hypertension	68	Child, Preschool	1490	Universita degli Studi di Roma La Sapienza	123	Croatia	126
1968	85	Lippi, G.	12					Gut	68	Animal model	1484	Universitat Bonn	122	Singapore	124
1967	70	Nothen, M.M.	12					Czech Journal of Animal Science	68	Risk Factors	1477	Technische Universitat Munchen	122	Ethiopia	122
1966	55	Chowdary, K.P.R.	12					Journal of Immunology	68	Genotype	1471	McGill University	121	Bangladesh	117
1965	46	Bloom, S.R.	12					British Journal of Dermatology	67	Blood	1466	Duke University School of Medicine	121	Venezuela	114
1964	42	Franchimont, P.	12					Communications in Soil Science and Plant Analysis	67	Genetics	1465	Universitetet i Oslo	121	Czechoslovakia	108
1963	41	Hunt, S.C.	12					Transplantation	67	Animalia	1457	University of California, San Diego	120	Kenya	100
1962	18	Reginster, J.Y.	12					Oecologia	66	Drug efficacy	1416	Rigshospitalet	119	Tunisia	92
1961	32	Raja, T.V.	11					Veterinarni Medicina	65	Drug effect	1415	Medizinische Hochschule Hannover MHH	119	Yugoslavia	92
1960	10	Peters, T.J.	11					Life Sciences	65	Middle aged	1396	USDA Agricultural Research Service, Washington DC	118	Germany (Democratic Republic, DDR)	90
1959	16	Weinshilboum, R.M.	11					Life Science Journal	65	Human experiment	1356	University of Glasgow	117	Romania	86
1958	8	McGuffin, P.	11					Clinical Cancer Research	65	Follow up	1331	University of Bristol	116	Colombia	85
1957	12	Pinchera, A.	11					Hydrobiologia	64	Age Factors	1329	Erasmus University Medical Center	113	Sudan	78
1956	5	Zurakowski, D.	11					Scandinavian Journal of Gastroenterology	64	Treatment Outcome	1328	Universidade de Sao Paulo - USP	112	Philippines	78
1955	11	Derera, J.	11					Arzneimittel Forschung Drug Research	63	Oral drug administration	1318	Cairo University	111	Cuba	72
1954	12	Rethore, M.O.	11					Kidney International	62	Follow-Up Studies	1309	University of Birmingham	111	Jordan	62
1953	13	Ebstein, R.P.	11					Biological Psychiatry	61	English Abstract	1264	CNRS Centre National de la Recherche Scientifique	109	Slovenia	61
1952	9	Fazio, F.	11					European Journal of Pharmacology	61	Infant	1242	Heinrich Heine Universitat	109	Iraq	59
1951	9	Peto, R.	11					Fertility and Sterility	61	Animal cell	1237	Ohio State University	107	Kuwait	53
1950	5	Khalil, I.H.	11					Human Molecular Genetics	61	Retrospective Studies	1217	University Michigan Ann Arbor	107	Bulgaria	51
1949	5	Habibullah, C.M.	11					Diabetes	61	Risk factor	1217	Cornell University	106	Morocco	50
1948	4	Sivakumar, T.	11					Field Crops Research	60	Correlation analysis	1216	Mendelova univerzita v Brne	104	Indonesia	48
1947	3	Christensen, I.J.	11					Infection and Immunity	60	Treatment outcome	1199	David Geffen School of Medicine at UCLA	104	Algeria	44
1946	2	Farshadfar, E.	11					Scandinavian Journal of Clinical and Laboratory Investigation	60	In vitro study	1188	University of Nottingham	104	Ghana	42
1945	1	Smolle, J.	11					Human Reproduction	59	Histology	1104	Universita degli Studi di Padova	103	United Arab Emirates	41
1944	2	Irtwange, S.V.	11					Journal of the Egyptian Society of Parasitology	59	Sex difference	1096	University of Sheffield	103	Iceland	39
1943	2	Glover, V.	11					Acta Endocrinologica	59	Theoretical study	1069	University of Leeds	103	Tanzania	39
1942	3	Kannus, P.	11					Science of the Total Environment	59	Statistical significance	1010	University of Liverpool	103	Estonia	34
1941	3	Ejaz, S.	11					British Journal of Clinical Pharmacology	58	Pathology	1000	UC Berkeley	103	Syrian Arab Republic	33
1940	3	Overgaard, J.	11					Annals of the Rheumatic Diseases	58	Infant, Newborn	991	Universitat Bern	100	Sri Lanka	32
1939	1	Korabiowska, M.	11					British Journal of Obstetrics and Gynaecology	58	Hypertension	972	University of Chicago	99	Uganda	30
1934	1	Herzig, I.	10					Chest	57	Central nervous system	962	University of Arizona	97	Zimbabwe	28
		Watt, M.S.	10					American Journal of Medicine	57	Mortality	959	Goteborgs Universitet	97	Lithuania	28
		Prieto, I.	10					Stroke	56	Reproducibility of Results	959	Charles University in Prague	97	Cameroon	28
		Sarrafi, A.	10					Acta Obstetricia Et Gynecologica Scandinavica	56	Analysis of Variance	956	University of New South Wales UNSW Australia	97	Costa Rica	27
		Chladek, G.	10					Journal of Dairy Science	56	Disease severity	936	Sveriges lantbruksuniversitet	96	Viet Nam	26
		Blamey, R.W.	10					Molecular Ecology	56	Etiology	929	Universitetet i Bergen	96	Peru	25
		Albert, A.	10					Marine Biology	56	Regression analysis	925	University of Western Australia	96	Uruguay	23
		Daxenbichler, G.	10					Obstetrics and Gynecology	56	Blood and hemopoietic system	918	Klinikum der Universitat Munchen	95	Benin	22
		Illig, T.	10					British Journal of Psychiatry	55	Prospective study	909	Friedrich-Alexander-Universität Erlangen-Nürnberg	95	Malawi	21
		Kobyliansky, E.	10					Clinical and Experimental Immunology	55	Sex Factors	906	Johns Hopkins University	95	Cote d'Ivoire	21
		Malik, M.	10					Genetics	55	Blood Pressure	902	Hebrew University of Jerusalem	95	Jamaica	21
		Sonoda, T.	10					European Journal of Clinical Pharmacology	55	Case-Control Studies	902	Universitat Freiburg im Breisgau	95	Nepal	20
		Kuchtik, J.	10					Human Genetics	53	Immunohistochemistry	902	Tel Aviv University, Sackler Faculty of Medicine	93	Ukraine	20
		Lien, S.	10					Thorax	53	Phenotype	899	Universita degli Studi di Torino	93	Puerto Rico	19
		Taylor, K.M.	10					Journal of Thoracic and Cardiovascular Surgery	53	Regression Analysis	897	Washington University in St. Louis, School of Medicine	93	Papua New Guinea	19
		Danielsson, D.	10					Clinical Chemistry	52	Genetic variability	883	Katholieke Universiteit Leuven	92	Burkina Faso	19
		Collins, R.	10					Neuroscience Letters	52	Statistical analysis	881	Stanford University School of Medicine	91	Lebanon	18
		Donald, R.A.	10					Indian Journal of Agricultural Sciences	51	Radioisotope	877	University of Adelaide	90	Russia	17
		Geiger, H.H.	10					Deutsche Medizinische Wochenschrift	51	Review	848	Universitat Zurich	90	Senegal	16
		Rafii, M.Y.	10					Livestock Research for Rural Development	51	Questionnaire	847	University of Texas M. D. Anderson Cancer Center	90	Oman	15
		Modan, M.	10					Clinical Science	51	Liver	845	Helsinki University Central Hospital	90	Bosnia and Herzegovina	14
		Nevo, E.	10					Pakistan Journal of Biological Sciences	51	Aging	844	The Johns Hopkins School of Medicine	89	Ecuador	13
		Pereira, H.	10					Pediatrics	51	Placebo	838	Christian-Albrechts-Universitat zu Kiel	89	Latvia	13
		Bentzen, S.M.	10					Journal of the National Cancer Institute	50	United States	838	The University of North Carolina at Chapel Hill	89	Cyprus	12
		Laugier, P.	10					Carcinogenesis	50	Prevalence	836	Queen's University Belfast	89	Libyan Arab Jamahiriya	12
		Kiechl, S.	10					Journal of Applied Physiology	50	Young Adult	832	Humboldt-Universitat zu Berlin	88	Mali	12
		Fernandez, J.R.	10					American Review of Respiratory Disease	50	Time	830	Johannes Gutenberg Universitat Mainz	88	Gambia	12
		Sirtori, C.R.	10					American Journal of Epidemiology	50	Newborn	824	Hammersmith Hospital	87	Mauritius	12
		Mojon, A.	10					Journal of Pharmacology and Experimental Therapeutics	50	Pathophysiology	819	Consiglio Nazionale delle Ricerche	87	Malta	11
		Espiner, E.A.	10					American Journal of Psychiatry	50	Preschool child	819	National Cancer Institute	86	Luxembourg	11
		Sokol, R.J.	10					British Journal of Anaesthesia	49	Dose-Response Relationship, Drug	817	University of Southern California	86	Trinidad and Tobago	11
		Brunner, N.	10					Neurology	49	Double-Blind Method	812	Zagazig University	84	Macedonia	11
		Singh, A.	10					Pediatric Research	49	Drug therapy	808	Turun yliopisto	84	Bahrain	10
		Faraone, S.V.	10					Journal of Animal Science	49	Protein expression	791	Yale University School of Medicine	84	Yemen	10
		Willeit, J.	10					European Heart Journal	49	Brain	787	Johann Wolfgang Goethe Universitat Frankfurt am Main	83	Botswana	10
		Pike, M.C.	10					Soil Biology and Biochemistry	49	Disease association	780	University of Aberdeen	83	Namibia	10
		Andersson, L.	10					IRCS Medical Science	49	Dose response	776	Chinese Academy of Sciences	83	Guatemala	10
		Goldberg, A.	10					Archives of Oral Biology	48	Prediction	772	Universita di Pisa	83	Bolivia	9
		Rogowski, O.	10					Monthly Notices of the Royal Astronomical Society	48	Body Weight	767	University of Alberta	83	Panama	9
		Blada, I.	10					Current Medical Research and Opinion	48	Sensitivity and Specificity	765	St George's Hospital, London	82	Qatar	9
		Vilardi, J.C.	10					Journal of Clinical Periodontology	48	Intravenous drug administration	765	University of Leicester	82	Armenia	9
		Remuzzi, G.	9					Marine Ecology Progress Series	47	Body weight	761	Westfalische Wilhelms-Universitat Munster	81	Albania	7
		Goldenberg, G.J.	9					British Journal of Ophthalmology	47	Reference Values	755	Julius-Maximilians-Universitat Wurzburg	81	Zambia	7
		Nordin, B.E.C.	9					Thrombosis Research	47	Conference paper	745	University of Pittsburgh	81	Niger	7
		Milan, D.	9					Spine	47	Scoring system	739	Pennsylvania State University	80	Georgia	7
		Erbel, R.	9					Plant Breeding	47	Gene expression	737	Tel Aviv University	80	Congo	6
		Loh, C.S.	9					Journal of Bone and Mineral Research	47	Endocrine system	733	Universitssjukhuset i Lund	80	Kazakhstan	6
		Kutti, J.	9					Bone	46	Questionnaires	732	Umea universitet	80	Cambodia	6
		Newton, A.C.	9					Journal of Rheumatology	46	School child	726	Newcastle University, United Kingdom	79	French Polynesia	6
		Cole, T.J.	9					Surgery	46	Double blind procedure	721	University of Manitoba	79	Palestine	6
		Raftery, E.B.	9					Annals of Neurology	46	Heart	715	Universitat Marburg	79	Belarus	6
		Dore, C.J.	9					Klinische Monatsblatter Fur Augenheilkunde	46	Risk assessment	704	Universitat zu Koln	79	Togo	5
		Montgomery, G.W.	9					Nature	46	Statistics	700	Akademiska Sjukhuset	78	Uzbekistan	5
		Koenig, W.	9					Diabetes Care	46	Glucose	683	Case Western Reserve University	77	Mongolia	5
		Sikstrom, C.	9					Journal of Neurology Neurosurgery and Psychiatry	45	Blood pressure	683	Universite Pierre et Marie Curie	77	Monaco	5
		Bidanel, J.P.	9					American Journal of Physical Anthropology	45	Breast Neoplasms	678	North Carolina State University	77	Madagascar	4
		Low, W.Y.	9					Neuroimage	45	Smoking	676	Karl-Franzens-Universitat Graz	77	Paraguay	4
		Chard, T.	9					Journal of Hypertension	45	Retrospective study	674	Baylor College of Medicine	76	Guadeloupe	4
		Garland, T.	9					Asian Australasian Journal of Animal Sciences	45	Kidney	669	Universitat Hohenheim	76	Greenland	4
		Wheatley, D.	9					Klinische Wochenschrift	45	Psychological aspect	663	Texas A and M University	76	Rwanda	4
		Wernsdorfer, W.H.	9					Journal of Physiology	45	Cholesterol	658	London School of Hygiene & Tropical Medicine	76	Gabon	4
		Monneveux, P.	9					Hepatology	45	Chemistry	648	Universitat Ulm	75	Solomon Islands	3
		Pareek, C.S.	9					Breast Cancer Research and Treatment	45	Incidence	646	Zhejiang University	74	Guyana	3
		Samaranayake, L.P.	9					Journal of Allergy and Clinical Immunology	45	Diabetes mellitus	645	Universite de Montreal	74	New Caledonia	3
		Ikram-Ul-Haq,	9					Science	44	Predictive Value of Tests	639	Stanford University	74	Kyrgyzstan	3
		Lejeune, J.	9					Cereal Research Communications	44	Cancer survival	633	Universita degli Studi di Pavia	74	Mozambique	3
		Humphries, S.E.	9					Journal of Biological Chemistry	44	Body mass	626	Leiden University Medical Center - LUMC	74	Bhutan	3
		Quek, K.F.	9					Evolution	44	Depression	621	Harvard School of Public Health	74	Macao	3
		Brinck, U.	9					Acta Veterinaria Brno	43	Histopathology	621	Guy's Hospital	73	Eritrea	2
		Kalm, E.	9					Biochemical Pharmacology	43	Cattle	615	Icahn School of Medicine at Mount Sinai	73	El Salvador	2
		Saletu, B.	9					Animal Genetics	43	Calcium	613	Freie Universitat Berlin	73	Guinea	2
		Caola, G.	9					Acta Oto Laryngologica	43	Enzyme activity	612	King Saud University	72	Burundi	2
		Ellis, I.O.	9					Journal of Laboratory and Clinical Medicine	43	Insulin	609	Universitatsklinikum Hamburg-Eppendorf und Medizinische Fakultat	71	Sierra Leone	2
		Solder, E.	9					European Journal of Cancer	43	Biological Markers	603	Yale University	71	Nicaragua	2
		Tongoona, P.	9					South African Medical Journal	43	Epidemiology	597	UC Irvine	71	Myanmar	2
		Biederman, J.	9					Gynecologic Oncology	42	Genetic association	593	Universita degli Studi di Napoli Federico II	71	Martinique	2
		Razack, A.H.	9					Metabolism Clinical and Experimental	42	Cancer staging	588	Universite Laval	71	Belize	2
		Nayeem, M.A.	9					Rostlinna Vyroba	42	Immunology	587	Radboud University Nijmegen Medical Centre	70	Montenegro	2
		Yusuf, S.	9					Journal of Clinical Pathology	42	Allele	580	University of Southampton	70	Maldives	2
		Vetter, W.	9					Pain	42	Diet	574	Eidgenossische Technische Hochschule Zurich	70	Zaire	2
		Heiss, W.D.	9					Diabetologia	42	Cohort Studies	571	University of Agriculture, Faisalabad	70	Democratic Republic Congo	1
		Spector, T.D.	9					Journal of Periodontology	42	Obesity	570	Keck School of Medicine of USC	69	Honduras	1
		Undefined	55					Undefined	56	Rats, Inbred Strains	568	Rikshospitalet-Radiumhospitalet HF	69	Swaziland	1
