# Supplementary material for: A surge of p-values between 0.041 and 0.049 in recent decades (but negative results are increasing rapidly too)
Source: PeerJ. 2015 Jan 22;3:e733. doi: 10.7717/peerj.733 (PMC4312079; doi:10.7717/peerj.733)
Supplement: Supplemental Information [file peerj-03-733-s007.zip › Supplementary material/Searches_15_nov_2014/078.csv]

Scopus refine results values
Your query : (ABS("trend toward"))
Number of results : 28367
YEAR		AUTHOR NAME		SUBJECT AREA		DOCUMENT TYPE		SOURCE TITLE		KEYWORD		AFFILIATION		COUNTRY		SOURCE TYPE		LANGUAGE
2015	1	Anon,	57	Agricultural and Biological Sciences	1475	Article	22820	American Journal of Cardiology	235	Human	17094	VA Medical Center	600	United States	15061	Journals	26449	English	27058
2014	1473	Califf, R.M.	40	Arts and Humanities	281	Review	1958	Cancer	207	Article	16585	University of California, San Francisco	316	Canada	1857	Conference Proceedings	969	German	226
2013	1644	Topol, E.J.	33	Biochemistry, Genetics and Molecular Biology	3677	Conference Paper	1889	Circulation	181	Female	13527	Mayo Clinic	299	United Kingdom	1304	Trade Publications	497	French	149
2012	1649	Stone, G.W.	20	Business, Management and Accounting	414	Article in Press	280	American Heart Journal	175	Humans	13450	University of Toronto	297	Germany	1174	Books	242	Spanish	144
2011	1482	Braunwald, E.	20	Chemical Engineering	398	Book Chapter	156	Journal of the American College of Cardiology	175	Male	12956	Massachusetts General Hospital	286	Italy	1044	Book Series	197	Japanese	135
2010	1455	Harrington, R.A.	19	Chemistry	390	Short Survey	83	International Journal of Radiation Oncology Biology Physics	152	Priority journal	11640	University of Washington Seattle	283	France	756	Reports	12	Chinese	68
2009	1214	Leon, M.B.	18	Computer Science	592	Book	47	Annals of Thoracic Surgery	148	Adult	11097	Brigham and Women's Hospital	277	Japan	750	Undefined	1	Portuguese	68
2008	1363	Waksman, R.	18	Decision Sciences	84	Note	34	SAE Technical Papers	141	Controlled study	9223	Duke University School of Medicine	259	Australia	730			Russian	59
2007	1199	Pichard, A.D.	17	Dentistry	219	Report	11	Journal of Clinical Oncology	141	Major clinical study	7219	Harvard Medical School	236	Spain	535			Italian	56
2006	1151	Ghali, W.A.	17	Earth and Planetary Sciences	1040	Editorial	10	Journal of Urology	133	Aged	7026	University of Texas M. D. Anderson Cancer Center	228	Netherlands	532			Polish	29
2005	1210	Granger, C.B.	17	Economics, Econometrics and Finance	275	Business Article	9	Chest	126	Middle Aged	6975	Cleveland Clinic Foundation	211	China	467			Czech	12
2004	1025	Steinberg, S.M.	17	Energy	293	Conference Review	7	American Journal of Obstetrics and Gynecology	120	Clinical article	3861	University of California, Los Angeles	195	Switzerland	407			Bulgarian	11
2003	951	Mehran, R.	16	Engineering	2425	Letter	5	Neurology	111	Clinical trial	3165	University Michigan Ann Arbor	193	Brazil	328			Korean	11
2002	879	Kent, K.M.	16	Environmental Science	1146	Abstract Report	2	Pediatrics	110	Treatment Outcome	3150	University of Minnesota Twin Cities	192	Sweden	326			Croatian	10
2001	895	Ellis, S.G.	16	Health Professions	849	Erratum	2	Critical Care Medicine	109	Adolescent	3001	The University of North Carolina at Chapel Hill	184	Taiwan	323			Turkish	8
2000	876	Peterson, E.D.	15	Immunology and Microbiology	1006	Undefined	1054	Stroke	109	Retrospective Studies	2575	The University of British Columbia	173	South Korea	297			Dutch	6
1999	822	Satler, L.F.	15	Materials Science	537			Journal of Clinical Endocrinology and Metabolism	108	Treatment outcome	2567	David Geffen School of Medicine at UCLA	172	Belgium	266			Hebrew	4
1998	783	Weintraub, W.S.	15	Mathematics	168			Clinical Cancer Research	104	Randomized controlled trial	2317	University of Pittsburgh	161	Israel	247			Lithuanian	3
1997	813	Ghigo, E.	14	Medicine	17854			Transplantation	103	Nonhuman	2290	University of Pennsylvania	158	Denmark	205			Romanian	3
1996	744	Heyland, D.K.	14	Multidisciplinary	73			Laryngoscope	102	Controlled clinical trial	2240	Washington University in St. Louis, School of Medicine	153	Austria	204			Arabic	2
1995	591	Ohman, E.M.	14	Neuroscience	1633			Fertility and Sterility	99	Aged, 80 and over	2048	Johns Hopkins University	150	Norway	167			Finnish	2
1994	549	Holmes, D.R.	13	Nursing	926			Journal of Vascular Surgery	97	Child	2042	University of Florida	150	Poland	159			Hungarian	2
1993	490	Demetriades, D.	13	Pharmacology, Toxicology and Pharmaceutics	1092			Transplantation Proceedings	96	Follow up	2036	Ohio State University	146	Finland	153			Indonesian	2
1992	401	White, H.D.	13	Physics and Astronomy	652			Journal of Thoracic and Cardiovascular Surgery	96	Time Factors	1895	The Johns Hopkins School of Medicine	143	India	148			Slovak	2
1991	391	Spertus, J.A.	13	Psychology	1077			Spine	85	Animals	1856	Memorial Sloan-Kettering Cancer Center	143	Greece	144			Swedish	2
1990	400	Yusuf, S.	13	Social Sciences	1695			Plos One	80	United States	1763	University of Wisconsin Madison	142	Turkey	139			Afrikaans	1
1989	335	Gersh, B.J.	13	Veterinary	189			Arthritis and Rheumatism	74	Prospective Studies	1762	Beth Israel Deaconess Medical Center	140	New Zealand	131			Bosnian	1
1988	344	Manson, J.E.	12	Undefined	301			American Journal of Surgery	74	Follow-Up Studies	1744	Stanford University School of Medicine	137	Russian Federation	128			Danish	1
1987	310	Lincoff, A.M.	12					Journal of Heart and Lung Transplantation	73	Mortality	1659	McMaster University	134	Singapore	102			Estonian	1
1986	275	Eagle, K.A.	12					Journal of the American Geriatrics Society	72	Review	1652	University of California, San Diego	133	Iran	100			Greek	1
1985	295	Berger, P.B.	12					Journal of Neurosurgery	71	Risk Factors	1608	UC Davis	132	Mexico	98			Serbian	1
1984	250	Cannon, C.P.	12					Journal of Trauma Injury Infection and Critical Care	69	Animal experiment	1541	Baylor College of Medicine	131	Hong Kong	96
1983	226	Bhatt, D.L.	11					Archives of Internal Medicine	68	Retrospective study	1538	Yale University School of Medicine	127	Czech Republic	86
1982	206	Dudek, D.	11					Urology	67	Prognosis	1525	Stanford University	124	Argentina	83
1981	147	Babb, J.S.	11					Journal of the American Medical Association	65	Drug efficacy	1351	Columbia University in the City of New York	121	Thailand	77
1980	166	Serruys, P.W.	11					American Journal of Gastroenterology	65	Middle aged	1331	University of Alberta	116	South Africa	73
1979	170	Armstrong, P.W.	11					New England Journal of Medicine	64	Comparative study	1312	University of Chicago	113	Ireland	72
1978	163	Colombo, A.	11					Clinical Infectious Diseases	63	Human tissue	1188	University of Alabama at Birmingham	108	Portugal	66
1977	151	Kleiman, N.S.	11					Annals of Surgical Oncology	63	Outcome assessment	1173	Erasmus University Medical Center	107	Egypt	49
1976	122	Kron, I.L.	11					Clinical Orthopaedics and Related Research	61	Risk factor	1161	University of Calgary	105	Hungary	48
1975	159	Oz, M.C.	11					Journal of Rheumatology	61	Methodology	1131	Northwestern University Feinberg School of Medicine	105	Ukraine	46
1974	116	Moses, J.W.	10					Journal of Infectious Diseases	60	Middle Age	1085	University of Southern California	105	Saudi Arabia	44
1973	101	Massie, B.M.	10					Journal of Pediatric Surgery	60	Animal	1081	Emory University	103	Chile	41
1972	58	Cox, J.D.	10					Neurosurgery	60	Child, Preschool	1075	National Cancer Institute	102	Colombia	30
1971	37	Faraone, S.V.	10					Gynecologic Oncology	59	Incidence	1021	University of Iowa	102	Croatia	30
1970	37	O'Connor, C.M.	10					Annals of Surgery	58	Disease severity	1006	UC Berkeley	101	Malaysia	27
1969	34	Cook, D.J.	10					American Journal of Respiratory and Critical Care Medicine	58	Prospective study	1002	McGill University	100	Romania	23
1968	25	Gore, J.M.	10					Journal of Bone and Joint Surgery Series A	57	Infant	967	Columbia University, College of Physicians and Surgeons	100	Slovenia	22
1967	13	Biondi-Zoccai, G.	10					Diabetes Care	57	Double-Blind Method	952	University of Pennsylvania, Health System	100	Lebanon	20
1966	20	Antman, E.M.	10					Plastic and Reconstructive Surgery	57	Support, Non-U.S. Gov't	951	University of Illinois at Chicago	97	Serbia	18
1965	4	Tribble, C.G.	10					American Surgeon	56	Young Adult	946	Universidade de Sao Paulo - USP	94	Iceland	18
1964	12	Kereiakes, D.J.	10					Blood	55	Animal model	942	Children's Hospital Boston	94	Puerto Rico	18
1963	8	Cortes, J.	10					Proceedings of SPIE the International Society for Optical Engineering	54	Drug effect	942	Harvard School of Public Health	93	Philippines	17
1962	12	Jones, R.N.	10					Biological Psychiatry	53	Cancer survival	936	Case Western Reserve University	89	Slovakia	16
1961	12	Brennan, M.F.	10					Archives of Physical Medicine and Rehabilitation	52	Unclassified drug	916	Yale University	89	Indonesia	16
1960	10	Siscovick, D.S.	10					Antimicrobial Agents and Chemotherapy	52	Placebo	875	Weill Cornell Medical College	89	Bulgaria	16
1959	2	Goodney, P.P.	10					American Journal of Kidney Diseases	52	Animal tissue	865	Medical University of South Carolina	89	Tunisia	14
1958	3	Moliterno, D.J.	10					Journal of Applied Physiology	51	Double blind procedure	865	Hospital for Sick Children University of Toronto	89	Russia	13
1957	3	Saver, J.L.	9					Investigative Ophthalmology and Visual Science	51	Cohort Studies	845	Duke University	88	Kenya	13
1956	5	Barker, F.G.	9					Radiology	50	Survival Rate	832	University of Virginia	88	Cuba	13
1955	8	Torguson, R.	9					Surgical Endoscopy and Other Interventional Techniques	50	Pregnancy	828	University of Melbourne	87	Peru	13
1954	5	Storb, R.	9					American Journal of Medicine	50	Age	805	University of Washington School of Medicine	87	Pakistan	12
1953	7	Hong, M.K.	9					Journal of Cataract and Refractive Surgery	50	Risk assessment	804	University of Michigan Medical School	87	Nigeria	11
1952	4	Mark, D.B.	9					Journal of Surgical Research	49	Postoperative Complications	803	Northwestern University	86	Costa Rica	11
1951	4	Di Mario, C.	9					American Journal of Neuroradiology	49	Rat	799	University of Arizona	86	Uruguay	11
1950	5	Bates, E.R.	9					World Journal of Surgery	49	Age Factors	788	Icahn School of Medicine at Mount Sinai	85	Latvia	11
1949	3	Sheiban, I.	9					Cancer Research	49	Normal human	775	University of Kentucky	84	Uganda	10
1948	3	Alexander, J.H.	9					Ophthalmology	48	Hospitalization	764	Oregon Health and Science University	83	Estonia	9
1947	3	Meier, B.	9					American Journal of Clinical Nutrition	47	Drug safety	762	UC Irvine	82	Lithuania	9
1946	4	Hirschl, R.B.	9					Psychiatry Research	47	Rats	757	Medical College of Wisconsin	81	Tanzania	9
1945	2	Strieter, R.M.	9					Obstetrics and Gynecology	46	Cohort analysis	754	University of Miami Leonard M. Miller School of Medicine	81	Trinidad and Tobago	8
1944	1	Gloviczki, P.	9					Journal of Invasive Cardiology	46	Human cell	750	Indiana University School of Medicine Indianapolis	80	Ecuador	7
1943	3	Jurkovich, G.J.	9					Catheterization and Cardiovascular Interventions	45	Survival Analysis	742	University of Utah	80	Jordan	7
1942	1	Windecker, S.	9					Journal of Pediatrics	44	Multicenter study	739	Johns Hopkins Hospital	79	Venezuela	7
1941	3	O'Neill, W.W.	9					Epilepsia	43	Support, U.S. Gov't, P.H.S.	735	Western University	79	Kuwait	6
1940	1	Benson, A.B.	9					Archives of General Psychiatry	43	Disease association	731	University of Cincinnati	79	Bangladesh	6
1939	4	Park, S.J.	9					Journal of Clinical Psychiatry	43	Prevalence	712	Inserm	78	Jamaica	6
1938	3	Freedland, S.J.	8					Journal of Climate	41	Postoperative complication	697	Emory University School of Medicine	77	Viet Nam	6
1937	4	Levey, A.S.	8					Journal of Acquired Immune Deficiency Syndromes	41	Statistical significance	690	University at Buffalo State University of New York	77	Ghana	5
1936	1	Ruzyllo, W.	8					Gastrointestinal Endoscopy	41	Scoring system	670	University of Colorado Health Sciences Center	76	Oman	5
1935	2	Devereux, R.B.	8					Human Pathology	40	Conference paper	662	UCL	76	Cameroon	5
1934	1	Willett, C.G.	8					Liver Transplantation	39	Survival	660	University of Colorado School of Medicine	76	Morocco	4
1933	1	Guyatt, G.	8					Clinical Pharmacology and Therapeutics	38	Infant, Newborn	660	Rush University Medical Center	74	Bosnia and Herzegovina	4
1932	3	Freeman, R.	8					Medicine and Science in Sports and Exercise	38	Questionnaire	656	Columbia University Medical Center	73	Armenia	4
1931	1	Kluger, J.	8					Diseases of the Colon and Rectum	38	Case-Control Studies	644	Indiana University	72	Algeria	4
1930	1	Shah, J.P.	8					Archives of Surgery	38	Sex difference	643	New York University	72	Qatar	4
1928	1	Zivadinov, R.	8					Annals of Emergency Medicine	38	Questionnaires	634	Wake Forest University School of Medicine	72	Yugoslavia	4
1926	1	Howard, B.V.	8					International Journal of Cancer	37	Severity of Illness Index	633	Universita degli Studi di Milano	71	Cote d'Ivoire	4
1924	1	Fuchs, C.S.	8					American Journal of Sports Medicine	37	Immunohistochemistry	629	Johns Hopkins Bloomberg School of Public Health	70	Cyprus	4
1922	1	Salim, A.	8					Cochrane Database of Systematic Reviews Online	37	Surgical technique	624	Wayne State University	70	Kazakhstan	3
1920	1	Mozaffarian, D.	8					American Journal of Psychiatry	37	Cancer staging	623	Washington University in St. Louis	70	Czechoslovakia	3
1919	1	Kantarjian, H.M.	8					Head and Neck	36	Comparative Study	605	Universita degli Studi di Torino	70	Sri Lanka	3
1910	1	Morice, M.C.	8					Breast Cancer Research and Treatment	36	Physiology	605	University of Sydney	70	Bahrain	3
		Appelbaum, F.R.	8					Otolaryngology Head and Neck Surgery	36	Intermethod comparison	603	Duke Clinical Research Institute	69	Luxembourg	3
		Shields, J.A.	8					Alcoholism Clinical and Experimental Research	35	Survival rate	602	Universita degli Studi di Roma La Sapienza	69	Zambia	3
		Hruban, R.H.	8					Clinical Transplantation	35	Hypertension	596	Keck School of Medicine of USC	68	Madagascar	3
		Mintz, G.S.	8					Astrophysical Journal	34	School child	585	University of Alabama	68	Ethiopia	3
		Maes, M.	8					American Journal of Roentgenology	34	Protein expression	585	Universite de Montreal	67	Gambia	3
		Gibson, C.M.	8					Neurophysiology	34	Analysis of Variance	581	University of Tennessee Health Science Center	66	Nepal	3
		Cohen, D.J.	8					PACE Pacing and Clinical Electrophysiology	33	Heart infarction	576	Albert Einstein College of Medicine of Yeshiva University	66	Panama	3
		Hortobagyi, G.N.	8					Gastroenterology	33	Body mass	572	Saint Michael's Hospital University of Toronto	66	Guam	3
		Patterson, G.A.	8					Journal of the American College of Surgeons	33	Quality of life	570	Michigan State University	66	Bolivia	2
		Bower, T.C.	8					Journal of Animal Science	33	Preschool child	568	University of Manitoba	65	Antigua and Barbuda	2
		Lee, K.L.	8					Archives of Otolaryngology Head and Neck Surgery	32	Metabolism	561	Tufts Medical Center	64	Albania	2
		Lansky, A.J.	8					Annals of Vascular Surgery	32	Length of stay	556	Pennsylvania State University	64	Gabon	2
		Robbins, R.C.	8					Annals of Internal Medicine	32	Mouse	554	Brown University	64	Benin	2
		Mahaffey, K.W.	8					Journal of Clinical Psychopharmacology	32	Demography	553	King's College London	64	Bermuda	2
		Kuller, L.H.	8					Anesthesia and Analgesia	32	Pathology	549	New York University School of Medicine	64	Burkina Faso	2
		Roe, M.T.	8					Journal of Orthopaedic Trauma	31	Neoplasm Staging	541	Vanderbilt University	63	Malawi	2
		Naka, Y.	8					Journal of Hand Surgery	31	Mice	541	Stanford University Medical Center	63	Macedonia	2
		Arvat, E.	8					Journal of Parenteral and Enteral Nutrition	30	Comorbidity	537	National Institutes of Health, Bethesda	62	Paraguay	2
		Abraham, E.	8					Annals of Plastic Surgery	30	Genotype	536	Cornell University	62	Fiji	2
		Litwin, M.S.	8					Journal of Allergy and Clinical Immunology	30	Dose response	535	University of Michigan Hospital	62	United Arab Emirates	2
		Smith, C.R.	8					Journal of Cardiovascular Pharmacology	30	Human experiment	527	Karolinska University Hospital	62	Botswana	2
		Borger, M.A.	8					Physiology and Behavior	30	Risk Assessment	525	UT Southwestern Medical Center	62	Palestine	2
		Bourge, R.C.	8					Journal of the American Academy of Dermatology	30	Dose-Response Relationship, Drug	525	Alma Mater Studiorum Universita di Bologna	62	Iraq	2
		Lenke, L.G.	8					American Journal of Clinical Oncology Cancer Clinical Trials	30	Nuclear magnetic resonance imaging	524	University of Ottawa, Canada	62	Mozambique	2
		White, C.M.	8					Annals of Pharmacotherapy	30	Therapy	515	University of Miami	62	Rwanda	2
		Onuma, Y.	8					Surgery	29	Histopathology	510	Academic Medical Centre, University of Amsterdam	61	Monaco	2
		Whitlow, P.L.	8					Psychopharmacology	29	Psychological aspect	507	University of Pennsylvania, School of Medicine	61	Mali	2
		Newton, P.O.	8					Journal of Thoracic Oncology	29	Myocardial Infarction	506	University of Pittsburgh Medical Center	61	Georgia	2
		Murphy, S.A.	8					Hepatology	29	Obesity	506	University of Texas at Austin	61	Sudan	2
		Mukherjee, D.	8					Journal of Perinatology	29	Depression	490	University of Queensland	61	Swaziland	2
		Fukuda, T.	8					Journal of Surgical Oncology	29	Morbidity	490	Leiden University Medical Center - LUMC	60	Azerbaijan	1
		Devinsky, O.	7					Biology of Blood and Marrow Transplantation	29	Overall survival	487	University of Texas Health Science Center at San Antonio	60	Barbados	1
		Bittl, J.A.	7					Journal of Gastrointestinal Surgery	29	Pathophysiology	486	Cincinnati Children's Hospital Medical Center	60	Cambodia	1
		Adelman, M.A.	7					Movement Disorders	29	Statistics	483	Johns Hopkins Medical Institutions	59	Chad	1
		Grines, C.L.	7					Proceedings of the National Academy of Sciences of the United States of America	29	Oral drug administration	482	UT Medical Branch at Galveston	59	North Korea	1
		Kupfer, D.J.	7					Pediatric Infectious Disease Journal	28	Diabetes mellitus	482	University of Oxford	59	Nicaragua	1
		Rhee, P.	7					Bone Marrow Transplantation	28	Time	476	New York University Langone Medical Center	59	Guatemala	1
		Anderson, J.L.	7					Jee Journal of Electronic Engineering	28	Recurrence	476	Fred Hutchinson Cancer Research Center	58	French Polynesia	1
		Meltzer, H.Y.	7					Journal of Endourology	28	Disease course	475	Queen's University, Kingston	58	Mongolia	1
		Lanzone, A.	7					American Journal of Physiology Heart and Circulatory Physiology	28	Sex Factors	472	Universitat Heidelberg	58	Seychelles	1
		Sellke, F.W.	7					American Journal of Ophthalmology	28	Statistical analysis	471	University of Maryland School of Medicine	57	French Guiana	1
		Bagshaw, S.M.	7					Journal of Reproductive Medicine for the Obstetrician and Gynecologist	28	Blood	471	Boston University	57	Turkmenistan	1
		Seidman, L.J.	7					Journal of Pediatric Orthopaedics	27	Multivariate Analysis	470	Boston University School of Medicine	56	Senegal	1
		Kane, C.J.	7					Clinical Cardiology	27	Aging	458	Harvard University	56	Sierra Leone	1
		Relling, M.V.	7					Diabetes	27	Newborn	454	Tufts University School of Medicine	56	Germany (Democratic Republic, DDR)	1
		Auerbach, J.D.	7					Journal of Clinical Pharmacology	26	Pilot Projects	447	Cedars-Sinai Medical Center	56	Angola	1
		Ilstrup, D.M.	7					International Journal of Gynecological Cancer	26	Clinical feature	447	University of Colorado at Boulder	55	Libyan Arab Jamahiriya	1
		Schalij, M.J.	7					Journal of Pharmacology and Experimental Therapeutics	26	Cancer radiotherapy	437	UT Southwestern Medical School	55	Grenada	1
		Schaff, H.V.	7					Epilepsy and Behavior	26	Correlation analysis	436	Henry Ford Hospital	54	Dominican Republic	1
		Liewehr, D.J.	7					Clinical Gastroenterology and Hepatology	26	Combined Modality Therapy	428	Texas A and M University	54	Samoa	1
		Hasselblad, V.	7					Arteriosclerosis Thrombosis and Vascular Biology	26	Length of Stay	428	University of Rochester Medical Center	54	Montenegro	1
		Kirtane, A.J.	7					Pediatric Research	26	Breast Neoplasms	422	Charite - Universitatsmedizin Berlin	54	New Caledonia	1
		Hochman, J.S.	7					American Journal of Transplantation	25	Breast cancer	421	University of Florida College of Medicine	53	Zimbabwe	1
		Armstrong, D.G.	7					Journal of Investigative Medicine	25	Intravenous drug administration	416	Purdue University	53
		Tamburino, C.	7					Brain Research	25	Acetylsalicylic acid	416	Thomas Jefferson University	53
		Kim, Y.K.	7					Transportation Research Record	25	Prediction	413	Dalhousie University	53
		Kochanek, P.M.	7					Journal of Bone and Mineral Research	25	Postoperative period	408	University of Rochester	53
		Gilbert, E.M.	7					Science	25	Blood Pressure	405	Ludwig-Maximilians-Universitat Munchen	53
		Rao, V.	7					Archives of Neurology	25	Magnetic Resonance Imaging	404	Massachusetts Institute of Technology	52
		Cameron, J.L.	7					Lecture Notes in Computer Science Including Subseries Lecture Notes in Artificial Intelligence and Lecture Notes in Bioinformatics	25	Computer assisted tomography	403	Sunnybrook Health Sciences Centre	52
		Kieburtz, K.	7					American Journal of Hypertension	25	Animal cell	402	The Children's Hospital of Philadelphia	51
		Jones, R.N.	7					Annals of Otology Rhinology and Laryngology	25	Smoking	400	Pfizer	50
		Weinstock-Guttman, B.	7					Journal of the American Society of Nephrology	24	Quality of Life	398	University of South Florida Tampa	50
		Kirklin, J.K.	7					Academic Medicine	24	Bleeding	397	Rutgers, The State University of New Jersey	50
		Hirsch, F.R.	7					Journal of Nuclear Medicine	24	Stroke	397	University of Illinois	49
		Coran, A.G.	7					Journal of General Internal Medicine	24	Treatment duration	396	University of Vermont	49
		Undefined	142					Undefined	156	Chi-Square Distribution	393	University of Maryland, Baltimore	49
