# Supplementary material for: A surge of p-values between 0.041 and 0.049 in recent decades (but negative results are increasing rapidly too)
Source: PeerJ. 2015 Jan 22;3:e733. doi: 10.7717/peerj.733 (PMC4312079; doi:10.7717/peerj.733)
Supplement: Supplemental Information [file peerj-03-733-s007.zip › Supplementary material/Searches_15_nov_2014/079.csv]

Scopus refine results values
Your query : (ABS("an increasing trend"))
Number of results : 6993
YEAR		AUTHOR NAME		SUBJECT AREA		DOCUMENT TYPE		SOURCE TITLE		KEYWORD		AFFILIATION		COUNTRY		SOURCE TYPE		LANGUAGE
2015	7	Ismail, H.	18	Agricultural and Biological Sciences	1162	Article	5581	Chinese Journal of Applied Ecology	90	Article	2446	Chinese Academy of Sciences	169	China	1481	Journals	6212	English	5996
2014	732	Chen, Y.	10	Arts and Humanities	34	Conference Paper	786	Advanced Materials Research	62	Human	2059	Graduate University of Chinese Academy of Sciences	70	United States	1119	Conference Proceedings	491	Chinese	649
2013	829	Li, W.	9	Biochemistry, Genetics and Molecular Biology	575	Review	349	Chinese Journal of Ecology	61	Humans	1496	Beijing Normal University	56	India	790	Book Series	189	Spanish	97
2012	707	Jang, J.S.C.	8	Business, Management and Accounting	118	Article in Press	111	International Journal of Climatology	37	Female	1431	Institute of Geographical Sciences and Natural Resources Research Chinese Academy of Sciences	54	United Kingdom	352	Trade Publications	59	German	73
2011	595	Lam, J.C.	8	Chemical Engineering	256	Book Chapter	33	Shengtai Xuebao Acta Ecologica Sinica	36	Male	1314	China Meteorological Administration	49	Japan	308	Books	42	Italian	42
2010	537	Wan, K.K.W.	8	Chemistry	292	Short Survey	10	Plos One	35	Adult	1143	Peking University	46	Italy	269			Portuguese	37
2009	459	Fu, G.	7	Computer Science	271	Note	3	Acta Geographica Sinica	33	Priority journal	817	Universiti Sains Malaysia	32	Germany	209			Japanese	36
2008	370	Goyal, M.K.	7	Decision Sciences	54	Editorial	2	Journal of Geophysical Research Atmospheres	32	Controlled study	759	Nanjing University	32	Canada	207			French	32
2007	360	Ojha, C.S.P.	7	Dentistry	38	Abstract Report	1	Theoretical and Applied Climatology	29	Major clinical study	717	China Agricultural University	31	Australia	204			Turkish	23
2006	289	Li, J.	6	Earth and Planetary Sciences	1020	Book	1	Journal of Applied Polymer Science	29	Middle Aged	669	Institute of Atmospheric Physics Chinese Academy of Sciences	30	Taiwan	159			Polish	16
2005	278	Jian, S.R.	6	Economics, Econometrics and Finance	56	Business Article	1	Atmospheric Environment	25	Aged	656	Consiglio Nazionale delle Ricerche	29	Spain	155			Czech	14
2004	231	Burn, D.H.	6	Energy	181	Letter	1	Hydrological Processes	25	China	617	Tehran University of Medical Sciences	27	South Korea	154			Croatian	13
2003	153	Lee, S.W.	6	Engineering	989	Undefined	114	Geophysical Research Letters	24	Adolescent	547	China University of Geosciences	25	Iran	142			Korean	9
2002	144	Wong, S.L.	6	Environmental Science	1153			Proceedings of SPIE the International Society for Optical Engineering	24	Child	435	Cold and Arid Regions Environmental and Engineering Research Institute Chinese Academy of Sciences	25	Malaysia	124			Slovak	9
2001	168	Xue, G.J.	6	Health Professions	53			Nongye Gongcheng Xuebao Transactions of the Chinese Society of Agricultural Engineering	24	Nonhuman	379	Hohai University	24	France	115			Russian	8
2000	123	Kahveci, K.	5	Immunology and Microbiology	208			Applied Mechanics and Materials	23	Incidence	375	National University of Singapore	24	Turkey	111			Dutch	6
1999	107	Lichtman, S.M.	5	Materials Science	523			Acta Horticulturae	23	Prevalence	355	Chinese Academy of Agricultural Sciences	24	Netherlands	93			Serbian	4
1998	114	Cossu, A.	5	Mathematics	106			Science of the Total Environment	23	Climate change	342	Lanzhou University	24	Sweden	86			Arabic	3
1997	97	Azizi, F.	5	Medicine	2213			Journal of Climate	21	Review	286	Northwest A&F University	24	Finland	85			Greek	3
1996	90	Narayanasamy, R.	5	Multidisciplinary	63			Indian Journal of Animal Sciences	19	Middle aged	275	National Taiwan University	23	Brazil	85			Hungarian	2
1995	69	Murthy, N.S.	5	Neuroscience	72			Lecture Notes in Computer Science Including Subseries Lecture Notes in Artificial Intelligence and Lecture Notes in Bioinformatics	18	Eurasia	274	Beijing Forestry University	23	Hong Kong	82			Lithuanian	2
1994	60	Ding, Y.	5	Nursing	86			Chinese Science Bulletin	18	Animals	266	Universidade de Sao Paulo - USP	23	Singapore	73			Bosnian	1
1993	63	Katsarava, Z.	5	Pharmacology, Toxicology and Pharmaceutics	193			Atmospheric Chemistry and Physics	17	Mortality	266	University of Toronto	23	Pakistan	67			Bulgarian	1
1992	34	Borbely, A.A.	5	Physics and Astronomy	398			Asian Pacific Journal of Cancer Prevention	17	Risk factor	246	Universiti Putra Malaysia	23	Greece	67			Danish	1
1991	28	Palmieri, G.	5	Psychology	68			International Journal of Remote Sensing	16	United States	240	Alma Mater Studiorum Universita di Bologna	23	Belgium	65			Estonian	1
1990	36	Singh, R.P.	5	Social Sciences	324			Journal of Hydrology	16	Asia	237	Daneshgahe Azad Eslami	23	Norway	58			Hebrew	1
1989	39	Subash, N.	5	Veterinary	101			Journal of Alloys and Compounds	16	Risk Factors	229	Zhejiang University	21	Denmark	53			Latvian	1
1988	23	Szeless, A.	5	Undefined	97			Journal of Food Science and Technology	16	Child, Preschool	226	Nanyang Technological University	21	Switzerland	51			Malay	1
1987	20	Zhu, J.	5					SAE Technical Papers	16	Retrospective Studies	223	Chinese Academy of Forestry	21	Poland	47			Norwegian	1
1986	26	Budroni, M.	5					Environmental Monitoring and Assessment	15	Infant	223	University of Maryland	21	Thailand	42			Romanian	1
1985	25	Chan, D.W.M.	5					Journal of Geographical Sciences	15	India	215	Ocean University of China	21	Austria	35			Swedish	1
1984	21	Xia, X.	5					IAHS AISH Publication	15	Time Factors	215	University of Melbourne	21	Mexico	35
1983	22	Chan, A.P.C.	5					Huanjing Kexue Environmental Science	14	Aged, 80 and over	213	Indian Institute of Technology Roorkee	21	Portugal	34
1982	17	Yang, X.G.	5					Aquaculture	14	Retrospective study	199	Chinese University of Hong Kong	20	Argentina	31
1981	10	Yeole, B.B.	5					Pollution Research	14	Young Adult	196	Research Center for Eco-Environmental Sciences Chinese Academy of Sciences	20	Czech Republic	30
1980	11	Yeung, J.F.Y.	5					Southeast Asian Journal of Tropical Medicine and Public Health	14	Epidemiology	191	Tianjin University	20	New Zealand	30
1979	8	Jiang, H.	4					Zhonghua Liu Xing Bing Xue Za Zhi Zhonghua Liuxingbingxue Zazhi	14	Statistics	188	University of Malaya	20	South Africa	30
1978	14	Kanda, M.	4					Zhonghua Yu Fang Yi Xue Za Zhi Chinese Journal of Preventive Medicine	14	Sex difference	186	Nanjing University of Information Science and Technology	20	Romania	28
1977	13	Liang, D.W.	4					Quaternary International	13	Methodology	180	Nagoya University	19	Saudi Arabia	27
1976	16	Li, Y.	4					International Journal of Cancer	13	Age	179	The University of Hong Kong	19	Slovakia	27
1975	8	Huang, J.C.	4					BMC Public Health	13	Trend analysis	176	City University of Hong Kong	19	Israel	26
1974	14	Sasaki, A.	4					Indian Journal of Marine Sciences	13	Preschool child	170	Hokkaido University	19	Ireland	25
1973	9	Lam, T.N.T.	4					Astronomy and Astrophysics	12	Age Factors	155	Aristoteleion Panepistimion Thessalonikis	19	Croatia	24
1972	7	Mohan, D.	4					Climatic Change	12	Animal	154	Tsinghua University	19	Chile	21
1971	3	Liu, G.D.	4					Zhongguo Zhong Xi Yi Jie He Za Zhi Zhongguo Zhongxiyi Jiehe Zazhi Chinese Journal of Integrated Traditional and Western Medicine Zhongguo Zhong Xi Yi Jie He Xue Hui Zhongguo Zhong Yi Yan Jiu Yuan Zhu Ban	11	Comparative study	152	Wuhan University	19	Hungary	20
1970	1	Nakason, C.	4					Huanjing Kexue Xuebao Acta Scientiae Circumstantiae	11	Far East	144	University of Western Australia	19	Bangladesh	20
1969	1	Han, S.H.	4					Asian Australasian Journal of Animal Sciences	11	Trend study	141	Ohio State University	18	Russian Federation	20
1967	1	Asif, A.	4					Medicina Clinica	11	Infant, Newborn	140	University of Washington Seattle	18	Nigeria	19
1965	1	Chiang, P.Y.	4					Environmental Science and Technology	11	Risk assessment	140	Sichuan University	18	Ethiopia	19
1963	1	Jia, N.	4					Water Resources Research	11	Age distribution	134	Xi'an Jiaotong University	18	Nepal	19
1960	1	Li, S.Q.	4					Hydrology and Earth System Sciences	10	Europe	125	Monash University	18	Philippines	15
1940	1	Liu, L.	4					Chinese Journal of Endemiology	10	Temperature	123	Indian Institute of Technology, Kharagpur	17	Serbia	15
		Abu Bakar, A.	4					Environmental Pollution	10	Health survey	122	Universita degli Studi di Torino	17	Colombia	13
		Chakrabarty, D.K.	4					Water Air and Soil Pollution	10	Clinical article	122	Seoul National University	17	Slovenia	12
		Dai, L.	4					Natural Hazards	10	Pregnancy	122	Indian Institute of Science	17	Egypt	12
		Huang, Z.	4					Mikrobiyoloji Bulteni	10	Seasonal variation	122	National Cheng Kung University	17	Estonia	11
		Idris, R.	4					Environmental Earth Sciences	10	Cross-Sectional Studies	120	Sun Yat-Sen University	17	Kenya	10
		Gangwar, B.	4					Astrophysical Journal	9	Metabolism	119	Indian Institute of Tropical Meteorology	17	Sri Lanka	9
		Biswas, S.	4					Journal of Materials Science	9	Time	118	Ministry of Education China	16	Venezuela	9
		Jellison, M.	4					Hydrobiologia	9	Regression analysis	117	Helsingin Yliopisto	16	Indonesia	8
		Nishi, Y.	4					Ying Yong Sheng Tai Xue Bao the Journal of Applied Ecology Zhongguo Sheng Tai Xue Xue Hui Zhongguo Ke Xue Yuan Shenyang Ying Yong Sheng Tai Yan Jiu Suo Zhu Ban	9	Physiology	117	Korea University	16	Iceland	7
		Noureldin, A.	4					Atmospheric Research	9	Animal experiment	115	Universita degli Studi di Napoli Federico II	16	Jordan	7
		Obermann, M.	4					Chinese Journal of Clinical Rehabilitation	9	Precipitation (climatology)	115	Centers for Disease Control and Prevention	16	Kuwait	7
		Alvarez, V.	4					Spine	9	Unclassified drug	113	Prince of Wales Hospital Hong Kong	16	Oman	6
		Paliogiannis, P.	4					Indian Veterinary Journal	9	Rain	111	Universita degli Studi di Roma La Sapienza	16	Lithuania	6
		Chou, Y.J.	4					Shuikexue Jinzhan Advances in Water Science	9	Newborn	108	Huazhong Agricultural University	16	Lebanon	6
		Prakash, C.	4					Journal of Epidemiology and Community Health	9	Environmental Monitoring	107	University of Colorado at Boulder	15	Bulgaria	5
		Qin, D.	4					World Chinese Journal of Digestology	9	Follow up	106	University of Illinois at Urbana-Champaign	15	Tunisia	5
		Rhee, C.	4					Current Science	8	Treatment outcome	105	Hong Kong Polytechnic University	15	Costa Rica	5
		Shim, K.	4					Polymer Plastics Technology and Engineering	8	Computer simulation	105	All India Institute of Medical Sciences	15	United Arab Emirates	5
		Liu, Z.	4					Cancer	8	Rivers	104	Harbin Institute of Technology	15	Zimbabwe	5
		Sobue, T.	4					Materials Research Society Symposium Proceedings	8	Clinical trial	103	Nanjing Agricultural University	15	Qatar	5
		Kitoh, A.	4					Advances in Atmospheric Sciences	8	Sex Factors	102	UC Berkeley	15	Bosnia and Herzegovina	5
		Chen, W.Q.	4					Marine Pollution Bulletin	8	Questionnaire	101	University of Tokyo	15	Cuba	4
		Li, W.	4					Annals of the Academy of Medicine Singapore	8	Air temperature	101	National Oceanic and Atmospheric Administration	15	Morocco	4
		Xu, J.	4					International Journal of Epidemiology	8	Smoking	101	University of Minnesota Twin Cities	15	Ghana	4
		Uyama, M.	4					Journal of Applied Physics	8	Italy	99	University of Queensland	15	Viet Nam	4
		Vazquez, A.	4					ICES Journal of Marine Science	8	Statistical analysis	99	Universiti Kebangsaan Malaysia	14	Tanzania	4
		Ma, L.	4					Journal of Natural Disasters	8	Age Distribution	98	Northwest Normal University	14	Niger	4
		Wang, H.	4					Environmental Research Letters	8	Treatment Outcome	97	Purdue University	14	Burkina Faso	4
		Wang, H.L.	4					Hydrological Sciences Journal	8	Scanning electron microscopy	97	The University of British Columbia	14	Mongolia	3
		Wang, W.F.	4					Key Engineering Materials	8	School child	97	National Dairy Research Institute India	14	Malta	3
		Wong, G.W.K.	4					Bioresource Technology	8	Nitrogen	97	University of Florida	14	Zambia	3
		McCaig, L.F.	4					BMC Infectious Diseases	8	Cohort analysis	94	University of Sydney	14	Iraq	3
		Xia, J.	4					Journal of Hazardous Materials	8	Japan	94	University of Alberta	14	Peru	3
		Ghaffar, A.	4					Journal of Hohai University	8	Cohort Studies	93	Michigan State University	14	Albania	3
		Tanda, F.	4					British Journal of Cancer	7	Body mass	93	Hebei United University	14	Czechoslovakia	3
		Xue, D.	4					Materials and Design	7	Remote sensing	92	NASA Goddard Space Flight Center	13	Palestine	3
		Kagamimori, S.	4					Ecotoxicology and Environmental Safety	7	Spatiotemporal analysis	92	Turun yliopisto	13	Brunei Darussalam	3
		Yang, G.	4					Salud Publica De Mexico	7	Obesity	92	Northeast Forestry University	13	Algeria	3
		Yang, L.	4					Materials Chemistry and Physics	7	Drug effect	90	Cornell University	13	Latvia	3
		Yang, Q.	4					World Journal of Gastroenterology	7	Demography	89	Utrecht University	13	Macedonia	3
		Bernal, M.M.	4					Japanese Journal of Clinical Oncology	7	Animalia	89	Danmarks Tekniske Universitet	13	Uruguay	3
		Yang, Y.J.	4					Estuarine Coastal and Shelf Science	7	Disease association	88	University of Waterloo	13	Ukraine	3
		Alpert, P.	4					Materials Science and Engineering A	7	Concentration (composition)	87	Institute of Botany Chinese Academy of Sciences	13	Libyan Arab Jamahiriya	3
		Chandler, R.B.	4					European Journal of Epidemiology	7	Biomass	86	Central South University China	13	Kazakhstan	2
		Zhou, G.S.	4					Fresenius Environmental Bulletin	7	Pathology	85	Boston University	13	Jamaica	2
		Zhou, Z.J.	4					American Journal of Epidemiology	7	Rainfall	85	East China Normal University	13	Greenland	2
		Xu, Y.	4					Continental Shelf Research	7	Environmental monitoring	84	Universita degli Studi di Firenze	13	Panama	2
		Liu, F.	3					Zhongguo Huanjing Kexue China Environmental Science	7	Growth, development and aging	84	Universita degli Studi di Genova	13	Guatemala	2
		Honda, S.	3					Journal of Urology	7	Hospitalization	84	Shenyang Institute of Applied Ecology Chinese Academy of Sciences	13	Georgia	2
		Liu, B.	3					Wit Transactions on Ecology and the Environment	7	Sex ratio	84	University of Athens	13	Puerto Rico	2
		Dash, A.P.	3					Journal of Environmental Sciences	7	Animal tissue	83	Universitetet i Bergen	13	Fiji	2
		Kang, S.	3					Journal of Magnetism and Magnetic Materials	7	Cross-sectional study	83	Universiteit Gent	13	Russia	2
		Diez, M.	3					Singapore Medical Journal	7	Rat	83	University of Manchester	12	Syrian Arab Republic	2
		Assari, S.	3					Materials Science Forum	7	Registries	81	University of Adelaide	12	Cyprus	2
		Carlini, A.R.	3					Terrestrial Atmospheric and Oceanic Sciences	7	Middle Age	81	Istituto Superiore Di Sanita, Rome	12	Bahrain	2
		Li, W.H.	3					Chemosphere	7	Prognosis	80	Pukyong National University	12	Uganda	2
		Jiang, C.	3					Journal of Agrometeorology	6	Questionnaires	80	Oulun Yliopisto	12	Sudan	2
		Lal, R.	3					Journal of Food Engineering	6	Sex Distribution	79	UC Davis	12	Mali	2
		Machida, T.	3					Ciencia E Saude Coletiva	6	Blood	78	University of Guelph	12	Yugoslavia	2
		Labajo, J.L.	3					Environmental Geology	6	Climatology	78	University of Bristol	12	Bolivia	2
		Hu, E.	3					Journal of Environmental Monitoring	6	Mechanical properties	78	Universiti Teknologi Malaysia	12	Germany (Democratic Republic, DDR)	1
		Kivimaki, M.	3					Environmental Science and Pollution Research	6	Water	78	Massachusetts Institute of Technology	12	Gambia	1
		Chen, X.D.	3					Transplantation Proceedings	6	Geographic distribution	78	University of Tehran	12	French Polynesia	1
		Jain, S.K.	3					Journal of Food Agriculture and Environment	6	Precipitation	78	University of California, San Francisco	12	Luxembourg	1
		Huang, X.	3					Transactions of the Royal Society of Tropical Medicine and Hygiene	6	Carbon dioxide	78	National Central University Taiwan	12	Cambodia	1
		Hanna, M.A.	3					Chinese Journal of Geophysics Acta Geophysica Sinica	6	Spatial distribution	77	CSIRO Land and Water	12	Trinidad and Tobago	1
		Li, M.	3					Journal of Epidemiology	6	Cancer incidence	77	Fundacao Oswaldo Cruz	12	Benin	1
		Jussawalla, D.J.	3					Indian Journal of Fisheries	6	Chemistry	76	Chinese Academy of Meteorological Sciences	12	Laos	1
		Jamieson, D.J.	3					Global Biogeochemical Cycles	6	Global warming	75	University of New South Wales UNSW Australia	12	Botswana	1
		Chen, R.	3					Environment International	6	Diabetes mellitus	75	Guangzhou Institute of Geochemistry Chinese Academy of Sciences	12	Malawi	1
		Blaabjerg, F.	3					Building and Environment	6	Soils	74	Kobenhavns Universitet	12	Kyrgyzstan	1
		Attene, F.	3					Earth and Planetary Science Letters	6	Ecosystem	74	National Institute for Environmental Studies of Japan	12	Ecuador	1
		Dai, S.W.	3					International Journal of Radiation Oncology Biology Physics	6	Spain	74	National Taiwan University Hospital	12	Yemen	1
		Hu, Y.	3					International Journal of Food Science and Technology	6	Water quality	74	Ministry of Agriculture of the People's Republic of China	12	Senegal	1
		Lei, S.F.	3					Journal of Pediatric Gastroenterology and Nutrition	6	Trends	73	Environment Canada	11
		Guo, J.J.	3					Revista Medica De Chile	6	Watersheds	73	Pennsylvania State University	11
		Bao, A.	3					Journal of Clinical and Diagnostic Research	6	Disease severity	73	University of Sheffield	11
		Chellini, E.	3					Journal of Antimicrobial Chemotherapy	6	Hypertension	73	Dalian University of Technology	11
		Chen, G.J.	3					Indian Journal of Agronomy	6	Prospective Studies	72	Universita degli Studi di Catania	11
		Chang, Y.W.	3					Indian Journal of Clinical Biochemistry	6	Clinical feature	72	University of Texas at Austin	11
		Hansen, A.D.	3					Scientific World Journal	6	Seasons	71	Institute of Geology and Geophysics Chinese Academy of Sciences	11
		Kumar, V.	3					Journal of Plant Nutrition	6	Morbidity	71	Physical Research Laboratory India	11
		Choi, H.	3					Agricultural Water Management	6	Human tissue	70	Goteborgs Universitet	11
		Liang, J.	3					International Journal of Advanced Manufacturing Technology	6	Canada	69	Brigham and Women's Hospital	11
		Marinaccio, A.	3					Iranian Red Crescent Medical Journal	6	Runoff	69	Texas A and M University	11
		Lin, L.	3					Aip Conference Proceedings	6	Urban area	69	UCL	11
		Ding, M.	3					Biogeosciences	6	Follow-Up Studies	68	Chongqing University	11
		Anger, K.	3					Energy Policy	6	Australia	68	Andhra University	11
		Guo, Y.F.	3					Journal of Heat Transfer	6	PH	68	Shanghai Jiaotong University	11
		Fujibe, F.	3					Journal of Geophysical Research Oceans	6	Soil	68	Sichuan Agricultural University	11
		Liu, M.Y.	3					Energy and Fuels	6	Antibiotic resistance	68	Indian Institute of Technology, Delhi	11
		Li, Y.	3					2011 International Conference on Remote Sensing Environment and Transportation Engineering Rsete 2011 Proceedings	5	Water supply	67	Bhabha Atomic Research Centre	11
		Deng, F.Y.	3					Zhonghua Fu Chan Ke Za Zhi	5	Annual variation	67	National Yang-Ming University Taiwan	11
		Chung, Y.	3					International Journal of Food Microbiology	5	Agriculture	66	University of Agriculture, Faisalabad	11
		Ahmad Fauzi, M.N.	3					Asian Journal of Chemistry	5	Normal human	66	State Oceanic Administration China	10
		Daley, M.F.	3					Theriogenology	5	Taiwan	66	University of Calgary	10
		Cesaraccio, R.	3					Zhongguo Zhongyao Zazhi	5	Microbiology	66	Tokai University	10
		Chryssanthopoulos, M.K.	3					Climate Research	5	Phosphorus	65	Kyushu University	10
		Fu, B.	3					Journal of Ayub Medical College Abbottabad JAMC	5	Aging	65	United States Geological Survey	10
		Meel, B.L.	3					BMC Cancer	5	Socioeconomic Factors	65	Karolinska Institutet	10
		Merler, E.	3					Geomorphology	5	X ray diffraction	65	Indian Agricultural Research Institute	10
		Miao, L.	3					Techniques in Orthopaedics	5	Breast cancer	64	Xiamen University	10
		Mlynarik, V.	3					European Journal of Gastroenterology and Hepatology	5	Human immunodeficiency virus infection	64	Zhengzhou University	10
		Mohamed, N.S.	3					Ecology Environment and Conservation	5	Air pollution	64	Universita degli Studi di Bari	10
		Myneni, R.B.	3					Water Science and Technology	5	Vegetation	63	University of Oxford	10
		Nagendran, A.	3					Pakistan Development Review	5	Rats	63	Lunds Universitet	10
		Naleway, A.L.	3					Industrial Crops and Products	5	Land use	62	Tokyo Institute of Technology	10
		Undefined	21					Undefined	11	Climate effect	61	Universidad Nacional Autonoma de Mexico	10
