# Supplementary material for: A surge of p-values between 0.041 and 0.049 in recent decades (but negative results are increasing rapidly too)
Source: PeerJ. 2015 Jan 22;3:e733. doi: 10.7717/peerj.733 (PMC4312079; doi:10.7717/peerj.733)
Supplement: Supplemental Information [file peerj-03-733-s007.zip › Supplementary material/Searches_15_nov_2014/080.csv]

Scopus refine results values
Your query : (ABS("a decreasing trend"))
Number of results : 4990
YEAR		AUTHOR NAME		SUBJECT AREA		DOCUMENT TYPE		SOURCE TITLE		KEYWORD		AFFILIATION		COUNTRY		SOURCE TYPE		LANGUAGE
2015	8	Ismail, H.	8	Agricultural and Biological Sciences	1039	Article	4314	Chinese Journal of Applied Ecology	73	Article	1680	Chinese Academy of Sciences	146	China	1282	Journals	4629	English	4242
2014	500	Zhang, M.	8	Arts and Humanities	17	Conference Paper	419	Chinese Journal of Ecology	49	Human	1115	Graduate University of Chinese Academy of Sciences	69	United States	710	Conference Proceedings	237	Chinese	530
2013	641	Giorgi, D.	7	Biochemistry, Genetics and Molecular Biology	423	Review	92	Acta Geographica Sinica	42	Female	919	Institute of Geographical Sciences and Natural Resources Research Chinese Academy of Sciences	62	India	603	Book Series	93	Spanish	78
2012	509	Giordano, L.	7	Business, Management and Accounting	27	Article in Press	70	Shengtai Xuebao Acta Ecologica Sinica	42	Humans	839	Beijing Normal University	61	Italy	238	Books	19	German	36
2011	478	Chen, Y.	7	Chemical Engineering	237	Book Chapter	9	Advanced Materials Research	33	Male	834	China Meteorological Administration	45	Japan	208	Trade Publications	12	Italian	24
2010	382	Xu, J.	7	Chemistry	301	Conference Review	2	Science of the Total Environment	31	Adult	686	Peking University	33	Canada	162			Japanese	21
2009	307	Fu, G.	7	Computer Science	72	Editorial	2	Atmospheric Environment	29	Priority journal	584	Nanjing University	31	Spain	149			French	20
2008	289	Riget, F.	7	Decision Sciences	14	Letter	2	Geophysical Research Letters	27	Controlled study	567	Helsingin Yliopisto	27	Germany	140			Portuguese	20
2007	219	Ventura, L.	7	Dentistry	20	Short Survey	2	Journal of Geophysical Research Atmospheres	25	China	564	Zhejiang University	26	United Kingdom	130			Korean	15
2006	183	Yang, X.G.	7	Earth and Planetary Sciences	992	Book	1	International Journal of Climatology	25	Major clinical study	440	China Agricultural University	26	South Korea	127			Polish	10
2005	184	Li, W.H.	7	Economics, Econometrics and Finance	26	Undefined	77	Plos One	24	Aged	428	Institute of Atmospheric Physics Chinese Academy of Sciences	26	Iran	102			Slovak	9
2004	148	Zappa, M.	7	Energy	143			Journal of Applied Polymer Science	24	Middle Aged	407	Consiglio Nazionale delle Ricerche	23	Taiwan	92			Croatian	8
2003	120	Du, H.	6	Engineering	580			Environmental Science and Technology	23	Adolescent	327	Lanzhou University	23	Australia	87			Czech	8
2002	122	Frigerio, A.	6	Environmental Science	1133			Huanjing Kexue Environmental Science	22	Nonhuman	314	Hohai University	22	France	87			Turkish	7
2001	108	Paci, E.	6	Health Professions	39			Nongye Gongcheng Xuebao Transactions of the Chinese Society of Agricultural Engineering	21	Climate change	291	Northwest A&F University	22	Netherlands	84			Hungarian	5
2000	73	Xia, X.	6	Immunology and Microbiology	131			Quaternary International	21	Child	252	Wuhan University	21	Finland	82			Bosnian	2
1999	100	Cleemann, M.	5	Materials Science	467			Environmental Monitoring and Assessment	19	Eurasia	245	Cold and Arid Regions Environmental and Engineering Research Institute Chinese Academy of Sciences	21	Malaysia	79			Dutch	2
1998	91	Borbely, A.A.	5	Mathematics	44			Journal of Climate	17	Animals	230	Universiti Sains Malaysia	20	Turkey	72			Finnish	2
1997	55	He, Y.	5	Medicine	1231			Acta Horticulturae	16	Incidence	208	Sichuan University	20	Sweden	68			Serbian	2
1996	60	Qian, W.	5	Multidisciplinary	44			Journal of Hydrology	16	Mortality	197	Chinese Academy of Agricultural Sciences	20	Brazil	61			Arabic	1
1995	49	Nakason, C.	5	Neuroscience	59			Environmental Pollution	16	Trend analysis	186	Harbin Institute of Technology	20	Switzerland	58			Catalan	1
1994	31	Wang, S.	5	Nursing	36			Journal of Geographical Sciences	15	Asia	181	Ocean University of China	20	Pakistan	56			Danish	1
1993	37	Xia, J.	5	Pharmacology, Toxicology and Pharmaceutics	136			Chemosphere	15	Time Factors	164	National Taiwan University	19	Norway	53			Estonian	1
1992	43	Luo, X.J.	4	Physics and Astronomy	412			Theoretical and Applied Climatology	15	Prevalence	157	Tsinghua University	19	Hong Kong	53			Lithuanian	1
1991	26	Gamito, R.	4	Psychology	20			Journal of Food Science and Technology	14	Seasonal variation	156	Guangzhou Institute of Geochemistry Chinese Academy of Sciences	19	Greece	52			Romanian	1
1990	25	Bernal, C.	4	Social Sciences	175			Proceedings of SPIE the International Society for Optical Engineering	14	Infant	155	Chinese Academy of Forestry	18	Denmark	47			Russian	1
1989	23	Ferreira, J.M.F.	4	Veterinary	52			Environmental Earth Sciences	14	Environmental Monitoring	147	University of Toronto	18	Singapore	44			Slovene	1
1988	19	Chen, Y.M.	4	Undefined	59			Applied Mechanics and Materials	14	Retrospective Studies	146	Sun Yat-Sen University	18	Portugal	42
1987	15	Alagar, M.	4					IAHS AISH Publication	14	United States	145	Universita degli Studi di Firenze	18	Poland	40
1986	18	Lin, X.	4					Hydrological Processes	13	Middle aged	144	Universita degli Studi di Roma La Sapienza	18	Belgium	39
1985	14	Hu, E.	4					Environmental Science and Pollution Research	13	Child, Preschool	141	Ministry of Education China	17	Czech Republic	36
1984	19	Lal, R.	4					Journal of Alloys and Compounds	13	Risk Factors	136	Northwest Normal University	17	Mexico	36
1983	14	Chakrabarty, D.K.	4					International Journal of Remote Sensing	12	Young Adult	134	Indian Institute of Technology, Kharagpur	17	Thailand	31
1982	9	Hamouda, O.	4					Water Air and Soil Pollution	12	Aged, 80 and over	130	Kyoto University	17	Argentina	30
1981	16	Huang, Z.	4					Zhonghua Yu Fang Yi Xue Za Zhi Chinese Journal of Preventive Medicine	11	Concentration (composition)	128	Tianjin University	17	Croatia	25
1980	6	Ghaffar, A.	4					Atmospheric Chemistry and Physics	11	Retrospective study	127	Shenyang Institute of Applied Ecology Chinese Academy of Sciences	17	Romania	23
1979	7	Chen, G.	4					Advances in Atmospheric Sciences	11	Risk factor	126	Universita degli Studi di Padova	16	South Africa	23
1978	9	Kaesaman, A.	4					Astrophysical Journal	10	Age	125	Bhabha Atomic Research Centre	16	Bangladesh	21
1977	6	Maaz, K.	4					Fisheries Research	10	India	122	Nanjing University of Information Science and Technology	16	Austria	20
1976	3	Pan, Y.	4					Materials Science and Engineering A	10	Far East	119	State Oceanic Administration China	15	Saudi Arabia	19
1975	1	Patil, R.P.	4					Epidemiologia E Prevenzione	10	Comparative study	119	China Institute of Water Resources and Hydropower Research	15	Serbia	17
1974	7	Paulsen, G.B.	4					Plant and Soil	10	Precipitation (climatology)	118	Nanyang Technological University	15	New Zealand	16
1973	3	Jang, J.S.C.	4					Chinese Science Bulletin	9	Animal experiment	117	The University of Hong Kong	15	Cuba	15
1972	4	Randhawa, B.S.	4					Thin Solid Films	9	Environmental monitoring	116	Research Center for Eco-Environmental Sciences Chinese Academy of Sciences	15	Hungary	15
1971	3	Ray, D.	4					Journal of Applied Physics	9	Temperature	113	Seoul National University	15	Russian Federation	15
1970	2	Ren, G.	4					Zhonghua Liu Xing Bing Xue Za Zhi Zhonghua Liuxingbingxue Zazhi	9	Animal	113	Indian Institute of Science	15	Ireland	15
1969	1	Meikap, A.K.	4					Asian Australasian Journal of Animal Sciences	9	Europe	110	Institute of Geology and Geophysics Chinese Academy of Sciences	15	Nigeria	14
1968	1	Ritter, S.	4					Archives of Environmental Contamination and Toxicology	9	Animal tissue	108	Universiti Putra Malaysia	15	Colombia	14
1967	1	Rosinska, M.	4					Fresenius Environmental Bulletin	9	Epidemiology	107	Tehran University of Medical Sciences	15	Chile	13
1943	1	Tanabe, S.	4					Continental Shelf Research	9	Rivers	106	University of Colorado at Boulder	14	Slovakia	13
		Mai, B.X.	4					Natural Hazards	9	Sex difference	106	Instituto Espanol de Oceanografia	14	Slovenia	12
		Vecchiocattivi, F.	4					Marine Pollution Bulletin	9	Age Factors	105	China University of Geosciences	14	Ethiopia	12
		Venkateswarlu, B.	4					Pollution Research	9	Statistics	104	Beijing Forestry University	14	Egypt	12
		Du, J.	4					Journal of Marine Systems	8	Clinical article	100	Turun yliopisto	14	Israel	11
		Wang, B.	4					Atmospheric Research	8	Trend study	100	The University of British Columbia	14	Iceland	8
		Li, W.	4					Shuikexue Jinzhan Advances in Water Science	8	Methodology	100	Hokkaido University	14	Sri Lanka	8
		Chen, D.	4					Journal of Food Agriculture and Environment	8	Nitrogen	99	University of Washington Seattle	14	Venezuela	8
		Jiang, G.	4					Journal of Hazardous Materials	8	Preschool child	98	University of Tehran	14	Philippines	7
		Maqsood, A.	4					Scientific World Journal	8	Metabolism	98	University of Tokyo	14	Yugoslavia	7
		Xue, D.	4					Ceramics International	8	Italy	93	Indian Institute of Tropical Meteorology	14	Czechoslovakia	6
		Yang, D.	4					Applied Physics Letters	8	Spatial distribution	93	Wageningen University and Research Centre	13	Bulgaria	6
		Yang, G.P.	4					Forest Ecology and Management	8	Air temperature	92	Universita degli Studi di Torino	13	Estonia	6
		Naz, M.Y.	4					Aquaculture	8	Pregnancy	89	National University of Singapore	13	Indonesia	5
		Yang, Z.	4					Journal of Environmental Sciences	8	Regression analysis	89	University of Science and Technology of China	13	Lithuania	5
		Offergeld, R.	4					Marine Ecology Progress Series	8	Soil	88	Texas A and M University	13	Tunisia	5
		Zhan, L.T.	4					Climatic Change	8	Infant, Newborn	88	South China University of Technology	13	Kenya	5
		Tonutti, P.	4					Ecological Modelling	7	Unclassified drug	87	Shanghai Jiaotong University	13	Mongolia	4
		Jain, S.K.	3					Huanjing Kexue Xuebao Acta Scientiae Circumstantiae	7	Risk assessment	86	Eidgenossische Technische Hochschule Zurich	13	Ghana	4
		Chen, H.	3					Global and Planetary Change	7	Rain	86	Chinese Academy of Meteorological Sciences	13	Iraq	4
		Bai, L.Y.	3					BMC Public Health	7	Biomass	85	Alma Mater Studiorum Universita di Bologna	13	Viet Nam	4
		Ghosh, P.	3					Acta Meteorologica Sinica	7	Remote sensing	84	Daneshgahe Azad Eslami	13	Burkina Faso	3
		Ghafouri, R.	3					Accident Analysis and Prevention	7	Animalia	82	Indian Institute of Technology Roorkee	13	Germany (Democratic Republic, DDR)	3
		Dai, S.W.	3					ICES Journal of Marine Science	7	Precipitation	82	Chinese Research Academy of Environmental Sciences	13	Ukraine	3
		Deori, K.L.	3					Physical Review B Condensed Matter and Materials Physics	7	Temporal variation	81	Chinese University of Hong Kong	12	Lebanon	3
		Avasthi, D.K.	3					Indian Journal of Marine Sciences	7	Concentration (parameters)	80	NASA Goddard Space Flight Center	12	Macedonia	3
		De Boer, J.	3					Physical Review C Nuclear Physics	7	Follow up	80	Jilin University	12	Uruguay	3
		Deeba, F.	3					Hydrobiologia	7	Spatiotemporal analysis	80	Central South University China	12	Morocco	3
		Fu, J.M.	3					BMC Infectious Diseases	7	Scanning electron microscopy	79	Panjab University	12	Puerto Rico	3
		Chang, L.J.	3					Hydrological Sciences Journal	7	Chemistry	78	Nanjing Agricultural University	12	Belarus	3
		Li, L.G.	3					Earth and Planetary Science Letters	7	Statistical analysis	77	Indian Institute of Technology, Madras	12	Suriname	2
		Falcinelli, S.	3					Journal of Earth System Science	7	Computer simulation	77	University of Minnesota Twin Cities	12	Qatar	2
		Iglowstein, I.	3					BJU International	7	Newborn	76	Tongji University	12	Jordan	2
		Huang, X.	3					Estuarine Coastal and Shelf Science	7	Zinc	75	Inter University Accelerator Centre India	11	Algeria	2
		Chen, F.	3					Zhongguo Huanjing Kexue China Environmental Science	7	Physiology	75	Universitetet for miljo- og biovitenskap	11	Bosnia and Herzegovina	2
		Hou, H.L.	3					Beijing Linye Daxue Xuebao Journal of Beijing Forestry University	6	Time	74	Universidade do Porto	11	Senegal	2
		Haasz, A.A.	3					Science China Earth Sciences	6	Rainfall	73	Universidade de Sao Paulo - USP	11	Tanzania	2
		Liu, Q.	3					Palaeogeography Palaeoclimatology Palaeoecology	6	Phosphorus	73	Australian National University	11	United Arab Emirates	2
		Li, P.	3					Environment International	6	Water Pollutants, Chemical	73	University of Tsukuba	11	Oman	2
		Luo, Y.M.	3					International Journal of Hydrogen Energy	6	X ray diffraction	73	Aristoteleion Panepistimion Thessalonikis	11	Peru	2
		Kumar, R.	3					Journal of Tropical Meteorology	6	Water supply	73	Goteborgs Universitet	11	Zambia	2
		Gupta, K.C.	3					Journal of Thermal Analysis and Calorimetry	6	Air pollution	72	Universita degli Studi di Napoli Federico II	11	Malta	1
		Hu, F.	3					Bulletin of Environmental Contamination and Toxicology	6	Soils	72	Xiamen University	11	Marshall Islands	1
		Li, B.	3					Chinese Journal of Clinical Rehabilitation	6	Lead	71	University of Maryland	11	Kyrgyzstan	1
		Islam, M.N.	3					Journal of Materials Science	6	Spain	71	Chongqing University	11	Kuwait	1
		Ganguly, P.	3					Asian Pacific Journal of Cancer Prevention	6	Annual variation	71	Universidad Complutense de Madrid	11	Madagascar	1
		Halberg, F.	3					International Journal of Cancer	6	Age distribution	70	Indian Institute of Technology, Delhi	11	Sudan	1
		Ahuja, R.	3					Indian Journal of Experimental Biology	6	Sex Factors	69	Nagoya University	10	Nepal	1
		Li, Z.	3					Journal of Radioanalytical and Nuclear Chemistry	6	Health survey	69	Universidad de Buenos Aires	10	Syrian Arab Republic	1
		Kamaraj, M.	3					Journal of Hydrometeorology	6	Carbon dioxide	68	Universitat de Barcelona	10	New Caledonia	1
		Jasra, R.V.	3					Journal of Epidemiology and Community Health	6	Rat	68	Universiti Kebangsaan Malaysia	10	Tajikistan	1
		Liu, S.	3					Energy and Fuels	6	Blood	68	Shenyang Agricultural University	10	Libyan Arab Jamahiriya	1
		Knatko, V.A.	3					Journal of Chemical Physics	6	Runoff	67	Universiti Teknologi MARA	10	Guatemala	1
		Hu, F.S.	3					Toxicological and Environmental Chemistry	6	Cross-Sectional Studies	67	Louisiana State University	10	Togo	1
		Lu, Y.	3					Journal of Geophysical Research Space Physics	6	Sediment	66	Istituto Superiore Di Sanita, Rome	10	Greenland	1
		Cornelissen, G.	3					Physica B Condensed Matter	6	Seasons	65	Universitat Zurich	10	Cambodia	1
		Dietz, R.	3					Aip Conference Proceedings	6	Drug effect	65	UC Davis	10	Uganda	1
		Dietz, R.	3					Journal of Environmental Monitoring	6	Climatology	64	University of Science and Technology Beijing	10	French Polynesia	1
		Li, X.	3					Indian Journal of Animal Sciences	6	Ecosystem	63	Andhra University	10	Cameroon	1
		Du, H.	3					Spine	6	Carbon	62	University of Alabama	10	Brunei Darussalam	1
		Kim, N.	3					Bioresource Technology	6	PH	62	National Institute of Public Health and the Environment	10	Federated States of Micronesia	1
		Cerna, M.	3					Agriculture Ecosystems and Environment	6	Age Distribution	62	Nanjing Institute of Geography and Limnology Chinese Academy of Sciences	10	Benin	1
		Chougule, B.K.	3					Advances in Space Research	6	Land use	62	Shandong University	10	Uzbekistan	1
		Jung, K.W.	3					Quaternary Science Reviews	6	Growth, development and aging	61	Universidad Nacional Autonoma de Mexico	10	El Salvador	1
		Davis, J.W.	3					Journal of the Electrochemical Society	6	Water quality	61	China University of Mining Technology	10	Cyprus	1
		Jha, A.K.	3					Medicina Clinica	6	Enzyme activity	61	Ita-Suomen yliopisto	10	Virgin Islands (U.S.)	1
		Anafcheh, M.	3					Chinese Journal of Applied and Environmental Biology	6	Climate effect	60	Environment Canada	9	Yemen	1
		He, H.	3					Sains Malaysiana	6	Cohort Studies	60	Danmarks Miljoundersogelser	9	Cote d'Ivoire	1
		Garadkar, K.M.	3					Journal of Physics D Applied Physics	6	Mechanical properties	60	Universita degli Studi di Perugia	9	Bahrain	1
		Balasubramanian, S.	3					Journal of Colloid and Interface Science	6	Review	59	University of Manchester	9	Zimbabwe	1
		Hernandez, E.	3					Ying Yong Sheng Tai Xue Bao the Journal of Applied Ecology Zhongguo Sheng Tai Xue Xue Hui Zhongguo Ke Xue Yuan Shenyang Ying Yong Sheng Tai Yan Jiu Suo Zhu Ban	6	Cohort analysis	59	Uppsala Universitet	9
		He, W.	3					Climate Dynamics	6	Heavy metal	59	Consejo Nacional de Investigaciones Cientificas y Tecnicas	9
		Hankare, P.P.	3					Zhongguo Zhong Xi Yi Jie He Za Zhi Zhongguo Zhongxiyi Jiehe Zazhi Chinese Journal of Integrated Traditional and Western Medicine Zhongguo Zhong Xi Yi Jie He Xue Hui Zhongguo Zhong Yi Yan Jiu Yuan Zhu Ban	6	Lakes	58	Dalian University of Technology	9
		Chen, G.	3					European Journal of Epidemiology	6	Spatial variation	58	Banaras Hindu University	9
		Berg, T.	3					Journal of Coastal Research	5	Correlation analysis	58	Hong Kong Polytechnic University	9
		Chanda, S.V.	3					Geoderma	5	Water pollution	57	Purdue University	9
		Jorgensen, S.E.	3					Materials Research Society Symposium Proceedings	5	Water resources	57	Auburn University	9
		Candori, P.	3					British Journal of Nutrition	5	Follow-Up Studies	57	Karolinska Institutet	9
		Lu, X.L.	3					Materials Letters	5	Soil pollution	57	Oulun Yliopisto	9
		Anger, K.	3					Journal of Chemical and Engineering Data	5	Smoking	57	University of Florida	9
		Li, Y.	3					Journal of the American Water Resources Association	5	Japan	57	Shivaji University	9
		Lam, J.C.	3					European Food Research and Technology	5	Water	56	University of Guelph	9
		Li, J.	3					Journal of Superconductivity and Novel Magnetism	5	Bioaccumulation	56	Institute of Oceanology Chinese Academy of Sciences	9
		Caruso, G.	3					Journal of Physical Chemistry C	5	School child	56	Universiti Teknologi Malaysia	9
		Huang, J.	3					Physica C Superconductivity and Its Applications	5	Data set	56	Massachusetts Institute of Technology	9
		Liu, Z.	3					Geomorphology	5	Disease severity	56	University of Calcutta	9
		Liu, J.	3					World Chinese Journal of Digestology	5	Middle Age	56	CSIRO Land and Water	9
		Hu, K.	3					Journal of Agrometeorology	5	Animal model	55	University of Illinois at Chicago	9
		Ma, Q.	3					Journal of Natural Disasters	5	Rats	55	University of Delhi	9
		Kumar, V.	3					Journal of Environmental Science and Health Part A Toxic Hazardous Substances and Environmental Engineering	5	Mathematical models	55	National Institute for Environmental Studies of Japan	9
		Jin, C.J.	3					Wit Transactions on Ecology and the Environment	5	Pathology	54	Erasmus University Medical Center	9
		Chen, S.J.	3					IARC Scientific Publications	5	Pacific Ocean	54	Universiteit Gent	9
		Marin, E.	3					Water Resources Research	5	Urban area	54	COMSATS Institute of Information Technology	9
		Martinelli, D.	3					Journal of Geophysical Research D Atmospheres	5	Cadmium	54	Metla	8
		Li, F.	3					Water Research	5	Trend	54	Instituto de Salud Carlos III	8
		Merler, E.	3					European Journal of Cancer Prevention	5	Treatment Outcome	54	The Royal Institute of Technology KTH	8
		Mohammad, K.	3					Agricultural and Forest Meteorology	5	Watersheds	53	Hellenic Centre for Marine Research	8
		Mukherjee, A.K.	3					Nuclear Instruments and Methods in Physics Research Section B Beam Interactions with Materials and Atoms	5	Geographic distribution	53	Prince of Songkla University	8
		Nai, S.M.L.	3					Fuel	5	Vegetation	53	Universitat Bonn	8
		Naik, Y.P.	3					Yantu Lixue Rock and Soil Mechanics	5	Prognosis	53	Utrecht University	8
		Li, Q.	3					Cancer	5	Monsoon	53	University of Hawaii at Manoa	8
		Huang, J.C.	3					Journal of Environmental Sciences China	5	Agriculture	52	City University of Hong Kong	8
		Negi, A.	3					Annals of Glaciology	5	Copper	52	Charles University in Prague	8
		Neuhaus, H.U.	3					Scientific Reports	5	Clinical trial	52	Nanjing Normal University	8
		Nordin, R.	3					Climate Research	5	Normal human	52	Politecnico di Milano	8
		Ghosh, M.	3					Indian Journal of Agricultural Sciences	4	Time series	52	Indian Space Research Organization	8
		Ouyang, H.	3					Fuel Processing Technology	4	Support, Non-U.S. Gov't	52	Jiangxi University of Finance and EcoNomics	8
		Brunetti, B.	3					Industrial and Engineering Chemistry Research	4	Particle size	51	Universita di Pisa	8
		Pal, A.K.	3					Energy Policy	4	Questionnaire	51	Lunds Universitet	8
		Jing, H.Y.	3					Deep Sea Research Part II Topical Studies in Oceanography	4	Calcium	51	Rutgers, The State University of New Jersey	8
		Undefined	8					Undefined	7	Prospective Studies	51	Kobenhavns Universitet	8
