# Supplementary material for: A surge of p-values between 0.041 and 0.049 in recent decades (but negative results are increasing rapidly too)
Source: PeerJ. 2015 Jan 22;3:e733. doi: 10.7717/peerj.733 (PMC4312079; doi:10.7717/peerj.733)
Supplement: Supplemental Information [file peerj-03-733-s007.zip › Supplementary material/Searches_15_nov_2014/081.csv]

Scopus refine results values
Your query : (ABS("potentially significant"))
Number of results : 3591
YEAR		AUTHOR NAME		SUBJECT AREA		DOCUMENT TYPE		SOURCE TITLE		KEYWORD		AFFILIATION		COUNTRY		SOURCE TYPE		LANGUAGE
2014	189	Chopra, O.K.	8	Agricultural and Biological Sciences	330	Article	2488	Proceedings of SPIE the International Society for Optical Engineering	26	Article	1237	University of Washington Seattle	34	United States	1738	Journals	3049	English	3498
2013	263	Jones, Z.F.	6	Arts and Humanities	42	Conference Paper	527	Plos One	25	Human	1128	UC Berkeley	29	United Kingdom	513	Conference Proceedings	400	Chinese	16
2012	262	Bock, J.H.	6	Biochemistry, Genetics and Molecular Biology	449	Review	362	Environmental Science and Technology	23	Humans	869	University of Wisconsin Madison	27	Canada	222	Book Series	66	French	13
2011	225	Bock, C.E.	6	Business, Management and Accounting	92	Article in Press	30	Proceedings of the National Academy of Sciences of the United States of America	21	Priority journal	815	University of Toronto	26	Australia	211	Books	40	German	7
2010	250	Shack, W.J.	6	Chemical Engineering	96	Book Chapter	24	Astrophysical Journal	15	Female	598	The University of British Columbia	25	China	134	Trade Publications	35	Spanish	7
2009	195	Leduc, R.J.	5	Chemistry	148	Note	13	Atmospheric Environment	15	Male	581	UCL	25	Germany	130	Reports	1	Czech	5
2008	175	Jones, R.	5	Computer Science	225	Short Survey	9	Lecture Notes in Computer Science Including Subseries Lecture Notes in Artificial Intelligence and Lecture Notes in Bioinformatics	14	Adult	423	University of Sydney	24	France	87			Italian	5
2007	187	Corash, L.	5	Decision Sciences	30	Book	4	Geophysical Research Letters	14	Controlled study	419	University of Sheffield	23	Italy	78			Portuguese	3
2006	175	Anon,	4	Dentistry	18	Business Article	3	American Journal of Roentgenology	13	Nonhuman	382	VA Medical Center	23	Spain	57			Dutch	2
2005	170	Guan, J.W.	4	Earth and Planetary Sciences	441	Editorial	3	Science of the Total Environment	12	Animals	299	University Michigan Ann Arbor	23	New Zealand	55			Polish	2
2004	151	Akimoto, A.K.	4	Economics, Econometrics and Finance	77	Abstract Report	2	SAE Technical Papers	11	Review	284	University of Colorado at Boulder	22	Japan	54			Bosnian	1
2003	104	Lordelo, G.S.	4	Energy	132	Conference Review	2	American Society of Mechanical Engineers Pressure Vessels and Piping Division Publication PVP	10	Major clinical study	268	University of Arizona	22	Switzerland	44			Bulgarian	1
2002	99	Bell, D.A.	4	Engineering	583	Letter	1	Geochimica Et Cosmochimica Acta	10	Aged	255	University of Florida	22	Sweden	41			Croatian	1
2001	104	Grisolia, C.K.	4	Environmental Science	492	Report	1	International Journal of Radiation Oncology Biology Physics	10	Middle Aged	223	UC Davis	22	Netherlands	38			Hungarian	1
2000	96	Bull, L.	4	Health Professions	73	Undefined	122	Journal of Biological Chemistry	9	United States	188	University of California, Los Angeles	22	South Korea	37			Japanese	1
1999	100	McKenzie, L.B.	4	Immunology and Microbiology	142			Atmospheric Chemistry and Physics	9	Animal	177	Pennsylvania State University	21	South Africa	37			Korean	1
1998	95	Miranda-Vilela, A.L.	4	Materials Science	111			Circulation	9	Methodology	156	University of Melbourne	20	India	34			Norwegian	1
1997	71	Nattel, S.	4	Mathematics	109			Journal of Geophysical Research Atmospheres	8	Unclassified drug	151	University of East Anglia	19	Belgium	30			Russian	1
1996	59	Park, C.S.	4	Medicine	1134			Health Physics	8	Adolescent	149	Stanford University	19	Israel	28			Turkish	1
1995	47	Smith, G.A.	4	Multidisciplinary	36			Blood	7	Clinical article	124	University of California, San Francisco	19	Ireland	27
1994	54	Goschke, T.	3	Neuroscience	100			Applied Physics Letters	7	Clinical trial	113	Ohio State University	18	Denmark	27
1993	61	Asadi-Pooya, A.A.	3	Nursing	61			Climatic Change	7	Child	109	Imperial College London	18	Taiwan	27
1992	45	Chen, S.N.	3	Pharmacology, Toxicology and Pharmaceutics	164			Materials Research Society Symposium Proceedings	7	Retrospective Studies	106	University of Southampton	18	Brazil	26
1991	43	Azuaje, F.	3	Physics and Astronomy	251			Advances in Experimental Medicine and Biology	7	Animal experiment	99	University of Southern California	18	Greece	24
1990	38	Guan, Z.	3	Psychology	65			Plant and Soil	7	Computer simulation	98	Colorado State University	17	Norway	22
1989	43	Back, L.	3	Social Sciences	261			Global Biogeochemical Cycles	7	Metabolism	96	University of Leeds	17	Poland	21
1988	27	Fearon, E.R.	3	Veterinary	25			Science	6	Risk assessment	95	University of Birmingham	17	Finland	20
1987	24	Fabris, G.	3	Undefined	31			Proceedings SPE Annual Technical Conference and Exhibition	6	Mice	93	University of Chicago	17	Austria	19
1986	24	Dang, N.H.	3					Environmental Health Perspectives	6	Mathematical models	89	Harvard Medical School	16	Singapore	18
1985	41	Hazuda, D.J.	3					Medical Physics	6	Aged, 80 and over	88	Northwestern University	16	Turkey	13
1984	18	Gennett, T.	3					Global Change Biology	6	Animal tissue	83	University of Durham	16	Argentina	12
1983	30	Conner, K.A.	3					Physical Review D Particles Fields Gravitation and Cosmology	6	Human cell	81	University of Cambridge	16	Hong Kong	12
1982	18	Helton, J.C.	3					Nature	6	Mouse	79	University of Glasgow	15	Russian Federation	12
1981	22	Cheung, L.W.K.	3					Critical Care Medicine	6	Animal cell	78	University of Pittsburgh	15	Hungary	11
1980	12	Hematti, P.	3					Earth and Planetary Science Letters	6	Human tissue	74	Brigham and Women's Hospital	15	Portugal	9
1979	15	Gill, V.J.	3					Journal of Hydrology	6	Treatment Outcome	73	University of Virginia	15	Czech Republic	9
1978	10	John, W.J.	3					Transfusion	6	Time Factors	73	Massachusetts Institute of Technology	15	Egypt	9
1977	8	Kulkarni, P.A.	3					Applied and Environmental Microbiology	6	Support, Non-U.S. Gov't	72	University of Edinburgh	15	Saudi Arabia	8
1976	8	Levy, J.I.	3					Risk Analysis	6	Rats	72	Argonne National Laboratory	15	Malaysia	8
1975	9	Katsikeas, C.S.	3					Biochemical Journal	6	Support, U.S. Gov't, P.H.S.	72	Rutgers, The State University of New Jersey	15	Chile	6
1974	8	Mars, J.	3					Chemosphere	6	Rat	71	University of Manchester	14	Mexico	6
1973	8	Maybeck, P.S.	3					Journal of Clinical Microbiology	6	Risk Factors	70	Yale University	14	Slovakia	6
1971	1	McDonnell, T.F.	3					Journal of Geophysical Research Oceans	6	Treatment outcome	70	University of Pennsylvania	14	Nigeria	5
1970	3	Felock, P.J.	3					Laryngoscope	6	Follow up	68	Monash University	14	Jordan	5
1969	1	Judd, W.J.	3					Journal of Immunology	5	Genetics	67	Oak Ridge National Laboratory	14	Slovenia	5
1965	1	Miyazaki, H.	3					Brain Research	5	Algorithms	67	Arizona State University	13	Romania	5
1964	2	Mohiuddin, M.	3					Journal of Urology	5	Conference paper	66	Los Alamos National Laboratory	13	Indonesia	4
		Iwasaki, M.	3					Journal of the Air and Waste Management Association	5	Infant	65	Cornell University	13	Iran	4
		Nikolic, D.	3					Journal of the American College of Cardiology	5	Physiology	64	Purdue University	13	Thailand	4
		Oberkampf, W.L.	3					Landscape and Urban Planning	5	Prospective Studies	63	University of Texas at Austin	13	Croatia	4
		Johnson, J.D.	3					Marine Ecology Progress Series	5	Molecular Sequence Data	62	University of Maryland	13	Luxembourg	3
		Pauli, G.F.	3					Pediatric Radiology	5	Retrospective study	62	Texas A and M University	13	Kuwait	3
		Raffaelle, R.P.	3					Proceedings of the Annual Hawaii International Conference on System Sciences	5	Case report	61	The University of North Carolina at Chapel Hill	13	Serbia	3
		Regine, W.F.	3					Southern Medical Journal	5	Climate change	61	University of New South Wales UNSW Australia	13	Ukraine	3
		Schroger, E.	3					Transportation Research Record	5	Drug efficacy	61	University of Minnesota Twin Cities	13	United Arab Emirates	3
		Seinfeld, J.H.	3					Fisheries Research	5	Animalia	61	Massachusetts General Hospital	13	Azerbaijan	2
		Leippe, M.	3					Water Resources Research	5	United Kingdom	61	McGill University	12	Bahrain	2
		Singh, S.B.	3					International Journal of Cancer	5	Prognosis	60	Johns Hopkins University	12	Iceland	2
		Davidson, J.W.	3					Academic Emergency Medicine	5	Drug effect	60	UC Irvine	12	Belarus	2
		Smith, M.G.	3					Biochemical and Biophysical Research Communications	5	Nucleotide sequence	58	United States Environmental Protection Agency	12	Bulgaria	2
		Spinale, F.G.	3					Journal of Applied Physics	5	Protein expression	58	University of Illinois at Chicago	12	Kenya	2
		Steiner, E.A.	3					Ecology	5	Young Adult	57	University of California, San Diego	12	Tanzania	2
		Stoller, R.E.	3					Journal of Trauma Injury Infection and Critical Care	5	Prevalence	56	University of Queensland	12	Estonia	2
		Tang, L.	3					Journal of Environmental Quality	5	Comparative study	56	McMaster University	12	Qatar	2
		Tay, T.E.	3					Archives of Disease in Childhood	4	Risk factor	54	National Institutes of Health, Bethesda	11	Puerto Rico	2
		Tempe, S.A.	3					Antimicrobial Agents and Chemotherapy	4	Animal model	53	Australian National University	11	Iraq	2
		Tsakalides, P.	3					Journal of Natural Products	4	Child, Preschool	52	United States Geological Survey	11	Pakistan	2
		Tyson, G.S.	3					Chemical Geology	4	Follow-Up Studies	52	King's College London	11	Costa Rica	2
		Tzagkarakis, G.	3					Cochrane Database of Systematic Reviews Online	4	Tomography, X-Ray Computed	50	University of Aberdeen	11	Trinidad and Tobago	2
		Van Breemen, R.B.	3					Journal of Environmental Management	4	North America	50	Georgia Institute of Technology	11	Algeria	2
		Vasquez, J.R.	3					American Journal of Clinical Pathology	4	Computer assisted tomography	48	Indiana University	11	Uruguay	2
		Velex, P.	3					Energy	4	Signal transduction	47	Cardiff University	11	Latvia	1
		Wang, H.	3					Hydrobiologia	4	Middle aged	45	Virginia Polytechnic Institute and State University	11	Lithuania	1
		Whalley, D.B.	3					Environmental Management	4	Environmental impact	45	Michigan State University	11	Bangladesh	1
		Williams, J.F.	3					Analytical Chemistry	4	Normal human	45	University of Cape Town	10	Madagascar	1
		Yoshihara, A.	3					Journal of Neurosurgery	4	Gene expression	45	Vanderbilt University	10	Malawi	1
		Zhao, W.	3					Anesthesia and Analgesia	4	Nuclear magnetic resonance imaging	44	Mayo Clinic	10	Bolivia	1
		Zheng, H.	3					ACS Symposium Series	4	Reproducibility of Results	44	University of Adelaide	10	Mauritania	1
		Hong, S.H.	2					Journal of Cosmology and Astroparticle Physics	4	Controlled clinical trial	43	Oregon State University	10	Cambodia	1
		Fong, H.H.S.	2					Endocrinology	4	Chemistry	43	University of Tasmania	10	Morocco	1
		Khan, M.A.H.	2					Journal of the Acoustical Society of America	4	Optimization	43	University of Kentucky	10	Nepal	1
		Ares, J.	2					Neuroscience	4	Environmental Monitoring	43	University of York	10	Congo	1
		Emami, M.	2					Energy Policy	4	Australia	43	Chinese Academy of Sciences	10	Sri Lanka	1
		Das, K.	2					Limnology and Oceanography	4	Prospective study	42	Medical University of South Carolina	10	Cuba	1
		Grumm, R.H.	2					Marine Geology	4	Bacteria (microorganisms)	42	University of Oxford	10	Nicaragua	1
		Argiolas, R.	2					Medical Care	4	Amino Acid Sequence	41	Queen's University Belfast	10	Niger	1
		Herman, P.G.	2					Medical Journal of Australia	4	In vitro study	41	Children's Hospital Boston	10	Senegal	1
		Glasziou, P.	2					Archives of Pathology and Laboratory Medicine	4	Sensitivity and Specificity	41	University of Alberta	10	Cyprus	1
		Adams, R.B.	2					Journal of Physical Oceanography	4	Comparative Study	40	University of Western Australia	10	Dominican Republic	1
		Khan, M.N.I.	2					Progress in Biomedical Optics and Imaging Proceedings of SPIE	4	Pathology	40	University of Michigan Medical School	10	Tunisia	1
		Larsen, L.	2					Pediatrics	4	Middle Age	40	Emory University	9	Ecuador	1
		Georgakoudi, I.	2					Journal of Climate	4	Europe	40	Baylor College of Medicine	9	Panama	1
		Devarajan, S.	2					Annals of Pharmacotherapy	4	Risk Assessment	40	Centre for Ecology & Hydrology	9	Ethiopia	1
		Glaz, E.	2					Applied Economics	4	Models, Biological	40	University of Auckland	9	Greenland	1
		Lawford, M.	2					Soil Use and Management	4	Eurasia	39	Jet Propulsion Laboratory, California Institute of Technology	9	Grenada	1
		Haith, C.E.	2					Journal of Biogeography	4	Mortality	39	University of Newcastle, Australia	9	Guam	1
		Jayasuriya, H.	2					American Journal of Health System Pharmacy	3	Liver	39	University of Alaska Fairbanks	9	Uzbekistan	1
		Forbes, J.M.	2					Cancer	3	Bacteria	39	Woods Hole Oceanographic Institution	9	Venezuela	1
		Kim, C.K.	2					IEEE Journal of Oceanic Engineering	3	Base Sequence	38	University of Texas M. D. Anderson Cancer Center	9	Yemen	1
		Bigi, I.	2					IEEE Aerospace Conference Proceedings	3	Carbon dioxide	38	National University of Singapore	9
		Le Marchand, L.	2					Environmental Entomology	3	Pathophysiology	38	University of Bristol	9
		Daly, E.	2					Classical and Quantum Gravity	3	Disease severity	38	Stony Brook University State University of New York	9
		Brenner, W.	2					Analytical Biochemistry	3	Incidence	37	National Oceanic and Atmospheric Administration	9
		Davies, A.G.	2					Forest Ecology and Management	3	Enzyme activity	36	University of California, Santa Barbara	9
		Glonek, T.	2					Advances in Space Research	3	Randomized controlled trial	36	Columbia University in the City of New York	9
		Imai, S.	2					Advances in Water Resources	3	Pregnancy	36	University of Illinois at Urbana-Champaign	8
		Hu, H.	2					Advances in the Astronautical Sciences	3	Immunohistochemistry	36	Florida State University	8
		Halden, R.U.	2					Conservation Biology	3	Statistics	35	University of Calgary	8
		Lacroix, M.	2					Computer Methods in Applied Mechanics and Engineering	3	Diagnosis	35	Albert Einstein College of Medicine of Yeshiva University	8
		Arora, P.	2					Histopathology	3	Cancer survival	35	Iowa State University	8
		Davies, M.W.	2					AAPG Bulletin	3	Infant, Newborn	35	North Carolina State University	8
		Forsberg, C.W.	2					Annals of Emergency Medicine	3	Genotype	35	Duke University School of Medicine	8
		Granik, Y.	2					Clinical Infectious Diseases	3	Breast cancer	34	University of Illinois	8
		Hundt, R.	2					American Journal of Physiology Regulatory Integrative and Comparative Physiology	3	Standard	34	Weill Cornell Medical College	8
		Gluck, S.	2					Geotechnical Special Publication	3	Clinical feature	34	Duke University	8
		Inaba, K.	2					Ecotoxicology and Environmental Safety	3	Side effect	33	Universite de Montreal	8
		Jefferies, N.L.	2					Aip Conference Proceedings	3	Groundwater	33	Harvard University	8
		Galik, E.	2					ASEE Annual Conference and Exposition Conference Proceedings	3	Intermethod comparison	33	University of Maryland, Baltimore	8
		Fenske, R.	2					Journal of Banking and Finance	3	Apoptosis	33	University of Saskatchewan	8
		Brimacombe, J.K.	2					Journal of Laboratory and Clinical Medicine	3	Nitrogen	33	University of Tennessee, Knoxville	8
		Hers, I.	2					Journal of Neurophysiology	3	Drug safety	33	Cleveland Clinic Foundation	8
		Kopp, S.J.	2					Journal of Nuclear Materials	3	Antineoplastic agent	32	National Center for Atmospheric Research	8
		Foster, E.L.	2					Journal of Occupational Medicine	3	DNA	32	University of Delaware	8
		Gobina, E.	2					Journal of Physical Chemistry B	3	Concentration (parameters)	32	Naval Research Laboratory	8
		Ahn, W.S.	2					Journal of Pressure Vessel Technology Transactions of the ASME	3	Sensitivity and specificity	32	Stockholms universitet	8
		Kovar, J.L.	2					American Journal of Sports Medicine	3	Uncertainty analysis	32	Curtin University	8
		Hu, X.	2					Journal of Emergency Medicine	3	Brain	31	University at Buffalo State University of New York	8
		Hall, C.M.	2					Journal of the American Chemical Society	3	Water	31	University of Leicester	8
		Craven, M.	2					Journal of Computer Assisted Tomography	3	Prediction	31	David Geffen School of Medicine at UCLA	7
		Campbell, F.J.	2					Korean Journal of Anesthesiology	3	Numerical model	31	The University of North Carolina at Charlotte	7
		Asher, D.J.	2					Journal of Fluid Mechanics	3	Hypertension	31	Lawrence Berkeley National Laboratory	7
		Kurdahi, F.J.	2					Journal of Medicinal Chemistry	3	Breast Neoplasms	30	Jilin University	7
		Kambou, G.	2					Journal of Advanced Nursing	3	Preschool child	30	University of South Florida Tampa	7
		Creamean, J.M.	2					American Journal of Cardiology	3	Design	30	Universita degli Studi di Torino	7
		Epstein, J.B.	2					Magnetic Resonance Imaging	3	Decision making	30	Medical College of Wisconsin	7
		Dunn, S.T.	2					Management Science	3	Algorithm	30	University of Maryland School of Medicine	7
		Herzog, M.	2					Marine Chemistry	3	China	30	National Cancer Institute	7
		Brock, K.K.	2					Journal of Fusion Energy	3	Blood	30	Dalhousie University	7
		Bjeldbak-Olesen, M.	2					Epilepsy and Behavior	3	Diagnostic accuracy	30	Queen's University, Kingston	7
		Fowler, D.	2					Marine and Petroleum Geology	3	Drug mechanism	30	Washington State University Pullman	7
		Heslop-Harrison, J.S.	2					Biogeosciences	3	Neoplasms	30	University of the West of England	7
		Kelly, J.M.	2					Biological Conservation	3	Phylogeny	30	University of Liverpool	7
		Fernandez, S.A.	2					Ecological Applications	3	Age Factors	30	University of Miami Leonard M. Miller School of Medicine	7
		Galloway, R.L.	2					FEMS Microbiology Ecology	3	Economics	29	New York University	7
		Clochesy, J.M.	2					Monthly Notices of the Royal Astronomical Society	3	Psychological aspect	29	The University of Warwick	7
		Hessel, J.	2					Mutation Research Fundamental and Molecular Mechanisms of Mutagenesis	3	Practice guideline	29	National Institute of Standards and Technology	7
		Davison, J.	2					Geology	3	Image analysis	29	University of Plymouth	7
		Akhlaghi, A.	2					Journal of Applied Physiology	3	Water quality	29	University of Cincinnati	7
		Hessel, S.J.	2					Neurosurgery	3	School child	29	Eidgenossische Technische Hochschule Zurich	7
		Guignet, C.P.	2					International Geoscience and Remote Sensing Symposium IGARSS	3	Kinetics	29	British Antarctic Survey	7
		Clube, S.V.M.	2					Nuclear Technology	3	Diagnostic imaging	29	University of Nebraska - Lincoln	7
		Fragiacomo, M.	2					Oil and Gas Journal	3	Disease association	29	University of Exeter	7
		Fragola, J.R.	2					Optics Express	3	Age	29	University of Rochester	7
		Kim, J.	2					Paediatric Anaesthesia	3	Time	29	Stanford University School of Medicine	7
		Frame, I.	2					Pathology Research and Practice	3	Morbidity	29	National Taiwan University	6
		Knafl, P.C.	2					Pediatric Infectious Disease Journal	3	Classification	29	University of Guelph	6
		Klautau-Guimaraes, M.D.N.	2					Journal of Geophysical Research	3	Oxygen	29	University of Nebraska Medical Center	6
		Attota, R.	2					American Journal of Emergency Medicine	3	Water Pollutants, Chemical	29	James Cook University	6
		Dutt, N.	2					Physical Review B Condensed Matter and Materials Physics	3	Concentration (composition)	29	University of Canterbury	6
		Undefined	21					Undefined	26	Dose response	28	Tufts University	6
