# Supplementary material for: A surge of p-values between 0.041 and 0.049 in recent decades (but negative results are increasing rapidly too)
Source: PeerJ. 2015 Jan 22;3:e733. doi: 10.7717/peerj.733 (PMC4312079; doi:10.7717/peerj.733)
Supplement: Supplemental Information [file peerj-03-733-s007.zip › Supplementary material/Searches_15_nov_2014/082.csv]

Scopus refine results values
Your query : (ABS("a nonsignificant trend" OR "a non significant trend"))
Number of results : 2423
YEAR		AUTHOR NAME		SUBJECT AREA		DOCUMENT TYPE		SOURCE TITLE		KEYWORD		AFFILIATION		COUNTRY		SOURCE TYPE		LANGUAGE
2014	165	Mannucci, E.	7	Agricultural and Biological Sciences	139	Article	2152	Cochrane Database of Systematic Reviews Online	42	Human	1953	VA Medical Center	63	United States	877	Journals	2416	English	2364
2013	178	Monami, M.	7	Arts and Humanities	24	Review	167	Plos One	20	Article	1907	University of Toronto	36	United Kingdom	380	Conference Proceedings	4	Spanish	18
2012	153	Marchionni, N.	6	Biochemistry, Genetics and Molecular Biology	406	Article in Press	41	American Journal of Cardiology	19	Female	1649	King's College London	26	Germany	201	Book Series	2	French	16
2011	140	Crowther, C.A.	5	Business, Management and Accounting	1	Conference Paper	39	Journal of the American College of Cardiology	17	Humans	1604	McMaster University	26	Canada	191	Undefined	1	German	14
2010	153	Horowitz, M.	5	Chemical Engineering	1	Note	5	Cochrane Database of Systematic Reviews Online Update Software	16	Male	1547	University of Washington Seattle	25	Australia	146			Italian	8
2009	124	Caldarone, C.A.	5	Chemistry	4	Short Survey	3	Circulation	15	Adult	1367	Brigham and Women's Hospital	24	France	106			Chinese	4
2008	138	Henderson-Smart, D.J.	5	Computer Science	5	Undefined	16	Journal of Clinical Oncology	14	Priority journal	1279	Mayo Clinic	22	Italy	105			Portuguese	2
2007	101	Middleton, P.	5	Decision Sciences	2			Journal of Clinical Endocrinology and Metabolism	14	Controlled study	1203	University of California, San Francisco	22	Netherlands	89			Croatian	1
2006	112	Smith, I.E.	5	Dentistry	15			Lancet	13	Major clinical study	914	University of Pennsylvania	21	Spain	87			Czech	1
2005	121	Owen, M.J.	5	Earth and Planetary Sciences	5			Cochrane Database of Systematic Reviews	12	Middle Aged	867	The University of British Columbia	20	Sweden	59			Danish	1
2004	112	Kirov, G.	4	Economics, Econometrics and Finance	3			Neurology	12	Aged	850	University of Pittsburgh	20	Denmark	54			Hungarian	1
2003	97	Cognetti, F.	4	Energy	2			American Heart Journal	11	Clinical trial	503	Charite - Universitatsmedizin Berlin	19	Switzerland	51			Turkish	1
2002	91	Giannarelli, D.	4	Engineering	7			Journal of the American Medical Association	11	Clinical article	424	Erasmus University Medical Center	19	Norway	40
2001	91	Marcus, R.	4	Environmental Science	57			Psychiatry Research	10	Randomized controlled trial	392	Duke University School of Medicine	18	Belgium	39
2000	98	Bria, E.	4	Health Professions	68			Annals of Thoracic Surgery	10	Controlled clinical trial	367	University of Melbourne	18	China	35
1999	56	Honjo, O.	4	Immunology and Microbiology	89			Cancer	10	Treatment Outcome	357	University of Manchester	17	Japan	33
1998	57	Borger, M.A.	4	Mathematics	3			International Journal of Radiation Oncology Biology Physics	9	Adolescent	308	University of Adelaide	16	Austria	30
1997	45	Greenough, A.	4	Medicine	1910			Fertility and Sterility	9	Follow up	282	Hospital for Sick Children University of Toronto	16	Finland	30
1996	56	Gratacos, E.	4	Multidisciplinary	1			Transplantation	9	Treatment outcome	281	David Geffen School of Medicine at UCLA	15	Israel	29
1995	45	Hollon, S.D.	4	Neuroscience	297			Arteriosclerosis Thrombosis and Vascular Biology	9	Aged, 80 and over	226	Cleveland Clinic Foundation	15	New Zealand	26
1994	56	Farrell, M.	4	Nursing	86			Alimentary Pharmacology and Therapeutics	9	Retrospective Studies	222	UCL	15	Brazil	24
1993	39	Lingjaerde, O.	4	Pharmacology, Toxicology and Pharmaceutics	143			Archives of General Psychiatry	9	Risk Factors	220	University of Sydney	15	Greece	23
1992	35	Gluud, C.	4	Physics and Astronomy	17			Psychopharmacology	9	Follow-Up Studies	217	Academic Medical Centre, University of Amsterdam	14	Poland	18
1991	21	Lafuente-Lafuente, C.	4	Psychology	201			Journal of Affective Disorders	8	Prospective Studies	203	Massachusetts General Hospital	14	India	17
1990	21	Melero-Bascones, M.	4	Social Sciences	54			International Journal of Cardiology	8	Nonhuman	200	Columbia University in the City of New York	14	South Africa	15
1989	18	Collet, J.P.	4	Veterinary	20			European Journal of Clinical Pharmacology	8	Mortality	199	University of Queensland	14	Singapore	15
1988	11	Kranzler, H.R.	4	Undefined	60			International Journal of Cancer	8	Time Factors	194	Inserm	13	Ireland	15
1987	13	Montalescot, G.	4					Stroke	8	Drug efficacy	184	Emory University	13	Hong Kong	14
1986	10	Mosekilde, L.	4					Alcoholism Clinical and Experimental Research	8	Animals	176	University of Florida	13	Mexico	12
1985	12	Cuppone, F.	4					Journal of Thoracic and Cardiovascular Surgery	8	Child	172	Imperial College London	13	Czech Republic	11
1984	4	Hernandez-Avila, C.A.	4					Journal of Neurology Neurosurgery and Psychiatry	8	Prognosis	168	Saint Michael's Hospital University of Toronto	13	South Korea	10
1983	12	Van Arsdell, G.S.	4					Clinical Endocrinology	7	Middle aged	163	Yale University School of Medicine	13	Portugal	10
1982	8	Vestergaard, P.	4					Drug and Alcohol Dependence	7	Review	162	University of California, Los Angeles	13	Argentina	9
1980	6	Kiel, D.P.	3					British Journal of Haematology	7	Risk factor	161	Ludwig-Maximilians-Universitat Munchen	13	Turkey	9
1979	11	Clark, W.K.	3					Brain Research	7	Outcome assessment	159	University of Alberta	13	Iran	8
1978	7	Fonarow, G.C.	3					Biological Psychiatry	7	Comparative study	152	University of Cambridge	13	Hungary	7
1977	1	Crispi, F.	3					American Journal of Medicine	7	Animal experiment	150	VU University Medical Center	12	Chile	6
1976	2	Hansel, T.T.	3					Physiology and Behavior	7	Retrospective study	148	Rigshospitalet	12	Egypt	6
1974	1	Charney, D.S.	3					Nephrology Dialysis Transplantation	6	Placebo	147	University of Leeds	12	Taiwan	5
1971	1	Heather, N.	3					Acta Psychiatrica Scandinavica	6	Drug effect	141	The University of North Carolina at Chapel Hill	12	Russian Federation	5
1961	1	Carlini, P.	3					American Journal of Respiratory and Critical Care Medicine	6	Double blind procedure	136	University of Southampton	12	Estonia	4
		Frost, C.	3					British Journal of Psychiatry	6	Prospective study	135	University of New South Wales UNSW Australia	12	Colombia	4
		Guydish, J.	3					Metabolism Clinical and Experimental	6	Disease severity	134	University of California, San Diego	12	Thailand	4
		Colacicco, A.M.	3					Intensive Care Medicine	6	Double-Blind Method	133	The Johns Hopkins School of Medicine	11	Bulgaria	3
		Dimitriou, G.	3					Journal of the Neurological Sciences	6	Meta analysis	126	Ohio State University	11	Romania	3
		Blackstone, E.H.	3					European Heart Journal	6	Risk assessment	121	University of Colorado Health Sciences Center	11	Ecuador	3
		Lamanna, C.	3					Atherosclerosis	6	Cohort analysis	120	Stanford University	11	Lithuania	3
		Festa-Bianchet, M.	3					Journal of Urology	6	Normal human	116	Western General Hospital	11	Saudi Arabia	3
		D'Introno, A.	3					Clinical Cancer Research	6	Human tissue	115	Karolinska University Hospital	11	Uganda	3
		Brandl, E.J.	3					Journal of Rheumatology	6	Cohort Studies	114	University of Virginia	11	Serbia	2
		Hill, J.A.	3					British Journal of Clinical Pharmacology	6	Methodology	111	University of Alabama at Birmingham	11	Slovakia	2
		Howard, B.V.	3					Chest	6	Depression	110	University of Edinburgh	11	Croatia	2
		Joiner, T.E.	3					Journal of Neurosurgery	6	Pregnancy	107	University of Minnesota Twin Cities	11	Iceland	2
		Capurso, A.	3					Diabetes Care	6	Case-Control Studies	107	Sahlgrenska Universitetssjukhuset	11	Tanzania	2
		Capurso, C.	3					New England Journal of Medicine	6	Middle Age	106	University of Glasgow	10	Nigeria	2
		Lewis, C.E.	3					Thorax	6	Incidence	105	Radboud University Nijmegen Medical Centre	10	Pakistan	2
		Krystal, J.H.	3					Journal of Nervous and Mental Disease	6	Disease association	105	Harvard Medical School	10	Peru	2
		Lip, G.Y.H.	3					Annals of the Rheumatic Diseases	5	Young Adult	101	Johns Hopkins University	10	Malawi	2
		Lip, G.Y.H.	3					Animal Behaviour	5	Unclassified drug	100	Yale University	10	Puerto Rico	2
		Logan, R.F.A.	3					Diabetic Medicine	5	Cancer survival	99	St George's Hospital, London	10	Ukraine	2
		Lowe, H.C.	3					Pediatric Critical Care Medicine	5	Human experiment	99	Northwestern University Feinberg School of Medicine	10	Cameroon	1
		Crews, W.D.	3					Brain and Cognition	5	Hypertension	94	University of Nottingham	10	Costa Rica	1
		Beygui, F.	3					International Journal of Geriatric Psychiatry	5	Multicenter study	94	Oregon Health and Science University	10	Cuba	1
		Dicembrini, I.	3					Breast Cancer Research and Treatment	5	Genotype	93	Universitat Tubingen	10	Malta	1
		McCullough, P.A.	3					Appetite	5	Prevalence	91	University of Texas Health Science Center at San Antonio	10	Latvia	1
		McGuffin, P.	3					American Journal of Clinical Nutrition	5	Drug safety	91	University of Birmingham	10	Kuwait	1
		Alexandrov, A.V.	3					Journal of Bone and Mineral Research	5	Animal	89	Medizinische Hochschule Hannover MHH	10	Kenya	1
		Meltzer, H.Y.	3					Journal of Hypertension	5	Heart infarction	88	Alma Mater Studiorum Universita di Bologna	10	Swaziland	1
		Ford, A.C.	3					Journal of Vascular Surgery	5	Animal model	88	New York State Psychiatric Institute	10	Rwanda	1
		Milner, A.D.	3					American Journal of Gastroenterology	5	Hospitalization	87	London School of Hygiene & Tropical Medicine	10	Lebanon	1
		Hofmeyr, G.J.	3					Osteoporosis International	5	Statistical significance	87	University of Western Australia	10	Panama	1
		Chan, E.	3					Cephalalgia	5	Rat	87	Universite Pierre et Marie Curie	9	Slovenia	1
		Moore, D.J.	3					Psychoneuroendocrinology	5	Rats	86	Universitat de Barcelona	9	Oman	1
		Morrison, J.J.	3					Annals of Oncology	5	Support, Non-U.S. Gov't	85	Albert Einstein College of Medicine of Yeshiva University	9	Trinidad and Tobago	1
		Adams, J.E.	3					Respirology	5	Questionnaire	83	Baylor College of Medicine	9	Tunisia	1
		Nedeltchev, K.	3					Revista Espanola De Cardiologia	5	Severity of Illness Index	83	Helsingin Yliopisto	9	Mozambique	1
		Ng, E.H.Y.	3					Human Reproduction	5	Scoring system	83	Newcastle University, United Kingdom	9	Malaysia	1
		Nistico, C.	3					BJOG an International Journal of Obstetrics and Gynaecology	5	Sex difference	82	John Radcliffe Hospital	9	Senegal	1
		Laan, M.	3					Addiction	5	Survival Rate	82	Columbia University, College of Physicians and Surgeons	9	United Arab Emirates	1
		Oslin, D.W.	3					Thrombosis Research	5	Age	82	University of Texas M. D. Anderson Cancer Center	9	Mali	1
		Cueto-Manzano, A.M.	3					Epilepsia	5	Analysis of Variance	81	University of Saskatchewan	9	Guadeloupe	1
		Panza, F.	3					Forest Ecology and Management	5	Physiology	81	GlaxoSmithKline	9	Viet Nam	1
		Payton, A.	3					American Journal of Obstetrics and Gynecology	5	Child, Preschool	80	Cardiff University	9	Yugoslavia	1
		Pilz, S.	3					European Journal of Obstetrics Gynecology and Reproductive Biology	5	Infant	79	Universitat Wien	9	Zambia	1
		Prescott, R.J.	3					Clinical and Experimental Allergy	5	Survival Analysis	78	Helse Bergen Haukeland University Hospital	9
		Price, T.J.	3					European Urology	5	Human cell	76	Kobenhavns Universitet	9
		Rejnmark, L.	3					AIDS	4	Survival	75	University of Calgary	8
		Rerkasem, K.	3					Anesthesia and Analgesia	4	Body mass	75	McGill University	8
		Rosen, C.J.	3					American Journal of Psychiatry	4	Systematic review	74	University of Pennsylvania, School of Medicine	8
		Sheiner, E.	3					Obstetrics and Gynecology	4	Animal tissue	74	Vanderbilt University	8
		Orwoll, E.S.	3					Oecologia	4	Questionnaires	73	Universitatsklinikum Hamburg-Eppendorf und Medizinische Fakultat	8
		Solfrizzi, V.	3					Blood	4	Breast Neoplasms	73	University of Auckland	8
		Stehouwer, C.D.A.	3					Pediatric Blood and Cancer	4	United States	73	Weill Cornell Medical College	8
		Struthers, A.D.	3					Personality and Individual Differences	4	Smoking	72	Universitetet i Oslo	8
		Taylor, A.J.	3					Archives of Internal Medicine	4	Dose-Response Relationship, Drug	72	Western University	8
		Tiwari, A.K.	3					Archives of Gynecology and Obstetrics	4	Intermethod comparison	71	Medizinische Universitat Wien	8
		Tomaschitz, A.	3					Preventive Medicine	4	Quality of life	70	Julius-Maximilians-Universitat Wurzburg	8
		Topol, E.J.	3					Acta Neurologica Scandinavica	4	Dose response	70	Leiden University Medical Center - LUMC	8
		Guyatt, G.	3					Critical Care Medicine	4	Oral drug administration	70	University of Aberdeen	8
		Van De Werf, F.	3					Hormones and Behavior	4	Comorbidity	68	Universitat Heidelberg	8
		Kennedy, J.L.	3					British Journal of Nutrition	4	Risk Assessment	67	St Mary's Hospital London	8
		Weaver, B.	3					European Respiratory Journal	4	Infant, Newborn	67	Royal Marsden Hospital, London	8
		Whorwell, P.J.	3					Hypertension	4	Cross-Sectional Studies	66	Christie Hospital NHS Foundation Trust	8
		Cyna, A.M.	2					Addictive Behaviors	4	Recurrence	66	NHS Foundation Trust	8
		Hirsh, J.	2					Clinical Transplantation	4	Metabolism	65	Beth Israel Deaconess Medical Center	8
		Gralla, J.	2					Current Medical Research and Opinion	4	Breast cancer	64	Universita degli Studi di Milano	8
		Adachi, J.	2					Psychological Medicine	4	Diabetes mellitus	64	Johannes Gutenberg Universitat Mainz	8
		Campana, F.	2					British Medical Journal	4	Treatment duration	64	University of Wisconsin Madison	8
		Chen, J.L.	2					European Journal of Cancer	4	Myocardial Infarction	63	Harvard School of Public Health	8
		Herrmann, W.M.	2					International Journal of Neuropsychopharmacology	4	Age Factors	63	Stanford University School of Medicine	8
		Fernandes, C.	2					European Journal of Cardio Thoracic Surgery	4	Randomized Controlled Trials	63	Westfalische Wilhelms-Universitat Munster	7
		Campbell, B.K.	2					Respiratory Care	4	Pathophysiology	62	Mayo Clinic in Jacksonville, Florida	7
		Goldsmith, S.R.	2					Heart	4	Confidence interval	61	National Institute of Mental Health	7
		Campbell, F.	2					Schizophrenia Research	4	Stroke	60	Hospital 12 Octubre	7
		Katsoff, B.	2					American Journal of Medical Genetics Neuropsychiatric Genetics	4	Risk	59	National Heart, Lung, and Blood Institute	7
		DeRubeis, R.J.	2					Cancer Research	4	Cancer staging	59	National Institutes of Health, Bethesda	7
		Chen, M.S.	2					Transplantation Proceedings	4	Exercise	58	Hopitaux universitaires de Geneve	7
		Arya, A.	2					American Journal of Hypertension	4	Pilot Projects	58	University of Arizona	7
		Black, D.M.	2					Journal of Psychosomatic Research	4	Coronary artery disease	58	University of Newcastle, Australia	7
		King, M.	2					Journal of Thoracic Oncology	4	Correlation analysis	58	National Heart and Lung Institute	7
		Khemani, R.G.	2					American Journal on Addictions	4	Protein expression	57	Brown University	7
		Grandner, M.A.	2					Journal of Acquired Immune Deficiency Syndromes	4	Psychological aspect	57	National Cancer Institute	7
		Gideon, P.	2					Emergency Medicine Journal	4	Genetics	57	Dana-Farber Cancer Institute	7
		Brill-Edwards, P.	2					Journal of Allergy and Clinical Immunology	4	Histopathology	57	UC Davis	7
		Isaacs, J.D.	2					Journal of Alternative and Complementary Medicine	4	Statistical analysis	57	University of Kentucky	7
		Krahn, A.D.	2					Journal of Animal Science	4	Support, U.S. Gov't, P.H.S.	56	Queen's University, Kingston	7
		Granger, C.B.	2					Journal of Antimicrobial Chemotherapy	4	Nuclear magnetic resonance imaging	56	Royal Prince Alfred Hospital	7
		Camps, C.	2					Clinical Colorectal Cancer	4	Pathology	56	UCL Institute of Neurology	7
		Chen, Z.J.	2					Epilepsy Research	4	Clinical feature	55	Tufts University	7
		Kubkova, L.	2					European Journal of Vascular and Endovascular Surgery	4	Schizophrenia	55	University of Utah	7
		Kluft, C.	2					Lung Cancer	4	Blood	55	University Michigan Ann Arbor	7
		Holmes, J.	2					Maturitas	4	Overall survival	55	University of Oxford	7
		Beasley, J.	2					Journal of Cardiovascular Pharmacology	4	Sex Factors	54	University of Colorado School of Medicine	7
		Eberhard-Gran, M.	2					Journal of Clinical Psychiatry	4	Neoplasm Staging	54	Queen's University Belfast	7
		Deane, A.M.	2					Neurocritical Care	4	Cognition	54	Manchester Royal Infirmary	7
		Kulier, R.	2					Neuropsychopharmacology	4	Drug Therapy, Combination	54	University Medical Center Utrecht	7
		Dabal, R.J.	2					AIDS Care Psychological and Socio Medical Aspects of AIDS HIV	3	Newborn	54	Universita degli Studi di Padova	6
		Jairath, V.	2					European Journal of Gastroenterology and Hepatology	3	Survival rate	53	Friedrich-Alexander-Universität Erlangen-Nürnberg	6
		Chetan, D.	2					Annals of Allergy Asthma and Immunology	3	Acetylsalicylic acid	53	University of Sheffield	6
		Jones, K.L.	2					Catheterization and Cardiovascular Interventions	3	Length of stay	53	Fred Hutchinson Cancer Research Center	6
		Do, D.D.	2					Digestive Diseases and Sciences	3	Predictive Value of Tests	53	Royal Melbourne Hospital	6
		Krum, H.	2					Experimental Brain Research	3	Disease course	52	Universitatsklinikum Munster	6
		Cannon, C.P.	2					European Child and Adolescent Psychiatry	3	Treatment response	52	Johann Wolfgang Goethe Universitat Frankfurt am Main	6
		Hess, O.M.	2					Clinical Science	3	Preschool child	52	Memorial Sloan-Kettering Cancer Center	6
		Connell, J.M.C.	2					Annals of Internal Medicine	3	Prediction	52	Trinity College Dublin	6
		Chew, D.P.	2					European Journal of Heart Failure	3	Brain	52	UCL Institute of Child Health	6
		Blann, A.D.	2					British Journal of Surgery	3	School child	51	Copenhagen University Hospital	6
		Connell, P.P.	2					Australian and New Zealand Journal of Psychiatry	3	Genetic Predisposition to Disease	50	Centre for Addiction and Mental Health	6
		Jones, L.	2					Anticancer Research	3	Immunohistochemistry	50	Flinders University of South Australia	6
		Ahmed, I.	2					Calcified Tissue International	3	Blood Pressure	50	University of Surrey	6
		Gil, D.	2					American Journal of Clinical Oncology Cancer Clinical Trials	3	Multivariate Analysis	50	St. Olavs Hospital	6
		Blaszczynski, A.	2					Diseases of the Colon and Rectum	3	Insulin	50	Arhus Universitetshospital	6
		Gaspar, T.	2					Chinese Medical Journal	3	Allele	49	University of Iowa	6
		Ferretti, G.	2					International Clinical Psychopharmacology	3	Magnetic Resonance Imaging	49	Universite Paris-Sud XI	6
		Havill, K.	2					Colorectal Disease	3	Genetic association	48	Children's Hospital Boston	6
		Forti, P.	2					American Journal of Infection Control	3	Body weight	48	Duke Clinical Research Institute	6
		Ait-Daoud, N.	2					BMC Cancer	3	Polymorphism, Genetic	48	Royal Adelaide Hospital	6
		Katzen, B.T.	2					Bipolar Disorders	3	Bleeding	47	Christchurch Hospital New Zealand	6
		Broocks, A.	2					Journal of Applied Physiology	3	Rating scale	47	Universidad Nacional Autonoma de Mexico	6
		Undefined	4					Journal of Autism and Developmental Disorders	3	Anxiety	47	University of Hertfordshire	6
