# Supplementary material for: A surge of p-values between 0.041 and 0.049 in recent decades (but negative results are increasing rapidly too)
Source: PeerJ. 2015 Jan 22;3:e733. doi: 10.7717/peerj.733 (PMC4312079; doi:10.7717/peerj.733)
Supplement: Supplemental Information [file peerj-03-733-s007.zip › Supplementary material/Searches_15_nov_2014/083.csv]

Scopus refine results values
Your query : (ABS("a significant trend"))
Number of results : 2314
YEAR		AUTHOR NAME		SUBJECT AREA		DOCUMENT TYPE		SOURCE TITLE		KEYWORD		AFFILIATION		COUNTRY		SOURCE TYPE		LANGUAGE
2015	1	Franceschi, S.	25	Agricultural and Biological Sciences	244	Article	2032	International Journal of Cancer	29	Human	1485	National Cancer Institute	36	United States	735	Journals	2223	English	2214
2014	155	La Vecchia, C.	23	Arts and Humanities	17	Conference Paper	115	Cancer	24	Article	1424	Istituto di Ricerche Farmacologiche Mario Negri	26	United Kingdom	292	Conference Proceedings	58	German	31
2013	161	Negri, E.	20	Biochemistry, Genetics and Molecular Biology	454	Review	81	Cancer Epidemiology Biomarkers and Prevention	24	Female	1212	Universita degli Studi di Milano	26	Italy	177	Book Series	17	Spanish	21
2012	136	Talamini, R.	12	Business, Management and Accounting	21	Article in Press	20	British Journal of Cancer	22	Humans	1118	Harvard School of Public Health	25	Germany	150	Trade Publications	10	Chinese	9
2011	127	Yang, C.Y.	10	Chemical Engineering	14	Book Chapter	4	American Journal of Epidemiology	20	Male	1053	VA Medical Center	23	Canada	108	Books	6	Portuguese	8
2010	119	Wu, X.	10	Chemistry	33	Note	4	Cancer Research	15	Adult	1038	Brigham and Women's Hospital	23	China	105			French	7
2009	116	Chiu, H.F.	9	Computer Science	36	Short Survey	2	Plos One	14	Priority journal	888	University of Washington Seattle	22	Australia	97			Italian	6
2008	110	Gu, J.	8	Decision Sciences	11	Book	1	Cancer Causes and Control	14	Major clinical study	856	University of Texas M. D. Anderson Cancer Center	21	Spain	94			Russian	6
2007	114	Montella, M.	7	Dentistry	22	Letter	1	American Journal of Industrial Medicine	12	Controlled study	768	International Agency for Research on Cancer	20	France	87			Polish	4
2006	104	Dal Maso, L.	7	Earth and Planetary Sciences	213	Report	1	Journal of Climate	12	Aged	690	Kaohsiung Medical University	17	Japan	65			Czech	3
2005	73	D'Avanzo, B.	7	Economics, Econometrics and Finance	15	Undefined	53	Astrophysical Journal	11	Middle Aged	659	University of California, San Francisco	17	Netherlands	63			Japanese	3
2004	76	Rosenberg, L.	6	Energy	12			Diabetes Care	11	Risk Factors	311	University of Oxford	16	Taiwan	58			Dutch	2
2003	74	Decarli, A.	6	Engineering	91			International Journal of Climatology	10	Adolescent	291	Harvard Medical School	15	Sweden	58			Hungarian	2
2002	78	Hoover, R.N.	6	Environmental Science	215			American Journal of Obstetrics and Gynecology	10	Aged, 80 and over	207	Imperial College London	15	Switzerland	43			Bosnian	1
2001	79	Klein, B.E.K.	5	Health Professions	43			European Journal of Cancer	9	Case-Control Studies	197	University of Minnesota Twin Cities	15	Denmark	41			Croatian	1
2000	73	Tsai, S.S.	5	Immunology and Microbiology	115			Theoretical and Applied Climatology	9	Risk factor	193	Massachusetts General Hospital	15	Brazil	39			Hebrew	1
1999	66	Palli, D.	5	Materials Science	23			Carcinogenesis	9	Child	190	IRCCS Centro Di Riferimento Oncologico Aviano	15	South Korea	30			Indonesian	1
1998	54	Brinton, L.A.	5	Mathematics	19			Occupational and Environmental Medicine	8	Cancer risk	170	University of Toronto	14	Norway	29			Norwegian	1
1997	64	Delgado-Rodriguez, M.	5	Medicine	1482			Environmental Health Perspectives	8	Prevalence	164	Universita degli Studi di Padova	13	Finland	26
1996	63	Miller, W.R.	5	Multidisciplinary	8			Archives of Disease in Childhood	8	Retrospective Studies	161	University of Manchester	13	Austria	25
1995	37	Palmer, J.R.	5	Neuroscience	88			AIDS	8	Clinical article	153	Karolinska Institutet	13	Israel	24
1994	52	Klein, R.	5	Nursing	50			Breast Cancer Research and Treatment	8	Age Factors	150	University of Melbourne	13	Mexico	24
1993	32	Ye, Y.	5	Pharmacology, Toxicology and Pharmaceutics	75			Atmospheric Environment	8	Age	144	University of Cambridge	13	New Zealand	24
1992	35	Bosetti, C.	5	Physics and Astronomy	54			International Journal of Obesity	8	Middle aged	141	Universita degli Studi di Roma La Sapienza	13	Poland	22
1991	37	Tavani, A.	5	Psychology	48			Marine Ecology Progress Series	7	United States	133	UCL	12	Iran	22
1990	42	Ciatto, S.	5	Social Sciences	80			Journal of Urology	7	Incidence	132	Erasmus University Medical Center	12	India	22
1989	24	Shapiro, S.	5	Veterinary	29			Journal of Epidemiology and Community Health	7	Nonhuman	131	Universidade de Sao Paulo - USP	11	Czech Republic	22
1988	22	Adami, H.O.	4	Undefined	12			Journal of Clinical Endocrinology and Metabolism	7	Smoking	130	King's College London	11	Hong Kong	19
1987	27	Lazcano-Ponce, E.	4					American Journal of Clinical Nutrition	7	Middle Age	129	Consiglio Nazionale delle Ricerche	11	Belgium	17
1986	18	Epplein, M.	4					Proceedings of SPIE the International Society for Optical Engineering	7	Follow up	126	University of Sydney	11	Greece	17
1985	23	Barrett-Connor, E.	4					Annals of the Rheumatic Diseases	7	Risk assessment	124	National Taiwan University Hospital	11	Portugal	14
1984	16	Gillaizeau, F.	4					British Medical Journal	7	Prospective Studies	124	Inserm	10	Turkey	13
1983	18	Kolonel, L.N.	4					Asian Pacific Journal of Cancer Prevention	6	Time Factors	123	Baylor College of Medicine	10	Ireland	12
1982	9	Dinney, C.P.	4					Gut	6	Clinical trial	123	Johns Hopkins University	10	South Africa	12
1981	8	Hartge, P.	4					Journal of the National Cancer Institute	6	Body mass	117	Mayo Clinic	10	Chile	10
1980	13	Morrissey, R.E.	4					Annals of Oncology	6	Disease association	112	University of Pennsylvania	10	Russian Federation	10
1979	10	Boffetta, P.	4					Nutrition and Cancer	6	Mortality	111	The University of British Columbia	10	Malaysia	10
1978	10	Avakian, S.D.	4					Journal of Clinical Microbiology	6	Genotype	109	University of Pittsburgh	10	Singapore	9
1977	7	Moreno, L.A.	4					International Journal of Epidemiology	6	Cohort Studies	108	Universita degli Studi di Napoli Federico II	10	Argentina	9
1976	2	Parazzini, F.	4					Clinical Cancer Research	6	Pregnancy	108	Universitetet i Tromso	10	Croatia	8
1975	6	Garcia-Closas, M.	4					Acta Obstetricia Et Gynecologica Scandinavica	5	Animals	105	University of Alabama at Birmingham	10	Estonia	7
1974	7	Riboli, E.	4					Journal of Geophysical Research Atmospheres	5	Child, Preschool	105	Ludwig-Maximilians-Universitat Munchen	10	Egypt	5
1973	4	Rothman, N.	4					Journal of Infectious Diseases	5	Cross-Sectional Studies	104	Kobenhavns Universitet	10	Iceland	5
1972	1	Kaufman, D.W.	4					Vaccine	5	Human tissue	103	University of Queensland	10	Thailand	5
1971	4	Sherman, M.E.	4					Journal of Medical Virology	5	Cohort analysis	103	Fred Hutchinson Cancer Research Center	9	Serbia	5
1970	1	Kimmel, C.A.	4					Journal of Neurology	5	Sex difference	103	Newcastle University, United Kingdom	9	Kenya	4
1969	1	Castle, P.E.	4					Urology	5	Treatment Outcome	102	University of Hawaii at Manoa	9	Ecuador	4
1968	1	Silverman, D.T.	4					Climate Research	5	Prognosis	102	University of Aberdeen	9	Pakistan	4
1966	1	Spitz, M.R.	4					European Journal of Clinical Nutrition	5	Support, Non-U.S. Gov't	100	Prince of Wales Hospital Hong Kong	9	Hungary	4
1964	1	Woo, J.	4					Transplantation	5	Infant	99	Universita degli Studi di Genova	9	Malawi	4
1952	1	Wu, T.N.	4					Atherosclerosis	5	Follow-Up Studies	98	London School of Hygiene & Tropical Medicine	9	Colombia	4
1947	1	Fraumeni, J.F.	4					Lancet	5	Questionnaires	95	University of Wisconsin Madison	9	Kuwait	4
		Bueno, M.	3					Stroke	5	Questionnaire	94	McGill University	8	Nigeria	3
		Chang, C.C.	3					Social Science and Medicine	5	Prospective study	93	David Geffen School of Medicine at UCLA	8	Ghana	3
		Chenevix-Trench, G.	3					Oecologia	5	Case control study	91	Johns Hopkins Bloomberg School of Public Health	8	Kazakhstan	3
		Aldrighi, J.M.	3					New England Journal of Medicine	5	Odds Ratio	90	The University of Hong Kong	8	Peru	3
		Di Silverio, F.	3					Human Reproduction	4	Comparative study	88	National Institutes of Health, Bethesda	8	Cuba	3
		Giacosa, A.	3					European Journal of Cancer Prevention	4	Retrospective study	87	National Health Research Institutes Taiwan	8	Cameroon	3
		Colt, J.S.	3					Circulation	4	Risk	87	Universita degli Studi di Torino	8	Slovakia	3
		Buiatti, E.	3					Atmospheric Chemistry and Physics	4	Young Adult	84	Keck School of Medicine of USC	8	Puerto Rico	3
		La Torre, G.	3					Journal of Antimicrobial Chemotherapy	4	Breast cancer	84	Universitat Heidelberg	8	Romania	3
		Checkoway, H.	3					American Journal of Kidney Diseases	4	Controlled clinical trial	83	Roswell Park Cancer Institute	8	Bangladesh	3
		Blair, A.	3					Journal of Nutrition	4	Unclassified drug	83	Universita degli Studi di Bari	8	Ukraine	3
		Cramer, D.W.	3					Lecture Notes in Computer Science Including Subseries Lecture Notes in Artificial Intelligence and Lecture Notes in Bioinformatics	4	Disease severity	83	UC Berkeley	8	Sri Lanka	3
		Hallmans, G.	3					Magnesium Research	4	Breast Neoplasms	81	The University of North Carolina at Chapel Hill	8	Gambia	2
		Coogan, P.F.	3					British Journal of Industrial Medicine	4	Treatment outcome	81	National Oceanic and Atmospheric Administration	8	Bulgaria	2
		Christiani, D.C.	3					British Journal of Nutrition	4	Climate change	81	Columbia University in the City of New York	8	Latvia	2
		Ho, S.C.	3					Medicine and Science in Sports and Exercise	4	Obesity	77	University at Buffalo State University of New York	8	Nepal	2
		Memon, A.	3					Movement Disorders	4	Randomized controlled trial	74	National Yang-Ming University Taiwan	8	Saudi Arabia	2
		Etzel, C.J.	3					Neurology	4	Normal human	74	Case Western Reserve University	7	Barbados	2
		Mitchell, P.	3					BMC Infectious Diseases	4	Epidemiology	74	Academic Medical Centre, University of Amsterdam	7	Bosnia and Herzegovina	2
		Durieux, P.	3					Neurosurgery	4	Sex Factors	72	University of Glasgow	7	Uganda	2
		Colombet, I.	3					International Journal of Cardiology	4	Animal	71	VU University Medical Center	7	Slovenia	2
		Nagata, C.	3					New Zealand Medical Journal	4	Infant, Newborn	71	Wageningen University and Research Centre	7	United Arab Emirates	2
		Dartigues, J.F.	3					Ophthalmology	4	Human cell	68	Duke University School of Medicine	7	Costa Rica	2
		Orchard, T.J.	3					Oral Oncology	4	Methodology	66	Kyoto University	7	Cyprus	2
		Hildebrandt, M.A.T.	3					Radiology	4	Review	66	Stanford University	7	Viet Nam	2
		Gusev, B.I.	3					Respiratory Medicine	4	Hypertension	65	UC Davis	7	Burkina Faso	1
		Panza, F.	3					Scandinavian Journal of Work Environment and Health	4	Physiology	64	University of Nottingham	7	Brunei Darussalam	1
		Cocco, P.	3					Spine	4	Statistical significance	63	Karolinska University Hospital	7	Bolivia	1
		Pike, M.C.	3					Thorax	4	Diet	61	University of Birmingham	7	Belarus	1
		Pourmand, G.	3					American Journal of Tropical Medicine and Hygiene	4	Regression analysis	61	University of Bristol	7	Rwanda	1
		Ramazzotti, V.	3					Epidemiology and Infection	4	Multivariate Analysis	60	Kaiser Permanente Division of Research	7	Jordan	1
		Ferraroni, M.	3					Blood	4	Body Mass Index	60	Taipei Medical University	7	Senegal	1
		Rocca, W.A.	3					Evolution	4	Genetics	60	Instituto Nacional de Salud Publica	7	Bahrain	1
		Grodstein, F.	3					American Heart Journal	4	Logistic Models	59	University of Tokyo	7	Jamaica	1
		Lin, J.	3					Archives of Gynecology and Obstetrics	4	Preschool child	58	Charite - Universitatsmedizin Berlin	7	Mali	1
		Salem, S.	3					British Journal of General Practice	3	Italy	57	University of Edinburgh	7	Malta	1
		Colacicco, A.M.	3					Digestion	3	Outcome assessment	57	Alma Mater Studiorum Universita di Bologna	7	Guatemala	1
		Schiffman, M.	3					Digestive and Liver Disease	3	Confidence interval	57	Aarhus Universitet	7	Monaco	1
		Sciarra, A.	3					Eye	3	Health survey	56	Umea universitet	7	Mongolia	1
		Ito, Y.	3					Hydrological Processes	3	Pathology	55	Kaohsiung Medical University Chung-Ho Memorial Hospital	7	Morocco	1
		Lubin, J.H.	3					Annals of Neurology	3	Aging	53	University of East Anglia	6	Myanmar	1
		Shimizu, H.	3					Climatic Change	3	Lung Neoplasms	53	The Johns Hopkins School of Medicine	6	Lebanon	1
		Lund, E.	3					BJOG an International Journal of Obstetrics and Gynaecology	3	Risk Assessment	53	Universite Pierre et Marie Curie	6	Guadeloupe	1
		Sinha, R.	3					European Journal of Epidemiology	3	Diabetes mellitus	53	Helsingin Yliopisto	6	Tanzania	1
		Solfrizzi, V.	3					Archives of Physical Medicine and Rehabilitation	3	Animal experiment	53	Ohio State University	6	Greenland	1
		Manson, J.E.	3					American Journal of Physical Anthropology	3	Survival	52	Vanderbilt University	6	Tonga	1
		Stampfer, M.J.	3					Clinical Endocrinology	3	Age distribution	52	UC Irvine	6	Trinidad and Tobago	1
		Kay, C.R.	3					Arthritis and Rheumatism	3	Trend study	52	CNRS Centre National de la Recherche Scientifique	6	Tunisia	1
		Tamakoshi, A.	3					American Journal of Preventive Medicine	3	Demography	51	Istituto Superiore Di Sanita, Rome	6	Germany (Democratic Republic, DDR)	1
		Grossman, H.B.	3					European Journal of Gastroenterology and Hepatology	3	Genetic Predisposition to Disease	50	University of Arizona	6	Ethiopia	1
		Sarria, A.	3					Arzneimittel Forschung Drug Research	3	Age Distribution	50	Western University	6	Oman	1
		Tseng, C.C.	3					Acta Ophthalmologica	3	School child	50	Medizinische Universitat Wien	6	Dominican Republic	1
		Tzourio, C.	3					American Journal of Respiratory and Critical Care Medicine	3	Disease course	49	University of Texas School of Public Health	6	Papua New Guinea	1
		Van Leeuwen, F.E.	3					Gene	3	Europe	49	Istituto Nazionale per la Ricerca sul Cancro, Genoa	6	Albania	1
		Vaughan, T.L.	3					Gynecologic Oncology	3	Genetic polymorphism	48	Universitssjukhuset i Lund	6	Vanuatu	1
		Wilkens, L.R.	3					Journal of Geophysical Research Oceans	3	Allele	48	National Cheng Kung University	6	Venezuela	1
		Willett, W.C.	3					Journal of Hypertension	3	Cancer staging	47	Goteborgs Universitet	6	Congo	1
		McLaughlin, J.K.	3					Bone	3	Longitudinal Studies	47	Addenbrooke's Hospital	6	Zambia	1
		Mehrsai, A.	3					Journal of Investigative Dermatology	3	Scoring system	47	Istituto Nazionale per lo Studio e la Cura dei Tumori Giovanni Pascale	6	Zimbabwe	1
		Capurso, C.	3					Journal of Maternal Fetal and Neonatal Medicine	3	Regression Analysis	47	Boston University	6
		Capurso, A.	3					International Archives of Occupational and Environmental Health	3	Adenocarcinoma	47	Universitat Bern	6
		Yang, H.	3					European Urology	3	Body weight	47	Texas A and M University	6
		Gentile, V.	3					Journal of Neurology Neurosurgery and Psychiatry	3	Single nucleotide polymorphism	47	Universita degli Studi di Firenze	6
		Yu, M.C.	3					American Journal of Gastroenterology	3	Lung cancer	46	Arhus Universitetshospital	6
		Ziegler, R.G.	3					Journal of Occupational Health	3	Diagnosis	46	Helmholtz Center Munich German Research Center for Environmental Health	6
		Boeing, H.	2					Journal of Surgical Oncology	3	Human experiment	45	University of Iowa	6
		Beall, G.	2					Heredity	3	Survival Rate	45	Centro Per Lo Studio E La Prevenzione Oncologica	6
		Cozen, W.	2					Journal of the American Geriatrics Society	3	United Kingdom	45	University Michigan Ann Arbor	6
		Hoover, R.	2					International Journal of Gynecological Cancer	3	Polymorphism, Single Nucleotide	45	Tehran University of Medical Sciences	6
		Hawkins, R.A.	2					Clinical and Experimental Rheumatology	3	Statistical analysis	45	University of Chicago	6
		Finkelstein, M.M.	2					International Journal of Biometeorology	3	Neoplasms	45	Queen's University Belfast	6
		Chen, S.C.	2					Leukemia Research	3	Correlation analysis	44	University of California, San Diego	6
		Giladi, N.	2					Diabetic Medicine	3	Multicenter study	44	Queen's Medical Centre	6
		Bruzzi, P.	2					Forest Ecology and Management	3	Polymorphism, Genetic	43	University of Western Australia	6
		Agudo, A.	2					Medical Journal of Australia	3	Newborn	43	McMaster University	6
		Carnelli, V.	2					American Journal of Emergency Medicine	3	Genetic variability	43	Universita Cattolica del Sacro Cuore, Rome	6
		Jaagus, J.	2					Molecular Carcinogenesis	3	Support, U.S. Gov't, P.H.S.	43	Humboldt-Universitat zu Berlin	5
		Bryan, R.M.	2					Fundamental and Applied Toxicology	3	Alcohol consumption	42	University of Sheffield	5
		Huang, M.	2					International Journal of Oncology	3	Occupational exposure	42	USDA Agricultural Research Service, Washington DC	5
		Gilchrist, P.J.	2					Mutagenesis	3	Population research	42	Universita degli Studi di Parma	5
		Gumulec, J.	2					Nephrology Dialysis Transplantation	3	Conference paper	42	National Heart, Lung, and Blood Institute	5
		Clemente, E.	2					International Journal of Radiation Oncology Biology Physics	3	Canada	41	Universitair Medisch Centrum Groningen	5
		Howitt, J.S.	2					Journal of Allergy and Clinical Immunology	3	Dose response	41	Rigshospitalet	5
		Ahmad, N.	2					Global Biogeochemical Cycles	3	Statistics	41	Fondazione IRCCS Istituto Nazionale dei Tumori, Milan	5
		Ahmad, S.A.	2					Chemosphere	3	Hospitalization	41	CSIC- Estación Biológica de Doñana EBD	5
		Buchbinder, S.	2					Nutricion Hospitalaria	3	Gene frequency	41	Universidade do Porto	5
		Kozak, P.	2					Fertility and Sterility	3	Metabolism	41	Northwestern University	5
		Beer, V.L.	2					Obstetrics and Gynecology	3	Severity of Illness Index	41	Colorado State University	5
		Ellis, I.O.	2					American Society of Mechanical Engineers Paper	3	Neoplasm Staging	40	Purdue University	5
		Hayakawa, N.	2					Biological Trace Element Research	3	Cardiovascular disease	40	Malmo University Hospital	5
		Carracedo, A.	2					Oncogene	3	Occupational Diseases	40	University of Reading	5
		Jordan, S.J.	2					Annals of Allergy Asthma and Immunology	3	Seasonal variation	40	University of Maryland School of Medicine	5
		Kuo, Y.F.	2					Geophysical Research Letters	3	China	40	Universidad Autonoma de Barcelona	5
		Kirk, G.D.	2					PACE Pacing and Clinical Electrophysiology	3	Trend analysis	40	University of Alabama	5
		Hennekens, C.H.	2					Palaeogeography Palaeoclimatology Palaeoecology	3	Drug effect	40	Eidgenossische Technische Hochschule Zurich	5
		Carrero, J.J.	2					Plos Genetics	3	Time	39	British Antarctic Survey	5
		Aira, M.J.	2					Pharmacogenetics and Genomics	3	Cross-sectional study	39	Stony Brook University State University of New York	5
		Bonardi, R.	2					Preventive Medicine	3	Gender	39	University of California, Los Angeles	5
		Ajani, J.A.	2					European Heart Journal	3	Cancer incidence	38	University of Illinois at Chicago	5
		Budach, V.	2					Prostate	3	Histopathology	38	Columbia University Medical Center	5
		Guo, B.	2					Haematologica	3	Reproducibility of Results	38	University of New South Wales UNSW Australia	5
		Gilli, G.	2					Radiotherapy and Oncology	3	High risk population	37	University of Ottawa, Canada	5
		Kavlock, R.J.	2					Journal of Clinical Oncology	3	Comparative Study	37	University of Athens	5
		Bondy, M.L.	2					Scandinavian Journal of Gastroenterology	3	Disease Progression	37	Masaryk University	5
		Elton, R.A.	2					Journal of Endourology	3	Proportional Hazards Models	37	Universitetet i Bergen	5
		Carta, P.	2					Science of the Total Environment	3	Dose-Response Relationship, Drug	37	University of Oklahoma	5
		Hofman, A.	2					Scientific World Journal	3	Pathophysiology	36	Michigan State University	5
		Undefined	3					Undefined	2	Clinical feature	36	University of Tartu	5
