# Supplementary material for: A surge of p-values between 0.041 and 0.049 in recent decades (but negative results are increasing rapidly too)
Source: PeerJ. 2015 Jan 22;3:e733. doi: 10.7717/peerj.733 (PMC4312079; doi:10.7717/peerj.733)
Supplement: Supplemental Information [file peerj-03-733-s007.zip › Supplementary material/Searches_15_nov_2014/084.csv]

Scopus refine results values
Your query : (ABS("quite significant"))
Number of results : 2506
YEAR		AUTHOR NAME		SUBJECT AREA		DOCUMENT TYPE		SOURCE TITLE		KEYWORD		AFFILIATION		COUNTRY		SOURCE TYPE		LANGUAGE
2015	1	Keh, H.J.	23	Agricultural and Biological Sciences	106	Article	1755	Physical Review B	23	Article	420	National Taiwan University	29	United States	615	Journals	2019	English	2273
2014	103	Ge, M.	11	Arts and Humanities	39	Conference Paper	468	Journal of Chemical Physics	22	Human	335	Shaanxi Normal University	19	China	254	Conference Proceedings	381	Chinese	72
2013	147	Miao, G.	10	Biochemistry, Genetics and Molecular Biology	166	Review	88	Proceedings of SPIE the International Society for Optical Engineering	18	Female	206	Pennsylvania State University	14	India	226	Book Series	58	French	23
2012	135	Billinton, R.	6	Business, Management and Accounting	38	Book Chapter	13	Lecture Notes in Computer Science Including Subseries Lecture Notes in Artificial Intelligence and Lecture Notes in Bioinformatics	14	Humans	199	Chinese Academy of Sciences	14	United Kingdom	135	Trade Publications	25	German	20
2011	122	Seetharamu, K.N.	6	Chemical Engineering	161	Article in Press	13	Advanced Materials Research	11	Male	193	Massachusetts Institute of Technology	14	Canada	99	Books	17	Japanese	11
2010	126	Ranganayakulu, C.	5	Chemistry	246	Report	5	Journal of Colloid and Interface Science	11	Priority journal	180	UC Berkeley	14	France	97	Reports	5	Spanish	11
2009	133	Vojtik, J.	5	Computer Science	227	Note	4	Journal of the American Chemical Society	11	Adult	154	University of Minnesota Twin Cities	14	Germany	92	Undefined	1	Polish	10
2008	112	Mathur, P.C.	5	Decision Sciences	15	Letter	2	Journal of Physical Chemistry A	11	Controlled study	128	Stanford University	12	Italy	90			Russian	10
2007	117	Tang, Y.C.	5	Dentistry	5	Book	1	Physical Review D Particles Fields Gravitation and Cosmology	11	Computer simulation	99	Tsinghua University	12	Japan	80			Italian	8
2006	96	Pradhan, S.C.	5	Earth and Planetary Sciences	217	Editorial	1	SAE Technical Papers	11	Major clinical study	96	Indian Institute of Science	11	Taiwan	61			Portuguese	5
2005	87	Chang, Y.C.	4	Economics, Econometrics and Finance	56	Short Survey	1	Physical Review B Condensed Matter and Materials Physics	10	Mathematical models	91	Georgia Institute of Technology	11	Australia	59			Turkish	5
2004	73	Yan, Y.C.	4	Energy	112	Undefined	155	Chemical Engineering Science	10	Nonhuman	84	University of Maryland	11	Turkey	52			Croatian	2
2003	67	Mo, O.	4	Engineering	818			Journal of Applied Physics	9	Aged	81	University Michigan Ann Arbor	11	Spain	46			Hungarian	2
2002	66	Fiser, J.	4	Environmental Science	190			Atmospheric Environment	9	Middle Aged	73	University of Illinois at Urbana-Champaign	10	South Korea	42			Slovak	2
2001	74	Balasubramanian, K.	4	Health Professions	12			Astrophysical Journal	9	Algorithms	57	Indian Institute of Technology, Kharagpur	10	Sweden	36			Slovene	2
2000	69	Huang, C.S.	4	Immunology and Microbiology	27			Physical Review D	8	Animal	56	University of Saskatchewan	10	Poland	34			Danish	1
1999	76	Zhang, L.X.	4	Materials Science	266			Chemical Physics	7	Review	56	Indian Institute of Technology, Kanpur	10	Brazil	33			Finnish	1
1998	46	Zhang, Y.P.	4	Mathematics	88			Chemical Physics Letters	7	Adolescent	53	University of California, Santa Barbara	10	Netherlands	32			Malay	1
1997	66	He, J.	4	Medicine	352			Physical Review A	7	Animals	52	University of Cambridge	10	Russian Federation	29			Romanian	1
1996	64	Yadav, B.C.	4	Multidisciplinary	15			Monthly Notices of the Royal Astronomical Society	7	Child	46	Indian Institute of Technology Roorkee	10	Greece	26			Serbian	1
1995	45	Aso, S.	4	Neuroscience	23			Journal of Physics B Atomic Molecular and Optical Physics	7	Methodology	46	Xi'an Jiaotong University	9	Switzerland	23			Swedish	1
1994	42	Chatterjee, A.	4	Nursing	9			Transportation Research Record	7	Finite element method	46	Harbin Institute of Technology	9	Israel	23
1993	42	Yan, Y.	4	Pharmacology, Toxicology and Pharmaceutics	40			Physical Review A Atomic Molecular and Optical Physics	6	Clinical article	36	University of Tokyo	9	Denmark	22
1992	44	Kuo, J.	4	Physics and Astronomy	491			Aiche Journal	6	China	36	Bhabha Atomic Research Centre	9	Malaysia	20
1991	35	Lieuwen, T.	3	Psychology	19			Journal of Membrane Science	6	Support, Non-U.S. Gov't	34	Arizona State University	8	Belgium	18
1990	34	Goedecke, W.	3	Social Sciences	131			International Journal of Heat and Mass Transfer	6	Unclassified drug	34	Instituto Superior Tecnico	8	Portugal	17
1989	40	Fazel, K.	3	Veterinary	6			Nuclear Physics Section A	6	Regression analysis	34	Delft University of Technology	8	Iran	16
1988	25	Hayashi, M.	3	Undefined	22			Applied Mechanics and Materials	6	Optimization	31	NASA Goddard Space Flight Center	8	Czech Republic	15
1987	37	Anon,	3					Physical Review Letters	6	Animal experiment	31	Purdue University	8	Norway	14
1986	28	Ling, C.X.	3					Journal of Geophysical Research Atmospheres	5	Temperature	30	Western University	8	Finland	14
1985	31	Davis, D.D.	3					Journal of Geophysical Research Space Physics	5	Eurasia	30	University of Texas at Austin	8	Hong Kong	14
1984	28	Khurshid, K.	3					Aip Conference Proceedings	5	United States	29	University of Toronto	8	Singapore	14
1983	30	Dieny, B.	3					Applied Physics Letters	5	Chemistry	29	Politecnico di Milano	8	Ireland	12
1982	20	Male, A.T.	3					Journal of Physical Chemistry B	5	Rat	28	Shanghai Jiaotong University	8	Austria	11
1981	22	Land, M.L.	3					Physical Review C	5	Rats	27	University of Delhi	8	Saudi Arabia	11
1980	26	Chaudhuri, K.D.	3					IEE Conference Publication	5	Comparative study	26	University of Manchester	7	Ukraine	10
1979	27	Adzanu, S.	3					Energy Conversion and Management	5	Diffusion	25	Los Alamos National Laboratory	7	Hungary	10
1978	25	Marek-Sadowska, M.	3					Environmental Science and Technology	5	Diagnosis	25	Cornell University	7	Mexico	10
1977	18	McDowell, D.L.	3					Physics Letters B	5	Human cell	25	Universidade de Sao Paulo - USP	7	South Africa	9
1976	21	Miller, N.	3					Physics Letters Section B Nuclear Elementary Particle and High Energy Physics	5	Clinical trial	25	The University of British Columbia	7	Romania	9
1975	19	Nath, P.	3					Colloid and Polymer Science	5	Normal human	24	Indian Institute of Technology, Bombay	7	Nigeria	9
1974	13	O'Hara, K.	3					Proceedings of the ASME Turbo Expo	5	Child, Preschool	24	VA Medical Center	7	Argentina	8
1973	13	Sakamoto, I.	3					Proceedings of the International Conference on Offshore Mechanics and Arctic Engineering OMAE	5	Mouse	24	University of Washington Seattle	7	Pakistan	8
1972	8	Sammartano, S.	3					IEEE Vehicular Technology Conference	5	Elasticity	24	University of Pittsburgh	7	Slovakia	8
1971	8	Schwarz, C.F.	3					Thin Solid Films	5	Therapy	24	National University of Singapore	7	Chile	6
1970	10	McGough, R.J.	3					Inorganic Chemistry	5	Blood	23	Universiti Teknologi Malaysia	7	Bangladesh	5
1969	4	Singh, D.	3					Industrial and Engineering Chemistry Research	4	Metabolism	23	University of Sydney	7	Indonesia	5
1968	10	Singh, P.	3					Journal of Applied Polymer Science	4	Probability	23	University of Southern California	7	Egypt	4
1967	3	Singh, S.	3					Computational and Theoretical Chemistry	4	Theoretical study	22	Columbia University in the City of New York	7	Algeria	4
1966	6	Sinha, P.	3					Journal of Hazardous Materials	4	English Abstract	22	University of California, San Diego	7	New Zealand	4
1964	1	Stansberg, C.T.	3					International Journal of Infrared and Millimeter Waves	4	Risk factor	22	Indian Institute of Technology, Delhi	7	Thailand	4
1963	1	Sulfridge, M.	3					Journal of Physical Chemistry	4	Infant	22	Chalmers Tekniska Hogskola	6	Slovenia	4
1962	3	Tan, K.H.	3					Physical Review C Nuclear Physics	4	Middle aged	22	Universite Pierre et Marie Curie	6	Croatia	4
1961	1	Phadikar, J.K.	3					Geophysical Research Letters	4	Reynolds number	22	University of Calgary	6	Cyprus	4
1960	1	Verma, N.	3					Journal of Molecular Structure THEOCHEM	4	Hydrodynamics	21	McGill University	6	Ghana	3
1955	1	Pfeiffer, P.	3					Engineering Fracture Mechanics	4	Middle Age	21	Zhejiang University	6	United Arab Emirates	3
1954	1	Wang, W.Q.	3					Journal of Sound and Vibration	4	Porosity	20	Iowa State University	6	Estonia	3
1953	1	Wang, X.	3					Investigative Ophthalmology and Visual Science	4	Polarization	20	North Carolina State University	6	Jordan	3
1951	1	Willett, P.	3					Key Engineering Materials	4	Drug efficacy	20	Universitat Bochum	6	Czechoslovakia	3
1934	1	Winer, W.O.	3					IEEE Transactions on Magnetics	4	Case report	20	University of Pennsylvania	6	Kuwait	2
		Xiao, T.	3					Materials Research Society Symposium Proceedings	4	Prognosis	20	Jilin University	6	Philippines	2
		Prasad, D.	3					Materials Science and Engineering A	4	Oxygen	20	Alcatel-Lucent Bell Labs	6	Botswana	2
		Yan, H.	3					European Physical Journal C	4	Risk Factors	20	Conseil national de recherches Canada	6	Kenya	2
		Yan, Q.S.	3					Nuclear Engineering and Design	4	Physiology	19	Danmarks Tekniske Universitet	6	Bulgaria	2
		Ramachandran, T.V.	3					Wear	4	Thermal effects	19	National Cheng Kung University	6	Serbia	2
		Potgieter, M.S.	3					American Society of Mechanical Engineers Pressure Vessels and Piping Division Publication PVP	3	Aged, 80 and over	19	Aristoteleion Panepistimion Thessalonikis	6	Morocco	1
		Yanez, M.	3					Geochimica Et Cosmochimica Acta	3	Mortality	19	University of Kentucky	6	Nepal	1
		Yuen, W.W.	3					Journal of Physics Condensed Matter	3	Mice	19	Charles University in Prague	6	Libyan Arab Jamahiriya	1
		Rossnagel, S.M.	3					Journal of Physics D Applied Physics	3	Reference value	19	Texas A and M University	6	Latvia	1
		Zhang, T.	3					Journal of Physics F Metal Physics	3	Correlation analysis	19	Kunming University of Science and Technology	6	Iraq	1
		Zhang, Y.	3					Journal of Physics G Nuclear and Particle Physics	3	Age	19	Universite Paris-Sud XI	6	Panama	1
		Saif, T.	3					Journal of Polymer Science Part B Polymer Physics	3	Adsorption	18	Universidad Autonoma de Madrid	6	Jamaica	1
		Zhu, S.H.	3					Journal of Power Sources	3	Drug effect	18	University of Oxford	6	Georgia	1
		Fasol, G.	2					Journal of Quantitative Spectroscopy and Radiative Transfer	3	Risk assessment	18	Universite Paul Sabatier Toulouse III	6	Puerto Rico	1
		Bogy, D.B.	2					Journal of Chromatography A	3	Approximation theory	18	Naval Research Laboratory	6	French Guiana	1
		Lemere, M.	2					Journal of Tribology	3	Reference Values	18	University of Hyderabad	6	Russia	1
		Cruz, J.B.	2					Indian Journal of Pure and Applied Physics	3	Carbon dioxide	18	Rutgers, The State University of New Jersey	6	Lithuania	1
		Kara, S.	2					Journal of the Atmospheric Sciences	3	Deformation	18	Abdus Salam International Centre for Theoretical Physics	6	Cote d'Ivoire	1
		Chen, C.Y.	2					Journal of the Optical Society of America A Optics and Image Science and Vision	3	Error analysis	18	McMaster University	6	Sri Lanka	1
		Eby, R.K.	2					Journal of Composite Materials	3	Conference paper	18	University of Wisconsin Madison	6	Sudan	1
		Chen, G.	2					Lecture Notes in Artificial Intelligence Subseries of Lecture Notes in Computer Science	3	Prevalence	18	Universita degli Studi di Roma La Sapienza	6	Congo	1
		Foti, C.	2					International Journal of Engineering Science	3	Heat transfer	17	University of Colorado at Boulder	5	Bosnia and Herzegovina	1
		Harada, S.	2					Conference Record IEEE Global Telecommunications Conference	3	Europe	17	IEEE	5	Belarus	1
		Kniehl, B.A.	2					IEEE Transactions on Aerospace and Electronic Systems	3	Animal cell	17	University of Sheffield	5	Colombia	1
		Divakara, S.	2					Materials Science and Technology	3	Calculation	17	The Royal Institute of Technology KTH	5	Tunisia	1
		Cao, L.X.	2					Microelectronics Reliability	3	Statistical analysis	17	Princeton University	5	Azerbaijan	1
		Agullo-Lopez, F.	2					IEEE Transactions on Antennas and Propagation	3	Kinetics	17	Ohio State University	5	Armenia	1
		Li, D.J.	2					Chinese Journal of Clinical Rehabilitation	3	Age Factors	17	Uppsala Universitet	5	Malawi	1
		Booker, J.R.	2					Nuclear Physics B	3	Design	17	University of Lucknow	5	Cameroon	1
		Kuhfittig-Kulle, S.	2					Biophysical Journal	3	Central nervous system	17	Orta Dogu Teknik Universitesi	5	Malta	1
		Levin, R.L.	2					Physica E Low Dimensional Systems and Nanostructures	3	Prospective Studies	16	Dalian University of Technology	5	Uruguay	1
		Feghhi, S.A.H.	2					Physical Review	3	Strain	16	University of Illinois	5	Uzbekistan	1
		Feick, R.	2					Qinghua Daxue Xuebao Journal of Tsinghua University	3	Three dimensional	16	The University of Hong Kong	5	Venezuela	1
		Johnson, M.R.	2					Journal of Atmospheric Chemistry	3	Pregnancy	16	UC Irvine	5	Viet Nam	1
		Karamanos, S.A.	2					American Journal of Epidemiology	3	Calculations	16	Northwestern University	5	Yugoslavia	1
		Langner, U.W.	2					Fresenius Environmental Bulletin	3	Retrospective Studies	16	Deutsches Zentrum fur Luft- Und Raumfahrt	5	Zimbabwe	1
		Ahumada, L.	2					Acta Mechanica Sinica Lixue Xuebao	3	Parameter estimation	16	CNRS Centre National de la Recherche Scientifique	5
		De Stefano, C.	2					Astronomy and Astrophysics	3	Mathematical analysis	16	Tohoku University	5
		Borrmann, T.	2					Combustion and Flame	3	Incidence	15	Duke University	5
		Hsu, W.T.	2					Applied Economics	3	Exhibitions	15	Australian National University	5
		Bekaert, M.	2					International Journal of Mechanical Sciences	3	Estimation	15	University of Wollongong	5
		Hsu, Y.S.	2					Cryogenics	3	Retrospective study	15	Seoul National University	5
		Groza, L.N.	2					European Space Agency Special Publication ESA SP	3	Mathematical model	15	University of Hawaii at Manoa	5
		Chen, M.	2					Physics of Plasmas	3	Prediction	15	University of Florida	5
		Ledoux, I.	2					Proceedings IEEE International Symposium on Circuits and Systems	3	Computational methods	15	Universitat Duisburg-Essen	5
		Jha, M.K.	2					Experimental Thermal and Fluid Science	3	Animal tissue	15	Drexel University	5
		Laux, C.O.	2					Electronics Letters	3	Antennas	15	Aeronautical Development Agency India	5
		Loriette, S.	2					Proceedings of the IEEE Conference on Decision and Control	3	Reaction kinetics	15	Queen's University, Kingston	5
		Kalogirou, S.A.	2					Journal of Materials Processing Technology	3	Boundary conditions	15	Universita degli Studi di Palermo	5
		Elgaid, K.	2					Resources Conservation and Recycling	3	Chemical analysis	15	Panjab University	5
		Au, F.T.K.	2					Journal of Clinical and Diagnostic Research	3	Remote sensing	15	University of Science and Technology of China	5
		Fenton, J.W.	2					Shuili Fadian Xuebao Journal of Hydroelectric Engineering	3	Genetics	15	Beijing Jiaotong Daxue	5
		Akis, R.	2					Solid State Communications	3	Asia	15	Technion - Israel Institute of Technology	5
		Dadhwal, V.K.	2					International Journal of Radiation Oncology Biology Physics	3	Polymers	15	Beijing Normal University	5
		Kalousova, M.	2					Geophysical Journal International	3	Pathology	15	Indian Space Research Organization	5
		Clausen, B.	2					Water Resources Research	3	Follow up	15	Indian Institute of Technology, Madras	5
		Carr, P.W.	2					Energy Procedia	3	Oxidation	15	Carnegie Mellon University	5
		Gu, Z.L.	2					Wit Transactions on Ecology and the Environment	3	Chemical structure	15	Lanzhou University	5
		Herdem, S.	2					Yale Journal of Biology and Medicine	3	Psychological aspect	15	University of Chicago	5
		Degani, M.H.	2					Acta Petrologica Sinica	2	Structural analysis	15	J. Heyrovsky Institute of Physical Chemistry of the Academy of Sciences of the Czech Republic	5
		Boyacioglu, B.	2					Journal of Atmospheric and Solar Terrestrial Physics	2	Statistics	15	University of Queensland	5
		Lee, B.H.K.	2					International Journal of Solids and Structures	2	Human tissue	15	The Fourth Military Medical University	5
		Kruger, C.H.	2					Europhysics Letters	2	Numerical methods	15	Universita degli Studi di Padova	4
		Dai, D.	2					Automatica	2	Genotype	15	NASA Langley Research Center	4
		Hollmann, E.M.	2					BJU International	2	Information technology	15	University of Glasgow	4
		Aydin, Z.Z.	2					Climatic Change	2	Animal model	15	Florida State University	4
		Frizzell, L.A.	2					IEEE Antennas and Propagation Society AP S International Symposium Digest	2	Preschool child	14	IFP Energies nouvelles	4
		Lawlor, V.P.	2					Advances in Atmospheric Sciences	2	India	14	La Trobe University	4
		Gormus, N.	2					Indian Journal of Environmental Protection	2	Pressure effects	14	Moskovskij Gosudarstvennyj Universitet	4
		Lo, H.P.	2					Experimental Gerontology	2	Water	14	Forschungszentrum Jülich FZJ	4
		Fernandez, J.	2					Clinical Hemorheology and Microcirculation	2	Viscosity	14	Hebrew University of Jerusalem	4
		Alcami, M.	2					International Journal for Numerical Methods in Engineering	2	Thermodynamics	14	Kyushu University	4
		Gudmestad, O.T.	2					Earthquake Engineering and Structural Dynamics	2	Etiology	14	University of Leeds	4
		Li, G.	2					Experimental Mechanics	2	Structural design	14	University of Reading	4
		Fu, H.	2					IEEE Electron Device Letters	2	Problem solving	14	National Chiao Tung University Taiwan	4
		Case, K.E.	2					Collection of Czechoslovak Chemical Communications	2	Microstructure	14	Ankara Universitesi	4
		Engelsberg, M.	2					Economic and Political Weekly	2	In vitro study	14	King Saud University	4
		Fu, H.Y.	2					IEEE International Conference on Communications	2	Thermal conductivity	14	Selcuk Universitesi	4
		Chen, Y.W.	2					Indian Journal of Otolaryngology	2	Porous materials	14	University of Nottingham	4
		Liao, H.J.	2					Aiche Annual Meeting Conference Proceedings	2	Regression Analysis	14	Institute of Atmospheric Physics Chinese Academy of Sciences	4
		Berger, K.L.	2					FASEB Journal	2	Combustion	14	Jadavpur University	4
		Epstein, I.R.	2					Indian Journal of Otolaryngology and Head and Neck Surgery	2	Performance	14	Consiglio Nazionale delle Ricerche	4
		Gaudreau, H.	2					Bioscience Reports	2	Statistical significance	14	International Business Machines	4
		Haiyan, F.	2					Electric Power Components and Systems	2	Particle size	14	Institute of Theoretical Physics Chinese Academy of Sciences	4
		Brimich, L.	2					Communications in Theoretical Physics	2	Aging	14	Istituto Nazionale Di Fisica Nucleare, Frascati	4
		Ferrero, A.	2					Journal of Agricultural and Environmental Ethics	2	Young Adult	13	University of Virginia	4
		Judge, G.G.	2					Composite Structures	2	Algorithm	13	Pacific Northwest National Laboratory	4
		Kutkut, N.H.	2					Electrochimica Acta	2	Numerical simulation	13	National Institute of Advanced Industrial Science and Technology	4
		Hutchinson, W.B.	2					American Journal of Cardiology	2	Ions	13	National Central University Taiwan	4
		Kutscher, E.C.	2					IEEE Journal of Quantum Electronics	2	Costs	13	Universita degli Studi di Genova	4
		Fujimaki, R.	2					Composites Science and Technology	2	Human experiment	13	Eötvös Loránd University	4
		Danieli, M.	2					Journal of Computational Information Systems	2	Sex Factors	13	Lawrence Livermore National Laboratory	4
		Fichtner, H.	2					Journal of Constructional Steel Research	2	Correlation methods	13	Chengdu University of Technology	4
		James, M.L.	2					Journal of Econometrics	2	Simulation	13	Virginia Polytechnic Institute and State University	4
		Betti, R.	2					Journal of Electroanalytical Chemistry	2	Air pollution	13	University of California, Los Angeles	4
		Cerny, I.	2					Journal of Engineering Mechanics	2	Geographic distribution	13	University of New South Wales UNSW Australia	4
		Kim, I.K.	2					Journal of Engineering and Technological Sciences	2	Modeling	13	Lunds Universitet	4
		Darnauer, J.	2					Journal of Environmental Economics and Management	2	Soils	13	Saha Institute of Nuclear Physics	4
		Liao, W.	2					Journal of Forensic Sciences	2	Environmental impact	13	Universidade Estadual de Campinas	4
		Undefined	3					Undefined	33	Altitude	13	Aarhus Universitet	4
