# Supplementary material for: A surge of p-values between 0.041 and 0.049 in recent decades (but negative results are increasing rapidly too)
Source: PeerJ. 2015 Jan 22;3:e733. doi: 10.7717/peerj.733 (PMC4312079; doi:10.7717/peerj.733)
Supplement: Supplemental Information [file peerj-03-733-s007.zip › Supplementary material/Searches_15_nov_2014/085.csv]

Scopus refine results values
Your query : (ABS("a clear trend"))
Number of results : 2123
YEAR		AUTHOR NAME		SUBJECT AREA		DOCUMENT TYPE		SOURCE TITLE		KEYWORD		AFFILIATION		COUNTRY		SOURCE TYPE		LANGUAGE
2015	1	Fernandez, C.	6	Agricultural and Biological Sciences	287	Article	1600	Astronomy and Astrophysics	28	Article	705	University of Oxford	12	United States	491	Journals	1833	English	1939
2014	124	Izquierdo, D.	5	Arts and Humanities	19	Conference Paper	298	Astrophysical Journal	28	Human	633	University of Arizona	11	Germany	251	Conference Proceedings	193	German	69
2013	145	Barrado, A.	4	Biochemistry, Genetics and Molecular Biology	224	Review	118	Monthly Notices of the Royal Astronomical Society	25	Humans	448	Massachusetts Institute of Technology	11	United Kingdom	182	Book Series	48	Spanish	51
2012	165	Rodriguez, S.	4	Business, Management and Accounting	36	Article in Press	28	SAE Technical Papers	16	Female	427	Uppsala Universitet	10	Italy	153	Trade Publications	32	French	21
2011	135	Sakorafas, G.H.	4	Chemical Engineering	71	Book Chapter	15	Proceedings of SPIE the International Society for Optical Engineering	11	Male	414	Delft University of Technology	10	Spain	152	Books	17	Chinese	9
2010	122	Sanz, M.	4	Chemistry	156	Short Survey	5	Physical Review B Condensed Matter and Materials Physics	8	Priority journal	390	Utrecht University	10	Netherlands	115			Portuguese	9
2009	124	Kostron, H.	3	Computer Science	93	Letter	3	Acta Horticulturae	7	Adult	366	University Michigan Ann Arbor	10	France	102			Italian	8
2008	113	Jakubetz, J.	3	Decision Sciences	6	Note	2	Chemistry A European Journal	6	Controlled study	307	Alma Mater Studiorum Universita di Bologna	10	Australia	80			Russian	7
2007	123	Langer, S.	3	Dentistry	12	Book	1	Hydrobiologia	6	Aged	219	Ludwig-Maximilians-Universitat Munchen	10	China	75			Japanese	5
2006	107	Gupta, B.D.	3	Earth and Planetary Sciences	296	Conference Review	1	Environmental Science and Technology	6	Major clinical study	215	California Institute of Technology	10	Canada	72			Czech	4
2005	89	Demestichas, P.	3	Economics, Econometrics and Finance	28	Editorial	1	Journal of Applied Physics	6	Middle Aged	188	Universita degli Studi di Padova	9	Sweden	66			Dutch	3
2004	75	Bartels, P.H.	3	Energy	44	Undefined	51	Astronomical Journal	6	Nonhuman	141	Pennsylvania State University	9	Switzerland	65			Polish	3
2003	75	Corchado, J.M.	3	Engineering	302			Journal of Urology	6	Animals	107	Universitat de Barcelona	9	Japan	55			Hebrew	2
2002	62	Byrne, H.J.	3	Environmental Science	230			Plos One	6	Adolescent	104	The Royal Institute of Technology KTH	9	Austria	53			Turkish	2
2001	65	Groutz, A.	3	Health Professions	27			Atmospheric Environment	5	Clinical article	104	Universidade de Sao Paulo - USP	9	Brazil	46			Bulgarian	1
2000	56	Kallenbach, A.	3	Immunology and Microbiology	59			Geochimica Et Cosmochimica Acta	5	Review	91	STScI	9	Belgium	42			Croatian	1
1999	52	Cropper, M.	3	Materials Science	157			Lecture Notes in Computer Science Including Subseries Lecture Notes in Artificial Intelligence and Lecture Notes in Bioinformatics	5	Clinical trial	70	Karolinska Institutet	9	Israel	38			Danish	1
1998	45	Grand, R.J.J.	3	Mathematics	25			Ginecologia Y Obstetricia De Mexico	4	Child	70	University of Florida	9	Denmark	38			Hungarian	1
1997	54	Kawata, D.	3	Medicine	659			ASEE Annual Conference and Exposition Conference Proceedings	4	Time Factors	64	Universitat Heidelberg	9	Finland	35			Romanian	1
1996	55	Hilbert, P.	3	Multidisciplinary	9			Journal of Catalysis	4	Treatment Outcome	64	Technische Universitat Munchen	9	India	33
1995	34	Brezinsek, S.	3	Neuroscience	60			Journal of Chemical Physics	4	Follow up	62	Harvard-Smithsonian Center for Astrophysics	9	Greece	30
1994	42	Cappietti, L.	3	Nursing	29			Journal of Non Crystalline Solids	4	Methodology	61	Eidgenossische Technische Hochschule Zurich	9	Mexico	28
1993	29	Oehninger, S.	3	Pharmacology, Toxicology and Pharmaceutics	69			Journal of Physical Chemistry C	4	Middle Age	58	Universita degli Studi di Milano	9	Russian Federation	28
1992	33	Ryter, F.	3	Physics and Astronomy	225			Journal of Physics Condensed Matter	4	Aged, 80 and over	57	Technische Universiteit Eindhoven	9	Norway	21
1991	20	Slafer, G.A.	3	Psychology	31			International Journal of Radiation Oncology Biology Physics	4	Retrospective Studies	56	Interuniversity Micro-Electronics Center at Leuven	9	Poland	20
1990	23	Stavroulaki, V.	3	Social Sciences	98			Journal of the American Chemical Society	4	Comparative study	56	Johns Hopkins University	8	Taiwan	20
1989	19	Stuttmann, R.	3	Veterinary	14			Journal of the American College of Cardiology	4	Mortality	56	Universitat Bonn	8	Chile	18
1988	14	Thompson, D.	3	Undefined	11			Climatic Change	4	Treatment outcome	54	University of Innsbruck	8	Portugal	18
1987	12	Krajnovic, D.	2					European Journal of Cardio Thoracic Surgery	4	Animal experiment	54	Universita degli Studi di Torino	8	Hong Kong	17
1986	11	Feuerstein, M.	2					Proceedings of the ASME Turbo Expo	4	Eurasia	53	Imperial College London	8	Argentina	17
1985	16	Guillonneau, B.	2					International Journal of Wildland Fire	4	Animal	53	Universita degli Studi di Napoli Federico II	8	South Korea	16
1984	12	Anderson, A.B.	2					Organometallics	4	Prognosis	51	Consiglio Nazionale delle Ricerche	8	Hungary	15
1983	6	Guillot, B.	2					Earth and Planetary Science Letters	4	Prospective Studies	49	Katholieke Universiteit Leuven	8	Ireland	15
1982	6	Cristofalo, D.	2					International Journal of Climatology	4	United States	49	Universitat Wien	8	New Zealand	15
1981	8	Guimaraes, T.	2					Journal of Alloys and Compounds	4	Unclassified drug	49	Universidad Complutense de Madrid	8	South Africa	12
1980	4	Jennekens, W.	2					Therapeutische Umschau	4	Human tissue	46	University of Minnesota Twin Cities	8	Czech Republic	11
1979	6	Laufer, G.	2					Water Air and Soil Pollution	4	Follow-Up Studies	45	Aarhus Universitet	8	Malaysia	9
1978	6	Abraham, P.	2					International Journal of Epidemiology	3	Age	45	Erasmus University Medical Center	8	Bulgaria	8
1977	6	Gulikers, J.	2					Analytical and Bioanalytical Chemistry	3	Risk factor	45	University of Manchester	7	Singapore	8
1976	2	Carotta, M.C.	2					Applied Physics Letters	3	Child, Preschool	45	Vrije Universiteit Amsterdam	7	Iran	8
1975	5	Kieser, J.A.	2					Geological Society Special Publication	3	Prevalence	45	The University of British Columbia	7	Turkey	7
1974	4	Koch, H.U.	2					Fisheries Research	3	Drug efficacy	44	Oulun Yliopisto	7	Ukraine	6
1973	9	Daymond, M.R.	2					Advances in Intelligent and Soft Computing	3	Infant	43	University of Washington Seattle	7	Colombia	5
1972	4	Hoffmann, W.	2					Analytical and Quantitative Cytology and Histology	3	Risk Factors	42	University of Toronto	7	Croatia	5
1971	1	Hennessy, M.	2					Fertility and Sterility	3	Support, Non-U.S. Gov't	42	Syddansk Universitet	7	Slovenia	4
1969	2	Andre, S.	2					Astronomische Nachrichten	3	Europe	41	Chinese Academy of Sciences	7	Romania	4
1968	1	Kim, J.W.	2					Aquaculture	3	Age Factors	41	Universitat Bern	7	Venezuela	4
1962	1	Fraser, S.J.	2					Journal of Arid Environments	3	Randomized controlled trial	41	Russian Academy of Sciences	7	Viet Nam	4
		Lamb, B.	2					Conference Record of the IEEE Photovoltaic Specialists Conference	3	Conference paper	40	University of Virginia	7	Serbia	3
		Galletta, G.	2					Biomaterials	3	Prospective study	39	Universita degli Studi di Bari	7	Nigeria	3
		Andriessen, P.	2					Journal of Clinical Oncology	3	Middle aged	39	European Southern Observatory	7	Slovakia	3
		Joerer, S.	2					Journal of Environmental Monitoring	3	Retrospective study	39	Universidad de Salamanca	7	Indonesia	3
		Bagatharia, S.B.	2					Journal of Geophysical Research Space Physics	3	Normal human	39	UC Berkeley	7	United Arab Emirates	3
		Heese, A.	2					Journal of Heart and Lung Transplantation	3	Controlled clinical trial	38	University of Sydney	7	Philippines	3
		Huang, X.	2					Journal of Marine Systems	3	Animal tissue	38	University of Melbourne	7	Saudi Arabia	3
		Braga, J.	2					Journal of Neurology Neurosurgery and Psychiatry	3	Pregnancy	37	Universita di Pisa	7	Cuba	2
		Fasano, G.	2					Electrophoresis	3	Disease severity	37	ESTEC - European Space Research and Technology Centre	7	Estonia	2
		Errath, R.A.	2					Journal of Physical Chemistry	3	Young Adult	37	Michigan State University	7	Iceland	2
		Colombo, A.L.	2					Journal of Physical Chemistry B	3	Human cell	36	McMaster University	7	Tanzania	2
		Grimm, G.	2					Annals of Thoracic Surgery	3	Computer simulation	35	University of Wisconsin Madison	7	Thailand	2
		Grimm, M.	2					International Journal of Pharmaceutics	3	Risk assessment	34	Universita degli Studi di Roma La Sapienza	7	Kenya	2
		Angstrom, H.E.	2					Anaesthesist	3	Climate change	34	Universite Pierre et Marie Curie	6	Uganda	2
		Eschler, A.	2					Journal of Agricultural and Food Chemistry	3	Metabolism	33	Chinese University of Hong Kong	6	Egypt	2
		Brandt, S.	2					Archives of Gynecology and Obstetrics	3	Incidence	33	CEA Cadarache	6	Nepal	2
		Joffrin, E.	2					Journal of the Science of Food and Agriculture	3	China	32	National Taiwan University	6	Lebanon	2
		Hehemann, J.H.	2					Key Engineering Materials	3	Sex difference	32	Max-Planck-Institut fur Astronomie	6	Pakistan	2
		Eskelinen, M.	2					Lancet	3	Physiology	32	Universitat Politecnica de Catalunya	6	Uruguay	2
		Cherry, J.A.	2					Laryngoscope	3	Rat	31	Hong Kong Polytechnic University	6	Albania	2
		Blaivas, J.G.	2					Clinical Neurophysiology	3	Mathematical models	30	Australian National University	6	Sri Lanka	2
		Giroud, C.	2					Lwt Food Science and Technology	3	Cancer survival	30	University of Groningen Kapteyn Astronomical Institute	6	Yugoslavia	2
		Gordon, K.C.	2					Anticancer Research	3	Scoring system	28	Universidad de Chile	6	Cote d'Ivoire	1
		Herbarth, O.	2					Geomorphology	3	Animal model	28	Hospital Universitari Vall d'Hebron	6	Senegal	1
		Freudenreich, Y.	2					Materials Science Forum	3	Asia	28	Stanford University	6	Costa Rica	1
		Butz, N.	2					Meat Science	3	Statistical significance	28	National Optical Astronomy Observatory	6	Cambodia	1
		King, M.	2					Memorias do Instituto Oswaldo Cruz	3	Animalia	28	Rheinisch-Westfalische Technische Hochschule Aachen	6	Bahrain	1
		Huss, M.	2					American Journal of Physical Anthropology	3	Time	27	Universitat Tubingen	6	Azerbaijan	1
		Bakshi, V.	2					Neurophysiology	3	Outcome assessment	27	Netherlands Organisation for Applied Scientific Research - TNO	6	Angola	1
		Hamilton, P.W.	2					Oecologia	3	Infant, Newborn	27	University of Maryland	6	Algeria	1
		Blizard, R.	2					British Journal of Pharmacology	3	Rats	27	Max-Planck-Institut fur extraterrestrische Physik	6	Latvia	1
		Goto, S.	2					Biodiversity and Conservation	3	Questionnaires	27	Universita degli Studi di Firenze	6	Laos	1
		Blom, S.M.P.	2					IEE Conference Publication	3	Questionnaire	26	UCL	6	Sudan	1
		Kearsey, R.	2					Marine Pollution Bulletin	3	Statistics	26	Cardiff University	6	Monaco	1
		Bluhmki, E.	2					Progress in Biomedical Optics and Imaging Proceedings of SPIE	3	Therapy	26	Universita degli Studi di Genova	6	Lithuania	1
		Hotta, R.	2					Radiotherapy and Oncology	3	Cohort analysis	26	Universidad Politecnica de Madrid	6	Syrian Arab Republic	1
		Kern, B.C.	2					Revista Espanola De Cardiologia	3	Survival	25	University of Athens	6	Kyrgyzstan	1
		Kramer, B.	2					British Journal of Urology	3	Epidemiology	25	Lunds Universitet	6	Kuwait	1
		Hassiotis, A.	2					Spine	3	Quantitative analysis	25	University of Chicago	6	Niger	1
		Govoni, F.	2					Surgical Endoscopy	3	Prediction	25	Universitat Gottingen	6	Tunisia	1
		Leadon, D.P.	2					Ecology	3	Water	25	University of Illinois at Urbana-Champaign	5	Jordan	1
		De Medeiros, J.R.	2					Clays and Clay Minerals	3	Postoperative Complications	24	Universidad Carlos III de Madrid	5	Luxembourg	1
		Lancet, D.	2					Water Research	3	Comparative Study	24	VU University Medical Center	5	Oman	1
		Kokko, K.	2					Water Science and Technology	3	Quality of life	24	Universitat de ValEncia	5	Madagascar	1
		Dressler, F.	2					Wear	3	Chemistry	24	Helsingin Yliopisto	5	Papua New Guinea	1
		Garcia, E.	2					Aerobiologia	2	Mass spectrometry	24	University of Victoria	5	Iraq	1
		Garcia, F.A.R.	2					Clinical Transplantation	2	Temperature	24	Leiden Observatory Research Institute	5	Guam	1
		Araujo, J.P.	2					European Surgery Acta Chirurgica Austriaca	2	Morbidity	24	Iowa State University	5	Ethiopia	1
		Katidiotis, A.	2					Astrophysics and Space Science	2	Nitrogen	24	Yale University	5	Cameroon	1
		Da Silva, V.D.	2					Bulletin of the Geological Society of America	2	Human experiment	23	Moskovskij Gosudarstvennyj Universitet	5	Cyprus	1
		Aravena, R.	2					Aip Conference Proceedings	2	Protein expression	23	Cornell University	5	Zambia	1
		Gradl, G.	2					Gefahrstoffe Reinhaltung Der Luft	2	Correlation analysis	23	Purdue University	5
		De Paz, J.F.	2					IEEE Communications Magazine	2	Sex Factors	22	Universitetet i Oslo	5
		Cazorla, F.J.	2					Drugs	2	Immunohistochemistry	22	Medizinische Universitat Wien	5
		Huyghe, E.	2					Alimentary Pharmacology and Therapeutics	2	Intermethod comparison	22	Chaim Sheba Medical Center Israel	5
		Howard, T.	2					International Journal of Obesity	2	Placebo	22	University of Waterloo	5
		Alberts, D.S.	2					International Journal of Hydrogen Energy	2	Drug effect	22	VA Medical Center	5
		Gester, K.	2					Colloids and Surfaces A Physicochemical and Engineering Aspects	2	Genetics	22	University of Massachusetts Amherst	5
		Dahlem, M.	2					International Journal of Urology	2	Genotype	22	University of Nottingham	5
		Beretta, L.	2					Harefuah	2	English Abstract	21	Radboud University Nijmegen	5
		Albright, J.A.	2					Community Dental Health	2	Disease association	21	University of Sussex	5
		Hermans, K.H.M.	2					Community Dentistry and Oral Epidemiology	2	Postoperative complication	21	Karolinska University Hospital	5
		Leber, B.P.	2					Eurasian Soil Science	2	Spain	21	Monash University	5
		De Vries, P.	2					Experimental Neurology	2	Multicenter study	21	Texas A and M University	5
		Heinonen, E.H.	2					Hautarzt	2	Mouse	20	Universidad Autonoma de Barcelona	5
		De Zeeuw, P.T.	2					Ecological Applications	2	Carbon	20	Politecnico di Milano	5
		Koritina, G.F.	2					BMC Gastroenterology	2	Liver	20	University of Tokyo	5
		Cordes, W.	2					Geoderma	2	Oxygen	20	Universidad Autonoma de Madrid	5
		Karimova, L.K.	2					Ifmbe Proceedings	2	Animal cell	20	Max-Planck-Institut fur Plasmaphysik	5
		Ingels, M.	2					Cardiology	2	Survival Rate	20	University of Edinburgh	5
		Dalcanton, J.J.	2					International Geoscience and Remote Sensing Symposium IGARSS	2	Algorithms	20	Friedrich Schiller Universitat Jena	5
		Ghiotti, G.	2					Fenxi Huaxue Chinese Journal of Analytical Chemistry	2	Aging	20	Universidade Estadual de Campinas	5
		Keller, M.	2					American Society of Mechanical Engineers Fluids Engineering Division Publication FED	2	Carbon dioxide	20	Kobenhavns Universitet	5
		Jacob, D.	2					Continental Shelf Research	2	Oral drug administration	19	University of Cambridge	5
		Corporaal, H.	2					In Situ and on Site Bioremediation 2009 Proceedings of the 10th International in Situ and on Site Bioremediation Symposium	2	Diagnosis	19	Universidad Nacional Autonoma de Mexico	5
		Daneschvar, H.	2					IEEE Photonics Technology Letters	2	Pathophysiology	19	Universiteit Gent	5
		Berlang, W.	2					Biochemistry	2	Cross-Sectional Studies	19	Ita-Suomen yliopisto	5
		Allen, M.J.	2					International Surgery	2	Depression	19	Case Western Reserve University	4
		Evrard, A.E.	2					IEEE Transactions on Components Hybrids and Manufacturing Technology	2	Italy	19	Friedrich-Alexander-Universität Erlangen-Nürnberg	4
		Ellis, R.S.	2					Biogeosciences	2	Survival Analysis	19	Academic Medical Centre, University of Amsterdam	4
		Barclay, T.	2					International Journal of Food Science and Technology	2	Health survey	19	University of Concepcion	4
		Cisneros, A.L.	2					Food Chemistry	2	Hypertension	19	University of Glasgow	4
		Bonetto, C.	2					International Journal of Biological Macromolecules	2	Soils	19	Universidad de Buenos Aires	4
		Kruse, R.N.	2					Journal of Affective Disorders	2	Obesity	18	Radboud University Nijmegen Medical Centre	4
		Ezedinma, C.	2					Injury	2	Hospitalization	18	Harvard Medical School	4
		Herndl, G.J.	2					Journal of Allergy and Clinical Immunology	2	Body mass	18	Universitat Rostock	4
		Golosov, V.N.	2					Annals of Human Biology	2	Adsorption	18	University of Arkansas - Fayetteville	4
		Bertin, G.	2					Human Reproduction	2	Body weight	18	Universita degli Studi di Parma	4
		Funk, M.	2					Journal of Applied Poultry Research	2	Breast cancer	18	Universitat Bochum	4
		Kibsey, M.	2					Annals of the Rheumatic Diseases	2	Cohort Studies	18	Tel Aviv University	4
		Chanda, S.V.	2					Journal of Biomechanical Engineering	2	Kinetics	18	UNESP-Universidade Estadual Paulista	4
		Emadi, A.	2					Forensic Science International	2	Double blind procedure	18	Los Alamos National Laboratory	4
		Do Nascimento, J.D.	2					Journal of Cereal Science	2	Regression analysis	18	Newcastle University, United Kingdom	4
		Hock, R.	2					Chemometrics and Intelligent Laboratory Systems	2	Galaxies	18	University of Pennsylvania	4
		Fordyce, R.E.	2					Journal of Chromatography A	2	Histopathology	18	The University of Hong Kong	4
		Kotz, R.	2					Chemosphere	2	Drug safety	18	Northwestern University	4
		Kantamaneni, R.	2					Journal of Clinical Periodontology	2	Double-Blind Method	18	Louisiana State University	4
		Coto, C.	2					Journal of Colloid and Interface Science	2	Prostatic Neoplasms	17	CSIC - Instituto de Ciencias del Mar ICM	4
		Krymchantowski, A.V.	2					Journal of Comparative Neurology	2	Brazil	17	Hebrew University of Jerusalem	4
		Asumugha, G.N.	2					European Journal of Lipid Science and Technology	2	Enzyme activity	17	Medizinische Universitat Innsbruck	4
		Gibbs, M.	2					Journal of Environmental Quality	2	Pathology	17	Sri Venkateswara University	4
		Delczeg-Czirjak, E.K.	2					Journal of Food Engineering	2	Gene expression	17	Panepistimion Pireos	4
		Hagfeldt, A.	2					Anti Cancer Drug Design	2	Newborn	17	Queensland University of Technology	4
		Bettoni, D.	2					Journal of Hazardous Materials	2	In vitro study	17	Universidad Politecnica de Valencia	4
		Barroso, G.	2					International Journal of Biometeorology	2	United Kingdom	17	Technische Universitat Berlin	4
		Lazaro, A.	2					Journal of Hydrology	2	Mice	17	Universiteit Antwerpen	4
		Gomez-Lopez, N.	2					Journal of Immunotherapy	2	Sampling	17	University of Texas at Austin	4
		Beurskens, M.	2					Journal of Integrative Plant Biology	2	Galaxies: evolution	16	National Cancer Institute	4
		Hagoort, J.	2					Journal of Liquid Chromatography and Related Technologies	2	Severity of Illness Index	16	Universidade Federal de Sao Paulo	4
		Bartels, H.G.	2					Journal of Marine Research	2	Preschool child	16	Goteborgs Universitet	4
		Gabius, H.J.	2					Energy Policy	2	Scanning electron microscopy	16	Philips Research	4
		Undefined	4					Undefined	4	Education	16	Weizmann Institute of Science Israel	4
