# Supplementary material for: A surge of p-values between 0.041 and 0.049 in recent decades (but negative results are increasing rapidly too)
Source: PeerJ. 2015 Jan 22;3:e733. doi: 10.7717/peerj.733 (PMC4312079; doi:10.7717/peerj.733)
Supplement: Supplemental Information [file peerj-03-733-s007.zip › Supplementary material/Searches_15_nov_2014/086.csv]

Scopus refine results values
Your query : (ABS("a positive trend"))
Number of results : 1606
YEAR		AUTHOR NAME		SUBJECT AREA		DOCUMENT TYPE		SOURCE TITLE		KEYWORD		AFFILIATION		COUNTRY		SOURCE TYPE		LANGUAGE
2014	132	Brunetti, M.	8	Agricultural and Biological Sciences	213	Article	1354	Geophysical Research Letters	21	Human	701	University of Colorado at Boulder	13	United States	375	Journals	1522	English	1414
2013	130	Maugeri, M.	8	Arts and Humanities	7	Conference Paper	97	Journal of Climate	21	Article	698	Universita degli Studi di Milano	13	Italy	163	Conference Proceedings	45	Russian	57
2012	133	Nanni, T.	7	Biochemistry, Genetics and Molecular Biology	147	Review	87	International Journal of Climatology	21	Humans	542	Consiglio Nazionale delle Ricerche	12	Germany	131	Trade Publications	23	German	52
2011	132	Lastovicka, J.	5	Business, Management and Accounting	27	Article in Press	27	Terapevticheskii Arkhiv	18	Female	522	Eidgenossische Technische Hochschule Zurich	11	United Kingdom	99	Book Series	8	Spanish	23
2010	91	Miroslaw-Grabowska, J.	5	Chemical Engineering	21	Short Survey	8	Journal of Geophysical Research Atmospheres	18	Male	495	Universitetet i Bergen	11	Spain	77	Books	7	Italian	20
2009	91	Steenland, K.	5	Chemistry	25	Book Chapter	5	Theoretical and Applied Climatology	16	Adult	432	Chinese Academy of Sciences	10	Netherlands	69	Undefined	1	French	13
2008	85	Bucher, J.R.	4	Computer Science	35	Editorial	3	Voprosy Kurortologii Fizioterapii I Lechebnoi Fizicheskoi Kultury	11	Priority journal	339	National Institute of Environmental Health Sciences	10	China	65			Portuguese	10
2007	100	Danilov, A.D.	3	Decision Sciences	6	Note	2	Climate Dynamics	11	Controlled study	322	Academic Medical Centre, University of Amsterdam	9	France	60			Chinese	7
2006	79	Cheng, T.	3	Dentistry	10	Book	1	Plos One	10	Middle Aged	279	Wageningen University and Research Centre	9	Canada	49			Czech	6
2005	69	Buffoni, L.	3	Earth and Planetary Sciences	345	Conference Review	1	Atmospheric Chemistry and Physics	8	Aged	259	CNRS Centre National de la Recherche Scientifique	9	Switzerland	43			Dutch	4
2004	58	Holmberg, L.	3	Economics, Econometrics and Finance	22	Letter	1	Cancer	8	Major clinical study	254	Universitetet i Oslo	9	Australia	40			Croatian	3
2003	52	Haseman, J.K.	3	Energy	13	Undefined	20	Climatic Change	8	Adolescent	156	King's College London	9	India	39			Swedish	3
2002	55	Alpert, P.	3	Engineering	79			Occupational and Environmental Medicine	8	Clinical trial	125	VA Medical Center	9	Norway	38			Bosnian	2
2001	42	Garmo, H.	3	Environmental Science	212			American Journal of Epidemiology	7	Clinical article	110	Russian Academy of Sciences	9	Sweden	34			Hebrew	2
2000	44	Jiang, T.	3	Health Professions	34			National Toxicology Program Technical Report Series	7	Climate change	103	Universitat de Barcelona	8	Russian Federation	33			Japanese	2
1999	39	Jungner, I.	3	Immunology and Microbiology	41			Atmospheric Environment	6	Child	95	NASA Goddard Space Flight Center	8	Japan	31			Polish	2
1998	38	Deddens, J.	3	Materials Science	29			Journal of Geophysical Research Oceans	6	Middle aged	91	Vrije Universiteit Amsterdam	8	Belgium	28			Serbian	2
1997	24	Hejtmancik, M.R.	3	Mathematics	16			American Journal of Industrial Medicine	6	Time Factors	87	Karolinska Institutet	8	Argentina	23			Slovak	2
1996	26	Lambe, M.	3	Medicine	707			Climate Research	6	Treatment Outcome	84	National Cancer Institute	8	Poland	23			Bulgarian	1
1995	24	Chhabra, R.S.	3	Multidisciplinary	7			European Archives of Oto Rhino Laryngology	5	Treatment outcome	83	University of Toronto	8	Austria	21			Hungarian	1
1994	22	Comiso, J.C.	3	Neuroscience	34			Cancer Epidemiology Biomarkers and Prevention	5	Controlled clinical trial	82	Universita degli Studi di Palermo	8	Brazil	20			Korean	1
1993	16	Christiani, D.C.	3	Nursing	39			Quaternary International	5	Randomized controlled trial	79	National Center for Atmospheric Research	8	Taiwan	19			Persian	1
1992	17	Goodman, M.T.	3	Pharmacology, Toxicology and Pharmaceutics	56			British Journal of Cancer	5	Trend analysis	76	Universita degli Studi di Genova	8	Iran	18			Turkish	1
1991	15	Bruschi, F.	3	Physics and Astronomy	43			Klinicheskaia Meditsina	5	Follow up	76	Ludwig-Maximilians-Universitat Munchen	8	Czech Republic	18
1990	13	Lopez, L.	3	Psychology	39			Archives of Physical Medicine and Rehabilitation	5	Aged, 80 and over	75	Universidad de Buenos Aires	7	Mexico	16
1989	13	Makrogiannis, T.J.	3	Social Sciences	87			Journal of Marine Systems	5	United States	72	University of Arizona	7	South Korea	15
1988	5	Herbert, R.A.	3	Veterinary	14			Environmental Health Perspectives	5	Europe	72	Universitat Wien	7	Greece	15
1987	7	Blair, A.	3	Undefined	24			Advances in Geosciences	4	Eurasia	70	National Oceanic and Atmospheric Administration	7	Finland	15
1986	7	Hammar, N.	3					Water Air and Soil Pollution	4	Risk Factors	70	Lunds Universitet	7	Malaysia	13
1985	9	Nucci, A.M.	3					International Journal of Remote Sensing	4	Review	67	University of Minnesota Twin Cities	7	Denmark	13
1984	7	Roycroft, J.H.	3					IAHS AISH Publication	4	Animals	66	Istituto di Fisica Generale Applicata	6	Israel	12
1983	4	Running, S.W.	3					European Journal of Cardio Thoracic Surgery	4	Methodology	63	Inserm	6	Turkey	12
1982	2	Giannarelli, D.	3					ICES Journal of Marine Science	4	Risk factor	62	Radboud University Nijmegen Medical Centre	6	Portugal	11
1981	4	Walldius, G.	3					American Journal of Cardiology	4	Nonhuman	62	National Institute for Occupational Safety and Health	6	Croatia	11
1980	5	Zhao, M.	3					Global Change Biology	4	Questionnaire	61	University of Hawaii at Manoa	6	Chile	10
1979	4	Zmirou, D.	3					Journal of Pediatric Surgery	4	Follow-Up Studies	57	Universita degli Studi di Napoli Federico II	6	South Africa	9
1978	1	Denney, M.R.	2					Environmental Science and Technology	4	Mortality	54	Universitat Bern	6	New Zealand	8
1977	2	Lehmann, A.	2					Food and Chemical Toxicology	4	Comparative study	54	Universidad Complutense de Madrid	6	Romania	7
1975	1	Ferrucci, L.	2					Journal of Human Nutrition and Dietetics	4	Middle Age	51	Alma Mater Studiorum Universita di Bologna	6	Slovenia	7
1974	1	Bunn, A.G.	2					Oceanologia	4	Prospective Studies	49	University of Southern California	6	Pakistan	7
1970	1	Bandinelli, S.	2					Spine	4	Retrospective Studies	49	University of California, San Diego	6	Thailand	7
1969	1	Cristofani, R.	2					Epidemiology	3	Disease association	47	Erasmus University Medical Center	6	Ireland	6
1968	1	Goris, R.J.A.	2					Geochimica Et Cosmochimica Acta	3	Blood	46	Universita degli Studi di Roma La Sapienza	6	Bulgaria	6
1959	1	Barad, D.	2					Journal of Animal Science	3	Young Adult	46	Universita degli Studi di Padova	5	Hong Kong	5
1957	1	Kimball, J.S.	2					Journal of Applied Ecology	3	Child, Preschool	46	Friedrich-Alexander-Universität Erlangen-Nürnberg	5	Latvia	5
1952	1	Kuo, J.Y.	2					Journal of Atmospheric and Solar Terrestrial Physics	3	Air temperature	46	Universite Pierre et Marie Curie	5	Nigeria	5
1939	1	Hayashi, Y.	2					International Journal of Cancer	3	Drug effect	44	Albert Einstein College of Medicine of Yeshiva University	5	Hungary	5
		Booij, M.J.	2					Journal of Clinical Oncology	3	Drug efficacy	44	Tel Aviv University	5	Slovakia	5
		Hoare, B.J.	2					Zeitschrift Fur Gerontologie Und Geriatrie	3	Animal	43	Centre Hospitalier Universitaire de Grenoble	5	Ethiopia	5
		Gasparetto, J.C.	2					Journal of Geophysical Research D Atmospheres	3	Cohort Studies	42	University of Zagreb School of Medicine	5	Uganda	5
		He, B.	2					Cochrane Database of Systematic Reviews Online	3	Risk assessment	42	Universitat Leipzig	5	Ukraine	5
		Hobbesland, A.	2					Journal of Hydrometeorology	3	Climatology	40	Universidade de Sao Paulo - USP	5	Lithuania	4
		Ionescu, A.	2					Croatian Medical Journal	3	Prognosis	40	Eidgenossische Forschungsanstalt fur Wald, Schnee Und Landschaft Eth-Bereichs	5	Egypt	4
		Hall, D.K.	2					Journal of Neurosurgery	3	Precipitation (climatology)	40	Duke University	5	Iceland	4
		Barg, P.	2					Acta Horticulturae	3	Infant	39	Australian National University	5	Saudi Arabia	3
		Lauretani, F.	2					Aip Conference Proceedings	3	Prospective study	39	Purdue University	5	Serbia	3
		Caruso, M.G.	2					Rofo Fortschritte Auf Dem Gebiet Der Rontgenstrahlen Und Der Bildgebenden Verfahren	3	Incidence	39	University of Alaska Fairbanks	5	Singapore	3
		Barksdale, E.M.	2					Meteorology and Atmospheric Physics	3	Cohort analysis	39	Institute for Research in Extramural Medicine - EMGO	5	Colombia	3
		Apsite, E.	2					Environmental Earth Sciences	3	Occupational exposure	39	Thomas Jefferson University	5	Estonia	3
		Dosemeci, M.	2					Agricultural and Forest Meteorology	3	Italy	39	Aristoteleion Panepistimion Thessalonikis	5	Sri Lanka	3
		Desiato, F.	2					Annales Geophysicae	3	Unclassified drug	39	University of Washington Seattle	5	Germany (Democratic Republic, DDR)	2
		Chen, C.Y.	2					Ornithologische Beobachter	3	Body mass	38	Leiden University Medical Center - LUMC	5	Peru	2
		Gibbs, G.W.	2					Annals of the Academy of Medicine Singapore	3	Prevalence	38	Universidad de Zaragoza	5	Morocco	2
		Kane, D.L.	2					Diabetes Care	3	Correlation analysis	38	Maastricht University	5	Kenya	2
		Beserock, N.	2					Environmental Research	3	Case-Control Studies	37	Karolinska University Hospital	5	Bangladesh	2
		Khamis, I.	2					Blood	3	Cancer risk	37	Netherlands Organisation for Applied Scientific Research - TNO	5	Indonesia	2
		Fioravanti, G.	2					European Journal of Cancer	3	Retrospective study	37	University of Bristol	5	Kuwait	1
		Buxmann, P.	2					Urologiia Moscow Russia 1999	3	Time	37	Universita degli Studi di Bari	5	Luxembourg	1
		Doyle, M.E.	2					Atmospheric Research	3	Statistical significance	36	Scripps Institution of Oceanography	5	Macao	1
		Guralnik, J.	2					Euratex Bulletin	3	Animal experiment	36	Beijing Normal University	5	Malawi	1
		Chen, K.K.	2					Wit Transactions on Ecology and the Environment	3	Quality of life	35	University of California, San Francisco	5	Armenia	1
		Barros, V.R.	2					Global Biogeochemical Cycles	2	Rat	35	The University of North Carolina at Chapel Hill	5	Bahrain	1
		Gamiz-Fortis, S.R.	2					Agrociencia	2	Seasonal variation	35	Universidad de Vigo	5	Mongolia	1
		Drange, H.	2					Australian Journal of Soil Research	2	Questionnaires	34	University of Oxford	5	Belarus	1
		Cusimano, M.D.	2					Estuarine Coastal and Shelf Science	2	Metabolism	34	Graduate University of Chinese Academy of Sciences	5	Mozambique	1
		Di Filippo, F.	2					Allergy European Journal of Allergy and Clinical Immunology	2	Spain	33	Institute of Geographical Sciences and Natural Resources Research Chinese Academy of Sciences	5	Namibia	1
		Bhargava, K.	2					Izvestiya Atmospheric and Ocean Physics	2	Age	33	Harvard School of Public Health	5	Brunei Darussalam	1
		Caballero Klink, J.D.	2					Circulation	2	Pathology	32	Makerere University	5	Costa Rica	1
		Gusev, A.V.	2					American Journal of Dentistry	2	Physiology	32	Institute of Geological Sciences of the Polish Academy of Sciences	5	Niger	1
		Bousquet, P.	2					European Heart Journal	2	Rats	32	University of East Anglia	4	Cyprus	1
		Gromova, G.V.	2					BMC Health Services Research	2	Atlantic Ocean	32	Environment Canada	4	Ecuador	1
		Ahmad, K.	2					Global and Planetary Change	2	English Abstract	31	McGill University	4	Senegal	1
		Kissling, G.E.	2					American Journal of Human Biology	2	Diet	31	Helsingin Yliopisto	4	Tanzania	1
		Bhavani, B.	2					American Journal of Neuroradiology	2	Human tissue	31	Johns Hopkins Medical Institutions	4	Oman	1
		Ge, S.	2					BMC Public Health	2	Regression analysis	31	Ohio State University	4	Tunisia	1
		Hoffmann, W.	2					Clinical Endocrinology	2	China	31	Zhejiang University	4	Algeria	1
		Ahmed, W.	2					Clinical Journal of Pain	2	Neoplasms	30	Universiti Teknologi MARA	4	Papua New Guinea	1
		Frighetto, L.	2					Earth Interactions	2	Occupational Exposure	30	North Carolina State University	4	French Polynesia	1
		Gomez Quintana, J.	2					Infection	2	Atmospheric temperature	30	David Geffen School of Medicine at UCLA	4	Philippines	1
		Bianchi, C.N.	2					Clinical and Experimental Allergy	2	Statistics	29	University of Pittsburgh Medical Center, Children's Hospital of Pittsburgh	4	Guadeloupe	1
		Ascari, G.	2					Biomed Research International	2	Infant, Newborn	29	Cornell University	4	Venezuela	1
		Box, J.E.	2					Annali Dell Istituto Superiore Di Sanita	2	Annual variation	29	Weill Cornell Medical College	4	Viet Nam	1
		Castro-Diez, Y.	2					International Journal of Biometeorology	2	Conference paper	29	Jet Propulsion Laboratory, California Institute of Technology	4	Zimbabwe	1
		Granone, P.	2					Journal of Agricultural and Food Chemistry	2	Body weight	29	Colorado State University	4
		Hofman, A.	2					Biotechnology and Bioengineering	2	Animalia	29	University of Innsbruck	4
		Krizan, P.	2					Immunologiya	2	Pregnancy	29	Istituto Superiore Di Sanita, Rome	4
		De Salles, A.A.F.	2					Ecological Research	2	Cross-Sectional Studies	28	Universita degli Studi di Catania	4
		Cherubini, A.	2					Annals of Glaciology	2	Body Mass Index	28	Medizinische Universitat Wien	4
		Cavaliere, F.	2					Annals of Human Biology	2	Pathophysiology	28	University of Leeds	4
		Isaksson, E.	2					Annals of Pharmacotherapy	2	Double blind procedure	28	Norsk Polarinstitutt	4
		Garcia Gomez, M.	2					Cochrane Database of Systematic Reviews	2	Double-Blind Method	28	University of Tsukuba	4
		Bauer, H.W.	2					Annals of the Rheumatic Diseases	2	Sea surface temperature	28	Imperial College London	4
		Baugh, J.L.	2					Gynecologic Oncology	2	Data set	27	Universita degli Studi di Pavia	4
		Latkovska, I.	2					Hydrological Processes	2	Global warming	27	CSIRO Marine and Atmospheric Research	4
		Fu, C.	2					Haematologica	2	Preschool child	27	Universitat Heidelberg	4
		Brambilla, E.	2					Cryosphere	2	Statistical analysis	27	University of South Carolina	4
		Gimeno, L.	2					Breast Cancer Research	2	Canada	26	UniversitatsSpital Zurich	4
		Kitzman-Ulrich, H.	2					Breast Cancer Research and Treatment	2	Immunology	26	University of Birmingham	4
		Cazzaniga, G.	2					European Physical Journal Special Topics	2	Disease severity	26	GlaxoSmithKline	4
		Bautz, W.A.	2					Indian Forester	2	Psychological aspect	26	Indiana University	4
		Labianca, R.	2					Applied Financial Economics	2	Normal human	26	Universita degli Studi di Firenze	4
		Chiang, C.W.	2					British Journal of Dermatology	2	Age Factors	25	Universidad Autonoma de Barcelona	4
		Chiang, H.	2					European Journal of Pediatrics	2	Germany	25	Universite Paris-Sud XI	4
		Garcia, J.A.	2					British Journal of Industrial Medicine	2	Rainfall	25	University of Cincinnati	4
		Celakovska, J.	2					Aquaculture International	2	Obesity	25	Charite - Universitatsmedizin Berlin	4
		Foley, J.F.	2					Hydrology Research	2	Education	25	University of Exeter	4
		Hartert, M.	2					Aquaculture Research	2	Sex difference	25	Sveriges lantbruksuniversitet	4
		Jemain, A.A.	2					Aquatic Botany	2	Outcome assessment	25	University of Edinburgh	4
		Garcia, N.O.	2					Journal of Applied Meteorology and Climatology	2	Cancer survival	25	Nanjing Institute of Geography and Limnology Chinese Academy of Sciences	4
		Beaujean, P.P.	2					Interciencia	2	Hypertension	25	Universidad de Granada	4
		Grechko, E.I.	2					Journal of Atmospheric and Terrestrial Physics	2	Occupational Diseases	24	Osservatorio Astronomico di Brera	4
		Alekseev, G.V.	2					Journal of Cleaner Production	2	Time series analysis	24	University of California, Santa Barbara	4
		Bist, M.S.	2					Business and Information Systems Engineering	2	Placebo	24	Universite Joseph Fourier	4
		Hermida, L.	2					Journal of Clinical Endocrinology and Metabolism	2	Human cell	24	Columbia University in the City of New York	4
		Johnson, A.M.	2					AIDS	2	Multicenter study	24	Curtin University	4
		Gonzalez, C.A.	2					Journal of Economic Dynamics and Control	2	North America	23	Universitat Gottingen	4
		Becker, A.	2					Journal of Epidemiology and Community Health	2	Immunohistochemistry	23	Institute of Atmospheric Physics of the Academy of Sciences of the Czech Republic	4
		Garcia-Ortega, E.	2					Journal of Geographical Sciences	2	Body Weight	23	McMaster University	4
		Jonsdottir, J.F.	2					ASEE Annual Conference and Exposition Conference Proceedings	2	Newborn	23	University of Wisconsin Madison	4
		Canadell, J.G.	2					Journal of Geophysical Research Biogeosciences	2	Animal model	23	Universidad Nacional Autonoma de Mexico	4
		Beer-Borst, S.	2					Cancer Causes and Control	2	Breast cancer	23	University Medical Center Utrecht	4
		Kok, F.J.	2					Harefuah	2	Temperature	23	Lamont-Doherty Earth Observatory	4
		Damasso, V.	2					Journal of Herpetology	2	Dose-Response Relationship, Drug	23	Centro de Investigaciones del Mar y la Atmosfera	4
		Chiu, H.F.	2					Cancer Epidemiology	2	Scoring system	23	Ita-Suomen yliopisto	4
		Bacchetta, R.	2					Journal of Hydrologic Engineering	2	Climate variation	23	University of Haifa	3
		Imms, C.	2					Journal of Hydrology	2	Mouse	23	Universita degli Studi di Perugia	3
		Ernst, E.	2					Archives of Disease in Childhood Fetal and Neonatal Edition	2	Smoking	23	Uppsala Universitet	3
		Almazroui, M.	2					Journal of Infectious Diseases	2	Hospitalization	22	Sveuciliste u Zagrebu	3
		Khan, T.M.A.	2					Journal of Laparoendoscopic and Advanced Surgical Techniques	2	Health survey	22	Veterans General Hospital-Taipei	3
		Espanol, S.	2					International Archives of Occupational and Environmental Health	2	Quality of Life	21	Queen's University, Kingston	3
		Cesario, A.	2					Journal of Medical Internet Research	2	Medical research	21	Los Angeles County Harbor-UCLA Med Center	3
		Coppi, G.	2					Journal of Nephrology	2	Time series	21	Arctic and Antarctic Research Institute	3
		Hernandez, E.	2					Cancer Research	2	Odds Ratio	21	Institute of Atmospheric Physics Chinese Academy of Sciences	3
		Corbo, G.M.	2					Journal of Neurotrauma	2	School child	21	Charles University in Prague	3
		Cantu, R.C.	2					Environmental Engineering and Management Journal	2	Animal tissue	21	Kaiser Permanente	3
		Forwell, L.A.	2					Journal of Physical Activity and Health	2	Exercise	21	Universidad de Extremadura	3
		Guerra, V.	2					Journal of Shellfish Research	2	Dose response	21	Met Office	3
		Belpoggi, F.	2					Journal of Urology	2	Trend study	21	Meteorologisk institutt	3
		Dzhola, A.V.	2					Journal of Vascular Surgery	2	Asia	21	Monash University	3
		Amado, R.	2					Journal of the American Geriatrics Society	2	Oral drug administration	21	Technische Universitat Munchen	3
		Esteban-Parra, M.J.	2					Histology and Histopathology	2	Depression	21	Trondheim hovedkontor	3
		Johnson, J.D.	2					Klinicheskaya Meditsina	2	Ozone	21	University of Maryland	3
		Echlin, P.S.	2					Lecture Notes in Computer Science Including Subseries Lecture Notes in Artificial Intelligence and Lecture Notes in Bioinformatics	2	Computer simulation	21	Texas A and M University	3
		Ettler, K.	2					Likars Ka Sprava Ministerstvo Okhorony Zdorov Ia Ukrainy	2	Drug safety	21	Universiti Teknologi Malaysia	3
		Ettlerova, K.	2					Livestock Science	2	Diarrhea	20	United States Environmental Protection Agency	3
		Amiiants, V.I.	2					Marine Ecology Progress Series	2	Prediction	20	Centro de Investigaciones Biologicas Del Noroeste	3
		Carey, L.	2					Marine Geodesy	2	Mice	20	New York University	3
		Karoly, D.J.	2					Acta Paediatrica International Journal of Paediatrics	2	Cancer incidence	20	UCL	3
		Bohm, R.	2					Metalurgia International	2	Southern Europe	20	Alfred Wegener Institute for Polar and Marine Research	3
		Undefined	25					Meteorologische Zeitschrift	2	Breast Neoplasms	20	Tufts University	3
