# Supplementary material for: A surge of p-values between 0.041 and 0.049 in recent decades (but negative results are increasing rapidly too)
Source: PeerJ. 2015 Jan 22;3:e733. doi: 10.7717/peerj.733 (PMC4312079; doi:10.7717/peerj.733)
Supplement: Supplemental Information [file peerj-03-733-s007.zip › Supplementary material/Searches_15_nov_2014/087.csv]

Scopus refine results values
Your query : (ABS("a strong trend"))
Number of results : 1400
YEAR		AUTHOR NAME		SUBJECT AREA		DOCUMENT TYPE		SOURCE TITLE		KEYWORD		AFFILIATION		COUNTRY		SOURCE TYPE		LANGUAGE
2014	61	Heinemann, V.	4	Agricultural and Biological Sciences	104	Article	1111	International Journal of Radiation Oncology Biology Physics	10	Article	753	VA Medical Center	29	United States	562	Journals	1259	English	1313
2013	103	Nasrallah, H.A.	4	Arts and Humanities	14	Conference Paper	151	Journal of Clinical Oncology	9	Human	746	University of Toronto	15	United Kingdom	135	Conference Proceedings	93	German	27
2012	110	Stintzing, S.	4	Biochemistry, Genetics and Molecular Biology	198	Review	77	Cancer	9	Female	604	University of Washington Seattle	13	Germany	130	Trade Publications	20	Portuguese	19
2011	90	Califf, R.M.	3	Business, Management and Accounting	22	Article in Press	7	Astrophysical Journal	9	Male	587	University of Melbourne	11	Canada	85	Book Series	19	French	11
2010	84	Fisher, B.	3	Chemical Engineering	17	Book Chapter	4	Journal of Applied Physiology	8	Humans	584	Duke University School of Medicine	10	Australia	75	Books	9	Spanish	9
2009	72	Klingenberg, R.	3	Chemistry	40	Note	3	American Journal of Cardiology	8	Priority journal	522	Ludwig-Maximilians-Universitat Munchen	10	France	45			Chinese	5
2008	77	Fein, G.	3	Computer Science	63	Short Survey	3	Critical Care Medicine	7	Adult	493	The University of British Columbia	9	China	43			Czech	4
2007	84	Habal, P.	3	Decision Sciences	6	Book	2	Circulation	7	Controlled study	442	The University of North Carolina at Chapel Hill	9	Brazil	40			Polish	3
2006	62	Laubender, R.P.	3	Dentistry	9	Editorial	2	Clinical Cancer Research	7	Aged	339	University of Southern California	9	Netherlands	40			Croatian	2
2005	69	Eitel, I.	3	Earth and Planetary Sciences	84	Erratum	1	Journal of the American College of Cardiology	6	Major clinical study	339	University of Pittsburgh Medical Center	8	Sweden	33			Italian	2
2004	45	Branzi, A.	3	Economics, Econometrics and Finance	8	Undefined	39	Journal of Urology	6	Middle Aged	327	University of Pittsburgh	8	Japan	32			Japanese	2
2003	40	Desch, S.	3	Energy	18			SAE Technical Papers	6	Clinical article	152	University of Sydney	8	Spain	31			Norwegian	2
2002	52	Koch, T.R.	3	Engineering	128			Brain Research	5	Treatment Outcome	140	Massachusetts General Hospital	8	Switzerland	29			Russian	2
2001	48	Giessen, C.	3	Environmental Science	77			Psychiatry Research	5	Clinical trial	132	Stanford University School of Medicine	8	Austria	26			Dutch	1
2000	48	Dengler, T.J.	3	Health Professions	48			Modern Pathology	5	Nonhuman	117	Emory University	7	Italy	26			Finnish	1
1999	38	Koch, A.	3	Immunology and Microbiology	32			European Journal of Cardio Thoracic Surgery	5	Adolescent	112	McGill University	7	Belgium	18
1998	37	Mittal, V.A.	3	Materials Science	55			Behavior Therapy	5	Treatment outcome	110	Mayo Clinic	7	India	16
1997	32	Modest, D.P.	3	Mathematics	13			Lecture Notes in Computer Science Including Subseries Lecture Notes in Artificial Intelligence and Lecture Notes in Bioinformatics	5	Aged, 80 and over	108	University of Adelaide	7	Denmark	16
1996	31	Rades, D.	3	Medicine	771			Schizophrenia Research	5	Animals	107	UC Davis	7	Finland	14
1995	20	Resl, M.	3	Multidisciplinary	7			American Journal of Physiology Regulatory Integrative and Comparative Physiology	5	Follow up	104	Harvard Medical School	6	Israel	14
1994	20	Sabo, E.	3	Neuroscience	104			Plos One	5	Randomized controlled trial	100	Universitatsklinikum Heidelberg	6	South Korea	14
1993	17	Schild, S.E.	3	Nursing	22			Journal of Vascular Surgery	4	Retrospective Studies	97	David Geffen School of Medicine at UCLA	6	Greece	12
1992	16	Schuler, G.	3	Pharmacology, Toxicology and Pharmaceutics	56			Medicine and Science in Sports and Exercise	4	Time Factors	94	UC Irvine	6	Norway	12
1991	14	Simek, J.	3	Physics and Astronomy	59			Pediatrics	4	Mortality	92	Universite de Montreal	6	Poland	11
1990	12	Steinberg, S.M.	3	Psychology	55			Proceedings of SPIE the International Society for Optical Engineering	4	Risk Factors	92	Karolinska Institutet	6	Portugal	11
1989	16	Stetina, M.	3	Social Sciences	73			Monthly Notices of the Royal Astronomical Society	4	Prognosis	92	Universitat Heidelberg	6	New Zealand	10
1988	7	Sun, J.	3	Veterinary	8			Psychopharmacology	4	Controlled clinical trial	91	Monash University	6	Taiwan	8
1987	8	Thiele, H.	3	Undefined	14			Stroke	4	Animal experiment	89	University of Maryland	6	Turkey	8
1986	6	Topol, E.J.	3					Chest	4	Follow-Up Studies	87	Cleveland Clinic Foundation	6	Hong Kong	7
1985	5	Wilson, A.S.	3					Human Pathology	4	Prospective Studies	79	Rabin Medical Center Israel	6	Czech Republic	6
1984	14	Zhao, Z.	3					Astronomy and Astrophysics	4	Middle aged	74	UCL	6	Ireland	6
1983	8	Braig, S.	2					Journal of Clinical Endocrinology and Metabolism	4	Comparative study	69	Washington University in St. Louis, School of Medicine	6	Hungary	5
1982	9	Fuernau, G.	2					Journal of Strength and Conditioning Research	4	Retrospective study	67	University of California, San Francisco	6	South Africa	5
1981	1	Knittelfelder, R.	2					Journal of Trauma Injury Infection and Critical Care	4	Review	65	University Michigan Ann Arbor	6	Chile	5
1980	5	Li, M.	2					Gastrointestinal Endoscopy	3	Outcome assessment	65	University of Alabama at Birmingham	6	Russian Federation	5
1979	2	Acosta, R.	2					Annals of Surgery	3	Child	64	University of Rochester	6	Croatia	5
1978	3	Brand, O.	2					International Journal of Cardiology	3	Risk factor	56	University of California, Los Angeles	6	Argentina	3
1977	2	Dajani, K.	2					Arquivos Brasileiros De Cardiologia	3	Human tissue	55	Alma Mater Studiorum Universita di Bologna	6	Singapore	3
1976	8	Iijima, R.	2					American Heart Journal	3	Middle Age	54	University of Minnesota Twin Cities	6	Mexico	3
1975	4	Chahade, W.H.	2					Diabetes Care	3	Animal model	53	University of Western Australia	6	Thailand	3
1974	5	Elwood, P.C.	2					European Heart Journal	3	Animal	49	Universidade Federal do Rio de Janeiro	5	Colombia	3
1973	3	Bilsky, M.H.	2					Journal of the American Academy of Dermatology	3	Methodology	49	University of East Anglia	5	Iran	3
1971	1	Chalouhi, N.	2					Astronomical Journal	3	Animal tissue	48	University of Colorado at Boulder	5	Lithuania	2
1970	3	Leon, M.B.	2					Digestive Diseases and Sciences	3	Prospective study	48	Klinikum der Universitat Munchen	5	Saudi Arabia	2
1969	2	Iwamoto, K.	2					Journal of Neurosurgery	3	Age	48	Universitatsklinikum Mannheim	5	Bulgaria	2
1968	1	Coresh, J.	2					Annals of Oncology	3	Young Adult	48	North Carolina State University	5	Ukraine	2
1964	1	Hori, M.	2					Advances in Therapy	3	Rat	48	Universitatsklinikum Hamburg-Eppendorf und Medizinische Fakultat	5	United Arab Emirates	2
1945	1	Horn, C.E.	2					Neurology	3	Age Factors	47	University of Pennsylvania	5	Egypt	2
1938	1	Armaganidis, A.	2					Nutrition Research	3	Rats	46	Universidade de Sao Paulo - USP	5	Algeria	2
1936	1	Chowdhury, S.	2					Journal of Pediatric Surgery	3	Incidence	46	Duke University	5	Viet Nam	2
1915	1	Chan, L.S.	2					Plastic and Reconstructive Surgery	3	United States	46	Washington University in St. Louis	5	Puerto Rico	1
		Callaghan, J.J.	2					Heart	3	Risk assessment	45	Medizinische Universitat Wien	5	Romania	1
		Hegedus, A.M.	2					Journal of Bone and Joint Surgery Series A	3	Cancer survival	44	Columbia University, College of Physicians and Surgeons	5	Cuba	1
		Kutalik, Z.	2					Catheterization and Cardiovascular Interventions	3	Unclassified drug	44	Julius-Maximilians-Universitat Wurzburg	5	Kuwait	1
		Kottgen, A.	2					American Journal of Respiratory and Critical Care Medicine	3	Multivariate Analysis	41	University of Florida	5	Costa Rica	1
		Dean, B.	2					Clinical Cardiology	3	Disease association	41	Universitat Duisburg-Essen	5	Burkina Faso	1
		Dean, D.J.	2					British Journal of Haematology	3	Drug efficacy	39	University of Texas M. D. Anderson Cancer Center	5	Slovakia	1
		Agren, A.	2					Scientometrics	3	Survival Rate	39	Charles University in Prague	5	Slovenia	1
		Brener, S.J.	2					Spine	3	Disease severity	38	Rheinisch-Westfalische Technische Hochschule Aachen	5	Benin	1
		Hoffmann, M.M.	2					Spine Journal	3	Scoring system	38	Brigham and Women's Hospital	5	Malaysia	1
		Li, G.	2					Journal of Internal Medicine	3	Heart infarction	37	Universitat Tubingen	5	Indonesia	1
		Heid, I.M.	2					Cancer Research	2	Survival	36	University of Bristol	5	Sri Lanka	1
		Hoffmeister, H.M.	2					Acta Horticulturae	2	Case-Control Studies	35	University of Miami Leonard M. Miller School of Medicine	5	Morocco	1
		Izumi, T.	2					Astrophysical Journal Letters	2	Immunohistochemistry	35	Virginia Polytechnic Institute and State University	5	Serbia	1
		Chanzy, B.	2					Atherosclerosis	2	Normal human	35	University of Colorado School of Medicine	5	Iceland	1
		Kendler, K.S.	2					Clinical and Experimental Allergy	2	Pregnancy	35	Universitetet i Bergen	5	Ethiopia	1
		Galatius, S.	2					Australasian Psychiatry	2	Hypertension	35	Rutgers, The State University of New Jersey	5	Nigeria	1
		Lewis, J.S.	2					Diseases of the Colon and Rectum	2	Physiology	35	University of Queensland	5	Kenya	1
		Koretsune, Y.	2					Haemophilia	2	Protein expression	35	Universitat Gottingen	5	Pakistan	1
		Jurkovich, G.J.	2					International Journal of Cardiovascular Imaging	2	Multicenter study	34	McMaster University	5	Peru	1
		Canfell, K.	2					Jacc Cardiovascular Interventions	2	Sex difference	34	Universita degli Studi di Roma La Sapienza	5	Dominican Republic	1
		Brodowicz, T.	2					Cochrane Database of Systematic Reviews	2	Human cell	34	University of Leicester	5	Cameroon	1
		Dworkin, S.F.	2					Ergonomics	2	Survival Analysis	33	Inserm	4	Yugoslavia	1
		Dehghan, A.	2					BMC Cancer	2	Cohort Studies	33	Academic Medical Centre, University of Amsterdam	4
		Hill, J.	2					BMC Gastroenterology	2	Prediction	32	University of Pittsburgh School of Medicine	4
		Ghaneh, P.	2					IEE Proceedings Generation Transmission and Distribution	2	Risk Assessment	32	Pennsylvania State University	4
		Beckmann, J.S.	2					Drug and Alcohol Dependence	2	Placebo	32	Emory University School of Medicine	4
		Aklillu, E.	2					American Journal of Medical Genetics Neuropsychiatric Genetics	2	Infant	32	Iowa State University	4
		Fox, C.S.	2					Drugs	2	Double blind procedure	32	Tel Aviv University, Sackler Faculty of Medicine	4
		Brooker, M.	2					Drustvena Istrazivanja	2	Cancer staging	31	University of Missouri-Columbia	4
		Kramer, B.K.	2					Injury	2	Support, Non-U.S. Gov't	31	Universitat Bonn	4
		Davey, J.R.	2					Geophysical Research Letters	2	Child, Preschool	31	University of Manitoba	4
		Kanal, E.	2					American Journal of Orthodontics and Dentofacial Orthopedics	2	Magnetic Resonance Imaging	31	King's College London	4
		Karmy-Jones, R.	2					Behavioral Ecology	2	Analysis of Variance	31	Universitat zu Lubeck	4
		Brower, K.J.	2					Ceur Workshop Proceedings	2	Prevalence	30	Universiteit Antwerpen	4
		Jenkins, D.	2					Behaviour Research and Therapy	2	Multivariate analysis	30	Northwestern University Feinberg School of Medicine	4
		Kronenberg, F.	2					Behavioural Brain Research	2	Human experiment	30	National Cancer Institute	4
		Holmberg, K.	2					American Journal of Sports Medicine	2	Sex Factors	30	University of Nottingham	4
		Hemmila, M.R.	2					American Journal of Surgery	2	Pathology	29	Tulane University	4
		Augat, P.	2					International Review of Hydrobiology	2	Statistical analysis	29	Rhode Island Hospital	4
		Evans, E.M.	2					European Journal of Applied Physiology	2	Mice	29	Yale University School of Medicine	4
		Bochud, M.	2					Biological Psychiatry	2	Statistical significance	29	University of Texas Health Science Center at San Antonio	4
		Cram, P.	2					European Journal of Cancer	2	Drug effect	29	Maastricht University	4
		Coassin, S.	2					Chinese Science Bulletin	2	Brain	29	Karolinska University Hospital	4
		Gandhi, R.	2					Circuits Assembly	2	Double-Blind Method	29	University of Liverpool	4
		Belfort, R.	2					Coronary Artery Disease	2	Postoperative Complications	29	University of Iowa	4
		Carigi, S.	2					Hepato Gastroenterology	2	Quality of life	29	Charite - Universitatsmedizin Berlin	4
		Demetriades, D.	2					Eurointervention	2	Recurrence	29	University of Illinois at Chicago	4
		Gann, P.H.	2					Journal of Alloys and Compounds	2	Infant, Newborn	28	Columbia University Medical Center	4
		Gupta, T.	2					Critical Care	2	Survival rate	28	University of New South Wales UNSW Australia	4
		Boes, E.	2					Journal of B U on	2	Breast Neoplasms	28	Kobenhavns Universitet	4
		Hamilton, R.L.	2					Journal of Basic and Clinical Physiology and Pharmacology	2	Comorbidity	28	Duke Clinical Research Institute	4
		Laven, D.L.	2					Journal of Biomechanical Engineering	2	Exercise	28	Peter Maccallum Cancer Centre	4
		Boger, C.A.	2					Journal of Bone and Joint Surgery American Volume	2	Mouse	27	University of Michigan Medical School	4
		Jensen, J.S.	2					Annals of Plastic Surgery	2	Postoperative complication	27	University of Illinois at Urbana-Champaign	3
		Bacchi-Reggiani, L.	2					Journal of Cardiovascular Electrophysiology	2	Odds Ratio	27	Friedrich-Alexander-Universität Erlangen-Nürnberg	3
		Jensen, M.T.	2					Journal of Cardiovascular Pharmacology	2	Disease-Free Survival	27	Loughborough University	3
		Keel, M.	2					Journal of Cataract and Refractive Surgery	2	Myocardial Infarction	26	The Johns Hopkins School of Medicine	3
		Criger, D.A.	2					Journal of Chromatography A	2	Pathophysiology	26	Brock University	3
		Haun, M.	2					Annals of Thoracic Surgery	2	Neoplasm Staging	26	Universite Pierre et Marie Curie	3
		Kjaer, P.K.	2					Annals of the Rheumatic Diseases	2	Breast cancer	26	University of Calgary	3
		Bolton-Maggs, P.H.B.	2					Journal of Coastal Research	2	Stroke	26	Mayo Clinic in Jacksonville, Florida	3
		Dawson, B.	2					Journal of Educational Psychology	2	Nuclear magnetic resonance imaging	26	Albert Einstein College of Medicine of Yeshiva University	3
		Hennekens, C.H.	2					Journal of Endocrinology	2	Schizophrenia	25	Kitasato University School of Medicine	3
		Hirschl, R.B.	2					Journal of Fish Biology	2	Severity of Illness Index	25	Virginia Commonwealth University	3
		Holubkov, R.	2					Journal of Gastrointestinal Surgery	2	Cancer radiotherapy	25	University of Arkansas - Fayetteville	3
		Guyton, R.A.	2					Journal of Immunology	2	Hospitalization	25	Johns Hopkins University	3
		Bonvillian, W.B.	2					Circulation Journal	2	Cohort analysis	25	University of Illinois	3
		Krane, V.	2					Journal of Interventional Cardiac Electrophysiology	2	Aging	25	UNESP-Universidade Estadual Paulista	3
		Gonzalez, L.F.	2					Journal of Interventional Cardiology	2	Proportional Hazards Models	25	Walter Reed Army Medical Center	3
		Colella, A.L.D.	2					Journal of Laboratory and Clinical Medicine	2	Comparative Study	25	Novo Nordisk AS	3
		Haak, T.	2					Journal of Membrane Science	2	Support, U.S. Gov't, P.H.S.	25	Cornell University	3
		Henriques, J.P.S.	2					Journal of Neuroendocrinology	2	Conference paper	24	Weill Cornell Medical College	3
		Bordons, M.	2					Journal of Neurology	2	Smoking	24	Universitat Leipzig	3
		Fisher, E.R.	2					Journal of Neurology Neurosurgery and Psychiatry	2	Disease course	24	STScI	3
		Beral, V.	2					Hormones and Behavior	2	Acetylsalicylic acid	24	Henry Ford Hospital	3
		Garner, R.C.	2					Journal of Orthopaedic Research	2	Blood	23	Medical College of Wisconsin	3
		Bunevicius, R.	2					Journal of Pediatric Orthopaedics	2	Questionnaires	23	Universitat Marburg	3
		Hitzl, W.	2					Breast Cancer Research and Treatment	2	Questionnaire	23	Universitat Zurich	3
		Kastrati, A.	2					Journal of Pharmacy Practice	2	Obesity	23	University of Maryland School of Medicine	3
		Kleiman, N.S.	2					Journal of Physical Chemistry B	2	Histopathology	23	University of Texas at Austin	3
		Ball, J.R.B.	2					Journal of Physical Chemistry C	2	Overall survival	23	City University of Hong Kong	3
		Jakubczyk, A.	2					Journal of Polymer Science Part B Polymer Physics	2	Percutaneous coronary intervention	23	Dana-Farber Cancer Institute	3
		Jia, P.	2					Journal of Psychiatric Research	2	Time	23	Paracelsus Medizinische Privatuniversitat	3
		Dowsett, M.	2					Journal of Rheumatology	2	Metabolism	23	National Cheng Kung University	3
		Burmeister, M.	2					Journal of Spinal Disorders and Techniques	2	Body mass	22	Universidade Federal de Sao Paulo	3
		Kato, M.	2					Journal of Sports Sciences	2	Genetics	22	Keck School of Medicine of USC	3
		Kajikawa, M.	2					Gut	2	Animalia	21	Akademiska Sjukhuset	3
		Cuzick, J.	2					Journal of Stroke and Cerebrovascular Diseases	2	Biological Markers	21	Abo Akademi University	3
		Leone, O.	2					Gynecologic Oncology	2	Newborn	21	Universitat Stuttgart	3
		Huang, C.	2					Clinica Chimica Acta	2	Quality of Life	21	Cardiovascular Research Foundation	3
		Fleming, B.C.	2					IEEE International Conference on Emerging Technologies and Factory Automation ETFA	2	Psychological aspect	21	University of Kentucky	3
		Hwang, S.J.	2					British Journal of Sports Medicine	2	Diabetes mellitus	21	Radboud University Nijmegen	3
		Gitt, A.	2					Endocrinology	2	Gene expression	20	Justus Liebig University Giessen	3
		Lindahl, B.	2					Lecture Notes in Computer Science	2	Chronic Disease	20	Universidade Federal de Santa Catarina	3
		Lineen, E.	2					European Journal of Pharmacology	2	Depression	20	Chinese Academy of Sciences	3
		Lipinski, M.	2					Magnetic Resonance Imaging Clinics of North America	2	Meta analysis	20	Technische Universitat Munchen	3
		Ljunggren, F.	2					Marine and Freshwater Research	2	Statistics	20	UCL Institute of Neurology	3
		London, J.	2					Clinical Journal of Sport Medicine	2	Drug safety	20	University of North Carolina School of Medicine	3
		Longcope, C.	2					Metabolism Clinical and Experimental	2	Combined Modality Therapy	20	Flinders University of South Australia	3
		Magee, L.	2					Meteorologische Zeitschrift	2	Registries	19	University of Toronto Faculty of Medicine	3
		Mahomed, N.N.	2					Microsurgery	2	Electrocardiography	19	University of Virginia	3
		Maini, B.	2					Minerals Engineering	2	Logistic Models	19	University of Delaware	3
		Malka, V.	2					Archives of Neurology	2	Rats, Sprague-Dawley	19	Cerro Tololo Inter American Observatory	3
		Margulies, D.	2					Molecular Psychiatry	2	Antineoplastic Combined Chemotherapy Protocols	19	Centre Hospitalier Universitaire Vaudois	3
		Marsh, J.L.	2					Molecular Reproduction and Development	2	Correlation analysis	19	Lancaster University	3
		Massoth, D.	2					Functional Ecology	2	Cyclophosphamide	19	University of Nottingham, Faculty of Medicine & Health Sciences	3
		Matsumoto, H.	2					Archives of Otolaryngology Head and Neck Surgery	2	Neuropsychological Tests	19	University of Southampton	3
		Matsumoto, M.	2					Neurosurgery	2	Mathematical models	19	University of Tokyo	3
		Undefined	8					Undefined	2	Drug blood level	18	Heinrich Heine Universitat	3
