# Supplementary material for: A surge of p-values between 0.041 and 0.049 in recent decades (but negative results are increasing rapidly too)
Source: PeerJ. 2015 Jan 22;3:e733. doi: 10.7717/peerj.733 (PMC4312079; doi:10.7717/peerj.733)
Supplement: Supplemental Information [file peerj-03-733-s007.zip › Supplementary material/Searches_15_nov_2014/088.csv]

Scopus refine results values
Your query : (ABS("significant tendency"))
Number of results : 1584
YEAR		AUTHOR NAME		SUBJECT AREA		DOCUMENT TYPE		SOURCE TITLE		KEYWORD		AFFILIATION		COUNTRY		SOURCE TYPE		LANGUAGE
2015	1	Zentall, T.R.	6	Agricultural and Biological Sciences	242	Article	1389	Animal Behaviour	12	Article	847	Universidade de Sao Paulo - USP	13	United States	345	Journals	1551	English	1399
2014	44	Jorgensen, T.	4	Arts and Humanities	23	Conference Paper	54	Ugeskrift for Laeger	8	Human	756	University of California, Los Angeles	13	United Kingdom	190	Conference Proceedings	20	German	46
2013	74	Tanaka, T.	4	Biochemistry, Genetics and Molecular Biology	270	Review	51	Astrophysical Journal	7	Male	616	King's College London	12	Germany	120	Book Series	9	Spanish	41
2012	67	Buchet, J.P.	3	Business, Management and Accounting	17	Article in Press	9	Behavioural Processes	7	Female	598	UCL	12	Japan	108	Trade Publications	2	Japanese	18
2011	56	Lafontaine, A.	3	Chemical Engineering	15	Book Chapter	1	Brain Research	7	Adult	504	Lunds Universitet	12	Sweden	66	Books	1	Polish	14
2010	62	Bruaux, P.	3	Chemistry	55	Note	1	Applied Animal Behaviour Science	7	Humans	453	University of Toronto	11	Italy	66	Undefined	1	Portuguese	13
2009	63	Fukushima, S.	3	Computer Science	15	Undefined	79	Journal of Experimental Psychology	7	Priority journal	407	Rigshospitalet	10	Canada	65			Russian	12
2008	62	Furukawa, F.	3	Decision Sciences	13			Journal of Abnormal and Social Psychology	6	Controlled study	372	Universitetet i Oslo	10	Spain	62			French	9
2007	61	Fraser, D.	3	Dentistry	25			Journal of Neurophysiology	6	Major clinical study	272	Karolinska Institutet	9	France	51			Chinese	8
2006	63	Claeys-Thoreau, F.	3	Earth and Planetary Sciences	80			Personality and Individual Differences	6	Aged	248	Aarhus Universitet	9	Denmark	47			Danish	8
2005	53	Kaufman, P.L.	3	Economics, Econometrics and Finance	19			Plos One	6	Middle Aged	226	Uppsala Universitet	8	China	44			Italian	8
2004	70	Johanson, G.	3	Energy	6			Proceedings of the National Academy of Sciences of the United States of America	6	Nonhuman	184	Russian Academy of Sciences	8	Brazil	43			Czech	4
2003	42	Hryniewiecki, T.	3	Engineering	40			Psychopharmacology	6	Adolescent	178	University of Oxford	8	Netherlands	34			Turkish	3
2002	54	Ernstgard, L.	3	Environmental Science	123			Behavioral Ecology and Sociobiology	5	Clinical article	153	Universidade Federal do Rio de Janeiro	7	Poland	33			Bulgarian	2
2001	35	Hayashi, Y.	3	Health Professions	26			European Journal of Pharmacology	5	Animals	144	McGill University	7	Norway	32			Norwegian	2
2000	44	Nishikawa, A.	3	Immunology and Microbiology	69			Journal of the American Chemical Society	5	Animal	125	Cornell University	7	Australia	27			Slovak	2
1999	50	Nkenke, E.	3	Materials Science	27			Scandinavian Journal of Gastroenterology	5	Child	115	Malmo University Hospital	7	Switzerland	26			Dutch	1
1998	42	Pajor, E.A.	3	Mathematics	24			Agricultural and Forest Meteorology	4	Animal experiment	112	UC Davis	7	Austria	20			Finnish	1
1997	41	Panchenko, A.R.	3	Medicine	760			British Poultry Science	4	Middle Age	98	Charles University in Prague	7	Finland	20			Hungarian	1
1996	39	Rawczynska-Englert, I.	3	Multidisciplinary	11			Journal of Experimental Social Psychology	4	Support, Non-U.S. Gov't	93	Karolinska University Hospital	7	Czech Republic	18			Lithuanian	1
1995	41	Rawlings, D.	3	Neuroscience	158			American Journal of Human Genetics	4	Clinical trial	81	Universitetet i Bergen	7	Russian Federation	18
1994	32	Scheithauer, B.W.	3	Nursing	10			European Journal of Clinical Pharmacology	4	Time Factors	73	Universitat de Barcelona	6	Mexico	17
1993	29	Verduyn, G.	3	Pharmacology, Toxicology and Pharmaceutics	77			Annals of Botany	4	Child, Preschool	68	University of Manchester	6	Belgium	15
1992	36	Weary, D.M.	3	Physics and Astronomy	42			Evolution	4	Middle aged	67	The University of British Columbia	6	Israel	14
1991	35	Webster, M.T.	3	Psychology	151			Journal of Molecular Biology	4	Comparative study	67	University of Leeds	6	Turkey	13
1990	30	Whiten, A.	3	Social Sciences	93			Experimental Brain Research	4	Methodology	66	University of Texas at Austin	6	Taiwan	12
1989	23	Zaichick, S.	3	Veterinary	24			Journal of Neurosurgery	4	Retrospective Studies	64	Akademiska Sjukhuset	6	New Zealand	12
1988	20	Zaichick, V.	3	Undefined	17			Journal of Ornithology	4	Rat	62	Goteborgs Universitet	6	South Africa	11
1987	20	Kohler, S.	2					British Journal of Ophthalmology	4	Follow-Up Studies	61	Arhus Universitetshospital	6	South Korea	10
1986	20	Jones, R.B.	2					Psychiatry and Clinical Neurosciences	4	Prospective Studies	60	UC Berkeley	6	Greece	9
1985	24	Enami, T.	2					Insectes Sociaux	4	Aged, 80 and over	60	The University of North Carolina at Chapel Hill	6	Hungary	9
1984	16	Babich, F.R.	2					Physiology and Behavior	4	Normal human	59	University of Edinburgh	6	Chile	8
1983	17	Bubash, S.	2					Developmental Psychology	4	Rats	59	Ludwig-Maximilians-Universitat Munchen	6	Saudi Arabia	8
1982	24	Dominguez, L.J.	2					British Medical Journal	4	Controlled clinical trial	56	Columbia University in the City of New York	6	Argentina	8
1981	23	Baccetti, T.	2					Cortex	4	Follow up	56	Kobenhavns Universitet	6	Portugal	6
1980	14	Haussinger, D.	2					Carcinogenesis	4	Animalia	52	University of Cambridge	6	India	5
1979	16	Dzierzanowska, D.	2					Spine	4	Infant	52	University of Wisconsin Madison	6	Singapore	5
1978	11	Galef, B.G.	2					American Journal of Primatology	3	Age	50	University of Colorado at Boulder	5	Croatia	5
1977	21	Franse, J.J.M.	2					Asian Pacific Journal of Cancer Prevention	3	Age Factors	50	Inserm	5	Thailand	5
1976	11	Grinfelde, I.	2					International Journal of Cardiology	3	Randomized controlled trial	49	Harvard Medical School	5	Slovakia	4
1975	12	Delves, T.	2					Developmental Science	3	Human tissue	49	Yale University	5	Ireland	4
1974	14	Lenski, R.E.	2					Environmental Research	3	Sex Factors	49	Universitat Bonn	5	Iran	4
1973	10	Gjerstad, L.	2					Applied Animal Ethology	3	Unclassified drug	49	CNRS Centre National de la Recherche Scientifique	5	Bulgaria	3
1972	9	Echevarria, J.	2					Canadian Journal of Forest Research	3	Psychological aspect	48	Purdue University	5	Colombia	3
1971	6	Hawker, A.	2					Human Genetics	3	Prognosis	48	Peking University	5	Cuba	3
1970	2	Baecker, M.	2					Hepato Gastroenterology	3	Treatment outcome	48	Imperial College London	5	Germany (Democratic Republic, DDR)	3
1969	2	Gallrein, A.	2					Journal of Applied Psychology	3	Risk Factors	47	University of Aberdeen	5	Lithuania	3
1968	4	Cardenas, G.	2					Journal of Clinical Psychology	3	Treatment Outcome	47	University of Kentucky	5	Malaysia	3
1967	2	Enver, T.	2					Journal of Comparative and Physiological Psychology	3	Physiology	46	Universita degli Studi di Palermo	5	Peru	2
1966	3	Hirose, M.	2					Journal of Educational Psychology	3	Questionnaire	45	University of Liverpool	5	Pakistan	2
1965	6	Erenpreiss, J.	2					European Journal of Neurology	3	Human cell	44	University of St Andrews	5	Egypt	2
1964	6	Hayano, K.	2					International Journal of Climatology	3	Comparative Study	44	Cardiff University	5	Belarus	2
1963	1	Clark, R.D.	2					Chest	3	Support, U.S. Gov't, P.H.S.	44	University of Tokyo	5	Kenya	2
1961	2	Jonsen, J.	2					British Journal of Addiction	3	Young Adult	43	Universitat Wien	5	Nigeria	2
1960	2	Ankum, W.M.	2					Folia Ophthalmologica Japonica	3	Animal model	43	Charite - Universitatsmedizin Berlin	5	Uruguay	2
1959	3	Belotti, E.A.	2					British Journal of Clinical Psychology	3	Sex difference	43	University of Exeter	5	Guinea-Bissau	1
1958	2	Laska, M.	2					Journal of Perinatal Medicine	3	Therapy	41	University of Melbourne	5	Puerto Rico	1
1957	2	Boursier, L.	2					Journal of Personality Assessment	3	Retrospective study	41	University of Ottawa, Canada	5	Romania	1
1956	2	Belvedere, M.	2					American Naturalist	3	Central nervous system	41	University of Minnesota Twin Cities	5	Russia	1
1954	1	Harper, S.L.	2					Landscape Ecology	3	Risk factor	41	Umea universitet	5	Guadeloupe	1
1952	1	Jacobson, A.L.	2					Life Sciences	3	Diagnosis	40	Universidad Nacional Autonoma de Mexico	5	Gambia	1
1950	1	Carraminana, A.	2					American Review of Respiratory Disease	3	Mice	40	Ita-Suomen yliopisto	5	Ecuador	1
1949	1	Carrasco, E.	2					Monthly Notices of the Royal Astronomical Society	3	Animal tissue	40	Universite Libre de Bruxelles	4	Czechoslovakia	1
1948	1	Akinlade, O.	2					Neuropsychologia	3	Pregnancy	39	University of Cape Town	4	Slovenia	1
1938	1	Crea, F.	2					Perceptual and Motor Skills	3	Questionnaires	39	Westfalische Wilhelms-Universitat Munster	4	Cyprus	1
1937	1	Eggli, S.	2					Biochemistry	3	English Abstract	39	Friedrich-Alexander-Universität Erlangen-Nürnberg	4	Bolivia	1
1935	1	Goto, T.	2					Pharmacology Biochemistry and Behavior	3	Mortality	39	Universite Catholique de Louvain	4	Oman	1
		Groudine, M.	2					Biological Trace Element Research	3	Genetics	38	Pennsylvania State University	4	Sri Lanka	1
		Harrison, P.M.	2					Plos Biology	3	Mouse	37	Universidad de Buenos Aires	4	Latvia	1
		Brady, J.W.	2					International Journal of Epidemiology	3	Statistics	36	Ohio State University	4	Kuwait	1
		Jaddoe, V.W.V.	2					Acta Oncologica	3	Prospective study	35	Amtssygehuset i Glostrup	4	Sierra Leone	1
		Jiang, Z.	2					BMC Genomics	3	Blood	34	Johns Hopkins University	4	Panama	1
		Benneker, L.M.	2					Psychological Bulletin	3	Infant, Newborn	33	Mayo Clinic	4	Nicaragua	1
		Lee, J.S.J.	2					Immunology	3	Review	33	University of Pennsylvania	4	United Arab Emirates	1
		Koidis, P.T.	2					Revista De Neurologia	3	Histopathology	33	Northwestern University	4	Philippines	1
		Arbiol, J.	2					Brain	3	Oral drug administration	32	Johann Wolfgang Goethe Universitat Frankfurt am Main	4	Kazakhstan	1
		Hammett, K.R.W.	2					Sex Roles	3	Preschool child	32	Duke University	4	Hong Kong	1
		Alatalo, R.V.	2					Social Networks	3	Aging	31	Guy's Hospital	4	Venezuela	1
		Kuwahara, K.	2					Social Science and Medicine	3	Metabolism	31	Washington University in St. Louis	4	Yugoslavia	1
		Cobb, M.	2					Fresenius Environmental Bulletin	3	Drug efficacy	31	Western University	4	Zambia	1
		Jimenez Moron, D.	2					Therapeutic Drug Monitoring	3	Histology	30	Danmarks Tekniske Universitet	4	Zimbabwe	1
		Cruz-Gonzalez, I.	2					Medicina Clinica	3	Genotype	29	Julius-Maximilians-Universitat Wurzburg	4
		Barbagallo, M.	2					Allergologia Et Immunopathologia	2	United States	29	Norges Teknisk-Naturvitenskapelige Universitet	4
		Knobloch, B.	2					International Journal of Psychophysiology	2	Prevalence	29	Seoul National University	4
		Di Prima, A.	2					Ethology	2	Drug effect	29	Universitssjukhuset i Lund	4
		Garcia, A.M.	2					Genome Informatics International Conference on Genome Informatics	2	Body Weight	29	Hokkaido University	4
		Krayenbuhl, N.	2					Genomics	2	Statistical significance	28	Odense Universitetshospital	4
		Granger, D.N.	2					Behavioral Ecology	2	Cohort Studies	28	Queen's University, Kingston	4
		Ichihara, T.	2					International Urology and Nephrology	2	Learning	27	Syddansk Universitet	4
		Ferger, B.	2					Behaviour	2	Case-Control Studies	27	Boston University	4
		Habr-Gama, A.	2					Deutsche Medizinische Wochenschrift	2	Smoking	26	Universitat Bern	4
		Duane, G.S.	2					Behavioural Brain Research	2	Behavior	26	Texas A and M University	4
		Duarte, C.M.	2					Developmental Medicine and Child Neurology	2	Disease severity	26	New York University	4
		Fontes, C.J.F.	2					Developmental Psychobiology	2	Pathology	26	Universita degli Studi di Firenze	4
		Barquinero, J.F.	2					American Journal of Psychiatry	2	Incidence	26	Washington University in St. Louis, School of Medicine	4
		Berglund, J.	2					Diabetes Care	2	Animal cell	25	Universidad Autonoma de Barcelona	4
		Hack, M.	2					Chromosome Research	2	Placebo	25	University of California, San Francisco	4
		Hood, B.M.	2					Diabetologia	2	Clinical feature	25	Universitat zu Koln	4
		Krumina, A.	2					Biochimica Et Biophysica Acta Proteins and Proteomics	2	Molecular Sequence Data	25	Medizinische Hochschule Hannover MHH	4
		Barrios, L.	2					Diabetologia Doswiadczalna I Kliniczna	2	Diet	24	Wakayama Medical University	4
		Korthuis, R.J.	2					European Journal of Biochemistry	2	Pathophysiology	24	Osaka University	4
		Hofman, A.	2					Digestive Diseases	2	Disease course	24	Shanghai Jiaotong University	4
		Bars, J.	2					Biological Conservation	2	Statistical analysis	24	University of Sydney	4
		Kosak, S.T.	2					International Journal of Clinical and Experimental Pathology	2	Depression	23	Rikshospitalet-Radiumhospitalet HF	4
		Elber, R.	2					Animal Conservation	2	Newborn	23	Stony Brook University State University of New York	4
		De Visser, A.	2					Animal Science	2	Human experiment	23	Universidad Complutense de Madrid	4
		Askins, R.A.	2					Biology Letters	2	Epidemiology	23	National Oceanic and Atmospheric Administration	4
		Christensen, K.	2					Biopolymers	2	Denmark	22	Niigata University School of Medicine	4
		Exadaktylos, A.K.	2					Investigative Ophthalmology and Visual Science	2	Risk assessment	22	Alma Mater Studiorum Universita di Bologna	4
		Christiansen, L.	2					Clinica Chimica Acta	2	Nucleotide sequence	22	Universidade Estadual de Campinas	4
		Hedner, T.	2					European Journal of Epidemiology	2	Double-Blind Method	22	Massachusetts General Hospital	4
		Ichinose, M.	2					FEBS Journal	2	Memory	22	Universidade Federal de Minas Gerais	4
		Hajenius, P.J.	2					International Journal of Obesity	2	Cohort analysis	22	Universita degli Studi di Milano	4
		Kennard, O.	2					Bone Marrow Transplantation	2	Severity of Illness Index	22	University of California, San Diego	4
		Alworth, S.V.	2					Clinical Cancer Research	2	Evolution, Molecular	22	McMaster University	4
		Li, F.	2					British Journal of Psychology	2	Cognition	22	Erasmus University Medical Center	4
		Iregren, A.	2					HNO	2	Europe	22	National Taiwan University Hospital	4
		Kramer, D.L.	2					Brain Research Bulletin	2	School child	21	University of Illinois at Urbana-Champaign	3
		Linde, A.	2					Clinical Neurology and Neurosurgery	2	Behavior, Animal	21	Humboldt-Universitat zu Berlin	3
		Lips, H.M.	2					European Journal of Immunology	2	Time	21	Academic Medical Centre, University of Amsterdam	3
		Loubier, E.	2					Brazilian Journal of Medical and Biological Research	2	Animal behavior	21	Universite Pierre et Marie Curie	3
		Magistretti, J.	2					Clinical and Experimental Allergy	2	Dose-Response Relationship, Drug	21	University of Glasgow	3
		Mason, P.E.	2					AIDS Care Psychological and Socio Medical Aspects of AIDS HIV	2	Gene frequency	20	Helsingin Yliopisto	3
		Matsubara, H.	2					Aquaculture	2	Task performance	20	Fred Hutchinson Cancer Research Center	3
		McGuire, J.	2					Journal of Chemical Physics	2	Conference paper	20	Wageningen University and Research Centre	3
		McManus, I.C.	2					Journal of Climate	2	Eurasia	20	Mendelova univerzita v Brne	3
		McNamara, J.A.	2					Journal of Clinical Endocrinology and Metabolism	2	Aves	20	Frederiksberg Hospital	3
		Menovsky, A.A.	2					Journal of Clinical Microbiology	2	Brain	20	National Institute of Public Health Japan	3
		Mihalik, M.	2					Human Immunology	2	Etiology	19	Tohoku University	3
		Miller, S.	2					Journal of Comparative Neurology	2	Phenotype	19	University of Vermont	3
		Mol, F.	2					Journal of Comparative Physiology □ A	2	Immunohistochemistry	19	University of Adelaide	3
		Moll, H.A.	2					Archives Des Maladies Du Coeur Et Des Vaisseaux	2	Disease association	19	University of Manitoba	3
		Morita, S.	2					Journal of Counseling Psychology	2	Case report	19	Evolutionary Biology Centre	3
		Murray, B.G.	2					Journal of Dermatology	2	Japan	19	Rijksuniversiteit Groningen	3
		Nakai, K.	2					Journal of Ecology	2	Survival	19	Goldsmiths College	3
		Nakamura, S.	2					Archives of Disease in Childhood	2	Protein expression	19	Connecticut College	3
		Nakao, A.	2					Journal of Experimental Marine Biology and Ecology	2	Accuracy	18	Medizinische Universitat Wien	3
		Narins, P.M.	2					Acta Geneticae Medicae Et Gemellologiae	2	Molecular evolution	18	Technische Universitat Berlin	3
		Neukam, F.W.	2					Acta Horticulturae	2	Reproducibility of Results	18	Nagasaki University	3
		Newman, H.N.	2					Journal of Glaucoma	2	Body weight	18	Amtssygehuset i Gentofte	3
		Nicholls, P.	2					Journal of Hypertension	2	Analysis of Variance	18	Copenhagen University Hospital	3
		Nigoche-Netro, A.	2					Journal of Insect Behavior	2	Decision making	18	University of York	3
		Duret, L.	2					British Journal of Criminology	2	Genetic variability	18	Rheinisch-Westfalische Technische Hochschule Aachen	3
		Horny, H.P.	2					Journal of Neural Transmission General Section	2	Reaction Time	18	National University of Singapore	3
		Ogata, A.	2					Archives of Oral Biology	2	Spain	17	Universitat Tubingen	3
		Okruszek, A.	2					Journal of Neuroscience	2	Regression analysis	17	Osaka City University Medical School	3
		Orford, J.	2					Journal of Affective Disorders	2	Case control study	17	Carleton University	3
		Bauer, S.	2					Food and Chemical Toxicology	2	Blood pressure	17	Universidade Federal de Santa Catarina	3
		Palmer, S.	2					Acta Neurochirurgica	2	Hypertension	17	University of Maryland	3
		Amitsuka, H.	2					Journal of Periodontology	2	Health survey	17	University of Bristol	3
		Pelnena, I.	2					Foot and Ankle Surgery	2	Radioisotope	17	Uniwersytet Jagiellonski w Krakowie	3
		Petrie, M.	2					Journal of Personality and Social Psychology	2	Theoretical study	17	Universiteit van Pretoria	3
		Phillips, O.L.	2					Journal of Physical Chemistry B	2	Prediction	17	Taipei Medical University	3
		Pisinger, C.	2					Journal of Physiology	2	Chemistry	17	Universita degli Studi di Bari	3
		Pliss, L.	2					Journal of Psychosomatic Research	2	Attention	17	University of Iowa	3
		Plowright, C.M.S.	2					Journal of Socio Economics	2	Glucose	16	National Institute of Advanced Industrial Science and Technology	3
		Pronina, N.	2					Journal of Verbal Learning and Verbal Behavior	2	Proteins	16	University of Southampton	3
		Puzuka, A.	2					Journal of Virology	2	Correlation analysis	16	Rollins School of Public Health	3
		Raat, H.	2					Journal of Zoology	2	Inflammation	16	Roslin Institute	3
		Undefined	1					Undefined	1	Alleles	16	Semmelweis University, Faculty of Medicine	3
