# Supplementary material for: A surge of p-values between 0.041 and 0.049 in recent decades (but negative results are increasing rapidly too)
Source: PeerJ. 2015 Jan 22;3:e733. doi: 10.7717/peerj.733 (PMC4312079; doi:10.7717/peerj.733)
Supplement: Supplemental Information [file peerj-03-733-s007.zip › Supplementary material/Searches_15_nov_2014/089.csv]

Scopus refine results values
Your query : (ABS("a little significant"))
Number of results : 914
YEAR		AUTHOR NAME		SUBJECT AREA		DOCUMENT TYPE		SOURCE TITLE		KEYWORD		AFFILIATION		COUNTRY		SOURCE TYPE		LANGUAGE
2014	44	Enokido, T.	5	Agricultural and Biological Sciences	84	Article	752	Astronomy and Astrophysics	6	Article	358	Consiglio Nazionale delle Ricerche	9	United States	253	Journals	835	English	833
2013	51	Takizawa, M.	5	Arts and Humanities	10	Conference Paper	81	Journal of Applied Physics	4	Human	270	University of Edinburgh	9	United Kingdom	100	Conference Proceedings	53	German	18
2012	46	Fang, C.H.	3	Biochemistry, Genetics and Molecular Biology	132	Review	26	Journal of Biological Chemistry	4	Female	198	Kyoto University	8	Japan	60	Book Series	16	Chinese	11
2011	37	Li, J.J.	3	Business, Management and Accounting	19	Article in Press	9	Astrophysical Journal	4	Priority journal	197	University of Cambridge	8	China	58	Books	5	French	11
2010	51	Wieczorkiewicz, M.A.	3	Chemical Engineering	45	Book Chapter	2	Biochemistry	4	Male	191	Stanford University	7	Germany	57	Trade Publications	5	Russian	7
2009	34	Lai, B.	2	Chemistry	66	Book	1	Journal of the American Chemical Society	4	Humans	174	University of Queensland	7	Canada	46			Italian	6
2008	42	Bateup, B.O.	2	Computer Science	17	Note	1	South African Journal of Science	4	Controlled study	164	Pennsylvania State University	6	Italy	43			Japanese	5
2007	43	Coy, D.H.	2	Decision Sciences	12	Short Survey	1	Geological Society Special Publication	3	Adult	153	University of Manchester	6	France	39			Portuguese	5
2006	29	Armstrong-Altrin, J.S.	2	Dentistry	9	Undefined	41	IEEE Transactions on Communications	3	Nonhuman	107	CNRS Centre National de la Recherche Scientifique	6	Australia	37			Spanish	4
2005	35	Chen, C.S.	2	Earth and Planetary Sciences	100			FASEB Journal	3	Major clinical study	92	King's College London	6	India	23			Czech	3
2004	29	Gusella, J.F.	2	Economics, Econometrics and Finance	19			Journal of Physics D Applied Physics	3	Aged	83	University of Toronto	6	Taiwan	21			Polish	3
2003	21	Liu, D.	2	Energy	23			Atmospheric Chemistry and Physics	3	Animals	82	Massachusetts Institute of Technology	6	Netherlands	17			Romanian	2
2002	31	Bertoni, M.I.	2	Engineering	113			Journal of Endocrinology	3	Middle Aged	74	University of Wisconsin Madison	6	Switzerland	16			Croatian	1
2001	28	Hofmann, M.	2	Environmental Science	83			Journal of Immunology	3	Animal	58	University of Sheffield	5	Spain	16			Danish	1
2000	31	Christodoulides, C.E.	2	Health Professions	12			Journal of Physical Chemistry	3	Clinical article	55	Tokyo Denki University	5	South Africa	15			Dutch	1
1999	27	Kim, J.S.	2	Immunology and Microbiology	45			Laryngoscope	3	Adolescent	51	Ohio State University	5	Russian Federation	14			Greek	1
1998	28	Hardy, M.C.	2	Materials Science	86			Water Resources Research	3	Animal experiment	51	Rissho University	5	Czech Republic	14			Hungarian	1
1997	31	Gotto, A.M.	2	Mathematics	11			Plos One	3	Unclassified drug	44	Seoul National University	5	Brazil	13			Lithuanian	1
1996	23	Bhattacharya, P.	2	Medicine	311			Surface and Coatings Technology	3	Support, Non-U.S. Gov't	38	VA Medical Center	5	Denmark	12			Slovak	1
1995	18	Gaubatz, J.	2	Multidisciplinary	3			Deep Sea Research Part II Topical Studies in Oceanography	2	Middle Age	37	University of Sydney	5	Poland	12
1994	18	Dahlberg, K.A.	2	Neuroscience	46			American Journal of Surgery	2	Metabolism	35	University Michigan Ann Arbor	5	Israel	12
1993	18	Chen, S.C.	2	Nursing	4			Acta Neurologica Scandinavica	2	Child	34	Argonne National Laboratory	5	Belgium	11
1992	11	Evans, A.	2	Pharmacology, Toxicology and Pharmaceutics	37			Journal of Agricultural and Food Chemistry	2	Rats	34	Massachusetts General Hospital	5	Greece	10
1991	22	Kotur, L.	2	Physics and Astronomy	76			Breast Cancer Research and Treatment	2	Rat	34	Freie Universitat Berlin	5	Finland	9
1990	10	Iqbal, N.	2	Psychology	21			Acta Orthopaedica	2	Human cell	34	Universite Pierre et Marie Curie	4	Malaysia	9
1989	15	Buonassisi, T.	2	Social Sciences	42			British Journal of Dermatology	2	Methodology	32	University of Glasgow	4	South Korea	9
1988	14	Dekkers, H.F.W.	2	Veterinary	7			ASTM Special Technical Publication	2	Animal tissue	31	Harvard Medical School	4	Sweden	8
1987	7	Hahn, G.	2	Undefined	10			Annals of Hematology	2	Physiology	30	Helsingin Yliopisto	4	Mexico	7
1986	5	Glavicic, M.G.	2					Astrophysical Journal Letters	2	Time Factors	26	UC Irvine	4	Ireland	7
1985	11	Cingolani, R.	2					Geomorphology	2	Therapy	26	Universitat Bonn	4	Iran	7
1984	11	Dang, X.	2					Atmospheric Environment	2	Drug effect	26	Universidade de Sao Paulo - USP	4	Hungary	7
1983	9	Legal, S.	2					Journal of Chemical Physics	2	Animal cell	25	Kyushu University	4	Chile	6
1982	8	Haines, J.L.	2					Free Radical Biology and Medicine	2	Clinical trial	24	Indian Institute of Science	4	Turkey	6
1981	8	Cornagliotti, E.	2					IEEE Journal of Selected Topics in Applied Earth Observations and Remote Sensing	2	Mice	23	University of Washington Seattle	4	Austria	6
1980	11	Kasper-Zubillaga, J.J.	2					Bulletin of Experimental Biology and Medicine	2	Normal human	22	Chinese Academy of Sciences	4	Egypt	5
1979	8	Cacialli, F.	2					International Journal of Impact Engineering	2	Mouse	22	Monash University	4	Romania	5
1978	3	Diehm, C.	2					Infection and Immunity	2	Kinetics	22	Universiteit van Pretoria	4	Norway	5
1977	3	Fenning, D.P.	2					Applied Mechanics and Materials	2	Animal model	21	University of Strathclyde	4	Croatia	5
1976	6	Engelmann, U.	2					Aviation Space and Environmental Medicine	2	Aged, 80 and over	21	Tsinghua University	4	New Zealand	5
1975	8	Blaszczynski, A.	2					Environmental Research	2	Computer simulation	21	University of Oxford	4	Hong Kong	5
1974	9	Garcia, O.	2					Conference Record of the IEEE Photovoltaic Specialists Conference	2	United States	21	University of California, Los Angeles	4	Russia	4
1973	10	Guevara, J.	2					Allergy European Journal of Allergy and Clinical Immunology	2	Human tissue	21	Columbia University in the City of New York	4	Thailand	4
1972	3	Hake, R.	2					Environmental Science and Pollution Research	2	Review	20	University of Bath	4	Saudi Arabia	4
1971	1	Gigli, G.	2					Archives of Biochemistry and Biophysics	2	Comparative Study	19	Universite Laval	4	Slovakia	4
1970	1	Cola, A.	2					Indian Heart Journal	2	Comparative study	19	University of Illinois at Urbana-Champaign	3	Nigeria	3
1966	1	Chien, R.D.	2					Corrosion	2	Middle aged	18	Loughborough University	3	Argentina	3
1965	2	Mayne, J.M.	2					Experimental Hematology	2	Child, Preschool	18	Academic Medical Centre, University of Amsterdam	3	Portugal	3
1962	1	Mechtersheimer, U.	2					Journal of Clinical Investigation	2	Liver	18	Baylor College of Medicine	3	Indonesia	3
1960	1	Micard, G.	2					Circulation	2	Risk factor	18	Universitatsklinikum Heidelberg	3	Singapore	3
		Nadella, P.C.	2					Journal of Environmental Science and Health Part A Toxic Hazardous Substances and Environmental Engineering	2	Prospective Studies	18	University of G. d'Annunzio Chieti and Pescara	3	Colombia	1
		Newman, B.K.	2					American Journal of Medicine	2	Prognosis	18	Max Planck Institute for Chemistry Otto Hahn Institute	3	Cuba	1
		Nikov, S.	2					Journal of Materials Science	2	Animalia	18	Mayo Clinic	3	Slovenia	1
		Preuss, M.	2					Journal of Materials in Civil Engineering	2	Diagnosis	18	University of Pennsylvania	3	Central African Republic	1
		Qian, K.	2					Journal of Nuclear Materials	2	China	17	Conseil national de recherches Canada	3	Ethiopia	1
		Ramanathan, R.	2					International Journal of Offender Therapy and Comparative Criminology	2	English Abstract	17	The University of British Columbia	3	Latvia	1
		Rolph, J.	2					Environmental Science and Technology	2	Enzyme activity	17	University of KwaZulu-Natal	3	Sri Lanka	1
		Schwank, J.W.	2					Journal of Structural Geology	2	Mathematical models	17	United States Geological Survey	3	Germany (Democratic Republic, DDR)	1
		Shapiro, C.L.	2					Journal of Theoretical Biology	2	Controlled clinical trial	16	Universitat Zurich	3	Ghana	1
		Slanina, Z.	2					Journal of Urology	2	Follow-Up Studies	16	University of Hawaii at Manoa	3	Algeria	1
		Sparrow, J.T.	2					ACS Symposium Series	2	Pregnancy	16	University of Nottingham	3	Tanzania	1
		Tadd, A.R.	2					Journal of the Meteorological Society of Japan	2	Protein expression	16	University of Aberdeen	3	Iceland	1
		Li, S.	2					American Journal of Obstetrics and Gynecology	2	Chemistry	16	Charles University in Prague	3	Tunisia	1
		Tanzi, R.E.	2					Macromolecular Symposia	2	Genetics	16	Universitat Heidelberg	3	Libyan Arab Jamahiriya	1
		Thiele, J.	2					Macromolecules	2	Heart	15	Universita degli Studi di Napoli Federico II	3	Ukraine	1
		Valentinova, N.V.	2					Molecular Immunology	2	Risk Factors	15	National Tsing Hua University	3	United Arab Emirates	1
		Vorreuther, R.	2					Monthly Notices of the Royal Astronomical Society	2	Molecular Sequence Data	15	Technische Universitat Munchen	3	Lithuania	1
		Warner, J.J.	2					Geochimica Et Cosmochimica Acta	2	Sex Factors	15	University of Maryland	3	Burkina Faso	1
		Westrich, T.A.	2					Nuclear Instruments and Methods	2	Age Factors	14	Texas A and M University	3	Uruguay	1
		Coletti, G.	2					Omega	2	Morphology	14	Indiana University	3	Yugoslavia	1
		Williams, J.S.	2					Peptides	2	Conference paper	14	Cleveland Clinic Foundation	3
		Wilson, J.	2					Phytotherapy Research	2	Bacteria (microorganisms)	14	Russian Academy of Sciences	3
		Yang, C.Y.	2					International Journal of Pharmaceutics	2	Blood Pressure	14	Medizinische Hochschule Hannover MHH	3
		Yeragani, V.K.	2					Polymer	2	Disease association	14	Osaka University	3
		Zhang, W.	2					Proceedings of the National Academy of Sciences of the United States of America	2	Disease severity	14	Katholieke Universiteit Leuven	3
		Zhu, W.	2					Psychiatry Research	2	Sex difference	13	University of Tokyo	3
		Zuschlag, A.	2					Radiation Protection Dosimetry	2	Correlation analysis	13	University of Utah	3
		Afendaki, S.	1					Salud Mental	2	Randomized controlled trial	13	Universitat Konstanz	3
		Ageta, Y.	1					Neuroscience Letters	2	Young Adult	13	University of Melbourne	3
		Agutter, P.S.	1					South African Journal of Business Management	2	Infant	13	Alma Mater Studiorum Universita di Bologna	3
		Ahamed Ibrahim, S.	1					10aiche 2010 Aiche Annual Meeting Conference Proceedings	2	Follow up	13	Universita di Pisa	3
		Ahmad, S.	1					Spine	2	In vitro study	12	University of Chicago	3
		Ahmed, A.R.	1					Steel Research	2	Questionnaires	12	University of Southern California	3
		Ahmed, B.	1					European Journal of Endocrinology	2	Radioisotope	12	University of Minnesota Twin Cities	3
		Ahmed, M.I.	1					Synthetic Metals	2	Human experiment	12	University of California, San Diego	3
		Ahn, K.H.	1					Thorax	2	Aging	12	Michigan State University	3
		Ahouanto, F.	1					Toxicology and Applied Pharmacology	2	Calcium	12	McMaster University	3
		Aitken, M.J.	1					Transplantation	2	Body weight	12	Universita degli Studi di Roma La Sapienza	3
		Akahoshi, A.	1					Virology	2	Retrospective Studies	12	Universidad Nacional Autonoma de Mexico	3
		Akanji, A.O.	1					Science of the Total Environment	2	Body Weight	12	Technische Universiteit Eindhoven	3
		Akasaki, K.	1					American Journal of Human Genetics	1	Treatment outcome	12	Nanjing University	3
		Akcali, E.	1					American Journal of Hypertension	1	Psychological aspect	11	Chinese Academy of Medical Sciences	3
		Akimaru, H.	1					American Journal of Infection Control	1	Cell Line	11	Institute of Psychiatry and Neurology, Warszawa	3
		Akinci, A.	1					American Journal of Neuroradiology	1	Insulin	11	Ita-Suomen yliopisto	3
		Akiyama, S.	1					American Journal of Orthodontics	1	Heart Rate	11	Universidad de Buenos Aires	2
		Aksu, S.	1					American Journal of Orthodontics and Dentofacial Orthopedics	1	Mutation	11	Universiteit Stellenbosch	2
		Al-Faris, E.A.	1					American Journal of Physiology Regulatory Integrative and Comparative Physiology	1	Pathophysiology	11	Universitat de Barcelona	2
		Alain, J.	1					American Journal of Psychiatry	1	Oxygen	11	Prince of Wales Hospital	2
		Alberti, K.G.M.M.	1					American Journal of Surgical Pathology	1	Histology	11	Instituto Nacional de Psiquiatria Ramon de la Fuente	2
		Alcock, C.	1					American Mineralogist	1	Blood	11	USDA Agricultural Research Service, Washington DC	2
		Alcorta, E.	1					Angewandte Makromolekulare Chemie	1	Support, U.S. Gov't, P.H.S.	11	The Royal Institute of Technology KTH	2
		Alex, P.	1					Angiology	1	Hypertension	11	Ohio State University Comprehensive Cancer Center	2
		Alexopoulou, E.	1					Annals of Biomedical Engineering	1	Statistics	11	Ehime University	2
		Alfano, B.	1					Annals of Botany	1	Questionnaire	11	Bar-Ilan University	2
		Alfieri, R.	1					Annals of Clinical Psychiatry	1	Blood and hemopoietic system	11	Rolls-Royce plc	2
		Ali, J.	1					Annals of Nuclear Energy	1	Immunohistochemistry	11	University College Dublin	2
		Allan, J.R.	1					Annals of Pharmacotherapy	1	Body mass	11	Rolls Royce Corporation	2
		Alley, M.T.	1					Annals of Regional Science	1	Eurasia	11	Johns Hopkins University	2
		Allsman, R.A.	1					Annals of Thoracic Surgery	1	Cholesterol	11	National Heart, Lung, and Blood Institute	2
		Almuaibed, A.M.	1					Annals of the New York Academy of Sciences	1	Age	11	University of Auckland	2
		Alobaidi, I.	1					Anthropologischer Anzeiger Bericht Uber Die Biologisch Anthropologische Literatur	1	Time	11	University of Minnesota System	2
		Alonso, F.	1					Anticancer Research	1	Risk assessment	11	University of Pardubice	2
		Aloy, M.A.	1					Antimicrobial Agents and Chemotherapy	1	Signal transduction	10	Los Alamos National Laboratory	2
		Alteras, I.	1					Antiviral Chemistry and Chemotherapy	1	Copper	10	Newcastle University, United Kingdom	2
		Alvares, L.N.	1					Applied Energy	1	North America	10	Cornell University	2
		Alves, D.R.	1					Applied Geochemistry	1	Prospective study	10	Sandia National Laboratories, New Mexico	2
		Alves, D.R.	1					Applied Intelligence	1	Asia	10	Hebrew University of Jerusalem	2
		Amati, L.	1					Applied Microbiology and Biotechnology	1	Apoptosis	10	Tohoku University	2
		Ambrosone, C.	1					Applied Optics	1	Sensitivity and Specificity	10	Hong Kong University of Science and Technology	2
		Amelung, F.	1					Applied Physics Letters	1	Dose response	10	University of Arizona	2
		Amin, S.	1					Archives Des Maladies Du Coeur Et Des Vaisseaux	1	Magnetic Resonance Imaging	10	Cairo University	2
		Ammar, H.H.	1					Archives of Internal Medicine	1	Catalysis	10	Royal Melbourne Institute of Technology University	2
		Anagnostou, D.	1					Archives of Medical Science	1	Treatment Outcome	10	Danmarks Tekniske Universitet	2
		Anarat, A.	1					Archives of Neurology	1	Iron	10	Universidad de Chile	2
		Anastasatu, C.	1					Archives of the Balkan Medical Union	1	Newborn	10	Mahidol University	2
		Anderer, P.	1					Archivio Di Storia Della Cultura	1	Models, Biological	10	National Cancer Institute	2
		Andernach, H.	1					Archivos Del Instituto De Cardiologia De Mexico	1	Infant, Newborn	10	UC Davis	2
		Anderson, D.E.	1					Arguing about War	1	Amino Acid Sequence	10	University of Texas M. D. Anderson Cancer Center	2
		Anderson, R.L.	1					Arquivos De Neuro Psiquiatria	1	Glucose	10	University of Saskatchewan	2
		Anderson, W.F.	1					Arteriosclerosis Thrombosis and Vascular Biology	1	Prevalence	10	Aristoteleion Panepistimion Thessalonikis	2
		Andersson, R.	1					Arthritis and Rheumatism	1	Temperature	10	Institute of Atmospheric Physics Chinese Academy of Sciences	2
		Andreae, M.O.	1					Artificial Organs	1	Brain	10	Rheinisch-Westfalische Technische Hochschule Aachen	2
		Andrews, J.B.	1					Asia Pacific Journal of Chemical Engineering	1	Microbiology	10	National University of Singapore	2
		Andrianopoulos, A.	1					Asia Pacific Population Journal United Nations	1	Case-Control Studies	9	University of Sussex	2
		Antalffy, B.A.	1					Asian Pacific Journal of Tropical Medicine	1	Nucleotide sequence	9	Universita degli Studi di Palermo	2
		Aparicio, A.	1					Asian Social Science	1	Simulation	9	Nankai University	2
		Apolinario, E.R.	1					Asphalt Pavements Proceedings of the International Conference on Asphalt Pavements Isap 2014	1	Mortality	9	University of South Carolina	2
		Apter, A.	1					Astronomical Journal	1	Dose-Response Relationship, Drug	9	Washington State University Pullman	2
		Aranda, J.	1					Atherosclerosis	1	Diffusion	9	Tamkang University	2
		Araujo, F.V.	1					Atmospheric Research	1	Cardiovascular system	9	University of Bristol	2
		Aravind, L.	1					Atomization and Sprays	1	Scanning electron microscopy	9	University of Liverpool	2
		Aravindan, S.	1					Australian Journal of Education	1	Exercise	9	Harvard-Smithsonian Center for Astrophysics	2
		Arens, M.F.	1					Australian Journal of Physics	1	Classification	9	Universiti Teknologi Malaysia	2
		Arima, K.	1					Australian Journal of Psychology	1	Adsorption	9	Barts and The London Queen Mary's School of Medicine and Dentistry	2
		Armstrong, D.D.	1					Australian Journal of Soil Research	1	Zinc	9	New York University	2
		Armstrong, R.W.	1					Australian Journal of Structural Engineering	1	Immunoglobulin G	9	Energy research Centre of the Netherlands - ECN	2
		Arnot, T.C.	1					Avian Diseases	1	Respiratory system	9	Karl-Franzens-Universitat Graz	2
		Arnous, A.	1					BMC Cancer	1	Theoretical study	9	Roswell Park Cancer Institute	2
		Artsis, M.I.	1					BMC Microbiology	1	Bacteria	9	Universita degli Studi di Bari	2
		Arun Kumar, P.A.	1					Basic Research in Cardiology	1	Prediction	8	University of Tehran	2
		Aryeli, J.	1					Bba Biomembranes	1	Binding Sites	8	National Institute of Standards and Technology	2
		Asami, R.	1					Biochemical Journal	1	Nuclear magnetic resonance imaging	8	LungHwa University of Science and Technology	2
		Asano, S.	1					Biological and Pharmaceutical Bulletin	1	Canada	8	Medical University of South Carolina	2
		Ashok Kumar, B.S.	1					Biology and Fertility of Soils	1	Histopathology	8	University of California, San Francisco	2
		Asres, K.	1					Biomedical Science	1	Depression	8	Cardiff University	2
		Assicot, P.	1					Biomedicine and Pharmacotherapy	1	Cells, Cultured	8	Universitat zu Koln	2
		Atchison, D.J.	1					Biophysical Journal	1	India	8	Universita del Salento	2
		Attie, F.	1					Bioresources	1	Inflammation	8	Czech University of Life Sciences Prague	2
		Atukeren, P.	1					Biotechnology Progress	1	Biological Markers	8	South China University of Technology	2
		Augugliaro, V.	1					Blood	1	DNA	8	National Institute of Water and Atmospheric Research, New Zealand	2
		Undefined	1					Undefined	3	Central nervous system	8	Universitat fur Bodenkultur Wien	2
