# Supplementary material for: A surge of p-values between 0.041 and 0.049 in recent decades (but negative results are increasing rapidly too)
Source: PeerJ. 2015 Jan 22;3:e733. doi: 10.7717/peerj.733 (PMC4312079; doi:10.7717/peerj.733)
Supplement: Supplemental Information [file peerj-03-733-s007.zip › Supplementary material/Searches_15_nov_2014/090.csv]

Scopus refine results values
Your query : (ABS("not insignificant"))
Number of results : 787
YEAR		AUTHOR NAME		SUBJECT AREA		DOCUMENT TYPE		SOURCE TITLE		KEYWORD		AFFILIATION		COUNTRY		SOURCE TYPE		LANGUAGE
2014	36	Chen, X.	3	Agricultural and Biological Sciences	26	Article	520	Journal of Urology	6	Human	330	Mayo Clinic	6	United States	287	Journals	694	English	665
2013	49	Antony, M.P.	3	Arts and Humanities	32	Review	108	Diseases of the Colon and Rectum	4	Article	253	VA Medical Center	6	United Kingdom	87	Conference Proceedings	63	French	41
2012	66	Gosselink, M.P.	3	Biochemistry, Genetics and Molecular Biology	49	Conference Paper	87	Journal of Neurosurgery	4	Humans	228	University of Cape Town	5	Germany	49	Trade Publications	12	German	36
2011	49	Ravi, J.	3	Business, Management and Accounting	7	Book Chapter	8	Neurosurgery	4	Female	176	Northwestern University	5	France	46	Books	10	Spanish	15
2010	39	Srinivasan, T.G.	3	Chemical Engineering	30	Article in Press	5	Deutsche Medizinische Wochenschrift	3	Male	175	Klinikum und Fachbereich Medizin Johann Wolfgang Goethe-Universitat Frankfurt am Main	5	Canada	38	Book Series	8	Italian	5
2009	47	Vasudeva Rao, P.R.	3	Chemistry	34	Short Survey	4	Annals of Thoracic Surgery	3	Priority journal	148	Stanford University	5	Australia	37			Chinese	3
2008	43	Venkatesan, K.A.	3	Computer Science	22	Editorial	2	Journal of Chemical Physics	3	Adult	141	UC Davis	5	Italy	25			Czech	3
2007	30	Lambeck, K.	2	Decision Sciences	1	Business Article	1	International Journal of Radiation Oncology Biology Physics	3	Aged	96	University of Illinois at Urbana-Champaign	4	India	20			Dutch	3
2006	32	Cotton, J.S.	2	Dentistry	8	Note	1	American Journal of Roentgenology	3	Review	86	Pennsylvania State University	4	Japan	17			Polish	2
2005	37	Gorenstein, P.	2	Earth and Planetary Sciences	69	Undefined	51	Journal of Spacecraft and Rockets	3	Major clinical study	80	The University of British Columbia	4	Spain	17			Portuguese	2
2004	18	Gothie, M.	2	Economics, Econometrics and Finance	18			SAE Technical Papers	3	Middle Aged	77	University of Leeds	4	China	16			Finnish	1
2003	19	Dawson, T.J.	2	Energy	22			Plos One	3	Controlled study	58	University of Washington Seattle	4	Sweden	13			Japanese	1
2002	25	Federico, G.	2	Engineering	131			Proceedings of SPIE the International Society for Optical Engineering	3	Adolescent	57	University of Toronto	4	Netherlands	12			Norwegian	1
2001	19	Hamm, J.M.	2	Environmental Science	44			Social Science and Medicine	3	Retrospective Studies	54	Helsinki University Central Hospital	4	Denmark	11			Romanian	1
2000	16	L'Ecuyer, T.S.	2	Health Professions	17			IEICE Transactions on Communications	2	Follow up	48	Cleveland Clinic Foundation	4	Finland	10			Russian	1
1999	14	Denham, W.	2	Immunology and Microbiology	8			Astrophysical Journal	2	Clinical article	46	University of California, San Francisco	4	Switzerland	9			Slovene	1
1998	13	Knox, L.	2	Materials Science	28			Disease A Month	2	Treatment Outcome	45	University of Melbourne	4	South Africa	9
1997	14	Barrera, E.	2	Mathematics	10			Atmospheric Chemistry and Physics	2	Treatment outcome	42	University of New South Wales UNSW Australia	4	Brazil	8
1996	19	Herman, P.	2	Medicine	357			Gastroenterologia Y Hepatologia	2	Child	41	University of Chicago	4	New Zealand	7
1995	13	Hess, O.	2	Multidisciplinary	2			Circulation	2	United States	39	Aarhus Universitet	4	Austria	6
1994	12	Daecke, W.	2	Neuroscience	15			American Journal of Obstetrics and Gynecology	2	Retrospective study	37	University of California, San Diego	4	Hungary	6
1993	12	Kamand, A.	2	Nursing	12			Heart	2	Aged, 80 and over	37	Erasmus University Medical Center	4	Czech Republic	5
1992	7	Irretier, O.	2	Pharmacology, Toxicology and Pharmaceutics	14			Boundary Layer Meteorology	2	Methodology	36	University Hospital of Wales	3	Norway	5
1991	12	Etame, A.B.	2	Physics and Astronomy	69			International Journal of Marine and Coastal Law	2	Computer assisted tomography	31	The Johns Hopkins School of Medicine	3	Poland	4
1990	13	Ching, C.Y.	2	Psychology	9			Coloproctology	2	Middle aged	30	Johns Hopkins Hospital	3	Ireland	4
1989	9	La Marca, F.	2	Social Sciences	81			British Journal of Radiology	2	Follow-Up Studies	30	McGill University	3	Israel	4
1988	10	Ewing, D.	2	Veterinary	1			International Astronautical Federation 59th International Astronautical Congress 2008 Iac 2008	2	Risk assessment	30	Indira Gandhi Centre for Atomic Research	3	Portugal	3
1987	9	Ellenbogen, K.A.	2	Undefined	9			Archives Des Maladies Du Coeur Et Des Vaisseaux	2	Clinical trial	28	University of Manchester	3	Malaysia	3
1986	6	Eynon, A.	2					Clinical Chemistry	2	Case report	25	North Carolina State University	3	Belgium	3
1985	11	Leung, D.	2					Bulletin De Liaison Des Laboratoires Des Ponts Et Chaussees	2	Postoperative Complications	24	David Geffen School of Medicine at UCLA	3	Greece	3
1984	4	Longman, R.W.	2					Journal of Atmospheric and Terrestrial Physics	2	Risk factor	23	Johns Hopkins University	3	Mexico	2
1983	5	Loughman, J.	2					Journal of Chromatography A	2	Infant	23	University of Houston	3	Hong Kong	2
1982	10	Mazhar, H.	2					Journal of Geophysical Research Oceans	2	Prognosis	23	University of Pennsylvania	3	Singapore	2
1981	4	McCluggage, W.G.	2					Journal of Geophysical Research Space Physics	2	Postoperative complication	23	Lawrence Berkeley National Laboratory	3	Turkey	2
1980	6	Meurer, A.	2					Colorectal Disease	2	Risk Factors	23	UC Irvine	3	Costa Rica	1
1979	10	Mills, A.D.	2					Journal of Oral and Maxillofacial Surgery	2	Surgical technique	22	Universidade de Sao Paulo - USP	3	Croatia	1
1978	9	Mull, D.	2					Journal of Orthopaedic Trauma	2	Child, Preschool	22	Colorado State University	3	Malta	1
1977	5	Nunez, F.	2					Journal of Pediatric Surgery	2	Mortality	20	Western University	3	Germany (Democratic Republic, DDR)	1
1976	5	Park, P.	2					BJU International	2	English Abstract	20	Danmarks Tekniske Universitet	3	Panama	1
1975	5	Parry, C.	2					European Spine Journal	2	Tomography, X-Ray Computed	19	King's College London	3	Peru	1
1974	4	Patard, J.J.	2					Journal of Vascular and Interventional Radiology	2	Comparative study	19	Medical College of Wisconsin	3	Algeria	1
1973	7	Pletcher, J.L.	2					Journal of the American Board of Family Medicine	2	Pathology	19	University of Florida	3	Romania	1
1972	4	Prasad, D.	2					Magnetic Resonance Imaging	2	Incidence	19	Imperial College London	3	Russian Federation	1
1971	1	Pusch, A.	2					Methods in Enzymology	2	Nonhuman	19	University of Pittsburgh	3	Argentina	1
1968	2	Chow, T.	2					National Conference Publication Institution of Engineers Australia	2	Risk Assessment	19	Brigham and Women's Hospital	3	Serbia	1
1967	1	Rothwell, E.	2					Nederlands Tijdschrift Voor Geneeskunde	2	Young Adult	18	University of Sussex	3	Bolivia	1
1965	1	Salabat, M.	2					Hepatology	2	Time Factors	18	Centre Hospitalier Regional Universitaire de Lille	3	Slovenia	1
1964	1	Schouten, W.R.	2					Neurosurgical Focus	2	Middle Age	18	Texas A and M University	3	Egypt	1
1961	1	Goldstein, S.R.	2					Revue De L Energie	2	Animals	18	Indiana University	3	South Korea	1
1958	1	Stephens, M.	2					Pediatric Surgery International	2	Prevalence	17	University of Virginia	3	Dominican Republic	1
1942	1	Than, K.D.	2					Canadian Journal of Cardiology	2	Nuclear magnetic resonance imaging	17	Massachusetts Institute of Technology	3	Saudi Arabia	1
1921	1	Thijsse, S.	2					Physics of Plasmas	2	Disease severity	16	New York University School of Medicine	3	Czechoslovakia	1
		Tsakmakidis, K.L.	2					Arquivos De Gastroenterologia	2	Morbidity	16	University of Sydney	3	Taiwan	1
		Ujiki, M.	2					Injury	2	Animal	15	University Michigan Ann Arbor	3	Colombia	1
		Emanuelli, M.	2					Proceedings of the International Conference on Offshore Mechanics and Arctic Engineering OMAE	2	Diagnosis	15	University of Oxford	3	United Arab Emirates	1
		Bazant, Z.P.	2					Progress in Cardiovascular Diseases	2	Outcome assessment	14	University of California, Los Angeles	3	Afghanistan	1
		Wang, A.C.	2					Revue Du Marche Commun Et De L Union Europeenne	2	Conference paper	14	Texas State	3	Cuba	1
		Warzecha, J.	2					Revue Generale Du Caoutchouc Et Des Plastiques	2	Prospective Studies	14	University of Alberta	3	Yugoslavia	1
		West, M.	2					Physical Review E Statistical Nonlinear and Soft Matter Physics	2	Bleeding	13	McMaster University	3
		White, B.	2					Seminars in Hematology	2	Recurrent disease	13	Universita degli Studi di Roma La Sapienza	3
		Wiser, R.H.	2					Seminars in Spine Surgery	2	Drug efficacy	13	University of Colorado at Boulder	2
		Wuestner, S.	2					Inorganic Chemistry	2	Preschool child	13	SRI International	2
		Yang, J.	2					Society of Petroleum Engineers SPE International Conference on Co2 Capture Storage and Utilization 2010	2	Computer simulation	13	The Mount Sinai Medical Center	2
		Yates, A.	2					Solvent Extraction and Ion Exchange	2	Reoperation	13	Inserm	2
		Zepeda, M.	2					Surgical Endoscopy	2	Statistics	13	Medizinische Fakultat und Universitats Klinikum Aachen	2
		Zhao, J.c.	2					Vascular and Endovascular Surgery	2	Echography	13	Universite Pierre et Marie Curie	2
		van Onkelen, R.S.	2					World Neurosurgery	2	Magnetic Resonance Imaging	12	University of Glasgow	2
		Alia-Aponte, C.	1					Aip Conference Proceedings	1	Surgical approach	12	Universitat de Barcelona	2
		Allen, G.S.	1					Ajr American Journal of Roentgenology	1	Therapy	12	Universite Victor Segalen Bordeaux 2	2
		Allen, H.M.	1					American Journal of Cardiology	1	Human tissue	12	University of Calgary	2
		Alley, M.L.	1					American Journal of Forensic Medicine and Pathology	1	Infant, Newborn	12	Chiba University	2
		Alleyne, G.A.	1					American Journal of Hospital Pharmacy	1	Reproducibility of Results	12	Helsingin Yliopisto	2
		Allhoff, E.P.	1					American Journal of Medical Genetics	1	School child	11	London School of Economics and Political Science	2
		Almaani, W.S.	1					American Journal of Neuroradiology	1	Newborn	11	Hitachi, Ltd.	2
		Aloi, M.	1					American Journal of Orthodontics and Oral Surgery	1	Theoretical study	11	Hopital Haut-Leveque C.H.U de Bordeaux	2
		Aloj, S.M.	1					American Journal of Psychotherapy	1	Treatment indication	11	University of Waikato	2
		Alonso Fustel, E.	1					American Journal of Sports Medicine	1	Pathophysiology	11	Universita degli Studi di Parma	2
		Altal, Y.	1					American Journal of Surgical Pathology	1	Radiography	11	Universitat Bochum	2
		Alvarez Castro, A.	1					American Journal of Tropical Medicine and Hygiene	1	Health survey	11	University of Auckland	2
		Alves, R.R.N.	1					American Review of Respiratory Disease	1	Recurrence	11	University of Pittsburgh Medical Center, Children's Hospital of Pittsburgh	2
		Amano, H.	1					American Society of Mechanical Engineers Heat Transfer Division Publication HTD	1	Questionnaire	10	Centre Hospitalier Universitaire de Grenoble	2
		Amaral, J.G.	1					American Society of Mechanical Engineers Pressure Vessels and Piping Division Publication PVP	1	Preoperative evaluation	10	New York Eye and Ear Infirmary	2
		Amat Cecilia, M.	1					Analytical Biochemistry	1	Death	10	Boston University School of Medicine	2
		Amato, B.	1					Analytical Cellular Pathology	1	Neoplasm Staging	10	Uniformed Services University of the Health Sciences	2
		Amin, M.S.	1					Anasthesiologie Und Intensivmedizin	1	United Kingdom	10	Pfizer	2
		Amin, M.S.	1					Animal Behaviour	1	Health care cost	10	University of Michigan Health System	2
		Amling, C.L.	1					Annales De Bretagne Et Des Pays De L Ouest	1	Clinical feature	10	Centre Hospitalier Universitaire de Clermont-Ferrand	2
		Amodeo, A.	1					Annales De Dermatologie Et De Venereologie	1	Case Report	10	Louisiana State University	2
		Andersen, C.A.	1					Annali Dell Istituto Superiore Di Sanita	1	Education	10	University of Wyoming	2
		Andersen, M.B.	1					Annali Italiani Di Chirurgia	1	Cancer staging	10	Australian National University	2
		Anderson, B.	1					Annals of Otology Rhinology and Laryngology	1	Intermethod comparison	10	Purdue University	2
		Anderson, M.	1					Annals of Regional Science	1	Prospective study	10	Fox Chase Cancer Center	2
		Anderson, O.P.	1					Annals of Surgical Oncology	1	Postoperative period	10	University of Adelaide	2
		Anderson, T.J.	1					Annals of the New York Academy of Sciences	1	Quality of life	10	Washington University in St. Louis	2
		Andersson, I.	1					Annual Meeting Technical Section Canadian Pulp and Paper Association Preprints	1	Patient care	9	Kyoto University	2
		Andersson, L.C.	1					Annual Review in Automatic Programming	1	Thrombosis	9	Trinity College Dublin	2
		Andrason, A.	1					Apidologie	1	Pain assessment	9	Southwest Research Institute	2
		Andre-Cocaul, M.	1					Applied Cardiopulmonary Pathophysiology	1	Histology	9	Karolinska Institutet	2
		Andres, S.	1					Applied Energy	1	North America	9	Universitat Marburg	2
		Andrew, J.G.	1					Applied Linguistics	1	Unclassified drug	9	Royal Alexandra Hospital	2
		Andrzejak, R.G.	1					Applied Magnetic Resonance	1	Europe	9	University of Texas at Austin	2
		Ansari, M.S.	1					Applied Numerical Mathematics	1	Pregnancy	9	University of Michigan Hospital	2
		Ansoud, B.	1					Archaeologies	1	Diagnostic accuracy	9	City University of Hong Kong	2
		Antonelli, A.	1					Archiv Fur Kriminologie	1	Comparative Study	9	University of Waterloo	2
		Anzarut, A.	1					Archives De L Institut Pasteur De Madagascar	1	Colorectal cancer	9	University of Maryland, Baltimore	2
		Arai, Y.	1					Archives Des Maladies Professionnelles Et De Medecine Du Travail	1	Cancer survival	9	UT Southwestern Medical School	2
		Ardito Masi, M.	1					Archives of Facial Plastic Surgery	1	Evaluation	9	Keck School of Medicine of USC	2
		Arechaga, J.	1					Archives of Internal Medicine	1	Economics	9	SAIC	2
		Arico, F.	1					Archives of Surgery	1	Risk benefit analysis	9	East Carolina University	2
		Arlet, V.	1					Archives of Toxicology	1	Feces incontinence	8	Goteborgs Universitet	2
		Armao, D.	1					Archivio Di Ostetricia E Ginecologia	1	Australia	8	Oregon Health and Science University	2
		Arnold, B.R.	1					15th International Congress on Sound and Vibration 2008 Icsv 2008	1	Organization and management	8	Universita degli Studi di Napoli Federico II	2
		Arokoski, J.P.A.	1					Archivos Espanoles De Urologia	1	Survival rate	8	Yale University School of Medicine	2
		Aronow, M.S.	1					Arthroscopy Journal of Arthroscopic and Related Surgery	1	Drug effect	8	Washington State University Pullman	2
		Arseneau, D.J.	1					Asian and African Studies	1	Patient satisfaction	8	Universitat Magdeburg	2
		Artazcoz Lazcano, L.	1					Astronomical Journal	1	Great Britain	8	Macquarie University	2
		Aryanpur, J.	1					Astrophysics and Space Science	1	Drug safety	8	University of Canterbury	2
		Asaro, A.M.	1					Atmospheric Environment	1	Neoplasm Recurrence, Local	8	University of Bristol	2
		Asch, M.R.	1					Australian Family Physician	1	Survival Rate	8	University of Liverpool	2
		Ashenhurst, M.E.	1					Australian Health Review A Publication of the Australian Hospital Association	1	Angiography	8	Harvard-Smithsonian Center for Astrophysics	2
		Ashton, C.D.	1					Australian Historical Studies	1	Cancer recurrence	8	Flinders University of South Australia	2
		Asplund, M.	1					Australian Journal of Agricultural Research	1	Pain	8	University of Greenwich	2
		Atkinson, L.P.	1					Australian Journal of Marine Freshwater Research	1	India	8	UCL	2
		Atzeni, U.O.	1					Australian Journal of Rural Health	1	Physiology	8	Washington University in St. Louis, School of Medicine	2
		Augustynski, J.	1					Australian Journal of Teacher Education	1	Hypertension	8	Universidad Autonoma de Barcelona	2
		Auken, E.	1					Australian Refrigeration Air Conditioning and Heating	1	Radioisotope	8	Cardiff University	2
		Aviv, R.I.	1					Australian and New Zealand Journal of Obstetrics and Gynaecology	1	France	8	University of Strathclyde	2
		Azevedo, C.M.N.	1					Aviation Space and Environmental Medicine	1	Radiation exposure	7	UC Berkeley	2
		Azis, I.J.	1					BMC Cardiovascular Disorders	1	Liver Neoplasms	7	The University of North Carolina at Chapel Hill	2
		Babayan, R.K.	1					BMC Pregnancy and Childbirth	1	Prediction	7	University of Alabama at Birmingham	2
		Baber, U.	1					Bacterial Infections Characteristics Types and Treatment	1	Echocardiography	7	Naval Research Laboratory	2
		Babushkina, T.A.	1					Behavioural Processes	1	Practice guideline	7	University of Edinburgh	2
		Babuty, D.	1					Belgisch Tijdschrift Voor Nieuwste Geschiedenis Revue Belge De Histoire Contemporaine	1	Postoperative pain	7	University of Illinois at Chicago	2
		Bachrach, D.	1					Best Practice and Research Clinical Endocrinology and Metabolism	1	Patient selection	7	University of Washington School of Medicine	2
		Backhaus, C.	1					Biennial University Government Industry Microelectronics Symposium Proceedings	1	Medical record	7	Siemens AG	2
		Baden, D.G.	1					Bioanalysis	1	Medical practice	7	Centre Hospitalier Universitaire de Rennes	2
		Badri, V.	1					Biological Cybernetics	1	Controlled clinical trial	7	Universite Paris Descartes	2
		Bae, S.Y.	1					Biological Trace Element Research	1	Patient Satisfaction	7	University of Southern California	2
		Bagnini, A.	1					Biopolymers	1	Clinical practice	7	University of Minnesota Twin Cities	2
		Bailey, J.A.	1					Boll Soc Ital Cardiol	1	Diagnostic imaging	7	Concord Repatriation General Hospital	2
		Bairy, I.	1					Bollettino Di Geofisica Teorica Ed Applicata	1	Antibiotic agent	7	Universitetet i Bergen	2
		Bak, J.M.	1					British Journal of Cancer	1	Diagnostic value	7	UCL Medical School	2
		Bakaeen, F.G.	1					British Journal of Psychiatry	1	Hospitalization	7	Columbia University in the City of New York	2
		Baker, T.	1					British Journal of Urology	1	Metastasis	7	Hospital Clinic Barcelona	2
		Baker, W.L.	1					Bulletin De La Societe De Pathologie Exotique 1990	1	Sensitivity and Specificity	7	Cincinnati Children's Hospital Medical Center	2
		Bakker, G.	1					Bulletin Du Cancer	1	Coronary Disease	7	Belfast Health and Social Care Trust	2
		Bakst, A.	1					CFI Ceramic Forum International	1	Cancer patient	7	The James Cook University Hospital	2
		Baldwin, J.R.	1					Cahiers De Sociologie Et De Demographie Medical	1	Genetics	7	University of Queensland	2
		Ballester Diez, F.	1					Canadian Journal of Urban Research	1	Long term care	7	Umea universitet	2
		Bandyopadhyay, K.	1					Canadian Nurse	1	Age	7	University of Cambridge	2
		Banerji, A.	1					Cancer Management and Research	1	Colorectal Neoplasms	7	Royal Adelaide Hospital	2
		Bar David, D.	1					Casopis Lekaru Ceskych	1	Canada	7	University of Western Australia	2
		Barba-Pichardo, R.	1					Celestial Mechanics and Dynamical Astronomy	1	Cancer chemotherapy	7	Illinois State University	2
		Barbara, J.A.J.	1					Cell and Tissue Research	1	Tumor volume	7	Universite de Poitiers	2
		Barfod, B.E.	1					Ceska Gynekologie	1	Rats	7	University of London	2
		Barlas, G.	1					Chart Mech Eng	1	Rat	7	Statoil ASA	2
		Barnett, M.	1					Chemical Engineering Science	1	Instrumentation	7	NorthShore University HealthSystem	2
		Baro-Tomas, T.	1					Chemical Geology	1	Demography	7	Ita-Suomen yliopisto	2
		Barr, W.	1					Chemical Physics	1	Algorithms	7	Hoitsma Ecological Inc.	1
		Undefined	2					Undefined	3	Disease course	6	U. Oper. di Med. dello Sport Taranto	1
