# Supplementary material for: A surge of p-values between 0.041 and 0.049 in recent decades (but negative results are increasing rapidly too)
Source: PeerJ. 2015 Jan 22;3:e733. doi: 10.7717/peerj.733 (PMC4312079; doi:10.7717/peerj.733)
Supplement: Supplemental Information [file peerj-03-733-s007.zip › Supplementary material/Searches_15_nov_2014/091.csv]

Scopus refine results values
Your query : (ABS("possible significance"))
Number of results : 3826
YEAR		AUTHOR NAME		SUBJECT AREA		DOCUMENT TYPE		SOURCE TITLE		KEYWORD		AFFILIATION		COUNTRY		SOURCE TYPE		LANGUAGE
2014	27	Friedman, M.	17	Agricultural and Biological Sciences	473	Article	3302	Biochemistry	44	Article	1523	VA Medical Center	31	United States	1196	Journals	3775	English	3570
2013	38	Amenta, F.	10	Arts and Humanities	34	Review	194	Brain Research	38	Human	1235	University of Cambridge	29	United Kingdom	587	Conference Proceedings	18	German	95
2012	43	Rajput, K.S.	9	Biochemistry, Genetics and Molecular Biology	1359	Conference Paper	70	Journal of Biological Chemistry	30	Animal	1012	UCL	28	Germany	207	Book Series	16	French	34
2011	30	Sharma, J.N.	7	Business, Management and Accounting	6	Short Survey	6	Archives of Biochemistry and Biophysics	30	Male	937	National Cancer Institute	22	Japan	177	Books	15	Russian	29
2010	44	Sandberg, A.A.	6	Chemical Engineering	29	Book Chapter	5	Zeitschrift Fur Zellforschung Und Mikroskopische Anatomie	30	Priority journal	818	University of Glasgow	20	Canada	151	Trade Publications	2	Spanish	26
2009	34	Rao, K.S.	6	Chemistry	199	Letter	4	Biochemical Journal	29	Female	804	University of Leeds	20	Italy	146			Chinese	18
2008	41	Osakabe, K.	5	Computer Science	6	Article in Press	3	American Journal of Obstetrics and Gynecology	27	Nonhuman	690	University of Toronto	19	France	110			Japanese	11
2007	38	Matsumoto, K.	5	Decision Sciences	58	Book	1	Journal of the American Chemical Society	26	Adult	495	University of Birmingham	19	Australia	99			Italian	10
2006	41	Malaisse, W.J.	5	Dentistry	23	Editorial	1	Cancer Genetics and Cytogenetics	25	Humans	476	USDA ARS Western Regional Research Center WRRC	19	Netherlands	91			Danish	4
2005	54	Coleman, R.	5	Earth and Planetary Sciences	108	Note	1	Journal of Virology	23	Support, Non-U.S. Gov't	458	University of Liverpool	18	Sweden	83			Polish	4
2004	45	Cavallotti, C.	5	Economics, Econometrics and Finance	8	Undefined	239	Experimental Cell Research	22	Rat	413	Johns Hopkins University	17	Spain	77			Serbian	4
2003	51	Blum, M.S.	5	Energy	9			Cancer Research	22	Rats	406	UC Davis	17	India	77			Dutch	3
2002	47	Hatano, M.	5	Engineering	65			Phytochemistry	20	Animal experiment	376	University of Oxford	17	Israel	60			Hungarian	3
2001	69	Levin, C.E.	5	Environmental Science	161			Virology	20	Controlled study	375	University of California, Los Angeles	17	Denmark	51			Czech	2
2000	56	Kozukue, N.	5	Health Professions	32			Biochemical and Biophysical Research Communications	18	In vitro study	356	Cornell University	16	China	50			Portuguese	2
1999	75	Yoshizawa, N.	4	Immunology and Microbiology	371			Nature	18	Animals	319	King's College London	16	Switzerland	45			Lithuanian	1
1998	68	Maeda, Y.	4	Materials Science	48			Journal of Laboratory and Clinical Medicine	17	Theoretical study	315	Imperial College London	16	Russian Federation	33			Norwegian	1
1997	62	Esiri, M.M.	4	Mathematics	73			Annals of Botany	17	Support, U.S. Gov't, P.H.S.	308	McGill University	15	Norway	32			Romanian	1
1996	66	Mills, G.C.	4	Medicine	1731			Journal of Molecular Biology	17	Metabolism	284	The University of British Columbia	15	Belgium	31			Slovak	1
1995	70	Curzon, G.	4	Multidisciplinary	40			Planta	16	Major clinical study	283	Massachusetts Institute of Technology	15	Finland	27			Thai	1
1994	73	Blankemeyer, J.T.	4	Neuroscience	361			Cancer	16	Aged	269	University of Chicago	15	Poland	27			Ukrainian	1
1993	83	Katayama, H.	4	Nursing	16			Clinical and Experimental Immunology	16	Mice	247	Universita degli Studi di Milano	15	Austria	24
1992	75	Jones, T.H.	4	Pharmacology, Toxicology and Pharmaceutics	204			Journal of Immunology	15	Animal cell	241	University of Pennsylvania	14	South Africa	23
1991	77	Sabbatini, M.	4	Physics and Astronomy	146			Proceedings of the National Academy of Sciences of the United States of America	15	Histology	238	Kyoto University	14	Russia	22
1990	79	Takahashi, H.	4	Psychology	82			Journal of Insect Physiology	15	Mouse	236	University of Washington Seattle	14	New Zealand	22
1989	92	Whitton, P.S.	4	Social Sciences	62			Journal of Agricultural and Food Chemistry	15	Electron microscopy	223	Karolinska University Hospital	14	Hungary	21
1988	91	Abood, L.G.	4	Veterinary	32			Journal of Anatomy	14	Diagnosis	221	Columbia University in the City of New York	14	Germany (Democratic Republic, DDR)	20
1987	95	Kessel, R.G.	4	Undefined	61			Journal of Experimental Botany	14	Human cell	215	Freie Universitat Berlin	14	Brazil	19
1986	83	Hamilton, J.A.	4					European Journal of Biochemistry	14	Middle Age	205	Universita degli Studi di Roma La Sapienza	14	Greece	15
1985	102	Brachet, J.	4					Journal of Ultrasructure Research	14	Cytology	188	Institut Pasteur, Paris	13	Czech Republic	15
1984	103	Harrington, W.F.	3					Nucleic Acids Research	14	Review	179	Harvard Medical School	13	Ireland	14
1983	103	Heimer, R.	3					Journal of the Neurological Sciences	14	Microscopy, Electron	175	Utrecht University	13	South Korea	13
1982	130	Koss, L.G.	3					Bba Biochimica Et Biophysica Acta	14	Etiology	167	Tohoku University	13	Mexico	13
1981	107	Antonello, R.M.	3					Archives of Disease in Childhood	13	Comparative Study	162	Russian Academy of Sciences	13	Argentina	10
1980	114	Kajiwara, T.	3					Journal of Experimental Medicine	13	Case report	161	UC Berkeley	13	Czechoslovakia	10
1979	123	Cawley, J.C.	3					Biochemical Pharmacology	13	Adolescent	157	University of Edinburgh	13	Turkey	10
1978	102	Kwong, Y.L.	3					Developmental Biology	13	Radioisotope	150	University of Minnesota Twin Cities	13	Kuwait	8
1977	119	Icardo, J.M.	3					Postgraduate Medical Journal	12	Middle Aged	147	Helsingin Yliopisto	12	Egypt	8
1976	123	Cazzato, G.	3					Journal of Neurochemistry	12	Kinetics	147	University of Bristol	12	Chile	7
1975	143	Kearn, G.C.	3					Immunology	11	Methodology	145	University of California, San Francisco	12	Malaysia	7
1974	122	Ali, A.	3					Journal of Chemical Physics	11	Central nervous system	142	University of Tokyo	12	Yugoslavia	7
1973	94	Cossel, L.	3					Journal of Physiology	11	Liver	139	University of Sydney	12	Romania	6
1972	56	Ances, I.G.	3					International Archives of Allergy and Applied Immunology	11	Molecular Sequence Data	138	Ludwig-Maximilians-Universitat Munchen	12	Bulgaria	6
1971	45	Ali, R.	3					Experientia	11	Time Factors	136	Lunds Universitet	12	Portugal	6
1970	53	Harada, M.	3					Cell and Tissue Research	11	Clinical article	133	Yale University	11	Ukraine	6
1969	61	Georgiev, G.P.	3					Neuroscience Letters	11	Physiology	133	CNRS Centre National de la Recherche Scientifique	11	Singapore	6
1968	47	Medina, D.	3					Neuroscience	11	Child	131	University of Maryland	11	Kenya	6
1967	38	Maggio, B.	3					Endocrinology	10	Animal tissue	127	Consiglio Nazionale delle Ricerche	11	Slovakia	5
1966	32	Monga, G.	3					Journal of the Chemical Society Resumed	10	Normal human	126	Kobenhavns Universitet	11	Hong Kong	5
1965	30	Moretti, R.	3					Journal of Physical Chemistry	10	Animalia	126	Universita degli Studi di Padova	10	Taiwan	4
1964	20	Ohi, H.	3					FEBS Letters	10	Blood and hemopoietic system	124	Inserm	10	Nigeria	4
1963	23	Ojeda, J.L.	3					Anatomical Record	10	Base Sequence	123	Ohio State University	10	Serbia	4
1962	25	Olinici, C.D.	3					Neurochemical Research	9	Brain	121	Northwestern University	10	Iran	4
1961	13	Chan, L.C.	3					Gene	9	Pregnancy	120	Memorial Sloan-Kettering Cancer Center	10	Slovenia	3
1960	15	Pandya, D.N.	3					British Journal of Dermatology	9	Case Report	119	Radboud University Nijmegen	10	Puerto Rico	3
1959	16	Pearson, A.M.	3					Journal of Clinical Endocrinology and Metabolism	9	Unclassified drug	117	Universitat Tubingen	10	Croatia	3
1958	17	Pfeiffer, S.E.	3					American Journal of Medicine	9	Drug effect	116	Universita degli Studi di Napoli Federico II	10	Thailand	3
1957	9	Portoles, M.	3					Experimental Neurology	9	Amino Acid Sequence	110	Universitat zu Koln	10	Saudi Arabia	2
1956	10	Bava, A.	3					Atherosclerosis	9	Ultrastructure	108	The University of Georgia	10	Iceland	2
1955	10	Kawai, K.	3					American Journal of Cardiology	9	Cells, Cultured	106	McMaster University	10	Sierra Leone	2
1954	14	Rees, H.H.	3					Journal of Allergy	8	DNA	105	University at Buffalo State University of New York	10	Pakistan	2
1953	5	Ricci, A.	3					Bba Biomembranes	8	Rabbits	102	Albert Einstein College of Medicine of Yeshiva University	9	Uganda	2
1952	7	Rommelspacher, H.	3					Protoplasma	8	Genetics	99	Mayo Clinic	9	Uruguay	2
1951	7	Rubio, C.A.	3					Hydrobiologia	8	Therapy	97	University of Arizona	9	Venezuela	2
1950	6	Ryskov, A.P.	3					Anticancer Research	8	Nucleotide sequence	97	Universita degli Studi di Torino	9	Qatar	1
1949	7	Aurelian, L.	3					Experimental Brain Research	8	Immunohistochemistry	97	Weizmann Institute of Science Israel	9	Ghana	1
1948	3	Badawy, A.A.B.	3					Biochimica Et Biophysica Acta	8	Cell culture	96	Cardiff University	9	Gabon	1
1947	2	Sener, A.	3					Experimental Eye Research	8	In Vitro	94	Osaka University	9	Costa Rica	1
1946	1	Jorda, A.	3					Life Sciences	8	Human tissue	90	University of Iowa	9	Senegal	1
1945	2	Capus, L.	3					Comparative Biochemistry and Physiology Part B Biochemistry and	8	Cell Line	88	University of Melbourne	9	Malawi	1
1943	1	Shyamala, G.	3					Electroencephalography and Clinical Neurophysiology	8	Gene expression	86	University of Queensland	9	Estonia	1
1942	1	Singer, M.	3					Journal of Pediatrics	8	Enzymology	85	Michigan State University	9	Ecuador	1
1941	3	Dische, Z.	3					Journal of Bacteriology	8	Cell Membrane	84	New York University Langone Medical Center	9	Indonesia	1
1940	1	Torre, P.	3					European Journal of Pharmacology	8	Kidney	82	University of Colorado at Boulder	8	Cuba	1
1939	4	Tsuiki, S.	3					British Journal of Cancer	8	Cattle	82	Case Western Reserve University	8	Lithuania	1
1937	1	Wall, J.R.	3					Journal of Histochemistry and Cytochemistry	8	Comparative study	79	Baylor College of Medicine	8	Cote d'Ivoire	1
1936	2	Walton, K.W.	3					Comparative Biochemistry and Physiology Part A Physiology	7	Blood	79	University of Manchester	8	Sudan	1
1935	1	Weinstein, I.B.	3					Acta Neuropathologica	7	Molecular Weight	78	University of Debrecen Medical and Health Science Center	8	Colombia	1
1934	1	Matsumura, F.	3					Acta Anatomica	7	Support, U.S. Gov't, Non-P.H.S.	78	University of Adelaide	8	Cameroon	1
1932	1	Shevelev, I.A.	3					Neuropharmacology	7	Calcium	77	Universitetet i Oslo	8	Libyan Arab Jamahiriya	1
1929	2	Argento-Ceru, M.P.	2					Applied and Environmental Microbiology	7	English Abstract	77	Western University	8	Oman	1
1924	1	Bundo, M.	2					International Journal of Biochemistry	7	Escherichia coli	77	Stanford University	8	Tunisia	1
1914	1	Diamantstein, T.	2					Journal of Medical Virology	7	Chemistry	76	Northwestern University Feinberg School of Medicine	8	Lebanon	1
		Karpinski, K.	2					British Journal of Ophthalmology	7	Pathology	74	University of Texas at Austin	8	Peru	1
		Jensen, P.H.	2					Diabetologia	7	Protein	74	UT Medical Branch at Galveston	8	Maldives	1
		Iacovidou, N.	2					Journal of Experimental Marine Biology and Ecology	7	Rats, Inbred Strains	73	Goteborgs Universitet	8	Malta	1
		Hastie, N.D.	2					Annals of the Rheumatic Diseases	7	Neurons	73	UCL Institute of Neurology	8	Jordan	1
		Bevan, J.A.	2					Proceedings of the Society for Experimental Biology and Medicine	7	Cell Nucleus	73	University of Connecticut	8	Honduras	1
		Diaz-Flores, L.	2					American Journal of Ophthalmology	7	Heredity	72	Washington University in St. Louis, School of Medicine	8	Guyana	1
		Kato, T.	2					Steroids	7	Proteins	70	Oak Ridge National Laboratory	8	Iraq	1
		Kanoh, T.	2					Journal of Molecular Evolution	7	Animal model	70	The University of North Carolina at Chapel Hill	8	Zimbabwe	1
		Huber, W.	2					Journal of Cell Science	6	Embryo	69	University of Wisconsin Madison	8
		Fekete, B.	2					Journal of Cell Biology	6	Infant	68	University of East Anglia	7
		Celik, N.Y.	2					Clinica Chimica Acta	6	Immunology	68	Universite Libre de Bruxelles	7
		Clark, B.	2					Journal of Steroid Biochemistry	6	Hydrogen-Ion Concentration	66	Westfalische Wilhelms-Universitat Munster	7
		Grimminger, F.	2					Biochimie	6	RNA, Messenger	66	Uppsala Universitet	7
		Burgoyne, R.D.	2					Journal of Neuroscience Research	6	Cytoplasm	65	Duke University School of Medicine	7
		Bhakdi, S.	2					Vision Research	6	Protein expression	63	National Institutes of Health, Bethesda	7
		Dickerman, L.L.	2					Surgery	6	Cell membrane	63	Hebrew University of Jerusalem	7
		Kato, Y.	2					Astrophysical Journal	6	Age Factors	63	Universitat Leipzig	7
		Hewitt, M.	2					Bba General Subjects	6	Electrophoresis, Polyacrylamide Gel	62	Universidade de Sao Paulo - USP	7
		Aghion, J.	2					American Heart Journal	6	Endocrine system	62	University of Dundee	7
		Kulkarni, A.P.	2					American Journal of Digestive Diseases	6	Biosynthesis	61	Australian National University	7
		Arvidson, B.	2					Journal of General Virology	6	Fluorescent Antibody Technique	60	The Wistar Institute	7
		Feldman, S.	2					Bba Enzymology	6	Cell nucleus	60	Karolinska Institutet	7
		Grinstein, S.	2					Plant and Soil	6	Rabbit	59	Oregon State University	7
		Grisolia, S.	2					Developmental Brain Research	6	Histocytochemistry	59	Osaka University Faculty of Medicine	7
		Hudgson, P.	2					Comparative Biochemistry and Physiology	6	Lymphocytes	59	University of Nottingham	7
		Fu, S.M.	2					Anatomy and Embryology	6	Newborn	58	University of Pittsburgh	7
		Gioulis, M.	2					Physical Review	6	Amino acid sequence	58	University of Aberdeen	7
		Lapan, B.	2					Journal of Clinical Pathology	6	Child, Preschool	57	Queen's University, Kingston	7
		Ashton, N.	2					Cellular Immunology	6	Species Specificity	57	Yale University School of Medicine	7
		Haenlin, M.	2					Molecular and Cellular Biology	6	Binding Sites	56	Niigata University	7
		Gayoso, M.J.	2					International Journal for Parasitology	6	Temperature	55	Roswell Park Cancer Institute	7
		Clausen, J.	2					EMBO Journal	6	Age	55	Universidad Complutense de Madrid	7
		Fudenberg, H.H.	2					Chemico Biological Interactions	6	Enzyme activity	55	Alma Mater Studiorum Universita di Bologna	7
		Clavel, S.	2					Histochemical Journal	6	Fetus	54	University of Alabama School of Medicine	7
		Hanson, G.R.	2					Marine Biology	6	Aged, 80 and over	53	University of Southern California	7
		De Bont, L.G.M.	2					Klinische Wochenschrift	6	Heart	52	Aarhus Universitet	7
		Atad, J.	2					Chromosoma	6	Transcription, Genetic	52	UCL Medical School	7
		Clayson, D.B.	2					Journal of Chemical Ecology	6	Infant, Newborn	52	University Medical Center Utrecht	7
		Hodges, R.J.	2					Journal of Biochemistry	6	Cell Division	52	Hebrew University-Hadassah Medical School	7
		Huf, E.G.	2					Psychopharmacologia	5	Epithelium	51	Hadassah University Medical Centre	6
		Hodgson, E.	2					Veterinary Record	5	Pathophysiology	51	Humboldt-Universitat zu Berlin	6
		De Chateau, P.	2					Journal of Endocrinology	5	Isolation and purification	49	Universitat de Barcelona	6
		Dijkgraaf, L.C.	2					Inorganic Chemistry	5	Amino Acids	49	University of Sheffield	6
		Chan, A.Y.Y.	2					Journal of Medicinal Chemistry	5	Glucose	49	Universita degli Studi di Siena	6
		Horie, S.	2					Mutation Research Fundamental and Molecular Mechanisms of Mutagenesis	5	Microorganism	48	University of Pennsylvania, School of Medicine	6
		Bauminger, S.	2					Human Pathology	5	Cerebral Cortex	47	Wageningen University and Research Centre	6
		Augusteyn, R.C.	2					Journal of Comparative Neurology	5	Cell differentiation	47	Oklahoma State University - Stillwater	6
		Groot, K.	2					Ultrastructural Pathology	5	Cat	47	Turun yliopisto	6
		Clement, F.	2					Environmental Research	5	Nervous system	47	Purdue University	6
		De Jong, T.M.	2					Gut	5	Mitochondria	47	Institute of Cancer Research London	6
		Akiyama, Y.	2					Oncogene	5	Antibodies, Monoclonal	47	Universitat Ulm	6
		Averback, P.	2					Oecologia	5	Dose response	47	Kyushu University	6
		Hara, T.	2					Bba Section Nucleic Acids and Protein Synthesis	5	Myocardium	46	Columbia University, College of Physicians and Surgeons	6
		Erfle, V.	2					Physics Letters Section B Nuclear Elementary Particle and High Energy Physics	5	Cloning, Molecular	46	Universitat Marburg	6
		Aviram, M.	2					Transactions of the Royal Society of Tropical Medicine and Hygiene	5	Prognosis	46	Cancer Research UK	6
		Hara, Y.	2					Journal of Neuroscience	5	Lymphatic system	46	University of Florida	6
		Bray, M.A.	2					General and Comparative Endocrinology	5	Chicken	46	Akademiska Sjukhuset	6
		Katyal, S.L.	2					Experimental Parasitology	5	Macrophages	46	University of Kentucky	6
		Gotow, T.	2					Clinical Endocrinology	5	Aging	45	University of Sussex	6
		Dutt, M.K.	2					Molecular Microbiology	5	Cats	45	University of Texas Health Science Center at San Antonio	6
		Cochrane, J.C.	2					Blood	5	Cholesterol	44	Boston University	6
		Ayalon, D.	2					Infection and Immunity	5	Time	44	Universitat Bern	6
		Cocking, E.C.	2					Acta Haematologica	5	T lymphocyte	44	Okayama University Medical School	6
		Ayhan, A.	2					Journal of the National Cancer Institute	5	Dose-Response Relationship, Drug	44	Karl-Franzens-Universitat Graz	6
		Kitagawa, T.	2					Acta Dermato Venereologica	5	Muscle	44	St Mary's Hospital London	6
		Coetzee, M.L.	2					Acta Biologica Et Medica Germanica	5	Immunoglobulin G	43	University of Strathclyde	6
		Gelfand, E.W.	2					Carcinogenesis	4	Mitochondrion	43	University of Utah	6
		Bremner, W.F.	2					Advances in Experimental Medicine and Biology	4	Nerve cell	43	University Michigan Ann Arbor	6
		Dvorak, A.M.	2					Physical Review B	4	Macrophage	43	Rikshospitalet-Radiumhospitalet HF	6
		Hellman, U.	2					Scandinavian Journal of Gastroenterology	4	Protein Binding	43	UT Southwestern Medical Center	6
		Hager, H.	2					Pflugers Archiv European Journal of Physiology	4	T-Lymphocytes	42	Rockefeller University	6
		Gounaris, K.	2					Parasitology	4	Autopsy	42	University of Rochester	6
		Fukuzawa, K.	2					Cell	4	Swine	42	University of New South Wales UNSW Australia	6
		Ernster, L.	2					British Journal of Psychiatry	4	Tritium	41	University of California, Santa Barbara	6
		Haussler, M.R.	2					Ugeskrift for Laeger	4	Visual system	41	Universitat Gottingen	6
		De Robertis, E.	2					Journal of Invertebrate Pathology	4	Oral drug administration	40	Universiteit Gent	6
		Undefined	1					Undefined	9	Staining and Labeling	40	University of Texas M. D. Anderson Cancer Center	5
