# Supplementary material for: A surge of p-values between 0.041 and 0.049 in recent decades (but negative results are increasing rapidly too)
Source: PeerJ. 2015 Jan 22;3:e733. doi: 10.7717/peerj.733 (PMC4312079; doi:10.7717/peerj.733)
Supplement: Supplemental Information [file peerj-03-733-s007.zip › Supplementary material/Searches_15_nov_2014/092.csv]

Scopus refine results values
Your query : (ABS("failed to reach statistical significance"))
Number of results : 812
YEAR		AUTHOR NAME		SUBJECT AREA		DOCUMENT TYPE		SOURCE TITLE		KEYWORD		AFFILIATION		COUNTRY		SOURCE TYPE		LANGUAGE
2014	31	Jansen, J.B.M.J.	4	Agricultural and Biological Sciences	26	Article	749	Journal of Vascular Surgery	7	Human	666	King's College London	10	United States	197	Journals	806	English	779
2013	33	Mokbel, K.	4	Arts and Humanities	6	Review	31	International Journal of Radiation Oncology Biology Physics	7	Article	629	Heinrich Heine Universitat	10	United Kingdom	182	Conference Proceedings	5	German	13
2012	37	Bonadonna, G.	3	Biochemistry, Genetics and Molecular Biology	131	Conference Paper	21	Epilepsia	6	Female	558	VA Medical Center	9	Germany	90	Book Series	1	French	5
2011	46	Belch, J.J.F.	3	Business, Management and Accounting	4	Article in Press	5	Annals of Thoracic Surgery	6	Male	549	Leiden University Medical Center - LUMC	8	Italy	42			Chinese	4
2010	34	Biancari, F.	3	Chemical Engineering	3	Undefined	6	Folia Medica	6	Adult	487	University of Liverpool	8	Netherlands	37			Japanese	3
2009	27	Becker, J.	3	Chemistry	1			Psychopharmacology	5	Humans	482	Maastricht University	7	Australia	34			Spanish	3
2008	37	Brodie, M.J.	3	Decision Sciences	6			British Journal of Cancer	5	Priority journal	436	University Medical Center Utrecht	7	Canada	31			Italian	2
2007	33	Jaramillo, P.C.	3	Dentistry	19			Medicine and Science in Sports and Exercise	5	Controlled study	399	St George's Hospital, London	6	Japan	23			Czech	1
2006	33	Hopman, W.P.M.	3	Earth and Planetary Sciences	2			Diabetologia	5	Aged	293	Universitat Duisburg-Essen	6	France	19			Greek	1
2005	34	Lamers, C.B.H.W.	3	Engineering	10			British Journal of Clinical Pharmacology	4	Middle Aged	270	Monash University	6	Sweden	18			Portuguese	1
2004	25	Henry, D.A.	3	Environmental Science	9			Psychiatry Research	4	Major clinical study	265	Ludwig-Maximilians-Universitat Munchen	6	China	17			Russian	1
2003	25	McLaren, M.	3	Health Professions	26			BJOG an International Journal of Obstetrics and Gynaecology	4	Clinical article	178	Medical University of Plovdiv	6	Switzerland	16
2002	19	Perucca, E.	3	Immunology and Microbiology	29			Archives of Otolaryngology Head and Neck Surgery	4	Clinical trial	129	The Johns Hopkins School of Medicine	5	South Korea	14
2001	25	Robinson, P.H.	3	Materials Science	1			American Journal of Respiratory and Critical Care Medicine	4	Adolescent	123	University of Glasgow	5	Finland	14
2000	32	Salazar, L.A.	3	Mathematics	6			Blood	4	Randomized controlled trial	96	University of Manchester	5	Denmark	13
1999	30	Schwarz, F.	3	Medicine	654			Neurology	4	Statistical significance	92	St Bartholomew's Hospital	5	Spain	11
1998	31	Terris, D.J.	3	Neuroscience	105			Nephrology Dialysis Transplantation	4	Controlled clinical trial	88	Medizinische Universitat Wien	5	Israel	10
1997	30	Valagussa, P.	3	Nursing	16			Clinical Science	4	Treatment Outcome	84	University of Toronto	5	Austria	9
1996	20	Westenberg, H.G.M.	3	Pharmacology, Toxicology and Pharmaceutics	61			Acta Psychiatrica Scandinavica	4	Child	75	Universitat Heidelberg	5	Belgium	9
1995	22	Carless, P.A.	2	Physics and Astronomy	8			Journal of Clinical Endocrinology and Metabolism	4	Aged, 80 and over	74	Addenbrooke's Hospital	5	Hong Kong	9
1994	25	Adams, H.A.	2	Psychology	55			Fertility and Sterility	4	Nonhuman	72	Technische Universitat Munchen	5	Turkey	9
1993	29	Barfod, B.E.	2	Social Sciences	12			Cochrane Database of Systematic Reviews Online	3	Follow up	71	Cleveland Clinic Foundation	5	India	8
1992	12	Cutrupi, S.	2	Veterinary	11			Urology	3	Middle Age	70	University of Dundee College of Medicine, Dentistry and Nursing	5	Iran	7
1991	18	Bunn, P.A.	2	Undefined	9			Human Reproduction	3	Prospective Studies	68	Queen's University Belfast	5	Hungary	7
1990	25	Biemond, I.	2					Cardiovascular and Interventional Radiology	3	Time Factors	67	Academic Medical Centre, University of Amsterdam	4	New Zealand	7
1989	15	Jarvis, D.	2					Gut	3	Treatment outcome	65	Emory University School of Medicine	4	Norway	7
1988	17	Lahtinen, J.	2					BJU International	3	Risk Factors	64	Tel Aviv University	4	Poland	7
1987	7	Dajani, K.	2					Clinica Chimica Acta	3	Retrospective Studies	64	Fondazione IRCCS Istituto Nazionale dei Tumori, Milan	4	Greece	7
1986	5	Kasuya, H.	2					American Journal of Hypertension	3	Follow-Up Studies	63	University of Cambridge, Institute of Public Health	4	Brazil	5
1985	9	Ferns, G.A.A.	2					Digestion	3	Support, Non-U.S. Gov't	61	Universitat Marburg	4	Argentina	4
1984	10	Chang, S.K.	2					European Journal of Pain	3	Human tissue	60	University of Pittsburgh	4	Chile	4
1983	5	Kawabe, T.	2					International Clinical Psychopharmacology	3	Drug efficacy	59	Western Infirmary	4	Czech Republic	4
1982	8	Bohannon, W.T.	2					British Journal of Anaesthesia	3	Normal human	59	Rheinisch-Westfalische Technische Hochschule Aachen	4	Ireland	4
1981	3	Khan, F.	2					Journal of Clinical Gastroenterology	3	Double-Blind Method	57	Yale University School of Medicine	4	South Africa	4
1980	4	Heidland, U.E.	2					European Journal of Anaesthesiology	3	Prognosis	55	University of Birmingham	4	Taiwan	4
1978	5	Lanas, C.	2					International Journal of Cancer	3	Risk factor	54	Universitat Bern	4	Egypt	2
1977	4	Fergusson, D.	2					Anaesthesist	3	Animal experiment	54	GlaxoSmithKline	4	Lebanon	2
1976	3	Jones, M.P.	2					Journal of Clinical Oncology	3	Middle aged	53	UCL	4	Portugal	2
1975	1	Hirvonen, A.	2					British Journal of Obstetrics and Gynaecology	3	Double blind procedure	50	University of California, San Francisco	4	Russian Federation	2
1974	1	Jeukendrup, A.E.	2					Journal of Pediatric Surgery	3	Animals	50	Cardiff University	4	Singapore	2
1971	1	Baghi, M.	2					Journal of Surgical Research	3	Human experiment	50	University of Southampton	4	Thailand	2
1964	1	Karvonen, M.J.	2					Plos One	3	Drug effect	48	Universitat Freiburg im Breisgau	4	Slovenia	2
		Heintzen, M.P.	2					Clinical Oral Implants Research	3	Comparative study	46	University of Sydney	4	Colombia	1
		Canaud, L.	2					Rheumatology	3	Comparative Study	45	University Michigan Ann Arbor	4	Estonia	1
		Aldavert-Vera, L.	2					European Respiratory Journal	3	Oral drug administration	44	Charite - Universitatsmedizin Berlin	4	Mexico	1
		Arko, F.R.	2					Scandinavian Journal of Gastroenterology	3	Human cell	44	Massachusetts General Hospital	4	Puerto Rico	1
		Crowther, D.	2					American Journal of Cardiology	3	Placebo	44	Universitatsklinik Erlangen und Medizinische Fakultat	4	Romania	1
		Ghaneh, P.	2					Bone	3	Prospective study	41	Universitat Gottingen	4	Moldova	1
		Lanas, F.	2					Brain Research	3	Rat	40	University of Western Australia	4	Serbia	1
		Foo, W.	2					Diabetes Care	3	Unclassified drug	39	Erasmus University Medical Center	4	Tunisia	1
		Houghton, P.W.J.	2					ANZ Journal of Surgery	2	Mortality	39	Case Western Reserve University	3	Bosnia and Herzegovina	1
		Higuchi, Y.	2					Drug Metabolism and Disposition	2	Rats	39	Whittington Hospital	3	United Arab Emirates	1
		Costa-Miserachs, D.	2					Experimental Neurology	2	Disease severity	38	Radboud University Nijmegen Medical Centre	3	Bulgaria	1
		Huang, M.	2					Acta Neuropathologica	2	Statistical analysis	37	Universitatsklinikum Heidelberg	3	Solomon Islands	1
		Feige, B.	2					Acta Odontologica Scandinavica	2	Methodology	37	AstraZeneca	3	Venezuela	1
		Jiang, W.G.	2					Acta Oncologica	2	Disease association	34	Universitatsklinikum Hamburg-Eppendorf und Medizinische Fakultat	3	Viet Nam	1
		Knecht, R.	2					Clinical Cardiology	2	Retrospective study	34	Yale University	3	Yugoslavia	1
		Hill, M.J.	2					Critical Care Medicine	2	Animal	34	Mayo Clinic	3
		Forstl, H.	2					Advances in Therapy	2	Pregnancy	33	Universitair Medisch Centrum Groningen	3
		Buckley, C.J.	2					Age and Ageing	2	Young Adult	32	The University of Hong Kong	3
		Laupacis, A.	2					Agents and Actions	2	Child, Preschool	32	Universitat Bonn	3
		Law, S.C.K.	2					European Journal of Cancer	2	Animal model	32	Glasgow Caledonian University	3
		Lee, A.W.M.	2					Current Medical Research and Opinion	2	Genotype	32	Utrecht University	3
		Lee, S.D.	2					Clinical Laboratory	2	Age Factors	31	Klinikum und Fachbereich Medizin Johann Wolfgang Goethe-Universitat Frankfurt am Main	3
		Lepojarvi, M.	2					Alimentary Pharmacology and Therapeutics	2	Age	30	Fudan University	3
		Lewis, S.J.	2					European Journal of Pharmacology	2	Hypertension	30	The University of British Columbia	3
		Mallamaci, F.	2					Brain Research Bulletin	2	Prevalence	30	University of Newcastle, Australia	3
		Manning, L.G.	2					Breast	2	Review	30	Trinity College Dublin	3
		Markowitz, J.S.	2					American Journal of Gastroenterology	2	Dose-Response Relationship, Drug	30	Universidad de la Frontera	3
		McClelland, B.	2					European Journal of Clinical Pharmacology	2	Protein expression	29	Karolinska Institutet	3
		Beynen, A.C.	2					American Journal of Medicine	2	Case-Control Studies	28	University of Maryland School of Medicine	3
		Meijer, J.L.	2					Human Immunology	2	Postoperative Complications	28	Seoul National University	3
		Mettauer, M.	2					Headache	2	Outcome assessment	28	Universitssjukhuset i Lund	3
		Michel, C.J.	2					British Journal of Ophthalmology	2	Cancer survival	27	UC Davis	3
		Michel, M.C.	2					American Review of Respiratory Disease	2	Cohort analysis	27	University of Texas M. D. Anderson Cancer Center	3
		Mihatovic, I.	2					Anaesthesia	2	Analysis of Variance	27	Imperial College London	3
		Miyamoto, R.	2					British Journal of Psychiatry	2	Drug safety	26	University of Washington Seattle	3
		Amagasa, T.	2					British Journal of Surgery	2	Severity of Illness Index	26	McLean Hospital	3
		Morgado-Bernal, I.	2					Arthritis Care and Research	2	Animal tissue	26	University of Aberdeen	3
		Mosorin, M.	2					Arthritis and Rheumatism	2	Body mass	26	Goteborgs Universitet	3
		Moxey, A.J.	2					Child Abuse and Neglect	2	Sex difference	26	Charles University in Prague	3
		Mulhern, R.K.	2					Cochrane Database of Systematic Reviews	2	Risk assessment	26	Oulu University Hospital	3
		Neuhaus, P.	2					Anticancer Research	2	School child	26	Oregon Health and Science University	3
		Newbold, R.F.	2					Investigative Ophthalmology and Visual Science	2	Depression	26	Helsinki University Central Hospital	3
		O'Connell, D.	2					Journal of Affective Disorders	2	Incidence	25	Justus Liebig University Giessen	3
		O, S.K.	2					Journal of Asthma	2	Questionnaire	25	Hammersmith Hospital	3
		Owen, R.W.	2					Journal of Clinical Dentistry	2	Questionnaires	25	University of Bristol	3
		Parlongo, S.	2					Annals of the Royal College of Surgeons of England	2	Cohort Studies	25	University of Surrey	3
		Patterson, D.E.	2					Clinical and Experimental Allergy	2	Insulin	24	Queen Mary, University of London	3
		Everts, H.	2					Clinical Therapeutics	2	Survival Rate	24	Medical University of South Carolina	3
		Poston, G.	2					Journal of Clinical Pharmacology	2	Intravenous drug administration	24	University of Iowa	3
		Priebe, S.	2					Journal of Clinical Psychology	2	Intermethod comparison	23	University of Melbourne	3
		Radhakrishnan, H.	2					Journal of Diabetes	2	Blood Pressure	23	University of Oxford	3
		Rammsayer, T.H.	2					Journal of Gastroenterology and Hepatology	2	Risk Assessment	23	Netherlands Institute for Neuroscience NIN - KNAW	3
		Reddick, W.E.	2					Journal of International Medical Research	2	Correlation analysis	23	University Hospital of South Manchester NHS Foundation Trust	3
		Riemann, D.	2					Journal of Neural Transmission General Section	2	Survival	23	University of Chicago	3
		Den Boer, J.A.	2					Journal of Neurology Neurosurgery and Psychiatry	2	Pathophysiology	23	Queen's Medical Centre	3
		Sager, M.	2					Digestive Diseases and Sciences	2	Psychological aspect	23	University of Alberta	3
		Hambek, M.	2					Clinical and Experimental Pharmacology and Physiology	2	Dose response	23	Universita degli Studi di Verona	3
		Santoro, A.	2					Cancer	2	Therapy	22	Universita degli Studi di Roma La Sapienza	3
		Saris, W.H.M.	2					Journal of Viral Hepatitis	2	Confidence interval	22	Sir Run Run Shaw Hospital	2
		Sato, Y.	2					Journal of the American College of Nutrition	2	Physiology	22	Humboldt-Universitat zu Berlin	2
		Schapira, A.H.V.	2					Cephalalgia	2	Immunohistochemistry	22	Friedrich-Alexander-Universität Erlangen-Nürnberg	2
		Bloom, S.R.	2					Clinical Rehabilitation	2	Infant	22	Universite de Liege	2
		Sly, P.D.	2					National Medical Journal of China	2	Postoperative complication	22	Medizinische Fakultat und Universitats Klinikum Aachen	2
		Spiegelhalder, K.	2					Naunyn Schmiedeberg S Archives of Pharmacology	2	Logistic Models	22	Mashhad University of Medical Sciences	2
		Stefan, H.	2					Annals of Surgery	2	Breast cancer	22	Universitat de Barcelona	2
		Stokes, B.J.	2					Annals of Pharmacotherapy	2	Smoking	22	University of Calgary	2
		Strauer, B.E.	2					Neuropsychobiology	2	Metabolism	21	Albert Einstein College of Medicine of Yeshiva University	2
		Such, L.	2					Neuroscience Letters	2	Cross-Sectional Studies	21	Universitat de ValEncia	2
		Suter, E.	2					Obesity	2	Diabetes mellitus	21	National Taiwan University	2
		Swindell, R.	2					Oncology Reports	2	Recurrence	21	University of Auckland	2
		Taskinen, P.	2					Ophthalmology	2	Pathology	21	University of Pittsburgh Medical Center, Children's Hospital of Pittsburgh	2
		Kyle, S.D.	2					Oral Oncology	2	Scoring system	21	Hallym University, College of Medicine	2
		Thomas, S.	2					PACE Pacing and Clinical Electrophysiology	2	Blood Glucose	20	Johns Hopkins Bloomberg School of Public Health	2
		Tomlinson, D.R.	2					Pain	2	Central nervous system	20	Newcastle University, United Kingdom	2
		Tripepi, G.	2					Pediatric Exercise Science	2	Time	20	Rigshospitalet	2
		Tung, S.Y.	2					Physiology and Behavior	2	Survival rate	19	Monash Medical Centre	2
		Twetman, S.	2					Acta Physiologica Scandinavica	2	Schizophrenia	19	Royal North Shore Hospital	2
		Urakawa, Y.	2					Proceedings of the Human Factors and Ergonomics Society	2	Pain	19	China Medical University Taichung	2
		Uzawa, N.	2					Progress in Neuro Psychopharmacology and Biological Psychiatry	2	Multicenter study	19	Ospedale Maggiore Policlinico Milano	2
		Andersen, H.K.	2					Psychiatrische Praxis	2	Glucose	19	Universitatsklinikum Giessen und Marburg, Standort Giessen	2
		Wagenblast, J.	2					Clinical Pharmacology and Therapeutics	2	Meta analysis	19	Duke University	2
		Wang, F.	2					European Urology	2	Sex Factors	19	Royal Edinburgh Hospital	2
		Giger, M.L.	2					Pulmonary Pharmacology and Therapeutics	2	Infant, Newborn	18	Fox Chase Cancer Center	2
		Williams, J.D.	2					Cancer Letters	2	Chronic Disease	18	Universite de Montreal	2
		Williamson, R.C.N.	2					Rheumatology International	2	Drug blood level	18	University of Adelaide	2
		Wu, A.	2					Chest	2	Triacylglycerol	18	Universitetet i Oslo	2
		Yamamoto, M.	2					Scandinavian Journal of Rheumatology	2	Neoplasm Staging	18	Tyoterveyslaitos	2
		Yazdani, S.	2					Seizure	2	Antineoplastic Combined Chemotherapy Protocols	18	University of KwaZulu-Natal	2
		Yoon, D.Y.	2					Stroke	2	Prediction	18	Western University	2
		Zhu, H.J.	2					Surgical Research Communications	2	Conference paper	18	UniversitatsSpital Bern	2
		Zoccali, C.	2					Thorax	2	Cancer staging	18	University of Hawaii at Manoa	2
		Andersson, K.E.	1					Transplant International	2	Comorbidity	17	Aston University	2
		Andersson, M.	1					Lancet	2	Biological Markers	17	Peking University	2
		Andreacchio, A.M.	1					Arteriosclerosis Thrombosis and Vascular Biology	1	Blood	17	Klinikum rechts der Isar	2
		Andreadis, E.A.	1					Arthroscopy Journal of Arthroscopic and Related Surgery	1	Breast Neoplasms	17	Universita degli Studi di Pavia	2
		Andresen, D.	1					Arzneimittel Forschung Drug Research	1	Nausea	17	Akademiska Sjukhuset	2
		Andrews, M.	1					Asia Pacific Journal of Clinical Oncology	1	Multivariate Analysis	17	Brigham and Women's Hospital	2
		Andric, M.	1					Assessment	1	Carcinoma, Squamous Cell	17	Centre Hospitalier Universitaire de Liege	2
		Aneja, S.	1					Atherosclerosis	1	Odds Ratio	17	Universita degli Studi di Napoli Federico II	2
		Anik, A.	1					Australian Journal of Rural Health	1	Statistics	17	Nanjing Medical University	2
		Ankerst, D.P.	1					BMC Anesthesiology	1	Pain assessment	17	Technische Universitat Dresden	2
		Ankum, W.M.	1					BMC Pediatrics	1	Body weight	17	Deakin University	2
		Annesley, D.	1					BMC Psychiatry	1	Diagnosis	17	Macquarie University	2
		Ansley, D.M.	1					BMJ Online	1	Genetics	16	UniversitatsSpital Zurich	2
		Antal, A.	1					BMJ Open	1	Cholesterol	16	St. Jude Children Research Hospital	2
		Anttila, V.	1					Basic and Clinical Pharmacology and Toxicology	1	Hospitalization	16	UCL Institute of Neurology	2
		Apel, C.	1					Behavioral Ecology and Sociobiology	1	Gene frequency	16	St James's University Hospital	2
		Apfel, C.C.	1					Behavioral Medicine	1	Histology	16	Texas A and M University	2
		Appel, D.I.	1					Behavioral and Neural Biology	1	Histopathology	16	Brunel University	2
		Aquilina, R.	1					Biological and Pharmaceutical Bulletin	1	Body Mass Index	16	University of Ulster	2
		Arab, H.R.	1					Biomedical Papers of the Medical Faculty of the University Palacky Olomouc Czechoslovakia	1	Drug tolerability	16	Orebro Lans Landsting	2
		Arai, H.	1					Biomedizinische Technik	1	Treatment duration	16	Consiglio Nazionale delle Ricerche	2
		Archimandritis, A.J.	1					Breast Cancer Research and Treatment	1	Asthma	16	St. Helier Hospital	2
		Arima, K.	1					Breast Journal	1	Risk	16	King's College Hospital	2
		Arita, K.	1					British Journal of Community Nursing	1	RNA, Messenger	16	Washington University in St. Louis, School of Medicine	2
		Arlt, S.	1					British Journal of Medical Psychology	1	Crossover procedure	16	St Mary's Hospital London	2
		Armour, A.	1					British Journal of Nutrition	1	Multivariate analysis	16	University of Pennsylvania, Health System	2
		Undefined	1					British Journal of Pharmacology	1	Reference Values	16	Universidad Autonoma de Barcelona	2
