# Supplementary material for: A surge of p-values between 0.041 and 0.049 in recent decades (but negative results are increasing rapidly too)
Source: PeerJ. 2015 Jan 22;3:e733. doi: 10.7717/peerj.733 (PMC4312079; doi:10.7717/peerj.733)
Supplement: Supplemental Information [file peerj-03-733-s007.zip › Supplementary material/Searches_15_nov_2014/093.csv]

Scopus refine results values
Your query : (ABS("likely to be significant"))
Number of results : 443
YEAR		AUTHOR NAME		SUBJECT AREA		DOCUMENT TYPE		SOURCE TITLE		KEYWORD		AFFILIATION		COUNTRY		SOURCE TYPE		LANGUAGE
2014	21	Angers, L.	2	Agricultural and Biological Sciences	56	Article	322	Astrophysical Journal	4	Article	144	University of Liverpool	10	United States	153	Journals	404	English	429
2013	18	Cawthorne, S.	2	Arts and Humanities	2	Review	47	Plos One	4	Human	117	UC Berkeley	9	United Kingdom	109	Conference Proceedings	24	French	3
2012	25	Garthwaite, J.	2	Biochemistry, Genetics and Molecular Biology	61	Conference Paper	42	Ecological Applications	3	Humans	92	University of Melbourne	9	Australia	50	Books	6	German	2
2011	13	Gutheil, W.G.	2	Business, Management and Accounting	4	Book Chapter	3	Journal of Biological Chemistry	3	Priority journal	91	University of Western Australia	7	Canada	22	Book Series	6	Polish	1
2010	17	Behan, P.O.	2	Chemical Engineering	8	Article in Press	2	Journal of Contaminant Hydrology	3	Nonhuman	52	Newcastle University, United Kingdom	6	France	18	Trade Publications	2	Russian	1
2009	15	Hodge, E.	2	Chemistry	20	Note	1	SAE Technical Papers	3	Female	49	University of Cambridge	6	Germany	14	Reports	1
2008	10	Akkutlu, I.Y.	2	Computer Science	15	Report	1	Breast Cancer Research and Treatment	2	Controlled study	48	University of East Anglia	5	Italy	10
2007	20	Fine, M.E.	2	Decision Sciences	4	Undefined	25	American Journal of Orthodontics and Dentofacial Orthopedics	2	Male	47	Imperial College London	5	Sweden	10
2006	26	Baker, N.J.	2	Dentistry	6			British Dental Journal	2	Adult	42	UCL	5	Japan	9
2005	15	Clark, N.B.	2	Earth and Planetary Sciences	66			Geochimica Et Cosmochimica Acta	2	Review	36	University of Sheffield	4	India	9
2004	17	Adams, M.A.	2	Economics, Econometrics and Finance	13			Journal of Applied Physics	2	Animals	33	University of Bristol	4	China	7
2003	16	Fathi, E.	2	Energy	15			Handbook of Environmental Chemistry Volume 5 Water Pollution	2	Animal	33	University of Sydney	4	Ireland	7
2002	12	Di Marcello, V.	2	Engineering	49			Journal of Agricultural and Food Chemistry	2	Australia	18	University of New South Wales UNSW Australia	4	Switzerland	7
2001	23	Luzzi, L.	2	Environmental Science	68			Biophysical Chemistry	2	Unclassified drug	17	University of Manchester	3	Netherlands	6
2000	24	McGregor, D.	2	Health Professions	6			Journal of Catalysis	2	Methodology	17	CSIRO Forestry and Forest Products	3	New Zealand	6
1999	19	Menzies, C.B.	2	Immunology and Microbiology	26			Bulletin of Environmental Contamination and Toxicology	2	Major clinical study	17	University of Salford	3	South Korea	5
1998	17	Read, S.M.	2	Materials Science	12			Deep Sea Research Part II Topical Studies in Oceanography	2	Middle Aged	15	Purdue University	3	Spain	4
1997	12	Spooner, E.	2	Mathematics	6			Australian Family Physician	2	Animal cell	15	Washington University in St. Louis	3	Taiwan	4
1996	10	Tinni, A.	2	Medicine	110			Applied Optics	2	Aged	15	King's College London	3	Norway	4
1995	9	Vinden, P.	2	Multidisciplinary	3			Journal of Clinical and Laboratory Immunology	2	Mathematical models	14	University of Leeds	3	Kenya	3
1994	7	Weertman, J.R.	2	Neuroscience	16			Journal of Hydrology	2	Support, Non-U.S. Gov't	14	Stanford University	3	Poland	3
1993	3	Williams, R.G.	2	Nursing	8			Journal of Petrology	2	United States	14	Woods Hole Oceanographic Institution	3	Austria	2
1992	5	Williamson, P.R.	2	Pharmacology, Toxicology and Pharmaceutics	19			Journal of Physical Chemistry A	2	Risk Factors	14	VA Medical Center	3	Belgium	2
1991	7	Addy, K.	1	Physics and Astronomy	37			Journal of Plankton Research	2	Animal experiment	13	University of Pittsburgh	3	Russia	2
1990	12	Ademi, Z.	1	Psychology	14			Marine Ecology Progress Series	2	Support, U.S. Gov't, P.H.S.	13	Monash University	3	Hong Kong	2
1989	11	Adu-Kumi, S.	1	Social Sciences	31			Molecular Medicine Reports	2	Computer simulation	13	James Cook University	3	Malaysia	2
1988	6	Agyakwah, S.K.	1	Veterinary	2			Neuroscience	2	Conference paper	12	Universitat Bern	3	Denmark	2
1987	6	Ahluwalia, A.	1	Undefined	9			Oecologia	2	Climate change	12	University of Canterbury	3	South Africa	2
1986	4	Aitken, R.J.	1					Physics of the Earth and Planetary Interiors	2	Rats	12	University of California, San Francisco	3	Brazil	1
1985	5	Akabas, M.H.	1					Proceedings of SPIE the International Society for Optical Engineering	2	United Kingdom	12	University of Oxford	3	Chile	1
1984	2	Akinkugbe, A.	1					Proceedings of the Nutrition Society	2	Clinical article	12	University of Queensland	3	Costa Rica	1
1982	2	Alain, T.	1					Science of the Total Environment	2	Metabolism	11	Toxicity Evaluation Consultants	2	Czech Republic	1
1981	4	Alderson, P.O.	1					American Journal of Epidemiology	1	Physiology	11	OpenHydro Technology Ltd	2	Argentina	1
1980	3	Alexander, W.R.	1					American Journal of Physiology Endocrinology and Metabolism	1	Adolescent	11	General Motors	2	Mexico	1
1979	4	Allen, G.R.	1					American Journal of Public Health	1	Gene expression	11	Pennsylvania State University	2	Mozambique	1
1978	1	Allison, E.H.	1					American Journal of Speech Language Pathology	1	Mouse	11	The Royal Institute of Technology KTH	2	Hungary	1
1977	2	Allouche, D.	1					American Review of Respiratory Disease	1	Molecular Sequence Data	10	Florida State University	2	Israel	1
1976	2	Alonso, P.L.	1					Amyotrophic Lateral Sclerosis	1	Comparative study	10	Albert Einstein College of Medicine of Yeshiva University	2	Nigeria	1
1975	3	Altman, D.G.	1					Analytica Chimica Acta	1	Comparative Study	10	Ohio State University	2	Pakistan	1
1974	6	Alvaro, M.L.	1					Annals of Botany	1	Genetics	10	Rice University	2	Puerto Rico	1
1973	1	Amado, L.	1					Annals of Occupational Hygiene	1	Time Factors	10	University of Illinois	2	Greece	1
1972	1	Ananthasivam, K.	1					Annals of Otology Rhinology and Laryngology	1	Kinetics	10	University of Auckland	2	Ghana	1
1970	2	Andersen, O.S.	1					Annals of the New York Academy of Sciences	1	Mice	10	Alcoa Technical Center	2	Germany (Democratic Republic, DDR)	1
1969	1	Anderson, E.C.	1					Appita Journal	1	Rat	10	Johns Hopkins Bloomberg School of Public Health	2	Tanzania	1
1967	1	Anderson, J.	1					Applied Acoustics	1	Prevalence	9	University of Missouri-Kansas City	2	Thailand	1
1958	1	Anderson, M.W.	1					Applied Energy	1	Risk factor	9	Australian National University	2	Ukraine	1
1956	1	Ang .L.-M., L.M.	1					Archives of Oral Biology	1	Economics	9	University of Adelaide	2	Finland	1
1954	1	Ansari, A.	1					Arkhiv Patologii	1	Statistics	9	University of Arizona	2
		Aplin, K.L.	1					Asia Pacific Journal of Financial Studies	1	Model	9	Universitetet i Oslo	2
		Arnold, M.	1					Astronomische Nachrichten	1	Animalia	8	The University of British Columbia	2
		Aron, M.	1					Astroparticle Physics	1	Animal tissue	8	University of Newcastle, Australia	2
		Arpicco, S.	1					Atmospheric Environment	1	Animal model	8	University of Rhode Island	2
		Asante, K.A.	1					Atmospheric Measurement Techniques	1	Pathology	8	Western University	2
		Ashmore, M.R.	1					Atomic Energy of Canada Limited AECL Report	1	Human cell	8	Trinity College Dublin	2
		Assael, H.	1					Austral Ecology	1	Human tissue	8	Brown University	2
		Atad, E.	1					Australasian Psychiatry	1	Child	8	AEA Technology	2
		Atkinson, W.D.	1					Australian Commodities	1	Amino Acid Sequence	8	University of Alaska Fairbanks	2
		Atria, P.V.	1					Australian Economic Papers	1	Phylogeny	8	University of Reading	2
		Austin, E.	1					Australian Journal of Physics	1	DNA	8	Karolinska Institutet	2
		Austin, J.R.	1					Australian Journal of Soil Research	1	Temperature	8	University of Tasmania	2
		Austin, P.M.	1					Australian and New Zealand Journal of Public Health	1	Middle Age	7	University of Kansas Lawrence	2
		Avent, N.D.	1					BMC Medical Informatics and Decision Making	1	Oxygen	7	University of Aberdeen	2
		Aziz, N.	1					Bailliere S Clinical Anaesthesiology	1	Water	7	Leicester General Hospital	2
		Baber, D.	1					Bailliere S Clinical Rheumatology	1	Protein expression	7	University of Toronto	2
		Baciocchi, R.	1					Bba Bioenergetics	1	Great Britain	7	United States Geological Survey Western Region	2
		Bacon, R.W.	1					Behavior Research Methods Instrumentation	1	Treatment outcome	7	Sunderland Royal Hospital	2
		Badjeck, M.C.	1					Benefits Quarterly	1	Pregnancy	7	Royal Prince Alfred Hospital	2
		Bagg, J.	1					Biochemical Journal	1	Nucleotide sequence	6	Deakin University	2
		Bains, M.	1					Biochemistry	1	Pathophysiology	6	Wayne State University School of Medicine	2
		Baird, A.H.	1					Biochimica Et Biophysica Acta Lipids and Lipid Metabolism	1	Probability	6	Brunel University	2
		Baker, A.	1					Biochimie	1	Calcium	6	Flinders University of South Australia	2
		Baker, A.J.	1					Biodiversity and Conservation	1	Chemistry	6	Politecnico di Milano	2
		Baker, G.H.	1					Bioessays	1	In vitro study	6	Cardiff University	2
		Bakke, T.A.	1					Biological Control	1	Incidence	6	University of Plymouth	2
		Balewski, J.T.	1					Biological Reviews	1	Drug effect	6	Universita degli Studi di Genova	2
		Ballou, L.R.	1					Biology	1	Liver	6	University College Cork	2
		Balls, H.	1					Biology Letters	1	Decision making	6	University of Southampton	2
		Baltz, D.M.	1					Biotechnology and Bioengineering	1	Genetic variability	6	University of Exeter	2
		Balzer, W.K.	1					Blood	1	Gene mutation	6	University of Newcastle upon Tyne, Faculty of Medicine	2
		Bansal, M.L.	1					Boundary Layer Meteorology	1	Environmental impact	6	Virginia Polytechnic Institute and State University	2
		Bar, R.S.	1					Brazilian Journal of Medical and Biological Research	1	Base Sequence	6	University of Edinburgh	2
		Barber, C.	1					British Journal of Cancer	1	Signal transduction	5	University of Washington School of Medicine	2
		Bardaji, A.	1					British Journal of Diseases of the Chest	1	Forecasting	5	University of Chicago	2
		Bargar, J.R.	1					British Journal of Nursing Mark Allen Publishing	1	Clinical feature	5	University of Southern California	2
		Barnes, J.	1					British Journal of Obstetrics and Gynaecology	1	Clinical trial	5	Commonwealth Scientific and Industrial Research Organization	2
		Barnes, S.	1					British Journal of Psychiatry	1	Risk	5	Queen's University Belfast	2
		Barnhill, J.	1					Bulletin of Entomological Research	1	Carbon dioxide	5	Universita degli Studi di Milano	2
		Barone, M.R.	1					Canadian Journal of Fisheries and Aquatic Sciences	1	Rats, Inbred Strains	5	University of Alberta	2
		Barral, J.M.	1					Cell Proliferation	1	Eurasia	5	University of Oklahoma	2
		Barry, B.E.	1					Cell Structure and Function	1	Europe	5	McMaster University	2
		Barth, F.G.	1					Chemical Research in Toxicology	1	Concentration (parameters)	5	University at Buffalo State University of New York	2
		Barton, P.J.	1					Chemosphere Global Change Science	1	Asia	5	University of Wisconsin Madison	2
		Bashara, N.M.	1					Clinical Biochemistry	1	Child, Preschool	5	Harvard School of Public Health	2
		Basheer, P.A.M.	1					Clinical Chemistry	1	Protein analysis	5	Prifysgol Cymru	2
		Bastard, C.	1					Clinical Chemistry and Laboratory Medicine	1	Data analysis	5	Dar es Salaam Institute of Technology	1
		Bastholm-Rahmner, P.	1					Clinical Infectious Diseases	1	Prospective Studies	5	Commissaire au Plan au Bureau Fédéral du Plan	1
		Batchelor, A.M.	1					Clinical Medicine	1	Promoter region	5	Générale des Affaires Économiques et Financières	1
		Bates, S.	1					Clinical and Diagnostic Laboratory Immunology	1	Mental disease	5	WaterAid	1
		Bauer, C.C.	1					Collection of Technical Papers 10th AIAA Issmo Multidisciplinary Analysis and Optimization Conference	1	Cognition	5	Southern Agric. Res. Center	1
		Baumstark, A.L.	1					Combustion Science and Technology	1	Amino acid sequence	5	National Oceanography Centre	1
		Bazin, S.	1					Combustion and Flame	1	Phenotype	5	Independent International Pharmaceutical Policy and Regulation Consultant	1
		Beare, R.J.	1					Communications International London	1	Pathogenesis	5	CSIRO Ecosystem Sciences	1
		Beare, S.	1					Computational Statistics and Data Analysis	1	Particle size	5	Northern Agric. Res. Center	1
		Becker, D.P.	1					Computer Methods and Programs in Biomedicine	1	PH	5	CSIRO Ecosystem Sciences	1
		Becker, M.	1					Controlled Clinical Trials	1	Optimization	5	Municipal Hospital of Sosnowiec City	1
		Becker, M.D.	1					Cortex	1	Oceanography	5	Private Practice	1
		Behan, W.M.	1					Crop Science	1	Obesity	5	School of Pathology and Laboratory Medicine	1
		Behan, W.M.H.	1					Current Opinion in Microbiology	1	Controlled clinical trial	5	Northern Ireland Environment Link	1
		Bell, G.S.	1					Current Opinion in Obstetrics and Gynecology	1	Numerical model	5	Bajaj Auto Ltd	1
		Bell, S.J.	1					Current Pharmaceutical Biotechnology	1	Neurons	5	IWW Rhine-Westfalian Institute for Water Research	1
		Bellamy, C.O.C.	1					Current Science	1	Bacteria (microorganisms)	5	University of Cape Town	1
		Bellingham, M.C.	1					Deep Sea Research Part I Oceanographic Research Papers	1	Follow-Up Studies	5	CSIC - Instituto de Recursos Naturales y Agrobiologia de Sevilla IRNAS	1
		Bennett, D.H.	1					Development Digest	1	Mortality	5	National Jewish Medical and Research Center	1
		Bennett, J.A.	1					Development and Change	1	Calculation	5	Friedrich-Alexander-Universität Erlangen-Nürnberg	1
		Benson, D.	1					Developmental and Comparative Immunology	1	Productivity	5	Universite Catholique de Louvain	1
		Berben, L.	1					Diabetologia	1	Thermodynamics	5	Western Michigan University	1
		Berger, A.J.	1					Drug Discovery Today	1	Cells, Cultured	5	Inserm	1
		Bernardin, F.	1					Drug Safety	1	Brain	5	Instituto Espanol de Oceanografia	1
		Bernards, A.	1					Dynamics Transport and Photochemistry in the Middle Atmosphere of the Southern Hemisphere Proc Workshop San Francisco 1989	1	Models, Theoretical	5	Universite de Liege	1
		Berninger, V.W.	1					Ecological Entomology	1	Climate effect	5	Chalmers Tekniska Hogskola	1
		Berry, H.L.	1					Ecology	1	Environmental impact assessment	5	The Johns Hopkins School of Medicine	1
		Bevc, C.A.	1					Ecosphere	1	Modeling	5	The Macaulay Institute	1
		Bhanot, B.	1					Ecotoxicology and Environmental Safety	1	Species diversity	5	Mills College	1
		Biastoch, A.	1					Electronics and Communication Engineering Journal	1	Lead	5	University of Pittsburgh School of Medicine	1
		Bickel, W.K.	1					Energy Journal	1	Algorithms	5	Worthing and Southlands Hospitals NHS Trust	1
		Biktashev, V.N.	1					Energy Policy	1	Treatment Outcome	5	Dhurakij Pundit University	1
		Bill, R.G.	1					Energy and Fuels	1	Health insurance	5	St. Vincent's Hospital Melbourne	1
		Birch, K.	1					Environmental Health Perspectives	1	Blood	4	Johns Hopkins Hospital	1
		Bird, J.M.	1					Environmental Modelling and Software	1	Health care	4	Universidad de Buenos Aires	1
		Bird, K.A.	1					Environmental Policy and Governance	1	Accuracy	4	Universiteit Stellenbosch	1
		Birley, A.J.	1					Environmental Science and Technology	1	Polymorphism, Single Nucleotide	4	Universitat de Barcelona	1
		Birtcher, R.C.	1					Epigenomics	1	Infant	4	Abbott Laboratories	1
		Bishop, J.D.D.	1					Epilepsy and Behavior	1	Diet	4	ISIS Facility	1
		Bittersohl, G.	1					European Heart Journal	1	Human immunodeficiency virus infection	4	Ferdowsi University of Mashhad	1
		Black, M.M.	1					European Journal of Orthopaedic Surgery Traumatology	1	European Continental Ancestry Group	4	USDA Agricultural Research Service, Washington DC	1
		Blaser, J.	1					European Journal of Vascular and Endovascular Surgery	1	China	4	Ehime University	1
		Blashki, G.	1					European Respiratory Journal	1	Randomized controlled trial	4	Institute of Physics Bhubaneswar	1
		Bodenmann, A.	1					FASEB Journal	1	Gas emissions	4	University of Ontario Institute of Technology	1
		Bogaert, H.	1					FEMS Microbiology Ecology	1	Recombinant Proteins	4	University of Tennessee Health Science Center	1
		Bohach, G.A.	1					FEMS Microbiology Reviews	1	Chemical structure	4	CBS	1
		Bolze, G.	1					Faraday Discussions	1	Regression analysis	4	University of Calgary	1
		Booker, I.	1					Fish and Shellfish Immunology	1	Heating	4	Emory University School of Medicine	1
		Borenstein, S.	1					Food and Chemical Toxicology	1	Costs	4	Baylor College of Medicine	1
		Boult, K.A.	1					Forest Ecology and Management	1	India	4	Landcare Research, Palmerston North	1
		Bouquain, J.	1					Frontiers in Bioscience	1	HIV Infections	4	McGill University	1
		Bourassa, M.A.	1					Frontiers of Health Services Management	1	Environmental Exposure	4	Louisiana Universities Marine Consortium	1
		Bouvet, M.	1					Fuel	1	Nutrition	4	University of Occupational and Environmental Health	1
		Bowden, B.	1					Gastroenterologia Polska	1	Protein function	4	Dankook University	1
		Bowers, B.	1					Genomics	1	Sex difference	4	Ethniko Metsovio Polytechnico	1
		Bowles, N.E.	1					Geomicrobiology Journal	1	Normal human	4	Helsingin Yliopisto	1
		Boyle, M.	1					Geomorphology	1	Heat transfer	4	National Institute for Occupational Safety and Health	1
		Bradshaw, A.V.	1					Geosynthetics International	1	Signal Transduction	4	University of Victoria	1
		Brandon, M.A.	1					Geotechnical Special Publication	1	Degradation	4	Princeton University	1
		Braun, E.	1					Geotechnique	1	Africa	4	Groupe Hospitalier Pellegrin	1
		Brawley, O.W.	1					Global Ecology and Biogeography	1	Alleles	4	Fred Hutchinson Cancer Research Center	1
		Brax, M.	1					Hong Kong Medical Journal	1	Analytic method	4	Bradley University	1
		Breivik, H.	1					Housing Review	1	Single nucleotide polymorphism	4	University of Pittsburgh Graduate School of Public Health	1
		Brereton, L.	1					Human Factors	1	Enzyme activity	4	Uppsala Universitet	1
		Briffa, T.G.	1					Hydrological Sciences Journal	1	Social support	4	Southampton Solent University	1
		Brimblecombe, P.	1					Undefined	4	Motivation	4	Atomic Energy of Canada Limited - Chalk River Lab	1
