# Supplementary material for: A surge of p-values between 0.041 and 0.049 in recent decades (but negative results are increasing rapidly too)
Source: PeerJ. 2015 Jan 22;3:e733. doi: 10.7717/peerj.733 (PMC4312079; doi:10.7717/peerj.733)
Supplement: Supplemental Information [file peerj-03-733-s007.zip › Supplementary material/Searches_15_nov_2014/110.csv]

Scopus refine results values
Your query : (ABS({.}) AND ( LIMIT-TO(AFFILCOUNTRY,"United States" ) ) )
Number of results : 10407318
YEAR		AUTHOR NAME		SUBJECT AREA		DOCUMENT TYPE		SOURCE TITLE		KEYWORD		AFFILIATION		COUNTRY		SOURCE TYPE		LANGUAGE
2015	2450	Li, W.	1807	Agricultural and Biological Sciences	689673	Article	7859143	Proceedings of SPIE the International Society for Optical Engineering	102374	Article	3481018	VA Medical Center	156203	United States	10407318	Journals	8860683	English	10379518
2014	378991	Pearton, S.J.	1746	Arts and Humanities	141803	Conference Paper	1535809	Journal of Biological Chemistry	86963	Human	2917253	UC Berkeley	141561	United Kingdom	266721	Conference Proceedings	1226691	Spanish	7840
2013	512356	Rheingold, A.L.	1550	Biochemistry, Genetics and Molecular Biology	1811276	Review	701153	Journal of the American Chemical Society	83607	Priority journal	2583186	University of Washington Seattle	124341	Germany	257956	Book Series	140991	French	6224
2012	511796	Banerjee, S.	1521	Business, Management and Accounting	161534	Book Chapter	67697	Proceedings of the National Academy of Sciences of the United States of America	69416	Humans	2063708	Massachusetts Institute of Technology	123314	Canada	235413	Books	91782	German	6182
2011	505793	Eigen, G.	1251	Chemical Engineering	315916	Short Survey	44755	Journal of Chemical Physics	60168	Male	1768173	University Michigan Ann Arbor	117674	China	208285	Trade Publications	85332	Chinese	5535
2010	488956	Willett, W.C.	1249	Chemistry	761452	Book	19842	Journal of Applied Physics	52106	Female	1741760	University of California, Los Angeles	117065	France	166417	Reports	1826	Portuguese	3137
2009	461022	Schaefer, H.F.	1207	Computer Science	671271	Note	17404	Physical Review Letters	49457	Nonhuman	1516155	University of Wisconsin Madison	115250	Japan	166214	Undefined	13	Japanese	1142
2008	436765	Gary, J.W.	1187	Decision Sciences	96784	Article in Press	17084	Astrophysical Journal	45071	Controlled study	1404788	University of Minnesota Twin Cities	104367	Italy	134729			Italian	793
2007	426085	Hawkes, C.M.	1146	Dentistry	48340	Letter	7318	SAE Technical Papers	43366	Adult	1207125	Ohio State University	102041	Australia	103538			Russian	783
2006	426904	Ren, F.	1144	Earth and Planetary Sciences	495771	Editorial	5848	Biochemistry	42328	Animals	1051878	Stanford University	101552	South Korea	95886			Turkish	642
2005	415754	Martinez, M.	1121	Economics, Econometrics and Finance	141906	Report	1821	Applied Physics Letters	40679	Animal	793126	University of California, San Diego	101423	Netherlands	89146			Polish	516
2004	379216	Watson, A.T.	1107	Energy	169816	Conference Review	1808	Plos One	39647	Animal experiment	618588	University of Florida	101274	Switzerland	87181			Korean	296
2003	339158	Bodek, A.	1106	Engineering	1584369	Abstract Report	1423	Science	36642	Major clinical study	613990	Pennsylvania State University	98858	Spain	85477			Czech	270
2002	304264	Barlow, R.J.	1099	Environmental Science	491472	Erratum	486	Lecture Notes in Computer Science Including Subseries Lecture Notes in Artificial Intelligence and Lecture Notes in Bioinformatics	36343	Aged	601774	UC Davis	98385	Israel	66388			Dutch	193
2001	290492	Stugu, B.	1092	Health Professions	213995	Business Article	272	Journal of Immunology	36203	Review	564012	University of California, San Francisco	93962	Sweden	62142			Croatian	161
2000	296206	Kagan, H.	1081	Immunology and Microbiology	460305	Patent	112	Journal of Organic Chemistry	35767	Support, U.S. Gov't, P.H.S.	557402	Cornell University	93869	India	59185			Hungarian	147
1999	286879	Gossard, A.C.	1074	Materials Science	597089	Undefined	125343	Physical Review B	32539	Middle Aged	533338	University of Pennsylvania	92812	Brazil	55606			Slovene	102
1998	288365	Margoni, M.	1071	Mathematics	458514			Physical Review B Condensed Matter and Materials Physics	32351	Unclassified drug	502440	University of Texas at Austin	91886	Russian Federation	52998			Swedish	58
1997	293979	Wang, W.	1062	Medicine	3053411			Nature	28416	Mice	461726	Texas A and M University	88551	Taiwan	48706			Romanian	53
1996	294794	Bocci, A.	1057	Multidisciplinary	146498			Cancer Research	27994	Animal cell	456147	Harvard Medical School	87823	Belgium	43504			Norwegian	52
1995	212769	Seiden, A.	1055	Neuroscience	469130			Journal of Virology	26608	United States	441472	University of Maryland	86151	Denmark	37921			Lithuanian	42
1994	202558	Ford, W.T.	1044	Nursing	152606			Physical Review	26532	Mouse	424022	Purdue University	82879	Poland	34948			Arabic	40
1993	195067	Wu, S.L.	1043	Pharmacology, Toxicology and Pharmaceutics	419508			Biochemical and Biophysical Research Communications	26466	Adolescent	408428	The University of North Carolina at Chapel Hill	82172	Mexico	33433			Hebrew	40
1992	169067	Lees, J.P.	1042	Physics and Astronomy	1320110			Journal of Physical Chemistry	26439	Rats	408368	University of Arizona	77275	Austria	31076			Serbian	39
1991	169793	Adye, T.	1023	Psychology	390885			Materials Research Society Symposium Proceedings	26205	Rat	397337	University of Chicago	76781	Finland	27353			Slovak	39
1990	165308	Biasini, M.	1023	Social Sciences	602766			Analytical Chemistry	25406	Human cell	391080	Columbia University in the City of New York	76700	Norway	26007			Greek	28
1989	150700	Goddard, W.A.	1014	Veterinary	69936			Brain Research	24137	Animal tissue	352949	University of Pittsburgh	73089	Turkey	25208			Bulgarian	26
1988	134922	Bortoletto, D.	1014	Undefined	53080			Inorganic Chemistry	22453	Methodology	350516	University of Illinois at Urbana-Champaign	72978	Singapore	24766			Estonian	26
1987	107410	Butcher, R.J.	1010					Optics Infobase Conference Papers	22250	Clinical article	346478	Michigan State University	72603	Greece	24378			Danish	24
1986	103968	Simonetto, F.	1007					Blood	20523	Support, Non-U.S. Gov't	329114	Johns Hopkins University	71604	Hong Kong	22866			Ukrainian	17
1985	109482	Cowan, G.	1005					Journal of Neuroscience	19991	Child	318290	Massachusetts General Hospital	67845	New Zealand	21964			Persian	16
1984	100323	Wu, X.	1005					Cancer	19832	Animal model	277816	Yale University	67123	South Africa	20687			Catalan	13
1983	95897	Barnett, B.A.	999					American Journal of Obstetrics and Gynecology	19658	Time Factors	276726	Northwestern University	66155	Argentina	18774			Icelandic	11
1982	92481	Liu, F.	992					Journal of Urology	17588	Case report	268303	University of Southern California	65095	Hungary	18082			Finnish	11
1981	91430	Cotton, F.A.	990					Infection and Immunity	17467	Metabolism	261733	Harvard University	64248	Czech Republic	16736			Bosnian	9
1980	83254	Smith, J.G.	979					Aip Conference Proceedings	17290	In vitro study	244308	University of Colorado at Boulder	62572	Portugal	16687			Afrikaans	8
1979	83268	Kowalewski, R.	970					Archives of Biochemistry and Biophysics	16997	Protein expression	240848	Mayo Clinic	60972	Chile	16581			Latvian	6
1978	76920	Beretvas, A.	969					FASEB Journal	16941	Computer simulation	239554	UC Irvine	60542	Ireland	16085			Thai	5
1977	74958	Katritzky, A.R.	967					Journal of Bacteriology	16578	Molecular Sequence Data	238609	Rutgers, The State University of New Jersey	60330	Thailand	14043			Georgian	3
1976	72620	Neal, H.A.	966					American Journal of Cardiology	16539	Animalia	237509	North Carolina State University	58811	Iran	11519			Gallegan	2
1975	71436	Castro, A.	964					Physical Review D	16474	Algorithms	224199	Iowa State University	58052	Egypt	11037			Malay	2
1974	69320	Campagnari, C.	962					Endocrinology	16431	Mathematical models	221550	California Institute of Technology	58008	Saudi Arabia	10010			Azerbaidzhani	1
1973	61146	Jawahery, A.	962					Radiology	16136	Clinical trial	221434	Brigham and Women's Hospital	57918	Ukraine	8613			Irish gaelic	1
1972	35707	Meyer, W.T.	962					Tetrahedron Letters	16044	Physiology	197807	Princeton University	57159	Colombia	8484			Indonesian	1
1971	32532	Bisello, D.	960					Macromolecules	15270	Middle Age	194416	Georgia Institute of Technology	56876	Romania	7485			Macedonian	1
1970	30960	Morii, M.	958					Investigative Ophthalmology and Visual Science	14971	Diagnosis	189367	Duke University School of Medicine	55741	Puerto Rico	6549
1969	27805	Feindt, M.	954					Journal of Pharmacology and Experimental Therapeutics	14957	Gene expression	187635	Los Alamos National Laboratory	55579	Pakistan	5769
1968	25853	Calderini, G.	949					Chemical Physics Letters	14950	Therapy	187352	University of Illinois at Chicago	54878	Kenya	5697
1967	22935	Bartoldus, R.	948					Journal of Clinical Investigation	14949	Normal human	177650	Virginia Polytechnic Institute and State University	53925	Slovenia	5572
1966	19211	Paus, C.	947					Physical Review D Particles Fields Gravitation and Cosmology	14870	Kinetics	175969	Washington University in St. Louis, School of Medicine	52141	Malaysia	5118
1965	16523	Carlsmith, D.	946					Circulation	14798	Genetics	174006	National Cancer Institute	51802	Venezuela	5107
1964	15067	Olsen, J.	945					Physical Review A	14439	Signal transduction	171887	University of Illinois	51636	Slovakia	5065
1963	13421	Bowers, J.E.	944					Environmental Science and Technology	14178	Drug efficacy	168732	University of Iowa	51303	Croatia	4792
1962	12146	Torrence, E.	943					Journal of Molecular Biology	13818	Treatment Outcome	168246	Indiana University	51203	Bulgaria	4485
1961	10627	Dallapiccola, C.	939					Virology	13800	Amino Acid Sequence	168059	Duke University	50828	Peru	4261
1960	8726	Goulianos, K.	939					Journal of Medicinal Chemistry	13734	Human tissue	166215	University of California, Santa Barbara	50450	United Arab Emirates	3725
1959	7755	Reiter, R.J.	938					Journal of Agricultural and Food Chemistry	13605	Cells, Cultured	165238	Arizona State University	50030	Philippines	3343
1958	6969	Lankford, A.J.	935					Journal of Physical Chemistry B	13286	Drug effect	163802	Baylor College of Medicine	49667	Nigeria	3331
1957	6476	Truhlar, D.G.	927					American Journal of Physiology Heart and Circulatory Physiology	13219	Aged, 80 and over	163718	Oak Ridge National Laboratory	49530	Lebanon	3115
1956	5755	Errede, S.	926					Geophysical Research Letters	12979	Risk Factors	160958	University of Utah	49457	Indonesia	3096
1955	6247	Sharma, V.	925					Nucleic Acids Research	12974	Treatment outcome	157322	Case Western Reserve University	49333	Jordan	3073
1954	5515	Langer, R.	925					Molecular and Cellular Biology	12936	Base Sequence	157107	University at Buffalo State University of New York	48943	Bangladesh	2995
1953	5201	Barnes, V.E.	925					Chest	12923	Chemistry	156853	Carnegie Mellon University	48547	Uganda	2987
1952	5081	Bean, A.	924					Journal of Pediatrics	12723	Child, Preschool	156223	Stony Brook University State University of New York	48538	Iceland	2848
1951	4989	Heeger, A.J.	923					Langmuir	12693	Retrospective Studies	155780	University of Texas M. D. Anderson Cancer Center	48398	Cyprus	2800
1950	4348	Baringer, P.	921					Pediatrics	12552	Theoretical study	154915	University of Virginia	47725	Costa Rica	2775
1949	3504	Califf, R.M.	919					Journal of Clinical Microbiology	12243	Pregnancy	154713	The University of Georgia	46901	Serbia	2627
1948	3389	Mallik, U.	919					Transportation Research Record	12221	Comparative Study	152884	Yale University School of Medicine	46376	Viet Nam	2473
1947	2552	Demortier, L.	918					Review of Scientific Instruments	12033	Conference paper	151192	David Geffen School of Medicine at UCLA	46310	Panama	2308
1946	2015	Severini, H.	914					Physical Review A Atomic Molecular and Optical Physics	11997	Infant	147115	Argonne National Laboratory	45834	Armenia	2284
1945	1696	Bauer, G.	914					Neurology	11861	Support, U.S. Gov't, Non-P.H.S.	145339	University of Kentucky	45777	Estonia	2231
1944	1512	Apollinari, G.	913					Journal of Applied Physiology	11752	Cell Line	144634	Boston University	42797	Lithuania	2215
1943	1611	Dasu, S.	912					Journal of Infectious Diseases	11703	Brain	144390	The Johns Hopkins School of Medicine	42777	Tanzania	2197
1942	2071	Kroll, J.	909					Journal of Clinical Endocrinology and Metabolism	11681	Nucleotide sequence	143441	New York University	41478	Georgia	2048
1941	2275	Bromberg, C.	908					Physics of Fluids	11633	Enzyme activity	142294	Vanderbilt University	41383	Qatar	2033
1940	2289	Willner, A.E.	907					Antimicrobial Agents and Chemotherapy	11252	Comparative study	141454	Stanford University School of Medicine	41363	Ecuador	2027
1939	2164	Jones, M.	901					Analytical Biochemistry	11244	Follow up	138171	Colorado State University	39782	Kuwait	2008
1938	1505	Conway, J.	892					Cell	11242	Risk factor	135004	University of Cincinnati	39552	Uruguay	1988
1937	1927	Boudreau, J.	892					Obstetrics and Gynecology	11211	Mutation	133559	University of Missouri-Columbia	39442	Yugoslavia	1808
1936	1315	Prell, S.	890					Journal of Physical Chemistry A	11157	DNA	132091	Brown University	38956	Belarus	1793
1935	1316	Zheng, W.	890					Journal of the Acoustical Society of America	11141	Immunohistochemistry	130531	University of Massachusetts Amherst	38887	Morocco	1783
1934	1325	Skubic, P.	890					Annals of the New York Academy of Sciences	11098	Histology	129914	University of Tennessee, Knoxville	38543	Ghana	1687
1933	906	Storb, R.	889					Annals of Thoracic Surgery	11021	Phenotype	128126	Alcatel-Lucent Bell Labs	38316	Ethiopia	1477
1932	1046	Rosenberg, E.I.	889					Applied and Environmental Microbiology	10953	Central nervous system	127300	Wayne State University	38040	Tunisia	1330
1931	1078	Huston, J.	888					American Journal of Roentgenology	10943	Cell culture	127124	Lawrence Berkeley National Laboratory	38006	Malawi	1249
1930	1076	Burkett, K.	887					ASEE Annual Conference and Exposition Conference Proceedings	10874	Case Report	121769	Louisiana State University	37955	Sri Lanka	1203
1929	449	Bhatti, A.	887					Journal of Cell Biology	10710	RNA, Messenger	120697	Cleveland Clinic Foundation	37487	Zambia	1154
1928	665	Kozanecki, W.	887					Life Sciences	10582	Follow-Up Studies	120593	Oregon State University	37385	Zimbabwe	1111
1927	616	Kamon, T.	887					Proceedings of the American Control Conference	10494	Signal Transduction	119418	National Institute of Standards and Technology	36766	Nepal	1059
1926	626	Roney, J.M.	886					Journal of Neurophysiology	10487	Risk assessment	117928	University of Connecticut	36689	Cameroon	1045
1925	523	Williams, H.H.	885					Journal of the American Medical Association	10483	Psychological aspect	117316	Naval Research Laboratory	35568	Jamaica	1021
1924	448	Hill, J.C.	884					Urology	10447	Radioisotope	117021	University of Alabama at Birmingham	35356	Cuba	1017
1923	492	Cochran, J.	883					Bioorganic and Medicinal Chemistry Letters	10384	Optimization	116191	University of Rochester	35153	Oman	911
1922	470	Muller, T.	883					American Heart Journal	10357	Liver	115666	Emory University	35140	Guatemala	884
1921	384	Gorelov, I.	875					Clinical Orthopaedics and Related Research	10273	Dose-Response Relationship, Drug	113237	Washington University in St. Louis	34358	Algeria	880
1920	335	Gershwin, M.E.	872					Progress in Biomedical Optics and Imaging Proceedings of SPIE	10131	Rats, Sprague-Dawley	111646	National Institutes of Health, Bethesda	34200	Bolivia	877
1919	206	Gan, K.K.	871					Biophysical Journal	10062	Proteins	109993	Lawrence Livermore National Laboratory	33763	Luxembourg	864
1918	138	Hebbeker, T.	871					Journal of Neurochemistry	10053	Prognosis	108000	Memorial Sloan-Kettering Cancer Center	33637	Kazakhstan	856
1917	189	Schumm, B.A.	870					Developmental Biology	9983	Protein function	106523	University of California, Riverside	33128	Trinidad and Tobago	840
1916	158	Antos, J.	870					Monthly Notices of the Royal Astronomical Society	9967	Calcium	104762	Brookhaven National Laboratory	32269	Latvia	814
1915	125	Soffer, A.	870					ICASSP IEEE International Conference on Acoustics Speech and Signal Processing Proceedings	9906	Young Adult	104234	University of Delaware	32088	Senegal	751
1914	103	Fiedler, F.	869					International Journal of Radiation Oncology Biology Physics	9879	Middle aged	103876	Albert Einstein College of Medicine of Yeshiva University	32014	Botswana	744
1913	68	Stanley, H.E.	869					American Journal of Ophthalmology	9844	Mortality	102854	Florida State University	31964	Madagascar	736
1912	52	Bozzi, C.	868					Surgery	9767	Controlled clinical trial	102231	University of Alabama	31853	Moldova	628
1911	70	Mattig, P.	867					Physics Letters Section B Nuclear Elementary Particle and High Energy Physics	9698	Prospective Studies	102165	University of Toronto	31698	Mali	614
1910	91	Rescigno, M.	864					Physical Review E Statistical Nonlinear and Soft Matter Physics	9490	Models, Biological	102066	University of Nebraska - Lincoln	31681	Uzbekistan	605
1909	35	Giunta, M.	863					Southern Medical Journal	9376	Escherichia coli	101287	NASA Goddard Space Flight Center	31239	Azerbaijan	593
1908	56	Kyberd, P.	863					Journal of Experimental Medicine	9346	Nuclear magnetic resonance imaging	100542	Icahn School of Medicine at Mount Sinai	30739	Iraq	586
1907	22	Paulini, M.	863					Physical Review C	9305	Human experiment	100084	University of Houston	30641	Macedonia	530
1906	24	Winer, B.L.	863					Surface Science	9194	Apoptosis	99995	University of New Mexico	30226	Congo	529
1905	22	Wermes, N.	860					New England Journal of Medicine	9169	Clinical feature	99469	Columbia University, College of Physicians and Surgeons	29616	Grenada	529
1904	30	Lista, L.	859					American Journal of Surgery	8917	Dose response	98592	University of Notre Dame	29529	Mongolia	486
1903	11	Lester, D.	858					Journal of Comparative Neurology	8908	Randomized controlled trial	97073	Jet Propulsion Laboratory, California Institute of Technology	29209	Honduras	480
1902	15	Durig, J.R.	857					Journal of the American College of Cardiology	8806	Mice, Inbred C57BL	96509	USDA Agricultural Research Service, Washington DC	29129	Dominican Republic	475
1901	6	Croce, C.M.	857					Astronomy and Astrophysics	8790	Disease severity	96017	University of Hawaii at Manoa	29079	Cambodia	462
1900	31	Kass, R.	857					American Journal of Public Health	8765	Cytology	95173	University of South Carolina	29016	Syrian Arab Republic	453
1899	10	Sliwa, K.	856					Organometallics	8664	Infant, Newborn	95063	Washington State University Pullman	28562	Sudan	442
1898	12	Izen, J.M.	854					Oncogene	8529	Disease association	93139	Children's Hospital Boston	28440	Burkina Faso	442
1897	22	Blumenfeld, B.	854					Proceedings of the IEEE Conference on Decision and Control	8447	Computer assisted tomography	93007	IEEE	27977	Rwanda	425
1896	24	Oh, S.H.	854					Biochemical Pharmacology	8414	Gene mutation	92806	Northwestern University Feinberg School of Medicine	27662	Macao	421
1895	14	Teng, P.K.	854					Journal of Chromatography A	8317	Age	92640	University of South Florida Tampa	27627	Cote d'Ivoire	419
1894	33	Matyjaszewski, K.	852					Archives of Internal Medicine	8305	Prevalence	92308	University of Michigan Medical School	27577	Papua New Guinea	418
		Fisk, Z.	851					Astronomical Journal	8298	Age Factors	91326	Weill Cornell Medical College	27306	Mozambique	410
		Nodulman, L.	850					Toxicology and Applied Pharmacology	8263	Cell proliferation	90713	Oregon Health and Science University	27206	Gambia	396
		Bylund, D.B.	849					Journal of Geophysical Research Atmospheres	8259	Protein Binding	90375	Rice University	26912	Nicaragua	380
		Sinev, N.B.	849					Physiology and Behavior	8258	Pathology	89980	Centers for Disease Control and Prevention	26792	Haiti	379
		Konigsberg, J.	849					Clinical Cancer Research	8257	Pathophysiology	89922	Harvard School of Public Health	26752	Palestine	376
		Khan, A.	848					Plastic and Reconstructive Surgery	8205	Temperature	89478	IBM Thomas J. Watson Research Center	26603	Namibia	364
		Klein, R.	846					Geochimica Et Cosmochimica Acta	8197	Aging	89238	Kansas State University	26577	Bermuda	361
		Gritsan, A.V.	846					American Journal of Physiology Regulatory Integrative and Comparative Physiology	8152	Questionnaires	88561	Rensselaer Polytechnic Institute	25426	Barbados	358
		Maeshima, K.	842					ASEE Annual Conference Proceedings	8151	Newborn	87423	Scripps Research Institute	25397	Guam	337
		Lafferty, G.D.	841					Laryngoscope	8107	Messenger RNA	87101	Auburn University	25044	New Caledonia	317
		Giagu, S.	840					American Journal of Pathology	8097	Retrospective study	85173	University of Oklahoma	25016	Bosnia and Herzegovina	307
		Raven, G.	840					American Journal of Medicine	8069	Kidney	84989	Pfizer	25012	Paraguay	302
		Schmitt, M.	835					Journal of the Electrochemical Society	8047	Binding Sites	84399	Sandia National Laboratories, New Mexico	24669	Gabon	287
		Lockman, W.S.	833					Transplantation	8042	Amino acid sequence	84381	UT Medical Branch at Galveston	24639	Niger	282
		Lyons, L.	833					American Journal of Psychiatry	8006	Neurons	84273	University of Texas Health Science Center at San Antonio	24502	North Korea	271
		Franklin, M.	832					Neuroscience	7957	Depression	83250	UT Southwestern Medical School	24498	El Salvador	260
		Pfeiffer, L.N.	831					Journal of Nutrition	7932	Hypertension	83248	University of Central Florida	24306	Fiji	258
		Fishman, E.K.	831					Annals of Internal Medicine	7888	Reproducibility of Results	83009	The University of British Columbia	23955	Benin	257
		Shields, J.A.	831					Applied Optics	7887	Disease Models, Animal	82873	University of Kansas Lawrence	23761	Czechoslovakia	246
		Faraone, S.V.	831					Gastroenterology	7848	Intravenous drug administration	82781	University of Pennsylvania, School of Medicine	23759	French Polynesia	242
		Starzl, T.E.	830					Fertility and Sterility	7759	Oxygen	81925	Medical University of South Carolina	23692	Bahrain	238
		Rosenberg, S.A.	828					Journal of Mathematical Physics	7694	Cattle	80173	University of Miami Leonard M. Miller School of Medicine	23563	Laos	231
		Beuselinck, R.	828					Journal of Laboratory and Clinical Medicine	7645	Magnetic Resonance Imaging	79734	University of California, Santa Cruz	23404	Monaco	231
		Contri, R.	826					Physics Letters B	7638	Heart	79326	Emory University School of Medicine	23337	Malta	226
		Romero, R.	826					Genetics	7630	Bacteria (microorganisms)	79100	Clemson University	23314	Bahamas	210
		Paquette, L.A.	826					Organic Letters	7557	Preschool child	78312	University of Miami	22816	Russia	207
		Marks, T.J.	825					Journal of Neurosurgery	7544	Statistics	78286	Johns Hopkins Bloomberg School of Public Health	22680	Afghanistan	195
		Rodrigo, T.	823					Experimental Cell Research	7541	Inflammation	78173	UT Southwestern Medical Center	22625	Yemen	180
		Peyghambarian, N.	821					Physical Review C Nuclear Physics	7536	Models, Molecular	78093	Indiana University School of Medicine Indianapolis	22512	Belize	175
		Schally, A.V.	820					Pharmacology Biochemistry and Behavior	7533	Incidence	78051	Medical College of Wisconsin	22419	Swaziland	171
		Grivaz, J.F.	819					Optics Express	7452	Histopathology	76567	Northeastern University	22256	Mauritius	170
		Schune, M.H.	818					Neuroscience Letters	7425	Etiology	76556	Drexel University	22233	Greenland	170
		Herndon, M.	813					American Journal of Clinical Nutrition	7410	Dogs	76273	Rockefeller University	22081	Brunei Darussalam	170
		Kantarjian, H.	813					Circulation Research	7397	Questionnaire	76243	Tufts University	21919	Libyan Arab Jamahiriya	167
		Ferrucci, L.	812					Optics Letters	7380	Sensitivity and Specificity	76170	University of Colorado Health Sciences Center	21667	Myanmar	167
		Flavell, R.A.	809					FEBS Letters	7326	Time	76072	Wright-Patterson AFB	21315	Albania	153
		Mir, L.M.	807					Icarus	7265	Prediction	75919	University of Oxford	21267	Kyrgyzstan	151
		Undefined	189					Undefined	9844	Rabbits	75875	Beth Israel Deaconess Medical Center	21248	Liechtenstein	138
