# Supplementary material for: A surge of p-values between 0.041 and 0.049 in recent decades (but negative results are increasing rapidly too)
Source: PeerJ. 2015 Jan 22;3:e733. doi: 10.7717/peerj.733 (PMC4312079; doi:10.7717/peerj.733)
Supplement: Supplemental Information [file peerj-03-733-s007.zip › Supplementary material/Searches_15_nov_2014/115.csv]

Scopus refine results values
Your query : (ABS({p<0.05} OR {p<.05} OR {p<=0.05} OR {p<=.05}OR {p=<0.05} OR {p=<.05}OR {p≤0.05} OR {p≤.05}) AND ( LIMIT-TO(AFFILCOUNTRY,"United States" ) ) )
Number of results : 151684
YEAR		AUTHOR NAME		SUBJECT AREA		DOCUMENT TYPE		SOURCE TITLE		KEYWORD		AFFILIATION		COUNTRY		SOURCE TYPE		LANGUAGE
2015	33	Herndon, D.N.	184	Agricultural and Biological Sciences	20463	Article	143278	Journal of Animal Science	2320	Article	109833	VA Medical Center	6617	United States	151684	Journals	150705	English	151248
2014	5679	Kraemer, W.J.	182	Arts and Humanities	384	Conference Paper	4246	Journal of Applied Physiology	2319	Male	82945	University of California, San Francisco	2509	Canada	3525	Conference Proceedings	691	Chinese	151
2013	6950	Spinale, F.G.	181	Biochemistry, Genetics and Molecular Biology	40563	Review	1962	American Journal of Physiology Heart and Circulatory Physiology	1995	Human	81352	Mayo Clinic	2163	China	3453	Book Series	242	Spanish	142
2012	6673	Seals, D.R.	141	Business, Management and Accounting	143	Article in Press	371	Circulation	1978	Priority journal	80611	Massachusetts General Hospital	2080	Germany	3005	Books	33	German	82
2011	6528	Chopp, M.	136	Chemical Engineering	811	Note	44	Journal of Clinical Endocrinology and Metabolism	1607	Female	76015	University of Florida	1950	United Kingdom	2957	Trade Publications	12	Portuguese	75
2010	6329	Volek, J.S.	132	Chemistry	1479	Book Chapter	25	American Journal of Cardiology	1291	Controlled study	69882	Brigham and Women's Hospital	1805	Japan	2340	Reports	1	French	33
2009	5860	Vatner, S.F.	116	Computer Science	342	Short Survey	23	FASEB Journal	1285	Humans	61370	UC Davis	1727	Italy	1821			Turkish	23
2008	5906	Wolfe, R.R.	116	Decision Sciences	292	Erratum	15	Journal of Surgical Research	1220	Adult	57000	Harvard Medical School	1681	South Korea	1520			Korean	10
2007	5835	Ginther, O.J.	115	Dentistry	3106	Letter	11	Journal of Nutrition	1064	Nonhuman	43874	University of Washington Seattle	1669	Australia	1473			Italian	9
2006	5794	Devereux, R.B.	114	Earth and Planetary Sciences	748	Editorial	1	Journal of the American College of Cardiology	1029	Animals	35375	Ohio State University	1667	Brazil	1441			Japanese	8
2005	5545	Heistad, D.D.	113	Economics, Econometrics and Finance	78	Report	1	Medicine and Science in Sports and Exercise	979	Animal experiment	32823	University of Minnesota Twin Cities	1658	France	1171			Croatian	6
2004	5420	Nathanielsz, P.W.	112	Energy	48	Undefined	1707	American Journal of Physiology Regulatory Integrative and Comparative Physiology	972	Aged	28268	University of Pittsburgh	1593	Netherlands	1137			Hungarian	6
2003	5033	Poole, D.C.	107	Engineering	2020			American Journal of Obstetrics and Gynecology	970	Middle Aged	28246	University of California, San Diego	1555	Sweden	1010			Polish	3
2002	4762	Veldhuis, J.D.	106	Environmental Science	4202			Endocrinology	956	Major clinical study	28193	David Geffen School of Medicine at UCLA	1462	Spain	1000			Czech	2
2001	4920	Mukherjee, R.	101	Health Professions	8710			Theriogenology	924	Animal	24735	Duke University School of Medicine	1437	Switzerland	918			Persian	2
2000	4832	Fernhall, B.	100	Immunology and Microbiology	7015			Critical Care Medicine	883	Clinical article	21552	University of Wisconsin Madison	1429	Israel	674			Russian	2
1999	5135	Faraci, F.M.	100	Materials Science	718			Hypertension	878	Animal model	18240	Washington University in St. Louis, School of Medicine	1409	Mexico	665			Slovene	2
1998	5203	Cherrington, A.D.	97	Mathematics	357			American Journal of Physiology Endocrinology and Metabolism	858	Animal tissue	18024	Baylor College of Medicine	1403	Denmark	655			Arabic	1
1997	5776	Warltier, D.C.	97	Medicine	104918			Plos One	809	Rat	17588	The University of North Carolina at Chapel Hill	1393	Turkey	607			Greek	1
1996	6076	DeFronzo, R.A.	96	Multidisciplinary	255			Anesthesiology	792	Rats	17230	Texas A and M University	1387	Taiwan	602			Icelandic	1
1995	3844	Reaven, G.M.	95	Neuroscience	8757			Poultry Science	790	Adolescent	15200	University Michigan Ann Arbor	1309	India	573			Slovak	1
1994	3617	Kochanek, P.M.	95	Nursing	5111			Anesthesia and Analgesia	789	Support, U.S. Gov't, P.H.S.	14783	Yale University School of Medicine	1301	Belgium	506
1993	3578	Maresh, C.M.	93	Pharmacology, Toxicology and Pharmaceutics	8894			Surgery	771	Time Factors	12979	University of Pennsylvania	1258	Finland	491
1992	3304	Joyner, M.J.	93	Physics and Astronomy	796			Annals of Thoracic Surgery	754	Support, Non-U.S. Gov't	12172	University of California, Los Angeles	1218	Austria	468
1991	3270	Rubinstein, I.	92	Psychology	3420			American Heart Journal	748	Clinical trial	11497	University of Illinois at Chicago	1137	Norway	382
1990	3089	Pashley, D.H.	91	Social Sciences	2335			Chest	746	Normal human	10441	UT Medical Branch at Galveston	1082	Thailand	376
1989	2921	Adeola, O.	91	Veterinary	4533			American Journal of Clinical Nutrition	731	Animal cell	10257	Cleveland Clinic Foundation	1072	Poland	362
1988	2694	Goetsch, A.L.	91	Undefined	445			Biology of Reproduction	721	Drug effect	9512	Johns Hopkins University	1062	Greece	340
1987	2265	Lerman, A.	89					Journal of Thoracic and Cardiovascular Surgery	699	Controlled clinical trial	8879	University of Missouri-Columbia	1059	Ireland	336
1986	2093	Traber, D.L.	88					Journal of Vascular Surgery	674	Child	8799	USDA Agricultural Research Service, Washington DC	1051	New Zealand	333
1985	1980	Wildt, D.E.	88					Journal of Pharmacology and Experimental Therapeutics	664	Randomized controlled trial	8751	Michigan State University	1031	Argentina	286
1984	1660	Lucchesi, B.R.	87					Circulation Research	654	Unclassified drug	8570	University of Kentucky	1018	Hungary	277
1983	1487	Vinten-Johansen, J.	87					Diabetes	642	Mouse	8446	Stanford University School of Medicine	1013	Hong Kong	268
1982	1307	Bache, R.J.	86					Journal of Clinical Investigation	621	Mice	8421	The Johns Hopkins School of Medicine	1011	South Africa	264
1981	1209	Hintze, T.H.	86					Journal of Strength and Conditioning Research	607	Human cell	8348	University of Alabama at Birmingham	1011	Iran	262
1980	1064	Mehta, J.L.	86					Pediatric Research	605	Human experiment	8142	Medical College of Wisconsin	966	Egypt	220
1979	883	Lefer, A.M.	86					Investigative Ophthalmology and Visual Science	599	United States	7996	Columbia University, College of Physicians and Surgeons	959	Singapore	197
1978	727	Hechtman, H.B.	84					Brain Research	567	Blood Pressure	7900	University of Texas Health Science Center at San Antonio	959	Chile	195
1977	641	Tokach, M.D.	83					Journal of Urology	562	Middle Age	7824	Cornell University	943	Portugal	168
1976	537	Smith, G.C.	83					Obstetrics and Gynecology	545	Physiology	7746	Medical University of South Carolina	928	Nigeria	153
1975	462	Powers, S.K.	82					American Review of Respiratory Disease	527	Rats, Sprague-Dawley	7521	Case Western Reserve University	913	Czech Republic	151
1974	289	Schrier, R.W.	82					Stroke	522	Treatment Outcome	7520	North Carolina State University	902	Saudi Arabia	150
1973	213	Berenson, G.S.	82					Transplantation	495	Aged, 80 and over	7493	University of Texas M. D. Anderson Cancer Center	896	Russian Federation	129
1972	53	Goldberg, A.P.	82					Cancer	492	Metabolism	7471	Colorado State University	892	Colombia	118
1971	50	Sellke, F.W.	82					Cancer Research	488	Retrospective Studies	7455	The University of Georgia	883	Venezuela	114
1970	31	Stouffer, R.L.	81					Radiology	488	Methodology	7376	Iowa State University	872	Peru	104
1969	21	Kloner, R.A.	80					Journal of Trauma Injury Infection and Critical Care	480	Comparative study	7162	Wake Forest University School of Medicine	872	Pakistan	103
1968	20	Nelssen, J.L.	80					Kidney International	473	Exercise	6805	University of Chicago	861	Puerto Rico	97
1967	18	Pitt, H.A.	79					Metabolism Clinical and Experimental	472	Prospective Studies	6767	University of Illinois	860	Malaysia	97
1966	19	Goodband, R.D.	79					Annals of Surgery	469	Drug efficacy	6743	University of Arizona	860	Bangladesh	95
1965	20	Sahlu, T.	78					Journal of Food Protection	466	Comparative Study	6505	University of Southern California	857	Kenya	84
1964	10	Sowers, J.R.	78					Diabetes Care	464	Protein expression	6474	Purdue University	852	Jordan	71
1963	8	Randel, R.D.	78					Spine	455	Pregnancy	6435	Pennsylvania State University	846	Philippines	70
1962	4	Romero, R.	77					Gastroenterology	449	Human tissue	6232	Kansas State University	834	Croatia	69
1960	1	Tay, F.R.	77					Digestive Diseases and Sciences	448	Animalia	6137	Northwestern University Feinberg School of Medicine	834	Ethiopia	65
1959	1	Fernandez, M.L.	77					Archives of Physical Medicine and Rehabilitation	444	Risk Factors	6122	Oregon Health and Science University	826	Slovakia	64
1954	3	Pagel, P.S.	77					Journal of Food Science	440	Treatment outcome	6077	Beth Israel Deaconess Medical Center	825	Lebanon	61
1953	1	Sawka, M.N.	76					Journal of Cardiovascular Pharmacology	436	Heart	5930	Columbia University in the City of New York	822	Iceland	59
1952	1	Ricke, S.C.	76					Journal of Pediatrics	429	Analysis of Variance	5896	University of Michigan Medical School	821	Uganda	49
		Stein, H.H.	75					American Journal of Respiratory and Critical Care Medicine	384	Dogs	5747	University of Iowa	806	Indonesia	46
		Dritz, S.S.	75					Journal of Pediatric Surgery	383	Dog	5680	Wayne State University	797	Kuwait	45
		Valeri, C.R.	74					Clinical Pharmacology and Therapeutics	382	Insulin	5657	UT Southwestern Medical School	775	Ghana	44
		Belk, K.E.	74					Journal of Bone and Joint Surgery Series A	369	Intravenous drug administration	5643	UT Southwestern Medical Center	775	Costa Rica	44
		Badger, T.M.	74					Journal of Physiology	367	Dose-Response Relationship, Drug	5439	University at Buffalo State University of New York	772	United Arab Emirates	41
		Chrousos, G.P.	74					Journal of Infectious Diseases	361	Glucose	5351	University of Miami Leonard M. Miller School of Medicine	753	Romania	40
		Schaefer, E.J.	74					American Surgeon	359	Follow up	5015	Indiana University School of Medicine Indianapolis	751	Jamaica	40
		Schally, A.V.	73					American Journal of Physiology Gastrointestinal and Liver Physiology	345	Hypertension	5012	University of Colorado School of Medicine	748	Malawi	38
		Fahey, G.C.	73					American Journal of Surgery	344	Disease Models, Animal	5012	University of Connecticut	741	Tanzania	36
		Nisbet, D.J.	73					Cardiovascular Research	326	Heart Rate	4986	University of Colorado Health Sciences Center	729	Viet Nam	34
		Lobo, R.A.	72					New England Journal of Medicine	326	Follow-Up Studies	4974	UC Irvine	714	Serbia	30
		Musch, T.I.	72					Journal of Neurosurgery	325	Young Adult	4863	National Cancer Institute	710	Uruguay	30
		Santamore, W.P.	71					Life Sciences	324	Hemodynamics	4834	Icahn School of Medicine at Mount Sinai	701	Guatemala	28
		Burnett, J.C.	71					American Journal of Hypertension	324	Middle aged	4783	National Institutes of Health, Bethesda	695	Nepal	27
		Xiong, Y.L.	71					American Journal of Gastroenterology	321	Swine	4740	Pfizer	692	Morocco	27
		Kirwan, J.P.	71					Plastic and Reconstructive Surgery	321	Double-Blind Method	4597	University of Cincinnati	678	Zambia	26
		Ford, S.P.	70					Journal of Investigative Medicine	320	Dose response	4535	University of Maryland, Baltimore	673	Trinidad and Tobago	25
		Sofos, J.N.	70					Journal of Allergy and Clinical Immunology	319	Immunohistochemistry	4446	University of Tennessee Health Science Center	672	Ukraine	25
		Houmard, J.A.	70					Nutrition Research	311	Therapy	4434	Stanford University	670	Lithuania	24
		Van Thiel, D.H.	69					Journal of Agricultural and Food Chemistry	307	Obesity	4429	Emory University	668	Zimbabwe	23
		Zurakowski, D.	69					Arteriosclerosis Thrombosis and Vascular Biology	301	Child, Preschool	4407	Albert Einstein College of Medicine of Yeshiva University	663	Slovenia	22
		Greenleaf, J.E.	69					Pediatrics	301	Risk factor	4396	Weill Cornell Medical College	658	Estonia	22
		Shepro, D.	69					European Journal of Applied Physiology	296	Heart rate	4392	Children's Hospital Boston	658	Bulgaria	21
		Bazer, F.W.	68					Antimicrobial Agents and Chemotherapy	294	Blood	4272	Medical College of Georgia	656	Georgia	21
		Rizza, R.A.	68					Atherosclerosis	294	Body Weight	4210	Johns Hopkins Bloomberg School of Public Health	655	Iraq	19
		Buckberg, G.D.	68					Animal Feed Science and Technology	293	Diet	4161	Emory University School of Medicine	645	Ecuador	18
		Abraham, W.M.	67					Journal of Laboratory and Clinical Medicine	293	Blood pressure	4148	Keck School of Medicine of USC	643	Cameroon	17
		McCallum, R.W.	66					Blood	288	Liver	4120	Yale University	635	Qatar	17
		Forster, H.V.	66					American Journal of Roentgenology	285	Support, U.S. Gov't, Non-P.H.S.	4114	Penn State College of Medicine	611	Oman	15
		Tanaka, H.	66					American Journal of Physiology Renal Physiology	285	Enzyme activity	4108	Virginia Polytechnic Institute and State University	599	Yugoslavia	15
		Willerson, J.T.	66					Neurology	283	RNA, Messenger	4094	University of Nebraska Medical Center	596	Cuba	14
		Housh, T.J.	66					Meat Science	281	Body mass	4077	University of Utah	582	Tunisia	14
		Garcia-Godoy, F.	66					Aviation Space and Environmental Medicine	279	Disease severity	4075	Vanderbilt University	572	Sri Lanka	13
		Sobel, B.E.	65					Neurosurgery	279	Cells, Cultured	4050	University of Arkansas for Medical Sciences	564	Cyprus	13
		Squires, E.L.	65					American Journal of Medicine	277	Body weight	4044	University of Maryland School of Medicine	555	Dominican Republic	12
		Gross, G.J.	64					Journal of Bone and Mineral Research	277	Aging	4019	Harvard School of Public Health	554	Bolivia	12
		Pepe, G.J.	64					American Journal of Sports Medicine	274	Age	3957	Cedars-Sinai Medical Center	541	Grenada	11
		An, K.N.	64					Proceedings of the Society for Experimental Biology and Medicine	273	Retrospective study	3949	Tufts University	539	Gambia	11
		Delivoria-Papadopoulos, M.	64					American Journal of Physiology Renal Fluid and Electrolyte Physiology	271	Muscle, Skeletal	3946	University of Nebraska - Lincoln	538	Honduras	11
		Crawford, F.A.	64					Domestic Animal Endocrinology	271	Infant	3922	University of Washington School of Medicine	537	Barbados	11
		Costill, D.L.	64					Journal of the American Geriatrics Society	270	Blood Glucose	3916	University of Louisville	536	Nicaragua	11
		Oparil, S.	64					Journal of Molecular and Cellular Cardiology	270	Oral drug administration	3914	Indiana University	535	Swaziland	10
		Thompson, J.S.	64					Journal of Cerebral Blood Flow and Metabolism	269	Statistical significance	3903	University of Texas Medical School at Houston	524	Panama	9
		Halushka, P.V.	63					Metabolism	268	Placebo	3869	University of Alabama	524	Syrian Arab Republic	9
		Mishra, O.P.	63					Clinical Cancer Research	268	Double blind procedure	3827	Memorial Sloan-Kettering Cancer Center	518	Congo	9
		Link, T.M.	63					Infection and Immunity	267	Cattle	3812	Auburn University	518	Paraguay	9
		Albrecht, E.D.	63					International Journal of Sports Medicine	267	In vitro study	3809	University of Pennsylvania, Health System	517	Armenia	9
		Parsons, C.M.	63					Journal of Clinical Psychiatry	266	Kidney	3789	Louisiana State University	515	Macedonia	9
		Hakkinen, K.	63					Aquaculture	264	Gene expression	3743	University of Iowa Caver College of Medicine	514	Botswana	8
		Raven, P.B.	63					Urology	262	Age Factors	3674	University of Virginia	513	El Salvador	8
		Vatner, D.E.	62					Clinical Therapeutics	262	Diagnosis	3603	Medical College of Virginia	512	Haiti	8
		Klein, S.	62					American Journal of Physiology Lung Cellular and Molecular Physiology	261	Prognosis	3589	Johns Hopkins Medical Institutions	511	Luxembourg	8
		Zheng, W.	61					Journal of Periodontology	256	Conference paper	3570	Boston University	508	Rwanda	8
		Lerman, L.O.	61					Small Ruminant Research	255	Pathophysiology	3550	University of Arkansas - Fayetteville	504	Belarus	8
		Keil, L.C.	61					Animal Reproduction Science	255	Questionnaires	3522	Boston University School of Medicine	502	Belize	8
		Higgins, C.B.	61					Journal of Nuclear Medicine	254	Messenger RNA	3493	Henry Ford Hospital	502	Senegal	7
		Bouchard, C.	61					Laryngoscope	249	Random Allocation	3477	Johns Hopkins Hospital	500	Mozambique	7
		McIntosh, T.K.	61					International Journal of Radiation Oncology Biology Physics	248	Sex difference	3459	University of Maryland	500	Antigua and Barbuda	6
		Levitsky, S.	61					Hepatology	246	Time	3453	Northwestern University	496	Cote d'Ivoire	6
		Guyton, R.A.	61					Alcoholism Clinical and Experimental Research	237	Newborn	3329	Oregon State University	493	Uzbekistan	6
		Longhurst, J.C.	60					American Journal of Kidney Diseases	237	Oxygen Consumption	3325	Washington State University Pullman	488	Namibia	6
		Wheeler, T.L.	60					Journal of Applied Physiology Respiratory Environmental and Exercise Physiology	229	Mortality	3271	Duke University	485	Mongolia	6
		Ordovas, J.M.	60					Journal of the American College of Surgeons	229	Myocardium	3240	University of Illinois at Urbana-Champaign	484	Mauritius	5
		Henriksen, E.J.	59					Shock	228	Calcium	3224	University of Michigan Hospital	484	Seychelles	5
		Fineman, J.R.	59					International Journal of Obesity	228	Prospective study	3206	Centers for Disease Control and Prevention	476	Mali	5
		Greenblatt, D.J.	59					Journal of Reproduction and Fertility	225	Questionnaire	3174	University of Pittsburgh School of Medicine	475	Burkina Faso	5
		Wakefield, T.W.	59					Journal of Heart and Lung Transplantation	225	Reference Values	3131	Vanderbilt University School of Medicine	473	Benin	5
		Bistrian, B.R.	59					Archives of Surgery	223	Inflammation	3123	University of Florida College of Medicine	468	Burundi	4
		Ferrario, C.M.	59					Journal of Clinical Pharmacology	222	Histology	3122	University of Pennsylvania, School of Medicine	454	Samoa	4
		Spicer, L.J.	59					Journal of Endodontics	220	Scoring system	3117	University of Toronto	454	Afghanistan	4
		Wu, G.	59					Journal of Orthopaedic Research	218	Rabbits	3091	University of Virginia Health System	454	Kazakhstan	4
		Deitch, E.A.	59					Journal of the American Society of Nephrology	217	Glucose blood level	3056	University of Texas at Austin	452	Dominica	4
		Kim, S.W.	59					Journal of Parenteral and Enteral Nutrition	214	Brain	3049	Los Angeles County Harbor-UCLA Med Center	446	Sudan	4
		Schaff, H.V.	59					Journal of Immunology	214	Oxygen	3044	Stony Brook University State University of New York	446	American Samoa	4
		Goldman, S.	59					Annals of Emergency Medicine	212	Disease association	3041	Oklahoma State University - Stillwater	443	Libyan Arab Jamahiriya	4
		Rosen, M.R.	58					Human Reproduction	210	Outcome assessment	2984	UC Berkeley	441	Liechtenstein	4
		Johnson, G.O.	58					Neuroscience Letters	199	Case-Control Studies	2941	Texas Tech University at Lubbock	439	Guam	3
		Srinivasan, S.R.	58					American Journal of Epidemiology	195	Cross-Sectional Studies	2902	University of South Florida Tampa	438	Cambodia	3
		Busija, D.W.	58					Journal of Prosthetic Dentistry	193	Lung	2901	University of Tennessee, Knoxville	436	Niger	3
		Savell, J.W.	58					Journal of General Internal Medicine	192	Infant, Newborn	2869	Rush University Medical Center	434	Eritrea	3
		Puchala, R.	57					Arthritis and Rheumatism	191	Genetics	2869	New York Medical College	432	Latvia	3
		Gatlin, D.M.	57					Carcinogenesis	189	Prevalence	2860	Cincinnati Children's Hospital Medical Center	428	Guyana	3
		Wanner, A.	57					American Journal of Physiology Cell Physiology	189	Radioisotope	2858	University of Vermont	426	Papua New Guinea	3
		Hargis, B.M.	57					Journal of the American Dietetic Association	187	Cohort Studies	2855	Brown University	426	French Polynesia	3
		Lee, T.Q.	57					Toxicology and Applied Pharmacology	186	Cholesterol	2840	Eli Lilly and Company	418	Malta	2
		Sinoway, L.I.	57					Physiology and Behavior	185	Chemistry	2832	Uniformed Services University of the Health Sciences	417	North Korea	2
		Johnson, Z.B.	57					Biochemical and Biophysical Research Communications	185	Statistical analysis	2821	University of Pittsburgh Medical Center	414	Laos	2
		Camilleri, M.	57					Fertility and Sterility	181	Skeletal muscle	2754	Rutgers, The State University of New Jersey	414	Brunei Darussalam	2
		Iadecola, C.	56					European Journal of Pharmacology	176	Rats, Inbred Strains	2740	University of Mississippi Medical Center	413	Saint Kitts and Nevis	2
		Poehlman, E.T.	56					Otolaryngology Head and Neck Surgery	174	Kinetics	2738	National Heart, Lung, and Blood Institute	410	Mauritania	2
		Brennan, M.F.	56					Journal of the American College of Nutrition	167	Pathology	2724	Columbia University Medical Center	410	Moldova	2
		Gower, B.A.	56					Crop Science	164	Biomechanics	2716	Wayne State University School of Medicine	399	Myanmar	2
		Goran, M.I.	56					Experimental Neurology	160	Analysis of variance	2708	United States Department of Agriculture	395	Bosnia and Herzegovina	2
		Magness, R.R.	55					Journal of Orthopaedic and Sports Physical Therapy	158	Correlation analysis	2696	University of Utah School of Medicine	392	Palestine	2
		Ryan, A.S.	55					Journal of Sports Medicine and Physical Fitness	156	Rabbit	2693	West Virginia University	391	Guadeloupe	2
		Wilcox, C.S.	55					European Journal of Applied Physiology and Occupational Physiology	153	Diabetes mellitus	2682	New York University	391	Liberia	2
		Traber, L.D.	54					Pharmacotherapy	149	Incidence	2650	University of Virginia Medical School	389	Virgin Islands (U.S.)	2
		Wolf, S.E.	53					Applied Animal Behaviour Science	145	Cardiovascular system	2638	Washington University in St. Louis	387	Netherlands Antilles	2
		Wade, C.E.	53					Journal of Endocrinology	137	Oxygen consumption	2617	University of Oklahoma Health Sciences Center	382	Tajikistan	1
		Crandall, C.G.	52					Journal of Environmental Quality	133	Sex Factors	2606	Stanford University Medical Center	381	Marshall Islands	1
		Undefined	3					Undefined	4	Nuclear magnetic resonance imaging	2596	USDA ARS Beltsville Agricultural Research Center	363	Togo	1
