# Supplementary material for: A surge of p-values between 0.041 and 0.049 in recent decades (but negative results are increasing rapidly too)
Source: PeerJ. 2015 Jan 22;3:e733. doi: 10.7717/peerj.733 (PMC4312079; doi:10.7717/peerj.733)
Supplement: Supplemental Information [file peerj-03-733-s007.zip › Supplementary material/Searches_15_nov_2014/116.csv]

Scopus refine results values
Your query : (ABS({p > 0.05} OR {p > .05} OR {p >= 0.05} OR {p >= .05} OR {p => 0.05} OR {p => .05} OR {p ≥ 0.05} OR {p ≥ .05}) AND ( LIMIT-TO(AFFILCOUNTRY,"United States" ) ) )
Number of results : 13179
YEAR		AUTHOR NAME		SUBJECT AREA		DOCUMENT TYPE		SOURCE TITLE		KEYWORD		AFFILIATION		COUNTRY		SOURCE TYPE		LANGUAGE
2015	8	Iadecola, C.	37	Agricultural and Biological Sciences	2830	Article	12476	Journal of Animal Science	218	Article	9254	VA Medical Center	346	United States	13179	Journals	13074	English	13106
2014	732	Wildt, D.E.	36	Arts and Humanities	36	Conference Paper	309	Journal of Food Protection	187	Human	7102	University of Florida	236	China	529	Conference Proceedings	77	Chinese	40
2013	821	Housh, T.J.	35	Biochemistry, Genetics and Molecular Biology	2730	Review	217	Theriogenology	178	Male	6599	University of California, San Francisco	187	Canada	346	Book Series	18	Spanish	22
2012	789	Cramer, J.T.	34	Business, Management and Accounting	8	Article in Press	43	Journal of Applied Physiology	161	Female	6271	Ohio State University	185	Brazil	260	Books	7	Portuguese	13
2011	734	Stewart, W.C.	34	Chemical Engineering	88	Note	9	Journal of Strength and Conditioning Research	143	Humans	5638	Texas A and M University	182	United Kingdom	258	Trade Publications	3	German	5
2010	715	Sofos, J.N.	33	Chemistry	187	Book Chapter	7	Medicine and Science in Sports and Exercise	138	Priority journal	5450	UC Davis	170	Germany	217			Turkish	5
2009	641	Bloomer, R.J.	32	Computer Science	36	Letter	1	Poultry Science	128	Controlled study	5262	Mayo Clinic	167	South Korea	180			Korean	3
2008	600	Weems, C.W.	31	Decision Sciences	18	Undefined	117	Investigative Ophthalmology and Visual Science	93	Adult	5020	University of Minnesota Twin Cities	150	Japan	146			French	2
2007	577	Tidwell, J.H.	31	Dentistry	566			American Journal of Physiology Heart and Circulatory Physiology	92	Middle Aged	2552	Colorado State University	147	Turkey	143			Polish	2
2006	561	Weems, Y.S.	31	Earth and Planetary Sciences	94			Journal of Food Science	89	Nonhuman	2492	University of Wisconsin Madison	143	Australia	135			Italian	1
2005	490	Johnson, G.O.	30	Economics, Econometrics and Finance	2			American Journal of Obstetrics and Gynecology	71	Animals	2436	The University of North Carolina at Chapel Hill	138	Italy	119			Persian	1
2004	503	Smith, G.C.	27	Energy	12			Biology of Reproduction	70	Aged	2406	Massachusetts General Hospital	138	Netherlands	80
2003	472	Belk, K.E.	27	Engineering	248			Radiology	69	Major clinical study	2359	Auburn University	136	Spain	79
2002	432	Squires, E.L.	26	Environmental Science	597			Journal of Urology	66	Animal	1807	University of Pittsburgh	136	Mexico	73
2001	420	Tay, F.R.	25	Health Professions	1146			Plos One	65	Clinical article	1645	University of Washington Seattle	132	Sweden	70
2000	385	Pashley, D.H.	23	Immunology and Microbiology	777			Spine	65	Animal experiment	1628	USDA Agricultural Research Service, Washington DC	131	Switzerland	67
1999	397	Romero, R.	20	Materials Science	86			American Journal of Physiology Regulatory Integrative and Comparative Physiology	63	Adolescent	1288	Kansas State University	118	Taiwan	62
1998	412	Poole, D.C.	20	Mathematics	19			Journal of Endodontics	63	Time Factors	1165	Cornell University	113	Iran	61
1997	434	Powers, S.K.	20	Medicine	8004			FASEB Journal	61	Clinical trial	1079	University of Nebraska - Lincoln	113	Thailand	60
1996	423	Crandall, C.G.	19	Multidisciplinary	24			Chest	60	Normal human	1045	Harvard Medical School	112	France	60
1995	258	Webster, C.D.	19	Neuroscience	609			Journal of Surgical Research	57	Methodology	993	Purdue University	112	India	53
1994	217	Stout, J.R.	19	Nursing	311			Journal of the World Aquaculture Society	57	Comparative study	954	Brigham and Women's Hospital	111	Hong Kong	48
1993	206	Pollock, M.L.	18	Pharmacology, Toxicology and Pharmaceutics	743			Journal of Nutrition	56	Randomized controlled trial	944	Michigan State University	109	Greece	46
1992	232	Maresh, C.M.	18	Physics and Astronomy	91			Meat Science	54	Physiology	900	Pennsylvania State University	106	Denmark	43
1991	178	Schilling, B.K.	18	Psychology	186			Aquaculture	54	Human experiment	896	The University of Georgia	106	Ireland	40
1990	186	Wexner, S.D.	17	Social Sciences	170			American Journal of Sports Medicine	53	Controlled clinical trial	894	University of California, San Diego	106	Israel	39
1989	142	Coyle, S.D.	17	Veterinary	650			Journal of Vascular Surgery	51	Animal tissue	877	Baylor College of Medicine	103	Austria	39
1988	170	Beck, M.	17	Undefined	59			Journal of Periodontology	50	Retrospective Studies	872	Washington University in St. Louis, School of Medicine	103	New Zealand	33
1987	138	Koohmaraie, M.	16					Journal of Clinical Endocrinology and Metabolism	48	Treatment Outcome	799	North Carolina State University	101	South Africa	33
1986	112	Sawka, M.N.	16					American Journal of Roentgenology	47	Rat	790	Duke University School of Medicine	100	Nigeria	33
1985	110	Cunningham, B.W.	16					Laryngoscope	46	Aged, 80 and over	773	Iowa State University	99	Belgium	32
1984	98	Gardner, A.W.	16					European Journal of Applied Physiology	45	Animal model	769	Virginia Polytechnic Institute and State University	99	Argentina	30
1983	87	Graves, J.E.	16					Archives of Physical Medicine and Rehabilitation	44	Rats	762	University of Kentucky	98	Egypt	29
1982	78	Trappe, T.A.	16					Small Ruminant Research	44	Drug effect	726	University of Illinois	97	Norway	27
1981	84	Johnson, J.M.	16					Obstetrics and Gynecology	42	United States	719	University of Connecticut	96	Poland	25
1980	64	Braith, R.W.	15					Anesthesia and Analgesia	42	Child	713	University Michigan Ann Arbor	96	Finland	25
1979	57	Thompson, P.D.	15					American Journal of Cardiology	41	Prospective Studies	690	University of Missouri-Columbia	95	Singapore	24
1978	43	Beck, T.W.	15					Endocrinology	41	Exercise	689	Cleveland Clinic Foundation	94	Saudi Arabia	23
1977	46	Fung, D.Y.C.	15					International Journal of Sports Medicine	40	Support, U.S. Gov't, P.H.S.	643	University of Pennsylvania	89	Portugal	21
1976	40	McAfee, P.C.	14					Journal of Applied Aquaculture	39	Young Adult	643	David Geffen School of Medicine at UCLA	88	Colombia	17
1975	35	Dikeman, M.E.	14					Animal Reproduction Science	38	Follow up	637	University of California, Los Angeles	87	Chile	17
1974	24	Pescatello, L.S.	14					Circulation	37	Support, Non-U.S. Gov't	619	University of Texas Health Science Center at San Antonio	86	Puerto Rico	16
1973	12	Killefer, J.	14					Journal of Physiology	36	Treatment outcome	607	The Johns Hopkins School of Medicine	85	Venezuela	15
1972	4	Reader, A.	14					Journal of Athletic Training	36	Metabolism	565	Medical College of Georgia	84	Lebanon	14
1971	3	Stuart, A.	14					Critical Care Medicine	36	Unclassified drug	561	Wayne State University	82	Malaysia	14
1970	3	Ellis, M.	14					Journal of Bone and Joint Surgery Series A	35	Human tissue	555	Oregon State University	82	Pakistan	14
1969	1	Scanga, J.A.	14					American Surgeon	35	Retrospective study	555	Yale University School of Medicine	82	Peru	14
1967	4	McKeith, F.K.	14					Urology	35	Analysis of Variance	548	University of Illinois at Chicago	82	Uganda	13
1961	1	Foote, R.H.	14					Annals of Thoracic Surgery	34	Animal cell	542	Johns Hopkins University	81	Ethiopia	13
		Charkoudian, N.	13					Animal Feed Science and Technology	34	Animalia	535	Universidade de Sao Paulo - USP	81	Hungary	11
		Kendall, P.A.	13					Clinical Pharmacology and Therapeutics	33	Middle aged	519	University of Iowa	78	Kenya	11
		Fernhall, B.	13					Antimicrobial Agents and Chemotherapy	33	Follow-Up Studies	509	Washington State University Pullman	74	Indonesia	9
		Joyner, M.J.	13					Plastic and Reconstructive Surgery	33	Time	493	University of Alabama at Birmingham	72	Uruguay	9
		Rouse, D.B.	13					American Journal of Clinical Nutrition	32	Pregnancy	477	University of Southern California	69	Bangladesh	7
		Geornaras, I.	13					Operative Dentistry	32	Human cell	474	University of Texas M. D. Anderson Cancer Center	68	Iceland	7
		Randel, R.D.	13					Cancer	32	Muscle, Skeletal	436	University of Arkansas - Fayetteville	67	Lithuania	7
		Ricke, S.C.	13					Academic Radiology	32	Cattle	432	Weill Cornell Medical College	66	Estonia	7
		Wheeler, T.L.	13					Ophthalmology	31	Comparative Study	414	Indiana University	66	Jordan	7
		Varner, D.D.	13					Brain Research	31	Chemistry	412	UT Medical Branch at Galveston	65	Serbia	6
		Siegel, M.I.	13					American Journal of Dentistry	30	Risk Factors	406	Medical University of South Carolina	64	Russian Federation	6
		Moss, G.E.	13					Journal of Orthopaedic and Sports Physical Therapy	30	Drug efficacy	403	University of Oklahoma	64	Grenada	6
		Mooney, M.P.	13					Anesthesiology	30	Prospective study	402	University of Arizona	63	Bulgaria	5
		Hunt, M.C.	13					Journal of Sports Medicine and Physical Fitness	30	Statistical significance	391	Northwestern University Feinberg School of Medicine	63	United Arab Emirates	5
		Kang, D.H.	13					Pharmacotherapy	29	Middle Age	390	Mississippi State University	62	Czech Republic	5
		Coburn, J.W.	13					Journal of Clinical Pharmacology	29	Mouse	380	Texas Tech University at Lubbock	62	Tunisia	4
		Ryan, E.D.	13					American Journal of Ophthalmology	29	Mice	372	Wake Forest University School of Medicine	62	Costa Rica	4
		Vincent, D.L.	13					Applied Animal Behaviour Science	29	Double-Blind Method	367	UC Irvine	61	Croatia	4
		Bishop, P.A.	13					Journal of Pharmacology and Experimental Therapeutics	28	Analysis of variance	361	University at Buffalo State University of New York	60	Morocco	4
		Wang, J.	13					Transfusion	28	Heart rate	356	Oregon Health and Science University	59	Tanzania	4
		Fisher-Wellman, K.H.	12					Gastroenterology	28	Body mass	355	University of Miami Leonard M. Miller School of Medicine	59	Ghana	4
		Woo, S.L.Y.	12					Journal of Muscle Foods	28	Reproducibility of Results	353	Case Western Reserve University	58	Zambia	4
		Provenza, F.D.	12					Veterinary Parasitology	27	Intermethod comparison	348	Indiana University School of Medicine Indianapolis	58	Zimbabwe	3
		Tatum, J.D.	12					Journal of Cataract and Refractive Surgery	27	Blood Pressure	348	UT Southwestern Medical Center	57	Trinidad and Tobago	3
		Puri, V.M.	12					American Journal of Physiology Endocrinology and Metabolism	27	Blood	343	Emory University	56	Cuba	3
		Nett, T.M.	12					Stroke	26	Rats, Sprague-Dawley	336	Harvard School of Public Health	56	Slovakia	3
		Freeman, R.H.	12					Food Microbiology	26	Outcome assessment	334	University of Hawaii at Manoa	54	Slovenia	3
		Brown, J.L.	12					Journal of Wildlife Management	26	Biomechanics	333	University of Chicago	54	Ecuador	3
		Armstrong, L.E.	12					Journal of Pediatric Surgery	26	Double blind procedure	332	University of Memphis	53	Guatemala	3
		Clarkson, P.M.	12					Otolaryngology Head and Neck Surgery	25	Swine	331	Columbia University in the City of New York	53	Mali	3
		Blanchard, T.L.	12					Digestive Diseases and Sciences	25	Dose-Response Relationship, Drug	327	Oklahoma State University - Stillwater	52	Romania	3
		Demirci, A.	12					Journal of Clinical Microbiology	25	Age	325	Rush University Medical Center	52	Philippines	3
		Fry, A.C.	12					North American Journal of Aquaculture	25	Oxygen consumption	323	University of Michigan Medical School	52	Bermuda	2
		Pandolf, K.B.	12					Surgery	25	Child, Preschool	321	USDA ARS Beltsville Agricultural Research Center	51	Saint Kitts and Nevis	2
		Marriott, N.G.	12					Journal of Reproduction and Fertility	25	Animal disease	317	University of Colorado Health Sciences Center	51	Benin	2
		Shin, D.H.	12					Spine Journal	25	Risk factor	317	University of Pennsylvania, Health System	51	Armenia	2
		Weir, J.P.	12					Journal of Agricultural and Food Chemistry	25	Diet	313	University of Cincinnati	51	Iraq	2
		Berkowitz, B.A.	11					American Review of Respiratory Disease	24	Heart Rate	313	University of Alabama	51	Nepal	2
		Herda, T.J.	11					Cancer Research	24	Prevalence	312	Johns Hopkins Bloomberg School of Public Health	50	Paraguay	2
		Davis, D.A.	11					European Journal of Applied Physiology and Occupational Physiology	24	Body weight	308	National Cancer Institute	50	Macedonia	2
		Roth, T.L.	11					Dental Materials	24	Oxygen Consumption	307	University of Tennessee, Knoxville	50	Dominican Republic	2
		Brambilla, P.	11					American Journal of Surgery	23	Dogs	305	University of Maryland	50	Jamaica	2
		Heffernan, K.S.	11					Gynecologic Oncology	23	Skeletal muscle	305	Stanford University School of Medicine	50	Kuwait	2
		Hobson, R.W.	11					Molecular Reproduction and Development	23	Aging	304	University of Illinois at Urbana-Champaign	49	Qatar	2
		Zhang, X.Y.	11					International Journal of Radiation Oncology Biology Physics	23	Disease severity	297	Louisiana State University	49	Papua New Guinea	2
		Musch, T.I.	11					Prostaglandins and Other Lipid Mediators	22	Mortality	296	Stanford University	49	Botswana	1
		Bright, L.A.	11					International Journal of Food Microbiology	22	Dog	295	University of Utah	49	Mozambique	1
		Majumdar, S.	11					Transplantation	22	Dose response	294	Clemson University	49	Namibia	1
		Astorino, T.A.	11					Crop Science	22	Nuclear magnetic resonance imaging	291	Pfizer	48	Cote d'Ivoire	1
		Snyder, E.L.	11					American Journal of Gastroenterology	22	Sensitivity and Specificity	290	Kentucky State University	48	Cyprus	1
		McMurray, R.G.	11					Journal of Refractive Surgery	22	Microbiology	290	UT Southwestern Medical School	48	Netherlands Antilles	1
		Johnson, Z.B.	11					International Journal of Sport Nutrition and Exercise Metabolism	22	Intravenous drug administration	287	University of Tennessee Health Science Center	47	El Salvador	1
		Costa, P.B.	11					Journal of Equine Veterinary Science	22	Statistical analysis	287	Emory University School of Medicine	47	Niger	1
		Shackelford, S.D.	11					Journal of Neurosurgery	21	Protein expression	283	Columbia University, College of Physicians and Surgeons	47	Georgia	1
		Hu, N.	11					Journal of Thoracic and Cardiovascular Surgery	21	Postoperative Complications	281	Keck School of Medicine of USC	46	Sri Lanka	1
		Raven, P.B.	11					Journal of Exercise Physiology Online	21	Scoring system	278	University of Louisville	46	Sudan	1
		Garcia-Godoy, F.	11					Journal of Shoulder and Elbow Surgery	21	Growth, development and aging	277	University of Virginia	46	Swaziland	1
		Pawlik, T.M.	11					Annals of Emergency Medicine	21	Sex difference	272	University of Arkansas for Medical Sciences	46	Guyana	1
		Keshavan, M.S.	10					Proceedings of the Society for Experimental Biology and Medicine	21	Case-Control Studies	272	Utah State University	46	Haiti	1
		Soares, J.C.	10					BJU International	20	Histology	270	University of Massachusetts Amherst	45	Syrian Arab Republic	1
		Howard, J.G.	10					Annals of Surgery	20	Random Allocation	269	West Virginia University	45	Panama	1
		Pohlman, F.W.	10					Annals of Surgical Oncology	20	Obesity	267	Children's Hospital Boston	45	Honduras	1
		Graham, J.K.	10					American Heart Journal	20	In vitro study	265	University of Texas at Austin	44	Macao	1
		Coyle, S.	10					Journal of Nuclear Medicine	20	Pathophysiology	265	Boston University	44	Laos	1
		Myer, G.D.	10					Journal of Dentistry	20	Immunohistochemistry	264	National Institutes of Health, Bethesda	43	Lesotho	1
		Unadkat, J.D.	10					Journal of Prosthetic Dentistry	20	Magnetic Resonance Imaging	261	University of Maryland, Baltimore	43	Burkina Faso	1
		Zhang, F.	10					Journal of Cerebral Blood Flow and Metabolism	20	Infant	258	United States Department of Agriculture	43	Afghanistan	1
		Kindig, C.A.	10					International Journal of Poultry Science	20	Cohort Studies	258	Vanderbilt University	42	Ukraine	1
		Link, T.M.	10					Journal of Neurophysiology	20	Prognosis	258	University of Colorado School of Medicine	42	Madagascar	1
		Schilling, M.W.	10					Environmental Toxicology and Chemistry	20	Placebo	257	University of Oklahoma Health Sciences Center	42	Antigua and Barbuda	1
		Kosiba, W.A.	10					American Journal of Orthodontics and Dentofacial Orthopedics	20	Questionnaires	254	North Dakota State University	42	Belarus	1
		Hewett, T.E.	10					Cornea	20	Cohort analysis	253	Centers for Disease Control and Prevention	41	Marshall Islands	1
		Tubbs, R.S.	10					Lwt Food Science and Technology	20	Body Weight	252	Beth Israel Deaconess Medical Center	41	Bolivia	1
		McHenry, C.R.	10					Journals of Gerontology Series A Biological Sciences and Medical Sciences	19	Incidence	250	University of Pittsburgh School of Medicine	40	Viet Nam	1
		Stewart, J.A.	10					Hypertension	19	Oral drug administration	247	United States Army Research Institute of Environmental Medicine	40	Virgin Islands (U.S.)	1
		Delate, T.	10					Journal of Range Management	19	Pathology	246	Yale University	39	Yugoslavia	1
		Hackney, A.C.	10					Nutrition Research	19	Glucose	244	Icahn School of Medicine at Mount Sinai	39	Monaco	1
		Kraemer, W.J.	10					Journal of Antimicrobial Chemotherapy	19	Age Factors	244	Wayne State University School of Medicine	39	Seychelles	1
		Minson, C.T.	10					Journal of Applied Poultry Research	19	Questionnaire	243	New York University School of Medicine	39
		Miller, M.F.	10					Arthroscopy Journal of Arthroscopic and Related Surgery	19	Postoperative complication	241	Universidade Estadual de Campinas	39
		Lindsay, D.S.	10					Applied and Environmental Microbiology	18	Blood pressure	238	USDA ARS Eastern Regional Research Center	38
		Walter, A.A.	10					Diabetes	18	Genetics	238	University of Iowa Caver College of Medicine	38
		McDowell, L.R.	10					Journal of Glaucoma	18	Surgical technique	235	Medical College of Wisconsin	38
		Kenefick, R.W.	10					Journal of the American College of Surgeons	18	Meat	232	Peking University	38
		Mallinger, A.G.	9					Journal of Allergy and Clinical Immunology	18	Standard	232	New York University	38
		Montgomery, P.S.	9					Journal of Clinical Periodontology	18	Disease Models, Animal	231	University of Alberta	37
		Boyd, C.E.	9					Journal of Gastrointestinal Surgery	18	Temperature	226	University of Pittsburgh Medical Center	36
		Bridges, P.J.	9					Asian Australasian Journal of Animal Sciences	18	Muscle strength	224	Tufts University	36
		Weaver, J.	9					Aviation Space and Environmental Medicine	18	Genotype	223	Penn State College of Medicine	36
		Transfeldt, E.E.	9					Journal of Prosthodontics	18	Colony Count, Microbial	222	Johns Hopkins Hospital	35
		Samartzis, D.	9					European Radiology	18	Correlation analysis	219	Albert Einstein College of Medicine of Yeshiva University	35
		Yang, G.	9					Journal of the International Society of Sports Nutrition	18	School child	218	The University of British Columbia	35
		Cherian, G.	9					Orthopedics	17	Risk assessment	218	South Dakota State University	35
		Ingersoll, C.D.	9					Applied Physiology Nutrition and Metabolism	17	Cross-Sectional Studies	218	University of Nebraska Medical Center	35
		Mason, D.T.	9					Optometry and Vision Science	17	Bacteria (microorganisms)	218	Hartford Hospital	35
		Singh, M.	9					Journal of Andrology	17	Survival	217	University of Utah School of Medicine	35
		Chaiworapongsa, T.	9					Avian Diseases	17	Heart	217	University of Delaware	34
		Bilgili, S.F.	9					Journal of the American Dental Association	17	Exercise Test	214	Rutgers, The State University of New Jersey	34
		Criswell, D.	9					Pediatric Research	17	Conference paper	214	Uniformed Services University of the Health Sciences	33
		Yang, X.	9					Canadian Journal of Animal Science	17	Therapy	213	Mayo Medical School	33
		Sarr, M.G.	9					American Journal of Neuroradiology	17	Drug blood level	213	Columbia University Medical Center	33
		Shen, F.H.	9					Gastrointestinal Endoscopy	17	Reference Values	213	University of Miami	33
		Thompson, K.R.	9					Pharmaceutical Research	17	Histopathology	212	Temple University	33
		Harken, A.H.	9					Prostaglandins	17	Disease association	210	Northwestern University	32
		Duckett, S.K.	9					American Journal of Emergency Medicine	16	Kinetics	210	Loma Linda University Adventist Health Sciences Center	32
		Wachtel, M.S.	9					Journal of Pharmaceutical Sciences	16	Computer assisted tomography	210	East Carolina University	32
		Williams, S.K.	9					Archives of Otolaryngology Head and Neck Surgery	16	Hypertension	208	University of Idaho	32
		Faustman, C.	9					Domestic Animal Endocrinology	16	Postoperative period	208	University of South Florida Tampa	31
		Tedeschi, L.O.	9					Journal of the Science of Food and Agriculture	16	Randomization	208	Brown University	31
		Drake, M.A.	9					Journal of Ultrasound in Medicine	16	Oxygen	206	University of Toronto	31
		Dickson, J.S.	9					Journal of Vascular and Interventional Radiology	16	Diagnosis	205	Ball State University	31
