# Supplementary material for: A surge of p-values between 0.041 and 0.049 in recent decades (but negative results are increasing rapidly too)
Source: PeerJ. 2015 Jan 22;3:e733. doi: 10.7717/peerj.733 (PMC4312079; doi:10.7717/peerj.733)
Supplement: Supplemental Information [file peerj-03-733-s007.zip › Supplementary material/Searches_15_nov_2014/125.csv]

Scopus refine results values
Your query : (ABS({p = 0.041} OR {p = .041} OR {p = 0.042} OR {p = .042} OR {p = 0.043} OR {p = .043} OR {p = 0.044} OR {p = .044} OR {p = 0.045} OR {p = .045} OR {p = 0.046} OR {p = .046} OR {p = 0.047} OR {p = .047} OR {p = 0.048} OR {p = .048} OR {p = 0.049} OR {p = .049}) AND ( LIMIT-TO(AFFILCOUNTRY,"United States" ) ) )
Number of results : 15259
YEAR		AUTHOR NAME		SUBJECT AREA		DOCUMENT TYPE		SOURCE TITLE		KEYWORD		AFFILIATION		COUNTRY		SOURCE TYPE		LANGUAGE
2015	2	Topol, E.J.	36	Agricultural and Biological Sciences	660	Article	14405	Cancer	195	Article	13430	VA Medical Center	746	United States	15259	Journals	15220	English	15216
2014	1358	Shariat, S.F.	34	Arts and Humanities	108	Review	395	Plos One	183	Human	13244	University of California, San Francisco	450	Canada	688	Conference Proceedings	17	Spanish	19
2013	1494	Schild, S.E.	31	Biochemistry, Genetics and Molecular Biology	2838	Conference Paper	351	American Journal of Cardiology	182	Female	11782	Mayo Clinic	429	United Kingdom	569	Book Series	15	Portuguese	14
2012	1395	Veldhuis, J.D.	31	Business, Management and Accounting	6	Article in Press	86	Journal of the American College of Cardiology	157	Humans	11673	University of Texas M. D. Anderson Cancer Center	411	Germany	563	Books	5	Chinese	9
2011	1217	Ferrucci, L.	31	Chemical Engineering	32	Note	6	International Journal of Radiation Oncology Biology Physics	153	Male	11073	Brigham and Women's Hospital	406	Italy	398	Trade Publications	2	German	9
2010	1000	Califf, R.M.	30	Chemistry	26	Book Chapter	4	Circulation	140	Adult	10170	Massachusetts General Hospital	346	China	375			French	6
2009	997	Wei, Q.	28	Computer Science	18	Short Survey	2	Journal of Clinical Endocrinology and Metabolism	134	Priority journal	9730	Harvard Medical School	332	France	285			Turkish	2
2008	892	Rades, D.	28	Decision Sciences	8	Erratum	1	Annals of Thoracic Surgery	132	Controlled study	8517	Cleveland Clinic Foundation	332	Japan	280			Arabic	1
2007	821	Mintz, G.S.	27	Dentistry	165	Letter	1	Clinical Cancer Research	115	Major clinical study	7590	Duke University School of Medicine	313	Australia	269			Dutch	1
2006	727	Ellis, S.G.	27	Earth and Planetary Sciences	20	Undefined	8	Journal of Vascular Surgery	112	Middle Aged	7092	University of Pittsburgh	265	Netherlands	264			Italian	1
2005	685	Ordovas, J.M.	24	Economics, Econometrics and Finance	2			Journal of Urology	107	Aged	6504	University of Washington Seattle	263	Spain	253			Japanese	1
2004	621	Granger, C.B.	24	Energy	3			American Journal of Obstetrics and Gynecology	96	Clinical article	2759	David Geffen School of Medicine at UCLA	259	South Korea	240			Korean	1
2003	530	Stone, G.W.	24	Engineering	88			American Heart Journal	95	Treatment Outcome	2467	The University of North Carolina at Chapel Hill	249	Switzerland	219
2002	440	Lotan, Y.	23	Environmental Science	223			Urology	94	Adolescent	2452	University of California, San Diego	220	Brazil	188
2001	409	Komaki, R.	22	Health Professions	612			Chest	88	Retrospective Studies	2281	Baylor College of Medicine	217	Sweden	184
2000	363	Karakiewicz, P.I.	22	Immunology and Microbiology	757			Gynecologic Oncology	83	Clinical trial	2219	Washington University in St. Louis, School of Medicine	214	Israel	143
1999	374	Guralnik, J.M.	20	Materials Science	25			Neurology	78	Aged, 80 and over	2077	University of Pennsylvania	202	Belgium	126
1998	306	Mills, P.J.	20	Mathematics	16			Critical Care Medicine	76	Randomized controlled trial	2023	University of Minnesota Twin Cities	202	Denmark	121
1997	291	Braunwald, E.	20	Medicine	13242			Diabetes Care	74	Risk Factors	1921	The Johns Hopkins School of Medicine	197	Taiwan	120
1996	282	Leon, M.B.	20	Multidisciplinary	18			Journal of Clinical Oncology	73	Treatment outcome	1838	University Michigan Ann Arbor	194	Austria	106
1995	194	Schroeder, D.R.	20	Neuroscience	915			Radiology	71	Controlled clinical trial	1787	Johns Hopkins University	192	Turkey	106
1994	150	Dimsdale, J.E.	20	Nursing	745			Journal of Thoracic and Cardiovascular Surgery	70	Follow up	1707	University of Alabama at Birmingham	191	Greece	104
1993	147	Zivadinov, R.	20	Pharmacology, Toxicology and Pharmaceutics	580			Journal of Infectious Diseases	70	Prospective Studies	1566	University of California, Los Angeles	182	Finland	102
1992	130	Camilleri, M.	20	Physics and Astronomy	195			Blood	70	Child	1559	Memorial Sloan-Kettering Cancer Center	175	Norway	101
1991	85	Holmes, D.R.	19	Psychology	383			Transplantation	69	Prognosis	1466	Yale University School of Medicine	165	Poland	97
1990	73	Mehran, R.	19	Social Sciences	242			Ophthalmology	68	Retrospective study	1451	University of Florida	155	India	68
1989	63	Ancoli-Israel, S.	18	Veterinary	187			Laryngoscope	67	Risk factor	1407	Northwestern University Feinberg School of Medicine	154	Mexico	60
1988	47	Zinsmeister, A.R.	17	Undefined	76			Obstetrics and Gynecology	66	Follow-Up Studies	1326	National Cancer Institute	154	Hong Kong	60
1987	34	Haffner, S.M.	17					Journal of Clinical Psychiatry	66	United States	1316	Harvard School of Public Health	153	South Africa	59
1986	18	Kane, C.J.	17					Stroke	66	Time Factors	1311	Ohio State University	150	Argentina	52
1985	17	Bhatt, D.L.	17					Journal of Pediatrics	65	Human tissue	1270	University of Chicago	150	Singapore	46
1984	24	Gibson, C.M.	16					New England Journal of Medicine	65	Middle aged	1166	Icahn School of Medicine at Mount Sinai	147	New Zealand	45
1983	16	Freedland, S.J.	16					Journal of the American Geriatrics Society	65	Young Adult	1151	Columbia University in the City of New York	145	Ireland	45
1982	13	Hunt, K.K.	16					Annals of Surgical Oncology	64	Outcome assessment	1151	Johns Hopkins Bloomberg School of Public Health	144	Thailand	41
1981	10	Kollef, M.H.	15					Investigative Ophthalmology and Visual Science	63	Nonhuman	1093	University of Southern California	141	Czech Republic	38
1980	13	Liu, K.	15					Anesthesia and Analgesia	58	Animals	1065	UT Southwestern Medical Center	140	Iran	35
1979	9	Boerwinkle, E.	15					BJU International	57	Mortality	1035	Emory University	139	Portugal	33
1978	4	Pfeffer, M.A.	15					Journal of Surgical Research	52	Disease association	1029	Stanford University School of Medicine	139	Uganda	33
1977	2	Satler, L.F.	15					Journal of Neurosurgery	52	Drug efficacy	1021	University of Miami Leonard M. Miller School of Medicine	135	Kenya	30
1976	2	Cox, J.D.	15					American Journal of Ophthalmology	51	Disease severity	1020	Medical University of South Carolina	135	Egypt	30
1975	1	Wagener, M.M.	15					Annals of Internal Medicine	51	Prospective study	985	Weill Cornell Medical College	132	Chile	28
1974	1	Patterson, T.L.	15					Cancer Epidemiology Biomarkers and Prevention	50	Cohort Studies	947	Columbia University, College of Physicians and Surgeons	131	Russian Federation	28
1973	2	Waksman, R.	15					Journal of the American College of Surgeons	50	Body mass	932	Children's Hospital Boston	131	Saudi Arabia	27
		Pichard, A.D.	15					Medicine and Science in Sports and Exercise	49	Comparative study	918	Keck School of Medicine of USC	126	Hungary	25
		Meltzer, H.Y.	14					Cancer Research	49	Double blind procedure	912	Columbia University Medical Center	125	Puerto Rico	23
		Murphy, S.A.	14					Clinical Infectious Diseases	49	Double-Blind Method	911	University of Michigan Medical School	125	Tanzania	21
		Solomon, S.D.	14					Clinical Therapeutics	48	Cohort analysis	869	Indiana University School of Medicine Indianapolis	124	Peru	18
		Hu, J.C.	14					Journal of Bone and Joint Surgery Series A	47	Cancer survival	857	Case Western Reserve University	123	Colombia	17
		Ahmed, A.	14					American Journal of Clinical Nutrition	47	Child, Preschool	832	UC Davis	119	Slovenia	15
		Weinstock-Guttman, B.	14					American Journal of Surgery	46	Incidence	831	University of Utah	114	Lebanon	15
		Ahn, C.	14					Psychosomatic Medicine	46	Risk assessment	828	Beth Israel Deaconess Medical Center	114	Nigeria	13
		Ramanathan, M.	14					Hypertension	45	Unclassified drug	827	University of Illinois at Chicago	113	Romania	13
		Ridker, P.M.	14					Journal of Nutrition	45	Genotype	827	Stanford University	111	Iceland	13
		Zareba, W.	14					Spine	43	Placebo	785	University of Pittsburgh Medical Center	110	Zimbabwe	12
		Hortobagyi, G.N.	14					American Journal of Sports Medicine	43	Case-Control Studies	768	University of Colorado Health Sciences Center	109	Bangladesh	11
		Armstrong, P.W.	14					American Surgeon	43	Infant	764	Vanderbilt University	107	Slovakia	11
		Ajani, J.A.	13					Journal of Animal Science	42	Multicenter study	741	Northwestern University	107	Philippines	11
		Eagle, K.A.	13					Neurosurgery	42	Animal experiment	723	University of Wisconsin Madison	107	Croatia	10
		Lieberman, J.A.	13					Journal of the National Cancer Institute	42	Prevalence	713	Emory University School of Medicine	106	Zambia	10
		Lima, J.A.C.	13					Atherosclerosis	42	Human cell	701	University of Maryland, Baltimore	105	Malaysia	10
		Geisler, H.E.	13					Journal of Rheumatology	41	Scoring system	688	Boston University School of Medicine	104	Costa Rica	9
		Veninga, T.	13					Obesity	40	Multivariate Analysis	683	University of Toronto	104	Ghana	8
		Geisler, J.P.	13					American Journal of Respiratory and Critical Care Medicine	40	Age	681	Oregon Health and Science University	103	Ukraine	8
		Cannon, C.P.	13					Journal of Strength and Conditioning Research	40	Drug effect	677	University of Texas Health Science Center at San Antonio	102	Trinidad and Tobago	7
		Aronow, W.S.	13					Journal of Heart and Lung Transplantation	39	Survival Rate	629	University of Pennsylvania, Health System	102	Malawi	7
		Pitt, B.	13					American Journal of Roentgenology	38	Obesity	621	University of Pennsylvania, School of Medicine	101	Kuwait	6
		Rifai, N.	13					Journal of Applied Physiology	38	Cancer staging	619	Duke University	100	Viet Nam	6
		Grant, I.	13					Plastic and Reconstructive Surgery	38	Statistical significance	617	Wayne State University	100	Mozambique	6
		Kereiakes, D.J.	13					Journal of Trauma Injury Infection and Critical Care	37	Questionnaires	613	UT Southwestern Medical School	100	Pakistan	6
		Muhlestein, J.B.	13					Arthritis and Rheumatism	37	Protein expression	612	Wake Forest University School of Medicine	97	Serbia	6
		Anderson, J.L.	13					Journal of Veterinary Internal Medicine	37	Sex difference	608	Yale University	96	Ecuador	5
		Vasan, R.S.	13					Archives of Internal Medicine	37	Prediction	606	University at Buffalo State University of New York	96	Venezuela	5
		Liao, Z.	13					Journal of Acquired Immune Deficiency Syndromes	37	Hypertension	603	Rush University Medical Center	92	Bosnia and Herzegovina	5
		Ziegler, M.G.	13					Metabolism Clinical and Experimental	37	Drug safety	600	Albert Einstein College of Medicine of Yeshiva University	91	Estonia	5
		Danenberg, P.V.	13					Pediatrics	37	Normal human	597	UT Medical Branch at Galveston	90	Cote d'Ivoire	5
		Wexner, S.D.	12					Digestive Diseases and Sciences	37	Severity of Illness Index	594	University of Tennessee Health Science Center	89	Ethiopia	5
		Willoughby, D.S.	12					Journal of the American Medical Association	36	Logistic Models	587	University of Maryland School of Medicine	89	United Arab Emirates	5
		Klibanski, A.	12					Breast Cancer Research and Treatment	36	Immunohistochemistry	586	University of Alabama	89	Mali	5
		Lenz, H.J.	12					Diabetes	35	Survival Analysis	574	Eli Lilly and Company	89	Qatar	5
		Lipsitz, S.R.	12					AIDS	34	Comorbidity	574	National Institutes of Health, Bethesda	88	Latvia	5
		Wiemann, M.C.	12					Annals of Pharmacotherapy	34	Cross-Sectional Studies	567	University of Arizona	88	Jordan	4
		Lee, J.J.	12					Liver Transplantation	34	Age Factors	566	Centers for Disease Control and Prevention	86	Papua New Guinea	4
		Schaefer, E.J.	12					International Journal of Cancer	34	Postoperative Complications	563	Tufts University	86	Bulgaria	4
		Rouleau, J.L.	12					Annals of Surgery	34	Diabetes mellitus	561	University of Iowa	85	Botswana	4
		Iranmanesh, A.	12					Biological Psychiatry	33	Hospitalization	558	Boston University	84	Cambodia	4
		Pui, C.H.	12					Surgery	32	Questionnaire	555	Henry Ford Hospital	83	Cuba	4
		Kassouf, W.	12					American Journal of Neuroradiology	32	Animal model	552	Indiana University	82	Gambia	4
		Miller, G.A.	12					American Journal of Transplantation	32	Correlation analysis	546	University of Pittsburgh Graduate School of Public Health	81	Lithuania	4
		Lawton, M.T.	12					Pharmacotherapy	32	School child	530	University of Virginia	81	Indonesia	4
		Singh, N.	12					Gastroenterology	32	Demography	526	Washington University in St. Louis	80	Haiti	3
		Lerner, S.P.	12					Journal of General Internal Medicine	31	Smoking	519	Cedars-Sinai Medical Center	79	Cameroon	3
		Moul, J.W.	12					American Journal of Gastroenterology	31	Predictive Value of Tests	506	New York University School of Medicine	77	Jamaica	3
		Mausbach, B.T.	12					Journal of Allergy and Clinical Immunology	31	Methodology	506	UC Irvine	76	Morocco	3
		Stock, R.G.	12					American Journal of Medicine	30	Survival	502	The Children's Hospital of Philadelphia	76	Nepal	3
		Burton, D.	12					Retina	29	Analysis of Variance	501	Cincinnati Children's Hospital Medical Center	76	Yugoslavia	2
		Inaba, K.	11					Current Medical Research and Opinion	29	Postoperative complication	500	The University of British Columbia	75	Belarus	2
		Shen, B.	11					Anesthesiology	29	Risk Assessment	497	University of Washington School of Medicine	74	Dominican Republic	2
		Scoggins, C.R.	11					PACE Pacing and Clinical Electrophysiology	28	Neoplasm Staging	493	Fred Hutchinson Cancer Research Center	73	Liechtenstein	2
		Sagalowsky, A.I.	11					European Heart Journal	28	Preschool child	487	University of Cincinnati	73	Panama	2
		Grines, C.L.	11					Annals of Oncology	28	Multivariate analysis	485	Mayo Medical School	73	Palestine	2
		Fazio, V.W.	11					Gastrointestinal Endoscopy	28	Overall survival	477	Johns Hopkins Hospital	72	Brunei Darussalam	2
		Criqui, M.H.	11					Otolaryngology Head and Neck Surgery	28	Histopathology	472	Dana-Farber Cancer Institute	72	Senegal	2
		Brown, N.J.	11					Journal of Endourology	28	Human experiment	466	University of Nebraska Medical Center	72	Oman	2
		McDermott, M.M.	11					Human Pathology	28	Disease course	465	University of Miami	71	Rwanda	2
		Ferrell, R.E.	11					Heart Rhythm	27	Body Mass Index	464	Johns Hopkins Medical Institutions	69	Guam	2
		Zhou, Z.	11					European Urology	27	Single nucleotide polymorphism	463	Pfizer	69	Sudan	2
		McCulloch, C.E.	11					Archives of Physical Medicine and Rehabilitation	27	Physiology	460	University of Wisconsin School of Medicine and Public Health	68	Georgia	2
		Stampfer, M.J.	11					Journal of Pediatric Surgery	26	Pregnancy	458	Medical College of Georgia	67	Syrian Arab Republic	2
		Marcus, G.M.	11					Archives of Surgery	26	Genetic association	455	University of Utah School of Medicine	67	Burkina Faso	2
		Wang, L.E.	11					Alimentary Pharmacology and Therapeutics	25	Biological Markers	450	Brown University	66	Uruguay	2
		Stone, N.N.	11					Clinical Transplantation	25	Proportional Hazards Models	448	University of Kentucky	66	Azerbaijan	1
		Blute, M.L.	11					Diseases of the Colon and Rectum	25	Nuclear magnetic resonance imaging	444	Roswell Park Cancer Institute	66	Grenada	1
		Sturgis, E.M.	11					American Journal of Hypertension	25	Infant, Newborn	443	Mayo Clinic Scottsdale-Phoenix, Arizona	64	Sri Lanka	1
		Herndon, J.E.	11					Pediatric Blood and Cancer	24	Pathology	439	University of South Florida Tampa	63	Seychelles	1
		Swedberg, K.	11					Journals of Gerontology Series A Biological Sciences and Medical Sciences	24	Heart infarction	439	New York University	63	Mongolia	1
		Bennett, D.A.	11					Journal of Hypertension	24	Animal tissue	438	University of Texas Health Science Center at Houston	63	Honduras	1
		Lansky, A.J.	11					Journal of Perinatology	24	Depression	437	Medical College of Wisconsin	62	Myanmar	1
		Presti, J.C.	11					International Journal of Cardiology	24	Survival rate	436	GlaxoSmithKline	62	Mauritius	1
		Horne, B.D.	11					Pediatric Infectious Disease Journal	23	Intermethod comparison	435	Thomas Jefferson University	61	Macedonia	1
		Wheeler, T.M.	11					Annals of Vascular Surgery	23	Clinical feature	430	University of Louisville	61	Paraguay	1
		Guagliumi, G.	11					Antimicrobial Agents and Chemotherapy	23	Breast cancer	428	University of Texas Medical School at Houston	61	Dominica	1
		Vaisi-Raygani, A.	11					Hepatology	23	Quality of life	425	Uniformed Services University of the Health Sciences	60	Togo	1
		Devereux, R.B.	11					International Journal of Gynecological Cancer	23	Middle Age	423	University of Arkansas for Medical Sciences	60	Cyprus	1
		Weissman, N.J.	11					Carcinogenesis	23	Statistical analysis	422	University of Colorado School of Medicine	60	Tunisia	1
		Lincoff, A.M.	11					Schizophrenia Research	23	Animal	421	OHSU School of Medicine	60	Congo	1
		Demetriades, D.	11					Journal of Cardiac Failure	22	Treatment duration	415	St. Jude Children Research Hospital	59	Bolivia	1
		Roehrborn, C.G.	10					BMC Cancer	22	Breast Neoplasms	410	Michigan State University	59	Benin	1
		Kirtane, A.J.	10					Kidney International	22	Polymorphism, Single Nucleotide	405	Vanderbilt University School of Medicine	58	Tajikistan	1
		Singletary, S.E.	10					American Journal of Surgical Pathology	22	Metabolism	398	University of Alberta	58	El Salvador	1
		Nieman, D.C.	10					Modern Pathology	22	Insulin	397	The Mount Sinai Medical Center	57	Anguilla	1
		Brodie, B.R.	10					Arteriosclerosis Thrombosis and Vascular Biology	22	Length of stay	396	George Washington University	57	Saint Kitts and Nevis	1
		Louis, E.D.	10					Lancet	22	Sex Factors	393	Tufts University School of Medicine	57	Barbados	1
		Swisher, S.G.	10					American Journal of Medical Genetics Part B Neuropsychiatric Genetics	21	Glucose	391	University Hospitals Case Medical Center	57	Bahrain	1
		Kranzler, H.R.	10					Catheterization and Cardiovascular Interventions	21	Cancer radiotherapy	388	The University of Georgia	57	Yemen	1
		Young, W.L.	10					Cornea	21	Exercise	386	University of Rochester Medical Center	54	Nicaragua	1
		Pruett, T.L.	10					Epilepsia	21	Blood Pressure	385	Penn State College of Medicine	54	North Korea	1
		Groshen, S.	10					International Journal of Obesity	21	Treatment response	376	University of Michigan Hospital	53	Eritrea	1
		Nguyen, P.L.	10					American Journal of Clinical Oncology Cancer Clinical Trials	21	Review	375	University of Michigan School of Public Health	53
		Tucker, S.L.	10					Bone Marrow Transplantation	21	Blood	374	Stony Brook University State University of New York	53
		Topol, E.J.	10					Journal of Bone and Mineral Research	21	Genetic variability	372	Universite de Montreal	52
		Martin, R.C.G.	10					Bone	21	Disease-Free Survival	371	Washington Hospital Center	52
		Mahaffey, K.W.	10					Journal of the American Society of Nephrology	21	Magnetic Resonance Imaging	371	Duke Clinical Research Institute	52
		Ohman, E.M.	10					Journal of Vascular and Interventional Radiology	21	Recurrence	370	Tufts Medical Center	51
		Hodge, D.O.	10					Journal of Investigative Medicine	21	Genetics	370	McGill University	51
		Gloviczki, P.	10					Diabetologia	20	Postoperative period	367	Cornell University	51
		Pollack, A.	10					American Journal of Kidney Diseases	20	Side effect	367	University of Connecticut	51
		Witzenbichler, B.	10					British Journal of Cancer	20	Pathophysiology	366	University of Pittsburgh School of Medicine	50
		Partin, A.W.	10					Annals of Allergy Asthma and Immunology	20	Nausea	365	Mayo Clinic in Jacksonville, Florida	50
		Aronson, W.J.	10					Menopause	20	Disease Progression	359	University of Missouri-Columbia	50
		Lerman, A.	10					Journal of Parenteral and Enteral Nutrition	20	Cardiovascular risk	359	Texas A and M University	50
		Klintmalm, G.B.	10					Journal of Surgical Oncology	20	Medical record review	357	University of Kansas Medical Center	49
		Vaughan, D.E.	10					Journal of Cataract and Refractive Surgery	20	Odds Ratio	356	Universidade de Sao Paulo - USP	49
		Amling, C.L.	10					Annals of Emergency Medicine	20	Chi-Square Distribution	353	Charite - Universitatsmedizin Berlin	49
		Tucker, K.L.	10					JAMA Journal of the American Medical Association	20	Coronary artery disease	349	McMaster University	49
		Husain, S.	10					Arthroscopy Journal of Arthroscopic and Related Surgery	20	Inflammation	349	Wake Forest University	49
		Stout, J.R.	10					Journal of the American Academy of Dermatology	19	Stroke	348	Rollins School of Public Health	48
		Monga, M.	10					American Journal of Nephrology	19	Genetic Predisposition to Disease	347	University of Virginia Health System	48
		Von Kanel, R.	10					Human Genetics	19	Regression Analysis	347	New York Presbyterian Hospital	47
		Weaver, A.L.	10					Clinical Gastroenterology and Hepatology	19	Confidence interval	346	University of North Carolina School of Medicine	47
		Wistuba, I.I.	10					Journal of Wildlife Management	19	Allele	344	University of Texas System	47
