# Supplementary material for: A surge of p-values between 0.041 and 0.049 in recent decades (but negative results are increasing rapidly too)
Source: PeerJ. 2015 Jan 22;3:e733. doi: 10.7717/peerj.733 (PMC4312079; doi:10.7717/peerj.733)
Supplement: Supplemental Information [file peerj-03-733-s007.zip › Supplementary material/Searches_15_nov_2014/126.csv]

Scopus refine results values
Your query : (ABS({p = 0.051} OR {p = .051} OR {p = 0.052} OR {p = .052} OR {p = 0.053} OR {p = .053} OR {p = 0.054} OR {p = .054} OR {p = 0.055} OR {p = .055} OR {p = 0.056} OR {p = .056} OR {p = 0.057} OR {p = .057} OR {p = 0.058} OR {p = .058} OR {p = 0.059} OR {p = .059}) AND ( LIMIT-TO(AFFILCOUNTRY,"United States" ) ) )
Number of results : 5248
YEAR		AUTHOR NAME		SUBJECT AREA		DOCUMENT TYPE		SOURCE TITLE		KEYWORD		AFFILIATION		COUNTRY		SOURCE TYPE		LANGUAGE
2014	350	Zinsmeister, A.R.	18	Agricultural and Biological Sciences	351	Article	4938	International Journal of Radiation Oncology Biology Physics	71	Article	4461	VA Medical Center	230	United States	5248	Journals	5226	English	5237
2013	433	Stone, G.W.	15	Arts and Humanities	23	Conference Paper	147	American Journal of Cardiology	70	Human	4342	Mayo Clinic	161	Canada	259	Conference Proceedings	13	Spanish	5
2012	391	Steinberg, S.M.	15	Biochemistry, Genetics and Molecular Biology	975	Review	132	Cancer	66	Female	3807	University of Texas M. D. Anderson Cancer Center	123	United Kingdom	186	Book Series	7	Chinese	2
2011	315	Camilleri, M.	14	Business, Management and Accounting	2	Article in Press	21	Circulation	66	Humans	3668	University of California, San Francisco	121	Germany	178	Trade Publications	2	French	2
2010	308	Topol, E.J.	14	Chemical Engineering	12	Note	2	Journal of the American College of Cardiology	60	Male	3646	Brigham and Women's Hospital	113	Italy	96			German	2
2009	298	Califf, R.M.	12	Chemistry	9	Letter	1	American Heart Journal	47	Priority journal	3253	Duke University School of Medicine	104	Australia	94			Portuguese	2
2008	281	Schild, S.E.	12	Computer Science	7	Undefined	7	Plos One	43	Adult	3236	Cleveland Clinic Foundation	103	France	94			Italian	1
2007	280	Mintz, G.S.	12	Decision Sciences	8			Annals of Thoracic Surgery	41	Controlled study	2809	Massachusetts General Hospital	97	China	90			Norwegian	1
2006	286	Burton, D.	11	Dentistry	62			Journal of Animal Science	39	Major clinical study	2396	University of Washington Seattle	85	Netherlands	89			Polish	1
2005	239	Holmes, D.R.	10	Earth and Planetary Sciences	14			Journal of Urology	38	Middle Aged	2150	University of Pennsylvania	83	Sweden	70			Romanian	1
2004	220	Braunwald, E.	10	Economics, Econometrics and Finance	3			Journal of Vascular Surgery	36	Aged	2096	University of Pittsburgh	82	Japan	66			Russian	1
2003	177	Anderson, J.L.	10	Energy	1			Journal of Clinical Oncology	36	Clinical article	946	The University of North Carolina at Chapel Hill	82	Spain	58
2002	157	Rades, D.	10	Engineering	23			Journal of Clinical Endocrinology and Metabolism	34	Clinical trial	902	Harvard Medical School	80	Switzerland	54
2001	164	Ferrell, R.E.	9	Environmental Science	130			Transplantation	32	Treatment Outcome	833	Washington University in St. Louis, School of Medicine	79	Belgium	51
2000	149	Bouchard, C.	9	Health Professions	212			Chest	31	Adolescent	816	David Geffen School of Medicine at UCLA	75	Brazil	48
1999	148	Murphy, S.A.	8	Immunology and Microbiology	256			Critical Care Medicine	30	Randomized controlled trial	774	Baylor College of Medicine	71	Israel	44
1998	127	McKinzie, S.	8	Materials Science	5			New England Journal of Medicine	29	Controlled clinical trial	724	University of California, San Diego	69	South Korea	44
1997	155	Wei, Q.	8	Mathematics	9			Gynecologic Oncology	29	Retrospective Studies	712	University of Florida	67	Poland	37
1996	148	Leon, M.B.	8	Medicine	4382			Neurology	29	Treatment outcome	678	University of Alabama at Birmingham	65	Denmark	35
1995	96	Cannon, C.P.	8	Multidisciplinary	3			Blood	28	Aged, 80 and over	638	University of Minnesota Twin Cities	65	Finland	33
1994	90	Kent, K.M.	8	Neuroscience	336			Urology	26	Risk Factors	585	Johns Hopkins University	63	Taiwan	32
1993	89	Sleeper, L.A.	8	Nursing	226			American Journal of Obstetrics and Gynecology	25	Prospective Studies	539	National Cancer Institute	60	Greece	30
1992	67	Mehran, R.	8	Pharmacology, Toxicology and Pharmaceutics	216			American Journal of Clinical Nutrition	25	Follow up	529	Memorial Sloan-Kettering Cancer Center	58	Norway	30
1991	53	Kamboh, M.I.	7	Physics and Astronomy	82			Journal of the American Geriatrics Society	25	Child	499	The Johns Hopkins School of Medicine	57	Mexico	28
1990	49	Ellis, S.G.	7	Psychology	153			Ophthalmology	24	Time Factors	492	Columbia University, College of Physicians and Surgeons	54	Austria	25
1989	48	Moul, J.W.	7	Social Sciences	95			Journal of Clinical Psychiatry	24	Follow-Up Studies	454	University of Wisconsin Madison	52	South Africa	25
1988	33	Waksman, R.	7	Veterinary	94			Cancer Epidemiology Biomarkers and Prevention	24	Prognosis	443	University Michigan Ann Arbor	51	New Zealand	24
1987	25	Topol, E.J.	7	Undefined	21			Journal of Applied Physiology	24	United States	438	Harvard School of Public Health	49	India	21
1986	14	Fu, K.K.	7					Medicine and Science in Sports and Exercise	24	Nonhuman	429	Ohio State University	47	Turkey	21
1985	8	Kollef, M.H.	7					Clinical Cancer Research	23	Retrospective study	428	Northwestern University Feinberg School of Medicine	47	Portugal	15
1984	13	Muhlestein, J.B.	7					Annals of Surgery	23	Animals	421	University of California, Los Angeles	47	Argentina	15
1983	10	Cox, J.D.	7					Diabetes Care	22	Drug efficacy	407	Columbia University Medical Center	46	Czech Republic	15
1982	8	Gibson, C.M.	7					Stroke	22	Double-Blind Method	394	Emory University	45	Thailand	14
1981	7	Pichard, A.D.	7					Laryngoscope	22	Risk factor	381	Icahn School of Medicine at Mount Sinai	43	Puerto Rico	11
1980	3	Kirklin, J.K.	6					Journal of Pediatrics	21	Double blind procedure	378	UC Davis	43	Singapore	11
1979	1	Komaki, R.	6					Journal of Thoracic and Cardiovascular Surgery	21	Human tissue	368	Indiana University School of Medicine Indianapolis	43	Hong Kong	11
1978	3	Ahmed, A.	6					BJU International	20	Mortality	350	University of Chicago	43	Kenya	11
1977	1	Kuller, L.H.	6					Antimicrobial Agents and Chemotherapy	19	Outcome assessment	349	Columbia University in the City of New York	43	Colombia	10
1976	2	Moses, J.W.	6					Atherosclerosis	19	Middle aged	332	Stanford University School of Medicine	43	Russian Federation	8
1974	1	Goodman, S.G.	6					American Journal of Ophthalmology	18	Comparative study	327	University of Tennessee Health Science Center	42	Ireland	7
1973	1	Yusuf, S.	6					Investigative Ophthalmology and Visual Science	18	Young Adult	323	Wayne State University	41	Chile	7
		Granger, C.B.	6					Journal of Nutrition	18	Placebo	309	Stanford University	41	Peru	7
		Louis, E.D.	6					Journal of Infectious Diseases	18	Cohort Studies	298	Yale University School of Medicine	41	Iran	6
		Pollack, A.	6					Radiology	18	Animal experiment	298	University of Miami Leonard M. Miller School of Medicine	41	Egypt	6
		Herrmann, H.C.	6					Spine	18	Incidence	287	Case Western Reserve University	40	Hungary	5
		Hochman, J.S.	6					Archives of Physical Medicine and Rehabilitation	18	Disease association	283	Johns Hopkins Bloomberg School of Public Health	40	Lebanon	5
		Relling, M.V.	6					Journal of Wildlife Management	17	Multicenter study	282	Keck School of Medicine of USC	40	Malawi	5
		Satler, L.F.	6					AIDS	16	Disease severity	277	Beth Israel Deaconess Medical Center	40	Philippines	5
		Connolly, S.J.	6					Journal of the National Cancer Institute	16	Prospective study	275	University of Utah	39	Saudi Arabia	5
		Schaefer, E.J.	6					American Journal of Surgery	16	Child, Preschool	264	University of Pennsylvania, Health System	38	Venezuela	5
		Sturgis, E.M.	6					Annals of Surgical Oncology	16	Cancer survival	257	Boston University School of Medicine	37	Viet Nam	4
		Horne, B.D.	6					Annals of Pharmacotherapy	16	Normal human	256	Oregon Health and Science University	37	Indonesia	4
		Tcheng, J.E.	6					Pediatric Infectious Disease Journal	16	Unclassified drug	254	Medical University of South Carolina	37	Bangladesh	4
		Devereux, R.B.	6					Anesthesia and Analgesia	16	Risk assessment	250	Children's Hospital Boston	37	Uganda	4
		Hortobagyi, G.N.	6					Journal of Acquired Immune Deficiency Syndromes	16	Drug effect	250	University of Toronto	36	Nigeria	4
		Alexandrov, A.V.	5					Journal of Rheumatology	16	Infant	246	University of Iowa	36	Pakistan	4
		Minna, J.D.	5					Metabolism Clinical and Experimental	16	Cohort analysis	246	UT Southwestern Medical Center	36	Uruguay	4
		Carlquist, J.F.	5					Surgical Endoscopy and Other Interventional Techniques	16	Body mass	238	University of Southern California	36	Slovenia	4
		Armstrong, P.W.	5					American Journal of Gastroenterology	15	Drug safety	234	Emory University School of Medicine	35	Jordan	3
		Kahn, S.E.	5					Kidney International	15	Age	234	University of Pittsburgh Medical Center	35	Botswana	3
		Lippman, S.M.	5					Journal of the American College of Surgeons	15	Statistical significance	231	University of Kentucky	34	Morocco	3
		Bailey, K.R.	5					Hypertension	15	Scoring system	231	Wake Forest University School of Medicine	34	Croatia	3
		Boyko, E.J.	5					Bone Marrow Transplantation	15	Animal	223	National Institutes of Health, Bethesda	33	Haiti	3
		Antman, E.M.	5					American Surgeon	15	Genotype	219	Weill Cornell Medical College	33	Romania	3
		Aronow, W.S.	5					Journal of Heart and Lung Transplantation	14	Hypertension	217	New York University	33	Tanzania	3
		Grines, C.L.	5					Journal of Pediatric Surgery	14	Survival Rate	215	University of Illinois at Chicago	33	Ghana	2
		Cox, D.A.	5					American Journal of Respiratory and Critical Care Medicine	14	Human cell	213	University of Michigan Medical School	33	Jamaica	2
		Gheorghiade, M.	5					Journal of Neurosurgery	14	Middle Age	212	Fred Hutchinson Cancer Research Center	32	Trinidad and Tobago	2
		Miller, D.C.	5					Clinical Infectious Diseases	14	Survival Analysis	210	Vanderbilt University	32	Zimbabwe	2
		Baxter, K.	5					American Journal of Medicine	14	Age Factors	207	Yale University	32	Lithuania	2
		Larson, R.A.	5					Journal of Strength and Conditioning Research	14	Sex difference	206	University of Maryland School of Medicine	31	Barbados	2
		Li, C.S.	5					Journal of Periodontology	13	Severity of Illness Index	203	Cedars-Sinai Medical Center	31	Bosnia and Herzegovina	2
		Cauley, J.A.	5					Journal of Bone and Joint Surgery Series A	13	Support, U.S. Gov't, P.H.S.	197	GlaxoSmithKline	31	Qatar	2
		Kun, L.E.	5					European Heart Journal	13	Physiology	197	University of Cincinnati	31	Costa Rica	2
		Mazzuca, S.A.	5					Annals of Internal Medicine	13	Human experiment	195	Pfizer	30	Estonia	2
		Dunst, J.	5					Gastrointestinal Endoscopy	13	Questionnaires	195	University of Colorado Health Sciences Center	30	Seychelles	1
		Glueck, C.J.	5					Clinical Gastroenterology and Hepatology	13	Methodology	194	The University of British Columbia	30	Ethiopia	1
		Chang, Y.	5					Journal of Allergy and Clinical Immunology	13	Animal model	188	University of Michigan Hospital	30	Slovakia	1
		Kereiakes, D.J.	5					Breast Cancer Research and Treatment	12	Case-Control Studies	188	University of Texas Health Science Center at San Antonio	30	Cambodia	1
		Lee, J.J.	5					American Journal of Epidemiology	12	Prevalence	186	University of Pittsburgh Graduate School of Public Health	29	Nicaragua	1
		Chinnock, R.	5					Human Genetics	12	Questionnaire	186	Medical College of Wisconsin	29	Latvia	1
		Montalescot, G.	5					Annals of Vascular Surgery	12	Analysis of Variance	186	University of Virginia	29	Dominican Republic	1
		Pajak, T.F.	5					Arteriosclerosis Thrombosis and Vascular Biology	12	Support, Non-U.S. Gov't	185	Eli Lilly and Company	29	Dominica	1
		Pfeffer, M.A.	5					Digestive Diseases and Sciences	12	Postoperative Complications	184	University of Colorado School of Medicine	29	Panama	1
		Phillips, T.L.	5					Plastic and Reconstructive Surgery	12	Cancer staging	184	Washington University in St. Louis	28	Syrian Arab Republic	1
		King, S.B.	5					Catheterization and Cardiovascular Interventions	12	Multivariate Analysis	183	St. Jude Children Research Hospital	28	Cameroon	1
		Presti, J.C.	5					Cancer Research	12	Comorbidity	180	Michigan State University	28	Antigua and Barbuda	1
		Quinn, T.C.	5					Journal of Bone and Mineral Research	12	Survival	179	Indiana University	27	Bolivia	1
		Rao, D.C.	5					American Journal of Physiology Heart and Circulatory Physiology	12	Hospitalization	178	McMaster University	27	Armenia	1
		Scott, I.U.	5					Journal of the American Medical Association	12	Smoking	174	University of Pennsylvania, School of Medicine	26	Iceland	1
		Bacchetti, P.	5					Retina	12	Obesity	173	Northwestern University	26	Madagascar	1
		Lansky, A.J.	5					American Journal of Physiology Regulatory Integrative and Comparative Physiology	12	Exercise	173	University of Arizona	26	Ukraine	1
		Levy, D.	5					Diabetes	12	Heart infarction	173	University of Nebraska Medical Center	26	United Arab Emirates	1
		Virmani, R.	5					Journal of Affective Disorders	12	Myocardial Infarction	172	UC Berkeley	26	Guatemala	1
		Weissman, N.J.	5					Bone	11	Cross-Sectional Studies	170	University of Alabama	26	Malaysia	1
		Willerson, J.T.	5					Alcoholism Clinical and Experimental Research	11	Logistic Models	163	UC Irvine	25	Georgia	1
		Le, Q.T.	4					Journal of Surgical Research	11	Pregnancy	163	Rush University Medical Center	25	Gambia	1
		Bodian, C.	4					Obstetrics and Gynecology	11	Postoperative complication	163	University of Alberta	25	Nepal	1
		Curran, W.J.	4					Human Pathology	11	School child	163	Albert Einstein College of Medicine of Yeshiva University	24	Serbia	1
		Hinderliter, A.L.	4					Academic Emergency Medicine	11	Survival rate	163	Henry Ford Hospital	24
		Courneya, K.S.	4					Pharmacotherapy	11	Prediction	162	UT Southwestern Medical School	24
		Ashton-Miller, J.A.	4					Journal of Parenteral and Enteral Nutrition	11	Diabetes mellitus	159	University of Washington School of Medicine	24
		Gloviczki, P.	4					Gastroenterology	10	Animal tissue	159	University at Buffalo State University of New York	24
		Bernstein, D.	4					American Journal of Clinical Oncology Cancer Clinical Trials	10	Protein expression	158	The Mount Sinai Medical Center	23
		Groshen, S.	4					Epilepsia	10	Immunohistochemistry	158	University of North Carolina School of Medicine	23
		Harris, T.B.	4					Lancet	10	Neoplasm Staging	156	Tufts University	23
		Cosgrove, D.M.	4					Carcinogenesis	10	Dose-Response Relationship, Drug	156	SUNY Downstate Medical Center	23
		Griffith, B.P.	4					PACE Pacing and Clinical Electrophysiology	10	Preschool child	154	New York University School of Medicine	23
		Ioannidis, J.P.A.	4					Pediatrics	10	Metabolism	154	University of Utah School of Medicine	23
		Edwards, R.P.	4					Surgery	10	Correlation analysis	154	Penn State College of Medicine	23
		Cox, D.J.	4					Journal of Trauma Injury Infection and Critical Care	10	Glucose	153	The Children's Hospital of Philadelphia	23
		Gelernter, J.	4					American Journal of Roentgenology	10	Dose response	151	National Heart, Lung, and Blood Institute	22
		Kranzler, H.R.	4					Journal of the American Society of Nephrology	10	Risk Assessment	150	University of Missouri-Columbia	22
		Byhardt, R.W.	4					International Journal of Cancer	10	Demography	149	Duke University	22
		Crosby, R.A.	4					International Journal of Cardiology	10	Side effect	149	Boston University	22
		Ford, I.	4					Environmental Health Perspectives	9	Intermethod comparison	147	Texas A and M University	22
		Brooks, M.M.	4					Journal of Surgical Education	9	Predictive Value of Tests	147	Centers for Disease Control and Prevention	22
		Bemben, D.A.	4					Annals of Plastic Surgery	9	Insulin	146	St. Luke's-Roosevelt Hospital Center	22
		Fortmann, S.P.	4					European Journal of Applied Physiology	9	Statistical analysis	146	Mayo Medical School	22
		Hurley, B.F.	4					Journals of Gerontology Series A Biological Sciences and Medical Sciences	9	Nausea	145	St. Louis University	22
		Busciglio, I.	4					Journal of Orthopaedic Trauma	9	Treatment duration	145	Duke Clinical Research Institute	22
		Buchholz, T.A.	4					Journal of Glaucoma	9	Overall survival	144	University of Pittsburgh School of Medicine	21
		Deschamps, C.	4					Jacc Cardiovascular Interventions	9	Sex Factors	143	Colorado State University	21
		Ashfaq, R.	4					Journal of Nuclear Medicine	9	Depression	143	UT Medical Branch at Galveston	21
		Bergstralh, E.J.	4					Journal of Neurosurgery Spine	9	Diarrhea	141	Roswell Park Cancer Institute	21
		Laine, L.	4					Current Medical Research and Opinion	9	Proportional Hazards Models	140	University of Rochester Medical Center	21
		Flynn, H.W.	4					FASEB Journal	9	Cancer radiotherapy	139	Rollins School of Public Health	21
		Alberts, D.S.	4					Journal of Managed Care Pharmacy	9	Multivariate analysis	138	University of Wisconsin School of Medicine and Public Health	21
		Faderl, S.	4					Psychosomatic Medicine	9	Body Mass Index	134	Mayo Clinic Scottsdale-Phoenix, Arizona	21
		Kantarjian, H.M.	4					Arthritis and Rheumatism	9	Quality of life	133	Cincinnati Children's Hospital Medical Center	21
		Kim, S.W.	4					Annals of Otology Rhinology and Laryngology	8	Length of stay	133	Johns Hopkins Hospital	20
		Levine, S.R.	4					Journal of Clinical Pharmacology	8	Conference paper	132	University of Florida College of Medicine	20
		Cohen, D.J.	4					Journal of the National Medical Association	8	Blood	130	Cornell University	20
		Garcia-Manero, G.	4					Applied Animal Behaviour Science	8	Pathology	130	The Warren Alpert Medical School of Brown University	20
		Bharucha, A.E.	4					Journal of Investigative Medicine	8	Comparative Study	129	Thomas Jefferson University	20
		Li, G.	4					Diabetologia	8	Nuclear magnetic resonance imaging	129	University of Texas Medical School at Houston	20
		Liewehr, D.J.	4					Diseases of the Colon and Rectum	8	Biological Markers	128	University of South Florida Tampa	19
		Lohse, C.M.	4					Journal of Asthma	8	Surgical technique	126	Fox Chase Cancer Center	19
		Lotan, Y.	4					Environmental Research	8	Review	126	Novartis Pharma	19
		Gazdar, A.F.	4					Pain	8	Drug Therapy, Combination	125	William Beaumont Hospital	19
		Mailliard, J.A.	4					Otolaryngology Head and Neck Surgery	8	Computer assisted tomography	125	University of Louisville	19
		McCabe, C.H.	4					Osteoporosis International	8	Breast cancer	123	Stony Brook University State University of New York	19
		Kotler, D.P.	4					American Journal of Neuroradiology	8	Blood Pressure	122	University of Rochester	19
		Medeiros, L.J.	4					American Journal of Physiology Endocrinology and Metabolism	8	Regression Analysis	122	Wake Forest University	19
		Brodie, B.R.	4					American Review of Respiratory Disease	8	Infant, Newborn	121	Vanderbilt University School of Medicine	18
		Merchant, T.E.	4					European Journal of Cardio Thoracic Surgery	8	Disease course	120	National Institute of Diabetes and Digestive and Kidney Diseases	18
		Miller, D.K.	4					Obesity	8	Breast Neoplasms	119	University of Vermont	18
		Mills, P.J.	4					Resuscitation	8	Confidence interval	119	University of Maryland, Baltimore	18
		Brandt, K.D.	4					Annals of Allergy Asthma and Immunology	8	Cardiovascular risk	119	Tufts University School of Medicine	18
		Burkhardt, J.D.	4					Neurosurgery	8	Body weight	118	University Hospitals Case Medical Center	18
		Morrow, D.A.	4					Annals of Oncology	8	Disease-Free Survival	118	University of Connecticut	18
		Dzavik, V.	4					International Journal of Geriatric Psychiatry	7	Clinical feature	118	University of Medicine and Dentistry of New Jersey	18
		Fishbein, M.C.	4					Arthritis Care and Research	7	Coronary artery disease	117	New York University Langone Medical Center	18
		Gray, R.H.	4					Cornea	7	Stroke	116	Academic Medical Centre, University of Amsterdam	17
		Appelbaum, F.R.	4					American Journal of Managed Care	7	Histopathology	114	Pennsylvania State University	17
		Murray, T.G.	4					Lung Cancer	7	Human immunodeficiency virus infection	114	Mayo Clinic in Jacksonville, Florida	17
		O'Neill, W.W.	4					International Journal of Obesity	7	Risk	114	Johns Hopkins Medical Institutions	17
		Ober, C.	4					American Journal of Transplantation	7	Headache	114	Brown University	17
		Ohlmann, P.	4					American Journal of Kidney Diseases	7	Drug tolerability	113	University of Cincinnati College of Medicine	17
		Ohman, E.M.	4					Journal of Pain and Symptom Management	7	Combined Modality Therapy	112	Karolinska University Hospital	17
