# Supplementary material for: A surge of p-values between 0.041 and 0.049 in recent decades (but negative results are increasing rapidly too)
Source: PeerJ. 2015 Jan 22;3:e733. doi: 10.7717/peerj.733 (PMC4312079; doi:10.7717/peerj.733)
Supplement: Supplemental Information [file peerj-03-733-s007.zip › Supplementary material/Searches_15_nov_2014/141.csv]

Scopus refine results values
Your query : (ABS(({significant difference} OR {significant differences} OR {significantly different} OR {differed significantly}) AND NOT ({no significant difference} OR {no significant differences} OR {no statistically significant difference} OR {no statistically significant differences} OR {not significantly different} OR {did not differ significantly})) AND ( LIMIT-TO(AFFILCOUNTRY,"United Sta…
Number of results : 100002
YEAR		AUTHOR NAME		SUBJECT AREA		DOCUMENT TYPE		SOURCE TITLE		KEYWORD		AFFILIATION		COUNTRY		SOURCE TYPE		LANGUAGE
2015	31	Burger, J.	46	Agricultural and Biological Sciences	12958	Article	87746	Plos One	601	Article	50880	VA Medical Center	2265	United States	100002	Journals	93839	English	99691
2014	4252	An, K.N.	35	Arts and Humanities	977	Conference Paper	7459	Biochemistry	474	Human	42942	University of Washington Seattle	1368	United Kingdom	2645	Conference Proceedings	5045	Spanish	130
2013	5377	Gorlick, R.	32	Biochemistry, Genetics and Molecular Biology	16791	Review	2915	Astrophysical Journal	447	Female	33988	University of Florida	1219	Canada	2607	Book Series	705	Portuguese	68
2012	5214	Houghton, P.J.	32	Business, Management and Accounting	1648	Article in Press	236	Journal of Biological Chemistry	402	Male	33377	UC Davis	1197	Germany	2401	Books	254	Chinese	61
2011	5080	Gochfeld, M.	32	Chemical Engineering	1918	Book Chapter	207	American Journal of Obstetrics and Gynecology	371	Humans	31653	University of Minnesota Twin Cities	1187	China	1975	Trade Publications	150	German	57
2010	4918	Garcia-Godoy, F.	31	Chemistry	4055	Short Survey	56	Cancer	360	Priority journal	31587	Ohio State University	1166	Japan	1425	Reports	7	French	38
2009	4429	Kolb, E.A.	30	Computer Science	2308	Note	42	Proceedings of the National Academy of Sciences of the United States of America	333	Adult	26410	University of California, San Francisco	1113	France	1309	Undefined	2	Italian	10
2008	4438	Powers, J.M.	30	Decision Sciences	479	Letter	25	Proceedings of SPIE the International Society for Optical Engineering	317	Controlled study	25335	University Michigan Ann Arbor	1082	Australia	1243			Croatian	8
2007	4211	Weinreb, R.N.	29	Dentistry	2056	Editorial	17	Radiology	311	Major clinical study	15098	University of Wisconsin Madison	1066	Italy	1243			Japanese	7
2006	4204	Maris, J.M.	29	Earth and Planetary Sciences	5020	Book	12	Journal of the American Chemical Society	308	Aged	13240	Pennsylvania State University	962	South Korea	988			Korean	7
2005	4060	Keir, S.T.	28	Economics, Econometrics and Finance	968	Report	7	Journal of Urology	303	Middle Aged	13221	The University of North Carolina at Chapel Hill	955	Spain	932			Russian	7
2004	3693	Reynolds, C.P.	27	Energy	1002	Conference Review	4	Journal of Chemical Physics	297	Nonhuman	13092	University of California, Los Angeles	947	Netherlands	877			Polish	6
2003	3328	Kupfer, D.J.	27	Engineering	7411	Erratum	4	Cancer Research	296	Animals	10288	Texas A and M University	859	Brazil	859			Turkish	6
2002	3043	Link, T.M.	26	Environmental Science	6973	Abstract Report	3	Investigative Ophthalmology and Visual Science	265	Adolescent	8565	University of Pittsburgh	852	Switzerland	781			Hungarian	4
2001	3004	Bishara, S.E.	26	Health Professions	4430	Undefined	1269	Pediatrics	253	Clinical article	8445	University of Pennsylvania	850	Sweden	675			Persian	2
2000	3076	Smith, M.A.	26	Immunology and Microbiology	4142			Journal of Applied Physics	248	Animal	7899	UC Berkeley	839	Israel	541			Arabic	1
1999	2961	Boninger, M.L.	26	Materials Science	3241			SAE Technical Papers	235	United States	7627	University of California, San Diego	836	India	512			Czech	1
1998	3011	Cooper, R.A.	25	Mathematics	1167			Journal of Prosthetic Dentistry	234	Animal experiment	6947	Massachusetts General Hospital	823	Taiwan	491			Dutch	1
1997	3094	Kang, M.H.	25	Medicine	44698			Obstetrics and Gynecology	233	Child	5710	Mayo Clinic	793	Mexico	462			Greek	1
1996	3046	Faraone, S.V.	24	Multidisciplinary	580			American Journal of Veterinary Research	233	Support, U.S. Gov't, P.H.S.	5377	Harvard Medical School	789	Belgium	425			Malay	1
1995	1864	Kraemer, W.J.	24	Neuroscience	5812			American Journal of Cardiology	230	Comparative study	5281	University of Arizona	768	Denmark	417			Norwegian	1
1994	1809	Carol, H.	24	Nursing	2551			International Journal of Radiation Oncology Biology Physics	227	Methodology	4913	Michigan State University	757	Turkey	378			Slovene	1
1993	1703	Yoganandan, N.	24	Pharmacology, Toxicology and Pharmaceutics	4308			Spine	226	Clinical trial	4768	North Carolina State University	742	Russian Federation	368			Thai	1
1992	1571	Herndon, D.N.	24	Physics and Astronomy	5928			Circulation	225	Time Factors	4467	Duke University School of Medicine	740	Austria	336
1991	1572	Misra, R.D.K.	23	Psychology	5898			Archives of Physical Medicine and Rehabilitation	209	Normal human	4340	Cornell University	728	Poland	330
1990	1436	Tay, F.R.	23	Social Sciences	6440			Laryngoscope	209	Aged, 80 and over	3932	The University of Georgia	707	Norway	328
1989	1353	Partin, A.W.	23	Veterinary	1655			Journal of Applied Physiology	201	Retrospective Studies	3874	University of Maryland	706	Finland	309
1988	1270	Boerwinkle, E.	23	Undefined	445			American Journal of Psychiatry	200	Rats	3791	Purdue University	704	New Zealand	306
1987	1081	Maibach, H.I.	23					Transportation Research Record	200	Rat	3764	Stanford University	683	Greece	288
1986	976	Pashley, D.H.	23					Brain Research	200	Support, Non-U.S. Gov't	3738	Iowa State University	665	South Africa	270
1985	1053	Matson, J.L.	23					Chest	197	Animal tissue	3712	University of Texas at Austin	653	Argentina	228
1984	921	Kass, P.H.	23					Fertility and Sterility	189	Comparative Study	3653	University of Texas M. D. Anderson Cancer Center	647	Hong Kong	216
1983	907	Babb, J.S.	22					Journal of Clinical Endocrinology and Metabolism	178	Unclassified drug	3647	Johns Hopkins University	644	Portugal	209
1982	803	Johnston, W.M.	22					Journal of Clinical Psychology	177	Treatment Outcome	3469	USDA Agricultural Research Service, Washington DC	635	Chile	206
1981	800	Jiang, J.J.	22					Journal of Pediatrics	175	Randomized controlled trial	3460	David Geffen School of Medicine at UCLA	608	Thailand	198
1980	696	Berenson, G.S.	22					Journal of Agricultural and Food Chemistry	175	Human cell	3427	University of Chicago	608	Singapore	188
1979	753	Zurakowski, D.	21					Blood	172	Controlled clinical trial	3334	Brigham and Women's Hospital	598	Ireland	183
1978	616	Bohannon, R.W.	21					Journal of Strength and Conditioning Research	171	Mice	3241	Columbia University in the City of New York	589	Iran	182
1977	628	Lock, R.	21					Journal of Neurophysiology	171	Mouse	3134	University of Illinois at Chicago	579	Hungary	171
1976	619	Morton, C.L.	21					Medicine and Science in Sports and Exercise	169	Middle Age	3098	University of Southern California	576	Czech Republic	150
1975	535	O'Brien, S.	21					American Journal of Roentgenology	168	Animal model	3095	Massachusetts Institute of Technology	564	Egypt	146
1974	508	Majumdar, S.	21					Anesthesia and Analgesia	165	Analysis of Variance	3067	University of Iowa	561	Colombia	124
1973	440	Biederman, J.	21					Oecologia	163	Human tissue	3033	Washington University in St. Louis, School of Medicine	558	Saudi Arabia	111
1972	198	Thase, M.E.	21					Urology	163	Animal cell	2960	Indiana University	544	Puerto Rico	110
1971	172	Weinberger, D.R.	21					Applied and Environmental Microbiology	160	Physiology	2884	Virginia Polytechnic Institute and State University	544	Nigeria	97
1970	180	Manohar, M.	20					Environmental Science and Technology	158	Treatment outcome	2859	University of Kentucky	543	Kenya	95
1969	133	Genant, H.K.	20					Infection and Immunity	153	Prospective Studies	2830	University of Utah	543	Malaysia	73
1968	128	Casanova, M.F.	20					Journal of Surgical Research	153	Middle aged	2741	Yale University	541	Venezuela	72
1967	106	Rapoport, S.I.	20					American Journal of Clinical Nutrition	151	Child, Preschool	2720	Baylor College of Medicine	534	Slovenia	58
1966	108	Crosby, R.D.	20					Journal of the American Veterinary Medical Association	151	Human experiment	2674	University of Missouri-Columbia	530	Pakistan	58
1965	83	Sample, P.A.	20					Journal of Bone and Joint Surgery Series A	151	Animalia	2570	Colorado State University	521	Peru	58
1964	68	Ferrell, R.E.	19					Journal of Counseling Psychology	151	Risk Factors	2533	UC Irvine	518	Panama	57
1963	46	Zhou, J.	19					FASEB Journal	151	Statistical significance	2530	Louisiana State University	515	Costa Rica	57
1962	43	Guilleminault, C.	19					Journal of the American College of Cardiology	148	Young Adult	2523	Northwestern University	511	Ukraine	57
1961	34	Rosenstiel, S.F.	19					Journal of Immunology	148	Questionnaires	2486	University of Illinois at Urbana-Champaign	504	Slovakia	56
1960	32	Goetz, T.E.	19					Perceptual and Motor Skills	147	Metabolism	2434	Cleveland Clinic Foundation	500	Croatia	55
1959	32	Alavi, A.	18					Physical Review B Condensed Matter and Materials Physics	147	Reproducibility of Results	2413	Case Western Reserve University	496	Philippines	52
1958	22	Maresh, C.M.	18					Journal of Geophysical Research Atmospheres	146	Follow up	2339	University at Buffalo State University of New York	495	Romania	45
1957	14	Haynes, K.G.	18					Plastic and Reconstructive Surgery	144	Age	2326	Duke University	494	Uganda	42
1956	15	Alberts, D.S.	18					Environmental Toxicology and Chemistry	143	Questionnaire	2240	Rutgers, The State University of New Jersey	493	Indonesia	41
1955	33	Eisenmann, J.C.	18					Neurology	143	Psychological aspect	2239	Oregon State University	489	Lebanon	37
1954	24	Grilo, C.M.	18					American Journal of Ophthalmology	141	Retrospective study	2232	Yale University School of Medicine	485	Ghana	37
1953	24	Haffajee, A.D.	18					Journal of Pharmacology and Experimental Therapeutics	141	Infant	2220	National Cancer Institute	482	United Arab Emirates	37
1952	17	Stergiou, N.	18					American Journal of Physical Anthropology	140	Pregnancy	2212	University of Colorado at Boulder	481	Tanzania	36
1951	23	Dabrowski, K.	18					American Heart Journal	139	Age Factors	2208	The Johns Hopkins School of Medicine	479	Jordan	34
1950	19	Slate, J.R.	18					Journal of Molecular Biology	139	Follow-Up Studies	2167	University of Cincinnati	477	Bangladesh	33
1949	15	Seidman, L.J.	18					Crop Science	138	Sex difference	2163	University of Illinois	470	Ecuador	28
1948	10	Fu, F.H.	18					Journal of Physical Chemistry	137	Drug efficacy	2116	University of Alabama at Birmingham	469	Bulgaria	28
1947	9	Califf, R.M.	18					Biological Psychiatry	136	Review	2061	Wayne State University	466	Kuwait	27
1946	3	Semelka, R.C.	17					Materials Research Society Symposium Proceedings	136	Prognosis	2051	Stanford University School of Medicine	446	Morocco	27
1945	4	Walsh, P.C.	17					Journal of Biomechanics	135	Disease severity	2028	Arizona State University	439	Uruguay	25
1944	1	Baccetti, T.	17					American Journal of Sports Medicine	135	Genetics	2021	Harvard University	419	Jamaica	24
1943	1	Hiziroglu, S.	17					American Journal of Neuroradiology	134	Diagnosis	1974	University of Tennessee, Knoxville	416	Serbia	24
1942	1	Feuer, W.J.	17					Physical Review B	131	Risk factor	1884	University of Virginia	411	Iceland	24
1941	5	Gupta, A.K.	17					Critical Care Medicine	130	Statistical analysis	1860	University of Nebraska - Lincoln	406	Zimbabwe	23
1940	4	Athanasiou, K.A.	17					Journal of Physical Chemistry B	128	Scoring system	1849	Washington State University Pullman	392	Ethiopia	22
1939	3	Matson, J.L.	17					Journal of the American Geriatrics Society	127	Drug effect	1833	University of Connecticut	382	Cyprus	22
1938	1	Bartels, P.H.	17					Inorganic Chemistry	127	In vitro study	1813	University of Alabama	382	Malawi	21
1937	1	Ferrari, M.	17					Clinical Cancer Research	126	Chemistry	1787	Albert Einstein College of Medicine of Yeshiva University	381	Estonia	21
1935	1	Socransky, S.S.	17					Forest Ecology and Management	126	Sex Factors	1734	Emory University	376	Trinidad and Tobago	19
1934	1	Muthukumarappan, K.	17					Journal of Trauma Injury Infection and Critical Care	125	Genotype	1731	Boston University	375	Sri Lanka	18
1930	1	Epstein, J.I.	17					Archives of Biochemistry and Biophysics	125	Analysis of variance	1716	Stony Brook University State University of New York	367	Qatar	17
1929	1	Komaki, R.	16					Ophthalmology	124	Statistics	1693	Vanderbilt University	365	Lithuania	17
1927	1	Kantarjian, H.	16					Journal of Vascular Surgery	124	Histology	1669	Medical University of South Carolina	358	Oman	17
1925	1	Tsuang, M.T.	16					Marine Biology	124	Therapy	1664	Auburn University	352	Viet Nam	17
		Hess, D.	16					Psychological Reports	123	Sensitivity and Specificity	1659	Oregon Health and Science University	352	Cameroon	16
		Sing, C.F.	16					Antimicrobial Agents and Chemotherapy	123	Case-Control Studies	1651	National Institutes of Health, Bethesda	350	Botswana	15
		Melhem, E.R.	16					Geochimica Et Cosmochimica Acta	122	Molecular Sequence Data	1649	New York University	350	Nepal	15
		Paulsen, K.D.	16					Annals of Thoracic Surgery	121	Brain	1640	University of Texas Health Science Center at San Antonio	349	Zambia	15
		Tashkin, D.P.	16					American Journal of Physiology Heart and Circulatory Physiology	120	Kinetics	1631	University of New Mexico	348	Georgia	14
		Xu, J.	16					Transplantation	119	Outcome assessment	1624	Kansas State University	343	Mali	13
		Whitham, T.G.	16					Analytical Chemistry	119	Gene expression	1610	Northwestern University Feinberg School of Medicine	341	Senegal	12
		Andrews, J.R.	16					Progress in Biomedical Optics and Imaging Proceedings of SPIE	119	Risk assessment	1606	UT Medical Branch at Galveston	340	Bolivia	12
		Giesy, J.P.	16					Anesthesiology	118	Prevalence	1586	Oak Ridge National Laboratory	339	Tunisia	12
		Kamboh, M.I.	16					American Journal of Orthodontics and Dentofacial Orthopedics	118	Double-Blind Method	1586	University of South Florida Tampa	338	Cuba	12
		Ordovas, J.M.	16					Journal of Endodontics	116	Biomechanics	1573	Los Alamos National Laboratory	337	Yugoslavia	12
		Wahl, R.L.	16					Journal of Economic Entomology	116	Support, U.S. Gov't, Non-P.H.S.	1572	Icahn School of Medicine at Mount Sinai	335	Armenia	11
		Nieman, D.C.	16					Journal of Periodontology	115	Protein expression	1569	University of Massachusetts Amherst	335	Guatemala	11
		Awasthi, Y.C.	16					Journal of the Acoustical Society of America	115	Central nervous system	1560	Memorial Sloan-Kettering Cancer Center	333	Iraq	11
		Steinberg, S.M.	16					ASEE Annual Conference and Exposition Conference Proceedings	115	School child	1541	University of Hawaii at Manoa	328	Kazakhstan	10
		Phelps, M.E.	16					Journal of Clinical Microbiology	113	Mortality	1532	University of Toronto	328	Madagascar	10
		Zhang, Y.	16					Alcoholism Clinical and Experimental Research	113	Depression	1528	Washington University in St. Louis	325	Burkina Faso	10
		Mitchell, J.E.	16					Physiology and Behavior	112	Prospective study	1526	Indiana University School of Medicine Indianapolis	323	Luxembourg	9
		Offord, K.P.	16					Applied Physics Letters	112	Nuclear magnetic resonance imaging	1491	Florida State University	321	Nicaragua	9
		Pintar, F.A.	16					Surgery	112	Intermethod comparison	1477	University of Miami Leonard M. Miller School of Medicine	321	Papua New Guinea	9
		Ryan, M.J.	15					Journal of Nuclear Medicine	112	Conference paper	1467	Harvard School of Public Health	321	Syrian Arab Republic	9
		Cortes, J.	15					Journal of Virology	111	Preschool child	1460	UT Southwestern Medical Center	320	Honduras	8
		Pincus, T.	15					Journal of the American Medical Association	110	Time	1450	Medical College of Wisconsin	318	Macao	8
		Bailey, K.R.	15					Pediatric Research	109	Aging	1429	University of South Carolina	318	Guam	8
		Wexner, S.D.	15					Gynecologic Oncology	108	Infant, Newborn	1425	Weill Cornell Medical College	312	Mongolia	7
		Gershwin, M.E.	15					Journal of the American Dietetic Association	108	Nucleotide sequence	1411	Columbia University, College of Physicians and Surgeons	312	Sudan	7
		Holmes, D.R.	15					Arthritis and Rheumatism	107	Cohort Studies	1409	University of Tennessee Health Science Center	309	Azerbaijan	7
		McMasters, K.M.	15					Marine Ecology Progress Series	107	Placebo	1398	Centers for Disease Control and Prevention	307	Belarus	7
		Ferrucci, L.	15					Hortscience	107	North America	1398	University of Houston	301	Latvia	7
		Romero, R.	15					Archives of General Psychiatry	106	Cross-Sectional Studies	1394	Pfizer	301	Macedonia	7
		Hagerman, R.J.	15					Journal of Neurosurgery	106	Phenotype	1387	Brown University	301	Benin	6
		Williams, G.H.	15					Journal of Comparative Neurology	106	Double blind procedure	1382	University of Miami	298	Grenada	6
		McNamara, J.A.	15					Lecture Notes in Computer Science Including Subseries Lecture Notes in Artificial Intelligence and Lecture Notes in Bioinformatics	106	Magnetic Resonance Imaging	1371	University of California, Riverside	297	Saint Kitts and Nevis	6
		Benghuzzi, H.	15					American Journal of Clinical Pathology	105	Reference Values	1366	University of Michigan Medical School	297	Cambodia	6
		Barrett-Connor, E.	15					Proceedings of the Human Factors and Ergonomics Society	105	Severity of Illness Index	1365	University of Delaware	296	New Caledonia	6
		Roth, T.	15					ASTM Special Technical Publication	104	Computer simulation	1344	Children's Hospital Boston	296	Belize	6
		Wikesjo, U.M.E.	15					Journal of Magnetic Resonance Imaging	103	Demography	1337	University of Pennsylvania, School of Medicine	293	Dominican Republic	5
		Kendler, K.S.	15					Endocrinology	103	Pathology	1333	Johns Hopkins Bloomberg School of Public Health	293	Bosnia and Herzegovina	5
		Hanks, G.E.	15					Annals of Emergency Medicine	103	Dose-Response Relationship, Drug	1324	University of California, Santa Barbara	292	Swaziland	5
		Kuller, L.H.	15					Plant Disease	102	Immunohistochemistry	1320	University of Oklahoma	292	Fiji	5
		Buschang, P.H.	15					Physical Therapy	102	Theoretical study	1315	United States Geological Survey	289	Congo	5
		Garland, T.	15					Otolaryngology Head and Neck Surgery	101	Correlation analysis	1298	Oklahoma State University - Stillwater	287	Cote d'Ivoire	5
		Nyland, J.	15					Journal of Consulting and Clinical Psychology	101	Prediction	1288	University of Colorado Health Sciences Center	286	Niger	5
		Cox, J.D.	15					Toxicology and Applied Pharmacology	100	Blood	1284	University of Maryland, Baltimore	282	Guyana	5
		Payton, M.E.	15					Journal of Experimental Marine Biology and Ecology	100	Body mass	1275	Texas Tech University at Lubbock	274	Paraguay	5
		Fregni, F.	15					Hydrobiologia	100	Dogs	1245	The University of British Columbia	273	Barbados	5
		Fava, M.	15					Journal of the National Cancer Institute	100	Disease association	1232	Georgia Institute of Technology	272	Rwanda	5
		Leon, M.B.	14					Journal of Physical Chemistry A	99	Newborn	1224	NASA Goddard Space Flight Center	271	Mozambique	4
		Wang, J.	14					American Journal of Epidemiology	98	Cohort analysis	1202	University of Louisville	270	Moldova	4
		Schatzberg, A.F.	14					Journal of Clinical Psychiatry	98	Mathematical models	1199	Argonne National Laboratory	270	Bahamas	4
		Aggarwal, S.K.	14					American Journal of Surgery	97	Algorithms	1175	Beth Israel Deaconess Medical Center	262	Bermuda	4
		Miller, B.L.	14					American Surgeon	97	Dog	1175	Tufts University	261	French Polynesia	4
		Langdon, T.G.	14					Journal of Orthopaedic and Sports Physical Therapy	97	DNA	1172	California Institute of Technology	261	Mauritius	4
		Harris, A.	14					Medical Physics	97	Rats, Sprague-Dawley	1171	UT Southwestern Medical School	259	Gabon	4
		Harris, G.F.	14					Dental Materials	97	Liver	1171	University of Rochester	257	Monaco	3
		Chopp, M.	14					Journal of Allergy and Clinical Immunology	97	Incidence	1167	Clemson University	254	French Guiana	3
		Bluemke, D.A.	14					Astronomical Journal	96	Pathophysiology	1163	West Virginia University	252	Dominica	3
		Isaacs, W.B.	14					Journal of Clinical Oncology	95	Education	1157	Temple University	252	Namibia	3
		Logemann, J.A.	14					Clinical Therapeutics	95	Dose response	1145	Virginia Commonwealth University	250	El Salvador	3
		Scheithauer, B.W.	14					Geophysical Research Letters	95	Body weight	1123	Wake Forest University School of Medicine	248	Brunei Darussalam	3
		Halberg, F.	14					Diabetes Care	94	Histopathology	1115	Medical College of Georgia	247	Tajikistan	3
		Nelson, S.J.	14					Monthly Notices of the Royal Astronomical Society	94	Quality of life	1112	University of Arkansas for Medical Sciences	245	Malta	3
		Nicolau, D.P.	14					Atmospheric Environment	94	Temperature	1111	United States Environmental Protection Agency	244	Algeria	3
		Calhoun, V.D.	14					Biochemical and Biophysical Research Communications	93	Obesity	1096	Keck School of Medicine of USC	243	Yemen	3
		Meltzer, H.Y.	14					Medical Care	93	Species Specificity	1096	University of Vermont	242	Laos	3
		Martin, R.C.G.	14					Journal of Neuroscience	93	Exercise	1086	Emory University School of Medicine	241	Palestine	3
		Meyers, D.A.	14					Academic Radiology	93	Quantitative analysis	1078	University of Kansas Lawrence	240	Samoa	2
		Rickels, K.	14					Pharmacology Biochemistry and Behavior	92	Body Weight	1077	University of Arkansas - Fayetteville	237	Libyan Arab Jamahiriya	2
		Shariat, S.F.	14					Biophysical Journal	92	Cognition	1068	Brigham Young University	237	Sierra Leone	2
		Marras, W.S.	14					Stroke	92	Amino Acid Sequence	1061	University of Washington School of Medicine	233	Bahrain	2
		Bouchard, C.	14					Journal of Nutrition	92	Regression Analysis	1060	University of Pennsylvania, Health System	229	Haiti	2
		Lipton, R.B.	14					Schizophrenia Research	92	Image analysis	1057	United States Department of Agriculture	229	Gambia	2
		Malina, R.M.	14					Journal of Geophysical Research Space Physics	92	Multicenter study	1056	New York University School of Medicine	228	Myanmar	2
		Gelernter, J.	14					Annals of Surgery	92	Hypertension	1046	Utah State University	226	Eritrea	2
		Undefined	2					Undefined	51	Rating scale	1040	University of Nebraska Medical Center	224	Federated States of Micronesia	2
