# Supplementary material for: A surge of p-values between 0.041 and 0.049 in recent decades (but negative results are increasing rapidly too)
Source: PeerJ. 2015 Jan 22;3:e733. doi: 10.7717/peerj.733 (PMC4312079; doi:10.7717/peerj.733)
Supplement: Supplemental Information [file peerj-03-733-s007.zip › Supplementary material/Searches_15_nov_2014/142.csv]

Scopus refine results values
Your query : (ABS({no significant difference} OR {no significant differences} OR {no statistically significant difference} OR {no statistically significant differences} OR {not significantly different} OR {did not differ significantly}) AND ( LIMIT-TO(AFFILCOUNTRY,"United States" ) ) )
Number of results : 134273
YEAR		AUTHOR NAME		SUBJECT AREA		DOCUMENT TYPE		SOURCE TITLE		KEYWORD		AFFILIATION		COUNTRY		SOURCE TYPE		LANGUAGE
2015	17	An, K.N.	89	Agricultural and Biological Sciences	16887	Article	124139	American Journal of Obstetrics and Gynecology	877	Article	86128	VA Medical Center	4708	United States	134273	Journals	132118	English	133935
2014	4986	Zurakowski, D.	82	Arts and Humanities	822	Conference Paper	4574	American Journal of Cardiology	783	Human	77657	University of California, San Francisco	2036	Canada	3435	Conference Proceedings	1552	Spanish	104
2013	6387	Romero, R.	77	Biochemistry, Genetics and Molecular Biology	24024	Review	2988	Journal of Urology	705	Female	67446	Mayo Clinic	2014	United Kingdom	2891	Book Series	433	German	86
2012	5894	Meltzer, H.Y.	77	Business, Management and Accounting	613	Article in Press	287	Circulation	701	Male	67268	University of Washington Seattle	1788	Germany	2565	Books	121	Portuguese	75
2011	5783	Stone, G.W.	75	Chemical Engineering	967	Book Chapter	71	Cancer	669	Priority journal	60249	University of Florida	1687	China	1985	Trade Publications	47	Chinese	74
2010	5482	Holmes, D.R.	63	Chemistry	1791	Note	64	American Journal of Clinical Nutrition	668	Humans	56389	Massachusetts General Hospital	1643	Japan	1901	Reports	2	French	38
2009	5144	Fava, M.	62	Computer Science	784	Short Survey	26	Obstetrics and Gynecology	635	Adult	53216	University of Minnesota Twin Cities	1550	Italy	1463			Japanese	19
2008	5111	Pashley, D.H.	61	Decision Sciences	350	Letter	14	Journal of Clinical Endocrinology and Metabolism	630	Controlled study	53099	UC Davis	1544	Australia	1355			Turkish	18
2007	4847	Califf, R.M.	60	Dentistry	3260	Editorial	5	Investigative Ophthalmology and Visual Science	616	Major clinical study	32566	Ohio State University	1513	France	1258			Italian	13
2006	4941	Tay, F.R.	59	Earth and Planetary Sciences	2148	Erratum	4	Pediatrics	586	Aged	27871	Harvard Medical School	1474	Brazil	1118			Korean	8
2005	4808	Wexner, S.D.	57	Economics, Econometrics and Finance	354	Abstract Report	2	Plos One	573	Middle Aged	27283	Duke University School of Medicine	1405	Netherlands	1100			Polish	4
2004	4566	Fu, F.H.	56	Energy	260	Report	1	Journal of Applied Physiology	572	Nonhuman	22991	Brigham and Women's Hospital	1385	South Korea	1100			Dutch	3
2003	4268	Rapoport, S.I.	53	Engineering	2953	Undefined	2098	Chest	554	Clinical article	18433	Cleveland Clinic Foundation	1329	Switzerland	901			Croatian	2
2002	4133	Storb, R.	53	Environmental Science	6932			New England Journal of Medicine	537	Animals	17442	The University of North Carolina at Chapel Hill	1310	Sweden	868			Hebrew	2
2001	4195	Greenblatt, D.J.	52	Health Professions	6857			Fertility and Sterility	515	Animal experiment	16366	University of Pennsylvania	1278	Spain	849			Hungarian	2
2000	4135	Mehran, R.	49	Immunology and Microbiology	6579			Annals of Thoracic Surgery	484	Animal	15930	University of Pittsburgh	1250	Israel	652			Serbian	2
1999	4287	Brennan, M.F.	49	Materials Science	1267			International Journal of Radiation Oncology Biology Physics	483	Adolescent	15573	University of Wisconsin Madison	1232	Belgium	600			Bosnian	1
1998	4305	White, P.F.	49	Mathematics	441			Anesthesia and Analgesia	477	Clinical trial	13946	University of California, San Diego	1219	Taiwan	511			Bulgarian	1
1997	4537	Weinreb, R.N.	49	Medicine	85636			Radiology	473	Randomized controlled trial	11749	University Michigan Ann Arbor	1218	Denmark	505			Czech	1
1996	4605	Amadio, P.C.	48	Multidisciplinary	287			Journal of Vascular Surgery	464	Support, U.S. Gov't, P.H.S.	11339	University of California, Los Angeles	1194	Turkey	430			Persian	1
1995	2979	Topol, E.J.	48	Neuroscience	9944			Journal of Pediatrics	454	Controlled clinical trial	10640	Washington University in St. Louis, School of Medicine	1173	India	428			Romanian	1
1994	2814	Kraemer, W.J.	47	Nursing	3686			American Heart Journal	453	Treatment Outcome	10426	University of Texas M. D. Anderson Cancer Center	1099	Mexico	417			Slovak	1
1993	2717	Barrett-Connor, E.	47	Pharmacology, Toxicology and Pharmaceutics	8271			Brain Research	448	Time Factors	10313	David Geffen School of Medicine at UCLA	1096	Austria	416
1992	2670	Zhao, C.	47	Physics and Astronomy	2009			Journal of Bone and Joint Surgery Series A	435	Child	9951	Baylor College of Medicine	1093	Finland	346
1991	2622	Sessler, D.I.	47	Psychology	6152			Spine	430	Retrospective Studies	9707	Yale University School of Medicine	1010	New Zealand	337
1990	2407	Aronow, W.S.	46	Social Sciences	4398			American Journal of Physiology Heart and Circulatory Physiology	425	Rat	8960	Johns Hopkins University	959	Norway	326
1989	2327	Leon, M.B.	46	Veterinary	3214			Medicine and Science in Sports and Exercise	420	Rats	8704	University of Alabama at Birmingham	941	Thailand	325
1988	2174	Davis, D.A.	46	Undefined	440			American Journal of Veterinary Research	419	Comparative study	8607	Texas A and M University	910	South Africa	322
1987	1855	Appelbaum, F.R.	45					Urology	416	United States	8602	Michigan State University	894	Poland	319
1986	1763	Hortobagyi, G.N.	45					American Journal of Sports Medicine	415	Support, Non-U.S. Gov't	8456	Stanford University School of Medicine	885	Greece	292
1985	1922	Rosenheck, R.A.	43					Journal of the American College of Cardiology	414	Treatment outcome	8355	The Johns Hopkins School of Medicine	857	Argentina	270
1984	1713	Sibai, B.M.	42					Journal of Surgical Research	409	Aged, 80 and over	8270	USDA Agricultural Research Service, Washington DC	848	Singapore	221
1983	1527	Kass, P.H.	42					American Journal of Roentgenology	408	Animal tissue	7948	Cornell University	836	Iran	221
1982	1479	Hassan, S.S.	41					Anesthesiology	406	Normal human	7878	University of Iowa	804	Ireland	218
1981	1410	Chaiworapongsa, T.	41					Journal of Thoracic and Cardiovascular Surgery	390	Methodology	7872	Case Western Reserve University	795	Egypt	217
1980	1329	Schaefer, E.J.	41					Cancer Research	389	Prospective Studies	7617	The University of Georgia	794	Hong Kong	211
1979	1163	Lonnerdal, B.	41					FASEB Journal	380	Animal model	7517	University of Arizona	789	Chile	174
1978	1052	Coelho, P.G.	40					Neurology	377	Comparative Study	7503	University of Texas Health Science Center at San Antonio	788	Hungary	171
1977	938	Kron, I.L.	40					Critical Care Medicine	366	Middle Age	7161	University of Illinois at Chicago	785	Czech Republic	169
1976	988	Herndon, D.N.	40					Transplantation	361	Follow up	6760	University of Southern California	756	Russian Federation	168
1975	855	Sutherland, D.E.R.	40					Journal of Strength and Conditioning Research	359	Drug efficacy	6674	University of Chicago	746	Saudi Arabia	165
1974	804	Lenke, L.G.	39					Endocrinology	355	Follow-Up Studies	6235	University of Kentucky	745	Portugal	155
1973	602	Thase, M.E.	39					Journal of Pharmacology and Experimental Therapeutics	348	Retrospective study	5532	Oregon Health and Science University	742	Kenya	140
1972	254	Ilstrup, D.M.	39					Laryngoscope	342	Double-Blind Method	5529	Columbia University in the City of New York	726	Colombia	123
1971	150	Weiss, H.R.	39					Journal of the American Medical Association	332	Human cell	5461	Wayne State University	712	Puerto Rico	119
1970	163	Diamond, M.P.	38					Blood	325	Human experiment	5383	North Carolina State University	692	Uganda	106
1969	125	Morrison, J.C.	38					Plastic and Reconstructive Surgery	323	Pregnancy	5327	Northwestern University Feinberg School of Medicine	692	Peru	90
1968	122	Garcia-Godoy, F.	38					Archives of Physical Medicine and Rehabilitation	322	Mice	5189	Columbia University, College of Physicians and Surgeons	691	Nigeria	84
1967	123	Hodge, D.O.	38					Journal of Clinical Pharmacology	315	Child, Preschool	5189	Pennsylvania State University	670	Lebanon	73
1966	94	Fazio, V.W.	38					Clinical Therapeutics	314	Mouse	5187	Medical University of South Carolina	668	Malaysia	68
1965	96	Mintz, G.S.	38					Journal of Prosthetic Dentistry	302	Human tissue	5057	Children's Hospital Boston	667	Bangladesh	63
1964	78	Zinsmeister, A.R.	37					Journal of Clinical Oncology	301	Animal cell	5035	Stanford University	657	Philippines	59
1963	49	Woo, S.L.Y.	37					Ophthalmology	299	Risk Factors	4943	Yale University	653	Venezuela	58
1962	58	Higgins, C.B.	37					American Journal of Psychiatry	297	Unclassified drug	4907	University at Buffalo State University of New York	651	Pakistan	57
1961	51	Schaff, H.V.	36					Journal of Nutrition	292	Drug effect	4839	University of Missouri-Columbia	649	Romania	57
1960	32	Heymsfield, S.B.	36					Antimicrobial Agents and Chemotherapy	285	Double blind procedure	4801	Purdue University	646	Indonesia	55
1959	24	Oparil, S.	36					Journal of Economic Entomology	279	Analysis of Variance	4658	UC Berkeley	645	Costa Rica	54
1958	26	Light, R.W.	36					Diabetes Care	278	Infant	4629	UC Irvine	641	Tanzania	53
1957	11	Waksman, R.	36					Annals of Surgery	276	Middle aged	4602	UT Southwestern Medical Center	640	Jordan	50
1956	14	Najarian, J.S.	36					Pediatric Research	275	Physiology	4597	Memorial Sloan-Kettering Cancer Center	637	Slovenia	47
1955	30	Steinberg, S.M.	36					American Surgeon	274	Animalia	4467	National Cancer Institute	634	Slovakia	45
1954	35	Buschang, P.H.	36					Journal of the American Veterinary Medical Association	272	Young Adult	4264	Indiana University	628	Viet Nam	44
1953	34	Tidwell, J.H.	36					Biological Psychiatry	264	Statistical significance	4236	University of Miami Leonard M. Miller School of Medicine	628	Ghana	41
1952	26	Waldroup, P.W.	35					American Review of Respiratory Disease	263	Therapy	4232	Colorado State University	624	Panama	39
1951	24	Webster, C.D.	35					American Journal of Gastroenterology	261	Placebo	4187	Indiana University School of Medicine Indianapolis	622	Kuwait	38
1950	27	Grilo, C.M.	35					Aquaculture	258	Outcome assessment	4103	Emory University	610	Croatia	38
1949	24	Ginther, O.J.	34					Surgery	256	Age	4013	Icahn School of Medicine at Mount Sinai	607	Ukraine	38
1948	12	Hauth, J.C.	34					Digestive Diseases and Sciences	253	Prospective study	3951	Medical College of Wisconsin	605	Malawi	36
1947	11	Kusanovic, J.P.	34					Journal of Infectious Diseases	252	Mortality	3830	University of Michigan Medical School	601	Iceland	36
1946	6	Berman, D.S.	34					Archives of Internal Medicine	251	Metabolism	3733	University of Tennessee Health Science Center	591	United Arab Emirates	36
1945	3	Beck, M.	34					Journal of Periodontology	250	Disease severity	3667	Iowa State University	589	Guatemala	34
1944	2	Fried, B.	34					Physiology and Behavior	250	Intermethod comparison	3602	University of Cincinnati	586	Jamaica	34
1943	4	Soares, J.C.	33					Clinical Orthopaedics and Related Research	249	Age Factors	3567	Pfizer	585	Qatar	33
1942	4	Spong, C.Y.	33					American Journal of Physiology Regulatory Integrative and Comparative Physiology	248	Intravenous drug administration	3561	Emory University School of Medicine	580	Zambia	32
1941	1	Zobitz, M.E.	33					American Journal of Ophthalmology	248	Diagnosis	3548	Beth Israel Deaconess Medical Center	578	Ecuador	32
1940	2	Lee, T.Q.	33					Journal of Endodontics	247	Oral drug administration	3411	University of Utah	565	Serbia	27
1939	2	Lee, K.L.	33					American Journal of Surgery	247	Prognosis	3350	Northwestern University	563	Zimbabwe	26
1938	1	Demetriades, D.	33					Annals of Emergency Medicine	247	Risk factor	3334	Weill Cornell Medical College	559	Bulgaria	26
1937	4	Brown, K.H.	33					Journal of the American Geriatrics Society	247	Incidence	3256	UT Medical Branch at Galveston	557	Uruguay	25
1936	1	Maes, M.	33					Hypertension	245	Dose-Response Relationship, Drug	3186	University of Alabama	549	Grenada	23
1935	3	Reader, A.	33					Life Sciences	245	Drug safety	3183	Keck School of Medicine of USC	540	Nepal	23
1934	2	Tribble, C.G.	32					Poultry Science	245	Dogs	3181	University of Pennsylvania, Health System	537	Mali	23
1933	1	Wang, H.L.	32					Journal of Pediatric Surgery	243	Case-Control Studies	3166	Albert Einstein College of Medicine of Yeshiva University	534	Cameroon	21
1931	1	Wikesjo, U.M.E.	32					Journal of Neurophysiology	242	Sex difference	3129	Harvard School of Public Health	533	Lithuania	21
1925	1	Kloner, R.A.	32					Journal of Clinical Investigation	242	Scoring system	3111	Vanderbilt University	528	Cuba	20
1918	1	Hatch, J.P.	32					Journal of Neurosurgery	242	Multicenter study	3095	National Institutes of Health, Bethesda	528	Tunisia	20
		Hunt, K.K.	32					American Journal of Medicine	240	Dog	3092	Wake Forest University School of Medicine	526	Georgia	20
		Kupfer, D.J.	32					Journal of Biological Chemistry	240	Infant, Newborn	3078	University of Colorado Health Sciences Center	525	Morocco	20
		Steiner, J.M.	31					Journal of Food Protection	239	Postoperative Complications	3062	University of Washington School of Medicine	522	Trinidad and Tobago	19
		Belkoff, S.M.	31					Infection and Immunity	238	Blood Pressure	3053	Duke University	521	Botswana	18
		Bauman, W.A.	31					Gynecologic Oncology	238	In vitro study	3003	Johns Hopkins Bloomberg School of Public Health	519	Dominican Republic	18
		Bourne, W.M.	31					Stroke	236	Questionnaires	2909	Louisiana State University	509	Sri Lanka	17
		Veith, F.J.	31					Journal of Clinical Psychiatry	235	Support, U.S. Gov't, Non-P.H.S.	2886	UT Southwestern Medical School	509	Estonia	17
		Nieman, D.C.	31					Journal of Hand Surgery	235	Dose response	2878	University of Texas at Austin	503	Cyprus	16
		Corey, L.	31					Theriogenology	233	Rats, Sprague-Dawley	2854	Virginia Polytechnic Institute and State University	500	Ethiopia	16
		Komaki, R.	31					Clinical Pharmacology and Therapeutics	231	Histology	2854	New York University	496	Oman	15
		Blute, M.L.	31					Journal of Laboratory and Clinical Medicine	231	Cohort Studies	2844	Oregon State University	490	Honduras	15
		Weiss, E.G.	31					Archives of Surgery	227	Hypertension	2817	Medical College of Georgia	485	Iraq	14
		Pitt, B.	31					Journal of Clinical Microbiology	216	Hospitalization	2785	University of Pennsylvania, School of Medicine	483	Paraguay	14
		Miller, D.C.	31					Gastroenterology	214	Questionnaire	2778	University of Maryland, Baltimore	476	Burkina Faso	13
		Willerson, J.T.	31					Journal of Immunology	212	Exercise	2762	University of Maryland	474	Senegal	12
		Wing, R.R.	31					Alcoholism Clinical and Experimental Research	210	Prevalence	2760	University of Illinois	470	Yugoslavia	12
		Kallmes, D.F.	30					Kidney International	210	School child	2750	Rush University Medical Center	468	Haiti	11
		Pichard, A.D.	30					Journal of Allergy and Clinical Immunology	208	Heart	2716	Centers for Disease Control and Prevention	468	Guam	11
		Moore, E.E.	30					Environmental Entomology	207	Aging	2683	University of Toronto	462	Mozambique	11
		Morady, F.	30					Circulation Research	206	Reproducibility of Results	2654	Brown University	460	Bolivia	10
		Veldhuis, J.D.	30					Archives of General Psychiatry	206	Central nervous system	2647	Boston University	460	Madagascar	10
		Miodovnik, M.	30					Diabetes	202	Newborn	2635	University of Colorado School of Medicine	458	Sudan	10
		Cox, J.D.	30					Journal of Trauma Injury Infection and Critical Care	202	Body mass	2633	Rutgers, The State University of New Jersey	444	Latvia	10
		Young, V.R.	30					Proceedings of the Society for Experimental Biology and Medicine	200	Time	2601	University of Virginia	435	Bermuda	9
		Laks, H.	30					Pharmacology Biochemistry and Behavior	200	Brain	2586	Eli Lilly and Company	433	Papua New Guinea	9
		Camilleri, M.	30					BJU International	200	Conference paper	2585	Kansas State University	431	Mongolia	9
		Nelson, H.S.	30					Archives of Ophthalmology	199	Body Weight	2582	Auburn University	423	Gambia	9
		Keshavan, M.S.	30					Neurosurgery	195	Postoperative complication	2569	University of Miami	423	Monaco	9
		Stanczyk, F.Z.	30					Pharmacotherapy	194	Preschool child	2558	University of South Florida Tampa	418	Nicaragua	8
		Novick, A.C.	30					Toxicology and Applied Pharmacology	191	Psychological aspect	2553	University of Connecticut	412	Benin	8
		Giesy, J.P.	30					Perceptual and Motor Skills	188	Risk assessment	2541	Washington University in St. Louis	408	Brunei Darussalam	8
		Lansky, A.J.	30					Experimental Neurology	188	Depression	2533	University of Nebraska Medical Center	405	Cambodia	8
		Monga, M.	29					Journal of Nuclear Medicine	187	Statistical analysis	2524	Washington State University Pullman	397	Bosnia and Herzegovina	8
		Cauley, J.A.	29					Otolaryngology Head and Neck Surgery	186	Liver	2519	Stony Brook University State University of New York	397	Namibia	7
		Markel, M.D.	29					Journal of Orthopaedic Research	184	Sex Factors	2496	University of Nebraska - Lincoln	396	Liechtenstein	6
		Weinberger, D.R.	29					Neuroscience Letters	183	Surgical technique	2491	Medical College of Virginia	393	Bahrain	6
		Deeg, H.J.	29					Gastrointestinal Endoscopy	183	Biomechanics	2490	The Children's Hospital of Philadelphia	392	Algeria	6
		Lawrence, A.L.	29					Journal of Reproductive Medicine for the Obstetrician and Gynecologist	181	Cohort analysis	2472	University of Arkansas for Medical Sciences	390	Syrian Arab Republic	6
		Kuerer, H.M.	29					Arthritis and Rheumatism	180	Review	2464	Johns Hopkins Hospital	389	Cote d'Ivoire	6
		Perez, C.A.	29					Aviation Space and Environmental Medicine	179	Body weight	2457	University of Louisville	389	Greenland	6
		Foster, C.	29					American Journal of Neuroradiology	179	Blood	2425	New York University School of Medicine	378	Rwanda	6
		Nogueras, J.J.	29					Journal of Arthroplasty	178	Radioisotope	2411	Penn State College of Medicine	378	Luxembourg	5
		Ohman, E.M.	29					Annals of Surgical Oncology	177	Theoretical study	2411	University of Maryland School of Medicine	377	Kazakhstan	5
		Shuster, J.J.	29					Veterinary Surgery	177	Protein expression	2371	Stanford University Medical Center	376	El Salvador	5
		Schroeder, D.R.	29					Journal of Cataract and Refractive Surgery	176	Reference Values	2367	University of Michigan Hospital	370	Belarus	5
		Goldberg, R.J.	29					Journal of Oral and Maxillofacial Surgery	173	Heart Rate	2317	Tufts University	368	Lesotho	4
		Keck, P.E.	28					Journal of Rheumatology	173	Disease association	2307	University of Rochester	368	New Caledonia	4
		Castell, D.O.	28					Oecologia	171	Glucose	2295	University of Pittsburgh Medical Center	365	Palestine	4
		Shin, D.H.	28					Biology of Reproduction	170	Severity of Illness Index	2294	Boston University School of Medicine	364	Antigua and Barbuda	4
		Osei, K.	28					Forest Ecology and Management	169	Immunohistochemistry	2278	University of Pittsburgh School of Medicine	362	Bahamas	4
		Stewart, W.C.	28					American Journal of Orthodontics and Dentofacial Orthopedics	169	Obesity	2252	University of Tennessee, Knoxville	359	Dominica	4
		Kantarjian, H.	28					Proceedings of the National Academy of Sciences of the United States of America	169	Drug blood level	2248	Columbia University Medical Center	358	French Polynesia	4
		Manson, J.E.	28					Surgical Endoscopy and Other Interventional Techniques	169	Survival	2244	University of Florida College of Medicine	349	Gabon	4
		Babb, J.S.	28					Archives of Otolaryngology Head and Neck Surgery	168	Kidney	2226	Cincinnati Children's Hospital Medical Center	348	Afghanistan	3
		Volek, J.S.	28					Journal of Heart and Lung Transplantation	167	Kinetics	2188	University of Texas Medical School at Houston	347	Czechoslovakia	3
		Ritch, R.	28					Journal of the American College of Surgeons	166	Disease Models, Animal	2156	Cedars-Sinai Medical Center	343	Congo	3
		Sandborn, W.J.	28					Journal of Agricultural and Food Chemistry	165	Random Allocation	2152	University of Massachusetts Medical School	339	Guyana	3
		Maibach, H.I.	28					Environmental Toxicology and Chemistry	160	Heart rate	2150	The University of British Columbia	339	Malta	3
		Kaufman, H.E.	28					Transfusion	159	Analysis of variance	2135	New York University Langone Medical Center	335	Saint Kitts and Nevis	3
		Erez, O.	27					American Journal of Physiology Endocrinology and Metabolism	159	Sensitivity and Specificity	2129	University of New Mexico	334	Belize	3
		Mooradian, A.D.	27					Applied and Environmental Microbiology	159	Nuclear magnetic resonance imaging	2112	Thomas Jefferson University	333	Barbados	3
		Inaba, K.	27					Journal of Dairy Science	157	Pathology	2110	University of Colorado at Boulder	330	Armenia	3
		Breier, A.	27					North American Journal of Fisheries Management	156	Insulin	2104	Henry Ford Hospital	327	Solomon Islands	3
		Granoff, D.M.	27					Nutrition Research	155	Demography	2094	University of Utah School of Medicine	326	Sierra Leone	3
		Buckner, C.D.	27					Radiation Research	155	Diet	2070	University of Vermont	325	Albania	3
		Warren, R.F.	27					American Journal of Clinical Pathology	153	Pathophysiology	2037	University of Illinois at Urbana-Champaign	323	Macedonia	3
		Krupinski, E.A.	27					Arthroscopy Journal of Arthroscopic and Related Surgery	152	Diabetes mellitus	2036	National Institute of Mental Health	323	Niger	3
		Bishara, S.E.	27					Journal of Pharmaceutical Sciences	151	Nausea	1978	National Institute of Child Health and Human Development	322	Yemen	3
		Nusstein, J.	27					Journal of the American Dietetic Association	148	Length of stay	1969	Fred Hutchinson Cancer Research Center	320	Eritrea	3
		Cameron, J.L.	27					North American Journal of Aquaculture	148	Histopathology	1948	University of Wisconsin School of Medicine and Public Health	316	Democratic Republic Congo	2
		Brubaker, R.F.	27					Metabolism Clinical and Experimental	148	Cancer survival	1930	Los Angeles County Harbor-UCLA Med Center	315	Central African Republic	2
		Zareba, W.	27					Biochemistry	145	Survival Rate	1917	United States Department of Agriculture	313	Swaziland	2
		Ross, M.I.	26					Journal of Food Science	144	Magnetic Resonance Imaging	1905	University of California, Riverside	311	Moldova	2
		Undefined	2					Undefined	23	Genotype	1896	State University of New York Upstate Medical University	310	Tonga	2
