# Supplementary material for: A surge of p-values between 0.041 and 0.049 in recent decades (but negative results are increasing rapidly too)
Source: PeerJ. 2015 Jan 22;3:e733. doi: 10.7717/peerj.733 (PMC4312079; doi:10.7717/peerj.733)
Supplement: Supplemental Information [file peerj-03-733-s007.zip › Supplementary material/Searches_15_nov_2014/210.csv]

Scopus refine results values
Your query : (ABS({.}) AND ( LIMIT-TO(AFFILCOUNTRY,"China" ) OR LIMIT-TO(AFFILCOUNTRY,"Japan" ) OR LIMIT-TO(AFFILCOUNTRY,"South Korea" ) OR LIMIT-TO(AFFILCOUNTRY,"Taiwan" ) OR LIMIT-TO(AFFILCOUNTRY,"India" ) OR LIMIT-TO(AFFILCOUNTRY,"Hong Kong" ) OR LIMIT-TO(AFFILCOUNTRY,"Singapore" ) ) )
Number of results : 8449702
YEAR		AUTHOR NAME		SUBJECT AREA		DOCUMENT TYPE		SOURCE TITLE		KEYWORD		AFFILIATION		COUNTRY		SOURCE TYPE		LANGUAGE
2104	1	Li, W.	9952	Agricultural and Biological Sciences	505686	Article	6440899	Advanced Materials Research	112929	Article	2242400	University of Tokyo	173194	China	3551991	Journals	6825068	English	7187699
2019	1	Wang, W.	5988	Arts and Humanities	29870	Conference Paper	1712449	Applied Mechanics and Materials	76498	Human	1255838	Kyoto University	137287	Japan	2507625	Conference Proceedings	1211305	Chinese	1031865
2015	6534	Liu, W.	4951	Biochemistry, Genetics and Molecular Biology	1102406	Review	180817	Proceedings of SPIE the International Society for Optical Engineering	75001	Priority journal	1005875	Tsinghua University	122410	India	1048698	Book Series	367287	Japanese	219471
2014	591825	Zhang, W.	4589	Business, Management and Accounting	106651	Article in Press	26936	Lecture Notes in Computer Science Including Subseries Lecture Notes in Artificial Intelligence and Lecture Notes in Bioinformatics	61704	Controlled study	956616	Osaka University	111266	South Korea	716739	Trade Publications	22743	Korean	26350
2013	768890	Wang, Y.	4143	Chemical Engineering	475523	Book Chapter	17881	Applied Physics Letters	36253	Male	920550	Chinese Academy of Sciences	107964	United States	582527	Books	22711	German	2301
2012	730736	Wang, T.	4093	Chemistry	998798	Short Survey	7784	Journal of Applied Physics	33348	Humans	905804	Zhejiang University	100604	Taiwan	497973	Reports	525	French	2130
2011	700814	Zhang, W.	3616	Computer Science	1011414	Letter	6324	Plos One	29950	Nonhuman	824600	Tohoku University	90518	Hong Kong	196779	Undefined	63	Spanish	869
2010	622889	Chen, W.	3543	Decision Sciences	87737	Note	5569	Journal of the Physical Society of Japan	26678	Female	800067	Shanghai Jiaotong University	87402	Singapore	187157			Polish	712
2009	565824	Li, H.	3431	Dentistry	30837	Book	3363	Biochemical and Biophysical Research Communications	25648	Adult	614950	Kyushu University	81016	United Kingdom	125952			Turkish	546
2008	501682	Wang, Q.	3357	Earth and Planetary Sciences	357420	Editorial	1162	Physical Review B Condensed Matter and Materials Physics	24624	Animals	541954	Seoul National University	79372	Germany	109108			Portuguese	412
2007	454039	Wang, B.	3318	Economics, Econometrics and Finance	43296	Conference Review	884	Japanese Journal of Applied Physics Part 1 Regular Papers and Short Notes and Review Papers	24370	Unclassified drug	435806	National University of Singapore	77633	Canada	83037			Russian	373
2006	420518	Li, Q.	3303	Energy	267540	Report	550	Key Engineering Materials	24115	Animal experiment	349541	Harbin Institute of Technology	73799	Australia	76677			Croatian	253
2005	375993	Wang, Y.	3259	Engineering	2342770	Abstract Report	276	Acta Crystallographica Section E Structure Reports Online	22348	Aged	345198	Peking University	73682	France	69504			Italian	167
2004	299320	Wang, W.	3256	Environmental Science	330573	Erratum	249	Tetrahedron Letters	22289	Middle Aged	316405	Tokyo Institute of Technology	72235	Italy	38036			Ukrainian	86
2003	243225	Li, P.	3185	Health Professions	51985	Patent	102	Journal of Biological Chemistry	19956	Major clinical study	293990	Nagoya University	70418	Netherlands	29069			Czech	77
2002	211940	Wang, F.	3163	Immunology and Microbiology	233518	Business Article	71	Journal of Applied Polymer Science	18338	Computer simulation	286668	Hokkaido University	66770	Russian Federation	28039			Slovene	73
2001	208615	Yang, L.	3154	Materials Science	1191106	Undefined	44386	Materials Science Forum	17456	Algorithms	257131	National Taiwan University	65992	Switzerland	26988			Lithuanian	71
2000	191332	Wang, Y.	3134	Mathematics	513847			Wuli Xuebao Acta Physica Sinica	17321	Animal	247800	Huazhong University of Science and Technology	62279	Sweden	26336			Romanian	58
1999	179715	Li, L.	3103	Medicine	1455169			Journal of Alloys and Compounds	17290	Rat	247200	Jilin University	52089	Spain	23777			Bosnian	46
1998	170911	Li, F.	2981	Multidisciplinary	75710			Aip Conference Proceedings	16253	Animal cell	236455	Nanyang Technological University	50935	Belgium	16527			Hungarian	41
1997	163663	Li, Y.	2920	Neuroscience	158986			Chemical Communications	14823	Human cell	232384	The University of Hong Kong	50142	Poland	14406			Serbian	28
1996	148228	Wu, W.	2905	Nursing	30133			Physical Review Letters	14822	Animal tissue	232098	Nanjing University	49075	Malaysia	14185			Arabic	23
1995	101057	Liu, T.	2893	Pharmacology, Toxicology and Pharmaceutics	371350			Journal of Chemical Physics	14712	Mouse	224374	National Institute of Advanced Industrial Science and Technology	48886	Thailand	14044			Estonian	16
1994	94155	Li, M.	2798	Physics and Astronomy	1443673			Thin Solid Films	14467	Clinical article	216918	University of Tsukuba	48839	Denmark	13213			Dutch	12
1993	81903	Liu, Y.	2777	Psychology	38708			Applied Surface Science	14096	Mathematical models	216574	Wuhan University	48766	Brazil	11966			Malay	11
1992	62733	Li, H.	2750	Social Sciences	175719			Journal of Crystal Growth	14023	Mice	213006	University of Science and Technology of China	48679	Finland	11559			Persian	8
1991	60860	Li, P.	2717	Veterinary	41299			Lecture Notes in Electrical Engineering	13942	Rats	211736	Fudan University	48308	Austria	11489			Slovak	8
1990	54194	Li, B.	2713	Undefined	43324			Optics Infobase Conference Papers	13899	Protein expression	207371	Sichuan University	47963	Israel	10478			Latvian	8
1989	50173	Wang, L.	2671					Chemical Physics Letters	13047	Animal model	206084	Tianjin University	47254	New Zealand	9480			Bulgarian	7
1988	42110	Li, N.	2662					Materials Letters	12923	Case report	204694	Korea Advanced Institute of Science & Technology	46917	Norway	9142			Indonesian	6
1987	29884	Liu, H.	2660					Journal of the American Chemical Society	12916	Optimization	163565	Shandong University	46842	Czech Republic	8764			Norwegian	5
1986	27697	Li, L.	2632					Chinese Journal of Clinical Rehabilitation	12691	Metabolism	161020	Beihang University	46380	Saudi Arabia	8473			Swedish	5
1985	29281	Yang, Y.	2576					Communications in Computer and Information Science	12506	China	160351	National Cheng Kung University	46253	Hungary	7098			Thai	4
1984	24386	Chen, L.	2544					Journal of the Korean Physical Society	11858	Adolescent	148650	Xi'an Jiaotong University	45893	Mexico	7018			Finnish	2
1983	22803	Liu, B.	2542					Chinese Physics Letters	11800	Human tissue	146542	Graduate University of Chinese Academy of Sciences	45138	Turkey	6901			Georgian	1
1982	22078	Liu, G.	2537					Journal of Materials Science	11623	Chemistry	144029	Dalian University of Technology	44585	South Africa	6874			Greek	1
1981	22008	Liu, L.	2530					Physica C Superconductivity and Its Applications	11583	Drug effect	132363	Japan Science and Technology Agency	44258	Egypt	6611			Macedonian	1
1980	19708	Wang, Y.	2522					Materials Science and Engineering A	11485	Scanning electron microscopy	131486	Tongji University	44135	Greece	6532			Icelandic	1
1979	19248	Wang, Y.	2516					Journal of Magnetism and Magnetic Materials	11395	Methodology	131412	Southeast University	43960	Portugal	6479			Afrikaans	1
1978	17158	Liu, F.	2481					SAE Technical Papers	11346	Immunohistochemistry	129060	Sun Yat-Sen University	40777	Indonesia	6464			Danish	1
1977	15529	Liu, W.	2477					Tetrahedron	11205	In vitro study	122174	Chinese University of Hong Kong	39608	Ireland	6446			Vietnamese	1
1976	14112	Zhang, J.	2455					Chemistry Letters	11057	Molecular Sequence Data	121080	Central South University China	39410	Viet Nam	6337
1975	13047	Chen, L.	2428					Journal of Clinical Rehabilitative Tissue Engineering Research	11012	Gene expression	120433	Hiroshima University	38603	Pakistan	6206
1974	12501	Zhou, J.	2352					Japanese Journal of Applied Physics	10985	Nucleotide sequence	118994	South China University of Technology	38527	Iran	6104
1973	11733	Li, N.	2351					Journal of Biochemistry	10949	Review	118012	Yonsei University	38428	Bangladesh	4753
1972	6008	Wang, J.	2339					Electronics Letters	10658	Enzyme activity	114922	National Chiao Tung University Taiwan	38049	Philippines	4586
1971	5067	Inoue, A.	2318					Journal of Organic Chemistry	10590	Child	114868	Hong Kong Polytechnic University	37452	Ukraine	4509
1970	4437	Liu, X.	2273					Astrophysical Journal	10429	X ray diffraction	107666	Korea University	36807	Romania	4470
1969	3864	Zhang, J.	2219					Journal of Physical Chemistry C	10260	Genetics	106495	Beijing Institute of Technology	36802	Chile	3620
1968	3501	Wang, P.	2210					Materials Research Society Symposium Proceedings	10251	Time Factors	102274	Keio University	34887	Argentina	3473
1967	3016	Wang, B.	2172					Optics Express	10250	Synthesis	100897	National Tsing Hua University	34611	Slovakia	3028
1966	2325	Wang, W.	2169					Zhongguo Dianji Gongcheng Xuebao Proceedings of the Chinese Society of Electrical Engineering	10132	Animalia	99784	Northeastern University China	34092	Bulgaria	2697
1965	1900	Zhang, L.	2155					Physical Review D Particles Fields Gravitation and Cosmology	10122	Synthesis (chemical)	98209	Northwestern Polytechnical University	32702	Slovenia	2671
1964	1759	Wang, F.	2152					Journal of Physical Chemistry B	10109	Temperature	96048	City University of Hong Kong	32621	Colombia	2216
1963	1575	Chen, T.	2148					Asian Journal of Chemistry	10069	Finite element method	92987	Chongqing University	32446	Croatia	2019
1962	1467	Chen, X.	2148					Macromolecules	9923	Histopathology	91250	Indian Institute of Science	32071	North Korea	1978
1961	1358	Li, M.	2123					Xitong Fangzhen Xuebao Journal of System Simulation	9866	Transmission electron microscopy	90703	Hanyang University	31271	Nepal	1967
1960	1162	Li, L.	2109					Solid State Communications	9839	Apoptosis	90044	University of Electronic Science and Technology of China	30544	Macao	1960
1959	988	Wang, H.	2109					Physica B Condensed Matter	9837	Japan	88387	University of Science and Technology Beijing	30303	United Arab Emirates	1804
1958	833	Huang, W.	2096					Journal of Physics Conference Series	9688	Follow up	85872	Hong Kong University of Science and Technology	30089	Serbia	1764
1957	715	Li, J.	2064					Langmuir	9406	Support, Non-U.S. Gov't	85706	Chiba University	29760	Nigeria	1689
1956	613	Wang, Q.	2026					Journal of Power Sources	9345	Treatment outcome	85314	Nippon Telegraph & Telephone	29229	Sri Lanka	1563
1955	519	Zhang, M.	2013					Physical Review A Atomic Molecular and Optical Physics	9319	Chemical structure	85193	Nankai University	27859	Belarus	1552
1954	402	Lu, W.	2011					Proceedings of the National Academy of Sciences of the United States of America	9160	Physiology	85111	National University of Defense Technology	27761	Armenia	1397
1953	417	Wei, W.	2010					Guangxue Xuebao Acta Optica Sinica	9138	Aged, 80 and over	84630	Waseda University	27401	Kenya	1386
1952	351	Zhang, L.	1973					Rsc Advances	9120	Messenger RNA	83551	Sungkyunkwan University	26584	Cyprus	1047
1951	270	Wang, L.	1964					Optics Communications	9108	Signal transduction	83087	Japan Atomic Energy Agency	26219	Estonia	1045
1950	212	Zhang, F.	1964					Proceedings of the World Congress on Intelligent Control and Automation WCICA	9087	Treatment Outcome	81231	Kobe University	25395	Oman	1024
1949	141	Chen, H.	1964					Brain Research	8963	Drug efficacy	80657	Beijing Jiaotong Daxue	25288	Mongolia	1022
1948	147	Wang, F.	1944					Chinese Science Bulletin	8952	Computer assisted tomography	80404	Xidian University	25263	Lithuania	1018
1947	135	Gao, F.	1900					Neuroscience Letters	8890	Catalysis	79968	Nanjing University of Aeronautics and Astronautics	24971	Georgia	962
1946	103	Xu, B.	1899					Guang Pu Xue Yu Guang Pu Fen Xi Spectroscopy and Spectral Analysis	8820	Crystal structure	79587	Shanghai University	24848	Morocco	944
1945	113	Yang, T.	1890					Tien Tzu Hsueh Pao Acta Electronica Sinica	8685	Cells, Cultured	79050	Hunan University	24510	Qatar	923
1944	81	Wu, J.	1869					Gongneng Cailiao Journal of Functional Materials	8684	Amino Acid Sequence	78942	Okayama University	24289	Puerto Rico	886
1943	63	Chen, G.	1869					Electrochimica Acta	8655	India	78739	Beijing University of Posts and Telecommunications	24013	Ethiopia	883
1942	115	Xu, J.	1868					IEEE Transactions on Magnetics	8621	Cell proliferation	78312	Tokyo University of Science	23816	Kuwait	862
1941	128	Li, G.	1834					Chemical and Pharmaceutical Bulletin	8544	Comparative study	77831	Pohang University of Science and Technology	23678	Iceland	816
1940	83	Liu, J.	1833					Polymer Preprints Japan	8515	Microstructure	76420	Pusan National University	23504	Uzbekistan	754
1939	89	Yang, W.	1815					Journal of Nanoscience and Nanotechnology	8482	Base Sequence	75477	Beijing Normal University	23340	Tunisia	725
1938	74	Li, Q.	1807					Nongye Gongcheng Xuebao Transactions of the Chinese Society of Agricultural Engineering	8470	Cell culture	73795	China University of Petroleum - Beijing	22971	Peru	703
1937	92	Zhang, H.	1797					Journal of Physics Condensed Matter	8365	Kinetics	73570	Bhabha Atomic Research Centre	22727	Jordan	647
1936	149	Li, R.	1793					Journal of the Electrochemical Society	8349	Clinical feature	73129	Kyungpook National University	22661	Ecuador	628
1935	122	Liu, Y.	1787					FEBS Letters	8277	Oxidation	72276	Riken	22537	Tanzania	616
1934	47	Yang, L.	1768					Iet Conference Publications	8212	Adsorption	71755	Wuhan University of Technology	22480	Kazakhstan	607
1933	18	Xu, W.	1766					Zhongguo Jiguang Chinese Journal of Lasers	8128	RNA, Messenger	71637	Ministry of Education China	22085	Ghana	600
1932	30	Li, C.	1763					Bioscience Biotechnology and Biochemistry	8083	Prognosis	71558	Xiamen University	21785	Venezuela	582
1931	28	Li, Y.	1750					Industrial and Engineering Chemistry Research	8075	Oxygen	71375	Beijing University of Technology	21530	Cuba	566
1930	26	Wang, J.	1746					IEICE Transactions on Communications	8028	Thin films	71048	Soochow University	21282	Algeria	565
1929	13	Sun, J.	1745					Japanese Journal of Anesthesiology	7968	Neural networks	69521	National Central University Taiwan	21136	Iraq	512
1928	14	Liu, B.	1743					Physical Review B	7909	Design	68891	Indian Institute of Technology, Delhi	21110	Sudan	508
1927	12	Li, T.	1738					Xiyou Jinshu Cailiao Yu Gongcheng Rare Metal Materials and Engineering	7878	DNA	68183	Indian Institute of Technology, Kharagpur	21093	Yugoslavia	504
1926	8	Liu, F.	1738					Chinese Medical Journal	7860	Three dimensional	67841	Nanjing University of Science and Technology	20898	Luxembourg	453
1925	10	Li, L.	1737					Journal of Materials Chemistry	7826	Morphology	67443	Hitachi, Ltd.	20818	Cambodia	452
1924	9	Zhang, H.	1730					World Journal of Gastroenterology	7780	Polymerase chain reaction	67239	China Agricultural University	20728	Azerbaijan	446
1923	6	Chen, M.	1719					Physics Letters Section B Nuclear Elementary Particle and High Energy Physics	7779	Reverse transcription polymerase chain reaction	67158	Kyung Hee University	20654	Myanmar	445
1922	6	Chen, X.	1703					IEICE Transactions on Fundamentals of Electronics Communications and Computer Sciences	7760	Mechanical properties	66997	China University of Mining Technology	20467	Lebanon	433
1921	4	Yang, Y.	1692					Journal of Agricultural and Food Chemistry	7686	Water	66820	North China Electric Power University	20412	Cameroon	414
1920	7	Chen, M.	1687					Polymer	7637	Retrospective Studies	66558	China University of Geosciences	20339	Latvia	403
1919	4	Yang, M.	1676					Yantu Lixue Rock and Soil Mechanics	7539	Liver	66015	University of Tokushima	19979	Macedonia	367
1918	3	Liu, Y.	1656					Qinghua Daxue Xuebao Journal of Tsinghua University	7529	Clinical trial	65459	Lanzhou University	19890	Laos	340
1917	1	Chen, B.	1654					Zhongguo Zhongyao Zazhi	7480	Sensors	64712	IEEE	19664	Costa Rica	339
1916	3	Zhang, N.	1639					Biological and Pharmaceutical Bulletin	7477	Middle aged	64191	National Institute for Materials Science Tsukuba	19380	Zambia	311
1915	1	Li, N.	1635					Organic Letters	7401	Escherichia coli	64182	East China University of Science and Technology	19357	Libyan Arab Jamahiriya	308
1912	3	Wang, C.	1635					Physical Review E Statistical Nonlinear and Soft Matter Physics	7390	Nuclear magnetic resonance imaging	64111	Nihon University	18935	Syrian Arab Republic	302
1908	1	Nakamura, T.	1630					Inorganic Chemistry	7335	Polymers	64038	Harbin Engineering University	18825	Fiji	299
1887	1	Liu, J.	1627					Microwave and Optical Technology Letters	7330	PH	63693	Osaka University Faculty of Medicine	18739	Panama	297
		Wang, J.	1627					Synthetic Metals	7293	Calcium	62294	Indian Institute of Technology, Madras	18647	Uganda	291
		He, W.	1627					Yanshilixue Yu Gongcheng Xuebao Chinese Journal of Rock Mechanics and Engineering	7285	Asia	62069	Southwest Jiaotong University	18483	Uruguay	289
		Yang, Q.	1617					Japanese Journal of Applied Physics Part 2 Letters	7252	Pathology	61556	Tokyo Medical and Dental University	18395	Trinidad and Tobago	259
		Li, J.	1611					World Chinese Journal of Digestology	7168	Rats, Sprague-Dawley	61314	Osaka Prefecture University	18309	Brunei Darussalam	227
		Zhao, L.	1605					Journal of Colloid and Interface Science	7167	Cell Line	61171	Zhengzhou University	18184	Zimbabwe	194
		Xu, H.	1578					Applied Mathematics and Computation	7053	Western blotting	60551	Tohoku University School of Medicine	17945	Mauritius	183
		Yang, F.	1571					Qiangjiguang Yu Lizishu High Power Laser and Particle Beams	7047	Histology	59582	Kumamoto University	17937	Yemen	172
		Yu, Y.	1565					Physics Letters Section A General Atomic and Solid State Physics	6946	Signal processing	59195	Chungnam National University	17904	Malawi	171
		Li, L.	1564					European Journal of Pharmacology	6905	Glucose	58318	National Chung Hsing University	17264	Bolivia	165
		Zhao, J.	1564					International Geoscience and Remote Sensing Symposium IGARSS	6866	Protein function	58303	Osaka City University	17203	Bahrain	165
		Wang, G.	1560					Materials Chemistry and Physics	6865	Cell Line, Tumor	58192	Korea Institute of Science and Technology	17174	Moldova	162
		Li, F.	1558					Chinese Physics B	6850	Problem solving	58066	National Sun Yat-Sen University Taiwan	17145	Papua New Guinea	160
		Chen, H.	1556					International Journal of Hydrogen Energy	6807	Dose-Response Relationship, Drug	57871	Kanazawa University	17048	Botswana	144
		Liu, M.	1556					Phytochemistry	6795	Nanoparticles	57815	National Yang-Ming University Taiwan	16930	Congo	133
		Wang, L.	1546					Journal of Physics D Applied Physics	6758	Aluminum	57715	Jiangsu University	16828	New Caledonia	123
		Chen, C.	1541					Zhongguo Jixie Gongcheng China Mechanical Engineering	6746	Brain	57124	Tokyo Metropolitan University	16750	Senegal	120
		Lee, S.J.	1537					Journal of Nuclear Materials	6737	Nanostructured materials	57100	Institute of Physics Chinese Academy of Sciences	16706	Mali	115
		Kim, H.S.	1524					Angewandte Chemie International Edition	6709	Copper	57073	Indian Institute of Technology, Bombay	16691	Madagascar	111
		Liu, J.	1518					Journal of Chromatography A	6703	Young Adult	56729	Indian Institute of Technology, Kanpur	16566	Guatemala	106
		Xu, J.	1517					Bioorganic and Medicinal Chemistry Letters	6604	Proteins	55877	University of Toyama	16497	Albania	106
		Li, B.	1516					IEEE Vehicular Technology Conference	6597	Eurasia	55518	Inha University, Incheon	16399	Bhutan	105
		Guo, W.	1513					Bioresource Technology	6540	High performance liquid chromatography	55377	Niigata University	15727	Niger	101
		Zhang, Q.	1508					Review of Scientific Instruments	6514	X ray diffraction analysis	55344	Tokyo University of Agriculture and Technology	15684	Benin	100
		Zhang, L.	1502					Chinese Chemical Letters	6485	Bacteria (microorganisms)	55244	University of Delhi	15662	Jamaica	97
		Sugimachi, K.	1489					Surface and Coatings Technology	6454	Fluorescence	55181	Jadavpur University	15507	Palestine	96
		Zhang, R.	1488					Journal of Hazardous Materials	6448	Retrospective study	54702	National Taiwan University Hospital	15426	Burkina Faso	95
		Liu, L.	1476					National Medical Journal of China	6446	Signal Transduction	54324	High Energy Accelerator Research Organization, Tsukuba	15355	Russia	95
		Kim, J.H.	1468					Sensors and Actuators B Chemical	6437	Cytology	54177	Institute for Materials Research, Tohoku University	15181	Cote d'Ivoire	94
		Xu, J.	1465					Applied Optics	6397	Child, Preschool	54081	Chonnam National University	15155	Kyrgyzstan	93
		Yang, J.	1464					Chinese Journal of Applied Ecology	6378	Mass spectrometry	53999	All India Institute of Medical Sciences	15085	Mozambique	91
		Li, F.	1461					Dongbei Daxue Xuebao Journal of Northeastern University	6369	Mutation	53865	Beijing University of Chemical Technology	14984	Dominican Republic	89
		Zhang, F.	1456					Chinese Pharmaceutical Journal	6365	Disease severity	53844	Chang Gung University	14963	Malta	88
		Wang, W.	1455					Procedia Engineering	6349	Drug structure	53683	Electronics and Telecommunications Research Institute	14933	Gambia	87
		Kumar, A.	1440					Journal of Physical Chemistry A	6348	Rats, Wistar	53677	East China Normal University	14902	Namibia	85
		Wu, B.	1440					Analytica Chimica Acta	6315	Dose response	53654	RIKEN The Institute of Physical and Chemical Research	14683	Monaco	85
		Wang, K.	1439					Journal of Non Crystalline Solids	6292	Normal human	53449	Hohai University	14660	Afghanistan	85
		Zhang, L.	1436					Harbin Gongye Daxue Xuebao Journal of Harbin Institute of Technology	6264	Substrates	53412	Nagasaki University	14620	Barbados	84
		Zhang, J.	1422					Journal of the American Ceramic Society	6224	Amino acid sequence	53394	Chonbuk National University	14475	Rwanda	81
		Li, B.	1416					Proceedings IEEE International Symposium on Circuits and Systems	6195	Silicon	53358	Gifu University	14386	Guam	77
		Zhou, L.	1412					Dianli Xitong Zidonghua Automation of Electric Power Systems	6177	Disease association	53232	Yamaguchi University	14324	Montenegro	77
		Zhang, W.	1402					Acta Chimica Sinica	6168	Diagnosis	52849	Ocean University of China	14114	French Polynesia	75
		Guo, L.	1401					Materials Transactions	6141	Infant	52781	Tata Institute of Fundamental Research	13879	Paraguay	72
		Chen, C.	1397					Shanghai Jiaotong Daxue Xuebao Journal of Shanghai Jiaotong University	6071	Information technology	52536	Nagoya Institute of Technology	13847	Eritrea	72
		Banerjee, S.	1396					Japanese Journal of Clinical Ophthalmology	5983	Carbon	52094	National University Corporation Shizuoka University	13833	Bosnia and Herzegovina	68
		Zhou, J.	1393					Journal of Polymer Science Part A Polymer Chemistry	5934	Conference paper	52087	Konkuk University	13573	Greenland	60
		Li, J.	1392					Current Science	5929	Hydrogen	51995	Kagoshima University	13548	El Salvador	55
		Huang, Y.	1379					Transactions of Nonferrous Metals Society of China English Edition	5925	Genotype	51837	National Taiwan University of Science and Technology	13433	Honduras	51
		Wang, X.	1365					Shengtai Xuebao Acta Ecologica Sinica	5902	Drug synthesis	51550	Donghua University	13341	Guinea	50
		Jiang, T.	1352					Huanjing Kexue Environmental Science	5894	Thermal effects	51128	Zhejiang University of Technology	13253	Gabon	49
		Hu, W.	1352					Heterocycles	5877	Image processing	50957	Shinshu University	13112	Sierra Leone	48
		Liu, Q.	1350					Kung Cheng Je Wu Li Hsueh Pao Journal of Engineering Thermophysics	5849	Crystallization	50164	Toshiba Corporation	13111	Czechoslovakia	46
		Zhang, Q.	1347					Optics Letters	5844	Drug mechanism	50019	Ehime University	13076	Maldives	42
		Li, Z.	1337					Journal of Immunology	5811	In vivo study	49727	Chang Gung Memorial Hospital	12919	Burundi	42
		Undefined	88					Undefined	2072	Risk factor	49722	Tokai University	12878	Democratic Republic Congo	40
