# Supplementary material for: A surge of p-values between 0.041 and 0.049 in recent decades (but negative results are increasing rapidly too)
Source: PeerJ. 2015 Jan 22;3:e733. doi: 10.7717/peerj.733 (PMC4312079; doi:10.7717/peerj.733)
Supplement: Supplemental Information [file peerj-03-733-s007.zip › Supplementary material/Searches_15_nov_2014/215.csv]

Scopus refine results values
Your query : (ABS({p<0.05} OR {p<.05} OR {p<=0.05} OR {p<=.05}OR {p=<0.05} OR {p=<.05}OR {p≤0.05} OR {p≤.05}) AND ( LIMIT-TO(AFFILCOUNTRY,"China" ) OR LIMIT-TO(AFFILCOUNTRY,"Japan" ) OR LIMIT-TO(AFFILCOUNTRY,"South Korea" ) OR LIMIT-TO(AFFILCOUNTRY,"Taiwan" ) OR LIMIT-TO(AFFILCOUNTRY,"India" ) OR LIMIT-TO(AFFILCOUNTRY,"Hong Kong" ) OR LIMIT-TO(AFFILCOUNTRY,"Singapore" ) ) )
Number of results : 151790
YEAR		AUTHOR NAME		SUBJECT AREA		DOCUMENT TYPE		SOURCE TITLE		KEYWORD		AFFILIATION		COUNTRY		SOURCE TYPE		LANGUAGE
2015	72	Sugimachi, K.	272	Agricultural and Biological Sciences	18189	Article	146394	Chinese Journal of Clinical Rehabilitation	4549	Article	120581	Shanghai Jiaotong University	2340	China	78075	Journals	150351	English	108080
2014	12501	Li, W.	252	Arts and Humanities	75	Conference Paper	2770	Journal of Clinical Rehabilitative Tissue Engineering Research	2851	Controlled study	83667	Huazhong University of Science and Technology	2235	Japan	39078	Conference Proceedings	777	Chinese	40496
2013	14704	Wang, W.	224	Biochemistry, Genetics and Molecular Biology	36525	Review	1035	World Chinese Journal of Digestology	2645	Human	79923	Sun Yat-Sen University	2159	India	13397	Book Series	604	Japanese	3587
2012	13758	Wang, Y.	204	Business, Management and Accounting	502	Article in Press	928	National Medical Journal of China	2237	Male	72733	Sichuan University	2073	South Korea	12638	Books	38	Korean	1127
2011	12604	Zhang, W.	200	Chemical Engineering	1737	Note	46	Chinese Medical Journal	1428	Female	63926	Peking University	1963	United States	8563	Trade Publications	19	German	35
2010	11469	Wang, T.	190	Chemistry	2868	Book Chapter	36	World Journal of Gastroenterology	1379	Adult	50269	China Medical University Shenyang	1857	Taiwan	7275	Undefined	1	Spanish	30
2009	10881	Liu, W.	182	Computer Science	494	Short Survey	36	Asian Australasian Journal of Animal Sciences	1250	Humans	49986	Zhejiang University	1690	Hong Kong	2654			Turkish	30
2008	9996	Chen, W.	182	Decision Sciences	155	Letter	12	Journal of Jilin University Medicine Edition	1224	Priority journal	40544	Jilin University	1681	Singapore	1261			Portuguese	13
2007	8947	Li, P.	142	Dentistry	3025	Editorial	7	Chinese Journal of Clinical Oncology	1170	Nonhuman	40529	Kyushu University	1465	United Kingdom	1191			French	11
2006	8167	Liu, F.	140	Earth and Planetary Sciences	806	Erratum	2	Plos One	1077	Major clinical study	32201	Fudan University	1459	Canada	1137			Croatian	8
2005	7396	Kim, I.H.	136	Economics, Econometrics and Finance	15	Abstract Report	1	Chinese Journal of Medical Imaging Technology	1069	Aged	31177	Chongqing University of Medical Sciences	1433	Australia	1116			Italian	5
2004	5659	Yang, L.	135	Energy	139	Undefined	523	Chinese Pharmacological Bulletin	1009	Animal experiment	30453	Seoul National University	1428	Germany	838			Polish	3
2003	4508	Hori, M.	135	Engineering	6341			Chinese Journal of Cancer Prevention and Treatment	988	Middle Aged	28524	General Hospital of People's Liberation Army	1416	Sweden	399			Russian	2
2002	3575	Maehara, Y.	127	Environmental Science	5146			Medical Journal of Wuhan University	898	Animals	26753	Capital Medical University China	1371	Thailand	332			Slovene	2
2001	3295	Wang, Y.	123	Health Professions	3064			Journal of Sichuan University Medical Science Edition	849	Clinical article	23553	The University of Hong Kong	1133	Italy	298			Persian	1
2000	3076	Wang, F.	121	Immunology and Microbiology	6186			International Journal of Ophthalmology	820	Animal model	23306	Tianjin Medical University	1129	France	293			Romanian	1
1999	2877	Sasayama, S.	121	Materials Science	1439			Journal of Xi an Jiaotong University Medical Sciences	812	Rat	21402	Chinese Academy of Sciences	1104	Netherlands	290
1998	2844	Li, H.	121	Mathematics	269			Journal of Shanghai Jiaotong University Medical Science	748	Protein expression	19197	Kyoto University	1080	Denmark	226
1997	2647	Tagami, J.	121	Medicine	106577			Chinese Critical Care Medicine	711	Animal tissue	18812	University of Tokyo	1063	Switzerland	218
1996	2509	Fujii, Y.	121	Multidisciplinary	209			Chinese Journal of Contemporary Pediatrics	708	Unclassified drug	15561	Harbin Medical University	1053	Malaysia	214
1995	1871	Li, H.	118	Neuroscience	5669			Journal of Central South University Medical Sciences	706	Immunohistochemistry	13675	Wuhan University	1051	Belgium	190
1994	1616	Wang, Q.	113	Nursing	2946			Academic Journal of Second Military Medical University	679	Rats	13230	China Agricultural University	995	Finland	166
1993	1185	Ogihara, T.	113	Pharmacology, Toxicology and Pharmaceutics	13386			Chinese Journal of Emergency Medicine	678	Drug effect	12445	Nanjing Medical University	984	New Zealand	153
1992	927	Saruta, T.	112	Physics and Astronomy	837			Zhongguo Zhongyao Zazhi	647	Human cell	11494	Osaka University Faculty of Medicine	956	Brazil	148
1991	746	Liu, H.	111	Psychology	572			Chinese Journal of Rehabilitation Medicine	614	Human tissue	10934	Hebei Medical University	932	Bangladesh	139
1990	667	Liu, B.	109	Social Sciences	760			International Eye Science	605	Animal cell	10850	Xiangya Hospital of Central-south University	920	Egypt	130
1989	521	Inoue, H.	108	Veterinary	3946			Tumor	574	Adolescent	10211	University of Tsukuba	837	Poland	127
1988	431	Mori, M.	107	Undefined	1196			Hepato Gastroenterology	538	Animal	9839	Zhengzhou University	827	Iran	122
1987	322	Li, M.	106					Chinese Journal of Endemiology	537	Mouse	9711	Shandong University	822	Spain	116
1986	283	Kangawa, K.	106					Chinese Journal of Gastroenterology	515	Messenger RNA	8754	Xi'an Jiaotong University	804	Philippines	112
1985	338	Lee, S.D.	105					Shengtai Xuebao Acta Ecologica Sinica	482	Clinical trial	7989	Second Xiangya Hospital of Central-South University	799	Saudi Arabia	103
1984	194	Wu, W.	100					Journal of Huazhong University of Science and Technology Medical Science	463	Prognosis	7520	National Taiwan University Hospital	798	Norway	102
1983	174	Li, L.	98					Chinese Ophthalmic Research	458	China	7357	Dalian Medical University	782	Indonesia	102
1982	210	Fujishima, M.	98					Theriogenology	428	Metabolism	7310	Hubei General Hospital	778	Israel	101
1981	191	Li, N.	97					Chinese Pharmaceutical Journal	423	Apoptosis	7121	Southern Medical University	772	Turkey	97
1980	180	Li, F.	96					Fudan University Journal of Medical Sciences	422	Histopathology	7108	Third Military Medical University	754	Pakistan	95
1979	119	Li, Y.	95					Circulation Journal	416	Aged, 80 and over	7092	Xi'an Jiaotong University, School of Medicine	753	Nigeria	95
1978	99	Toyooka, H.	94					Journal of Dalian Medical University	403	Drug efficacy	7056	National Yang-Ming University Taiwan	752	Austria	84
1977	73	Zhang, M.	93					Chinese Journal of Integrative Medicine	392	Controlled clinical trial	6883	Xijing Hospital	751	Hungary	81
1976	50	Chen, L.	90					Aquaculture	368	Randomized controlled trial	6825	Soochow University	744	Viet Nam	81
1975	43	Shimada, M.	90					Journal of Cardiology	364	Reverse transcription polymerase chain reaction	6788	Tokyo Medical and Dental University	727	Nepal	67
1974	22	Li, L.	90					Chinese Journal of Radiology	351	Mice	6609	Peking Union Medical College	704	Ireland	65
1973	25	Chang, Y.C.	89					Chinese Journal of Neurology	347	Treatment outcome	6583	Central South University China	677	South Africa	51
1972	7	Wang, Y.	88					Journal of Chinese Integrative Medicine	346	Statistical significance	6567	Yonsei University	676	Mexico	50
1971	2	Kitano, S.	88					Chinese Journal of Biologicals	342	Gene expression	6494	Tongji University	676	Czech Republic	48
1970	5	Kamada, T.	87					Cancer	340	Western blotting	6493	National Taiwan University	666	Russian Federation	48
1969	1	Liu, R.	86					Neural Regeneration Research	338	Comparative study	6394	Veterans General Hospital-Taipei	655	Sri Lanka	48
1968	2	Wang, B.	85					Acta Pharmacologica Sinica	338	Cell proliferation	6282	The Fourth Military Medical University	655	Kenya	47
1965	1	Jiang, H.	85					Indian Journal of Animal Sciences	337	Child	6260	Wenzhou Medical College	653	Ethiopia	42
		Han, I.K.	85					Journal of Gastroenterology and Hepatology Australia	325	Enzyme activity	6190	Chinese University of Hong Kong	650	Sudan	42
		Zhang, W.	84					International Journal of Cardiology	323	Time Factors	6165	Tohoku University School of Medicine	645	Argentina	39
		Lau, C.P.	84					Chinese Journal of Pharmacology and Toxicology	315	Disease severity	5920	Guangxi Medical University	640	Greece	38
		Li, N.	83					Chinese Journal of Microbiology and Immunology	315	Treatment Outcome	5915	Osaka University	623	United Arab Emirates	37
		Yang, J.	82					Asian Pacific Journal of Cancer Prevention	314	In vitro study	5881	The Catholic University of Korea	622	Macao	37
		Mai, K.	82					Anesthesia and Analgesia	313	Follow up	5878	Changhai Hospital	622	Tanzania	33
		Chen, G.	82					Japanese Circulation Journal	311	Rats, Sprague-Dawley	5781	Chang Gung Memorial Hospital	609	Slovakia	32
		Zhang, J.	81					Poultry Science	310	Correlation analysis	5693	Nanjing Agricultural University	600	Chile	24
		Guo, W.	81					Experimental and Therapeutic Medicine	308	Middle aged	5649	Chinese Academy of Agricultural Sciences	598	Kuwait	23
		Matsuoka, H.	79					Chinese Journal of Cardiology	308	Enzyme linked immunosorbent assay	5543	Hokkaido University	594	Tunisia	22
		Li, Q.	78					Chinese Journal of Andrology	305	Retrospective Studies	5288	SungKyunKwan University, School of Medicine	594	Portugal	22
		Li, J.	78					Journal of Ethnopharmacology	303	Young Adult	4940	Anhui Medical University	582	Libyan Arab Jamahiriya	21
		Chang, F.Y.	78					Oncology Reports	303	Glucose	4935	Fujian Medical University	579	Mongolia	20
		Xu, W.	78					Chinese Journal of New Drugs	301	Retrospective study	4801	Taipei Medical University	576	Oman	17
		Liu, Y.	78					Transplantation Proceedings	300	Flow cytometry	4756	Renji Hospital	570	North Korea	16
		Zhao, J.	78					Journal of Agricultural and Food Chemistry	297	RNA, Messenger	4650	Yonsei University College of Medicine	565	Ghana	15
		Kuwano, H.	78					Chinese Journal of Lung Cancer	297	Drug mechanism	4644	Chung Shan Medical University	560	Iceland	14
		Wang, W.	78					Journal of Traditional Chinese Medicine	296	Physiology	4581	Indian Veterinary Research Institute	558	Qatar	14
		Zhang, N.	77					Acta Anatomica Sinica	296	Protein blood level	4552	Qilu Hospital of Shandong University	546	Serbia	14
		Li, P.	77					Journal of Acupuncture and Tuina Science	287	Animalia	4476	All India Institute of Medical Sciences	543	Sierra Leone	13
		Takeshita, A.	77					Journal of Surgical Research	283	Pathology	4471	Seoul National University College of Medicine	538	Colombia	13
		Li, M.	77					Korean Journal for Food Science of Animal Resources	283	Scoring system	4273	Kyung Hee University	538	Laos	11
		Morishita, Y.	77					Chinese German Journal of Clinical Oncology	279	Risk factor	4251	Kokuritsu Junkankibyo Senta	533	Costa Rica	10
		Wang, L.	77					Acta Academiae Medicinae Sinicae	279	Hypertension	4233	Prince of Wales Hospital Hong Kong	525	Myanmar	10
		Nagai, R.	77					Digestive Diseases and Sciences	278	Dose response	4179	Gunma University Faculty of Medicine	522	Jordan	10
		Wang, Y.	76					Molecular Biology Reports	278	Normal human	4070	Tokyo Women's Medical University	522	Croatia	10
		Zhang, F.	76					Chinese Journal of Cerebrovascular Diseases	277	Cancer staging	4060	Nippon Medical School	520	Kazakhstan	9
		Tanaka, T.	75					Food Chemistry	275	Liver	4027	Korea University	513	Bulgaria	9
		Wu, J.	75					Circulation	275	Methodology	4008	Seoul National University Hospital	513	Romania	9
		Chae, B.J.	75					Chinese Journal of Medical Genetics	273	Disease association	4002	Xinjiang Medical University	503	Uganda	8
		Tsubota, K.	74					Investigative Ophthalmology and Visual Science	273	Rats, Wistar	3922	Keio University	499	Cameroon	8
		Tamaki, N.	74					Japanese Journal of Anesthesiology	270	Disease Models, Animal	3839	Changzheng Hospital	496	Cambodia	8
		Wu, J.	73					Journal of Food Science and Technology	264	Risk Factors	3819	Northwest A&F University	494	Slovenia	7
		Kajiyama, G.	73					Chinese Journal of Ophthalmology	261	Prospective Studies	3794	Jichi Medical University	489	Luxembourg	6
		Wang, F.	72					Animal Feed Science and Technology	257	Glucose blood level	3763	Huashan Hospital	487	Ukraine	6
		Zhang, L.	72					Hypertension Research	255	Blood	3731	Kanazawa University School of Medicine	485	Trinidad and Tobago	6
		Li, H.	71					Spine	252	Tumor necrosis factor alpha	3709	Chiba University	483	Mali	6
		Kitakaze, M.	71					Brain Research	246	Case-Control Studies	3649	Lanzhou University	479	Afghanistan	6
		Wong, M.H.	71					Animal Science Journal	246	Cell culture	3646	Postgraduate Institute of Medical Education and Research	476	Uruguay	6
		Liu, J.	71					Molecular Medicine Reports	244	Polymerase chain reaction	3596	Second Military Medical University	474	Paraguay	5
		Wang, L.	71					American Journal of Physiology Heart and Circulatory Physiology	239	Genetics	3557	Nagoya University	472	Cote d'Ivoire	5
		Fujita, M.	70					Animal Reproduction Science	238	Lymph node metastasis	3505	Hiroshima University	468	Venezuela	5
		Shiau, S.Y.	70					Biological Trace Element Research	237	Body weight	3502	National Cheng Kung University	460	Yemen	5
		Chayama, K.	70					Journal of Reproduction and Development	236	Follow-Up Studies	3456	National University of Singapore	454	Peru	5
		Matsuda, H.	70					Chinese Journal of Applied Ecology	234	Body mass	3426	Graduate University of Chinese Academy of Sciences	451	Iraq	5
		Wang, Y.	70					European Journal of Pharmacology	234	Blood Pressure	3372	Niigata University School of Medicine	451	Zimbabwe	5
		Namiki, A.	69					Life Sciences	232	Triacylglycerol	3357	Zhejiang University School of Medicine	451	Zambia	5
		Chen, H.	69					Journal of the Korean Society of Food Science and Nutrition	231	Cholesterol	3346	Nanchang University	448	Bolivia	5
		Yoshikawa, J.	68					Chinese Journal of Cancer Research	230	Genotype	3308	Kaohsiung Medical University	438	Georgia	5
		Tse, H.F.	68					Japanese Heart Journal	230	Upregulation	3294	Qingdao University	437	Estonia	5
		Pal, A.K.	68					Journal of Veterinary Medical Science	229	Cells, Cultured	3252	Nagoya University School of Medicine	434	Cuba	5
		Sunagawa, K.	68					Diabetes Research and Clinical Practice	229	Insulin	3248	Kobe University School of Medicine	434	Puerto Rico	4
		Chen, F.	68					Chinese Journal of Cancer Biotherapy	228	Human experiment	3178	University of Tokushima	430	Macedonia	4
		Lee, J.M.	68					Zhonghua Shiyan Yanke Zazhi Chinese Journal of Experimental Ophthalmology	225	Dose-Response Relationship, Drug	3174	Shanghai University of Traditional Chinese Medicine	430	Malawi	4
		Sugimachi, M.	68					Annals of Thoracic Surgery	224	Real time polymerase chain reaction	3166	Kagoshima University	428	Uzbekistan	4
		Sun, W.	67					Journal of Nutrition	222	Cancer survival	3147	Rural Development Administration	428	Lithuania	4
		Wang, B.	67					Chinese Journal of Oncology	222	Statistical analysis	3134	Okayama University Medical School	425	Guinea	4
		Liu, T.	67					Clinica Chimica Acta	220	Rattus	3118	Jinan University	424	Morocco	4
		Tang, C.S.	67					Journal of Clinical Endocrinology and Metabolism	218	Diabetes mellitus	3037	China Medical University Taichung	422	Senegal	3
		Umemura, S.	67					Neuroscience Letters	217	Middle Age	3025	Southeast University	416	Mauritius	3
		Saikawa, T.	67					Metabolism Clinical and Experimental	216	Outcome assessment	3024	Kyoto Prefectural University of Medicine	415	Eritrea	3
		Zhang, Y.	67					Journal of Animal Science	216	Sodium chloride	3003	National Chung Hsing University	413	Brunei Darussalam	3
		Lee, Y.K.	67					Advanced Materials Research	214	Intermethod comparison	2977	Chang Gung University	407	Ecuador	3
		Nanashima, A.	66					Journal of the American College of Cardiology	213	Rabbit	2955	Huazhong Agricultural University	407	Syrian Arab Republic	3
		Sugimura, K.	66					Chest	212	Pathophysiology	2948	Nagasaki University	404	Fiji	2
		Li, T.	66					Hepatobiliary and Pancreatic Diseases International	210	Chemistry	2941	Tohoku University	403	Panama	2
		Xu, J.	66					Chinese Journal of Interventional Imaging and Therapy	210	Survival rate	2940	Beijing Tongren Hospital	403	Niger	2
		Onji, M.	66					Atherosclerosis	207	Incidence	2939	Shanxi Medical University	401	Congo	2
		Okuda, K.	65					Tuberculosis and Respiratory Diseases	206	Quantitative analysis	2924	National Taiwan University College of Medicine	391	Cayman Islands	2
		Chen, S.A.	65					Hypertension	205	Clinical feature	2905	Konkuk University	390	Bosnia and Herzegovina	2
		Okumura, K.	65					Anticancer Research	204	Postoperative period	2901	Chinese Academy of Medical Sciences	389	Liechtenstein	2
		Zhang, J.	65					Journal of Animal and Veterinary Advances	204	Down regulation	2897	University of Ulsan, College of Medicine	387	Belarus	2
		Gao, F.	65					Indian Veterinary Journal	201	Pregnancy	2896	University of Tokyo Faculty of Medicine	384	Bhutan	2
		Xu, Z.R.	64					Journal of Gastroenterology	197	Age	2894	Hirosaki University School of Medicine	381	Lebanon	2
		Tomoike, H.	64					American Journal of Cardiology	196	Oxidative stress	2890	University of Toyama	366	Malta	2
		Ogawa, H.	64					Journal of Practical Oncology	196	Prospective study	2875	Ministry of Education China	364	Gabon	2
		Xu, K.	64					Journal of Anesthesia	195	Child, Preschool	2837	First Affiliated Hospital of Zhengzhou University	360	Algeria	2
		Yokoyama, M.	64					Tumor Biology	195	Japan	2832	Kangwon National University	359	Burundi	1
		Mori, H.	64					Journal of Cardiovascular Pharmacology	193	Cholesterol blood level	2741	Ocean University of China	359	Gambia	1
		Suzuki, H.	64					Chinese Journal of Burns	193	Inflammation	2731	Xuanwu Hospital Capital Medical University	357	Botswana	1
		Wang, W.	64					Journal of Food Science	191	Heart rate	2687	Dokkyo Medical University	355	El Salvador	1
		Zhou, J.	63					American Heart Journal	188	Nuclear magnetic resonance imaging	2665	Shanghai Jiao Tong University School of Medicine	348	Jamaica	1
		Choi, B.I.	63					Journal of West China University of Medical Sciences	188	Superoxide dismutase	2664	Nantong University	344	Nicaragua	1
		Ai, Q.	63					Surgery Today	188	Concentration response	2661	Chungnam National University	342	Samoa	1
		Wang, W.	63					Radiology	188	Histology	2652	Yamaguchi University	335	Guatemala	1
		Zhao, S.P.	63					Journal of Clinical Neurology China	187	Analysis of Variance	2649	Kyungpook National University	334	Belize	1
		Omata, M.	63					Indian Journal of Medical Research	187	Prevalence	2642	Okayama University	331	New Caledonia	1
		Wang, Y.	62					Japanese Journal of Clinical Ophthalmology	185	Blood sampling	2604	Hong Kong Polytechnic University	330	Cocos (Keeling) Islands	1
		Hirata, Y.	62					Journal of Leukemia and Lymphoma	185	In vivo study	2596	Nanjing University	327	Barbados	1
		Yoshimatsu, H.	62					Biochemical and Biophysical Research Communications	185	Randomization	2577	Xuzhou Medical College	326	Honduras	1
		Nakao, K.	61					Aquaculture Research	184	Computer assisted tomography	2565	Qingdao University, School of Medicine	326	Montenegro	1
		Fukui, Y.	61					Korean Journal of Urology	183	Random Allocation	2517	Sichuan Agricultural University	326	Bahrain	1
		Choi, J.S.	61					Journal of Applied Physiology	183	Interleukin 6	2480	Tottori University	324	Armenia	1
		Miyatake, K.	61					Human Reproduction	182	Biological Markers	2473	Iwate Medical University	323	Dominican Republic	1
		Tanaka, H.	60					Yaoxue Xuebao	182	Treatment duration	2470	Fudan University Shanghai Medical College	320	Kyrgyzstan	1
		Chen, H.	60					European Journal of Applied Physiology	182	Infant	2458	Hospital of Nanjing Medical University	319	Latvia	1
		Takano, Y.	60					Journal of Korean Medical Science	179	Mortality	2450	Fuwai Hospital	315	Vanuatu	1
		Zhang, W.	59					Journal of Interventional Radiology	179	Liver cell carcinoma	2447	Chung Shan Medical University Hospital	312	Palestine	1
		Li, L.	59					Cancer Letters	174	Questionnaire	2447	Triservice General Hospital Taiwan	311	Albania	1
		Li, L.	59					Clinical and Experimental Pharmacology and Physiology	171	Time	2443	Pusan National University	310	Solomon Islands	1
		Wang, Q.	59					World Journal of Surgery	169	Reverse Transcriptase Polymerase Chain Reaction	2440	Chonnam National University	309	Yugoslavia	1
		Nagai, T.	59					Journal of the Science of Food and Agriculture	169	Disease course	2438	Nihon University	308	Sao Tome and Principe	1
		Han, J.K.	58					Endocrine Journal	167	Nucleotide sequence	2415	University of Occupational and Environmental Health	308	Palau	1
		Zhou, J.	58					Japanese Journal of Cancer Research	166	Plant extract	2405	Oita University	308
		Sawa, Y.	57					British Journal of Anaesthesia	161	Signal transduction	2403	Tangdu Hospital, Fourth Military Medical University	307
		Yang, Y.	57					Small Ruminant Research	151	Tumor volume	2402	Juntendo University	306
		Chen, L.	56					Indian Journal of Physiology and Pharmacology	146	Sex difference	2391	Peking University Health Science Center	304
		Takishima, T.	56					Canadian Journal of Anaesthesia	145	Systolic blood pressure	2391	Osaka City University	302
		Iida, M.	56					Journal of the Formosan Medical Association	141	Cell Line, Tumor	2390	Beijing University of Chinese Medicine	301
		Konishi, J.	55					Indian Journal of Pharmacology	139	Support, Non-U.S. Gov't	2328	Showa University	300
		Kohno, S.	54					Nutrition Research	135	Cell Proliferation	2324	Nara Medical University	299
