# Supplementary material for: A surge of p-values between 0.041 and 0.049 in recent decades (but negative results are increasing rapidly too)
Source: PeerJ. 2015 Jan 22;3:e733. doi: 10.7717/peerj.733 (PMC4312079; doi:10.7717/peerj.733)
Supplement: Supplemental Information [file peerj-03-733-s007.zip › Supplementary material/Searches_15_nov_2014/216.csv]

Scopus refine results values
Your query : (ABS({p > 0.05} OR {p > .05} OR {p >= 0.05} OR {p >= .05} OR {p => 0.05} OR {p => .05} OR {p ≥ 0.05} OR {p ≥ .05}) AND ( LIMIT-TO(AFFILCOUNTRY,"China" ) OR LIMIT-TO(AFFILCOUNTRY,"Japan" ) OR LIMIT-TO(AFFILCOUNTRY,"South Korea" ) OR LIMIT-TO(AFFILCOUNTRY,"Taiwan" ) OR LIMIT-TO(AFFILCOUNTRY,"India" ) OR LIMIT-TO(AFFILCOUNTRY,"Hong Kong" ) OR LIMIT-TO(AFFILCOUNTRY,"Singapore" ) ) )
Number of results : 23300
YEAR		AUTHOR NAME		SUBJECT AREA		DOCUMENT TYPE		SOURCE TITLE		KEYWORD		AFFILIATION		COUNTRY		SOURCE TYPE		LANGUAGE
2015	4	Li, W.	63	Agricultural and Biological Sciences	2411	Article	22608	Chinese Journal of Clinical Rehabilitation	1212	Article	18698	Shanghai Jiaotong University	584	China	17683	Journals	23072	English	13037
2014	2249	Wang, W.	59	Arts and Humanities	10	Conference Paper	314	Journal of Clinical Rehabilitative Tissue Engineering Research	910	Human	13546	Sichuan University	540	South Korea	1709	Conference Proceedings	126	Chinese	10340
2013	2637	Wang, Y.	44	Biochemistry, Genetics and Molecular Biology	5245	Review	177	National Medical Journal of China	581	Controlled study	12605	Peking University	516	India	1571	Book Series	92	Korean	194
2012	2455	Liu, W.	44	Business, Management and Accounting	84	Article in Press	154	World Chinese Journal of Digestology	434	Male	9910	Sun Yat-Sen University	512	Japan	1270	Books	5	Japanese	78
2011	2142	Wang, T.	40	Chemical Engineering	269	Short Survey	6	Chinese Journal of Medical Imaging Technology	371	Female	9465	Huazhong University of Science and Technology	472	United States	982	Trade Publications	4	Turkish	6
2010	2074	Zhang, W.	39	Chemistry	345	Book Chapter	4	Chinese Journal of Cancer Prevention and Treatment	359	Adult	7606	Jilin University	405	Taiwan	842	Undefined	1	Spanish	5
2009	2011	Wang, Y.	36	Computer Science	65	Note	4	Chinese Medical Journal	337	Humans	6784	China Medical University Shenyang	390	Hong Kong	368			Portuguese	3
2008	1746	Wang, F.	36	Decision Sciences	7	Letter	3	Chinese Journal of Clinical Oncology	332	Major clinical study	6113	Zhejiang University	372	Singapore	195			German	2
2007	1583	Chen, W.	35	Dentistry	523	Erratum	1	Journal of Jilin University Medicine Edition	322	Nonhuman	4676	Fudan University	356	Australia	169			Italian	2
2006	1465	Yang, L.	32	Earth and Planetary Sciences	114	Undefined	29	Journal of Shanghai Jiaotong University Medical Science	257	Aged	4520	General Hospital of People's Liberation Army	336	United Kingdom	131			Slovene	2
2005	1216	Li, L.	32	Economics, Econometrics and Finance	2			International Journal of Ophthalmology	240	Middle Aged	3934	Capital Medical University China	329	Germany	118			Croatian	1
2004	845	Shi, J.P.	32	Energy	20			World Journal of Gastroenterology	235	Priority journal	3678	Chongqing University of Medical Sciences	301	Canada	110			French	1
2003	590	Lee, S.D.	31	Engineering	1485			International Eye Science	216	Clinical article	3420	Tianjin Medical University	279	Sweden	51
2002	401	Tagami, J.	30	Environmental Science	714			Journal of Central South University Medical Sciences	211	Animal experiment	3330	Nanjing Medical University	229	Thailand	48
2001	339	Li, N.	28	Health Professions	430			Journal of Sichuan University Medical Science Edition	209	Protein expression	2520	Wuhan University	226	Netherlands	36
2000	292	Wang, L.	27	Immunology and Microbiology	963			Chinese Ophthalmic Research	184	Animal model	2470	Xiangya Hospital of Central-south University	225	France	34
1999	229	Liu, B.	26	Materials Science	215			Medical Journal of Wuhan University	183	Animals	2382	Southern Medical University	210	Malaysia	31
1998	203	Li, P.	26	Mathematics	19			Journal of Xi an Jiaotong University Medical Sciences	179	Rat	2304	Hebei Medical University	202	Brazil	24
1997	188	Liu, H.	26	Medicine	17212			Chinese Journal of Radiology	170	Unclassified drug	2109	Zhengzhou University	199	Bangladesh	23
1996	160	Lee, F.Y.	26	Multidisciplinary	41			Chinese Journal of Endemiology	168	Animal tissue	1959	Harbin Medical University	197	Italy	23
1995	102	Yu, Y.Q.	25	Neuroscience	779			Asian Australasian Journal of Animal Sciences	159	China	1938	Peking Union Medical College	192	Iran	23
1994	67	Li, N.	25	Nursing	313			Chinese Critical Care Medicine	149	Immunohistochemistry	1863	Shandong University	187	Finland	22
1993	48	Tse, H.F.	24	Pharmacology, Toxicology and Pharmaceutics	1631			Chinese Pharmacological Bulletin	148	Adolescent	1717	Xi'an Jiaotong University, School of Medicine	186	Turkey	20
1992	48	Choi, D.	24	Physics and Astronomy	109			Plos One	148	Human tissue	1710	Xi'an Jiaotong University	182	Denmark	18
1991	29	Liu, F.	24	Psychology	62			Chinese Journal of Emergency Medicine	144	Randomized controlled trial	1545	Chinese Academy of Sciences	181	Saudi Arabia	17
1990	24	Han, J.K.	23	Social Sciences	70			Chinese Pharmaceutical Journal	136	Clinical trial	1413	China Agricultural University	180	Belgium	17
1989	17	Li, H.	23	Veterinary	458			Chinese Journal of Andrology	135	Follow up	1372	Second Xiangya Hospital of Central-South University	171	Pakistan	17
1988	14	Zhu, X.Q.	23	Undefined	228			Chinese Journal of Biologicals	132	Statistical significance	1368	Wenzhou Medical College	168	Nigeria	16
1987	14	Jang, S.H.	23					Tumor	130	Drug effect	1347	Third Military Medical University	167	Indonesia	16
1986	15	Choi, B.I.	23					Fudan University Journal of Medical Sciences	123	Controlled clinical trial	1300	The University of Hong Kong	166	Switzerland	15
1985	11	Wang, Q.	22					Chinese Journal of Rehabilitation Medicine	121	Treatment outcome	1294	Dalian Medical University	160	Israel	14
1984	12	Li, H.	22					Chinese Journal of Medical Genetics	111	Drug efficacy	1289	Soochow University	160	New Zealand	12
1983	13	Mai, K.	21					Chinese Journal of Lung Cancer	107	Human cell	1263	Hubei General Hospital	157	Philippines	12
1982	5	Zhou, J.	21					Shengtai Xuebao Acta Ecologica Sinica	107	Comparative study	1232	Guangxi Medical University	152	Spain	11
1981	6	Lau, C.P.	21					Journal of Huazhong University of Science and Technology Medical Science	102	Animal cell	1201	Renji Hospital	151	Poland	10
1980	6	Yang, Y.J.	21					Chinese Journal of Antibiotics	97	Child	1081	Beijing Tongren Hospital	149	Norway	9
1979	13	Li, L.	21					Chinese Journal of Gastroenterology	97	Young Adult	1074	Anhui Medical University	148	Sudan	8
1978	13	Tay, F.R.	21					Acta Academiae Medicinae Sinicae	96	Messenger RNA	1060	Xinjiang Medical University	148	Kenya	7
1977	5	Yang, J.	21					Aquaculture	95	Genotype	1059	Fujian Medical University	144	Greece	7
1976	4	Chen, H.	21					Chinese Journal of Interventional Imaging and Therapy	93	Retrospective study	1032	Seoul National University	144	Tanzania	7
1974	3	Wang, B.	20					Chinese Journal of Ophthalmology	92	Histopathology	1023	Xijing Hospital	143	Egypt	7
1973	2	Teng, G.J.	20					Journal of Dalian Medical University	91	Rats	1020	SungKyunKwan University, School of Medicine	142	Russian Federation	6
		Liu, T.	20					Chinese German Journal of Clinical Oncology	90	Prognosis	1017	Central South University China	140	South Africa	6
		Wang, L.	20					Chinese Journal of Integrative Medicine	84	Treatment Outcome	1003	Tongji University	136	Ireland	5
		Lee, J.M.	20					Chinese Journal of Cerebrovascular Diseases	82	Polymerase chain reaction	967	Chinese Academy of Agricultural Sciences	129	Nepal	5
		Lin, H.C.	20					Neural Regeneration Research	81	Middle aged	960	The Fourth Military Medical University	124	Argentina	5
		Zhao, H.	20					Asian Pacific Journal of Cancer Prevention	78	Disease severity	955	Changhai Hospital	117	Mexico	5
		Gao, F.	19					Molecular Biology Reports	75	Animal	916	Nanchang University	115	Chile	5
		Chen, H.	19					Zhonghua Shiyan Yanke Zazhi Chinese Journal of Experimental Ophthalmology	74	Mouse	901	Huashan Hospital	114	Macao	5
		Li, J.	19					Chinese Journal of Contemporary Pediatrics	69	Aged, 80 and over	900	Qingdao University	110	United Arab Emirates	5
		Wang, Y.	19					Academic Journal of Second Military Medical University	68	Correlation analysis	896	Qilu Hospital of Shandong University	110	Sri Lanka	5
		Chang, F.Y.	19					Journal of Leukemia and Lymphoma	67	Reverse transcription polymerase chain reaction	878	Lanzhou University	108	Viet Nam	5
		Wang, W.	19					Acta Pharmacologica Sinica	67	Intermethod comparison	842	Southeast University	107	Austria	4
		Ma, L.	19					Chinese Journal of New Drugs	66	Cancer staging	828	Jinan University	104	Czech Republic	4
		Qiu, Y.	18					Chinese Journal of Microbiology and Immunology	66	Retrospective Studies	825	Xuanwu Hospital Capital Medical University	104	Ghana	3
		Li, L.	18					Chinese Journal of Radiology China	66	Gene expression	820	Seoul National University Hospital	103	Cuba	3
		Pashley, D.H.	18					Journal of Practical Oncology	66	Enzyme linked immunosorbent assay	801	Veterans General Hospital-Taipei	97	Hungary	3
		Chen, L.	18					Journal of Interventional Radiology	65	Metabolism	786	Yonsei University College of Medicine	97	Slovakia	3
		Zhang, J.	18					Chinese Journal of Contemporary Neurology and Neurosurgery	64	In vitro study	770	Changzheng Hospital	96	Estonia	3
		Wang, W.	18					Korean Journal of Urology	60	Methodology	725	Chang Gung Memorial Hospital	96	Ecuador	2
		Yang, Y.	17					Experimental and Therapeutic Medicine	60	Gene frequency	725	Northwest A&F University	95	Afghanistan	2
		Li, Q.	17					Acta Anatomica Sinica	59	Outcome assessment	705	Guangzhou Medical College	93	Jordan	2
		Li, Q.	17					Chinese Journal of Evidence Based Medicine	58	Scoring system	702	Seoul National University College of Medicine	92	Tunisia	2
		Xu, K.	17					Chinese Journal of Neurology	58	Postoperative period	685	National Yang-Ming University Taiwan	92	Libyan Arab Jamahiriya	2
		Li, H.	17					Hepato Gastroenterology	57	Cell proliferation	683	First Affiliated Hospital of Zhengzhou University	92	Yemen	2
		Zhou, D.H.	17					Journal of Interventional Radiology China	56	Time Factors	676	Chinese Academy of Medical Sciences	91	Myanmar	2
		Wang, Y.	17					Chinese Journal of Cardiology	55	Chinese	675	Second Military Medical University	90	Portugal	2
		Lee, W.J.	17					Chinese Journal of Clinical Nutrition	55	Lymph node metastasis	671	Chinese University of Hong Kong	89	Venezuela	2
		Zhou, Q.	17					Journal of Chinese Integrative Medicine	55	Apoptosis	665	Yonsei University	89	Colombia	2
		Zhao, J.	17					Journal of Traditional Chinese Medicine	55	Pathology	665	Shanxi Medical University	87	Senegal	1
		Wang, F.	17					Chinese Journal of Pathology	54	Western blotting	659	Fuwai Hospital	87	Mali	1
		Zhou, L.	17					European Journal of Radiology	54	Drug safety	657	Postgraduate Institute of Medical Education and Research	86	Madagascar	1
		Zhang, W.	17					Chinese Journal of Cancer Research	54	Computer assisted tomography	647	Nanjing Agricultural University	85	Luxembourg	1
		Li, J.	17					Theriogenology	52	Prospective Studies	627	Zhejiang University School of Medicine	85	Niger	1
		Wang, L.	16					Yaoxue Xuebao	51	Statistical analysis	621	Ocean University of China	83	Kuwait	1
		Lim, H.K.	16					Nongye Gongcheng Xuebao Transactions of the Chinese Society of Agricultural Engineering	48	Flow cytometry	598	Guangzhou General Hospital of Guangzhou Command	83	North Korea	1
		Wang, W.	16					Hepatobiliary and Pancreatic Diseases International	47	Disease association	587	The Catholic University of Korea	78	Iraq	1
		Chen, J.	16					Chinese Journal of Tissue Engineering Research	45	Normal human	585	Graduate University of Chinese Academy of Sciences	78	Iceland	1
		Li, M.	16					Journal of Animal and Veterinary Advances	45	Nuclear magnetic resonance imaging	584	Shanghai University of Traditional Chinese Medicine	77	Papua New Guinea	1
		Li, M.	16					Spine	45	Case-Control Studies	583	National Taiwan University	75	Paraguay	1
		Liu, Y.	16					Investigative Ophthalmology and Visual Science	44	Prospective study	572	Nanjing University, School of Medicine	74	Syrian Arab Republic	1
		Wu, W.	16					Journal of West China University of Medical Sciences	44	Enzyme activity	563	Xuzhou Medical College	74	Peru	1
		Wang, B.	16					Korean Journal for Food Science of Animal Resources	42	Protein blood level	543	Hospital of Nanjing Medical University	74	Ethiopia	1
		Nahm, D.H.	16					American Journal of Roentgenology	41	Genetic association	540	National University of Singapore	72	Mongolia	1
		Liu, Y.	16					Medical Journal of Chinese People S Liberation Army	41	Risk factor	537	Nanjing University	70	Trinidad and Tobago	1
		Sahu, N.P.	16					Molecular Medicine Reports	40	Cancer survival	535	Tangdu Hospital, Fourth Military Medical University	70	Cyprus	1
		Li, F.	15					Poultry Science	40	Genetics	531	Shanghai Jiao Tong University School of Medicine	68	Montenegro	1
		Chae, B.J.	15					Transplantation Proceedings	40	Follow-Up Studies	529	Ministry of Education China	67	Qatar	1
		Kim, I.H.	15					Tumor Biology	40	Sensitivity and specificity	524	Hong Kong Polytechnic University	67	Romania	1
		Lu, F.	15					Aquaculture Research	40	Rabbit	523	Nantong University	67	Bulgaria	1
		Zhang, F.	15					Chinese Journal of Oncology	39	Rats, Sprague-Dawley	519	National Taiwan University Hospital	67	Uruguay	1
		Zhang, X.Y.	15					Chinese Journal of Burns	39	Physiology	515	Indian Veterinary Research Institute	66	Vanuatu	1
		Li, Z.	15					Journal of Endodontics	38	Glucose	514	Qingdao University, School of Medicine	66	Sao Tome and Principe	1
		Jiang, W.	15					Tuberculosis and Respiratory Diseases	38	Age	509	Shenzhen People's Hospital	66	Belarus	1
		Wang, X.Y.	15					Yonsei Medical Journal	37	Single nucleotide polymorphism	504	Zhujiang Hospital	66	Slovenia	1
		Li, K.C.	15					Ophthalmology in China	36	Incidence	502	Kyung Hee University	65
		Li, T.	15					Chinese Journal of Ecology	36	Survival rate	502	Central South University China School of Basic Medical Sciences	65
		Zhou, H.H.	15					Chinese Journal of Applied Ecology	35	Blood sampling	499	Korea University	64
		Xu, B.	15					Animal Feed Science and Technology	35	Animalia	499	Yangzhou University	63
		Jiang, X.X.	15					Advanced Materials Research	35	Clinical feature	492	Fudan University Shanghai Medical College	63
		Li, N.	15					Genetics and Molecular Research	34	Cell culture	490	West China Hospital	63
		Chen, G.	15					Biological Trace Element Research	34	Drug mechanism	490	All India Institute of Medical Sciences	62
		Wang, N.L.	15					Journal of Cataract and Refractive Surgery	34	Quantitative analysis	490	Kaohsiung Medical University	61
		Xu, W.	14					Chinese Journal of Schistosomiasis Control	33	Sex difference	488	Huazhong Agricultural University	61
		Sun, Y.	14					Chinese Medical Sciences Journal	32	Postoperative complication	488	Seoul National University Bundang Hospital	60
		Chen, X.	14					European Spine Journal	31	Diagnostic value	483	Peking University Health Science Center	59
		Wu, J.	14					Pharmaceutical Care and Research	31	Body mass	477	Zhongshan Ophthalmic Center	59
		Liu, H.	14					Journal of Clinical Dermatology	31	Sodium chloride	476	Henan Provincial People's Hospital	58
		Kim, S.H.	14					Dental Materials	31	Treatment duration	471	China Pharmaceutical University	57
		Zhang, J.	14					Food Chemistry	30	Genetic polymorphism	470	Xiamen University	57
		Li, L.	14					Journal of Anaesthesiology Clinical Pharmacology	30	Tumor volume	464	Chang Gung University	57
		Li, J.J.	14					Zhongguo Zhongyao Zazhi	30	Mice	448	Chung Shan Medical University	56
		Nakajima, M.	14					Radiology	30	Randomization	448	Shenyang General Hospital of PLA	56
		Chen, Y.	14					Fish and Shellfish Immunology	29	Diagnostic accuracy	448	Tokyo Medical and Dental University	55
		Xu, J.R.	14					Journal of Gastroenterology and Hepatology Australia	29	Image analysis	445	Kunming Medical College	55
		Guo, W.	14					Aquaculture Nutrition	29	Human experiment	442	Xinxiang Medical College	55
		Huang, Y.	14					Bulletin of Hunan Medical University	29	Child, Preschool	441	Beijing University of Chinese Medicine	54
		Yang, J.	13					Urology	29	Blood	428	Guangdong Medical College	54
		Peng, W.J.	13					Cancer Research and Clinic	29	Prevalence	422	Liaoning Medical University	53
		Shin, H.D.	13					Journal of Computer Assisted Tomography	29	Surgical technique	415	Konkuk University	52
		Wang, K.	13					Journal of Food Science	29	Dose response	414	Beijing Cancer Hospital	51
		Park, B.L.	13					Indian Journal of Animal Sciences	28	Chemistry	414	Shanghai Second Medical University	51
		Zhang, W.	13					Journal of Acupuncture and Tuina Science	28	RNA, Messenger	409	National Taiwan University College of Medicine	51
		Li, Y.	13					African Journal of Biotechnology	26	Liver	404	Sichuan Provincial People's Hospital	51
		Zhang, L.	13					Oncology Letters	26	Restriction fragment length polymorphism	397	Rural Development Administration	50
		Wang, H.	13					Journal of Dentistry	26	Risk Factors	396	Nanjing General Hospital of Nanjing Command	50
		Xu, X.	13					Small Ruminant Research	26	Sensitivity and Specificity	396	University of Ulsan, College of Medicine	49
		Fu, Q.	13					Korean Journal of Radiology	26	School child	395	Pusan National University	47
		Wang, Y.	13					Chinese Journal of Cancer	26	Hypertension	394	China-Japan Friendship Hospital	47
		Chen, Q.	13					Frontiers of Medicine in China	25	Infant	389	Sichuan Agricultural University	47
		Wang, L.	13					Acta Physiologica Sinica	25	Operation duration	385	Prince of Wales Hospital Hong Kong	46
		Zhang, W.	13					Dental Materials Journal	25	Real time polymerase chain reaction	383	South China Agricultural University	46
		Chen, J.L.	13					Cell Biochemistry and Biophysics	25	Liver cell carcinoma	382	Academy of Military Medical Science China	46
		Bae, J.S.	13					Medical Oncology	24	Asian Continental Ancestry Group	377	Shantou University, Medical College SUMC	45
		Xu, J.	13					Huanjing Kexue Environmental Science	24	Treatment response	377	Weifang Medical College	45
		Zhou, M.	13					Journal of Xi an Medical University Chinese Edition	24	Cancer patient	376	Nanjing University of Traditional Chinese Medicine	44
		Liu, L.	13					Journal of Cancer Research and Clinical Oncology	24	Pregnancy	369	Jiangsu University	44
		Chen, H.	13					Journal of Food Science and Technology	24	Time	368	China Medical University Hospital Taichung	44
		Li, B.	13					Chinese Journal of Infection and Chemotherapy	23	Glucose blood level	366	Ministry of Health of People's Republic of China	42
		Li, Y.	13					Journal of Korean Medical Science	23	Allele	364	Kangwon National University	41
		Qiu, G.X.	13					Animal Reproduction Science	23	Body weight	360	Tongji Medical University	41
		Kochhar, R.	13					Journal of Association of Physicians of India	23	Preschool child	355	Luzhou Medical College	41
		Zhou, J.	13					Digestive Diseases and Sciences	23	Mortality	355	University of Tokyo	41
		Wang, S.S.	13					Journal of Clinical and Diagnostic Research	23	Tumor necrosis factor alpha	353	Chinese Center for Disease Control and Prevention	41
		Liu, C.	12					Life Science Journal	23	Histology	353	Taipei Medical University	40
		Kang, D.H.	12					Journal of the Science of Food and Agriculture	23	Pathophysiology	348	Wuhan University, School of Medicine	40
		Xu, J.	12					Graefe S Archive for Clinical and Experimental Ophthalmology	23	Polymorphism, Genetic	348	Chonnam National University	39
		Zhang, L.	12					Asian Pacific Journal of Tropical Medicine	23	Questionnaire	346	Medical Center of Fudan University	39
		Li, H.W.	12					European Radiology	22	Gene	346	University of South China	39
		Liu, P.	12					Ultrasound in Medicine and Biology	22	Pathogenesis	342	Daping Hospital, the Third Military Medical University	39
		Yu, J.	12					Journal of Food Agriculture and Environment	22	Case control study	339	Tsinghua University	38
		Lu, W.	12					Acta Academiae Medicinae Hubei	22	Visual acuity	331	Yeungnam University	37
		Long, C.Y.	12					Oral Surgery Oral Medicine Oral Pathology Oral Radiology and Endodontology	22	Rattus	327	Shihezi University	37
		Sun, X.F.	12					American Journal of Sports Medicine	22	Neoplasm Staging	325	Sun Yat-Sen University Cancer Center	37
		Lu, R.H.	12					Ophthalmology	22	Magnetic resonance imaging	324	Kagoshima University	36
		Ling, F.	12					Journal of Agricultural and Food Chemistry	21	Risk assessment	321	Kaohsiung Medical University Chung-Ho Memorial Hospital	36
		Park, H.S.	12					Korean Journal of Dermatology	21	Diabetes mellitus	318	China Medical University Taichung	35
		Zhang, N.	12					Chinese Journal of Forensic Medicine	21	Polymorphism, Single Nucleotide	317	Guangzhou University of Traditional Chinese Medicine	35
		Liu, J.	12					Neuroscience Letters	21	Disease course	315	Chinese Academy of Fishery Sciences	35
		Liu, J.	12					Chinese Traditional and Herbal Drugs	21	Breast cancer	315	Wuhan General Hospital of Guangzhou Military Area Command of Chinese PLA	35
