# Supplementary material for: A surge of p-values between 0.041 and 0.049 in recent decades (but negative results are increasing rapidly too)
Source: PeerJ. 2015 Jan 22;3:e733. doi: 10.7717/peerj.733 (PMC4312079; doi:10.7717/peerj.733)
Supplement: Supplemental Information [file peerj-03-733-s007.zip › Supplementary material/Searches_15_nov_2014/225.csv]

Scopus refine results values
Your query : (ABS({p = 0.041} OR {p = .041} OR {p = 0.042} OR {p = .042} OR {p = 0.043} OR {p = .043} OR {p = 0.044} OR {p = .044} OR {p = 0.045} OR {p = .045} OR {p = 0.046} OR {p = .046} OR {p = 0.047} OR {p = .047} OR {p = 0.048} OR {p = .048} OR {p = 0.049} OR {p = .049}) AND ( LIMIT-TO(AFFILCOUNTRY,"China" ) OR LIMIT-TO(AFFILCOUNTRY,"Japan" ) OR LIMIT-TO(AFFILCOUNTRY,"South Korea" ) OR LIMIT…
Number of results : 14778
YEAR		AUTHOR NAME		SUBJECT AREA		DOCUMENT TYPE		SOURCE TITLE		KEYWORD		AFFILIATION		COUNTRY		SOURCE TYPE		LANGUAGE
2015	3	Park, S.W.	33	Agricultural and Biological Sciences	512	Article	14184	Plos One	304	Article	13198	SungKyunKwan University, School of Medicine	287	China	4989	Journals	14735	English	13111
2014	2121	Lee, C.W.	28	Arts and Humanities	11	Review	222	World Journal of Gastroenterology	214	Human	12939	Sun Yat-Sen University	283	Japan	4009	Book Series	24	Chinese	1443
2013	2259	Song, G.G.	26	Biochemistry, Genetics and Molecular Biology	3789	Article in Press	214	Chinese Journal of Cancer Prevention and Treatment	177	Female	11358	Yonsei University College of Medicine	282	South Korea	3016	Conference Proceedings	11	Japanese	137
2012	1888	Jeong, M.H.	26	Business, Management and Accounting	3	Conference Paper	145	National Medical Journal of China	161	Male	10715	Peking University	270	Taiwan	1502	Books	7	Korean	133
2011	1559	Lee, S.D.	25	Chemical Engineering	49	Note	8	Chinese Medical Journal	138	Humans	10171	Seoul National University College of Medicine	258	United States	1096	Undefined	1	German	4
2010	1273	Mori, M.	25	Chemistry	44	Book Chapter	4	Annals of Surgical Oncology	116	Adult	10121	National Yang-Ming University Taiwan	258	India	704			Croatian	2
2009	995	Jang, Y.	25	Computer Science	26	Letter	1	Cancer	110	Controlled study	8302	The University of Hong Kong	255	Hong Kong	620			Spanish	2
2008	860	Leung, T.F.	24	Decision Sciences	2			Chinese Journal of Clinical Oncology	109	Major clinical study	8151	Seoul National University	252	Singapore	328			Czech	1
2007	765	Han, K.H.	24	Dentistry	155			Circulation Journal	98	Aged	7578	University of Ulsan, College of Medicine	251	United Kingdom	210			French	1
2006	636	Hong, M.K.	24	Earth and Planetary Sciences	7			Hepato Gastroenterology	92	Middle Aged	7578	National Taiwan University Hospital	248	Australia	159			Italian	1
2005	578	Ahn, Y.	23	Economics, Econometrics and Finance	2			Clinical Cancer Research	88	Priority journal	6723	Fudan University	245	Canada	146			Portuguese	1
2004	392	Hong, Y.J.	23	Energy	1			World Chinese Journal of Digestology	86	Prognosis	3080	Shanghai Jiaotong University	232	Germany	138			Turkish	1
2003	306	Mittal, R.D.	23	Engineering	77			Oncology Reports	84	Clinical article	2781	The Catholic University of Korea	230	Italy	77
2002	250	Szeto, C.C.	22	Environmental Science	128			Journal of Gastroenterology and Hepatology Australia	83	Human tissue	2399	Chang Gung Memorial Hospital	227	France	75
2001	217	Kang, S.J.	22	Health Professions	252			Journal of Surgical Oncology	82	Aged, 80 and over	2268	Veterans General Hospital-Taipei	214	Netherlands	68
2000	166	Kim, J.C.	22	Immunology and Microbiology	603			Tumor Biology	82	Retrospective Studies	2246	Prince of Wales Hospital Hong Kong	204	Sweden	68
1999	148	Park, S.J.	22	Materials Science	28			Medical Oncology	82	Treatment Outcome	2020	Seoul National University Hospital	200	Belgium	47
1998	107	Kim, T.W.	22	Mathematics	5			World Journal of Surgery	77	Follow up	1926	Capital Medical University China	200	Spain	47
1997	85	Matsuo, K.	22	Medicine	13294			Journal of Korean Medical Science	76	Retrospective study	1831	Chang Gung University	188	Switzerland	36
1996	66	Kim, W.J.	21	Multidisciplinary	14			Korean Journal of Urology	75	Cancer survival	1810	Tianjin Medical University	173	Thailand	32
1995	35	Li, W.	21	Neuroscience	818			Chinese Journal of Clinical Rehabilitation	69	Immunohistochemistry	1716	Chinese University of Hong Kong	161	Finland	31
1994	19	Chow, K.M.	21	Nursing	372			International Journal of Cardiology	67	Risk Factors	1710	Seoul National University Bundang Hospital	157	Brazil	25
1993	21	Fan, S.T.	21	Pharmacology, Toxicology and Pharmaceutics	432			Asian Pacific Journal of Cancer Prevention	66	Protein expression	1688	China Medical University Shenyang	153	Denmark	22
1992	12	Park, D.W.	21	Physics and Astronomy	84			Journal of Cancer Research and Clinical Oncology	66	Adolescent	1680	Sichuan University	151	Turkey	22
1991	5	Li, P.K.T.	21	Psychology	119			Anticancer Research	66	Cancer staging	1625	Kyoto University	149	Poland	20
1990	2	Wang, W.	21	Social Sciences	61			International Journal of Radiation Oncology Biology Physics	61	Risk factor	1543	Kyushu University	146	Norway	18
1989	3	Ku, J.H.	21	Veterinary	59			Lung Cancer	60	Genotype	1508	Kaohsiung Medical University	140	Israel	18
1988	2	Lee, S.E.	20	Undefined	144			Chinese Journal of Neurology	58	Treatment outcome	1496	Yonsei University	135	Greece	18
1987	1	Tse, H.F.	20					Yonsei Medical Journal	58	Middle aged	1447	Chang Gung University College of Medicine	135	Argentina	17
1984	2	Suzuki, Y.	20					BMC Cancer	56	Unclassified drug	1332	Nanjing Medical University	133	Russian Federation	16
1982	2	Park, S.J.	20					Cancer Science	55	Disease association	1222	Ulsan University	121	Malaysia	16
		Ahn, S.H.	20					Molecular Biology Reports	54	Overall survival	1219	University of Tokyo Faculty of Medicine	119	Philippines	15
		Byun, S.S.	20					American Journal of Cardiology	53	Follow-Up Studies	1117	University of Tokyo	119	New Zealand	14
		Kumada, H.	20					Atherosclerosis	52	Young Adult	1114	Peking Union Medical College	118	Austria	14
		Choi, D.	20					Investigative Ophthalmology and Visual Science	51	Outcome assessment	1070	Zhejiang University	116	Viet Nam	14
		Cho, J.G.	20					Korean Circulation Journal	51	Lymph node metastasis	1049	General Hospital of People's Liberation Army	116	Indonesia	14
		Lee, H.S.	19					British Journal of Cancer	50	Prospective Studies	1018	Taipei Medical University	110	Egypt	13
		Daida, H.	19					Urology	50	Child	1015	National Taiwan University College of Medicine	108	Mexico	12
		Ohashi, Y.	19					Chinese Journal of Lung Cancer	49	Randomized controlled trial	1010	Osaka University	105	Hungary	11
		Habuchi, T.	19					Human Pathology	48	Neoplasm Staging	1000	Sun Yat-Sen University Cancer Center	105	Ireland	11
		Ikeda, K.	19					Tumor	48	Clinical trial	991	Kyung Hee University	103	Czech Republic	10
		Lee, S.W.	19					Gynecologic Oncology	47	Human cell	979	Osaka University Faculty of Medicine	103	Chile	9
		Kobayashi, M.	19					Ophthalmology	47	Disease severity	973	National University of Singapore	101	South Africa	7
		Liao, C.T.	18					Annals of Thoracic Surgery	47	Genetic association	970	Chonnam National University, College of Medicine	101	Pakistan	7
		Chung, J.H.	18					American Journal of Ophthalmology	47	Histopathology	969	Southern Medical University	100	North Korea	7
		Park, J.Y.	18					Digestive Diseases and Sciences	45	Case-Control Studies	942	Huazhong University of Science and Technology	98	Romania	7
		Shao, Z.M.	18					Japanese Journal of Clinical Oncology	45	Survival rate	913	Tokyo Medical and Dental University	97	Slovakia	6
		Kim, Y.H.	18					International Journal of Urology	44	Clinical feature	901	Inje University Paik Hospital	97	Uruguay	6
		Mizuno, K.	18					Journal of Gastroenterology	44	Survival Rate	873	Kaohsiung Medical University Chung-Ho Memorial Hospital	96	Nepal	5
		Chayama, K.	18					International Journal of Cancer	43	Single nucleotide polymorphism	868	Severance Hospital	96	Cambodia	5
		Chen, W.	18					International Journal of Clinical and Experimental Pathology	43	Mortality	867	Korea University Medical Center	95	Iran	5
		Arase, Y.	18					Surgery Today	43	China	862	Tokyo Women's Medical University	94	Peru	4
		Chi, H.S.	17					Diabetes Research and Clinical Practice	40	Time Factors	847	Nagoya University School of Medicine	93	Saudi Arabia	4
		Zhang, W.	17					Journal of Microbiology Immunology and Infection	40	Prospective study	840	National Taiwan University	91	Colombia	4
		Kang, J.C.	17					Internal Medicine	39	Correlation analysis	837	Gachon University	89	Brunei Darussalam	3
		Su, H.M.	17					Retina	39	Drug efficacy	836	Jichi Medical University	87	Ukraine	3
		Kim, W.H.	17					Journal of Urology	39	Controlled clinical trial	809	Shandong University	86	Tanzania	3
		Ahn, H.	17					Hypertension Research	38	Comparative study	806	National Cancer Center Hospital	85	Qatar	3
		Park, J.C.	17					Journal of Thoracic and Cardiovascular Surgery	38	Polymerase chain reaction	766	Korea University	84	Jordan	3
		Koo, J.S.	17					Radiology	38	Gene frequency	761	University of Tsukuba	82	Serbia	3
		Kim, J.H.	17					Transplantation Proceedings	38	Cancer prognosis	757	Hiroshima University	82	Belarus	2
		Yu, C.S.	16					Chinese Journal of Clinical Nutrition	38	Nonhuman	751	Fudan University Shanghai Medical College	82	Bulgaria	2
		Zhou, L.	16					Clinica Chimica Acta	37	Chinese	746	Tongji University	82	Estonia	2
		Wang, Y.	16					Heart and Vessels	37	Incidence	739	Korea University, College of Medicine	81	Bangladesh	2
		Wada, H.	16					Oncology Letters	37	Risk assessment	735	Singapore General Hospital	80	Zimbabwe	2
		Lam, D.S.C.	16					International Journal of Gynecological Cancer	36	Body mass	721	Ajou University, School of Medicine	79	Lebanon	2
		Lau, C.P.	16					Hepatology Research	35	Asian Continental Ancestry Group	717	National Cheng Kung University	77	Croatia	2
		Seung, K.B.	16					Experimental and Therapeutic Medicine	35	Pathology	705	Okayama University Medical School	77	Venezuela	2
		Bae, D.S.	16					Journal of the Neurological Sciences	35	Polymorphism, Single Nucleotide	703	National Cancer Center, Gyeonggi	77	Malawi	2
		Noh, D.Y.	16					Metabolism Clinical and Experimental	34	Tumor Markers, Biological	697	Chiba University	74	Portugal	2
		Tanaka, M.	16					Journal of Cardiology	34	Japan	696	Buddhist Tzu-Chi General Hospital Taiwan	74	Iceland	2
		Maehara, Y.	16					Surgical Endoscopy and Other Interventional Techniques	34	Cancer patient	675	All India Institute of Medical Sciences	72	Mozambique	2
		Tsuchiya, N.	16					Neuroscience Letters	33	Tumor volume	673	China Medical University Hospital Taichung	72	Sri Lanka	2
		Sugihara, K.	16					Stroke	33	Multivariate Analysis	665	National Yang-Ming University, School of Medicine	71	Ghana	2
		Chang, F.Y.	16					Journal of Leukemia and Lymphoma	32	Prediction	659	Anhui Medical University	71	Myanmar	1
		Mintz, G.S.	16					Journal of the Formosan Medical Association	32	Genetic Predisposition to Disease	659	Tohoku University School of Medicine	71	Lithuania	1
		Hatakeyama, K.	15					International Journal of Oncology	32	Disease-Free Survival	633	Chung Shan Medical University	71	Nigeria	1
		Wang, H.M.	15					American Journal of Roentgenology	32	Age	631	Niigata University School of Medicine	71	Macedonia	1
		Lee, S.C.	15					Nephrology Dialysis Transplantation	32	Hypertension	628	China Medical University Taichung	70	Solomon Islands	1
		Wang, Y.	15					Tuberculosis and Respiratory Diseases	31	Protein blood level	615	Beijing Tongren Hospital	70	Sierra Leone	1
		Miyauchi, K.	15					BJU International	31	Prevalence	615	Nippon Medical School	68	Syrian Arab Republic	1
		Mittal, B.	15					Chinese Critical Care Medicine	31	Disease free survival	615	Veterans General Hospital-Taichung Taiwan	67	Ecuador	1
		Hong, S.K.	15					International Heart Journal	31	Multivariate analysis	615	Sungkyunkwan University	67	Kuwait	1
		Hosaka, T.	15					European Journal of Cardio Thoracic Surgery	30	Cancer surgery	609	University of Texas M. D. Anderson Cancer Center	67	Macao	1
		Umemura, S.	15					Diseases of the Colon and Rectum	30	Cancer recurrence	605	Mackay Memorial Hospital Taiwan	67	Tunisia	1
		Fan, J.	15					Journal of the Chinese Medical Association	30	Allele	592	Pusan National University	66	Dominican Republic	1
		Wong, G.W.K.	15					Chinese Journal of Emergency Medicine	30	Survival Analysis	592	National Hospital Organization, Japan	66	Laos	1
		Kim, D.Y.	15					Leukemia and Lymphoma	30	Liver cell carcinoma	589	Aichi Cancer Center Hospital and Research Institute	66	Cuba	1
		Lu, S.N.	15					International Journal of Colorectal Disease	29	Statistical significance	588	Yong Loo Lin School of Medicine	65	Kazakhstan	1
		Chae, I.H.	15					Breast Cancer Research and Treatment	29	Genetic polymorphism	578	Keio University	64	Papua New Guinea	1
		Akuta, N.	15					International Journal of Clinical Oncology	29	Diabetes mellitus	577	Harbin Medical University	63	Kenya	1
		Tanaka, F.	15					European Journal of Surgical Oncology	29	Scoring system	570	Nagoya University	62	Latvia	1
		Chon, C.Y.	15					Spine	28	Animals	568	Hanyang University	62	Yemen	1
		Hu, T.H.	15					Zhonghua Shiyan Yanke Zazhi Chinese Journal of Experimental Ophthalmology	28	Polymorphism, Genetic	553	Postgraduate Institute of Medical Education and Research	61	Yugoslavia	1
		Zhao, M.H.	15					European Journal of Radiology	28	Cancer invasion	545	Hallym University	61	Slovenia	1
		Nakayama, T.	15					Journal of Human Genetics	28	Gene expression	544	Kyungpook National University Hospital	61
		Lee, J.W.	15					Cancer Chemotherapy and Pharmacology	28	Proportional Hazards Models	541	Shanghai Jiao Tong University School of Medicine	61
		Suzuki, F.	15					Journal of Translational Medicine	27	Liver Neoplasms	537	Osaka City University	60
		Wei, Q.	15					Journal of Clinical Gastroenterology	27	Lung Neoplasms	536	Changhai Hospital	60
		Yun, S.C.	14					Korean Journal of Pathology	27	Treatment response	529	Qilu Hospital of Shandong University	59
		Kimura, K.	14					Journal of Medical Virology	27	Lymphatic Metastasis	527	Soochow University	58
		Zhou, J.	14					Radiation Oncology	27	Messenger RNA	525	Sanjay Gandhi Postgraduate Institute of Medical Sciences Lucknow	58
		Liu, W.	14					Journal of the American College of Cardiology	27	Sex difference	525	Second Military Medical University	58
		Yun, S.J.	14					Journal of Stroke and Cerebrovascular Diseases	27	Predictive Value of Tests	516	Kumamoto University	57
		Bae, J.H.	14					Oral Oncology	27	Computer assisted tomography	499	Okayama University	57
		Date, H.	14					Acta Academiae Medicinae Sinicae	27	Postoperative period	495	Fuwai Hospital	56
		Ogawa, O.	14					British Journal of Ophthalmology	25	Metabolism	492	Nanjing University, School of Medicine	55
		Heo, D.S.	14					Chinese Journal of Contemporary Neurology and Neurosurgery	25	Disease course	492	Nagasaki University	55
		Kim, J.J.	14					Annals of Hematology	25	Postoperative complication	490	Tzu Chi University	55
		Murohara, T.	14					Journal of Experimental and Clinical Cancer Research	25	Adenocarcinoma	484	Kyoto Prefectural University of Medicine	55
		Arisawa, T.	14					Liver International	24	Biological Markers	480	National Cheng Kung University Hospital	54
		Huang, Y.H.	14					Bone Marrow Transplantation	24	Kaplan-Meier Estimate	479	Xiangya Hospital of Central-south University	54
		Takeda, M.	14					Molecular Medicine Reports	24	Child, Preschool	476	Wenzhou Medical College	53
		Kim, Y.J.	14					Academic Journal of Second Military Medical University	24	Cancer radiotherapy	472	Jikei University School of Medicine	53
		Kim, J.H.	14					Journal of Rheumatology	24	Reverse transcription polymerase chain reaction	471	University of Occupational and Environmental Health	52
		Kim, T.Y.	14					Kaohsiung Journal of Medical Sciences	24	Genetics	471	Samsung Medical Center, Sungkyunkwan University	52
		Wu, J.C.	14					Rheumatology International	24	Breast cancer	469	National University Hospital, Singapore	52
		Ko, Y.G.	14					International Journal of Hematology	24	Survival	466	Yokohama City University	51
		Huo, T.I.	14					Ophthalmology in China	23	Neoplasm Recurrence, Local	465	Ewha Womans University	50
		Doki, Y.	14					Chinese Journal of Cancer	23	Cisplatin	464	Dokkyo Medical University	49
		Im, S.A.	14					Journal of Thoracic Oncology	23	Gene	464	National Health Research Institutes Taiwan	49
		Yen, T.C.	14					Chest	23	Survival time	464	Kyungpook National University	49
		Joh, J.W.	14					European Journal of Cancer	23	Cohort analysis	462	Queen Mary Hospital Hong Kong	49
		Chen, S.A.	14					Annals of Oncology	23	Metastasis	462	Fu Jen Catholic University	48
		Chae, S.C.	14					Journal of Clinical Endocrinology and Metabolism	23	Cancer chemotherapy	462	College of Medicine, Pochon CHA University	48
		Kodama, J.	14					Journal of Cataract and Refractive Surgery	23	Animal experiment	454	Kawasaki Medical College	48
		Sung, J.J.Y.	14					Journal of Atherosclerosis and Thrombosis	23	Smoking	453	Beijing Cancer Hospital	48
		Sezaki, H.	14					World Journal of Surgical Oncology	23	Carcinoma, Squamous Cell	452	Triservice General Hospital Taiwan	48
		Lam, C.W.K.	14					Graefe S Archive for Clinical and Experimental Ophthalmology	23	C reactive protein	447	Central South University China	48
		Shin, D.H.	14					Chinese Journal of Ophthalmology	23	Carcinoma, Hepatocellular	446	Soonchunhyang University	48
		Baba, H.	14					Japanese Journal of Ophthalmology	23	Intermethod comparison	443	Huashan Hospital	48
		Yeh, K.T.	14					Chinese Journal of Medical Genetics	22	Severity of Illness Index	442	The Catholic University of Korea, College of Medicine	47
		Hongo, A.	14					Coronary Artery Disease	22	Cancer risk	441	Jilin University	47
		Cheung, B.M.Y.	14					Journal of Breast Cancer	22	Case control study	441	Chongqing University of Medical Sciences	47
		Hamajima, N.	14					Journal of Gastrointestinal Surgery	22	Lung non small cell cancer	438	Kobe University School of Medicine	47
		Kim, B.G.	14					Gastrointestinal Endoscopy	22	Cohort Studies	435	Yokohama City University Hospital	47
		Lee, Y.H.	14					British Journal of Surgery	21	Logistic Models	435	Wuhan University	47
		Miyazaki, K.	14					Chinese Journal of Oncology	21	Drug effect	426	Hospital of Nanjing Medical University	47
		Sohn, S.K.	14					Oncology	21	Gene Frequency	425	Shinshu University Faculty of Medicine	46
		Lee, J.	13					Gastric Cancer	21	Genetic variability	417	Pusan National University, College of Medicine	46
		Park, I.A.	13					Laryngoscope	21	Chi-Square Distribution	416	Toranomon Hospital	46
		Miki, T.	13					Progress in Neuro Psychopharmacology and Biological Psychiatry	21	Recurrence	416	Keio University School of Medicine	46
		Kim, K.H.	13					Cerebrovascular Diseases	21	Disease Progression	416	Hyogo College of Medicine	46
		Nagai, K.	13					Korean Journal of Internal Medicine	21	Glucose	412	Veterans General Hospital-Kaohsiung Taiwan	45
		Lin, T.H.	13					Journal of Surgical Research	21	Fluorouracil	410	Changhua Christian Hospital Taiwan	45
		Lin, H.C.	13					Hepatology	21	Stomach Neoplasms	408	Kanazawa University School of Medicine	45
		Kwan, B.C.H.	13					American Journal of Neuroradiology	21	Infant	408	Hamamatsu University School of Medicine	44
		Morita, S.	13					Chinese Journal of Cerebrovascular Diseases	20	Taiwan	407	Hebei Medical University	44
		Kim, S.H.	13					Cornea	20	Neoplasm Invasiveness	402	Zhengzhou University	44
		Rha, S.W.	13					Journal of Korean Neurosurgical Society	20	Nuclear magnetic resonance imaging	400	Xinjiang Medical University	44
		Jeong, I.G.	13					Surgery	20	Polymorphism	400	Second Xiangya Hospital of Central-South University	44
		Tabara, Y.	13					Diabetes Care	20	School child	400	Guangxi Medical University	43
		Wu, J.	13					Journal of Neuro Oncology	20	Age Factors	396	Xi'an Jiaotong University	43
		Li, B.	13					Fudan University Journal of Medical Sciences	20	Stomach cancer	396	HanYang University, College of Medicine	43
		Bang, Y.J.	13					Histopathology	20	Enzyme linked immunosorbent assay	391	Kyoto University Faculty of Medicine	43
		Kim, H.H.	13					Journal of Obstetrics and Gynaecology Research	20	Animal model	388	Nihon University School of Medicine	42
		Tahara, T.	13					Catheterization and Cardiovascular Interventions	20	Risk Assessment	386	Shiga University of Medical Science	42
		Lin, J.K.	13					Clinical Cardiology	20	Gene Expression Regulation, Neoplastic	381	Nara Medical University	42
		Chung, C.H.	13					Chinese German Journal of Clinical Oncology	19	Glucose blood level	380	Zhejiang University School of Medicine	42
		Sun, X.F.	13					Annals of Surgery	19	Treatment duration	379	Asan Medical Center	42
