# Supplementary material for: A surge of p-values between 0.041 and 0.049 in recent decades (but negative results are increasing rapidly too)
Source: PeerJ. 2015 Jan 22;3:e733. doi: 10.7717/peerj.733 (PMC4312079; doi:10.7717/peerj.733)
Supplement: Supplemental Information [file peerj-03-733-s007.zip › Supplementary material/Searches_15_nov_2014/226.csv]

Scopus refine results values
Your query : (ABS({p = 0.051} OR {p = .051} OR {p = 0.052} OR {p = .052} OR {p = 0.053} OR {p = .053} OR {p = 0.054} OR {p = .054} OR {p = 0.055} OR {p = .055} OR {p = 0.056} OR {p = .056} OR {p = 0.057} OR {p = .057} OR {p = 0.058} OR {p = .058} OR {p = 0.059} OR {p = .059}) AND ( LIMIT-TO(AFFILCOUNTRY,"China" ) OR LIMIT-TO(AFFILCOUNTRY,"Japan" ) OR LIMIT-TO(AFFILCOUNTRY,"South Korea" ) OR LIMIT…
Number of results : 2646
YEAR		AUTHOR NAME		SUBJECT AREA		DOCUMENT TYPE		SOURCE TITLE		KEYWORD		AFFILIATION		COUNTRY		SOURCE TYPE		LANGUAGE
2014	319	Kimura, T.	9	Agricultural and Biological Sciences	151	Article	2531	Plos One	57	Article	2318	Seoul National University Hospital	55	China	811	Journals	2639	English	2354
2013	375	Lee, S.D.	9	Arts and Humanities	2	Review	50	National Medical Journal of China	31	Human	2241	Seoul National University	52	Japan	770	Conference Proceedings	5	Chinese	233
2012	290	Morimoto, T.	9	Biochemistry, Genetics and Molecular Biology	625	Conference Paper	37	World Journal of Gastroenterology	28	Female	1967	Shanghai Jiaotong University	52	South Korea	500	Books	1	Japanese	45
2011	245	Sheen, I.S.	8	Business, Management and Accounting	1	Article in Press	25	Chinese Journal of Cancer Prevention and Treatment	26	Male	1877	Peking University	51	Taiwan	282	Book Series	1	Korean	19
2010	192	Hong, M.K.	7	Chemical Engineering	6	Book Chapter	1	Cancer	25	Humans	1782	National Taiwan University Hospital	51	United States	253			German	2
2009	183	Chuang, L.M.	7	Chemistry	10	Note	1	Chinese Medical Journal	23	Adult	1748	Seoul National University College of Medicine	50	India	188			Turkish	1
2008	163	Jang, Y.	7	Computer Science	3	Undefined	1	Oncology Reports	20	Controlled study	1463	Veterans General Hospital-Taipei	47	Hong Kong	99
2007	123	Mitsudo, K.	7	Decision Sciences	1			Hepato Gastroenterology	18	Major clinical study	1306	Fudan University	46	Singapore	62
2006	124	Koike, K.	6	Dentistry	24			Asian Pacific Journal of Cancer Prevention	18	Middle Aged	1290	National Yang-Ming University Taiwan	44	United Kingdom	61
2005	116	Hamajima, N.	6	Earth and Planetary Sciences	2			International Journal of Radiation Oncology Biology Physics	16	Aged	1256	The University of Hong Kong	43	Canada	43
2004	93	Kim, S.J.	6	Economics, Econometrics and Finance	1			Journal of Korean Medical Science	14	Priority journal	1207	SungKyunKwan University, School of Medicine	42	Australia	37
2003	80	Kadota, K.	6	Energy	1			Lung Cancer	14	Clinical article	528	University of Ulsan, College of Medicine	40	Germany	36
2002	69	Bae, D.S.	6	Engineering	14			Annals of Surgical Oncology	14	Prognosis	400	Yonsei University College of Medicine	39	Italy	22
2001	50	Chang, F.Y.	6	Environmental Science	43			Japanese Journal of Clinical Oncology	13	Treatment Outcome	368	The Catholic University of Korea	38	Netherlands	22
2000	49	Nobuyoshi, M.	6	Health Professions	48			Journal of Gastroenterology and Hepatology Australia	13	Retrospective Studies	359	Kyoto University	37	Sweden	18
1999	29	Park, S.W.	6	Immunology and Microbiology	95			Circulation Journal	13	Aged, 80 and over	356	Prince of Wales Hospital Hong Kong	36	France	17
1998	36	Kim, H.S.	5	Materials Science	7			Anticancer Research	13	Adolescent	350	Sun Yat-Sen University	35	Belgium	12
1997	25	Ikeda, K.	5	Mathematics	2			Annals of Thoracic Surgery	13	Human tissue	330	Chang Gung Memorial Hospital	34	Switzerland	12
1996	30	Jeng, K.S.	5	Medicine	2322			International Journal of Cardiology	13	Follow up	315	Seoul National University Bundang Hospital	33	Finland	10
1995	14	Kim, J.H.	5	Multidisciplinary	3			Chinese Journal of Clinical Rehabilitation	13	Retrospective study	293	Chang Gung University	30	Denmark	9
1994	12	Chung, C.H.	5	Neuroscience	155			American Journal of Cardiology	12	Risk Factors	292	Capital Medical University China	30	Poland	8
1993	9	Chen, T.J.	5	Nursing	61			Asian Australasian Journal of Animal Sciences	12	Cancer survival	276	Ulsan University	30	New Zealand	8
1992	4	Kim, W.H.	5	Pharmacology, Toxicology and Pharmaceutics	93			Surgical Endoscopy and Other Interventional Techniques	12	Treatment outcome	275	Chinese University of Hong Kong	29	Spain	7
1991	2	Lin, H.C.	5	Physics and Astronomy	25			Gynecologic Oncology	11	Middle aged	245	National Taiwan University	27	Austria	5
1990	3	Lee, J.L.	5	Psychology	32			Zhonghua Shiyan Yanke Zazhi Chinese Journal of Experimental Ophthalmology	11	Genotype	243	Peking Union Medical College	26	Argentina	5
1989	5	Lee, J.W.	5	Social Sciences	8			Korean Journal of Urology	11	Protein expression	237	Kyushu University	25	Malaysia	5
1987	1	Chen, C.L.	5	Veterinary	27			Atherosclerosis	11	Immunohistochemistry	233	University of Tokyo Faculty of Medicine	23	Turkey	5
1986	1	Liu, P.	5	Undefined	31			International Journal of Cancer	11	Risk factor	229	Yonsei University	23	Kenya	4
1985	1	Hirano, K.	5					Clinical Cancer Research	11	Clinical trial	225	Tianjin Medical University	22	Thailand	4
1984	2	Isayama, H.	5					BMC Cancer	10	Randomized controlled trial	220	Chonnam National University, College of Medicine	22	South Africa	4
1977	1	Jung, S.H.	5					World Chinese Journal of Digestology	10	Cancer staging	218	Korea University	21	Greece	4
		Kim, B.G.	5					Chinese Journal of Clinical Oncology	10	Overall survival	207	Nagoya University School of Medicine	21	Philippines	3
		Kim, Y.H.	5					International Journal of Urology	10	Controlled clinical trial	200	Osaka University	21	Czech Republic	3
		Mizuno, S.	5					World Journal of Surgery	9	Child	191	University of Tokyo	20	Russian Federation	3
		Bai, Y.M.	5					Nephrology Dialysis Transplantation	9	Follow-Up Studies	190	National Taiwan University College of Medicine	20	Colombia	3
		Matsuo, K.	5					Bone Marrow Transplantation	9	Prospective Studies	187	Aichi Cancer Center Hospital and Research Institute	20	Brazil	3
		Mintz, G.S.	5					Chinese Journal of Ophthalmology	9	Unclassified drug	185	National Cancer Center, Gyeonggi	20	Israel	3
		Kim, H.S.	5					Tumor Biology	9	Young Adult	184	General Hospital of People's Liberation Army	20	Ireland	3
		Kogure, H.	5					Digestive Diseases and Sciences	9	Drug efficacy	174	Sichuan University	19	Egypt	3
		Nakagawa, Y.	5					Hypertension Research	9	Outcome assessment	172	Beijing Tongren Hospital	19	Portugal	2
		Nakamura, M.	5					Diabetes Care	8	Disease association	170	Zhejiang University	18	Hungary	2
		Furukawa, Y.	5					Journal of the American College of Cardiology	8	Prospective study	163	National Cancer Center Hospital	18	Mexico	2
		Ogawa, H.	5					Journal of Magnetic Resonance Imaging	8	Comparative study	162	Hallym University	18	Nepal	2
		Lai, C.L.	5					Journal of Gastroenterology	8	Neoplasm Staging	158	All India Institute of Medical Sciences	17	Iran	2
		Qi, W.X.	5					International Journal of Ophthalmology	8	Nonhuman	156	Osaka University Faculty of Medicine	17	Chile	2
		Sasahira, N.	5					International Urology and Nephrology	8	Disease severity	154	Inje University	17	United Arab Emirates	2
		Sasaki, T.	5					Investigative Ophthalmology and Visual Science	8	Time Factors	153	Tokyo Women's Medical University	17	Norway	2
		Kumada, H.	5					Journal of Surgical Oncology	8	Histopathology	151	Chang Gung University College of Medicine	17	Uruguay	2
		Shen, Z.	5					Breast Cancer Research and Treatment	8	Human cell	145	Gachon University	17	Viet Nam	2
		Shibata, T.	5					Neuroscience Letters	8	Survival rate	143	Korea University Medical Center	17	Kyrgyzstan	1
		Tada, M.	5					Chest	7	Case-Control Studies	143	China Medical University Shenyang	16	Qatar	1
		Tahara, T.	5					Oncology	7	China	141	Taipei Medical University	16	Romania	1
		Tajima, K.	5					British Journal of Cancer	7	Genetic association	140	Postgraduate Institute of Medical Education and Research	15	Latvia	1
		Wang, T.	5					Yonsei Medical Journal	7	Japan	140	Chiba University	15	Saudi Arabia	1
		Xu, L.	5					American Journal of Roentgenology	7	Mortality	139	Nagasaki University	15	Lebanon	1
		Yamamoto, N.	5					Ophthalmology in China	7	Incidence	137	Hokkaido University School of Medicine	15	Macao	1
		Yao, Y.	5					Ophthalmology	7	Prevalence	133	Shandong University	15	Malawi	1
		Lee, C.W.	4					Surgery Today	7	Correlation analysis	132	Kyung Hee University	14	Bangladesh	1
		Chien, R.N.	4					Cancer Letters	7	Statistical significance	127	Tokyo Medical and Dental University	14	Belarus	1
		Kang, S.B.	4					Chinese Journal of Cancer Research	7	Risk assessment	125	National Yang-Ming University, School of Medicine	14	Moldova	1
		Iwata, M.	4					Medical Oncology	7	Pathology	124	Triservice General Hospital Taiwan	14	Bosnia and Herzegovina	1
		Kohara, K.	4					Tumor	6	Chinese	122	Kaohsiung Medical University	14	Syrian Arab Republic	1
		Lee, J.W.	4					Journal of Thoracic and Cardiovascular Surgery	6	Body mass	121	National University of Singapore	14	Guatemala	1
		Jonas, J.B.	4					Chinese Journal of Neurology	6	Polymerase chain reaction	120	Nanjing Medical University	14	Tanzania	1
		Choo, M.S.	4					Journal of Urology	6	Animals	120	Kumamoto University	14	Slovenia	1
		Choo, S.J.	4					Transplantation Proceedings	6	Asian Continental Ancestry Group	118	National Cancer Center Research Institute	14	Indonesia	1
		Han, S.H.	4					International Journal of Clinical Oncology	6	Lymph node metastasis	114	Sanjay Gandhi Postgraduate Institute of Medical Sciences Lucknow	14	Uganda	1
		Kim, K.J.	4					Diabetes Research and Clinical Practice	6	Treatment response	114	Huazhong University of Science and Technology	14	North Korea	1
		Kim, J.W.	4					Journal of Viral Hepatitis	6	Survival Analysis	113	Chung Shan Medical University	14	Jamaica	1
		Lee, P.H.	4					International Journal of Obesity	6	Polymorphism, Genetic	110	Asan Medical Center	14	Pakistan	1
		Cheung, Y.F.	4					Histopathology	6	Clinical feature	109	Shiga University of Medical Science	13	Kazakhstan	1
		Huang, W.	4					Chinese Journal of Contemporary Neurology and Neurosurgery	6	Survival Rate	107	Tohoku University	13	Venezuela	1
		Liu, J.	4					Metabolism Clinical and Experimental	6	Hypertension	106	National Hospital Organization, Japan	13	Kuwait	1
		Hirata, I.	4					American Journal of Ophthalmology	6	Cancer patient	104	National Cheng Kung University	13	Yugoslavia	1
		Jeong, I.G.	4					Eye	6	Gene frequency	104	Tohoku University School of Medicine	13
		Ahn, C.	4					Clinical Infectious Diseases	6	Multivariate Analysis	103	Okayama University Medical School	13
		Hong, J.H.	4					Journal of Cataract and Refractive Surgery	6	Genetic Predisposition to Disease	103	Kyungpook National University Hospital	13
		He, A.N.	4					Journal of Hepatology	6	Cancer recurrence	102	Hyogo College of Medicine	13
		Igase, M.	4					World Journal of Surgical Oncology	6	Intermethod comparison	102	Inje University Paik Hospital	13
		Imamura, M.	4					Journal of Thoracic Oncology	6	Sex difference	101	Sun Yat-Sen University Cancer Center	13
		Lee, H.C.	4					Pancreas	6	Genetic polymorphism	100	Sungkyunkwan University	12
		Hiraoka, M.	4					International Journal of Cardiovascular Imaging	6	Age	100	Kanazawa Medical University	12
		Kang, S.J.	4					Journal of Medical Virology	6	Liver Neoplasms	99	Singapore General Hospital	12
		Ahn, H.	4					European Journal of Radiology	6	Liver cell carcinoma	99	Nippon Medical School	12
		Iwabuchi, M.	4					Molecular Biology Reports	5	Smoking	98	Jichi Medical University	12
		Jin, L.	4					Journal of the Neurological Sciences	5	Lung Neoplasms	98	Nagoya University	11
		Ko, Y.G.	4					Critical Care Medicine	5	Animal experiment	97	Southern Medical University	11
		Chu, C.M.	4					Journal of the Korean Surgical Society	5	Postoperative period	97	Hamamatsu University School of Medicine	11
		Kanayama, H.O.	4					Breast	5	Single nucleotide polymorphism	97	Veterans General Hospital-Taichung Taiwan	11
		Faraone, S.V.	4					Gastrointestinal Endoscopy	5	Polymorphism, Single Nucleotide	97	China Medical University Taichung	11
		Fujiwara, H.	4					Acta Academiae Medicinae Sinicae	5	Tumor volume	95	Pusan National University	11
		Lee, W.J.	4					Cancer Chemotherapy and Pharmacology	5	Tumor Markers, Biological	94	Juntendo University School of Medicine	11
		Choi, C.H.	4					Gynecologic and Obstetric Investigation	5	Drug effect	93	Osaka City University	11
		Kwon, S.U.	4					Theriogenology	5	Scoring system	92	University of Tsukuba	11
		Lee, S.H.	4					Journal of Shanghai Jiaotong University Medical Science	5	Diabetes mellitus	92	Chinese Academy of Sciences	11
		Kim, T.Y.	4					Japanese Journal of Lung Cancer	5	Cancer radiotherapy	91	Samsung Medical Center, Sungkyunkwan University	11
		Kagawa, S.	4					Chang Gung Medical Journal	5	Drug safety	91	Changhua Christian Hospital Taiwan	11
		Jang, S.J.	4					Chinese Critical Care Medicine	5	Survival	91	International Medical Center of Japan	11
		Choi, J.H.	4					Hepatology	5	Disease-Free Survival	91	Hanyang University	11
		Kim, Y.S.	4					International Journal of Gynecological Cancer	5	Prediction	90	Soonchunhyang University	11
		Kita, T.	4					Chinese Journal of Medical Imaging Technology	5	Cancer surgery	89	Yong Loo Lin School of Medicine	11
		Fan, J.	4					Journal of Nuclear Medicine	5	Cohort Studies	88	Mackay Memorial Hospital Taiwan	11
		Maruyama, N.	4					Human Pathology	5	Cohort analysis	87	Ajou University, School of Medicine	11
		Arisawa, T.	4					Acta Oto Laryngologica	5	Multivariate analysis	87	Korea University, College of Medicine	11
		Miki, T.	4					Internal Medicine	5	Computer assisted tomography	86	Hiroshima University	11
		Ha, J.	4					Circulation Cardiovascular Interventions	5	Predictive Value of Tests	84	Eulji University	11
		Kamiya, Y.	4					Journal of Atherosclerosis and Thrombosis	5	Carcinoma, Hepatocellular	84	Ewha Womans University	10
		Mittal, B.	4					Clinica Chimica Acta	5	Cancer prognosis	84	Kurume University School of Medicine	10
		Kang, D.W.	4					International Journal of Hematology	5	Breast cancer	82	Tan Tock Seng Hospital	10
		Mohan, V.	4					Angiology	5	Cancer chemotherapy	82	University of Occupational and Environmental Health	10
		Chae, I.H.	4					Animal Feed Science and Technology	5	Disease free survival	82	Kurashiki Central Hospital	10
		Morishima, Y.	4					Retina	5	Messenger RNA	82	Chung-Ang University	10
		Nagasaka, M.	4					Annals of Surgery	5	Neoplasm Recurrence, Local	82	Hokkaido University	10
		Kang, E.S.	4					Peritoneal Dialysis International	5	Allele	82	Nanjing Agricultural University	10
		Nakai, Y.	4					European Journal of Neurology	5	Genetics	81	Yokohama City University Hospital	10
		Nakajima, T.	4					Journal of the Chinese Medical Association	5	Adenocarcinoma	80	Kagoshima University	10
		Kim, T.J.	4					British Journal of Surgery	4	School child	79	Wuhan University	10
		Kamano, T.	4					AIDS Research and Human Retroviruses	4	Treatment duration	79	Jikei University School of Medicine	10
		Noguchi, S.	4					American Journal of Medical Genetics Neuropsychiatric Genetics	4	Postoperative complication	78	Kanazawa University School of Medicine	10
		Nohara, R.	4					American Journal of Medical Genetics Part B Neuropsychiatric Genetics	4	Protein blood level	78	Fudan University Shanghai Medical College	10
		Choi, D.	4					Academic Journal of Second Military Medical University	4	India	77	Kaohsiung Medical University Chung-Ho Memorial Hospital	10
		Ogawa, O.	4					Journal of Digestive Diseases	4	Disease course	76	Xuanwu Hospital Capital Medical University	10
		Oh, Y.T.	4					European Journal of Nuclear Medicine and Molecular Imaging	4	Metabolism	76	Kinki University	9
		Okubo, M.	4					Korean Circulation Journal	4	Child, Preschool	76	Konkuk University	9
		Park, D.W.	4					American Journal of Neuroradiology	4	Lung non small cell cancer	76	Kokura Kinen Hospital	9
		Park, S.J.	4					Journal of Clinical Psychiatry	4	Severity of Illness Index	75	Dankook University	9
		Hamada, T.	4					Indian Pediatrics	4	Cisplatin	75	Fu Jen Catholic University	9
		Kim, Y.T.	4					European Spine Journal	4	Proportional Hazards Models	75	Gunma University Faculty of Medicine	9
		Qiu, S.J.	4					Supportive Care in Cancer	4	Age Factors	74	Chonnam National University	9
		Rha, S.W.	4					International Urogynecology Journal and Pelvic Floor Dysfunction	4	Recurrence	74	Osaka Medical Center for Cancer and Cardiovascular Diseases	9
		Ryoo, B.Y.	4					Journal of Clinical Endocrinology and Metabolism	4	Taiwan	74	Toranomon Hospital	9
		Ryu, J.K.	4					Clinical Therapeutics	4	Questionnaire	73	Tata Memorial Hospital	9
		Saijo, N.	4					Clinical Transplantation	4	Lymphatic Metastasis	72	Keio University School of Medicine	9
		Hur, S.H.	4					Journal of Cardiology	4	Carcinoma, Squamous Cell	72	Kobe University School of Medicine	9
		Li, Y.	4					Clinical and Experimental Nephrology	4	Gene expression	71	Niigata University School of Medicine	9
		Saw, S.M.	4					Acta Pharmacologica Sinica	4	Cancer risk	70	Far Eastern Memorial Hospital Taiwan	9
		Seong, I.W.	4					Journal of Cancer Research and Clinical Oncology	4	Advanced cancer	70	Renji Hospital	9
		Chow, K.M.	4					Stroke	4	Surgical technique	70	Shinshu University Faculty of Medicine	8
		Fujita, H.	4					British Journal of Anaesthesia	4	Cyclophosphamide	69	Pusan National University, College of Medicine	8
		Dinshaw, K.A.	4					Maturitas	4	Antineoplastic Combined Chemotherapy Protocols	69	National Defense Medical Center Taiwan	8
		Shin, E.K.	4					Urology	4	Cancer invasion	69	Johns Hopkins Bloomberg School of Public Health	8
		Shiomi, H.	4					Journal of the Formosan Medical Association	4	Metastasis	69	Changzheng Hospital	8
		Song, J.K.	4					Obesity	4	Methodology	69	Kitano Hospital	8
		Song, Y.S.	4					BMC Nephrology	4	Non insulin dependent diabetes mellitus	69	University of Texas M. D. Anderson Cancer Center	8
		Staessen, J.A.	4					Tuberculosis and Respiratory Diseases	4	Animal model	69	Dong-A University, College of Medicine	8
		Suh, C.	4					International Eye Science	4	Animal tissue	68	Chonbuk National University, School of Medicine	8
		Sung, J.J.Y.	4					Leukemia Research	4	Diarrhea	68	Universitat Heidelberg	8
		Suwa, S.	4					European Journal of Obstetrics Gynecology and Reproductive Biology	4	Gene	68	Karolinska University Hospital	8
		Szeto, C.C.	4					American Journal of Gastroenterology	4	Fluorouracil	68	Hirosaki University School of Medicine	8
		Tabara, Y.	4					Current Medical Research and Opinion	4	Breast Neoplasms	67	Chongqing University of Medical Sciences	8
		Hasegawa, Y.	4					Bone	4	Infant	67	University of California, San Francisco	8
		Liaw, Y.F.	4					Breast Cancer	4	Sensitivity and specificity	67	Nagoya City University	8
		Tai, T.Y.	4					Journal of Translational Medicine	4	Reverse transcription polymerase chain reaction	66	Massachusetts General Hospital	8
		Lee, S.H.	4					European Journal of Cardio Thoracic Surgery	4	Logistic Models	66	Kyoto University Faculty of Medicine	8
		Takizawa, A.	4					Carcinogenesis	4	Cancer grading	65	National University Hospital, Singapore	8
		Tamakoshi, A.	4					Gut and Liver	4	Survival time	65	China Medical University Hospital Taichung	8
		Tanaka, H.	4					BMJ Open	4	Risk Assessment	65	Juntendo University	8
		Tazaki, J.	4					Heart	4	Side effect	65	Huashan Hospital	8
		Tsubota, K.	4					Journal of Pediatric Surgery	4	Triacylglycerol	65	Tongji University	8
		Wada, H.	4					Cerebrovascular Diseases	4	Nuclear magnetic resonance imaging	65	Shanghai Jiao Tong University School of Medicine	8
