# Supplementary material for: A surge of p-values between 0.041 and 0.049 in recent decades (but negative results are increasing rapidly too)
Source: PeerJ. 2015 Jan 22;3:e733. doi: 10.7717/peerj.733 (PMC4312079; doi:10.7717/peerj.733)
Supplement: Supplemental Information [file peerj-03-733-s007.zip › Supplementary material/Searches_15_nov_2014/241.csv]

Scopus refine results values
Your query : (ABS(({significant difference} OR {significant differences} OR {significantly different} OR {differed significantly}) AND NOT ({no significant difference} OR {no significant differences} OR {no statistically significant difference} OR {no statistically significant differences} OR {not significantly different} OR {did not differ significantly})) AND ( LIMIT-TO(AFFILCOUNTRY,"China" ) O…
Number of results : 71803
YEAR		AUTHOR NAME		SUBJECT AREA		DOCUMENT TYPE		SOURCE TITLE		KEYWORD		AFFILIATION		COUNTRY		SOURCE TYPE		LANGUAGE
2015	42	Li, W.	85	Agricultural and Biological Sciences	10026	Article	65678	Chinese Journal of Clinical Rehabilitation	1576	Article	42906	Chinese Academy of Sciences	1036	China	31558	Journals	68273	English	56450
2014	6365	Tsai, F.J.	80	Arts and Humanities	239	Conference Paper	4158	Plos One	650	Human	32284	University of Tokyo	930	Japan	19165	Conference Proceedings	2388	Chinese	13323
2013	7761	Wang, Y.	73	Biochemistry, Genetics and Molecular Biology	13914	Review	971	Journal of Clinical Rehabilitative Tissue Engineering Research	582	Controlled study	25675	Peking University	913	India	8299	Book Series	972	Japanese	2004
2012	6950	Wang, W.	73	Business, Management and Accounting	777	Article in Press	427	World Chinese Journal of Digestology	546	Male	25387	Shanghai Jiaotong University	911	South Korea	7050	Books	107	Korean	488
2011	6263	Liu, W.	61	Chemical Engineering	1901	Book Chapter	100	National Medical Journal of China	464	Female	24537	Kyoto University	809	United States	5448	Trade Publications	63	German	20
2010	5542	Chen, W.	58	Chemistry	3426	Note	27	Shengtai Xuebao Acta Ecologica Sinica	456	Humans	21303	Seoul National University	788	Taiwan	4643			Turkish	17
2009	5064	Zhang, W.	56	Computer Science	1932	Short Survey	24	Chinese Journal of Clinical Oncology	408	Adult	20804	Zhejiang University	767	Hong Kong	1802			Spanish	16
2008	4513	Sugimachi, K.	55	Decision Sciences	294	Letter	13	International Journal of Ophthalmology	390	Priority journal	15444	Sun Yat-Sen University	766	Singapore	1135			Portuguese	8
2007	4055	Wang, F.	47	Dentistry	1541	Editorial	6	World Journal of Gastroenterology	379	Major clinical study	14777	Kyushu University	704	United Kingdom	1114			French	7
2006	3620	Li, Y.	47	Earth and Planetary Sciences	2434	Erratum	2	Chinese Medical Journal	378	Aged	12825	Sichuan University	673	Germany	807			Polish	4
2005	3202	Wang, Y.	46	Economics, Econometrics and Finance	240	Book	1	Chinese Journal of Cancer Prevention and Treatment	335	Middle Aged	11985	Fudan University	638	Australia	800			Croatian	3
2004	2729	Li, P.	44	Energy	670	Undefined	396	Chinese Ophthalmic Research	315	Nonhuman	9656	Huazhong University of Science and Technology	602	Canada	690			Italian	3
2003	1981	Li, N.	43	Engineering	6093			Chinese Journal of Applied Ecology	283	Clinical article	7321	The University of Hong Kong	595	France	453			Russian	2
2002	1710	Wang, T.	43	Environmental Science	4761			Chinese Journal of Medical Imaging Technology	279	Animals	5775	Osaka University	536	Italy	316			Arabic	1
2001	1450	Wu, W.	43	Health Professions	1706			Advanced Materials Research	266	Animal experiment	5585	Hokkaido University	519	Netherlands	289			Bosnian	1
2000	1288	Li, L.	43	Immunology and Microbiology	2766			Zhongguo Zhongyao Zazhi	243	China	5138	China Medical University Shenyang	514	Switzerland	237			Bulgarian	1
1999	1213	Wang, Y.	42	Materials Science	3211			Journal of Physical Therapy Science	224	Adolescent	4850	National Taiwan University	509	Sweden	225			Malay	1
1998	1129	Liu, B.	42	Mathematics	818			Zhonghua Shiyan Yanke Zazhi Chinese Journal of Experimental Ophthalmology	219	Unclassified drug	4477	Graduate University of Chinese Academy of Sciences	483	Thailand	173			Persian	1
1997	1055	Yang, L.	42	Medicine	36927			Journal of Jilin University Medicine Edition	209	Human tissue	4056	National University of Singapore	461	Spain	167			Slovene	1
1996	951	Zhang, W.	42	Multidisciplinary	344			Journal of Xi an Jiaotong University Medical Sciences	188	Protein expression	3777	Capital Medical University China	451	Belgium	147			Ukrainian	1
1995	659	Li, F.	40	Neuroscience	2703			Hepato Gastroenterology	184	Animal model	3721	Jilin University	442	Finland	140
1994	575	Li, H.	40	Nursing	1147			Chinese Journal of Radiology	184	Rat	3668	Nagoya University	428	Malaysia	129
1993	417	Maehara, Y.	40	Pharmacology, Toxicology and Pharmaceutics	3907			Medical Journal of Wuhan University	178	Aged, 80 and over	3570	Tohoku University	427	Denmark	118
1992	335	Liu, H.	39	Physics and Astronomy	3695			International Eye Science	166	Animal tissue	3501	Yonsei University	410	Brazil	117
1991	281	Tsai, C.H.	39	Psychology	812			Indian Journal of Animal Sciences	163	Prognosis	3382	Wuhan University	387	Russian Federation	111
1990	311	He, L.	39	Social Sciences	1655			Forest Research	162	Comparative study	3309	Tsinghua University	383	Austria	101
1989	253	Nakayama, T.	39	Veterinary	932			Chinese Pharmaceutical Journal	160	Immunohistochemistry	3160	National Yang-Ming University Taiwan	374	New Zealand	101
1988	218	Wang, Q.	38	Undefined	487			Chinese Journal of Medical Genetics	153	Genotype	3088	General Hospital of People's Liberation Army	371	Israel	99
1987	163	Li, M.	37					Asian Australasian Journal of Animal Sciences	151	Child	3063	Chinese University of Hong Kong	368	Poland	98
1986	131	Wang, W.	37					Cancer	147	Human cell	2889	Tianjin Medical University	366	Mexico	87
1985	184	Li, P.	37					Huanjing Kexue Environmental Science	145	Middle aged	2782	Nanjing Medical University	365	Philippines	85
1984	133	Soma, M.	36					Chinese Journal of Emergency Medicine	145	Statistical significance	2778	Korea University	357	Norway	79
1983	127	Bau, D.T.	36					Proceedings of SPIE the International Society for Optical Engineering	144	Retrospective Studies	2777	China Agricultural University	353	Indonesia	79
1982	145	Fujisawa, M.	35					Chinese Journal of Rehabilitation Medicine	142	Clinical trial	2571	Hong Kong Polytechnic University	344	Pakistan	78
1981	137	Yang, Y.	33					Journal of Central South University Medical Sciences	141	Young Adult	2569	University of Tsukuba	341	Saudi Arabia	77
1980	145	Mori, M.	33					Journal of Shanghai Jiaotong University Medical Science	140	Animal	2519	National Taiwan University Hospital	333	Iran	71
1979	103	Zhang, J.	32					Chinese Journal of Neurology	138	Retrospective study	2449	National Cheng Kung University	332	Turkey	68
1978	109	Wang, Y.	32					Asian Pacific Journal of Cancer Prevention	138	Treatment outcome	2434	Tongji University	327	Egypt	67
1977	104	Lin, C.C.	32					Applied Mechanics and Materials	135	Follow up	2427	Xi'an Jiaotong University	323	Hungary	67
1976	82	Liu, F.	32					Chinese Journal of Ecology	133	Treatment Outcome	2380	Veterans General Hospital-Taipei	318	South Africa	60
1975	73	Miyake, H.	32					Anticancer Research	131	Rats	2284	Harbin Medical University	318	Ireland	59
1974	62	Wei, W.	32					Nongye Gongcheng Xuebao Transactions of the Chinese Society of Agricultural Engineering	130	Histopathology	2229	The Catholic University of Korea	314	Bangladesh	59
1973	56	Chen, L.	31					Chinese Journal of Cerebrovascular Diseases	130	Disease severity	2181	Kyung Hee University	313	Czech Republic	58
1972	17	Inoue, A.	31					Indian Journal of Agricultural Sciences	128	Polymerase chain reaction	2139	Shandong University	309	Viet Nam	47
1971	22	Zhang, M.	30					Chinese Journal of Andrology	121	Methodology	2123	Tokyo Medical and Dental University	307	Portugal	47
1970	13	Wang, W.	30					Neuroscience Letters	121	Randomized controlled trial	2119	Chang Gung Memorial Hospital	307	Argentina	43
1969	8	Chen, H.	30					Spine	121	Controlled clinical trial	2113	SungKyunKwan University, School of Medicine	306	Greece	43
1968	12	Wang, B.	30					Lecture Notes in Computer Science Including Subseries Lecture Notes in Artificial Intelligence and Lecture Notes in Bioinformatics	120	Animal cell	2062	Yonsei University College of Medicine	296	Nepal	33
1967	5	Li, Q.	29					Chinese Journal of Ophthalmology	119	Japan	2044	Hiroshima University	290	Nigeria	31
1966	6	Hibi, K.	29					Chinese Journal of Evidence Based Medicine	119	Metabolism	2032	Southern Medical University	285	Ukraine	29
1965	9	Singh, N.	29					Chinese Journal of Contemporary Pediatrics	116	Case-Control Studies	2027	Seoul National University College of Medicine	284	Slovakia	28
1964	1	Li, H.	29					Journal of Gastroenterology and Hepatology Australia	115	Time Factors	2007	Chongqing University of Medical Sciences	284	Chile	27
1963	6	Chen, G.	29					Academic Journal of Second Military Medical University	114	Mouse	1992	Chang Gung University	283	Romania	27
1962	5	Zhang, W.	28					Chinese Journal of Endemiology	113	Drug effect	1942	Peking Union Medical College	281	Kenya	25
1961	3	Li, T.	28					Journal of Sichuan University Medical Science Edition	110	Gene frequency	1938	Nanjing University	280	Sri Lanka	23
1959	2	Wang, L.	28					Acta Horticulturae	109	Risk factor	1928	Tohoku University School of Medicine	270	Mongolia	20
1958	1	Wang, W.	27					Oncology Reports	107	Drug efficacy	1876	Chinese Academy of Forestry	269	Croatia	19
1956	2	Feng, G.	27					Japanese Journal of Anesthesiology	103	Gene expression	1835	Chiba University	267	Colombia	18
1954	1	Li, M.	27					Molecular Biology Reports	103	Risk Factors	1834	Taipei Medical University	261	Tanzania	18
1953	1	Lee, Y.K.	27					Biochemical and Biophysical Research Communications	102	Correlation analysis	1823	Lanzhou University	258	Macao	18
1952	1	Sato, N.	26					Chinese Journal of Lung Cancer	101	Normal human	1797	Soochow University	256	Ethiopia	18
1951	1	Sugimura, K.	26					Chinese Pharmacological Bulletin	101	Cancer staging	1752	Kaohsiung Medical University	256	Oman	16
1949	1	Wang, Y.	26					Journal of Huazhong University of Science and Technology Medical Science	100	Scoring system	1730	Osaka University Faculty of Medicine	255	Bulgaria	15
		Zhang, W.	26					Tumor	99	Genetics	1669	Hanyang University	255	Slovenia	15
		Jiang, T.	26					Journal of Acupuncture and Tuina Science	98	Chinese	1646	Chinese Academy of Agricultural Sciences	254	Serbia	15
		Tsai, C.W.	25					Radiology	96	Cancer survival	1601	Zhengzhou University	253	Sudan	14
		Demura, S.	25					Journal of Applied Physics	96	Physiology	1578	China Medical University Hospital Taichung	251	United Arab Emirates	12
		Chen, Y.	24					Experimental and Therapeutic Medicine	96	Pathology	1564	Nanjing Agricultural University	244	Iceland	12
		Li, L.	24					European Journal of Radiology	94	Disease association	1548	Northwest A&F University	243	Peru	11
		Liu, J.	24					Physical Review B Condensed Matter and Materials Physics	93	Single nucleotide polymorphism	1473	Seoul National University Hospital	241	Qatar	11
		Zhang, G.	24					Investigative Ophthalmology and Visual Science	93	Messenger RNA	1461	Central South University China	239	Syrian Arab Republic	9
		Yamashita, Y.	23					Rigakuryoho Kagaku	92	Mice	1458	Tokyo Women's Medical University	235	Armenia	9
		Zhang, N.	23					Journal of Agricultural and Food Chemistry	92	Nucleotide sequence	1458	Hebei Medical University	229	Jordan	9
		Kudo, M.	23					World Journal of Surgery	91	Chemistry	1454	China Medical University Taichung	227	Ghana	9
		Chen, W.C.	23					Chinese Critical Care Medicine	89	Age	1422	The Fourth Military Medical University	224	Libyan Arab Jamahiriya	9
		Wang, Q.	23					Chinese Science Bulletin	89	Genetic association	1420	All India Institute of Medical Sciences	221	Lithuania	9
		Yasui-Furukori, N.	23					Chinese Journal of Integrative Medicine	89	Sex difference	1409	Southeast University	218	North Korea	8
		Bhattacharya, D.P.	23					Circulation Journal	88	Follow-Up Studies	1403	Nihon University	217	Belarus	8
		Li, L.	23					Fudan University Journal of Medical Sciences	87	India	1391	Xiangya Hospital of Central-south University	215	Kazakhstan	8
		Li, T.	23					Guang Pu Xue Yu Guang Pu Fen Xi Spectroscopy and Spectral Analysis	86	Questionnaire	1379	Keio University	214	Kuwait	8
		Honda, H.	22					Chinese Journal of Biologicals	86	Prospective Studies	1375	Beijing Normal University	212	Malawi	8
		Yang, L.	22					Food Chemistry	85	In vitro study	1373	Huazhong Agricultural University	206	Iraq	7
		Li, B.	22					Chinese German Journal of Clinical Oncology	84	Intermethod comparison	1370	Beijing Tongren Hospital	204	Brunei Darussalam	7
		Zhang, R.	22					Journal of Traditional Chinese Medicine	84	Nuclear magnetic resonance imaging	1355	Ministry of Education China	202	Morocco	7
		Sun, J.	22					Clinica Chimica Acta	83	Sensitivity and specificity	1352	Tokyo Institute of Technology	201	Yugoslavia	7
		Wan, L.	22					American Journal of Roentgenology	83	Statistical analysis	1338	Nanyang Technological University	199	Cuba	7
		Zhao, J.	22					Journal of Dalian Medical University	83	Child, Preschool	1331	Prince of Wales Hospital Hong Kong	197	Cambodia	6
		Chung, J.H.	22					International Journal of Urology	82	Reverse transcription polymerase chain reaction	1313	Wenzhou Medical College	195	Latvia	6
		Chen, H.	22					Chinese Journal of Radiology China	82	Asian Continental Ancestry Group	1298	Pusan National University	195	Sierra Leone	6
		Wang, B.	22					Aquaculture	80	Genetic polymorphism	1296	Nagasaki University	195	Macedonia	6
		Li, L.	22					Annals of Surgical Oncology	79	Outcome assessment	1285	University of Ulsan, College of Medicine	193	Puerto Rico	6
		Yang, J.	22					Korean Journal of Urology	78	Computer assisted tomography	1283	Xi'an Jiaotong University, School of Medicine	193	Benin	5
		Liu, Y.	22					Journal of Biological Chemistry	78	Prevalence	1280	University of Tokyo Faculty of Medicine	192	Laos	5
		Chen, T.	22					Journal of Surgical Oncology	77	Survival rate	1257	Xinjiang Medical University	190	Costa Rica	5
		Xu, J.	22					Chinese Traditional and Herbal Drugs	77	Human experiment	1256	Kobe University	189	Cyprus	5
		Tsuneyoshi, M.	22					Fisheries Science	75	Apoptosis	1256	Nagoya University School of Medicine	189	Uganda	5
		Zhou, J.	22					Journal of Physical Chemistry B	75	Lymph node metastasis	1247	Third Military Medical University	188	Uruguay	5
		Xu, K.	22					Chinese Journal of Microbiology and Immunology	75	Clinical feature	1222	Anhui Medical University	187	Paraguay	4
		Chen, X.	22					Acta Oto Laryngologica	75	Animalia	1219	Dalian Medical University	186	Estonia	4
		Tagami, J.	22					Journal of Food Science and Technology	74	Sensitivity and Specificity	1210	Okayama University	186	Mauritius	4
		Miki, T.	22					Indian Veterinary Journal	74	Cell proliferation	1207	Chinese Academy of Medical Sciences	186	Cameroon	4
		Wang, F.	22					Japanese Journal of Clinical Oncology	74	Polymorphism, Genetic	1199	City University of Hong Kong	185	Tunisia	4
		Zhou, H.H.	22					Journal of Chemical Physics	74	Prospective study	1195	Niigata University School of Medicine	182	Uzbekistan	4
		Guo, W.	21					Journal of Clinical and Diagnostic Research	73	Genetic Predisposition to Disease	1194	Kyoto Prefectural University of Medicine	179	Venezuela	4
		Gupta, R.K.	21					Psychiatry and Clinical Neurosciences	73	Enzyme activity	1184	Kyungpook National University	178	Niger	4
		Zhang, L.	21					Transplantation Proceedings	73	Polymorphism, Single Nucleotide	1181	Kagoshima University	177	Botswana	3
		Zhou, Z.C.	21					Journal of Veterinary Medical Science	72	Histology	1180	Xijing Hospital	177	Myanmar	3
		Li, Q.	21					Journal of Korean Medical Science	72	Gene Frequency	1161	Chungnam National University	175	Panama	3
		Inoko, H.	21					Plant and Soil	71	Quantitative analysis	1157	Changhai Hospital	174	Luxembourg	3
		Li, N.	21					Brain Research	70	Enzyme linked immunosorbent assay	1147	Kobe University School of Medicine	173	Papua New Guinea	3
		Kuwano, H.	21					Yonsei Medical Journal	70	Diagnostic value	1140	Second Xiangya Hospital of Central-South University	172	Mali	3
		Lee, M.S.	21					Yaoxue Xuebao	70	Reproducibility of Results	1140	National Institute of Advanced Industrial Science and Technology	169	Ecuador	3
		Yoshikawa, H.	20					Evidence Based Complementary and Alternative Medicine	70	Body mass	1132	Beijing Forestry University	167	Fiji	3
		Wang, J.	20					Indian Journal of Medical Research	69	School child	1122	Jinan University	164	Congo	3
		Chen, H.	20					Annals of Nuclear Medicine	69	Allele	1121	Japan Science and Technology Agency	163	Georgia	2
		Kim, Y.H.	20					Journal of Korean Academy of Nursing	68	Genetic variability	1103	Xiamen University	163	Gambia	2
		Zhang, J.	20					Acta Theriologica Sinica	68	Incidence	1097	National Taiwan University College of Medicine	161	Gabon	2
		Wang, G.	20					Journal of Magnetic Resonance Imaging	67	Infant	1096	Hubei General Hospital	161	Bahrain	2
		Chen, J.	20					Chinese Journal of Oncology	67	Analysis of Variance	1090	Sungkyunkwan University	160	Bhutan	2
		Yang, M.	20					Chinese Journal of Applied and Environmental Biology	67	Mortality	1090	Okayama University Medical School	159	Bolivia	2
		Mittal, B.	20					Journal of Urology	67	Image analysis	1076	Fujian Medical University	158	Burkina Faso	2
		Chen, X.	20					Clinical Cancer Research	66	Neoplasm Staging	1075	Research Center for Eco-Environmental Sciences Chinese Academy of Sciences	158	Zimbabwe	2
		Wang, Y.	20					International Journal of Cancer	66	Risk assessment	1071	Postgraduate Institute of Medical Education and Research	157	Madagascar	2
		Liu, L.	20					Beijing Linye Daxue Xuebao Journal of Beijing Forestry University	65	Hypertension	1052	Gunma University Faculty of Medicine	156	Mauritania	2
		Young, Y.H.	20					Biological and Pharmaceutical Bulletin	65	Asia	1049	Chung Shan Medical University	155	Namibia	2
		Wang, X.	19					Genetics and Molecular Research	65	Postoperative period	1047	Huashan Hospital	153	Netherlands Antilles	2
		Kim, N.K.	19					Biochemistry	64	Glucose	1024	University of Tokushima	152	Jamaica	2
		Chen, H.Y.	19					Angle Orthodontist	64	Liver	1017	Shanghai University of Traditional Chinese Medicine	150	Lebanon	2
		Zhang, F.	19					Chinese Journal of Cancer Research	64	Taiwan	1001	Qingdao University	149	Guinea	1
		Miki, T.	19					Journal of Biochemistry	63	Diagnostic accuracy	998	Xuanwu Hospital Capital Medical University	149	Guatemala	1
		Li, K.	19					Surgery Today	63	Blood	995	Harbin Institute of Technology	148	Moldova	1
		Liu, Y.	19					Journal of the Korean Society of Food Science and Nutrition	63	Gene	987	Jichi Medical University	148	Solomon Islands	1
		Zhang, L.	19					Journal of Orthopaedic Science	62	Prediction	974	Nippon Medical School	147	Faroe Islands	1
		Aoi, N.	19					Urology	62	Protein blood level	962	Kanazawa University	147	Burundi	1
		Liu, C.	19					Chemosphere	61	Eurasia	956	Qilu Hospital of Shandong University	147	El Salvador	1
		Tanaka, H.	19					International Journal of Radiation Oncology Biology Physics	60	Preschool child	955	Second Military Medical University	146	Algeria	1
		Xu, B.	19					Huanjing Kexue Xuebao Acta Scientiae Circumstantiae	60	Case control study	954	Ewha Womans University	145	Malta	1
		Jiang, H.	19					Lung Cancer	58	Disease course	946	Kumamoto University	145	Swaziland	1
		Wang, L.	19					Fertility and Sterility	58	Molecular Sequence Data	931	Guangxi Medical University	142	Democratic Republic Congo	1
		Ma, L.	19					Journal of Interventional Radiology	58	Western blotting	931	Indian Institute of Science	142	Maldives	1
		Zhang, T.	19					Internal Medicine	57	Survival Rate	919	Kanazawa University School of Medicine	142	Antigua and Barbuda	1
		Wang, H.	19					Journal of Oral and Maxillofacial Surgery	56	Questionnaires	905	Chang Gung University College of Medicine	142	Czechoslovakia	1
		Wang, B.	19					Acta Ecologica Sinica	56	Age Factors	892	Renji Hospital	142	Palestine	1
		Xu, J.	18					Journal of Periodontology	55	Polymerase Chain Reaction	884	Nihon University School of Medicine	140	Palau	1
		Li, Z.	18					Journal of Applied Polymer Science	55	Rats, Sprague-Dawley	876	Bhabha Atomic Research Centre	140	Guam	1
		Choi, S.H.	18					Euphytica	55	Middle Age	872	National Chung Hsing University	139	Cote d'Ivoire	1
		Hirata, K.	18					Journal of Surgical Research	55	Pregnancy	866	South China Agricultural University	139	Greenland	1
		Sun, W.	18					Journal of Gastroenterology	55	Tumor volume	863	Kangwon National University	138	Rwanda	1
		Chiu, C.F.	18					Journal of Oral Rehabilitation	54	Pathophysiology	858	Shenyang Institute of Applied Ecology Chinese Academy of Sciences	138	Samoa	1
		Chen, F.	18					Tohoku Journal of Experimental Medicine	54	DNA	857	Niigata University	137	New Caledonia	1
		Li, F.	18					Journal of Plant Resources and Environment	52	Magnetic Resonance Imaging	855	Ulsan University	137	Central African Republic	1
		Yoshie, H.	18					BMC Cancer	52	Time	837	University of Occupational and Environmental Health	136	Senegal	1
		Wang, J.	18					Journal of the Formosan Medical Association	51	Polymorphism	835	Seoul National University Bundang Hospital	135	Honduras	1
		Gao, F.	18					Japanese Journal of Gastroenterological Surgery	51	Cancer patient	834	Konkuk University	133	Seychelles	1
		Wu, J.G.	18					Indian Journal of Dental Research	51	Tomography, X-Ray Computed	820	Indian Agricultural Research Institute	133	Cayman Islands	1
		Kim, H.S.	18					American Journal of Ophthalmology	51	Flow cytometry	818	Kitasato University	132	Yemen	1
		Liu, W.	18					Journal of the Neurological Sciences	51	Restriction fragment length polymorphism	816	Hong Kong University of Science and Technology	132	Montenegro	1
		Sanada, Y.	18					Gynecologic Oncology	49	RNA, Messenger	809	University of Science and Technology of China	132	Zambia	1
		Liu, R.	18					Science of the Total Environment	48	Liver cell carcinoma	805	Tianjin University	132	Dominican Republic	1
		Undefined	1					Undefined	3	Support, Non-U.S. Gov't	804	Ocean University of China	132
