# Supplementary material for: A surge of p-values between 0.041 and 0.049 in recent decades (but negative results are increasing rapidly too)
Source: PeerJ. 2015 Jan 22;3:e733. doi: 10.7717/peerj.733 (PMC4312079; doi:10.7717/peerj.733)
Supplement: Supplemental Information [file peerj-03-733-s007.zip › Supplementary material/Searches_15_nov_2014/242.csv]

Scopus refine results values
Your query : (ABS({no significant difference} OR {no significant differences} OR {no statistically significant difference} OR {no statistically significant differences} OR {not significantly different} OR {did not differ significantly}) AND ( LIMIT-TO(AFFILCOUNTRY,"China" ) OR LIMIT-TO(AFFILCOUNTRY,"Japan" ) OR LIMIT-TO(AFFILCOUNTRY,"South Korea" ) OR LIMIT-TO(AFFILCOUNTRY,"Taiwan" ) OR LIMIT-TO(…
Number of results : 108708
YEAR		AUTHOR NAME		SUBJECT AREA		DOCUMENT TYPE		SOURCE TITLE		KEYWORD		AFFILIATION		COUNTRY		SOURCE TYPE		LANGUAGE
2015	27	Li, W.	142	Agricultural and Biological Sciences	12983	Article	101934	Chinese Journal of Clinical Rehabilitation	1526	Article	79925	Shanghai Jiaotong University	1394	Japan	41051	Journals	106887	English	85291
2014	8365	Liu, W.	116	Arts and Humanities	156	Conference Paper	3037	Journal of Clinical Rehabilitative Tissue Engineering Research	1327	Human	63571	Kyushu University	1370	China	39343	Conference Proceedings	992	Chinese	17728
2013	10296	Sugimachi, K.	114	Biochemistry, Genetics and Molecular Biology	22144	Review	1745	National Medical Journal of China	1008	Male	54420	Sichuan University	1309	South Korea	11958	Book Series	731	Japanese	5339
2012	9337	Wang, W.	110	Business, Management and Accounting	456	Article in Press	650	Chinese Medical Journal	842	Controlled study	52945	Kyoto University	1301	India	7598	Books	50	Korean	1100
2011	8420	Tsai, F.J.	108	Chemical Engineering	1479	Book Chapter	47	World Chinese Journal of Digestology	828	Female	51580	University of Tokyo	1297	Taiwan	6645	Trade Publications	46	German	33
2010	7367	Chen, W.	99	Chemistry	2046	Note	41	Plos One	743	Adult	43056	Seoul National University	1257	United States	6023	Undefined	2	Turkish	21
2009	7123	Zhang, W.	97	Computer Science	747	Short Survey	28	World Journal of Gastroenterology	689	Humans	42870	Peking University	1250	Hong Kong	2470			French	19
2008	6325	Miyake, H.	86	Decision Sciences	244	Letter	21	Hepato Gastroenterology	538	Priority journal	32972	Sun Yat-Sen University	1202	Singapore	1593			Spanish	16
2007	5708	Kamidono, S.	85	Dentistry	2575	Editorial	4	International Journal of Ophthalmology	475	Major clinical study	29324	Zhejiang University	1006	United Kingdom	1224			Portuguese	13
2006	5197	Wang, Y.	84	Earth and Planetary Sciences	1018	Book	1	Japanese Journal of Anesthesiology	467	Aged	27699	The University of Hong Kong	925	Australia	886			Croatian	5
2005	4400	Ogihara, T.	82	Economics, Econometrics and Finance	98	Undefined	1200	Chinese Journal of Clinical Oncology	455	Middle Aged	25562	Huazhong University of Science and Technology	915	Canada	823			Italian	2
2004	3937	Tagami, J.	81	Energy	292			Asian Australasian Journal of Animal Sciences	442	Nonhuman	18688	Fudan University	879	Germany	717			Persian	2
2003	3249	Wang, T.	80	Engineering	4460			Shengtai Xuebao Acta Ecologica Sinica	441	Clinical article	17369	Osaka University Faculty of Medicine	840	France	351			Bosnian	1
2002	2816	Fujisawa, M.	79	Environmental Science	4490			Chinese Journal of Medical Imaging Technology	415	Animal experiment	13148	Capital Medical University China	820	Netherlands	311			Dutch	1
2001	2660	Lee, S.D.	74	Health Professions	2551			Journal of Shanghai Jiaotong University Medical Science	409	Animals	12863	Hokkaido University	788	Italy	296			Polish	1
2000	2651	Arakawa, S.	73	Immunology and Microbiology	4598			Chinese Journal of Applied Ecology	369	Adolescent	9357	Chinese Academy of Sciences	756	Thailand	293			Romanian	1
1999	2424	Wang, F.	72	Materials Science	1746			Journal of Jilin University Medicine Edition	363	Rat	8959	Osaka University	749	Sweden	281			Serbian	1
1998	2282	Lee, M.G.	72	Mathematics	379			Chinese Journal of Cancer Prevention and Treatment	344	Animal model	8284	Yonsei University College of Medicine	735	Switzerland	210
1997	2235	Kohno, S.	67	Medicine	73831			Chinese Pharmaceutical Journal	311	Clinical trial	7996	SungKyunKwan University, School of Medicine	732	Belgium	172
1996	2047	Saruta, T.	64	Multidisciplinary	173			Korean Journal of Urology	308	Animal tissue	7794	National Taiwan University Hospital	723	Denmark	161
1995	1574	Jang, Y.	61	Neuroscience	5737			Chinese Journal of Evidence Based Medicine	304	Treatment Outcome	7706	China Medical University Shenyang	713	Spain	145
1994	1425	Tsai, C.H.	60	Nursing	1862			Chinese Journal of Biologicals	296	Randomized controlled trial	7489	National Yang-Ming University Taiwan	696	Malaysia	140
1993	1009	Liu, F.	59	Pharmacology, Toxicology and Pharmaceutics	7642			International Eye Science	295	Treatment outcome	7204	Tohoku University School of Medicine	695	Brazil	137
1992	885	Chayama, K.	59	Physics and Astronomy	1514			Journal of Sichuan University Medical Science Edition	289	Aged, 80 and over	7064	Chang Gung Memorial Hospital	692	New Zealand	120
1991	773	Shimada, M.	58	Psychology	1086			Chinese Critical Care Medicine	282	Unclassified drug	6899	Nagoya University	688	Philippines	114
1990	696	Hara, I.	58	Social Sciences	1043			Aquaculture	282	Controlled clinical trial	6765	General Hospital of People's Liberation Army	676	Israel	113
1989	513	Mai, K.	58	Veterinary	1880			Journal of Gastroenterology and Hepatology Australia	276	Comparative study	6737	The Catholic University of Korea	652	Indonesia	110
1988	496	Iwasaka, T.	57	Undefined	708			Chinese Journal of Contemporary Pediatrics	273	Retrospective Studies	6543	University of Tsukuba	642	Finland	106
1987	381	Maehara, Y.	57					Surgery Today	272	Rats	6495	Tokyo Medical and Dental University	641	Austria	102
1986	356	Wang, Y.	57					Indian Journal of Animal Sciences	271	Follow up	6377	Veterans General Hospital-Taipei	641	Egypt	102
1985	462	Yang, L.	57					Journal of Cardiology	267	Animal	6209	Seoul National University College of Medicine	634	Poland	94
1984	322	Liu, H.	56					Neuroscience Letters	265	Human tissue	6028	Jilin University	624	Norway	94
1983	308	Li, N.	56					Circulation Journal	260	Drug efficacy	6019	Nanjing Medical University	588	Iran	86
1982	327	Tsubota, K.	55					Chinese Journal of Gastroenterology	254	Child	5901	Yonsei University	566	Bangladesh	75
1981	333	Ohashi, Y.	55					Journal of Xi an Jiaotong University Medical Sciences	254	Protein expression	5857	Tokyo Women's Medical University	565	Turkey	73
1980	341	Li, L.	55					Spine	247	Retrospective study	5506	Chinese University of Hong Kong	560	Viet Nam	70
1979	298	Wu, W.	55					Journal of Central South University Medical Sciences	245	China	5275	Seoul National University Hospital	556	Saudi Arabia	69
1978	247	Hori, M.	55					Academic Journal of Second Military Medical University	244	Drug effect	5202	Tohoku University	553	Czech Republic	60
1977	258	Habuchi, T.	54					Chinese Journal of Emergency Medicine	241	Time Factors	5092	Chongqing University of Medical Sciences	545	Greece	60
1976	212	Lam, D.S.C.	54					Medical Journal of Wuhan University	232	Human cell	4980	University of Ulsan, College of Medicine	543	Russian Federation	59
1975	172	Yamashita, Y.	54					World Journal of Surgery	232	Middle aged	4919	Tianjin Medical University	542	Hungary	54
1974	163	Kumon, H.	54					Transplantation Proceedings	232	Prognosis	4884	Chiba University	540	Pakistan	54
1973	153	Kuwano, H.	54					Investigative Ophthalmology and Visual Science	232	Immunohistochemistry	4868	National Taiwan University	538	South Africa	52
1972	40	Li, J.	54					Cancer	229	Statistical significance	4581	Nagoya University School of Medicine	537	Mexico	52
1971	15	Li, L.	53					Chinese Ophthalmic Research	228	Genotype	4485	Peking Union Medical College	515	Argentina	49
1970	15	Li, P.	52					Chinese Journal of Medical Genetics	228	Animal cell	4458	Hiroshima University	514	Ireland	37
1969	10	Liu, B.	52					Journal of the Korean Society of Food Science and Nutrition	223	Mouse	4440	Keio University	509	Chile	37
1968	8	Tay, F.R.	52					Brain Research	221	Young Adult	4415	Okayama University Medical School	499	Nepal	37
1967	10	Kumazawa, J.	52					Chinese Journal of Rehabilitation Medicine	215	Prospective Studies	4175	National University of Singapore	494	Nigeria	36
1966	11	Fujimura, A.	52					Chinese Journal of Radiology	212	Intermethod comparison	4156	Prince of Wales Hospital Hong Kong	493	Portugal	30
1965	5	Ho, P.C.	52					Surgical Endoscopy and Other Interventional Techniques	210	Disease severity	3998	Jichi Medical University	493	Kenya	28
1964	6	Fujishima, M.	51					Yonsei Medical Journal	206	Methodology	3932	Korea University	482	Sri Lanka	23
1963	3	Li, H.	50					Anticancer Research	204	Japan	3816	Chang Gung University	482	Mongolia	21
1961	2	Yang, J.	50					Chinese Journal of Cerebrovascular Diseases	203	Follow-Up Studies	3764	Nagasaki University	464	Tanzania	21
1960	3	Wang, Y.	50					Journal of Korean Medical Science	202	Normal human	3721	China Agricultural University	462	North Korea	17
1959	2	Shimamoto, K.	50					Annals of Thoracic Surgery	198	Outcome assessment	3683	All India Institute of Medical Sciences	458	Ethiopia	16
1956	2	Li, B.	50					Journal of Veterinary Medical Science	197	Histopathology	3538	Taipei Medical University	451	Ukraine	16
1955	1	Saito, A.	49					Journal of Huazhong University of Science and Technology Medical Science	197	Mice	3490	University of Tokyo Faculty of Medicine	444	Slovenia	15
1954	1	Mori, M.	49					American Journal of Roentgenology	191	Metabolism	3422	Wuhan University	442	Slovakia	15
1951	1	Matsuda, H.	49					Journal of the Formosan Medical Association	188	Prospective study	3331	Kyoto Prefectural University of Medicine	428	Kuwait	14
1948	1	Chang, F.Y.	49					Zhongguo Zhongyao Zazhi	188	Case-Control Studies	3301	Kobe University School of Medicine	425	Colombia	14
1947	1	Kao, C.H.	49					Digestive Diseases and Sciences	187	Polymerase chain reaction	3199	Southern Medical University	423	Myanmar	13
1945	1	Yang, Y.J.	48					Hypertension Research	186	Risk factor	3129	Gunma University Faculty of Medicine	423	United Arab Emirates	13
		Sugiura, T.	48					Journal of Gastroenterology	186	Risk Factors	3101	Niigata University School of Medicine	419	Romania	13
		Fukui, Y.	48					Chinese Journal of Neurology	186	Physiology	3020	Kyung Hee University	410	Peru	12
		Namiki, A.	48					Oncology Reports	185	Incidence	2965	Kanazawa University School of Medicine	409	Tunisia	11
		Li, N.	48					Journal of Physical Therapy Science	181	Scoring system	2917	University of Tokushima	408	Bulgaria	11
		Wang, W.	48					Chinese Pharmacological Bulletin	180	Cancer survival	2916	Kagoshima University	408	Macao	11
		Araie, M.	47					Nongye Gongcheng Xuebao Transactions of the Chinese Society of Agricultural Engineering	178	Postoperative period	2855	Kaohsiung Medical University	406	Ghana	10
		Yang, K.H.	47					International Journal of Cardiology	178	Drug safety	2850	Nihon University	402	Estonia	10
		Wang, L.	47					Chinese Journal of Ophthalmology	176	Disease association	2833	Okayama University	395	Sudan	10
		Chen, H.	47					Tumor	175	Postoperative complication	2814	Hebei Medical University	390	Cambodia	10
		Omata, M.	46					Zhonghua Shiyan Yanke Zazhi Chinese Journal of Experimental Ophthalmology	175	Messenger RNA	2813	University of Occupational and Environmental Health	385	Iceland	10
		Liu, R.	46					Acta Academiae Medicinae Sinicae	175	Hypertension	2799	Nippon Medical School	384	Uruguay	10
		Inada, M.	46					Journal of Anesthesia	173	Gene frequency	2752	Xiangya Hospital of Central-south University	382	Brunei Darussalam	9
		Han, I.K.	46					Theriogenology	172	Child, Preschool	2732	Postgraduate Institute of Medical Education and Research	377	Croatia	8
		Liu, T.	46					Journal of Urology	172	Survival rate	2730	Tongji University	376	Puerto Rico	8
		Imura, H.	46					European Journal of Radiology	172	Human experiment	2707	Wenzhou Medical College	372	Malawi	7
		Wang, B.	45					Fudan University Journal of Medical Sciences	171	Cancer staging	2646	Graduate University of Chinese Academy of Sciences	372	Cuba	7
		Inoue, H.	45					Neural Regeneration Research	170	Pregnancy	2611	Chinese Academy of Agricultural Sciences	371	Zambia	7
		Ai, Q.	45					Chinese Journal of Ecology	169	Mortality	2586	Shandong University	366	Morocco	6
		Wang, W.	44					Tuberculosis and Respiratory Diseases	168	Pathology	2573	National Cheng Kung University	358	Iraq	6
		Fukunaga, T.	44					Japanese Journal of Clinical Ophthalmology	166	Middle Age	2561	National Taiwan University College of Medicine	357	Uganda	6
		Liu, Y.	44					International Journal of Urology	165	Age	2531	Seoul National University Bundang Hospital	356	Lebanon	6
		Yoshikawa, J.	44					Acta Oto Laryngologica	165	Animalia	2519	Hokkaido University School of Medicine	352	Serbia	6
		Takahashi, K.	44					Urology	164	Gene expression	2489	Harbin Medical University	347	Georgia	5
		Li, H.	44					Acta Horticulturae	164	Infant	2476	Jikei University School of Medicine	345	Guam	5
		Wang, R.	44					Life Sciences	163	Computer assisted tomography	2438	China Medical University Hospital Taichung	343	Jordan	5
		Kitajima, M.	44					Radiology	162	Liver	2422	Third Military Medical University	339	Kazakhstan	5
		Inoko, H.	43					Knee Surgery Sports Traumatology Arthroscopy	156	Enzyme linked immunosorbent assay	2401	Changhai Hospital	335	Panama	5
		Ohmori, H.	43					Japanese Journal of Clinical Oncology	155	In vitro study	2385	Soochow University	333	Qatar	5
		Ohno, S.	43					Japanese Circulation Journal	155	Enzyme activity	2365	Hyogo College of Medicine	329	Laos	5
		Morishita, Y.	43					Chinese Journal of Lung Cancer	154	Surgical technique	2362	Beijing Tongren Hospital	329	Oman	5
		Sasano, H.	43					Japanese Pharmacology and Therapeutics	154	Rats, Sprague-Dawley	2359	Kansai Medical University	324	Venezuela	5
		Kamada, T.	43					Diabetes Research and Clinical Practice	153	Glucose	2354	Tokyo Medical University	322	Libyan Arab Jamahiriya	5
		Kanmatsuse, K.	43					Chest	153	Correlation analysis	2350	Toho University	322	Paraguay	4
		Lee, S.E.	42					Journal of Cataract and Refractive Surgery	151	Clinical feature	2299	Central South University China	321	Rwanda	4
		Ogawa, H.	42					Journal of the Neurological Sciences	151	Chinese	2264	Xijing Hospital	321	Cyprus	4
		Seino, Y.	42					Folia Ophthalmologica Japonica	151	Body mass	2257	Shinshu University Faculty of Medicine	320	Afghanistan	4
		Guo, W.	42					Advanced Materials Research	150	Nuclear magnetic resonance imaging	2228	Kumamoto University	317	Uzbekistan	4
		Shimada, K.	41					Biological and Pharmaceutical Bulletin	148	Genetics	2227	Xi'an Jiaotong University	314	Mali	4
		Ku, J.H.	41					Human Reproduction	147	Sex difference	2188	Hong Kong Polytechnic University	312	Papua New Guinea	4
		Park, S.W.	41					Biochemical and Biophysical Research Communications	146	Prevalence	2177	Anhui Medical University	312	Syrian Arab Republic	4
		Tsai, S.J.	41					Psychiatry and Clinical Neurosciences	145	Support, Non-U.S. Gov't	2159	Keio University School of Medicine	312	Bolivia	3
		Nakamura, H.	41					Journal of Orthopaedic Science	145	Reverse transcription polymerase chain reaction	2151	Ulsan University	312	Sierra Leone	3
		Murohara, T.	41					Japanese Heart Journal	145	Body weight	2150	Nanjing Agricultural University	309	Ecuador	3
		Choi, D.	41					American Journal of Ophthalmology	145	Blood	2096	Zhengzhou University	308	Armenia	3
		Sasaki, H.	41					American Journal of Cardiology	143	Operation duration	2051	Kobe University	307	Benin	3
		Fujii, Y.	41					Journal of Clinical Endocrinology and Metabolism	143	Analysis of Variance	2037	Showa University	307	Lithuania	3
		Gao, F.	41					Fertility and Sterility	143	Postoperative Complications	2036	Second Xiangya Hospital of Central-South University	305	Costa Rica	3
		Wang, Q.	41					Internal Medicine	141	Histology	2032	Kyungpook National University	302	Senegal	3
		Kangawa, K.	41					Japanese Journal of Ophthalmology	137	Protein blood level	2030	Nara Medical University	301	Macedonia	3
		Park, S.J.	41					Journal of Surgical Oncology	136	Dose response	2024	Juntendo University School of Medicine	300	Guatemala	3
		Li, M.	40					International Journal of Radiation Oncology Biology Physics	135	Diabetes mellitus	1990	Osaka City University	300	Jamaica	3
		Chen, L.	40					Journal of Surgical Research	135	Genetic polymorphism	1988	Yamaguchi University	299	Zimbabwe	3
		Oshika, T.	40					Anesthesia and Analgesia	134	Polymorphism, Genetic	1976	University of Toyama	298	Greenland	3
		Ishii, M.	40					Indian Journal of Medical Research	134	School child	1968	Renji Hospital	295	Fiji	3
		Sasayama, S.	40					Journal of Nutritional Science and Vitaminology	133	Survival Rate	1913	Konkuk University	290	Niger	2
		Hayashi, H.	40					Dental Materials Journal	131	Blood Pressure	1911	Tottori University	290	Dominican Republic	2
		Zhang, W.	40					European Spine Journal	131	Asian Continental Ancestry Group	1907	Huashan Hospital	288	Bahrain	2
		Jeong, M.H.	40					Clinica Chimica Acta	129	Pathophysiology	1897	Fukuoka University	287	Monaco	2
		Wang, N.	40					Chinese Journal of Andrology	128	Statistical analysis	1890	Xi'an Jiaotong University, School of Medicine	286	Cameroon	2
		Toyama, Y.	40					American Journal of Gastroenterology	126	Cell proliferation	1889	Kokuritsu Junkankibyo Senta	285	Burkina Faso	2
		Lau, W.Y.	40					Korean Journal for Food Science of Animal Resources	126	RNA, Messenger	1869	Lanzhou University	284	Belarus	2
		Li, Y.	39					Japanese Journal of Antibiotics	125	Treatment duration	1804	Guangxi Medical University	282	Bosnia and Herzegovina	2
		Kumazawa, T.	39					Clinical Therapeutics	125	Sensitivity and Specificity	1796	Juntendo University	281	Latvia	2
		Ochi, M.	39					Fisheries Science	124	Neoplasm Staging	1789	Nihon University School of Medicine	280	Mauritius	2
		Wong, J.	39					Journal of Obstetrics and Gynaecology Research	124	Glucose blood level	1787	Northwest A&F University	280	Trinidad and Tobago	2
		Kanehisa, H.	39					Endocrine Journal	123	Time	1763	China Medical University Taichung	278	Gabon	2
		Hong, C.J.	39					Japanese Journal of Cancer and Chemotherapy	123	Rats, Wistar	1740	Triservice General Hospital Taiwan	278	French Polynesia	2
		Nishizawa, Y.	39					Journal of Oral and Maxillofacial Surgery	122	Preschool child	1739	The Fourth Military Medical University	274	Yemen	2
		Mizokami, M.	39					Nishinihon Journal of Urology	122	Risk assessment	1734	Fujian Medical University	273	Albania	1
		Xu, W.	39					Journal of Oral Rehabilitation	121	Apoptosis	1733	Kitasato University	273	Guinea	1
		Shirabe, K.	38					Journal of Japanese Dental Society of Anesthesiology	120	Drug blood level	1733	Chonnam National University, College of Medicine	273	Eritrea	1
		Yu, Y.	38					Journal of Reproduction and Development	118	Double blind procedure	1729	Gifu University	272	Norfolk Island	1
		Kakigi, R.	38					Annals of Surgical Oncology	118	Genetic association	1726	Kyoto University Faculty of Medicine	269	Swaziland	1
		Kim, S.H.	38					Japanese Journal of Gastroenterological Surgery	116	Dose-Response Relationship, Drug	1711	Sungkyunkwan University	268	Guadeloupe	1
		Ohtomo, K.	38					Japanese Journal of Chemotherapy	116	Chemistry	1684	Changzheng Hospital	268	Democratic Republic Congo	1
		Monden, M.	38					Endocrinologia Japonica	116	Disease course	1673	Nagasaki University School of Medicine	267	Cote d'Ivoire	1
		Yoshikawa, H.	38					Metabolism Clinical and Experimental	115	Questionnaire	1657	Xinjiang Medical University	267	Marshall Islands	1
		Nakayama, T.	37					Annals of Nuclear Medicine	114	Sensitivity and specificity	1653	Kurume University School of Medicine	264	Mauritania	1
		Okuyama, A.	37					Aquaculture Research	111	Insulin	1650	Dalian Medical University	263	Honduras	1
		Pashley, D.H.	37					Hepatology Research	111	Tomography, X-Ray Computed	1643	Iwate Medical University	263	Burundi	1
		Sugimura, K.	36					Rigakuryoho Kagaku	111	Age Factors	1637	Chungnam National University	263	Grenada	1
		Makuuchi, M.	36					British Journal of Ophthalmology	110	Hospitalization	1635	Chang Gung University College of Medicine	263	Botswana	1
		Bai, S.C.	36					Journal of the American College of Cardiology	107	Overall survival	1625	Veterans General Hospital-Taichung Taiwan	261	Bhutan	1
		Tanaka, S.	36					Clinical and Experimental Pharmacology and Physiology	106	Cholesterol	1602	Osaka Medical College	261	Montenegro	1
		Kashimoto, S.	35					Japanese Journal of Physical Fitness and Sports Medicine	103	Gene Frequency	1602	Wakayama Medical University	261	Gambia	1
		Komuro, I.	35					International Journal of Clinical Oncology	103	Treatment response	1597	Dokkyo Medical University	260	Mozambique	1
		Doki, Y.	35					Journal of Endodontics	102	Heart rate	1588	National Hospital Organization, Japan	260	Guyana	1
		Kim, S.H.	35					Pediatrics International	101	Quantitative analysis	1586	Southeast University	259	Antarctica	1
		Chen, W.C.	35					Indian Veterinary Journal	100	Bleeding	1584	Hamamatsu University School of Medicine	258	Luxembourg	1
		Matsumoto, T.	35					Stroke	100	Comparative Study	1570	National Defense Medical College Tokorozawa	258	Sao Tome and Principe	1
		Amano, S.	34					Japanese Journal of Geriatrics	96	Rabbit	1570	Pusan National University	256	New Caledonia	1
		Dong, S.	34					British Journal of Anaesthesia	93	Disease Models, Animal	1561	Ocean University of China	256	Azerbaijan	1
		Okumura, K.	33					Korean Journal of Dermatology	93	Liver cell carcinoma	1557	Inje University Paik Hospital	255	Czechoslovakia	1
		Nakajima, M.	32					Journal of Japanese Ophthalmological Society	89	Single nucleotide polymorphism	1548	Hanyang University	254	Namibia	1
		Foxton, R.M.	32					Archives of Orthopaedic and Trauma Surgery	87	Blood sampling	1542	Chonnam National University	253
		Matsuoka, H.	32					Nutrition Research	84	Lymph node metastasis	1538	Hubei General Hospital	253
		Undefined	2					Journal of Dentistry	79	Diagnostic accuracy	1537	Sapporo Medical University School of Medicine	252
