# Supplementary material for: A surge of p-values between 0.041 and 0.049 in recent decades (but negative results are increasing rapidly too)
Source: PeerJ. 2015 Jan 22;3:e733. doi: 10.7717/peerj.733 (PMC4312079; doi:10.7717/peerj.733)
Supplement: Supplemental Information [file peerj-03-733-s007.zip › Supplementary material/Searches_15_nov_2014/310.csv]

Scopus refine results values
Your query : (ABS({.}) AND ( LIMIT-TO(AFFILCOUNTRY,"Germany" ) OR LIMIT-TO(AFFILCOUNTRY,"Italy" ) OR LIMIT-TO(AFFILCOUNTRY,"Spain" ) OR LIMIT-TO(AFFILCOUNTRY,"France" ) OR LIMIT-TO(AFFILCOUNTRY,"Netherlands" ) OR LIMIT-TO(AFFILCOUNTRY,"Sweden" ) OR LIMIT-TO(AFFILCOUNTRY,"Finland" ) OR LIMIT-TO(AFFILCOUNTRY,"United Kingdom" ) OR LIMIT-TO(AFFILCOUNTRY,"Greece" ) OR LIMIT-TO(AFFILCOUNTRY,"Belgium" )…
Number of results : 10762628
YEAR		AUTHOR NAME		SUBJECT AREA		DOCUMENT TYPE		SOURCE TITLE		KEYWORD		AFFILIATION		COUNTRY		SOURCE TYPE		LANGUAGE
2104	5	De Clercq, E.	1693	Agricultural and Biological Sciences	810212	Article	8225938	Lecture Notes in Computer Science Including Subseries Lecture Notes in Artificial Intelligence and Lecture Notes in Bioinformatics	101487	Article	3664483	CNRS Centre National de la Recherche Scientifique	135523	United Kingdom	2628437	Journals	9332548	English	9831796
2015	4823	Banerjee, S.	1538	Arts and Humanities	157482	Conference Paper	1504420	Proceedings of SPIE the International Society for Optical Engineering	66155	Human	3098804	University of Cambridge	121888	Germany	2416316	Conference Proceedings	1021284	German	416402
2014	459682	Hofman, A.	1417	Biochemistry, Genetics and Molecular Biology	1715458	Review	625002	Physical Review B Condensed Matter and Materials Physics	46940	Priority journal	2340001	UCL	113285	France	1731943	Book Series	257988	French	299949
2013	629919	Mullen, K.	1347	Business, Management and Accounting	141882	Book Chapter	61283	Physical Review Letters	44273	Humans	2131647	University of Oxford	110738	Italy	1313114	Books	82528	Spanish	121443
2012	619526	Jones, P.G.	1342	Chemical Engineering	366541	Short Survey	54426	Plos One	42622	Female	1843988	Imperial College London	99071	United States	963862	Trade Publications	66398	Italian	83738
2011	595312	Tunnermann, A.	1276	Chemistry	970029	Article in Press	25498	Journal of Biological Chemistry	35202	Male	1843800	Universita degli Studi di Roma La Sapienza	92621	Spain	922301	Reports	1872	Dutch	25622
2010	567724	Forchel, A.	1251	Computer Science	823025	Book	16699	Journal of Chemical Physics	31416	Controlled study	1454068	University of Manchester	88370	Netherlands	763521	Undefined	10	Portuguese	11801
2009	544858	Bimberg, D.	1225	Decision Sciences	109622	Note	12557	Journal of Applied Physics	28686	Adult	1437131	Inserm	85990	Sweden	557348			Danish	7974
2008	510630	Shukla, P.K.	1217	Dentistry	54742	Letter	8190	Applied Physics Letters	28529	Nonhuman	1197370	Consiglio Nazionale delle Ricerche	82723	Belgium	404961			Chinese	4504
2007	490669	Balzarini, J.	1202	Earth and Planetary Sciences	523253	Editorial	5874	Astronomy and Astrophysics	28381	Animals	817792	Universite Pierre et Marie Curie	74367	Denmark	299526			Swedish	4341
2006	471571	Martinez, M.	1179	Economics, Econometrics and Finance	131735	Report	1959	Proceedings of the National Academy of Sciences of the United States of America	24488	Aged	773170	Ludwig-Maximilians-Universitat Munchen	72678	Austria	292915			Greek	2607
2005	444464	Gary, J.W.	1161	Energy	181881	Conference Review	1003	Aip Conference Proceedings	22983	Major clinical study	734606	Lunds Universitet	72151	Finland	270027			Russian	1405
2004	398379	La Vecchia, C.	1146	Engineering	1440494	Erratum	450	Astrophysical Journal	21992	Middle Aged	679070	King's College London	71504	Greece	225723			Finnish	1357
2003	363790	Raoult, D.	1143	Environmental Science	498799	Abstract Report	374	Tetrahedron Letters	21941	Animal	532527	Alma Mater Studiorum Universita di Bologna	70244	Switzerland	197140			Polish	1203
2002	329746	Hawkes, C.M.	1134	Health Professions	158064	Patent	265	Physical Review B	20080	Review	499098	Universita degli Studi di Milano	67811	Portugal	182207			Czech	949
2001	319542	Barlow, R.J.	1126	Immunology and Microbiology	485911	Business Article	99	Chemical Physics Letters	19464	Clinical article	495198	Technische Universitat Munchen	67242	Canada	179011			Catalan	866
2000	322301	Beijnen, J.H.	1114	Materials Science	829600	Undefined	218591	Nature	19306	Unclassified drug	494267	Katholieke Universiteit Leuven	66425	Australia	141802			Japanese	716
1999	310296	Barnes, P.J.	1114	Mathematics	642596			FEBS Letters	18688	Adolescent	418239	Universita degli Studi di Padova	64574	China	140507			Croatian	667
1998	304497	Bisello, D.	1110	Medicine	3243541			Monthly Notices of the Royal Astronomical Society	18598	Animal experiment	409614	University of Edinburgh	62350	Ireland	132951			Turkish	631
1997	302137	Watson, A.T.	1109	Multidisciplinary	68629			Journal of the American Chemical Society	18513	Human cell	369256	Universite Paris-Sud XI	62248	Japan	131293			Hungarian	438
1996	285143	Stugu, B.	1106	Neuroscience	423115			Tetrahedron	17551	Support, Non-U.S. Gov't	351966	Universitat Heidelberg	61152	Russian Federation	121974			Slovene	424
1995	198237	Greiner, W.	1098	Nursing	104878			Journal of Organometallic Chemistry	17384	Methodology	340894	University of Birmingham	60995	Poland	81534			Romanian	310
1994	191808	Eigen, G.	1089	Pharmacology, Toxicology and Pharmaceutics	438038			Physical Review A Atomic Molecular and Optical Physics	16681	Case report	332908	Helsingin Yliopisto	60252	Brazil	76334			Estonian	300
1993	169037	Bocci, A.	1081	Physics and Astronomy	1566397			Physics Letters Section B Nuclear Elementary Particle and High Energy Physics	16280	Child	317075	Universiteit Gent	57769	Norway	62359			Slovak	292
1992	148565	Margoni, M.	1080	Psychology	241348			Biochemical and Biophysical Research Communications	16087	Animal cell	304971	Universita degli Studi di Napoli Federico II	57342	India	59860			Lithuanian	282
1991	142280	Spek, A.L.	1075	Social Sciences	487820			Optics Infobase Conference Papers	15965	Rats	302181	University of Bristol	56739	Israel	48119			Norwegian	273
1990	130534	Lees, J.P.	1067	Veterinary	85662			Physical Review D Particles Fields Gravitation and Cosmology	15782	Rat	300185	University of Southampton	55650	Czech Republic	45767			Serbian	157
1989	121680	Biasini, M.	1063	Undefined	57894			Journal of Chromatography A	15661	Mice	276453	University of Sheffield	55105	Hungary	39536			Ukrainian	92
1988	111178	Schultz, L.	1058					Physical Review E Statistical Nonlinear and Soft Matter Physics	15223	Clinical trial	263910	Delft University of Technology	54470	Mexico	36445			Bulgarian	78
1987	90696	Wu, S.L.	1054					Surface Science	15203	Animal tissue	263631	University of Leeds	53668	South Africa	32713			Arabic	60
1986	86206	Williams, D.J.	1051					Journal of Physics Condensed Matter	15029	Time Factors	256991	Universitat de Barcelona	53400	South Korea	32152			Bosnian	56
1985	95016	Gustafsson, J.A.	1051					Biochemical Journal	14926	Mouse	255121	Karolinska Institutet	53153	Argentina	29787			Persian	39
1984	83492	Adye, T.	1030					Journal of Physics Conference Series	14565	Metabolism	241459	University of Glasgow	52639	New Zealand	29241			Korean	36
1983	79763	Lang, F.	1029					Acta Horticulturae	14255	Computer simulation	233577	University of Nottingham	51564	Romania	27597			Afrikaans	32
1982	79347	Hitchcock, P.B.	1028					SAE Technical Papers	14022	Mathematical models	223717	University of Liverpool	49791	Turkey	26492			Icelandic	31
1981	79382	Simonetto, F.	1027					Journal of Immunology	13703	Middle Age	220758	Friedrich-Alexander-Universität Erlangen-Nürnberg	49720	Chile	25225			Gallegan	16
1980	74270	Cowan, G.	1015					Nuclear Instruments and Methods in Physics Research Section A Accelerators Spectrometers Detectors and Associated Equipment	13529	Human tissue	213337	Rheinisch-Westfalische Technische Hochschule Aachen	48921	Ukraine	22534			Latvian	11
1979	73956	Wu, X.	1015					Journal of Magnetism and Magnetic Materials	13487	Diagnosis	205012	Universitat Bonn	48146	Iran	20361			Hebrew	11
1978	66561	Reedijk, J.	1012					Biochemistry	13313	Aged, 80 and over	204224	Uppsala Universitet	47757	Singapore	20186			Georgian	9
1977	62835	Erbel, R.	1009					European Space Agency Special Publication ESA SP	13177	Protein expression	203526	Danmarks Tekniske Universitet	47499	Bulgaria	17568			Indonesian	6
1976	60592	Castro, A.	1003					Chemical Communications	13168	Normal human	199220	Wageningen University and Research Centre	46824	Tunisia	17422			Thai	6
1975	60712	Burnstock, G.	998					Blood	13127	Follow up	199032	Universitat Wien	46683	Taiwan	16753			Basque	4
1974	59480	Buschow, K.H.J.	996					Inorganic Chemistry	13121	Animalia	196517	Universitat Tubingen	46029	Slovakia	15932			Irish gaelic	4
1973	50558	Williams, R.	995					Langmuir	13082	Algorithms	194502	Kobenhavns Universitet	45966	Hong Kong	15166			Macedonian	3
1972	24692	Feindt, M.	993					Journal of Physical Chemistry B	12789	In vitro study	194141	Universitat Gottingen	45933	Egypt	14558			Malay	2
1971	19664	Raveau, B.	989					Brain Research	12713	Molecular Sequence Data	193935	Utrecht University	45924	Algeria	14298			Esperanto	2
1970	18221	Meyer, J.	988					Thin Solid Films	12491	Therapy	190464	Universita degli Studi di Firenze	45287	Morocco	14251			Azerbaidzhani	2
1969	16385	Bloom, S.R.	987					Materials Research Society Symposium Proceedings	12308	Treatment Outcome	190010	Cardiff University	45166	Slovenia	14107			Urdu	2
1968	14704	Grobbee, D.E.	987					Lancet	12079	Physiology	186935	Universita di Pisa	44897	Thailand	12900			Belorusian	1
1967	12970	Calderini, G.	982					Materials Science Forum	12049	Animal model	179991	Erasmus University Medical Center	44613	Colombia	11710
1966	10129	Davier, M.	980					Nucleic Acids Research	12001	Conference paper	178104	Universita degli Studi di Torino	44105	Saudi Arabia	11632
1965	8035	Corma, A.	979					Angewandte Chemie International Edition	11790	Treatment outcome	172689	Karolinska University Hospital	43669	Malaysia	11467
1964	6394	Ritchie, D.A.	977					British Medical Journal	11670	Drug efficacy	171056	Freie Universitat Berlin	41824	Croatia	10880
1963	5071	Peeters, F.M.	972					British Journal of Cancer	11640	Comparative study	166683	Universidad Complutense de Madrid	41492	Pakistan	10024
1962	4556	Drew, M.G.B.	971					Journal of Agricultural and Food Chemistry	11632	Drug effect	163503	Universitat Freiburg im Breisgau	41106	Luxembourg	9427
1961	3883	Campagnari, C.	959					European Journal of Biochemistry	11613	Genetics	163151	Johannes Gutenberg Universitat Mainz	41068	Estonia	8595
1960	3438	Barnett, B.A.	958					Journal of Organic Chemistry	11600	Chemistry	160476	Universitat Bochum	40739	Kenya	7798
1959	2973	Seiden, A.	958					Electronics Letters	11380	Prognosis	159824	The Royal Institute of Technology KTH	40699	Serbia	7319
1958	2566	Wermes, N.	957					Macromolecules	11238	Risk Factors	154399	Aarhus Universitet	39838	Viet Nam	7268
1957	2285	Elguero, J.	956					Neuroscience Letters	11230	Follow-Up Studies	153353	Westfalische Wilhelms-Universitat Munster	38804	Lithuania	6951
1956	1677	Hanzo, L.	952					European Journal of Pharmacology	11191	Child, Preschool	152648	Julius-Maximilians-Universitat Wurzburg	38652	Venezuela	6873
1955	1621	Moller, H.J.	950					British Journal of Pharmacology	10999	Pregnancy	151310	Johann Wolfgang Goethe Universitat Frankfurt am Main	38641	Cuba	6216
1954	1587	Serruys, P.W.	948					Physical Chemistry Chemical Physics	10840	Infant	146430	Universitat zu Koln	38332	Cyprus	6103
1953	1486	Carlsmith, D.	946					Journal of the Chemical Society Dalton Transactions	10697	Gene expression	145192	Charite - Universitatsmedizin Berlin	38311	Iceland	6070
1952	1263	Beretvas, A.	945					Solid State Communications	10657	Prospective Studies	141552	Goteborgs Universitet	37677	Belarus	5977
1951	1141	Bartoldus, R.	945					Journal of Molecular Biology	10549	Nucleotide sequence	141237	Istituto Nazionale Di Fisica Nucleare, Frascati	37311	Indonesia	5833
1950	1196	Torrence, E.	943					Journal of Virology	10455	Immunohistochemistry	140085	Vrije Universiteit Amsterdam	37030	Nigeria	5426
1949	794	Paus, C.	943					Analytica Chimica Acta	10433	Risk factor	138820	Newcastle University, United Kingdom	36444	Lebanon	4739
1948	558	Mattig, P.	942					Chemistry A European Journal	10309	Controlled clinical trial	136525	Universita degli Studi di Genova	36391	Tanzania	4663
1947	412	Dallapiccola, C.	940					IEE Conference Publication	10175	English Abstract	135903	Universidad Autonoma de Madrid	36290	Cameroon	4609
1946	244	Bodek, A.	940					Journal of Clinical Endocrinology and Metabolism	10052	Kinetics	134256	Universitat Hamburg	36162	United Arab Emirates	4439
1945	154	Morii, M.	939					Physics Letters B	10033	Europe	133349	Politecnico di Milano	35286	Bangladesh	3912
1944	134	Fryns, J.P.	939					Phytochemistry	9892	Retrospective Studies	133336	Aristoteleion Panepistimion Thessalonikis	35156	Armenia	3776
1943	176	Neal, H.A.	939					Journal of Materials Science	9864	Histology	132525	Academic Medical Centre, University of Amsterdam	34629	Uganda	3766
1942	147	Olsen, J.	938					IFAC Proceedings Volumes IFAC Papersonline	9790	Enzyme activity	129503	University of Amsterdam	34257	Peru	3743
1941	171	Kowalewski, R.	937					Journal of Crystal Growth	9729	Amino Acid Sequence	129344	Universite Claude Bernard Lyon 1	34185	Ethiopia	3587
1940	205	Meyer, W.T.	936					International Journal of Cancer	9687	Middle aged	128603	Technische Universiteit Eindhoven	33951	Uruguay	3447
1939	270	Holst, J.J.	928					Journal of Physiology	9563	Comparative Study	127290	Technische Universitat Berlin	33822	Latvia	3437
1938	219	Stefanadis, C.	925					Applied and Environmental Microbiology	9537	Cells, Cultured	125749	Rijksuniversiteit Groningen	33806	Jordan	3408
1937	261	Howard, J.A.K.	922					Journal of High Energy Physics	9500	Clinical feature	124007	Universidad Autonoma de Barcelona	33648	Yugoslavia	3404
1936	193	Conway, J.	920					Organometallics	9417	Human experiment	122679	Technische Universitat Dresden	33581	Senegal	3223
1935	231	Hebbeker, T.	920					Science	9378	Phenotype	121029	Humboldt-Universitat zu Berlin	33534	Georgia	2916
1934	162	Muller, T.	917					Nederlands Tijdschrift Voor Geneeskunde	9265	Randomized controlled trial	120451	Queen's University Belfast	33171	Ghana	2909
1933	168	Faessler, A.	916					Journal of Physical Chemistry A	9252	Brain	117847	Universitat de ValEncia	33077	Philippines	2783
1932	166	Hemminki, K.	913					Cancer Research	9168	Signal transduction	117517	Universidade do Porto	32086	Ecuador	2593
1931	234	Richardson, D.J.	912					Archives of Disease in Childhood	9125	Optimization	116391	Chalmers Tekniska Hogskola	32032	Burkina Faso	2523
1930	130	Errede, S.	911					Physical Review D	9030	Risk assessment	116377	Radboud University Nijmegen	31926	Costa Rica	2334
1929	75	Bortoletto, D.	911					Journal of the Chemical Society Chemical Communications	9010	Disease severity	116313	Universitat Stuttgart	31839	Sri Lanka	2202
1928	39	Bauer, G.	910					Optics Communications	9006	Base Sequence	115787	Technische Universitat Wien	31809	Qatar	2137
1927	49	Jawahery, A.	910					Journal of the Chemical Society Perkin Transactions 1	8971	Young Adult	112645	Forschungszentrum Jülich FZJ	31743	Cote d'Ivoire	2063
1926	36	Simoen, E.	908					Optics Express	8958	Nuclear magnetic resonance imaging	111166	Universite Catholique de Louvain	31651	Zimbabwe	2021
1925	22	Demortier, L.	907					Physics Letters A	8854	Mortality	110866	University Medical Center Utrecht	31513	Benin	1901
1924	25	Kroll, J.	906					Polymer	8759	United Kingdom	110432	CEA Saclay	31479	Oman	1842
1923	36	Slawin, A.M.Z.	903					Journal of Neuroscience	8752	Questionnaire	110327	Universita degli Studi di Roma Tor Vergata	31439	Malawi	1807
1922	20	Clegg, W.	903					Journal of Clinical Microbiology	8730	Prevalence	108376	Christian-Albrechts-Universitat zu Kiel	31311	Puerto Rico	1792
1921	17	Gorelov, I.	901					Journal of Non Crystalline Solids	8672	Pathology	106605	Heinrich Heine Universitat	31165	Moldova	1756
1920	9	Mallik, U.	896					Journal of Physics A Mathematical and General	8672	Theoretical study	106176	Universite de Liege	30935	Kuwait	1713
1919	3	Fiedler, F.	896					Inorganica Chimica Acta	8668	Mutation	106085	Leiden University Medical Center - LUMC	30874	Bolivia	1656
1918	14	Lafferty, G.D.	894					Applied Surface Science	8621	Pathophysiology	103383	Universitat Marburg	30873	Madagascar	1627
1917	4	Barnes, V.E.	893					Nuclear Physics Section A	8609	DNA	102887	Universitat Ulm	30855	Syrian Arab Republic	1539
1916	11	Cardona, M.	893					Review of Scientific Instruments	8503	Disease association	102256	University of Athens	30811	Sudan	1494
1915	3	Bozzi, C.	891					Journal of Bacteriology	8463	Liver	101927	Universita degli Studi di Pavia	30621	Nepal	1452
1914	6	Boudreau, J.	890					Physical Review C Nuclear Physics	8436	Computer assisted tomography	98880	University of Leicester	30061	Panama	1442
1913	11	Jones, M.	890					Nuclear Instruments and Methods in Physics Research Section B Beam Interactions with Materials and Atoms	8429	Infant, Newborn	98212	The University of Warwick	30003	Congo	1433
1912	8	Apollinari, G.	889					Journal of Physical Chemistry	8422	Cell culture	97440	Aalto University	29924	Malta	1416
1911	7	Fuess, H.	889					Electrochimica Acta	8420	Temperature	97412	Universite Paris 7- Denis Diderot	29581	Uzbekistan	1404
1910	5	Roney, J.M.	887					Nuclear Physics B Proceedings Supplements	8367	Case Report	96125	University of Durham	29474	Gambia	1399
1909	6	Bhatti, A.	887					Water Science and Technology	8267	Central nervous system	95128	Universitat Politecnica de Catalunya	29398	Macedonia	1312
1908	6	Malaisse, W.J.	886					European Journal of Immunology	8128	Age	93441	Universitat Leipzig	29375	Kazakhstan	1301
1907	3	Dasu, S.	885					British Journal of Haematology	8075	Bacteria (microorganisms)	93305	Medizinische Hochschule Hannover MHH	29337	Gabon	1240
1906	3	Grivaz, J.F.	885					Journal of Physics D Applied Physics	8064	Calcium	93151	Technische Universitat Darmstadt	29169	Iraq	1236
1905	6	Franceschi, S.	884					ICASSP IEEE International Conference on Acoustics Speech and Signal Processing Proceedings	8041	Reproducibility of Results	93039	Eidgenossische Technische Hochschule Zurich	28968	Zambia	1207
1904	6	Burkett, K.	883					Biochemical Pharmacology	7993	Sensitivity and Specificity	92970	Radboud University Nijmegen Medical Centre	28652	New Caledonia	1142
1903	5	Cochran, J.	882					Geophysical Research Letters	7978	Questionnaires	92905	Friedrich Schiller Universitat Jena	28586	Mali	1061
1902	3	Goulianos, K.	881					Physica B Condensed Matter	7902	Dose-Response Relationship, Drug	91596	Universite Libre de Bruxelles	28197	Mozambique	1033
1901	5	Lankford, A.J.	881					British Journal of Dermatology	7825	Cell Line	91114	Universite de Strasbourg	28102	Palestine	905
1900	3	Kyberd, P.	881					Science of the Total Environment	7740	Chemical structure	91067	Justus Liebig University Giessen	28031	Libyan Arab Jamahiriya	896
1899	1	Winblad, B.	880					Ugeskrift for Laeger	7735	Genotype	90458	University of Strathclyde	27902	Albania	889
1898	2	Paulini, M.	880					British Journal of Surgery	7725	Oral drug administration	90198	Karlsruhe Institute of Technology, Campus South	27818	Azerbaijan	876
1897	1	Lista, L.	880					Neuroscience	7697	Gene mutation	90104	Stockholms universitet	27784	Monaco	839
1896	1	Fierro, J.L.G.	876					Journal of Medicinal Chemistry	7660	Eurasia	89613	Medizinische Universitat Wien	27349	Bosnia and Herzegovina	807
1894	4	Ritz, E.	875					Analytical Chemistry	7659	Prospective study	88859	Universite Paris Descartes	27084	Russia	782
1892	2	Lyons, L.	874					Journal of Alloys and Compounds	7657	Oxygen	88641	Umea universitet	27048	Trinidad and Tobago	782
1891	1	Giunta, M.	872					Physical Review A	7654	RNA, Messenger	88529	Linkopings universitet	26994	Niger	782
1876	1	Cingolani, R.	872					Chemosphere	7639	Histopathology	88318	Trinity College Dublin	26725	Cambodia	752
1875	1	Khan, A.	870					Nuclear Physics B	7627	Cytology	87436	Universite Montpellier 2 Sciences et Techniques	26557	Jamaica	726
1873	1	Kozanecki, W.	869					ACM International Conference Proceeding Series	7623	Retrospective study	86720	Universiteit Antwerpen	26513	French Polynesia	694
1842	1	Antos, J.	868					Journal of Physical Chemistry C	7604	Incidence	86432	University of York	26449	Czechoslovakia	666
1841	1	Rescigno, M.	867					International Geoscience and Remote Sensing Symposium IGARSS	7550	Hypertension	86304	Universita degli Studi di Bari	26371	Mongolia	656
		Rodrigo, T.	865					Anticancer Research	7548	Magnetic Resonance Imaging	85905	Universitat Duisburg-Essen	26324	Botswana	651
		Hetzer, R.	864					British Journal of Anaesthesia	7534	Escherichia coli	85656	Universite Joseph Fourier	26273	Guadeloupe	645
		Kamon, T.	863					Journal of Nuclear Materials	7506	Newborn	85497	Maastricht University	26171	Greenland	639
		Beuselinck, R.	863					EMBO Journal	7497	Time	84988	Universita degli Studi di Catania	25968	Namibia	636
		Jansen, M.	863					Antimicrobial Agents and Chemotherapy	7474	Polymerase chain reaction	84616	University of Aberdeen	25766	Laos	605
		Supuran, C.T.	862					Physica C Superconductivity and Its Applications	7387	Preschool child	84466	University of Surrey	25533	Bahrain	565
		Contri, R.	862					Optics Letters	7332	Blood	84398	University College Dublin	25475	Nicaragua	552
		Winer, B.L.	858					Journal of Neurochemistry	7322	Proteins	83942	Universidad de Sevilla	25281	Rwanda	552
		Rosenberg, E.I.	858					Chemical Engineering Science	7248	Mass spectrometry	83890	Universitair Medisch Centrum Groningen	24884	French Guiana	547
		Bromberg, C.	857					Journal of Mathematical Physics	7237	Age Factors	83837	Queen Mary, University of London	24832	Liechtenstein	518
		Weber, M.	856					Chemical Physics	7195	Protein function	82724	Turun yliopisto	24736	Papua New Guinea	511
		Frohlich, R.	855					Journal of Antimicrobial Chemotherapy	7169	Intravenous drug administration	82148	University of Reading	24731	Togo	495
		Mehta, A.	854					Physica A Statistical Mechanics and Its Applications	7093	Models, Biological	82046	Loughborough University	24643	Guatemala	493
		Spaan, B.	854					Journal of Colloid and Interface Science	7080	Glucose	81737	University of Sussex	23786	Mauritius	469
		Williams, H.H.	853					European Heart Journal	7058	Dose response	81531	Oulun Yliopisto	23773	Yemen	439
		Felix, R.	849					Journal of the Chemical Society Perkin Transactions 2	7055	Radioisotope	81137	Politecnico di Torino	23616	Macao	435
		Hursthouse, M.B.	846					Human Reproduction	7026	Germany	81094	Universita degli Studi di Perugia	23540	Guinea-Bissau	357
		Ford, W.T.	845					Journal of Clinical Pathology	7002	Inflammation	81046	Ethniko Metsovio Polytechnico	23362	Montenegro	355
		Konigsberg, J.	839					Gut	6985	Apoptosis	80757	Universitat Regensburg	23342	Paraguay	350
		Nodulman, L.	839					FEMS Microbiology Letters	6980	Disease course	80572	Universite Paul Sabatier Toulouse III	23321	Angola	345
		Neuhaus, P.	839					Proceedings of the IEEE Conference on Decision and Control	6968	Cell proliferation	79638	VU University Medical Center	23002	Germany (Democratic Republic, DDR)	326
		Nakano, I.	837					Hydrobiologia	6967	Short survey	77770	Universidad Politecnica de Valencia	22563	Barbados	299
		Gritsan, A.V.	835					Infection and Immunity	6964	Psychological aspect	77604	University of Twente	22456	Brunei Darussalam	292
		Franklin, M.	832					Journal of Physics B Atomic Molecular and Optical Physics	6916	Prediction	77592	Universita degli Studi di Palermo	22435	Central African Republic	288
		Sliwa, K.	829					Clinical and Experimental Immunology	6847	Signal Transduction	77235	Universidad de Santiago de Compostela	22312	Faroe Islands	285
		Schmitt, M.	828					Journal of General Virology	6836	Synthesis	77042	University of Bath	22077	Fiji	282
		Diener, H.C.	826					Deutsche Medizinische Wochenschrift	6814	School child	76840	UC Berkeley	22056	Dominican Republic	278
		Schumm, B.A.	822					Journal of Electroanalytical Chemistry	6801	Water	75322	Universita degli Studi di Parma	21889	Reunion	272
		Sinev, N.B.	820					European Journal of Organic Chemistry	6789	Italy	74912	Instituto Superior Tecnico	21777	Kyrgyzstan	262
		Mir, L.M.	816					Surface and Coatings Technology	6760	Catalysis	74783	Universitat Hannover	21697	Martinique	261
		Undefined	149					Undefined	2648	Messenger RNA	74690	Leiden University	21657	Swaziland	259
