# Supplementary material for: A surge of p-values between 0.041 and 0.049 in recent decades (but negative results are increasing rapidly too)
Source: PeerJ. 2015 Jan 22;3:e733. doi: 10.7717/peerj.733 (PMC4312079; doi:10.7717/peerj.733)
Supplement: Supplemental Information [file peerj-03-733-s007.zip › Supplementary material/Searches_15_nov_2014/315.csv]

Scopus refine results values
Your query : (ABS({p<0.05} OR {p<.05} OR {p<=0.05} OR {p<=.05}OR {p=<0.05} OR {p=<.05}OR {p≤0.05} OR {p≤.05}) AND ( LIMIT-TO(AFFILCOUNTRY,"Germany" ) OR LIMIT-TO(AFFILCOUNTRY,"Italy" ) OR LIMIT-TO(AFFILCOUNTRY,"Spain" ) OR LIMIT-TO(AFFILCOUNTRY,"France" ) OR LIMIT-TO(AFFILCOUNTRY,"Netherlands" ) OR LIMIT-TO(AFFILCOUNTRY,"Sweden" ) OR LIMIT-TO(AFFILCOUNTRY,"Finland" ) OR LIMIT-TO(AFFILCOUNTRY,"Uni…
Number of results : 150039
YEAR		AUTHOR NAME		SUBJECT AREA		DOCUMENT TYPE		SOURCE TITLE		KEYWORD		AFFILIATION		COUNTRY		SOURCE TYPE		LANGUAGE
2015	35	Secher, N.H.	188	Agricultural and Biological Sciences	16779	Article	142834	Journal of Clinical Endocrinology and Metabolism	1432	Article	119022	Karolinska University Hospital	2439	United Kingdom	33597	Journals	149324	English	141427
2014	5871	Barnes, P.J.	179	Arts and Humanities	221	Conference Paper	3293	Circulation	914	Human	103235	Inserm	1855	Germany	26678	Conference Proceedings	363	German	3168
2013	7387	Holst, J.J.	158	Biochemistry, Genetics and Molecular Biology	35685	Review	1430	Plos One	903	Male	94646	Kobenhavns Universitet	1644	Italy	20909	Book Series	287	Spanish	2527
2012	7185	Hakkinen, K.	154	Business, Management and Accounting	42	Article in Press	424	Journal of Applied Physiology	826	Female	87710	Karolinska Institutet	1622	France	15843	Books	56	French	2098
2011	6650	Stefanadis, C.	150	Chemical Engineering	701	Book Chapter	50	Diabetologia	727	Priority journal	80561	Helsingin Yliopisto	1601	Spain	14151	Trade Publications	5	Italian	989
2010	6544	Ghigo, E.	147	Chemistry	1624	Note	36	Journal of Animal Science	721	Controlled study	79436	Universita degli Studi di Milano	1597	United States	12218	Reports	3	Portuguese	210
2009	6366	Lamers, C.B.H.W.	146	Computer Science	295	Short Survey	35	European Journal of Applied Physiology	694	Adult	78471	King's College London	1555	Sweden	11489	Undefined	1	Dutch	75
2008	6463	Neuvonen, P.J.	135	Decision Sciences	660	Letter	16	American Journal of Cardiology	688	Humans	76692	Charite - Universitatsmedizin Berlin	1486	Netherlands	10921			Chinese	66
2007	6482	Vincent, J.L.	130	Dentistry	3702	Editorial	7	British Journal of Anaesthesia	662	Aged	41429	Universita degli Studi di Roma La Sapienza	1411	Denmark	7632			Greek	61
2006	6302	Bloom, S.R.	126	Earth and Planetary Sciences	571	Erratum	4	Theriogenology	662	Middle Aged	40794	Erasmus University Medical Center	1408	Finland	6007			Danish	54
2005	6094	Bangsbo, J.	120	Economics, Econometrics and Finance	26	Report	3	Clinical Science	639	Clinical article	37124	Universita degli Studi di Napoli Federico II	1348	Belgium	5169			Turkish	21
2004	5832	Arendt-Nielsen, L.	120	Energy	45	Undefined	1907	Journal of Cardiovascular Pharmacology	634	Major clinical study	34342	UCL	1342	Austria	4307			Polish	18
2003	5673	Flyvbjerg, A.	115	Engineering	1799			European Heart Journal	632	Nonhuman	26459	Ludwig-Maximilians-Universitat Munchen	1280	Greece	4202			Croatian	14
2002	5512	Menger, M.D.	113	Environmental Science	2857			Nephrology Dialysis Transplantation	619	Animals	24157	Universitat Heidelberg	1248	Ireland	3072			Czech	9
2001	5526	O'Doherty, J.V.	108	Health Professions	7422			Clinical Endocrinology	602	Animal experiment	18422	Alma Mater Studiorum Universita di Bologna	1169	Canada	2503			Russian	7
2000	5645	Lombardi, G.	108	Immunology and Microbiology	7762			Human Reproduction	592	Clinical trial	18183	Helsinki University Central Hospital	1158	Switzerland	2412			Catalan	6
1999	5741	Lind, L.	108	Materials Science	703			Atherosclerosis	589	Adolescent	17119	Rigshospitalet	1131	Australia	2238			Finnish	6
1998	5617	Zidek, W.	107	Mathematics	767			Journal of the American College of Cardiology	578	Controlled clinical trial	13904	Universita degli Studi di Padova	1115	Portugal	1688			Slovak	6
1997	5614	Yki-Jarvinen, H.	106	Medicine	109769			Animal Feed Science and Technology	578	Normal human	12898	Leiden University Medical Center - LUMC	1092	China	1489			Swedish	6
1996	5420	Aller, R.	105	Multidisciplinary	143			Hypertension	573	Randomized controlled trial	12576	Universitair Medisch Centrum Groningen	1083	Brazil	1253			Japanese	5
1995	4225	Christiansen, C.	105	Neuroscience	8356			Critical Care Medicine	571	Time Factors	12371	Medizinische Hochschule Hannover MHH	1063	Japan	1133			Arabic	3
1994	3913	Jones, A.M.	100	Nursing	3501			British Journal of Clinical Pharmacology	556	Animal	11928	Academic Medical Centre, University of Amsterdam	1027	Norway	935			Estonian	3
1993	3396	Izaola, O.	99	Pharmacology, Toxicology and Pharmaceutics	8960			Anesthesia and Analgesia	548	Animal tissue	11793	University Medical Center Utrecht	1012	Poland	746			Hungarian	3
1992	3003	Flatt, P.R.	98	Physics and Astronomy	664			Medicine and Science in Sports and Exercise	544	Support, Non-U.S. Gov't	11594	Lunds Universitet	1004	Hungary	542			Serbian	3
1991	2688	Tousoulis, D.	97	Psychology	2280			Gut	542	Rat	11548	Medizinische Universitat Wien	990	Turkey	490			Lithuanian	2
1990	2411	Komi, P.V.	97	Social Sciences	940			American Journal of Physiology Heart and Circulatory Physiology	540	Middle Age	11435	Sahlgrenska Universitetssjukhuset	987	New Zealand	465			Slovene	2
1989	2138	Saris, W.H.M.	97	Veterinary	5160			Diabetes	538	Animal model	11328	University College Dublin	981	Mexico	419			Bulgarian	1
1988	1982	Belcaro, G.	96	Undefined	479			International Journal of Sports Medicine	529	Rats	11258	Maastricht University	953	Iran	395			Hebrew	1
1987	1586	Lipworth, B.J.	96					Journal of Hypertension	529	Human experiment	10623	University of Birmingham	949	India	391			Norwegian	1
1986	1415	Ahren, B.	96					Diabetes Care	529	Prospective Studies	10409	Akademiska Sjukhuset	884	Czech Republic	382
1985	1360	Prefaut, C.	94					British Journal of Pharmacology	521	Aged, 80 and over	10041	Goteborgs Universitet	883	South Africa	369
1984	1088	Mancia, G.	94					Chest	519	Drug effect	9789	VU University Medical Center	880	Israel	355
1983	962	Yacoub, M.H.	93					International Journal of Cardiology	517	Human cell	9404	University of Edinburgh	878	Argentina	318
1982	843	Born, J.	93					Acta Anaesthesiologica Scandinavica	516	Child	9151	Radboud University Nijmegen Medical Centre	870	Thailand	288
1981	711	Krustrup, P.	92					Scandinavian Journal of Gastroenterology	513	Treatment Outcome	8658	Universitat Wien	865	Egypt	283
1980	600	Masclee, A.A.M.	92					Cardiovascular Research	512	Human tissue	8623	Katholieke Universiteit Leuven	857	South Korea	266
1979	444	Waldhausl, W.	92					Journal of Physiology	504	Unclassified drug	8544	Universita di Pisa	820	Chile	264
1978	351	Galbo, H.	91					British Journal of Nutrition	491	Comparative study	8399	Klinikum der Universitat Munchen	803	Tunisia	263
1977	257	Johns, E.J.	90					European Journal of Clinical Investigation	475	Blood Pressure	7796	Universita degli Studi di Torino	797	Hong Kong	249
1976	234	Richelsen, B.	90					American Journal of Physiology Endocrinology and Metabolism	468	Follow up	7724	Universita degli Studi di Firenze	780	Nigeria	248
1975	162	Chung, K.F.	90					Diabetic Medicine	465	Insulin	7485	Aristoteleion Panepistimion Thessalonikis	777	Russian Federation	228
1974	139	Williams, R.	90					Thorax	464	Physiology	7448	Arhus Universitetshospital	772	Saudi Arabia	199
1973	106	Gregersen, H.	89					American Journal of Clinical Nutrition	463	Follow-Up Studies	7057	Wageningen University and Research Centre	771	Slovakia	186
1972	25	Ghatei, M.A.	89					Transplantation	458	Drug efficacy	7012	Heinrich Heine Universitat	757	Kenya	185
1971	15	Colao, A.	89					Journal of Strength and Conditioning Research	448	Treatment outcome	6862	Universitssjukhuset i Lund	748	Ethiopia	178
1970	6	Heusch, G.	87					Metabolism Clinical and Experimental	441	Metabolism	6640	Friedrich-Alexander-Universität Erlangen-Nürnberg	747	Malaysia	176
1969	6	Schmieder, R.E.	87					Heart	433	Exercise	6517	Universitat de Barcelona	741	Pakistan	153
1968	5	Alberti, K.G.M.M.	87					Journal of Nutrition	429	Glucose	6485	Universitat Bonn	741	Viet Nam	147
1967	4	Arvat, E.	87					Journal of Endocrinology	429	Double-Blind Method	6412	University of Manchester	736	Slovenia	145
1966	1	Malagelada, J.R.	86					American Journal of Respiratory and Critical Care Medicine	428	Methodology	6390	Aarhus Universitet	735	Romania	143
1965	1	Puri, P.	86					British Journal of Surgery	425	Risk Factors	6387	Oulun Yliopisto	729	Singapore	141
1963	1	Schmitz, O.	86					Hepatology	420	Middle aged	6263	University of Athens	727	Bangladesh	134
1960	1	Salvatore, M.	86					Archives Des Maladies Du Coeur Et Des Vaisseaux	417	Hypertension	6171	Imperial College London	701	Estonia	128
1954	1	Kjaer, M.	86					European Journal of Endocrinology	412	Retrospective Studies	6014	Hospital Clinic Barcelona	694	Iceland	117
		Christensen, N.J.	85					Anesthesiology	406	Protein expression	5940	Westfalische Wilhelms-Universitat Munster	691	United Arab Emirates	117
		Richter, E.A.	84					European Journal of Applied Physiology and Occupational Physiology	404	Prognosis	5856	Cardiff University	691	Taiwan	116
		Luft, F.C.	83					Animal Reproduction Science	396	Comparative Study	5841	University of Nottingham	680	Bulgaria	114
		Miettinen, T.A.	83					American Heart Journal	384	Prospective study	5753	Universitat Gottingen	679	Colombia	111
		Christiansen, J.S.	82					Kidney International	384	Animal cell	5634	Uppsala Universitet	676	Tanzania	107
		Rodriguez-Martinez, H.	82					International Journal of Obesity	381	Double blind procedure	5462	University of Oxford	671	Serbia	107
		Cesarone, M.R.	82					Intensive Care Medicine	374	Young Adult	5457	Universidad Complutense de Madrid	671	Cameroon	106
		Pedersen, B.K.	82					Meat Science	369	Heart Rate	5455	University of Glasgow	670	Qatar	98
		Westerterp-Plantenga, M.S.	82					European Journal of Cardio Thoracic Surgery	368	Intravenous drug administration	5385	Ita-Suomen yliopisto	666	Croatia	98
		Erbel, R.	81					Digestive Diseases and Sciences	368	Pregnancy	5371	Universiteit Gent	646	Lithuania	97
		Romijn, J.A.	80					Journal of Endocrinological Investigation	368	Oral drug administration	5355	University of Cambridge	641	Venezuela	96
		Kerry, J.P.	80					Acta Physiologica Scandinavica	362	Disease severity	5286	Hammersmith Hospital	638	Morocco	91
		Orskov, H.	80					Radiology	358	Heart rate	5235	Queen's University Belfast	635	Indonesia	85
		Kisters, K.	79					European Journal of Pharmacology	355	Body mass	5215	University of Liverpool	634	Lebanon	76
		Hearse, D.J.	79					British Journal of Cancer	355	Blood Glucose	5158	Sveriges lantbruksuniversitet	629	Cuba	74
		Bax, J.J.	79					Stroke	354	Animalia	5106	Newcastle University, United Kingdom	625	Algeria	73
		Beck-Nielsen, H.	79					Livestock Science	349	Analysis of Variance	5082	Turun yliopisto	620	Luxembourg	71
		Riou, B.	78					Zeitschrift Fur Kardiologie	347	Blood	5034	Technische Universitat Munchen	609	Jordan	71
		Dullaart, R.P.F.	78					Gastroenterology	338	Case-Control Studies	4967	Humboldt-Universitat zu Berlin	608	Peru	68
		Kremastinos, D.T.	78					American Journal of Hypertension	338	Risk factor	4940	University Hospital Maastricht	593	Uganda	64
		Gonzalez-Bulnes, A.	78					Applied Animal Behaviour Science	336	Placebo	4866	Universitat Tubingen	586	Uruguay	64
		Lindner, K.H.	77					Transplantation Proceedings	331	Hemodynamics	4780	Universidad Autonoma de Barcelona	585	Zimbabwe	60
		Paolisso, G.	77					Respiratory Medicine	329	Statistical significance	4753	Universita Cattolica del Sacro Cuore, Rome	579	Ghana	51
		Fogari, R.	77					Arteriosclerosis Thrombosis and Vascular Biology	323	Dose-Response Relationship, Drug	4736	University of Leeds	568	Benin	46
		Chiariello, M.	76					American Journal of Physiology Regulatory Integrative and Comparative Physiology	321	Immunohistochemistry	4513	Universitat Leipzig	565	Burkina Faso	45
		Mercier, J.	76					Endocrinology	318	Blood pressure	4409	Justus Liebig University Giessen	547	Syrian Arab Republic	43
		Huikuri, H.V.	76					European Journal of Clinical Nutrition	316	Child, Preschool	4336	University of Bristol	543	Cyprus	43
		Cuocolo, A.	76					European Respiratory Journal	307	Pathophysiology	4256	Universitatsklinikum Hamburg-Eppendorf und Medizinische Fakultat	539	Malawi	42
		Kubler, W.	76					Pediatric Research	306	Questionnaire	4214	Universita degli Studi di Pavia	527	Senegal	42
		Eder, K.	76					Investigative Ophthalmology and Visual Science	305	Glucose blood level	4199	Universitat zu Koln	524	Philippines	38
		Lithell, H.	75					Annals of Thoracic Surgery	297	Mouse	4179	Utrecht University	523	Belarus	36
		Greenough, A.	75					Journal of Hepatology	293	Obesity	4174	Universite Paris Descartes	522	Congo	34
		Gasbarrini, G.	75					Anaesthesia	291	Correlation analysis	4170	Trinity College Dublin	519	Sudan	33
		Aagaard, P.	75					American Journal of Gastroenterology	286	Mice	4148	University of Sheffield	517	Cote d'Ivoire	33
		Frystyk, J.	75					Hormone and Metabolic Research	286	Reference Values	4093	University Central Hospital Kuopio	515	Ukraine	32
		Dieguez, C.	74					Poultry Science	283	Rats, Wistar	4085	Johann Wolfgang Goethe Universitat Frankfurt am Main	512	Ecuador	31
		Jansen, J.B.M.J.	74					Journal of Sports Sciences	282	Age	4049	Hopital Pitie Salpetriere	510	Kuwait	31
		Verdouw, P.D.	74					European Journal of Clinical Pharmacology	281	Biological Markers	4024	Consiglio Nazionale delle Ricerche	508	Costa Rica	30
		Petraglia, F.	73					Allergy European Journal of Allergy and Clinical Immunology	278	Muscle, Skeletal	4022	Universitat Ulm	504	Sri Lanka	29
		Breithardt, G.	73					Anticancer Research	276	Dose response	3957	Universitat Freiburg im Breisgau	504	Guadeloupe	28
		Saltin, B.	72					Thrombosis and Haemostasis	276	Disease association	3909	Johannes Gutenberg Universitat Mainz	504	Latvia	27
		Calbet, J.A.L.	72					Annals of the Rheumatic Diseases	275	Therapy	3892	Universita degli Studi di Bari	503	Macedonia	27
		Verstegen, M.W.A.	72					Alimentary Pharmacology and Therapeutics	269	Heart	3871	National Heart and Lung Institute	498	Gambia	25
		Bohm, M.	72					Journal of Internal Medicine	269	Cholesterol	3809	St Thomas' Hospital	484	Yugoslavia	23
		Lindberg, J.E.	71					European Journal of Anaesthesiology	268	Swine	3789	Universita degli Studi di Genova	477	Zambia	22
		Fehm, H.L.	71					Animal	266	Prevalence	3735	Universita degli Studi di Verona	471	Oman	21
		Ertl, G.	71					Journal of Thoracic and Cardiovascular Surgery	265	Retrospective study	3731	Freie Universitat Berlin	468	Mozambique	20
		Pedersen, S.B.	70					Brain Research	262	Infant	3724	University of Athens Medical School	466	Malta	19
		Condorelli, M.	70					Small Ruminant Research	261	Liver	3679	Universita degli Studi di Roma Tor Vergata	464	Libyan Arab Jamahiriya	18
		Trimarco, B.	70					European Radiology	258	Inflammation	3672	Universita degli Studi di Siena	463	Nepal	18
		Greenhaff, P.L.	70					Animal Science	257	Enzyme activity	3655	Umea universitet	459	Jamaica	18
		Nuutila, P.	70					Acta Paediatrica International Journal of Paediatrics	255	Time	3649	Christian-Albrechts-Universitat zu Kiel	456	Bahrain	17
		Cynober, L.	69					Acta Endocrinologica	254	Body weight	3628	Universitatsklinikum des Saarlandes Medizinische Fakultat der Universitat des Saarlandes	448	Bolivia	15
		Levenson, J.	69					Clinical and Experimental Immunology	254	Mortality	3540	Universidade do Porto	437	Trinidad and Tobago	15
		Macdonald, I.A.	69					European Journal of Gastroenterology and Hepatology	253	In vitro study	3508	Malmo University Hospital	437	Nicaragua	14
		Plebani, M.	69					Dental Materials	248	Scoring system	3443	St George's Hospital, London	436	Gabon	14
		Neuhaus, P.	68					Journal of Allergy and Clinical Immunology	248	Questionnaires	3441	UCL Medical School	427	Iraq	14
		Jorgensen, J.O.L.	68					Scandinavian Journal of Clinical and Laboratory Investigation	246	Age Factors	3396	University Hospital of Ghent	423	Yemen	13
		Madsbad, S.	68					Reproduction in Domestic Animals	242	Statistical analysis	3383	University of G. d'Annunzio Chieti and Pescara	422	Mali	12
		Simon, A.	67					Journal of Human Hypertension	240	Sex difference	3374	University College Cork	421	Togo	12
		Vollmar, B.	67					Bone	237	Triacylglycerol	3242	Universitatsklinikum Munster	420	Puerto Rico	12
		Haverich, A.	67					Journal of Molecular and Cellular Cardiology	233	Messenger RNA	3222	Vrije Universiteit Amsterdam	415	Laos	11
		Derosa, G.	67					Italian Journal of Animal Science	231	RNA, Messenger	3202	Universita degli Studi di Catania	415	Barbados	11
		Martinez, J.A.	67					Clinical Pharmacology and Therapeutics	229	Diabetes mellitus	3188	Universitat Marburg	415	Bosnia and Herzegovina	11
		Yellon, D.M.	67					PACE Pacing and Clinical Electrophysiology	228	Cross-Sectional Studies	3150	Julius-Maximilians-Universitat Wurzburg	413	Niger	10
		Koivisto, V.A.	67					Clinical Nutrition	227	Rats, Sprague-Dawley	3129	University of Aberdeen	411	Madagascar	10
		Hasenfuss, G.	67					Thrombosis Research	227	Protein blood level	3116	Universidad de Granada	409	Albania	10
		Hellsten, Y.	67					Clinical and Experimental Allergy	224	Diet	3108	Universitatsklinikum Heidelberg	407	Guatemala	10
		Ylikorkala, O.	67					Journal of Dentistry	220	Oxygen Consumption	3103	Seconda Universita degli Studi di Napoli	407	Monaco	10
		Parving, H.H.	67					Journal of Reproduction and Fertility	218	Cells, Cultured	3086	Hvidovre Hospital	406	Palestine	9
		Levy, B.I.	66					Aquaculture	218	Sensitivity and Specificity	3051	Linkopings universitet	404	Panama	9
		Astrup, A.	66					Neuroscience Letters	215	Gene expression	3047	University of Copenhagen, Faculty of Life Sciences	403	Rwanda	9
		Tepel, M.	66					European Journal of Obstetrics Gynecology and Reproductive Biology	214	Oxygen	3020	Universitats Klinikum Essen und Medizinische Fakultat	396	Moldova	9
		Hempelmann, G.	66					Journal of the American Society of Nephrology	213	Nuclear magnetic resonance imaging	3011	Universita degli Studi di Parma	394	Dominican Republic	8
		Koomans, H.A.	66					Journal of Rheumatology	212	Severity of Illness Index	3001	Universitat zu Lubeck	394	Mauritius	7
		Casanueva, F.F.	66					Cancer	212	Body Weight	2997	Friedrich Schiller Universitat Jena	394	Macao	7
		Dela, F.	66					Journal of Urology	212	Body Mass Index	2981	Universite de Liege	393	Georgia	7
		Katus, H.A.	66					Journal of Sports Medicine and Physical Fitness	211	Intermethod comparison	2978	Universitetssjukhuset i Linkoping	393	Swaziland	6
		Ritz, E.	66					Journal of Bone and Mineral Research	211	Disease Models, Animal	2952	Jyvaskylan Yliopisto	391	Cambodia	6
		De Luis, D.A.	66					Current Therapeutic Research Clinical and Experimental	211	Kidney	2950	Universita degli Studi di Palermo	389	Kazakhstan	6
		Laakso, M.	65					American Journal of Obstetrics and Gynecology	210	Diagnosis	2945	Universita degli Studi di Perugia	388	Netherlands Antilles	6
		Holgate, S.T.	65					Basic Research in Cardiology	209	Reproducibility of Results	2934	CNRS Centre National de la Recherche Scientifique	388	French Polynesia	5
		Just, H.	65					Food Chemistry	208	Pathology	2933	Universitat Bochum	383	Faroe Islands	5
		Hjemdahl, P.	65					British Medical Journal	206	Aging	2892	Barts and The London Queen Mary's School of Medicine and Dentistry	383	Kyrgyzstan	5
		Moller, N.	65					Journal of Surgical Research	205	School child	2884	Odense Universitetshospital	382	Angola	5
		Stehouwer, C.D.A.	65					Calcified Tissue International	203	Calcium	2847	Queen's Medical Centre	377	French Guiana	4
		McMillan, D.C.	65					Livestock Production Science	200	Non insulin dependent diabetes mellitus	2825	Medizinische Universitat Innsbruck	373	Fiji	4
		Kraemer, W.J.	65					American Review of Respiratory Disease	199	Oxygen consumption	2824	Universitats Klinikum Freiburg und Medizinische Fakultat	373	Guinea	4
		Aurich, C.	65					Journal of Clinical Periodontology	198	Exercise Test	2801	Royal Brompton Hospital	359	Liechtenstein	4
		Van Aken, H.	64					Acta Obstetricia Et Gynecologica Scandinavica	197	Infant, Newborn	2765	GlaxoSmithKline	358	Myanmar	4
		Rahn, K.H.	64					Journal of Agricultural and Food Chemistry	197	Conference paper	2762	King's College Hospital	358	Greenland	4
		Mateos, G.G.	64					Nephron	197	Incidence	2743	Universitat Duisburg-Essen	354	Sierra Leone	4
		Gensini, G.F.	63					Medicina Clinica	197	Systolic blood pressure	2734	Aarhus Amtssygehus, Aarhus University Hospital	354	Paraguay	4
		Buurman, W.A.	63					Journal of the Science of Food and Agriculture	196	Histology	2727	Syddansk Universitet	352	Andorra	4
		Hamsten, A.	63					Clinica Chimica Acta	194	Echocardiography	2715	Universidad Autonoma de Madrid	350	Belize	3
		Dugall, M.	63					Clinical Nephrology	188	Electrocardiography	2713	Hospital Universitari Vall d'Hebron	349	Mongolia	3
		Broglio, F.	62					British Journal of Ophthalmology	180	Postoperative Complications	2700	University of Southampton	347	Papua New Guinea	3
		Van Der Wall, E.E.	62					British Journal of Dermatology	179	Outcome assessment	2686	Fondazione San Raffaele del Monte Tabor	346	Burundi	3
		Conde, R.	62					Knee Surgery Sports Traumatology Arthroscopy	174	Blood sampling	2676	Universite Pierre et Marie Curie	345	Democratic Republic Congo	3
		Roche, J.F.	62					Life Sciences	174	Cohort Studies	2653	Sahlgrenska Academy	345	Brunei Darussalam	3
		Fagard, R.	62					International Endodontic Journal	170	Magnetic Resonance Imaging	2644	Aalborg Universitet	341	Botswana	3
		Tack, J.	62					British Journal of Sports Medicine	168	Risk assessment	2613	Panum Institute	340	Guyana	3
		Amery, A.	62					Respiration	155	Statistics, Nonparametric	2572	Hospital Erasme	340	New Caledonia	2
		Pitsavos, C.	60					Journal of Cataract and Refractive Surgery	151	Random Allocation	2568	Universidad de Murcia	338	Eritrea	2
		Neubauer, S.	59					Acta Medica Scandinavica	145	Genotype	2568	INRA Institut National de La Recherche Agronomique	338	Haiti	2
		Undefined	2					Equine Veterinary Journal	141	Skeletal muscle	2549	Universitat de ValEncia	335	Central African Republic	2
