# Supplementary material for: A surge of p-values between 0.041 and 0.049 in recent decades (but negative results are increasing rapidly too)
Source: PeerJ. 2015 Jan 22;3:e733. doi: 10.7717/peerj.733 (PMC4312079; doi:10.7717/peerj.733)
Supplement: Supplemental Information [file peerj-03-733-s007.zip › Supplementary material/Searches_15_nov_2014/316.csv]

Scopus refine results values
Your query : (ABS({p > 0.05} OR {p > .05} OR {p >= 0.05} OR {p >= .05} OR {p => 0.05} OR {p => .05} OR {p ≥ 0.05} OR {p ≥ .05}) AND ( LIMIT-TO(AFFILCOUNTRY,"Germany" ) OR LIMIT-TO(AFFILCOUNTRY,"Italy" ) OR LIMIT-TO(AFFILCOUNTRY,"Spain" ) OR LIMIT-TO(AFFILCOUNTRY,"France" ) OR LIMIT-TO(AFFILCOUNTRY,"Netherlands" ) OR LIMIT-TO(AFFILCOUNTRY,"Sweden" ) OR LIMIT-TO(AFFILCOUNTRY,"Finland" ) OR LIMIT-TO…
Number of results : 11282
YEAR		AUTHOR NAME		SUBJECT AREA		DOCUMENT TYPE		SOURCE TITLE		KEYWORD		AFFILIATION		COUNTRY		SOURCE TYPE		LANGUAGE
2015	4	Galbo, H.	22	Agricultural and Biological Sciences	1854	Article	10777	Theriogenology	104	Article	8748	Medizinische Universitat Wien	140	United Kingdom	3051	Journals	11217	English	10624
2014	713	Vallittu, P.K.	20	Arts and Humanities	21	Conference Paper	202	Journal of Strength and Conditioning Research	85	Human	7369	Charite - Universitatsmedizin Berlin	132	Germany	2203	Conference Proceedings	30	German	272
2013	912	Lyng, J.G.	19	Biochemistry, Genetics and Molecular Biology	1871	Review	148	European Journal of Applied Physiology	78	Male	6384	Kobenhavns Universitet	127	Spain	1222	Book Series	24	Spanish	208
2012	824	Altmeyer, P.	18	Business, Management and Accounting	5	Article in Press	50	Plos One	68	Female	6087	University College Dublin	124	Italy	1170	Books	8	French	117
2011	751	Thormann, J.	18	Chemical Engineering	77	Book Chapter	7	Journal of Animal Science	65	Humans	6011	King's College London	120	United States	935	Trade Publications	2	Italian	69
2010	694	Carro, M.D.	18	Chemistry	183	Note	4	Animal Feed Science and Technology	63	Adult	5376	Aristoteleion Panepistimion Thessalonikis	118	France	811	Reports	1	Portuguese	39
2009	663	Reilly, T.	18	Computer Science	38	Short Survey	2	Aquaculture	62	Controlled study	5177	Universita degli Studi di Roma La Sapienza	106	Netherlands	731			Chinese	14
2008	637	Sun, X.F.	18	Decision Sciences	17	Editorial	1	Journal of Dentistry	61	Priority journal	4636	Universita degli Studi di Milano	87	Sweden	607			Greek	11
2007	587	Gambichler, T.	17	Dentistry	799	Letter	1	International Journal of Sports Medicine	58	Middle Aged	3036	University of Manchester	86	Denmark	552			Dutch	6
2006	566	Bollwein, H.	17	Earth and Planetary Sciences	65	Report	1	Medicine and Science in Sports and Exercise	56	Aged	2834	UCL	86	Greece	520			Croatian	5
2005	496	Davies, S.J.	16	Economics, Econometrics and Finance	7	Undefined	89	Meat Science	53	Major clinical study	2473	University of Birmingham	85	Austria	403			Danish	4
2004	493	Rossi, G.A.	16	Energy	8			Journal of Applied Physiology	50	Clinical article	2123	Erasmus University Medical Center	84	Belgium	388			Lithuanian	2
2003	392	Cronin, D.A.	16	Engineering	200			Investigative Ophthalmology and Visual Science	47	Animals	1516	Liverpool John Moores University	80	Ireland	352			Turkish	2
2002	379	Kern, M.	16	Environmental Science	330			International Endodontic Journal	45	Nonhuman	1403	Ludwig-Maximilians-Universitat Munchen	80	Finland	242			Persian	1
2001	321	Lucia, A.	16	Health Professions	933			Small Ruminant Research	44	Adolescent	1317	Karolinska Institutet	79	China	238			Polish	1
2000	345	Schafer, E.	16	Immunology and Microbiology	608			Radiology	44	Clinical trial	1221	Karolinska University Hospital	78	Portugal	237
1999	329	Lindberg, J.E.	16	Materials Science	90			Clinical Oral Implants Research	43	Controlled clinical trial	1058	Medizinische Hochschule Hannover MHH	77	Canada	221
1998	283	Ghayour-Mobarhan, M.	15	Mathematics	31			European Radiology	43	Randomized controlled trial	1046	Katholieke Universiteit Leuven	76	Australia	217
1997	288	Lassila, L.V.J.	15	Medicine	7387			Livestock Science	41	Comparative study	963	Universitat Gottingen	75	Brazil	208
1996	276	Silvestri, M.	15	Multidisciplinary	13			Journal of Cataract and Refractive Surgery	40	Normal human	891	Westfalische Wilhelms-Universitat Munster	74	Switzerland	192
1995	193	Kielbassa, A.M.	14	Neuroscience	552			Dental Materials	40	Time Factors	891	Universiteit Gent	74	Turkey	128
1994	146	Bodner, K.	14	Nursing	212			Animal Reproduction Science	39	Aged, 80 and over	883	Wageningen University and Research Centre	72	Iran	82
1993	125	Montorsi, F.	14	Pharmacology, Toxicology and Pharmaceutics	589			Journal of Sports Sciences	37	Prospective Studies	872	Universitat Heidelberg	72	Japan	82
1992	124	Bodner-Adler, B.	14	Physics and Astronomy	81			Journal of Clinical Periodontology	37	Treatment Outcome	865	Sveriges lantbruksuniversitet	69	Norway	82
1991	94	Boland, M.P.	14	Psychology	171			Scandinavian Journal of Gastroenterology	35	Animal	838	University of Edinburgh	69	Mexico	63
1990	76	Duncan, M.J.	14	Social Sciences	92			Journal of Periodontology	34	Methodology	823	Alma Mater Studiorum Universita di Bologna	69	New Zealand	61
1989	75	Schlepper, M.	14	Veterinary	647			Animal Science	34	Animal experiment	823	University of Athens	69	Poland	56
1988	63	Jonas, J.B.	14	Undefined	51			Graefe S Archive for Clinical and Experimental Ophthalmology	33	Follow up	787	Christian-Albrechts-Universitat zu Kiel	68	Thailand	49
1987	66	Davies, B.	13					British Journal of Ophthalmology	33	Physiology	760	Helsingin Yliopisto	67	South Africa	44
1986	52	Gauly, M.	13					Journal of Physiology	32	Human experiment	735	Universitair Medisch Centrum Groningen	67	Nigeria	41
1985	40	Schwarz, F.	13					Animal	31	Young Adult	721	Universitat zu Koln	65	India	40
1984	39	Baker, J.S.	13					British Journal of Sports Medicine	31	Child	716	Radboud University Nijmegen Medical Centre	64	Egypt	37
1983	37	Jones, A.W.	13					Rofo Fortschritte Auf Dem Gebiet Der Rontgenstrahlen Und Der Bildgebenden Verfahren	31	Treatment outcome	686	Universidade do Porto	64	Chile	36
1982	30	Ogle, B.	13					Thorax	30	Retrospective Studies	636	Cardiff University	64	South Korea	35
1981	40	Kenny, D.A.	13					British Journal of Clinical Pharmacology	30	Middle aged	615	Friedrich-Alexander-Universität Erlangen-Nürnberg	63	Hungary	33
1980	27	Olesen, J.	12					British Journal of Nutrition	29	Prospective study	606	Queen's University Belfast	63	Ethiopia	29
1979	19	Ranilla, M.J.	12					Journal of Endodontics	29	Human tissue	601	Academic Medical Centre, University of Amsterdam	62	Tunisia	29
1978	17	Williams, C.A.	12					Investigative Radiology	29	Follow-Up Studies	599	Rigshospitalet	62	Hong Kong	28
1977	16	Lepers, R.	12					Archives of Orthopaedic and Trauma Surgery	28	Drug effect	563	Universidad Complutense de Madrid	61	Argentina	27
1976	14	Gourgoulianis, K.	12					European Journal of Radiology	28	Unclassified drug	561	University of Nottingham	59	Viet Nam	26
1975	11	Jemt, T.	12					Food Chemistry	28	Animal tissue	538	University of Liverpool	58	Czech Republic	25
1974	8	Roche, J.F.	12					Journal of Urology	27	Statistical significance	482	Universitat Bonn	57	Saudi Arabia	23
1973	9	Rodriguez-Martinez, H.	12					Spine	27	Exercise	464	University of Exeter	57	Kenya	22
1972	3	Sforza, C.	12					Reproduction in Domestic Animals	26	Retrospective study	454	University of Cambridge	57	Tanzania	22
1971	2	Montes-Mico, R.	12					Archives of Physical Medicine and Rehabilitation	26	Reproducibility of Results	454	Universitat de ValEncia	56	Israel	21
1969	1	Tavallaie, S.	12					Clinical Oral Investigations	26	Animal model	451	Technische Universitat Munchen	56	Colombia	19
1968	2	George, K.	12					Veterinary Parasitology	26	Human cell	451	Universitat Wien	55	Serbia	19
		Rump, A.F.E.	11					European Spine Journal	25	Analysis of Variance	444	Newcastle University, United Kingdom	54	Bangladesh	19
		Flameng, W.	11					American Journal of Dentistry	25	Animalia	440	Manchester Metropolitan University	54	Croatia	17
		Hamm, B.	11					British Journal of Pharmacology	25	Rat	428	Inserm	53	Taiwan	17
		Brambilla, P.	11					Journal of Clinical Endocrinology and Metabolism	25	Intermethod comparison	427	Justus Liebig University Giessen	53	Cameroon	17
		Ozcan, M.	11					Arzneimittel Forschung Drug Research	25	Metabolism	413	University of Athens Medical School	53	Malaysia	16
		Foxton, R.M.	11					Livestock Production Science	25	Rats	412	Leiden University Medical Center - LUMC	52	Venezuela	16
		Bucek, R.A.	11					BJU International	25	Time	399	Universidad de Granada	52	Singapore	15
		Castagna, C.	11					Poultry Science	24	Risk Factors	396	Maastricht University	51	Russian Federation	14
		Mosenthin, R.	11					Journal of Animal Physiology and Animal Nutrition	24	Support, Non-U.S. Gov't	384	Universidade de Sao Paulo - USP	50	Slovenia	13
		Minar, E.	11					Transplantation Proceedings	24	Case-Control Studies	383	University Medical Center Utrecht	50	Uganda	13
		Navarro-Alarcon, M.	11					World Journal of Gastroenterology	24	Drug efficacy	371	Universitat de Barcelona	49	Pakistan	13
		Ferrer-Blasco, T.	11					European Journal of Cardio Thoracic Surgery	23	Chemistry	370	University of Leeds	49	Bulgaria	12
		Vogl, T.J.	11					Applied Animal Behaviour Science	23	Middle Age	367	Goteborgs Universitet	49	Romania	11
		Claussen, C.D.	11					Journal of Agricultural and Food Chemistry	23	Questionnaire	361	Universitat Freiburg im Breisgau	49	Lithuania	11
		Madersbacher, S.	11					Journal of Sports Medicine and Physical Fitness	22	Sensitivity and Specificity	357	University of Oxford	49	Syrian Arab Republic	11
		Tagami, J.	11					European Journal of Orthodontics	22	Disease severity	344	Linkopings universitet	48	Costa Rica	10
		Schwarz, F.	11					Ophthalmology	22	Blood	342	Rheinisch-Westfalische Technische Hochschule Aachen	48	Indonesia	10
		Kymionis, G.D.	11					Journal of Refractive Surgery	22	Risk factor	340	Heinrich Heine Universitat	47	Estonia	9
		Braun, A.	11					Neuroscience Letters	21	Pregnancy	339	Aarhus Universitet	47	Sudan	9
		Piattelli, A.	11					Anticancer Research	21	Double-Blind Method	339	University of Glasgow	46	United Arab Emirates	9
		Hellwig, E.	11					Acta Physiologica Scandinavica	21	Statistical analysis	334	Universitatsklinikum Hamburg-Eppendorf und Medizinische Fakultat	46	Zimbabwe	9
		Wenzel, A.	10					American Journal of Gastroenterology	20	Body mass	325	Universitat Marburg	46	Ghana	9
		Fenoglio, C.	10					Journal of Cardiovascular Pharmacology	20	Child, Preschool	324	University of Ulster	46	Cyprus	8
		Martus, P.	10					Chest	20	Pathology	320	Johannes Gutenberg Universitat Mainz	46	Benin	8
		Watts, D.C.	10					European Journal of Ophthalmology	20	Scoring system	319	University College Cork	45	Morocco	8
		Klaus, W.	10					Alimentary Pharmacology and Therapeutics	20	Prognosis	316	Universidad de Murcia	44	Jordan	8
		Morgan, D.J.	10					Injury	19	Double blind procedure	314	Universitat Bochum	44	Slovakia	8
		Armstrong, N.	10					Journal of the Science of Food and Agriculture	19	Outcome assessment	313	University Hospital Maastricht	44	Iceland	7
		Voutsinas, L.P.	10					Human Reproduction	19	Nuclear magnetic resonance imaging	309	Universitat Hohenheim	44	Philippines	7
		Scarpini, E.	10					Journal of Vascular Surgery	19	Analysis of variance	302	Universidad de Leon	44	Qatar	6
		Link, T.M.	10					European Urology	19	Muscle, Skeletal	300	Universidad Autonoma de Barcelona	44	Cuba	6
		Alio, J.L.	10					Gut	19	Heart rate	296	Universitats Klinikum Freiburg und Medizinische Fakultat	44	Algeria	5
		Menapace, R.	10					Journal of Antimicrobial Chemotherapy	19	Prevalence	293	Lunds Universitet	44	Lebanon	5
		Vaya, A.	10					Anesthesia and Analgesia	19	Statistics, Nonparametric	289	Universita degli Studi di Torino	43	Guadeloupe	5
		Holtz, W.	10					European Journal of Applied Physiology and Occupational Physiology	19	Genotype	284	Helsinki University Central Hospital	43	Luxembourg	5
		Emshoff, R.	10					American Journal of Roentgenology	19	Correlation analysis	282	University of Bristol	43	Malta	5
		Newby, D.E.	10					Annals of Thoracic Surgery	19	Pathophysiology	280	Tierarztliche Hochschule Hannover	42	Laos	5
		Cable, N.T.	10					Veterinary Journal	19	Protein expression	278	Klinikum der Universitat Munchen	41	Trinidad and Tobago	5
		Ashina, M.	10					Hypertension	18	Questionnaires	276	Panepistimio Thesalias	41	Sri Lanka	4
		Jones, A.M.	10					Clinical Science	18	Age	272	Universita degli Studi di Roma Tor Vergata	41	Congo	4
		Maffulli, N.	10					Tropical Animal Health and Production	18	Disease association	272	Hvidovre Hospital	40	Kuwait	4
		Gay-Escoda, C.	10					Acta Ophthalmologica	18	Immunohistochemistry	272	Johann Wolfgang Goethe Universitat Frankfurt am Main	40	Iraq	4
		Sculean, A.	10					Acta Obstetricia Et Gynecologica Scandinavica	18	Cattle	272	Humboldt-Universitat zu Berlin	39	Gabon	4
		Mayerhofer, K.	10					Diseases of the Colon and Rectum	18	Postoperative Complications	266	Universita degli Studi di Catania	39	Palestine	4
		Sorsa, T.	10					Livestock Research for Rural Development	18	Sex difference	263	University of Aberdeen	39	Ecuador	3
		Plotino, G.	9					Circulation	18	Postoperative complication	255	Universitat Tubingen	39	Belarus	3
		Heindel, W.	9					European Archives of Oto Rhino Laryngology	18	Postoperative period	254	St George's Hospital, London	38	Kazakhstan	3
		Galimberti, D.	9					Acta Anaesthesiologica Scandinavica	18	Heart Rate	252	University of Reading	38	Uruguay	3
		Sahebkar, A.	9					Journal of Food Protection	18	Surgical technique	251	Universita degli Studi di Napoli Federico II	38	Peru	3
		Kimberger, O.	9					Oral Surgery Oral Medicine Oral Pathology Oral Radiology and Endodontology	17	Dose-Response Relationship, Drug	248	Universitatsklinikum des Saarlandes Medizinische Fakultat der Universitat des Saarlandes	38	Cote d'Ivoire	3
		Keshavan, M.S.	9					International Journal of Food Science and Technology	17	Placebo	247	University of Sheffield	37	Oman	2
		Goracci, C.	9					Journal of Bone and Joint Surgery Series B	17	Comparative Study	246	Utrecht University	37	Mauritius	2
		Soares, J.C.	9					International Journal of Obesity	17	Histology	245	Universidad de Sevilla	37	Grenada	2
		Morton, J.P.	9					Journal of Magnetic Resonance Imaging	17	Infant	243	Loughborough University	36	Seychelles	2
		McGee, M.	9					Nuclear Medicine Communications	17	Reproducibility	242	Universite de Liege	36	Macedonia	2
		Knechtle, B.	9					European Journal of Clinical Nutrition	17	Biomechanics	241	University of Copenhagen, Faculty of Life Sciences	36	Puerto Rico	2
		Krause, F.	9					Manual Therapy	17	Swine	238	VU University Medical Center	35	Namibia	2
		Morote, J.	9					Journal of Oral Rehabilitation	17	Magnetic Resonance Imaging	236	Universitat Ulm	35	Nepal	2
		Yellon, D.M.	9					British Journal of Anaesthesia	17	Animal disease	233	Julius-Maximilians-Universitat Wurzburg	35	Democratic Republic Congo	2
		Bohm, J.	9					Ergonomics	17	Blood Pressure	232	Universita degli Studi di Firenze	35	Guatemala	2
		Testarelli, L.	9					Journal of Laryngology and Otology	17	Age Factors	231	Freie Universitat Berlin	35	Senegal	2
		Lonergan, P.	9					American Journal of Orthodontics and Dentofacial Orthopedics	17	Animal cell	231	University of G. d'Annunzio Chieti and Pescara	34	Cambodia	2
		Cazzola, M.	9					Journal of Sports Science and Medicine	17	Histopathology	229	Trinity College Dublin	34	Ukraine	2
		Becker, K.	9					International Journal of Pharmaceutics	17	Oxygen Consumption	228	Universitat Bern	34	Yugoslavia	2
		Gambarini, G.	9					Science of the Total Environment	16	Cross-Sectional Studies	224	Universita degli Studi di Bari	34	Zambia	2
		Pallikaris, I.G.	9					Lasers in Medical Science	16	School child	223	Universitatsklinikum Mannheim	33	Niger	1
		Kaditis, A.G.	9					Operative Dentistry	16	Incidence	221	Universitats Klinikum Essen und Medizinische Fakultat	33	Papua New Guinea	1
		Cornu, C.	9					International Journal of Cardiology	16	In vitro study	220	Vrije Universiteit Amsterdam	33	Sierra Leone	1
		Katsiari, M.C.	9					Critical Care Medicine	16	Body weight	220	Imperial College London	33	Albania	1
		Paris, S.	9					American Journal of Ophthalmology	16	Mortality	216	Universidad de Zaragoza	33	Gambia	1
		Jilma, B.	9					International Journal of Food Microbiology	16	Cohort Studies	216	Teagasc - Irish Agriculture and Food Development Authority	33	Swaziland	1
		Shave, R.	9					Clinical Rehabilitation	16	Severity of Illness Index	216	Medizinische Universitat Innsbruck	32	Mozambique	1
		Bresolin, N.	9					Caries Research	15	Risk assessment	213	Universita Vita-Salute San Raffaele	32	Djibouti	1
		Callaghan, M.J.	9					Medicina Oral Patologia Oral Y Cirugia Bucal	15	Glucose	213	Consiglio Nazionale delle Ricerche	32	Armenia	1
		George, K.P.	9					Diabetologia	15	Oxygen consumption	212	Universita di Pisa	32	Macao	1
		Maganaris, C.N.	9					Experimental Physiology	15	Evaluation	212	Dimokrition Panepistimion Thrakis	32	Libyan Arab Jamahiriya	1
		Mantecon, A.R.	9					Anaesthesia	15	Cohort analysis	212	Medizinische Fakultat und Universitats Klinikum Aachen	31	Greenland	1
		Secher, N.H.	9					American Journal of Sports Medicine	15	Sensitivity and specificity	211	Universita degli Studi di Siena	31	Monaco	1
		Garcia-Lazaro, S.	9					Cardiovascular Research	15	Oral drug administration	210	Royal Infirmary of Edinburgh	31	French Guiana	1
		Bechara, F.G.	9					Optometry and Vision Science	15	Echography	209	Universitatsklinikum Heidelberg	31	Rwanda	1
		De Ruiter, C.J.	8					Atherosclerosis	15	Obesity	208	Barts and The London Queen Mary's School of Medicine and Dentistry	31	Mongolia	1
		Frentzen, M.	8					American Journal of Physiology Regulatory Integrative and Comparative Physiology	15	Reference Values	208	St Mary's Hospital London	31	Moldova	1
		Tolfrey, K.	8					Journal of Endovascular Therapy	15	Computer assisted tomography	207	Arhus Universitetshospital	31	Madagascar	1
		Nakajima, M.	8					European Journal of Vascular and Endovascular Surgery	15	Instrumentation	203	University of Plymouth	31	Burkina Faso	1
		Harris, A.L.	8					European Heart Journal	15	Insulin	200	University of Southampton	31	Bosnia and Herzegovina	1
		Kuchle, M.	8					International Journal of Cancer	15	Image analysis	198	University of Melbourne	31	Montenegro	1
		Nathan, N.	8					Cornea	15	Tomography, X-Ray Computed	198	Universite Paris Descartes	31	Vanuatu	1
		Kjær, M.	8					Eye	15	Intravenous drug administration	194	Universita degli Studi di Padova	30	Bolivia	1
		Abdollah, F.	8					Journal of Food Engineering	15	Dose response	192	Universitatsklinikum Schleswig-Holstein Campus Kiel	30	Bermuda	1
		MacLaren, D.P.M.	8					Aquaculture Nutrition	15	Diagnostic accuracy	191	Medizinische Universitat Graz	30	New Caledonia	1
		Cortini, F.	8					Journal of Nutrition	15	Exercise Test	190	Universitat Leipzig	30	Latvia	1
		Atkinson, G.	8					International Orthopaedics	15	Genetics	189	Universiteit Antwerpen	29	Malawi	1
		Tejido, M.L.	8					European Journal of Clinical Pharmacology	15	Biological Markers	187	VA Medical Center	29
		Place, N.	8					Journal of Oral and Maxillofacial Surgery	15	Diet	185	Universita degli Studi di Genova	29
		Kjaer, M.	8					Radiologia Medica	14	Preschool child	183	University of Stirling	29
		Sand, M.	8					Clinical and Experimental Allergy	14	Hypertension	181	Umea universitet	29
		Karakiewicz, P.I.	8					Antimicrobial Agents and Chemotherapy	14	Materials Testing	181	Sahlgrenska Universitetssjukhuset	29
		Morgan, M.D.L.	8					Aquaculture Research	14	Quantitative analysis	177	Oulun Yliopisto	28
		Grande, N.M.	8					Clinical Radiology	14	Predictive Value of Tests	176	INRA Institut National de La Recherche Agronomique	28
		Petersen, W.	8					Knee Surgery Sports Traumatology Arthroscopy	14	Skeletal muscle	175	Hammersmith Hospital	28
		Hagen, C.	8					Equine Veterinary Journal	14	Crossover procedure	175	Universitssjukhuset i Lund	27
		Matera, M.G.	8					Transplantation	14	Cross-Over Studies	175	Panum Institute	27
		Sun, M.	8					European Journal of Anaesthesiology	14	Muscle strength	174	Brunel University	27
		Drust, B.	8					Brain Research	14	Pain	170	Universidad Autonoma de Madrid	27
		Mallinger, A.G.	8					International Journal of Prosthodontics	14	Bacteria (microorganisms)	167	St Thomas' Hospital	26
		Wesselink, P.R.	8					British Journal of Dermatology	14	Mouse	165	Universitatsklinikum Munster	26
		Frankenberger, R.	8					American Journal of Cardiology	14	Mice	165	Universitat Duisburg-Essen	26
		Nevill, A.M.	8					Urology	13	Surface Properties	164	Brigham and Women's Hospital	26
		Madrid, J.	8					Isokinetics and Exercise Science	13	Random Allocation	164	Technische Universitat Dresden	26
		Ferrari, M.	8					Stroke	13	Sheep	164	Universitatsklinikum Tubingen Medizinische Fakultat	26
		Alexopoulos, E.I.	8					Klinische Monatsblatter Fur Augenheilkunde	13	Enzyme activity	163	Friedrich Schiller Universitat Jena	26
		Eston, R.G.	8					Acta Odontologica Scandinavica	13	Rats, Wistar	163	Kerckhoff-Klinik	26
		Lopez, M.	8					Applied Physiology Nutrition and Metabolism	13	Sex Factors	162	Ita-Suomen yliopisto	26
