# Supplementary material for: A surge of p-values between 0.041 and 0.049 in recent decades (but negative results are increasing rapidly too)
Source: PeerJ. 2015 Jan 22;3:e733. doi: 10.7717/peerj.733 (PMC4312079; doi:10.7717/peerj.733)
Supplement: Supplemental Information [file peerj-03-733-s007.zip › Supplementary material/Searches_15_nov_2014/325.csv]

Scopus refine results values
Your query : (ABS({p = 0.041} OR {p = .041} OR {p = 0.042} OR {p = .042} OR {p = 0.043} OR {p = .043} OR {p = 0.044} OR {p = .044} OR {p = 0.045} OR {p = .045} OR {p = 0.046} OR {p = .046} OR {p = 0.047} OR {p = .047} OR {p = 0.048} OR {p = .048} OR {p = 0.049} OR {p = .049}) AND ( LIMIT-TO(AFFILCOUNTRY,"Germany" ) OR LIMIT-TO(AFFILCOUNTRY,"Italy" ) OR LIMIT-TO(AFFILCOUNTRY,"Spain" ) OR LIMIT-TO(…
Number of results : 19999
YEAR		AUTHOR NAME		SUBJECT AREA		DOCUMENT TYPE		SOURCE TITLE		KEYWORD		AFFILIATION		COUNTRY		SOURCE TYPE		LANGUAGE
2015	2	Laakso, M.	34	Agricultural and Biological Sciences	828	Article	19192	Plos One	297	Article	18177	Charite - Universitatsmedizin Berlin	342	United Kingdom	4524	Journals	19940	English	19191
2014	1680	Lehtimaki, T.	32	Arts and Humanities	80	Conference Paper	337	Journal of Clinical Endocrinology and Metabolism	160	Human	17911	Erasmus University Medical Center	317	Germany	3715	Book Series	28	Spanish	363
2013	2029	Rades, D.	31	Biochemistry, Genetics and Molecular Biology	4446	Review	300	British Journal of Cancer	136	Female	16045	Helsinki University Central Hospital	297	Italy	2917	Conference Proceedings	18	German	230
2012	1880	Lip, G.Y.H.	30	Business, Management and Accounting	1	Article in Press	130	Journal of the American College of Cardiology	115	Humans	15768	Medizinische Universitat Wien	281	United States	2132	Books	13	French	157
2011	1658	Schild, S.E.	30	Chemical Engineering	37	Book Chapter	11	American Journal of Cardiology	114	Male	14962	Academic Medical Centre, University of Amsterdam	272	Spain	2124			Italian	78
2010	1375	Kosma, V.M.	29	Chemistry	40	Letter	5	Circulation	109	Adult	13998	King's College London	272	France	1894			Portuguese	48
2009	1402	Corella, D.	27	Computer Science	14	Note	5	Clinical Cancer Research	109	Priority journal	12293	UCL	272	Netherlands	1843			Greek	17
2008	1259	Nakopoulou, L.	27	Decision Sciences	22	Short Survey	4	International Journal of Cardiology	109	Controlled study	11945	Helsingin Yliopisto	270	Sweden	1381			Dutch	10
2007	1156	Stefanadis, C.	27	Dentistry	298	Undefined	15	European Heart Journal	106	Major clinical study	10243	Karolinska University Hospital	270	Finland	1173			Danish	4
2006	980	Syrjanen, K.	26	Earth and Planetary Sciences	12			European Journal of Cardio Thoracic Surgery	102	Middle Aged	10161	Universitair Medisch Centrum Groningen	269	Greece	1032			Croatian	2
2005	954	Patsouris, E.	26	Economics, Econometrics and Finance	2			Stroke	102	Aged	9670	Inserm	259	Belgium	845			Czech	2
2004	857	Soini, Y.	26	Energy	4			Anticancer Research	100	Clinical article	4359	University of Athens	240	Denmark	813			Estonian	2
2003	737	Alvarez-Sabin, J.	26	Engineering	96			Transplantation	98	Aged, 80 and over	3081	Karolinska Institutet	233	Austria	749			Romanian	2
2002	613	Jiang, W.G.	25	Environmental Science	159			Transplantation Proceedings	92	Treatment Outcome	3032	University of Athens Medical School	221	Switzerland	522			Chinese	1
2001	583	Sun, X.F.	24	Health Professions	578			Annals of Thoracic Surgery	91	Clinical trial	3002	Leiden University Medical Center - LUMC	218	Canada	509			Hungarian	1
2000	518	Montaner, J.	23	Immunology and Microbiology	1235			Atherosclerosis	89	Adolescent	2997	Lunds Universitet	217	Australia	404			Japanese	1
1999	424	Ahren, B.	22	Materials Science	41			Diabetes Care	86	Follow up	2852	Alma Mater Studiorum Universita di Bologna	216	Portugal	309			Polish	1
1998	408	Crea, F.	21	Mathematics	32			Cancer	82	Prognosis	2786	Ludwig-Maximilians-Universitat Munchen	213	Ireland	292			Russian	1
1997	348	Scorilas, A.	21	Medicine	17649			Blood	80	Randomized controlled trial	2679	Universita degli Studi di Milano	211	Norway	213			Turkish	1
1996	282	Hetzer, R.	21	Multidisciplinary	9			International Journal of Cancer	79	Controlled clinical trial	2513	Ita-Suomen yliopisto	205	China	212
1995	199	Tuomilehto, J.	21	Neuroscience	1238			British Journal of Surgery	76	Prospective Studies	2468	Hospital Clinic Barcelona	204	Poland	186
1994	188	Denkert, C.	21	Nursing	691			European Journal of Cancer	74	Risk Factors	2390	Universita degli Studi di Roma La Sapienza	197	Japan	171
1993	132	Beauchet, O.	20	Pharmacology, Toxicology and Pharmaceutics	701			Annals of Oncology	73	Treatment outcome	2265	University Medical Center Utrecht	196	Brazil	165
1992	88	Colombo, A.	20	Physics and Astronomy	105			Diabetic Medicine	73	Human tissue	2176	Universitat Heidelberg	194	Israel	100
1991	73	Lip, G.Y.H.	20	Psychology	404			Thorax	72	Retrospective Studies	2157	Kobenhavns Universitet	193	South Africa	86
1990	51	Schuster, T.	20	Social Sciences	136			International Journal of Radiation Oncology Biology Physics	71	Follow-Up Studies	1933	Universitat de Barcelona	189	New Zealand	82
1989	31	Schreiber, S.	20	Veterinary	241			Annals of the Rheumatic Diseases	71	Risk factor	1775	Radboud University Nijmegen Medical Centre	189	Hungary	76
1988	25	Ellis, I.O.	20	Undefined	111			Breast Cancer Research and Treatment	71	Middle aged	1701	Medizinische Hochschule Hannover MHH	189	Czech Republic	75
1987	22	Blann, A.D.	20					Heart	69	Child	1685	VU University Medical Center	184	Turkey	72
1986	11	Jamart, J.	20					Critical Care Medicine	69	Prospective study	1682	Turun yliopisto	183	India	65
1985	10	Stone, G.W.	20					Diabetologia	68	Time Factors	1682	Rigshospitalet	180	Singapore	60
1984	6	Westendorp, R.G.J.	20					Human Reproduction	66	Young Adult	1508	University Hospital of Tampere	176	Argentina	52
1983	5	Annweiler, C.	20					BMC Cancer	65	Disease severity	1493	Universitatsklinikum Hamburg-Eppendorf und Medizinische Fakultat	165	Hong Kong	52
1982	6	Ramos-Casals, M.	20					European Journal of Endocrinology	63	Genotype	1468	University Central Hospital Kuopio	159	Russian Federation	51
1981	4	Holst, J.J.	19					Chest	62	Retrospective study	1456	Universita degli Studi di Padova	153	South Korea	48
1980	1	Fountzilas, G.	19					Thrombosis and Haemostasis	62	Disease association	1423	Imperial College London	151	Mexico	47
1973	1	Rutgeerts, P.	19					Journal of Vascular Surgery	62	Mortality	1403	Oulun Yliopisto	150	Saudi Arabia	44
1969	1	Mensink, R.P.	19					Respiratory Medicine	62	Cancer survival	1352	Maastricht University	148	Romania	39
		Sattar, N.	19					Journal of Clinical Oncology	62	Unclassified drug	1349	University of Glasgow	147	Taiwan	34
		Marin, F.	19					Neurology	61	Outcome assessment	1288	University of Birmingham	147	Iran	33
		Martinez, J.A.	19					Journal of Rheumatology	60	Case-Control Studies	1254	University of Manchester	145	Chile	32
		Vahlberg, T.	18					Journal of Hypertension	59	Drug efficacy	1227	Universita degli Studi di Torino	143	Egypt	32
		Torres, A.	18					Alimentary Pharmacology and Therapeutics	59	Immunohistochemistry	1195	Sahlgrenska Universitetssjukhuset	137	Thailand	31
		Onorati, F.	18					BJU International	59	Protein expression	1170	Universite Paris Descartes	131	Tanzania	30
		Haverich, A.	18					American Heart Journal	59	Body mass	1151	University of Cambridge	130	Slovenia	28
		Granger, C.B.	18					American Journal of Respiratory and Critical Care Medicine	55	Comparative study	1132	Hospital Universitari Vall d'Hebron	129	Kenya	28
		Jukema, J.W.	18					Annals of Surgical Oncology	54	Double blind procedure	1117	Arhus Universitetshospital	128	Iceland	25
		Manios, Y.	18					Investigative Ophthalmology and Visual Science	54	Human cell	1116	Turun Yliopistollinen Keskussairaala	128	Slovakia	25
		Raitakari, O.T.	18					Intensive Care Medicine	54	Double-Blind Method	1063	University of Edinburgh	125	Serbia	24
		Uusitupa, M.	18					Clinical Endocrinology	54	Risk assessment	1059	Universidad Autonoma de Barcelona	123	Croatia	23
		Sehouli, J.	18					World Journal of Gastroenterology	53	Animals	1043	Universita Cattolica del Sacro Cuore, Rome	122	Malaysia	21
		Staessen, J.A.	18					European Journal of Vascular and Endovascular Surgery	53	Cohort analysis	1043	Universita degli Studi di Firenze	120	Lithuania	19
		Gensini, G.F.	18					Nephrology Dialysis Transplantation	53	Cohort Studies	1032	Akademiska Sjukhuset	117	Estonia	19
		Van Veldhuisen, D.J.	18					Diabetes	53	Prevalence	1028	Malmo University Hospital	115	Uganda	19
		Kastelein, J.J.P.	17					European Journal of Clinical Nutrition	52	Scoring system	1018	Technische Universitat Munchen	115	Bulgaria	17
		Ricart, W.	17					Journal of Thoracic and Cardiovascular Surgery	51	Correlation analysis	1012	Katholieke Universiteit Leuven	115	Tunisia	17
		Ros, E.	17					American Journal of Clinical Nutrition	50	Nonhuman	1011	Aristoteleion Panepistimion Thessalonikis	114	Mozambique	16
		Fritsche, H.M.	17					Radiology	50	Multicenter study	1000	University of Bristol	114	Colombia	16
		Ribo, M.	17					Journal of Urology	49	Biological Markers	950	University Hospital Maastricht	113	Lebanon	14
		Giannopoulou, I.	17					Lancet	49	Hypertension	941	Linkopings universitet	113	Qatar	14
		Ferrucci, L.	17					Journal of Neurology	48	Questionnaire	939	Universitat zu Koln	113	Ukraine	14
		Pfreundschuh, M.	17					Metabolism Clinical and Experimental	48	Age	932	Friedrich-Alexander-Universität Erlangen-Nürnberg	112	Viet Nam	14
		Ronnemaa, T.	17					European Urology	46	Prediction	926	Universitat Bonn	112	Cyprus	12
		Hartmann, A.	17					Histopathology	46	Cancer staging	925	Cardiff University	110	Zambia	11
		Young, I.S.	17					Medicina Clinica	46	Incidence	905	Hospital General Universitario Gregorio Maranon	109	Pakistan	11
		Torp-Pedersen, C.	16					Haematologica	45	Placebo	894	Universitssjukhuset i Lund	107	Gambia	11
		Vaya, A.	16					Journal of Hepatology	45	Statistical significance	889	Universita degli Studi di Napoli Federico II	107	Ghana	10
		Karakiewicz, P.I.	16					Arthritis and Rheumatism	44	Survival Analysis	856	Hopital Pitie Salpetriere	106	United Arab Emirates	10
		Deary, I.J.	16					Gut	44	Child, Preschool	847	University of Oxford	106	Venezuela	10
		Veninga, T.	16					Gynecologic Oncology	44	Drug effect	838	Uppsala Universitet	105	Sudan	9
		Holscher, A.H.	16					British Journal of Ophthalmology	44	Survival Rate	831	Universitat Tubingen	104	Luxembourg	9
		Huber, K.	16					International Journal of Colorectal Disease	44	Infant	826	Klinikum der Universitat Munchen	103	Peru	9
		Korpela, R.	16					Colorectal Disease	44	Multivariate Analysis	810	Newcastle University, United Kingdom	103	Malawi	9
		Kavantzas, N.	15					Bone Marrow Transplantation	43	Severity of Illness Index	808	Universite Pierre et Marie Curie	100	Bangladesh	9
		Serruys, P.W.	15					Oncology Reports	43	Sex difference	799	Medizinische Universitat Innsbruck	98	Ecuador	8
		Georgoulias, V.	15					Acta Paediatrica International Journal of Paediatrics	43	Insulin	783	Oulu University Hospital	98	Uruguay	8
		Lipponen, P.	15					Leukemia	42	Questionnaires	779	Medizinische Universitat Graz	97	Indonesia	8
		Roussos, C.	15					Journal of Nutrition	41	Histopathology	771	Universitat Leipzig	97	Papua New Guinea	8
		Papanas, N.	15					Annals of Surgery	41	Multivariate analysis	764	Universitat Wien	94	Philippines	7
		Mehran, R.	15					Ophthalmology	41	Cross-Sectional Studies	755	London School of Hygiene & Tropical Medicine	94	Ethiopia	7
		Niskanen, L.	15					Journal of Animal Science	41	Normal human	753	Johannes Gutenberg Universitat Mainz	93	Zimbabwe	7
		Montorsi, F.	15					Strahlentherapie Und Onkologie	41	Protein blood level	752	Universita degli Studi di Verona	92	Latvia	7
		Tsiachris, D.	15					New England Journal of Medicine	41	Predictive Value of Tests	744	Universidade do Porto	90	Guinea-Bissau	6
		Mylona, E.	15					World Journal of Surgery	40	Disease course	736	Klinikum rechts der Isar	90	Kuwait	6
		Antoniucci, D.	15					Journal of Infectious Diseases	40	Obesity	732	University Hospital Leuven	90	Cameroon	6
		Vermeire, S.	14					European Journal of Obstetrics Gynecology and Reproductive Biology	40	Survival	722	University of Nottingham	89	Nigeria	6
		Marz, W.	14					Surgical Endoscopy and Other Interventional Techniques	40	Diabetes mellitus	697	Kansanterveyslaitos	88	Senegal	6
		Pinna, A.D.	14					European Respiratory Journal	39	Neoplasm Staging	693	Universita di Pisa	88	Bosnia and Herzegovina	6
		Jonas, J.B.	14					Hepatology	38	Overall survival	690	Fondazione San Raffaele del Monte Tabor	88	Congo	6
		Christensen, I.J.	14					International Journal of Obesity	38	Age Factors	688	University of Southampton	87	Cote d'Ivoire	6
		Fernandez-Real, J.M.	14					Scandinavian Journal of Gastroenterology	38	Smoking	679	Universitat Regensburg	87	Cuba	6
		Knip, M.	14					Lung Cancer	38	Genetic association	666	Universite Paris 7- Denis Diderot	85	Rwanda	5
		Korkolopoulou, P.	14					Radiotherapy and Oncology	38	Survival rate	661	St Mary's Hospital London	85	Gabon	5
		Siffert, W.	14					European Journal of Surgical Oncology	38	Glucose	660	Universita degli Studi di Roma Tor Vergata	85	Macedonia	5
		Diamandis, E.P.	14					American Journal of Hypertension	38	Breast Neoplasms	656	UCL Medical School	85	Burkina Faso	5
		Fryer, A.A.	14					Cancer Research	37	Quality of life	655	University of Liverpool	84	Sri Lanka	5
		Topol, E.J.	14					British Journal of Haematology	37	Hospitalization	655	Aarhus Universitet	84	Morocco	5
		McMillan, D.C.	14					Arteriosclerosis Thrombosis and Vascular Biology	37	Polymorphism, Genetic	653	Heinrich Heine Universitat	83	Jordan	5
		Slagboom, P.E.	14					Rheumatology	36	Clinical feature	650	Universita degli Studi di Pavia	82	Benin	5
		Viikari, J.	14					British Journal of Anaesthesia	36	Body Mass Index	650	Universitat zu Lubeck	81	Laos	4
		Kautiainen, H.	14					European Journal of Gastroenterology and Hepatology	36	Breast cancer	647	Universitatsklinikum Heidelberg	80	Belarus	4
		Nieminen, M.S.	14					Liver Transplantation	35	Postoperative Complications	646	University of California, San Francisco	80	Libyan Arab Jamahiriya	4
		Schmieder, R.E.	14					Gastroenterology	35	Metabolism	635	Westfalische Wilhelms-Universitat Munster	79	Bahrain	4
		Moller, H.J.	14					Hypertension	35	Drug safety	633	Universidad Autonoma de Barcelona, Facultad de Medicina	79	Yugoslavia	4
		Pantel, K.	14					Obesity	35	Methodology	628	Hospital Clinico San Carlos de Madrid	78	Syrian Arab Republic	3
		Voors, A.A.	14					British Journal of Nutrition	35	Risk Assessment	628	Johann Wolfgang Goethe Universitat Frankfurt am Main	77	Guadeloupe	3
		De Luca, G.	14					European Journal of Clinical Investigation	34	Pregnancy	625	St George's Hospital, London	77	Nepal	2
		Valdes, M.	14					Psychosomatic Medicine	34	Inflammation	619	GlaxoSmithKline	77	Iraq	2
		Humphries, S.E.	14					Journal of Internal Medicine	34	Pathology	618	Brigham and Women's Hospital	76	Netherlands Antilles	2
		Resino, S.	14					Critical Care	34	Blood	615	Umea universitet	76	Mauritius	2
		Tousoulis, D.	14					International Journal of Gynecological Cancer	34	Cardiovascular risk	612	Universiteit Gent	76	Honduras	2
		Dimopoulos, M.A.	14					Journal of Heart and Lung Transplantation	34	Single nucleotide polymorphism	611	National Health Service	74	Monaco	2
		Dietel, M.	14					Kidney International	33	Animal experiment	599	Hospital Universitari Germans Trias i Pujol	74	Haiti	2
		Molina, C.A.	13					Digestive Diseases and Sciences	33	School child	595	Tampereen Yliopisto	73	Oman	2
		Knuuti, J.	13					Anesthesia and Analgesia	33	Blood Pressure	593	Universitat Duisburg-Essen	73	Jamaica	2
		Strange, R.C.	13					Journal of Pediatrics	33	Human experiment	592	Sahlgrenska Academy	73	Greenland	2
		Straub, R.H.	13					Journal of Neurology Neurosurgery and Psychiatry	33	Allele	589	Queen's University Belfast	73	French Polynesia	2
		Gourgoulianis, K.I.	13					Journal of Clinical Psychiatry	32	Genetic Predisposition to Disease	589	Universitat Gottingen	73	Algeria	2
		Pedersen, O.	13					Journal of Endocrinological Investigation	32	Tumor Markers, Biological	589	University Hospital of Ghent	73	Costa Rica	2
		Steptoe, A.	13					Bone	32	Polymorphism, Single Nucleotide	575	Royal Infirmary of Edinburgh	72	Cambodia	2
		Hofler, H.	13					Acta Anaesthesiologica Scandinavica	32	Genetic polymorphism	575	Universitats Klinikum Essen und Medizinische Fakultat	72	Trinidad and Tobago	2
		Pickard, J.D.	13					Medicine and Science in Sports and Exercise	32	Logistic Models	570	Universita degli Studi di Brescia	72	Barbados	2
		Renzulli, A.	13					European Radiology	32	Analysis of Variance	570	Julius-Maximilians-Universitat Wurzburg	71	Angola	2
		Moilanen, E.	13					Interactive Cardiovascular and Thoracic Surgery	31	Intermethod comparison	570	Universita degli Studi di Modena e Reggio Emilia	70	Liechtenstein	2
		Mohr, F.W.	13					Journal of Bone and Mineral Research	31	C reactive protein	569	Universitat Ulm	70	Togo	2
		Pihlajamaki, J.	13					British Journal of Clinical Pharmacology	31	Physiology	558	Rheinisch-Westfalische Technische Hochschule Aachen	70	Mali	2
		Sarna, S.	13					American Journal of Gastroenterology	31	Comorbidity	557	Hammersmith Hospital	70	New Caledonia	1
		Kitas, G.D.	13					Journal of Pathology	31	Postoperative complication	551	Universitats Klinikum Freiburg und Medizinische Fakultat	70	Niger	1
		Ulmer, H.	13					Allergy European Journal of Allergy and Clinical Immunology	31	Genetics	550	Hospital Universitario La Fe	70	Guatemala	1
		Zigeuner, R.	13					Clinical and Experimental Allergy	31	Treatment duration	548	St Thomas' Hospital	69	Sierra Leone	1
		Ruiz, J.R.	13					Journal of Cancer Research and Clinical Oncology	31	Disease Progression	543	Universitat Marburg	69	Faroe Islands	1
		Zwinderman, A.H.	13					Journal of Applied Physiology	31	Nuclear magnetic resonance imaging	542	Hospital Universitario La Paz	68	Central African Republic	1
		Armstrong, P.W.	13					American Journal of Medical Genetics Neuropsychiatric Genetics	31	Glucose blood level	541	Helse Bergen Haukeland University Hospital	68	Puerto Rico	1
		Califf, R.M.	13					Carcinogenesis	31	Statistical analysis	539	Hospital Universitario Reina Sofia	68	Kyrgyzstan	1
		Wareham, N.J.	13					Graefe S Archive for Clinical and Experimental Ophthalmology	30	Proportional Hazards Models	538	Hospital Universitari de Bellvitge	67	Bolivia	1
		Metsios, G.S.	13					Thrombosis Research	30	Treatment response	537	VA Medical Center	67	Georgia	1
		Scholmerich, J.	13					Journal of Affective Disorders	30	Recurrence	533	University of Toronto	67	Kazakhstan	1
		Hemminki, K.	13					Journal of Bone and Joint Surgery Series B	30	Disease-Free Survival	531	Hospital Ramon y Cajal	67	San Marino	1
		Klepetko, W.	13					Acta Obstetricia Et Gynecologica Scandinavica	30	Genetic variability	527	Hospital del Mar	67	Martinique	1
		Giamarellos-Bourboulis, E.J.	13					Knee Surgery Sports Traumatology Arthroscopy	30	Depression	523	Queen's Medical Centre	67	El Salvador	1
		Paakko, P.	13					Journal of Acquired Immune Deficiency Syndromes	30	Infant, Newborn	521	UZ Gasthuisberg	67	Paraguay	1
		Simell, O.	13					AIDS	30	Heart infarction	513	Trinity College Dublin	66	Suriname	1
		Alexandrou, P.	13					International Journal of Sports Medicine	29	Pathophysiology	513	University of Leeds	66	Democratic Republic Congo	1
		Cokkinos, D.V.	13					Clinical Infectious Diseases	29	Gene frequency	511	Universitatsklinikum des Saarlandes Medizinische Fakultat der Universitat des Saarlandes	66	Panama	1
		Holgate, S.T.	13					British Medical Journal	29	Postoperative period	509	Universitat Bochum	65	Aruba	1
		Mavroudis, D.	13					Diseases of the Colon and Rectum	29	Polymerase chain reaction	505	Odense Universitetshospital	65	Myanmar	1
		Neuhaus, P.	13					Journal of Clinical Pathology	29	Triacylglycerol	505	University of Aberdeen	65	Yemen	1
		Fietkau, R.	13					European Journal of Neurology	28	Preschool child	503	Goteborgs Universitet	65	Palestine	1
		Borggrefe, M.	13					BMC Public Health	28	Sex Factors	502	Hopital Bichat-Claude-Bernard AP-HP	64	Namibia	1
		Metzger, R.	13					European Spine Journal	28	Non insulin dependent diabetes mellitus	494	University of Sheffield	63	Montenegro	1
		Bove, A.	12					Catheterization and Cardiovascular Interventions	28	Quality of Life	487	Copenhagen University Hospital	63
		Estruch, R.	12					Revista Espanola De Cardiologia	28	Stroke	485	Addenbrooke's Hospital	62
		Schmetterer, L.	12					Oral Oncology	28	Confidence interval	480	Universita degli Studi di Genova	62
		Kremastinos, D.T.	12					PACE Pacing and Clinical Electrophysiology	28	Systolic blood pressure	478	Universitat Freiburg im Breisgau	62
		Nightingale, P.	12					Nutrition Metabolism and Cardiovascular Diseases	27	Blood Glucose	477	Harvard Medical School	61
		Groop, L.	12					BMC Infectious Diseases	27	Enzyme linked immunosorbent assay	474	Hospital 12 Octubre	61
		Spandidos, D.A.	12					Cerebrovascular Diseases	27	Statistics, Nonparametric	473	German Cancer Research Center	61
		Kivela, S.L.	12					Journal of Clinical Periodontology	27	Case control study	465	University of Leicester	61
		Bax, J.J.	12					Journal of Antimicrobial Chemotherapy	27	Regression Analysis	464	CHU Angers	60
		Abbate, R.	12					European Journal of Haematology	27	Exercise	464	Hospital de La Santa Creu I Sant Pau	60
