# Supplementary material for: A surge of p-values between 0.041 and 0.049 in recent decades (but negative results are increasing rapidly too)
Source: PeerJ. 2015 Jan 22;3:e733. doi: 10.7717/peerj.733 (PMC4312079; doi:10.7717/peerj.733)
Supplement: Supplemental Information [file peerj-03-733-s007.zip › Supplementary material/Searches_15_nov_2014/326.csv]

Scopus refine results values
Your query : (ABS({p = 0.051} OR {p = .051} OR {p = 0.052} OR {p = .052} OR {p = 0.053} OR {p = .053} OR {p = 0.054} OR {p = .054} OR {p = 0.055} OR {p = .055} OR {p = 0.056} OR {p = .056} OR {p = 0.057} OR {p = .057} OR {p = 0.058} OR {p = .058} OR {p = 0.059} OR {p = .059}) AND ( LIMIT-TO(AFFILCOUNTRY,"Germany" ) OR LIMIT-TO(AFFILCOUNTRY,"Italy" ) OR LIMIT-TO(AFFILCOUNTRY,"Spain" ) OR LIMIT-TO(…
Number of results : 5548
YEAR		AUTHOR NAME		SUBJECT AREA		DOCUMENT TYPE		SOURCE TITLE		KEYWORD		AFFILIATION		COUNTRY		SOURCE TYPE		LANGUAGE
2015	1	Rades, D.	11	Agricultural and Biological Sciences	357	Article	5304	Plos One	65	Article	4938	King's College London	94	United Kingdom	1411	Journals	5532	English	5317
2014	368	Syrjanen, K.	10	Arts and Humanities	14	Conference Paper	111	European Heart Journal	47	Human	4826	Erasmus University Medical Center	89	Germany	1058	Conference Proceedings	10	Spanish	93
2013	458	Schild, S.E.	10	Biochemistry, Genetics and Molecular Biology	1229	Review	84	British Journal of Cancer	43	Female	4246	Karolinska University Hospital	88	Italy	713	Book Series	6	German	71
2012	452	Topol, E.J.	9	Business, Management and Accounting	1	Article in Press	33	Journal of the American College of Cardiology	40	Humans	4141	Helsingin Yliopisto	85	United States	629			French	49
2011	390	Laakso, M.	9	Chemical Engineering	6	Letter	2	Journal of Clinical Endocrinology and Metabolism	38	Male	4098	Charite - Universitatsmedizin Berlin	82	France	541			Italian	17
2010	364	Mulder, P.G.H.	9	Chemistry	16	Short Survey	2	Circulation	36	Adult	3721	UCL	78	Netherlands	538			Portuguese	13
2009	336	Van Veldhuisen, D.J.	9	Computer Science	12	Erratum	1	Transplantation	31	Priority journal	3401	Academic Medical Centre, University of Amsterdam	69	Spain	514			Dutch	9
2008	333	Staessen, J.A.	9	Decision Sciences	13	Note	1	International Journal of Cardiology	31	Controlled study	3323	Medizinische Universitat Wien	67	Sweden	432			Greek	4
2007	332	Lipponen, P.	8	Dentistry	88	Undefined	10	International Journal of Radiation Oncology Biology Physics	28	Major clinical study	2684	Universita degli Studi di Milano	67	Finland	297			Danish	2
2006	309	Vincent, J.L.	8	Earth and Planetary Sciences	5			Journal of Clinical Oncology	27	Middle Aged	2644	Karolinska Institutet	66	Belgium	265			Russian	2
2005	282	Korpela, R.	8	Economics, Econometrics and Finance	1			Atherosclerosis	27	Aged	2573	Universitatsklinikum Hamburg-Eppendorf und Medizinische Fakultat	63	Denmark	258			Catalan	1
2004	256	Califf, R.M.	8	Energy	1			Cancer	27	Clinical article	1182	Inserm	61	Greece	227			Chinese	1
2003	214	Neuvonen, P.J.	8	Engineering	32			Transplantation Proceedings	26	Clinical trial	972	Universitair Medisch Centrum Groningen	61	Austria	209			Czech	1
2002	169	Kuznetsova, T.	7	Environmental Science	61			Diabetes Care	26	Adolescent	879	Leiden University Medical Center - LUMC	61	Canada	161			Polish	1
2001	168	Montalescot, G.	7	Health Professions	163			Journal of Animal Science	25	Randomized controlled trial	864	Lunds Universitet	61	Switzerland	160
2000	156	Fountzilas, G.	7	Immunology and Microbiology	350			Clinical Cancer Research	25	Treatment Outcome	848	Helsinki University Central Hospital	58	Australia	140
1999	141	Van De Werf, F.	7	Materials Science	14			Nephrology Dialysis Transplantation	25	Controlled clinical trial	798	Universitat Heidelberg	57	Portugal	91
1998	148	Uusitupa, M.	7	Mathematics	17			Diabetologia	25	Aged, 80 and over	787	Ita-Suomen yliopisto	56	Ireland	78
1997	119	Thijs, L.	7	Medicine	4722			European Journal of Cardio Thoracic Surgery	24	Follow up	711	Kobenhavns Universitet	53	Norway	63
1996	101	Fryer, A.A.	7	Multidisciplinary	4			Lancet	23	Prospective Studies	641	Imperial College London	52	China	53
1995	91	Strange, R.C.	7	Neuroscience	355			American Journal of Cardiology	23	Prognosis	633	Maastricht University	52	Poland	47
1994	85	Stenman, U.H.	7	Nursing	182			British Journal of Surgery	23	Treatment outcome	627	Alma Mater Studiorum Universita di Bologna	52	Brazil	42
1993	68	Holst, J.J.	7	Pharmacology, Toxicology and Pharmaceutics	242			Heart	23	Risk Factors	584	Hospital Clinic Barcelona	51	Japan	41
1992	44	Hohnloser, S.H.	6	Physics and Astronomy	41			Annals of Oncology	22	Retrospective Studies	555	University of Athens	50	New Zealand	37
1991	34	Ford, I.	6	Psychology	120			Blood	22	Human tissue	525	VU University Medical Center	49	Israel	35
1990	34	Fritsche, A.	6	Social Sciences	50			Annals of Thoracic Surgery	20	Follow-Up Studies	500	Medizinische Hochschule Hannover MHH	49	South Africa	30
1989	27	Milano, G.	6	Veterinary	114			International Journal of Obesity	20	Time Factors	494	Sahlgrenska Universitetssjukhuset	49	Czech Republic	28
1988	11	Georgoulias, V.	6	Undefined	27			Clinical Endocrinology	20	Child	462	Universita degli Studi di Roma La Sapienza	47	South Korea	18
1987	17	Niskanen, L.	6					Surgical Endoscopy and Other Interventional Techniques	20	Drug efficacy	426	Radboud University Nijmegen Medical Centre	46	Russian Federation	18
1986	13	Pfreundschuh, M.	6					Thorax	20	Middle aged	418	Turun yliopisto	46	Argentina	17
1985	11	Rehak, P.	6					Scandinavian Journal of Gastroenterology	19	Prospective study	410	University Medical Center Utrecht	43	India	17
1984	4	Bohm, M.	6					Critical Care Medicine	19	Risk factor	403	University of Athens Medical School	43	Hong Kong	16
1983	3	Roberts, S.A.	6					International Journal of Cancer	19	Comparative study	392	University of Glasgow	40	Singapore	16
1982	3	Rupprecht, H.J.	6					Stroke	18	Retrospective study	390	Rigshospitalet	40	Hungary	15
1981	1	Garcia, J.	6					Anticancer Research	18	Mortality	389	University of Bristol	40	Turkey	14
1980	2	Stefanadis, C.	6					European Journal of Clinical Nutrition	17	Double blind procedure	387	Universitat de Barcelona	39	Iran	11
1979	1	Steg, P.G.	6					British Journal of Nutrition	17	Double-Blind Method	387	Arhus Universitetshospital	39	Mexico	11
1978	1	Sun, X.F.	6					BJU International	17	Young Adult	370	University Central Hospital Kuopio	38	Thailand	11
1977	1	Gonzalez-Reimers, E.	6					American Journal of Clinical Nutrition	17	Animals	341	Malmo University Hospital	37	Croatia	10
		Vahlberg, T.	6					Annals of the Rheumatic Diseases	17	Unclassified drug	340	Ludwig-Maximilians-Universitat Munchen	37	Kenya	10
		Wareham, N.J.	6					American Journal of Gastroenterology	17	Multicenter study	333	University of Cambridge	37	Slovakia	10
		Westendorp, R.G.J.	6					European Journal of Endocrinology	17	Disease severity	331	Katholieke Universiteit Leuven	36	Taiwan	10
		Yudkin, J.S.	6					Neurology	17	Cancer survival	331	Universita degli Studi di Padova	35	Pakistan	9
		Armstrong, P.W.	6					Journal of Hypertension	17	Genotype	321	University Hospital of Tampere	35	Estonia	8
		Delgado-Rodriguez, M.	6					European Journal of Gastroenterology and Hepatology	17	Outcome assessment	311	Universita degli Studi di Torino	35	Malawi	8
		Boyle, P.	6					European Journal of Cancer	16	Placebo	311	Cardiff University	34	Egypt	7
		Campo, E.	6					Animal Feed Science and Technology	16	Nonhuman	310	Klinikum der Universitat Munchen	33	Slovenia	7
		Ellis, I.O.	6					Intensive Care Medicine	16	Disease association	305	University Hospital Maastricht	33	Iceland	6
		De Maertelaer, V.	6					Applied Animal Behaviour Science	16	Statistical significance	284	Linkopings universitet	33	Colombia	6
		Granger, C.B.	6					American Heart Journal	16	Case-Control Studies	284	Oulun Yliopisto	33	Bulgaria	6
		Knuuti, J.	6					Metabolism Clinical and Experimental	15	Human cell	280	University of Nottingham	33	Ethiopia	6
		Goodman, S.G.	6					Anesthesia and Analgesia	15	Body mass	280	Universitat Wien	33	Tanzania	6
		Dunst, J.	6					Human Reproduction	15	Protein expression	268	Technische Universitat Munchen	32	United Arab Emirates	6
		Huber, K.	6					British Medical Journal	15	Immunohistochemistry	267	Universita degli Studi di Firenze	32	Romania	6
		Connolly, S.J.	6					Diabetic Medicine	15	Cohort Studies	265	Universita Cattolica del Sacro Cuore, Rome	32	Saudi Arabia	6
		Aaby, P.	5					Alimentary Pharmacology and Therapeutics	15	Prevalence	261	Newcastle University, United Kingdom	31	Mozambique	5
		Keramopoulos, A.	5					Chest	15	Questionnaire	261	Universitat zu Lubeck	31	Nigeria	5
		Karhunen, P.J.	5					Colorectal Disease	15	Drug effect	257	Turun Yliopistollinen Keskussairaala	31	Uruguay	5
		Emery, P.	5					Breast Cancer Research and Treatment	15	Normal human	256	Friedrich-Alexander-Universität Erlangen-Nürnberg	30	Venezuela	5
		Juul, A.	5					Journal of Nutrition	15	Risk assessment	249	Wageningen University and Research Centre	30	Viet Nam	5
		Friess, H.	5					Radiotherapy and Oncology	15	Hypertension	248	University of Leeds	30	Chile	4
		Koebnick, C.	5					Journal of Thoracic and Cardiovascular Surgery	14	Scoring system	246	Universitat Marburg	30	Cyprus	4
		Huland, H.	5					Respiratory Medicine	14	Incidence	242	Hopital Pitie Salpetriere	30	Qatar	4
		Collen, D.	5					Arthritis and Rheumatism	14	Age	241	University of Toronto	30	Guinea-Bissau	4
		Antoniucci, D.	5					Gut	14	Survival Analysis	238	Universitat Tubingen	30	Jordan	4
		Burgos, F.J.	5					AIDS	14	Questionnaires	237	Universita degli Studi di Napoli Federico II	30	Malaysia	4
		Brage, S.	5					Journal of Antimicrobial Chemotherapy	14	Drug safety	235	University of Birmingham	30	Tunisia	4
		Fox, K.A.A.	5					Thrombosis and Haemostasis	14	Child, Preschool	232	GlaxoSmithKline	30	Gambia	4
		Ekelund, U.	5					Bone	14	Cohort analysis	229	Hospital Ramon y Cajal	30	Indonesia	4
		Owen, M.J.	5					British Journal of Clinical Pharmacology	13	Cancer staging	225	London School of Hygiene & Tropical Medicine	30	Philippines	3
		Palme, R.	5					British Journal of Ophthalmology	13	Survival Rate	224	Akademiska Sjukhuset	29	Bosnia and Herzegovina	3
		Pectasides, D.	5					Annals of Surgery	13	Sex difference	219	University of Oxford	29	Cameroon	3
		Pentheroudakis, G.	5					European Radiology	13	Insulin	210	Universite Paris Descartes	29	Lithuania	3
		Pettersson, K.	5					Journal of Hepatology	13	Infant	208	Universitat Bonn	28	Senegal	3
		Martinez, J.A.	5					Clinical Science	13	Biological Markers	207	Universita di Pisa	28	Serbia	3
		Poussa, T.	5					Radiology	13	Middle Age	202	Aarhus Universitet	28	Sudan	3
		Jonas, J.B.	5					Medicine and Science in Sports and Exercise	12	Correlation analysis	199	Universite Pierre et Marie Curie	27	Puerto Rico	2
		McGuffin, P.	5					European Journal of Nutrition	12	Human experiment	198	University of Edinburgh	27	Lebanon	2
		Melander, O.	5					Journal of Human Hypertension	12	Animal experiment	198	University of Manchester	26	Georgia	2
		Marcen, R.	5					Ophthalmology	12	Prediction	197	Utrecht University	26	Congo	2
		Santolaria-Fernandez, F.	5					Investigative Ophthalmology and Visual Science	12	Severity of Illness Index	196	Universitat Ulm	26	Albania	2
		Schafers, H.J.	5					European Journal of Applied Physiology	12	Intermethod comparison	195	Universitssjukhuset i Lund	26	Uganda	2
		Colombo, A.	5					European Journal of Clinical Pharmacology	12	Analysis of Variance	194	Goteborgs Universitet	26	Burkina Faso	2
		Giannopoulou, I.	5					Journal of Urology	12	Smoking	194	Universitat Leipzig	25	Sri Lanka	2
		Simell, O.	5					World Journal of Surgery	12	Multivariate analysis	193	Aristoteleion Panepistimion Thessalonikis	25	Panama	2
		Boersma, E.	5					Schizophrenia Research	12	Statistical analysis	190	Kansanterveyslaitos	25	Peru	2
		Mohamed-Ali, V.	5					Strahlentherapie Und Onkologie	12	Age Factors	189	Universitat zu Koln	25	Costa Rica	2
		Nakopoulou, L.	5					European Urology	12	Glucose	188	Universitat Gottingen	25	Ghana	2
		Blaak, E.E.	5					Journal of Vascular Surgery	12	Multivariate Analysis	186	Universiteit Gent	25	Zambia	2
		Stone, G.W.	5					World Journal of Gastroenterology	12	Survival	185	Medizinische Universitat Graz	24	Algeria	1
		Bjorntorp, P.	5					Early Human Development	11	Predictive Value of Tests	183	Johann Wolfgang Goethe Universitat Frankfurt am Main	24	Lesotho	1
		Moreno, S.	5					Eye	11	Protein blood level	181	Guy's Hospital	24	Rwanda	1
		Swedberg, K.	5					BMC Cancer	11	Heart infarction	181	Hospital Universitari de Bellvitge	24	Armenia	1
		Jamart, J.	5					Gastroenterology	11	Physiology	180	Julius-Maximilians-Universitat Wurzburg	24	Luxembourg	1
		Cook, D.G.	5					Journal of Applied Physiology	11	Methodology	179	Addenbrooke's Hospital	24	Madagascar	1
		Tognoni, G.	5					Cancer Epidemiology Biomarkers and Prevention	11	Diabetes mellitus	178	UniversitatsSpital Zurich	24	Benin	1
		Schuster, T.	5					Acta Paediatrica International Journal of Paediatrics	11	Risk Assessment	174	University of Liverpool	24	Botswana	1
		Trumper, L.	5					European Respiratory Journal	11	Myocardial Infarction	173	Universitatsklinikum des Saarlandes Medizinische Fakultat der Universitat des Saarlandes	24	Mali	1
		Klersy, C.	5					Tumor Biology	11	Obesity	171	Westfalische Wilhelms-Universitat Munster	23	Cambodia	1
		Erbel, R.	5					European Journal of Vascular and Endovascular Surgery	10	Cross-Sectional Studies	169	Hospital 12 Octubre	23	Moldova	1
		Fondevila, M.	5					British Journal of Haematology	10	Quality of life	169	Medizinische Universitat Innsbruck	23	Mongolia	1
		Buchler, M.W.	5					Graefe S Archive for Clinical and Experimental Ophthalmology	10	Metabolism	168	Brigham and Women's Hospital	23	Morocco	1
		Andres, A.	5					Journal of Heart and Lung Transplantation	10	Survival rate	168	Universidad Autonoma de Barcelona	23	Cote d'Ivoire	1
		Neuhaus, P.	5					Clinical Infectious Diseases	10	Blood Pressure	167	Sahlgrenska Academy	23	Democratic Republic Congo	1
		West, C.M.L.	5					Hormone and Metabolic Research	10	Histopathology	164	Queen's University Belfast	23	Latvia	1
		Ioannidis, J.P.A.	5					Journal of Bone and Mineral Research	10	Support, Non-U.S. Gov't	164	UZ Gasthuisberg	23	Syrian Arab Republic	1
		Winblad, B.	5					Journal of Neurology Neurosurgery and Psychiatry	10	School child	163	Fondazione San Raffaele del Monte Tabor	23	Nicaragua	1
		Xu, L.	5					British Journal of Anaesthesia	10	Pregnancy	162	Uppsala Universitet	22	Dominican Republic	1
		Markus, H.S.	5					Journal of Rheumatology	10	Overall survival	161	Universita degli Studi di Pavia	22	Ecuador	1
		Yusuf, S.	5					Clinical Pharmacology and Therapeutics	10	Body Mass Index	160	St Thomas' Hospital	21	Oman	1
		Hiddemann, W.	4					American Journal of Hypertension	10	Exercise	160	Mayo Clinic	21	El Salvador	1
		Janssens, G.P.J.	4					European Journal of Surgical Oncology	10	Disease course	156	Universite Paris 7- Denis Diderot	21	Gabon	1
		Caso, V.	4					Journal of Allergy and Clinical Immunology	10	Cardiovascular risk	155	St George's Hospital, London	21	Ukraine	1
		Hetzer, R.	4					Arthritis Research and Therapy	10	Neoplasm Staging	154	German Cancer Research Center	21	Papua New Guinea	1
		Crea, F.	4					Interactive Cardiovascular and Thoracic Surgery	10	Side effect	153	King's College Hospital	21	Greenland	1
		Formento, J.L.	4					Lung Cancer	10	Logistic Models	152	University of California, San Francisco	21	Guadeloupe	1
		Korpela, M.	4					Livestock Science	10	Confidence interval	151	University of Southampton	21	Guatemala	1
		Kosma, V.M.	4					Anesthesiology	9	Disease-Free Survival	150	Heinrich Heine Universitat	21	Jamaica	1
		Clayton, R.N.	4					Movement Disorders	9	Sex Factors	150	Universitat Freiburg im Breisgau	21	Kuwait	1
		Guada, J.A.	4					International Journal of Colorectal Disease	9	Postoperative Complications	150	Queen's Medical Centre	21	Honduras	1
		Kiltie, A.E.	4					American Journal of Transplantation	9	Breast Neoplasms	149	Johannes Gutenberg Universitat Mainz	21	Zimbabwe	1
		Erbersdobler, A.	4					International Journal of Gynecology and Obstetrics	9	Hospitalization	149	Hospital General Universitario Gregorio Maranon	21
		Kamm, M.A.	4					Journal of Cancer Research and Clinical Oncology	9	Triacylglycerol	149	University of Sheffield	20
		Cunningham, D.	4					American Journal of Ophthalmology	9	Depression	148	Universitatsklinikum Schleswig-Holstein Campus Kiel	20
		Costagliola, D.	4					International Journal of Sports Medicine	9	Animal	148	Hospital Universitari Vall d'Hebron	20
		Eksborg, S.	4					Scandinavian Journal of Rheumatology	9	Pathology	147	Universita degli Studi di Brescia	20
		Grant, P.J.	4					Journal of Internal Medicine	9	Treatment response	147	Universitat Magdeburg	20
		Bush, A.	4					Theriogenology	9	Breast cancer	147	Hammersmith Hospital	20
		Alexandrou, P.	4					American Journal of Physiology Endocrinology and Metabolism	9	Blood	146	Cleveland Clinic Foundation	20
		Brix, T.H.	4					Journal of Affective Disorders	9	Treatment duration	145	Universitetssjukhuset i Linkoping	20
		Garcia-Garcia, H.M.	4					Haematologica	9	Glucose blood level	144	UCL Medical School	20
		Ioachim, E.	4					Bone Marrow Transplantation	9	Dose-Response Relationship, Drug	144	Universita degli Studi di Verona	20
		Berger, J.	4					Acta Anaesthesiologica Scandinavica	9	Polymorphism, Genetic	142	Hospital Clinico San Carlos de Madrid	20
		Hegedus, L.	4					Journal of Neuro Oncology	8	Diarrhea	137	University Hospital of Ghent	20
		Kalogeras, K.T.	4					International Journal of Epidemiology	8	Systolic blood pressure	136	Royal Infirmary of Edinburgh	19
		Kreienberg, R.	4					American Journal of Respiratory and Critical Care Medicine	8	Nausea	136	Universita degli Studi di Perugia	19
		Le Bourgeois, J.P.	4					Journal of Clinical Pathology	8	Animal tissue	136	Universitatsklinikum Heidelberg	19
		Jorgensen, J.O.L.	4					Current Medical Research and Opinion	8	Time	135	Universitat Bochum	19
		Bouchard, C.	4					Clinical and Experimental Allergy	8	Blood Glucose	134	Universidade do Porto	19
		Chrysohoou, C.	4					Journal of Animal Physiology and Animal Nutrition	8	Comorbidity	134	Oulu University Hospital	19
		Locatelli, F.	4					Arthroscopy Journal of Arthroscopic and Related Surgery	8	Dose response	133	Syddansk Universitet	19
		Lopez-Guillermo, A.	4					Digestive and Liver Disease	8	Recurrence	132	Fondazione IRCCS Policlinico San Matteo	19
		Machann, J.	4					Oncology	8	Drug withdrawal	132	Massachusetts General Hospital	19
		Madsen, H.O.	4					Hepatology	8	Clinical feature	131	Istituto Europeo di Oncologia	19
		Maier, W.	4					International Journal of STD and AIDS	8	Non insulin dependent diabetes mellitus	130	University Hospital Leuven	19
		Malik, M.	4					Medicina Clinica	8	Single nucleotide polymorphism	129	Odense Universitetshospital	18
		Marcellin, P.	4					Injury	8	Quality of Life	129	St Mary's Hospital London	18
		Branzi, A.	4					Antimicrobial Agents and Chemotherapy	8	Statistics, Nonparametric	129	Helmholtz Center Munich German Research Center for Environmental Health	18
		Markaki, S.	4					Leukemia	8	Cholesterol	128	Universita degli Studi di Roma Tor Vergata	18
		Marks, D.I.	4					Revista Portuguesa De Cardiologia	8	Body weight	128	Christie Hospital NHS Foundation Trust	18
		Edwards, S.A.	4					BJOG an International Journal of Obstetrics and Gynaecology	8	Animal model	128	Hospital Erasme	18
		Braunwald, E.	4					Human Pathology	8	Coronary artery disease	128	Leeds General Infirmary	17
		Mathers, J.C.	4					Kidney International	8	Tumor Markers, Biological	128	Pfizer	17
		Maughan, R.J.	4					Acta Obstetricia Et Gynecologica Scandinavica	8	Drug tolerability	128	Royal Brompton Hospital	17
		Mavroudis, D.	4					Journal of Infectious Diseases	8	Blood pressure	127	Trinity College Dublin	17
		Mazeron, J.J.	4					Journal of Bone and Joint Surgery Series B	8	Sensitivity and Specificity	127	University of Melbourne	17
		Christiansen, J.S.	4					Journal of Pediatric Gastroenterology and Nutrition	8	Inflammation	127	Hospital Universitario La Paz	17
		McMurray, J.J.V.	4					Journal of B U on	8	Proportional Hazards Models	127	Hospital Universitari Germans Trias i Pujol	17
		Meinertz, T.	4					Journal of Psychiatric Research	8	Preschool child	126	University of Alberta	17
		Aaltomaa, S.	4					Cerebrovascular Diseases	8	Genetic association	125	University Hospital of Umea	17
