# Supplementary material for: A surge of p-values between 0.041 and 0.049 in recent decades (but negative results are increasing rapidly too)
Source: PeerJ. 2015 Jan 22;3:e733. doi: 10.7717/peerj.733 (PMC4312079; doi:10.7717/peerj.733)
Supplement: Supplemental Information [file peerj-03-733-s007.zip › Supplementary material/Searches_15_nov_2014/341.csv]

Scopus refine results values
Your query : (ABS(({significant difference} OR {significant differences} OR {significantly different} OR {differed significantly}) AND NOT ({no significant difference} OR {no significant differences} OR {no statistically significant difference} OR {no statistically significant differences} OR {not significantly different} OR {did not differ significantly})) AND ( LIMIT-TO(AFFILCOUNTRY,"Germany" )…
Number of results : 109325
YEAR		AUTHOR NAME		SUBJECT AREA		DOCUMENT TYPE		SOURCE TITLE		KEYWORD		AFFILIATION		COUNTRY		SOURCE TYPE		LANGUAGE
2015	42	Piccione, G.	42	Agricultural and Biological Sciences	16583	Article	97942	Plos One	720	Article	63229	Universita degli Studi di Roma La Sapienza	1120	United Kingdom	25362	Journals	104835	English	100160
2014	5810	Maffulli, N.	42	Arts and Humanities	818	Conference Paper	6222	Acta Horticulturae	409	Human	55419	UCL	1044	Germany	22622	Conference Proceedings	2906	German	4054
2013	6976	Furnham, A.	40	Biochemistry, Genetics and Molecular Biology	19191	Review	2582	Astronomy and Astrophysics	256	Female	44094	Universita degli Studi di Milano	970	Italy	15115	Book Series	1200	Spanish	2633
2012	6741	Hornero, R.	38	Business, Management and Accounting	1076	Article in Press	461	Journal of Agricultural and Food Chemistry	243	Male	42481	University of Oxford	942	Spain	13171	Books	220	French	1734
2011	6415	Moller, H.J.	38	Chemical Engineering	2046	Book Chapter	191	Human Reproduction	232	Humans	40995	Ludwig-Maximilians-Universitat Munchen	921	France	11949	Trade Publications	156	Italian	1017
2010	5862	Hop, W.C.J.	37	Chemistry	5217	Short Survey	104	Astrophysical Journal	219	Adult	36710	Alma Mater Studiorum Universita di Bologna	893	United States	9247	Reports	7	Portuguese	220
2009	5586	Reiser, M.F.	35	Computer Science	2209	Note	45	Anticancer Research	214	Priority journal	36084	King's College London	877	Netherlands	7907	Undefined	1	Dutch	107
2008	5359	Vallittu, P.K.	34	Decision Sciences	565	Letter	29	Lecture Notes in Computer Science Including Subseries Lecture Notes in Artificial Intelligence and Lecture Notes in Bioinformatics	214	Controlled study	35122	University of Cambridge	833	Sweden	6588			Danish	61
2007	5167	Boldt, J.	33	Dentistry	2579	Editorial	16	Journal of Clinical Endocrinology and Metabolism	211	Major clinical study	21901	Inserm	821	Belgium	3979			Greek	33
2006	4877	Lippi, G.	33	Earth and Planetary Sciences	4955	Book	12	Monthly Notices of the Royal Astronomical Society	200	Aged	20861	Helsingin Yliopisto	803	Denmark	3800			Chinese	30
2005	4515	Thiele, J.	32	Economics, Econometrics and Finance	810	Report	7	Food Chemistry	194	Middle Aged	20193	University of Manchester	795	Austria	3539			Polish	26
2004	4184	Friese, K.	31	Energy	886	Conference Review	2	British Journal of Cancer	194	Clinical article	13587	Imperial College London	794	Finland	3140			Czech	23
2003	3897	Reiser, M.	31	Engineering	5371	Erratum	2	Cancer	193	Nonhuman	11273	CNRS Centre National de la Recherche Scientifique	774	Greece	2956			Russian	17
2002	3610	Ferrari, M.	31	Environmental Science	6824	Undefined	1710	Physical Review B Condensed Matter and Materials Physics	192	Adolescent	10123	Karolinska Institutet	774	Portugal	2321			Swedish	17
2001	3536	Grus, F.H.	30	Health Professions	3899			Investigative Ophthalmology and Visual Science	191	Animals	9212	Erasmus University Medical Center	755	Canada	2046			Croatian	13
2000	3458	Fini, M.	30	Immunology and Microbiology	5832			Hydrobiologia	190	Clinical trial	7807	Charite - Universitatsmedizin Berlin	753	Switzerland	2023			Turkish	13
1999	3330	Hempelmann, G.	30	Materials Science	3641			Radiology	186	Comparative study	6518	Lunds Universitet	751	Australia	1724			Hungarian	5
1998	3233	Kauczor, H.U.	30	Mathematics	1404			Fertility and Sterility	184	Child	6128	Universitat de Barcelona	743	Ireland	1531			Slovak	5
1997	3262	Giavaresi, G.	29	Medicine	55809			Biochemistry	183	Aged, 80 and over	6114	Karolinska University Hospital	739	China	1159			Catalan	4
1996	3004	Jung, K.	29	Multidisciplinary	238			European Radiology	180	Animal	5611	Universitat Heidelberg	733	Japan	998			Estonian	4
1995	1997	Claussen, C.D.	29	Neuroscience	6276			Proceedings of SPIE the International Society for Optical Engineering	171	Controlled clinical trial	5603	Universiteit Gent	722	Brazil	956			Finnish	4
1994	1906	Malaguarnera, M.	29	Nursing	1876			Science of the Total Environment	170	Randomized controlled trial	5485	Wageningen University and Research Centre	715	Norway	872			Norwegian	4
1993	1657	Darzi, A.	29	Pharmacology, Toxicology and Pharmaceutics	4456			Journal of Chemical Physics	167	Normal human	5111	Universita degli Studi di Padova	712	Poland	800			Persian	4
1992	1399	Voss, A.	29	Physics and Astronomy	5699			Transplantation Proceedings	165	Methodology	5069	Kobenhavns Universitet	653	Russian Federation	633			Slovene	3
1991	1331	Neukam, F.W.	28	Psychology	4008			Journal of Biological Chemistry	164	Time Factors	4940	Universita degli Studi di Torino	625	Hungary	470			Bosnian	2
1990	1141	Giardino, R.	28	Social Sciences	3707			Aquaculture	159	Animal experiment	4934	Katholieke Universiteit Leuven	622	Czech Republic	452			Japanese	2
1989	1036	Hamm, B.	28	Veterinary	2358			Marine Biology	157	Treatment Outcome	4788	University of Birmingham	615	Mexico	445			Bulgarian	1
1988	974	Link, T.M.	28	Undefined	490			British Journal of Anaesthesia	155	Prospective Studies	4692	Consiglio Nazionale delle Ricerche	613	India	441			Korean	1
1987	775	Gonzalez-Gay, M.A.	27					Marine Ecology Progress Series	152	Unclassified drug	4465	Universita degli Studi di Napoli Federico II	611	South Africa	416			Latvian	1
1986	783	Arendt-Nielsen, L.	27					Forest Ecology and Management	150	Human tissue	4447	Universitat Gottingen	602	New Zealand	402			Lithuanian	1
1985	766	Kornhuber, J.	27					Blood	146	Follow up	4348	Universitat Wien	593	Israel	396			Romanian	1
1984	627	Abbate, R.	27					European Journal of Cardio Thoracic Surgery	145	Human cell	4286	Technische Universitat Munchen	569	Turkey	378
1983	646	Weber, M.	27					International Journal of Cancer	144	Support, Non-U.S. Gov't	4209	Medizinische Universitat Wien	560	Chile	347
1982	660	Ernst, E.	27					Chest	142	Middle Age	4208	Aristoteleion Panepistimion Thessalonikis	556	Argentina	341
1981	689	Fazio, F.	26					European Respiratory Journal	140	Middle aged	3969	Universita degli Studi di Firenze	552	Iran	318
1980	575	Hermans, J.	26					Neuroscience Letters	140	Treatment outcome	3804	University of Edinburgh	548	South Korea	251
1979	562	Lissoni, P.	26					Thorax	139	Prognosis	3796	University of Leeds	546	Tunisia	223
1978	481	Hetzer, R.	26					Theriogenology	139	Retrospective Studies	3793	Academic Medical Centre, University of Amsterdam	544	Colombia	185
1977	406	Lassila, L.V.J.	26					Journal of Clinical Periodontology	139	Statistical significance	3675	Goteborgs Universitet	539	Romania	178
1976	391	Duchateau, L.	25					British Journal of Surgery	139	Follow-Up Studies	3509	Universidad Complutense de Madrid	539	Egypt	176
1975	356	Bener, A.	25					Lancet	137	Questionnaire	3500	Radboud University Nijmegen Medical Centre	526	Slovakia	175
1974	366	Gensini, G.F.	25					Journal of Molecular Biology	135	Young Adult	3396	University of Athens	524	Slovenia	173
1973	260	Greenough, A.	25					European Journal of Clinical Pharmacology	135	Human experiment	3376	Leiden University Medical Center - LUMC	523	Thailand	171
1972	128	Serruys, P.W.	25					Meat Science	135	Physiology	3304	University of Glasgow	521	Croatia	167
1971	96	Fernandez, A.	24					European Urology	134	Comparative Study	3188	Sveriges lantbruksuniversitet	518	Kenya	162
1970	89	Vogl, T.J.	24					Acta Anaesthesiologica Scandinavica	133	Animal tissue	3148	University of Sheffield	516	Taiwan	161
1969	81	Gasbarrini, G.	24					Arzneimittel Forschung Drug Research	132	Risk Factors	3130	University Medical Center Utrecht	516	Malaysia	153
1968	61	Ansseau, M.	24					Atherosclerosis	130	Questionnaires	3052	University of Bristol	513	Bulgaria	149
1967	45	Gabius, H.J.	24					Journal of Affective Disorders	130	Prospective study	3037	University of Nottingham	511	Singapore	148
1966	43	Caminal, P.	24					Clinica Chimica Acta	129	Drug efficacy	3030	Cardiff University	511	Hong Kong	142
1965	29	Plebani, M.	24					Scandinavian Journal of Gastroenterology	128	Reproducibility of Results	2983	Medizinische Hochschule Hannover MHH	508	Saudi Arabia	133
1964	19	Marti-Bonmati, L.	23					Nephrology Dialysis Transplantation	128	Child, Preschool	2951	Universita di Pisa	508	Estonia	127
1963	11	Caltagirone, C.	23					Journal of Fish Biology	128	Metabolism	2888	Universidade do Porto	504	Pakistan	115
1962	10	Heiss, W.D.	23					Journal of the Science of Food and Agriculture	127	Rat	2875	Aarhus Universitet	500	Ukraine	112
1961	8	Baak, J.P.A.	23					Knee Surgery Sports Traumatology Arthroscopy	126	Animalia	2854	Friedrich-Alexander-Universität Erlangen-Nürnberg	498	Morocco	110
1960	8	Dequeker, J.	23					European Heart Journal	126	Rats	2779	University of Liverpool	498	Nigeria	105
1959	9	Junque, C.	23					International Journal of Cardiology	125	Disease severity	2772	Universitat Bonn	491	Venezuela	99
1958	7	Schwaiger, M.	23					British Medical Journal	125	Case-Control Studies	2747	Utrecht University	483	Ethiopia	95
1957	4	Hofler, H.	22					Applied and Environmental Microbiology	124	Age	2647	Uppsala Universitet	481	Cuba	90
1956	6	Lippert, H.	22					Euphytica	124	Pregnancy	2636	Johann Wolfgang Goethe Universitat Frankfurt am Main	472	Algeria	88
1955	3	Ferri, R.	22					Soil Biology and Biochemistry	124	Genotype	2622	University of Southampton	472	Indonesia	88
1954	4	Epplen, J.T.	22					Dental Materials	122	Analysis of Variance	2588	Universitat Tubingen	471	Iceland	84
1952	4	Abasolo, D.	22					European Journal of Obstetrics Gynecology and Reproductive Biology	122	Retrospective study	2584	Universidad Autonoma de Barcelona	468	Serbia	81
1951	3	Rummeny, E.J.	22					European Journal of Radiology	122	Risk factor	2504	Universitat zu Koln	466	Tanzania	81
1950	2	Casella, S.	22					Journal of Rheumatology	122	Statistical analysis	2472	Newcastle University, United Kingdom	465	Peru	77
1949	1	Nkenke, E.	22					British Journal of Dermatology	122	Sensitivity and Specificity	2448	Justus Liebig University Giessen	460	Cyprus	68
1948	2	Montes-Mico, R.	22					Intensive Care Medicine	121	Infant	2448	Universitat de ValEncia	458	Viet Nam	65
1941	1	Pfeiffer, N.	22					British Journal of Ophthalmology	120	Sex difference	2382	Westfalische Wilhelms-Universitat Munster	451	Lithuania	65
1938	1	Addy, M.	22					Annals of the Rheumatic Diseases	120	Scoring system	2349	Queen's University Belfast	431	Cameroon	62
1936	1	Llorca, J.	22					Journal of Dentistry	119	Europe	2310	Universitair Medisch Centrum Groningen	430	Luxembourg	60
1933	1	Soininen, H.	22					Journal of Applied Physics	118	Intermethod comparison	2310	Heinrich Heine Universitat	429	Uganda	60
		Petraglia, F.	22					Clinical Oral Implants Research	117	Prevalence	2300	Umea universitet	428	Bangladesh	58
		Murray, A.	22					Journal of Urology	117	Age Factors	2273	Johannes Gutenberg Universitat Mainz	428	United Arab Emirates	55
		Malik, M.	22					Medicina Clinica	116	Double-Blind Method	2247	Christian-Albrechts-Universitat zu Kiel	423	Uruguay	53
		Gonzalez-Meijome, J.M.	22					Stroke	115	Animal model	2245	Universite Pierre et Marie Curie	420	Senegal	52
		Perka, C.	21					British Journal of Clinical Pharmacology	114	Diagnosis	2231	Freie Universitat Berlin	408	Ghana	50
		Smolle, J.	21					Brain Research	114	Drug effect	2214	Rheinisch-Westfalische Technische Hochschule Aachen	393	Qatar	50
		Montorsi, F.	21					Plant and Soil	114	Genetics	2160	Universidad de Granada	393	Burkina Faso	50
		Jeschke, U.	21					British Journal of Haematology	113	Animal cell	2118	Universitat Freiburg im Breisgau	391	Philippines	49
		Giannetto, C.	21					British Journal of Nutrition	112	Chemistry	2059	Vrije Universiteit Amsterdam	390	Lebanon	46
		Wouters, E.F.M.	21					Journal of the American College of Cardiology	111	Double blind procedure	2011	Universitat Leipzig	389	Benin	46
		Heindel, W.	21					Journal of Experimental Marine Biology and Ecology	111	Mortality	2011	VU University Medical Center	386	Latvia	44
		Steinhardt, M.	21					Archives of Disease in Childhood	110	Spain	2002	Universita degli Studi di Genova	381	Costa Rica	42
		Rodriguez-Martinez, H.	21					International Journal of Radiation Oncology Biology Physics	109	Immunohistochemistry	1991	Universitat Ulm	379	Jordan	41
		Newcombe, R.G.	21					Neuroimage	108	Outcome assessment	1976	Humboldt-Universitat zu Berlin	377	Ecuador	40
		Stefanadis, C.	21					Acta Obstetricia Et Gynecologica Scandinavica	108	Protein expression	1968	Julius-Maximilians-Universitat Wurzburg	377	Sri Lanka	38
		Jerosch, J.	21					Journal of Physical Chemistry B	107	Correlation analysis	1952	Universita degli Studi di Pavia	376	Syrian Arab Republic	36
		Altmeyer, P.	21					Journal of the American Chemical Society	106	Review	1951	Maastricht University	367	Panama	36
		Watts, D.C.	20					Clinical Endocrinology	106	Histology	1938	Universita degli Studi di Roma Tor Vergata	366	Cote d'Ivoire	33
		Palomba, S.	20					Journal of Cataract and Refractive Surgery	106	Reference Values	1902	Universitat Marburg	364	Belarus	33
		Serretti, A.	20					British Journal of Psychiatry	105	Placebo	1902	University of Aberdeen	362	Zimbabwe	30
		Magnussen, H.	20					Estuarine Coastal and Shelf Science	104	Mice	1873	Universidad Autonoma de Madrid	361	Bolivia	27
		Comi, G.	20					Experimental Brain Research	103	United Kingdom	1864	Danmarks Tekniske Universitet	360	Macedonia	27
		Heller, M.	20					Acta Paediatrica International Journal of Paediatrics	103	Italy	1851	Universita Cattolica del Sacro Cuore, Rome	359	Malawi	26
		Aaby, P.	20					Anaesthesia	103	Pathology	1846	Universitat Bochum	357	Mozambique	25
		Hanrath, P.	20					Spine	103	Conference paper	1838	Helsinki University Central Hospital	350	Yugoslavia	25
		Krettek, C.	20					Chemosphere	103	Mouse	1828	Universita degli Studi di Bari	348	Sudan	25
		Schroder, F.H.	20					Gut	103	Risk assessment	1813	Universita degli Studi di Siena	341	Gambia	25
		Lubec, G.	20					Graefe S Archive for Clinical and Experimental Ophthalmology	102	Blood	1803	Universidad de Santiago de Compostela	339	Puerto Rico	24
		Kaiser, W.A.	20					Journal of the Neurological Sciences	101	School child	1792	Turun yliopisto	338	Mali	22
		Genazzani, A.R.	20					Journal of Clinical Pathology	101	Disease association	1792	Universita degli Studi di Palermo	338	Congo	21
		Piattelli, A.	20					European Spine Journal	101	Quality of life	1791	University College Dublin	335	Oman	21
		Bogetto, F.	20					Forensic Science International	101	Nuclear magnetic resonance imaging	1779	Friedrich Schiller Universitat Jena	335	Nepal	20
		Martinez-Dolz, L.	20					Proceedings of the National Academy of Sciences of the United States of America	101	Pathophysiology	1765	Rigshospitalet	334	Gabon	20
		Zwinderman, A.H.	20					Geburtshilfe Und Frauenheilkunde	101	Time	1738	University of Leicester	327	Madagascar	19
		Saletu, B.	20					Journal of Neurology Neurosurgery and Psychiatry	100	In vitro study	1734	Sahlgrenska Universitetssjukhuset	321	Armenia	18
		Smeraldi, E.	20					Journal of Magnetic Resonance Imaging	100	Severity of Illness Index	1722	Universidad de Sevilla	320	Georgia	17
		Gusmao, L.	20					Acta Oto Laryngologica	99	Infant, Newborn	1713	Oulun Yliopisto	317	New Caledonia	17
		Caola, G.	19					European Journal of Orthodontics	99	Therapy	1709	Ita-Suomen yliopisto	313	Greenland	16
		Wiltfang, J.	19					Cancer Research	98	Cross-Sectional Studies	1700	Radboud University Nijmegen	312	Zambia	16
		Fogelman, I.	19					Allergy European Journal of Allergy and Clinical Immunology	98	Oral drug administration	1691	Klinikum der Universitat Munchen	311	Trinidad and Tobago	16
		Gomez, C.	19					Acta Psychiatrica Scandinavica	97	Depression	1689	Universitatsklinikum Hamburg-Eppendorf und Medizinische Fakultat	309	Kuwait	16
		Ladurner, G.	19					Klinische Wochenschrift	97	Body mass	1643	Universita degli Studi di Catania	309	Bosnia and Herzegovina	15
		Motta, M.	19					Journal of Antimicrobial Chemotherapy	97	Sex Factors	1643	Hospital Clinic Barcelona	307	Malta	15
		David, J.R.	19					American Journal of Cardiology	97	Psychological aspect	1641	Universite Paris Descartes	306	Niger	14
		Dougados, M.	19					Annals of Oncology	96	Multicenter study	1640	Universitat Hamburg	304	Monaco	14
		Siewert, J.R.	19					European Journal of Biochemistry	96	Preschool child	1615	Universite Paris-Sud XI	300	French Polynesia	14
		Martin, J.	19					Journal of Clinical Microbiology	96	Magnetic Resonance Imaging	1615	Universite de Liege	299	Jamaica	14
		Wessel, N.	19					Journal of Neurology	96	Sensitivity and specificity	1554	Linkopings universitet	297	Guinea-Bissau	13
		Keenan, F.P.	19					International Journal of Sports Medicine	95	Phenotype	1538	Universiteit Antwerpen	296	Palestine	13
		Friess, H.	18					Circulation	95	Germany	1536	Trinity College Dublin	294	Libyan Arab Jamahiriya	12
		Diedrich, K.	18					Critical Care Medicine	95	Biological Markers	1528	Technische Universitat Dresden	289	Kazakhstan	12
		Khaw, K.T.	18					British Journal of Obstetrics and Gynaecology	94	Incidence	1524	Universita degli Studi di Verona	284	Papua New Guinea	12
		Orio, F.	18					Diabetologia	93	Nucleotide sequence	1522	Universidad de Murcia	281	Albania	11
		Orfao, A.	18					Oecologia	92	Hypertension	1517	Stockholms universitet	279	Moldova	11
		Zullo, F.	18					BJU International	92	Brain	1507	Arhus Universitetshospital	278	Cambodia	11
		Jacobs, R.	18					European Food Research and Technology	92	Histopathology	1505	Akademiska Sjukhuset	276	Botswana	11
		Hombach, V.	18					Revista De Neurologia	92	Prediction	1499	Universitssjukhuset i Lund	273	Bahrain	10
		Dummer, P.M.H.	18					Atmospheric Environment	91	English Abstract	1497	University of Reading	271	Guadeloupe	9
		Thielscher, H.H.	18					Langmuir	91	Quantitative analysis	1493	Martin-Universitat Halle-Wittenberg	268	Yemen	9
		Krummenauer, F.	18					Journal of Nuclear Medicine	91	Eurasia	1473	University Hospital of Ghent	267	Mauritius	9
		Rosentritt, M.	18					Applied Animal Behaviour Science	91	Cohort Studies	1473	University Hospital Maastricht	265	Mongolia	9
		Asselain, B.	18					Physical Chemistry Chemical Physics	91	Cancer survival	1470	Universita degli Studi di Parma	263	French Guiana	8
		Filippi, M.	18					Clinical Cancer Research	90	Gene expression	1463	University of Amsterdam	260	Nicaragua	8
		Barni, S.	18					Journal of the Marine Biological Association of the United Kingdom	90	Predictive Value of Tests	1435	Universita degli Studi di Perugia	260	Guatemala	8
		Viale, G.	18					British Journal of Urology	88	Statistics	1435	Universita degli Studi di Modena e Reggio Emilia	259	Uzbekistan	8
		Salvagno, G.L.	18					Pain	88	Molecular Sequence Data	1432	University of Copenhagen, Faculty of Life Sciences	259	Laos	8
		Winblad, B.	18					Journal of Hypertension	87	Analysis of variance	1429	Delft University of Technology	257	Brunei Darussalam	7
		Martin, J.	18					Current Therapeutic Research Clinical and Experimental	87	Aging	1425	Medizinische Universitat Innsbruck	253	Iraq	7
		Milano, G.	18					Earth and Planetary Science Letters	87	Statistics, Nonparametric	1394	Eidgenossische Technische Hochschule Zurich	250	Burundi	7
		Moller, A.P.	18					Scandinavian Journal of Clinical and Laboratory Investigation	86	Reproducibility	1375	Universidad de Zaragoza	247	Montenegro	7
		Loening, S.A.	18					Journal of Oral Rehabilitation	86	Cohort analysis	1365	Rijksuniversiteit Groningen	246	Mauritania	6
		Diener, H.C.	18					Human Genetics	85	Newborn	1358	Universite Claude Bernard Lyon 1	246	Rwanda	6
		Vallverdu, M.	18					Breast Cancer Research and Treatment	83	Diagnostic accuracy	1344	Universitats Klinikum Freiburg und Medizinische Fakultat	244	Swaziland	6
		Peters, T.J.	17					Thrombosis Research	82	Polymerase chain reaction	1342	Universidad de Cordoba	243	Togo	6
		Almenar, L.	17					Acta Odontologica Scandinavica	81	Quality of Life	1334	Universitat Duisburg-Essen	241	Angola	5
		Schoenberg, S.O.	17					Perceptual and Motor Skills	80	Liver	1319	Syddansk Universitet	241	Namibia	5
		Pellicer, A.	17					Surface Science	80	Genetic variability	1316	Universitat Regensburg	241	Falkland Islands (Malvinas)	5
		Williams, R.	17					Water Research	79	Kinetics	1293	Universitatsklinikum Heidelberg	240	Liechtenstein	5
		Antoch, G.	17					Heart	79	Image analysis	1289	Universidad Politecnica de Valencia	237	Paraguay	5
		Grobbee, D.E.	17					Biochemical Journal	78	Cancer staging	1283	University of Athens Medical School	237	Reunion	5
		Rath, W.	17					Annals of Botany	78	Gene frequency	1276	University of G. d'Annunzio Chieti and Pescara	236	Sao Tome and Principe	4
		Vazquez-Barquero, J.L.	17					International Endodontic Journal	77	Clinical feature	1271	Universite Paris 7- Denis Diderot	231	Faroe Islands	4
		Sarrafi, A.	17					Physics in Medicine and Biology	76	Enzyme activity	1270	University of Toronto	230	Martinique	4
		Muniz, J.	17					Psicothema	75	Disease course	1265	Karl-Franzens-Universitat Graz	227	Netherlands Antilles	4
		Reginster, J.Y.	17					Journal of Prosthetic Dentistry	74	Survival	1260	Universite Catholique de Louvain	224	Azerbaijan	3
		Amorim, A.	17					Environmental Pollution	74	Bacteria (microorganisms)	1259	University of York	224	Barbados	3
		Stijnen, T.	17					Journal of Periodontology	72	Blood Pressure	1258	University of Exeter	224	Bermuda	3
		Fernandez-De-Las-Penas, C.	17					Radiotherapy and Oncology	70	Evaluation	1255	The Royal Institute of Technology KTH	222	Solomon Islands	3
		Undefined	1					Undefined	6	Dose-Response Relationship, Drug	1247	Universita degli Studi di Messina	220	Guinea	3
