# Supplementary material for: A surge of p-values between 0.041 and 0.049 in recent decades (but negative results are increasing rapidly too)
Source: PeerJ. 2015 Jan 22;3:e733. doi: 10.7717/peerj.733 (PMC4312079; doi:10.7717/peerj.733)
Supplement: Supplemental Information [file peerj-03-733-s007.zip › Supplementary material/Searches_15_nov_2014/342.csv]

Scopus refine results values
Your query : (ABS({no significant difference} OR {no significant differences} OR {no statistically significant difference} OR {no statistically significant differences} OR {not significantly different} OR {did not differ significantly}) AND ( LIMIT-TO(AFFILCOUNTRY,"Germany" ) OR LIMIT-TO(AFFILCOUNTRY,"Italy" ) OR LIMIT-TO(AFFILCOUNTRY,"Spain" ) OR LIMIT-TO(AFFILCOUNTRY,"France" ) OR LIMIT-TO(AFFI…
Number of results : 139830
YEAR		AUTHOR NAME		SUBJECT AREA		DOCUMENT TYPE		SOURCE TITLE		KEYWORD		AFFILIATION		COUNTRY		SOURCE TYPE		LANGUAGE
2015	25	Nicolaides, K.H.	143	Agricultural and Biological Sciences	15978	Article	129593	Plos One	692	Article	99751	UCL	1730	United Kingdom	38253	Journals	138197	English	129948
2014	5640	Lipworth, B.J.	95	Arts and Humanities	450	Conference Paper	3888	Human Reproduction	587	Human	96365	King's College London	1669	Germany	24901	Conference Proceedings	814	German	4417
2013	7132	Schomig, A.	70	Biochemistry, Genetics and Molecular Biology	25469	Review	2931	British Journal of Anaesthesia	573	Female	81071	Karolinska University Hospital	1632	Italy	16981	Book Series	696	French	2343
2012	6887	Hop, W.C.J.	70	Business, Management and Accounting	280	Article in Press	432	Journal of Clinical Endocrinology and Metabolism	537	Male	78428	Erasmus University Medical Center	1567	France	14104	Books	82	Spanish	2184
2011	6520	Lamers, C.B.H.W.	69	Chemical Engineering	1061	Short Survey	72	British Journal of Surgery	455	Humans	69920	Karolinska Institutet	1293	Spain	12117	Trade Publications	40	Italian	932
2010	6135	Greenough, A.	68	Chemistry	2474	Book Chapter	67	Thorax	452	Adult	69036	Inserm	1284	Netherlands	11594	Reports	1	Portuguese	206
2009	5846	Gonzalez-Gay, M.A.	68	Computer Science	661	Note	53	British Medical Journal	438	Controlled study	66071	Ludwig-Maximilians-Universitat Munchen	1232	Sweden	10288			Dutch	196
2008	5869	Lip, G.Y.H.	67	Decision Sciences	750	Letter	37	European Journal of Clinical Pharmacology	431	Priority journal	64796	Charite - Universitatsmedizin Berlin	1195	United States	10083			Danish	129
2007	5825	Martin, J.	60	Dentistry	4203	Editorial	8	British Journal of Clinical Pharmacology	428	Major clinical study	40628	Universita degli Studi di Milano	1173	Denmark	6203			Greek	45
2006	5612	Bloom, S.R.	59	Earth and Planetary Sciences	1836	Abstract Report	2	British Journal of Cancer	418	Aged	40033	Academic Medical Centre, University of Amsterdam	1167	Belgium	5363			Chinese	42
2005	5563	Moller, H.J.	58	Economics, Econometrics and Finance	264	Erratum	2	Gut	404	Middle Aged	37819	Radboud University Nijmegen Medical Centre	1080	Finland	4417			Swedish	22
2004	5289	Haverich, A.	58	Energy	317	Conference Review	1	Clinical Endocrinology	397	Clinical article	27894	Kobenhavns Universitet	1069	Austria	4119			Croatian	16
2003	5007	Holgate, S.T.	58	Engineering	2352	Report	1	Lancet	395	Clinical trial	20733	Universitat Heidelberg	1066	Greece	3480			Polish	16
2002	4663	Serruys, P.W.	57	Environmental Science	5150	Undefined	2743	American Journal of Clinical Nutrition	395	Adolescent	17720	Universita degli Studi di Roma La Sapienza	1044	Switzerland	2315			Turkish	11
2001	4788	Kisters, K.	56	Health Professions	5512			Fertility and Sterility	380	Randomized controlled trial	16753	Alma Mater Studiorum Universita di Bologna	1013	Canada	2217			Czech	10
2000	4839	Colombo, A.	56	Immunology and Microbiology	8514			Acta Horticulturae	380	Nonhuman	15917	University Medical Center Utrecht	999	Australia	2029			Catalan	8
1999	4717	Vincent, J.L.	55	Materials Science	1401			European Heart Journal	353	Controlled clinical trial	15888	Leiden University Medical Center - LUMC	994	Ireland	1997			Finnish	8
1998	4654	Gasbarrini, G.	55	Mathematics	925			Nephrology Dialysis Transplantation	349	Animals	13281	Helsingin Yliopisto	984	Portugal	1941			Hungarian	7
1997	4721	Arendt-Nielsen, L.	55	Medicine	97239			Anaesthesia	349	Treatment Outcome	12143	Lunds Universitet	972	China	1146			Russian	7
1996	4566	Reiser, M.	55	Multidisciplinary	109			Scandinavian Journal of Gastroenterology	348	Aged, 80 and over	11194	University of Manchester	957	Japan	1093			Slovak	5
1995	3393	Maffulli, N.	55	Neuroscience	9864			American Journal of Cardiology	345	Prospective Studies	11019	Medizinische Universitat Wien	952	Norway	1024			Japanese	4
1994	3082	Erbel, R.	55	Nursing	2513			Acta Anaesthesiologica Scandinavica	342	Time Factors	10445	University of Oxford	899	Brazil	995			Slovene	4
1993	2807	Jimenez-Jimenez, F.J.	54	Pharmacology, Toxicology and Pharmaceutics	7846			British Journal of Dermatology	319	Comparative study	10434	Goteborgs Universitet	890	Poland	642			Estonian	3
1992	2517	Gluud, C.	53	Physics and Astronomy	1948			European Respiratory Journal	314	Middle Age	10007	University of Birmingham	877	South Africa	496			Norwegian	3
1991	2239	Kastrati, A.	53	Psychology	4083			Circulation	314	Child	9763	Medizinische Hochschule Hannover MHH	876	Israel	473			Arabic	2
1990	2102	Holst, J.J.	52	Social Sciences	1994			European Journal of Cardio Thoracic Surgery	312	Animal experiment	9682	Universitair Medisch Centrum Groningen	850	New Zealand	467			Bulgarian	2
1989	1907	Boldt, J.	52	Veterinary	3462			Aquaculture	311	Follow up	9657	Rigshospitalet	832	Hungary	455			Persian	2
1988	1849	Buchler, M.W.	52	Undefined	434			Clinical Science	309	Treatment outcome	9481	VU University Medical Center	823	Turkey	445			Bosnian	1
1987	1492	Zidek, W.	51					British Journal of Nutrition	301	Animal	9218	University of Cambridge	808	Czech Republic	402			Lithuanian	1
1986	1422	Reiser, M.F.	51					Archives of Disease in Childhood	293	Support, Non-U.S. Gov't	9137	University of Edinburgh	807	Mexico	344			Romanian	1
1985	1526	Hamm, B.	51					New England Journal of Medicine	290	Normal human	8851	Universita degli Studi di Padova	806	Iran	336			Serbian	1
1984	1322	Winblad, B.	49					Journal of Cataract and Refractive Surgery	285	Drug efficacy	8023	Imperial College London	801	India	333
1983	1237	Stone, G.W.	49					British Journal of Ophthalmology	284	Follow-Up Studies	7875	Helsinki University Central Hospital	791	Argentina	320
1982	1167	Fountzilas, G.	49					Investigative Ophthalmology and Visual Science	284	Methodology	7715	University of Liverpool	790	Thailand	313
1981	1082	Jonas, J.B.	49					European Radiology	283	Retrospective Studies	7298	University of Glasgow	764	South Korea	281
1980	973	Petraglia, F.	48					British Journal of Pharmacology	281	Comparative Study	7058	Universitat de Barcelona	757	Russian Federation	281
1979	894	Zwinderman, A.H.	47					Diabetic Medicine	280	Double-Blind Method	6864	Universiteit Gent	743	Egypt	261
1978	755	Genazzani, A.R.	47					Annals of the Rheumatic Diseases	279	Human cell	6665	Sahlgrenska Universitetssjukhuset	740	Chile	242
1977	687	Alio, J.L.	46					Annals of Thoracic Surgery	276	Human tissue	6465	Katholieke Universiteit Leuven	739	Kenya	185
1976	684	Jansen, J.A.	46					Transplantation Proceedings	267	Prospective study	6434	Universita degli Studi di Napoli Federico II	734	Hong Kong	170
1975	644	Devroey, P.	45					Anesthesia and Analgesia	267	Middle aged	6368	Universitat Wien	729	Singapore	169
1974	545	Mulder, P.G.H.	45					Brain Research	265	Human experiment	6254	Universita degli Studi di Torino	725	Tunisia	166
1973	441	Serruys, P.W.	44					British Journal of Obstetrics and Gynaecology	263	Unclassified drug	6128	Cardiff University	719	Romania	158
1972	125	Puri, P.	44					Journal of Clinical Periodontology	260	Double blind procedure	6085	Maastricht University	695	Saudi Arabia	157
1971	96	Ritz, E.	44					Journal of Physiology	260	Rat	5815	Aarhus Universitet	690	Slovakia	142
1970	80	Masclee, A.A.M.	44					Journal of the American College of Cardiology	259	Pregnancy	5767	Akademiska Sjukhuset	681	Viet Nam	139
1969	81	Lombardi, G.	44					Theriogenology	258	Rats	5650	Universitat Gottingen	676	Slovenia	138
1968	70	Yacoub, M.H.	44					Neuroscience Letters	258	Statistical significance	5625	Newcastle University, United Kingdom	660	Tanzania	138
1967	59	Krettek, C.	44					Transplantation	257	Animal tissue	5561	Universitssjukhuset i Lund	639	Nigeria	134
1966	62	Lip, G.Y.H.	44					British Journal of Haematology	253	Risk Factors	5329	University of Bristol	636	Taiwan	126
1965	36	Hermans, J.	44					Acta Obstetricia Et Gynecologica Scandinavica	253	Drug effect	5317	Friedrich-Alexander-Universität Erlangen-Nürnberg	635	Malaysia	123
1964	26	Blann, A.D.	43					Diabetes Care	253	Prognosis	5122	Universitat Tubingen	626	Colombia	112
1963	25	Diener, H.C.	43					Heart	252	Young Adult	5064	Universita di Pisa	620	Estonia	108
1962	23	Lebrec, D.	43					Journal of Urology	250	Intermethod comparison	5060	Uppsala Universitet	616	Cameroon	101
1961	12	Mehilli, J.	43					Cochrane Database of Systematic Reviews	248	Oral drug administration	4971	Heinrich Heine Universitat	608	Iceland	101
1960	12	Svensson, P.	43					International Journal of Cardiology	246	Child, Preschool	4964	University of Nottingham	606	Pakistan	99
1959	11	Vogl, T.J.	43					Cancer	245	Case-Control Studies	4920	Aristoteleion Panepistimion Thessalonikis	606	Bulgaria	97
1958	4	Montes-Mico, R.	43					Atherosclerosis	243	Disease severity	4879	Universita degli Studi di Firenze	593	Indonesia	96
1957	8	Jansen, J.B.M.J.	42					European Journal of Obstetrics Gynecology and Reproductive Biology	242	Placebo	4815	Sveriges lantbruksuniversitet	592	Croatia	95
1956	8	Maes, M.	42					Chest	242	Retrospective study	4776	Wageningen University and Research Centre	588	Uganda	93
1955	5	Barnes, P.J.	42					Respiratory Medicine	241	Physiology	4743	Technische Universitat Munchen	584	Ethiopia	77
1954	6	Athanasiou, T.	42					Surgical Endoscopy and Other Interventional Techniques	240	Therapy	4583	St George's Hospital, London	583	Serbia	76
1953	3	Riou, B.	42					Current Medical Research and Opinion	240	Animal model	4550	University of Aberdeen	581	Bangladesh	72
1952	1	Maseri, A.	42					Radiology	238	Infant	4460	Universitat Bonn	575	Peru	71
1951	2	Hempelmann, G.	42					Journal of Hypertension	236	Outcome assessment	4366	University of Sheffield	573	Lithuania	71
1950	2	Rahn, K.H.	42					Journal of Neurology Neurosurgery and Psychiatry	236	Mortality	4305	Hospital Clinic Barcelona	569	Burkina Faso	70
1949	2	Reid, J.L.	42					Knee Surgery Sports Traumatology Arthroscopy	236	Questionnaire	4297	University of Leeds	568	Ghana	69
1948	3	Neuvonen, P.J.	41					Diabetologia	233	Age	4226	Umea universitet	556	Morocco	66
1946	1	Westerterp, K.R.	41					Stroke	233	Multicenter study	4185	Turun yliopisto	551	United Arab Emirates	65
1937	1	White, N.J.	41					Blood	232	Risk factor	3991	Universitat zu Koln	551	Lebanon	64
1933	1	Nieschlag, E.	41					Acta Paediatrica International Journal of Paediatrics	232	Metabolism	3922	Utrecht University	550	Venezuela	64
		Mohr, F.W.	41					Critical Care Medicine	232	Analysis of Variance	3877	Westfalische Wilhelms-Universitat Munster	548	Senegal	62
		Caruso, C.	41					Thrombosis and Haemostasis	231	Intravenous drug administration	3869	Universita Cattolica del Sacro Cuore, Rome	544	Luxembourg	61
		Hofman, A.	41					Journal of Rheumatology	230	Scoring system	3755	Arhus Universitetshospital	535	Philippines	58
		Borggrefe, M.	40					Alimentary Pharmacology and Therapeutics	226	Diagnosis	3685	Hammersmith Hospital	524	Jordan	57
		Williams, R.	40					BJU International	225	Prevalence	3685	Queen's University Belfast	524	Zimbabwe	57
		Blennow, K.	40					Journal of Antimicrobial Chemotherapy	225	Genotype	3677	Klinikum der Universitat Munchen	521	Cuba	55
		Gunther, R.W.	40					Anticancer Research	225	Animalia	3600	Universidade do Porto	521	Ukraine	53
		Piattelli, A.	40					Clinical and Experimental Immunology	224	Hypertension	3537	University of Athens	519	Costa Rica	51
		Kautiainen, H.	40					International Journal of Radiation Oncology Biology Physics	220	Age Factors	3441	Universitatsklinikum Hamburg-Eppendorf und Medizinische Fakultat	517	Cyprus	49
		Peters, T.J.	40					Journal of Bone and Joint Surgery Series B	218	Questionnaires	3409	Johannes Gutenberg Universitat Mainz	514	Malawi	48
		Claussen, C.D.	40					Clinica Chimica Acta	216	Infant, Newborn	3378	University Hospital Maastricht	513	Gambia	48
		Diedrich, K.	39					European Journal of Clinical Investigation	212	Postoperative Complications	3372	Universidad Autonoma de Barcelona	502	Benin	46
		Karlsson, J.	39					Intensive Care Medicine	211	Drug safety	3367	Johann Wolfgang Goethe Universitat Frankfurt am Main	498	Algeria	45
		Llorca, J.	39					European Journal of Gastroenterology and Hepatology	209	Blood Pressure	3337	CNRS Centre National de la Recherche Scientifique	497	Sri Lanka	41
		Montorsi, F.	39					Journal of Applied Physiology	209	Blood	3331	Universitat Ulm	496	Syrian Arab Republic	41
		Speakman, J.R.	39					Archives Des Maladies Du Coeur Et Des Vaisseaux	209	Reproducibility of Results	3275	University of Southampton	485	Qatar	40
		Lippi, G.	39					Clinical Oral Implants Research	207	Incidence	3252	Universitat Freiburg im Breisgau	467	Latvia	40
		Neumann, F.J.	39					Current Therapeutic Research Clinical and Experimental	207	Reference Values	3202	Vrije Universiteit Amsterdam	466	Cote d'Ivoire	37
		Lincoln, N.B.	38					Journal of Clinical Oncology	206	Animal cell	3191	Christian-Albrechts-Universitat zu Kiel	453	Sudan	34
		Wenzel, A.	38					American Heart Journal	206	Statistical analysis	3141	King's College Hospital	451	Zambia	33
		Schumpelick, V.	38					European Journal of Clinical Nutrition	205	Dose-Response Relationship, Drug	3108	Oulun Yliopisto	443	Mali	31
		Tekkis, P.P.	38					European Journal of Applied Physiology	204	Time	3081	Universidad Complutense de Madrid	442	Ecuador	31
		Nappi, C.	38					British Journal of Psychiatry	198	Sex difference	3051	Julius-Maximilians-Universitat Wurzburg	441	Uruguay	31
		Smith, I.E.	38					Journal of Clinical Pathology	193	Postoperative complication	2984	Universita degli Studi di Genova	441	Congo	29
		Jones, A.M.	38					Neurology	193	Body mass	2980	Queen's Medical Centre	437	Gabon	28
		Christiansen, C.	38					American Journal of Respiratory and Critical Care Medicine	191	Insulin	2937	Hopital Pitie Salpetriere	436	Monaco	28
		Schuler, G.	38					International Journal of Cancer	191	Sensitivity and Specificity	2908	St Thomas' Hospital	434	Mozambique	26
		Lindholm, B.	37					Graefe S Archive for Clinical and Experimental Ophthalmology	190	Mice	2834	London School of Hygiene & Tropical Medicine	433	Jamaica	26
		Miranda-Filloy, J.A.	37					European Journal of Cancer	188	Dose response	2829	Universitat Bochum	431	Bolivia	26
		Alberti, K.G.M.M.	37					Journal of Endocrinological Investigation	187	Mouse	2825	Universitat Leipzig	430	Kuwait	23
		Halligan, S.	37					Journal of Endocrinology	186	Disease association	2825	Universita degli Studi di Pavia	428	Yugoslavia	22
		Saris, W.H.M.	37					Arzneimittel Forschung Drug Research	186	Quality of life	2795	Guy's Hospital	426	Nepal	21
		Schwaiger, M.	37					American Journal of Obstetrics and Gynecology	186	Glucose	2765	Humboldt-Universitat zu Berlin	421	Malta	20
		Crea, F.	37					Annals of Oncology	184	Cohort Studies	2762	Consiglio Nazionale delle Ricerche	420	Belarus	19
		Shalet, S.M.	37					European Journal of Applied Physiology and Occupational Physiology	184	School child	2753	University Hospital of Ghent	420	Laos	19
		Hetzer, R.	36					Journal of Affective Disorders	184	Pathophysiology	2744	Ita-Suomen yliopisto	416	Rwanda	19
		Uusitupa, M.	36					Acta Neurologica Scandinavica	183	Immunohistochemistry	2739	Universitat Marburg	414	Niger	19
		Sculean, A.	36					European Journal of Radiology	182	Surgical technique	2723	Linkopings universitet	412	Puerto Rico	19
		Mandelli, F.	36					International Journal of Sports Medicine	181	Risk assessment	2700	Trinity College Dublin	411	Madagascar	17
		Darzi, A.	36					Veterinary Parasitology	180	Histology	2670	University College Dublin	407	Macedonia	17
		Scambia, G.	36					American Journal of Gastroenterology	180	Severity of Illness Index	2670	Universite Pierre et Marie Curie	404	French Polynesia	17
		Milman, N.	36					Journal of Neurology	178	Heart rate	2634	Universita degli Studi di Roma Tor Vergata	401	Panama	16
		Maj, M.	35					Journal of Dentistry	177	In vitro study	2610	Freie Universitat Berlin	400	New Caledonia	16
		Beevers, D.G.	35					British Journal of Urology	176	Review	2602	St Mary's Hospital London	394	Greenland	16
		Palomba, S.	35					Ultrasound in Obstetrics and Gynecology	175	Exercise	2601	UCL Medical School	393	Oman	15
		Soriano, V.	35					Journal of Hepatology	174	Pathology	2571	University of Athens Medical School	393	Iraq	15
		Lucia, A.	35					Journal of Periodontology	171	Newborn	2565	Universitetssjukhuset i Linkoping	388	Guadeloupe	15
		Zullo, F.	35					Acta Psychiatrica Scandinavica	169	Drug blood level	2556	Justus Liebig University Giessen	386	Libyan Arab Jamahiriya	15
		Cunningham, D.	35					Psychopharmacology	169	Protein expression	2544	Universite Paris Descartes	380	Bosnia and Herzegovina	15
		Klersy, C.	35					Hepatology	168	Statistics, Nonparametric	2527	University of Leicester	380	Liechtenstein	13
		Colao, A.	35					Scandinavian Journal of Clinical and Laboratory Investigation	168	Depression	2520	Radboud University Nijmegen	379	Nicaragua	13
		Rasmussen, L.S.	35					British Journal of Radiology	167	Preschool child	2486	Universite de Liege	375	Bahrain	12
		Mahnken, A.H.	34					Acta Oto Laryngologica	166	Heart Rate	2480	Odense Universitetshospital	375	Cambodia	12
		Olesen, J.	34					Pain	165	Nuclear magnetic resonance imaging	2460	Universita degli Studi di Verona	372	Trinidad and Tobago	11
		Ghatei, M.A.	34					Journal of the Neurological Sciences	164	Pain	2451	Rheinisch-Westfalische Technische Hochschule Aachen	367	Albania	11
		Salvatore, M.	34					Journal of Agricultural and Food Chemistry	164	Cancer survival	2443	Universita degli Studi di Bari	367	Georgia	11
		Senges, J.	34					Thrombosis Research	162	Conference paper	2434	Rijksuniversiteit Groningen	365	Guinea-Bissau	10
		Eriksson, B.I.	34					Kidney International	162	Cohort analysis	2416	Universitats Klinikum Freiburg und Medizinische Fakultat	364	Armenia	9
		Filippi, M.	34					Clinical and Experimental Allergy	157	Liver	2408	Universita degli Studi di Palermo	360	Palestine	7
		Hummel, T.	34					Dental Materials	156	Postoperative period	2406	Universitatsklinikum Heidelberg	359	Afghanistan	7
		Dowsett, M.	34					Bone Marrow Transplantation	155	Nausea	2394	Universitat de ValEncia	357	Guatemala	7
		Sorgeloos, P.	34					Pflugers Archiv European Journal of Physiology	154	Drug therapy	2378	University of Copenhagen, Faculty of Life Sciences	355	Honduras	7
		Miller, D.H.	34					Gastroenterology	153	Biological Markers	2369	John Radcliffe Hospital	355	Sierra Leone	7
		Burnstock, G.	33					Neuroscience	152	Hospitalization	2357	GlaxoSmithKline	354	Kazakhstan	7
		Comi, G.	33					European Journal of Pediatrics	149	Survival	2339	Royal Infirmary of Edinburgh	350	Brunei Darussalam	7
		Giustina, A.	33					Arthritis and Rheumatism	146	Correlation analysis	2334	University Hospital of Tampere	347	Martinique	7
		Kauczor, H.U.	33					Acta Endocrinologica	146	Blood pressure	2237	Universita degli Studi di Siena	346	Botswana	6
		Duhamel, A.	33					Diseases of the Colon and Rectum	146	Diabetes mellitus	2234	Malmo University Hospital	343	Paraguay	6
		Friess, H.	33					International Endodontic Journal	146	Cross-Sectional Studies	2202	Universitatsklinikum des Saarlandes Medizinische Fakultat der Universitat des Saarlandes	339	Mongolia	6
		Reilly, T.	32					Bone	145	Survival Rate	2186	Addenbrooke's Hospital	337	Yemen	6
		Ozcan, M.	32					Colorectal Disease	142	Genetics	2184	Universiteit Antwerpen	331	French Guiana	6
		Candore, G.	32					Radiotherapy and Oncology	142	Sex Factors	2162	Universitats Klinikum Essen und Medizinische Fakultat	328	Falkland Islands (Malvinas)	6
		Meyer, J.	32					Meat Science	139	Body weight	2150	University Central Hospital Kuopio	325	Papua New Guinea	5
		Fernandez-Gutierrez, B.	32					Cancer Research	136	United Kingdom	2147	Fondazione San Raffaele del Monte Tabor	323	Democratic Republic Congo	5
		Mirakhur, R.K.	31					Clinical and Experimental Rheumatology	133	Magnetic Resonance Imaging	2146	Friedrich Schiller Universitat Jena	321	Seychelles	5
		Laakso, M.	31					Postgraduate Medical Journal	132	Aging	2117	Universitat Duisburg-Essen	320	El Salvador	5
		Wouters, E.F.M.	31					Acta Radiologica	127	Blood Glucose	2114	St Bartholomew's Hospital	315	Guinea	5
		Van De Werf, F.	29					Schizophrenia Research	121	Heart	2101	Glasgow Royal Infirmary	312	Swaziland	5
		Szabadi, E.	29					Age and Ageing	120	Histopathology	2048	Universitat Regensburg	312	Togo	5
		Tagami, J.	28					Acta Odontologica Scandinavica	118	English Abstract	2038	Royal Brompton Hospital	308	Moldova	5
		Kern, M.	28					Chemosphere	112	Side effect	2029	Universita degli Studi di Perugia	307	Mauritius	5
		Bradshaw, C.M.	28					International Journal of Radiation Biology	106	Quality of Life	2021	University Hospital Leuven	305	Czechoslovakia	4
		Deary, I.J.	28					Scandinavian Journal of Infectious Diseases	103	Drug Therapy, Combination	2016	Universita degli Studi di Parma	303	Namibia	4
		Menapace, R.	28					Acta Oncologica	99	Recurrence	2013	Barts and The London Queen Mary's School of Medicine and Dentistry	301	Suriname	4
		Topol, E.J.	27					Scandinavian Journal of Urology and Nephrology	98	Smoking	2011	Medizinische Universitat Graz	300	Central African Republic	4
		Van Meerbeek, B.	27					Scandinavian Journal of Rheumatology	94	Random Allocation	2009	National Health Service	300	Netherlands Antilles	4
		Foxton, R.M.	27					Acta Orthopaedica	92	Survival Analysis	1990	Universidad Autonoma de Madrid	300	Dominican Republic	4
		Howell, A.	26					Leukemia and Lymphoma	83	Brain	1988	Imperial College Faculty of Medicine	294	Angola	3
		Back, D.J.	26					Annals of Human Biology	61	Chemistry	1962	Universita degli Studi di Catania	293	Faroe Islands	3
