# Supplementary material for: A surge of p-values between 0.041 and 0.049 in recent decades (but negative results are increasing rapidly too)
Source: PeerJ. 2015 Jan 22;3:e733. doi: 10.7717/peerj.733 (PMC4312079; doi:10.7717/peerj.733)
Supplement: Supplemental Information [file peerj-03-733-s007.zip › Supplementary material/Searches_15_nov_2014/410.csv]

Scopus refine results values
Your query : (ABS({.}) AND ( LIMIT-TO(SUBJAREA,"MEDI" ) OR LIMIT-TO(SUBJAREA,"BIOC" ) OR LIMIT-TO(SUBJAREA,"NEUR" ) OR LIMIT-TO(SUBJAREA,"IMMU" ) OR LIMIT-TO(SUBJAREA,"AGRI" ) OR LIMIT-TO(SUBJAREA,"PHAR" ) OR LIMIT-TO(SUBJAREA,"DENT" ) OR LIMIT-TO(SUBJAREA,"VETE" ) OR LIMIT-TO(SUBJAREA,"ENVI" ) ) )
Number of results : 19001315
YEAR		AUTHOR NAME		SUBJECT AREA		DOCUMENT TYPE		SOURCE TITLE		KEYWORD		AFFILIATION		COUNTRY		SOURCE TYPE		LANGUAGE
2015	3498	Li, W.	4436	Agricultural and Biological Sciences	2693800	Article	15357541	Journal of Biological Chemistry	141211	Article	10686921	VA Medical Center	150885	United States	5623394	Journals	18315581	English	16752160
2014	779351	Wang, Y.	2249	Arts and Humanities	63645	Review	1488845	Plos One	106686	Human	8874423	University of Toronto	88301	United Kingdom	1436733	Book Series	242644	German	451011
2013	1027832	Liu, W.	2203	Biochemistry, Genetics and Molecular Biology	5318219	Conference Paper	812026	Lecture Notes in Computer Science Including Subseries Lecture Notes in Artificial Intelligence and Lecture Notes in Bioinformatics	91845	Priority journal	6064442	University of California, San Francisco	88155	Japan	1238552	Conference Proceedings	192750	Chinese	344967
2012	989377	Chen, W.	2020	Business, Management and Accounting	58715	Article in Press	116711	SAE Technical Papers	87251	Humans	5817040	Inserm	83601	Germany	1221013	Books	183936	French	340801
2011	947618	Wang, W.	1961	Chemical Engineering	377115	Short Survey	108277	Proceedings of the National Academy of Sciences of the United States of America	71240	Male	5499811	Harvard Medical School	82202	China	901387	Trade Publications	62916	Spanish	215324
2010	879009	Wang, W.	1902	Chemistry	868001	Book Chapter	80620	Biochemical and Biophysical Research Communications	71107	Female	5360326	University of Washington Seattle	79545	France	849235	Reports	309	Japanese	210196
2009	837363	Wang, T.	1818	Computer Science	242615	Note	37793	Tetrahedron Letters	67089	Controlled study	4076483	Universidade de Sao Paulo - USP	78335	Canada	747287	Undefined	3179	Russian	205767
2008	796543	Li, P.	1631	Decision Sciences	68743	Book	13272	Biochemistry	59567	Adult	3983839	UCL	73854	Italy	708511			Portuguese	114380
2007	772751	Wang, F.	1630	Dentistry	203622	Editorial	12074	Journal of Immunology	54172	Nonhuman	3708434	UC Davis	66560	Australia	510980			Italian	105737
2006	723424	Zhang, W.	1601	Earth and Planetary Sciences	719168	Letter	9641	Brain Research	52414	Animals	2551269	The University of British Columbia	64979	Spain	479302			Polish	81049
2005	650187	Li, Y.	1592	Economics, Econometrics and Finance	44418	Erratum	4920	Tetrahedron	41606	Animal	2068092	Massachusetts General Hospital	63722	India	476443			Czech	39234
2004	600161	Sugimachi, K.	1580	Energy	111531	Conference Review	4090	Cancer Research	41031	Aged	2066301	University of Tokyo	61807	Netherlands	449564			Turkish	37718
2003	563169	Wang, Y.	1575	Engineering	604094	Report	797	Journal of Virology	38980	Major clinical study	1901081	Kyoto University	61381	Sweden	342753			Dutch	32747
2002	523647	Yang, L.	1544	Environmental Science	2059398	Business Article	197	Blood	37982	Middle Aged	1803219	University of Minnesota Twin Cities	60713	Brazil	341611			Korean	19287
2001	508500	Anon,	1540	Health Professions	433905	Abstract Report	176	FEBS Letters	37306	Animal experiment	1484099	Mayo Clinic	59753	Switzerland	305022			Hungarian	17526
2000	500725	De Clercq, E.	1524	Immunology and Microbiology	1390805	Undefined	954335	Acta Horticulturae	37258	Review	1434929	The University of North Carolina at Chapel Hill	59600	South Korea	270061			Bulgarian	14426
1999	490615	Hofman, A.	1429	Materials Science	271222			Journal of Agricultural and Food Chemistry	35326	Unclassified drug	1340562	University of Florida	59044	Belgium	226606			Danish	13953
1998	481178	Zhang, W.	1393	Mathematics	229951			Journal of Organometallic Chemistry	33208	Adolescent	1256055	University of Wisconsin Madison	59004	Turkey	218952			Slovak	11660
1997	487846	Liu, B.	1393	Medicine	10215319			Journal of Bacteriology	31930	Clinical article	1210946	University of Pennsylvania	58521	Poland	214184			Croatian	11139
1996	478723	Wu, W.	1391	Multidisciplinary	80049			Cancer	31111	Rat	1131589	University of California, San Diego	58001	Denmark	190630			Serbian	10315
1995	400984	Koren, G.	1384	Neuroscience	1188760			Nucleic Acids Research	30254	Case report	1094634	CNRS Centre National de la Recherche Scientifique	57686	Israel	173483			Norwegian	9556
1994	386007	Li, H.	1356	Nursing	243218			Biochemical Journal	29906	Rats	1087542	King's College London	56473	Taiwan	169012			Romanian	6913
1993	362910	Wang, Y.	1343	Pharmacology, Toxicology and Pharmaceutics	1456680			Neuroscience Letters	29653	Methodology	1032813	University of California, Los Angeles	56049	Austria	161167			Hebrew	5540
1992	347548	Kohno, S.	1319	Physics and Astronomy	244325			Journal of Neuroscience	29068	Human cell	1002024	Brigham and Women's Hospital	55388	Russian Federation	154493			Swedish	5494
1991	333357	Wang, W.	1317	Psychology	393372			European Journal of Pharmacology	28794	Animal cell	1001839	University of Cambridge	54573	Finland	152006			Ukrainian	4577
1990	322986	Li, N.	1290	Social Sciences	391390			Analytica Chimica Acta	28223	Support, Non-U.S. Gov't	983499	Duke University School of Medicine	53917	Norway	132060			Greek	3937
1989	303718	Li, L.	1282	Veterinary	322994			Infection and Immunity	28075	Child	981095	University Michigan Ann Arbor	53596	Iran	111127			Persian	2788
1988	269556	Li, F.	1281					Journal of Urology	27861	Mice	969994	University of Melbourne	52083	Greece	109314			Slovene	2547
1987	245429	Willett, W.C.	1271					American Journal of Obstetrics and Gynecology	27214	Mouse	931214	University of Oxford	51993	Mexico	104269			Finnish	2360
1986	231218	Wang, Y.	1256					Journal of Molecular Biology	27003	Animal tissue	879091	Ohio State University	51871	New Zealand	101689			Arabic	1991
1985	250857	La Vecchia, C.	1238					American Journal of Cardiology	26783	Metabolism	867429	UC Berkeley	51775	South Africa	99918			Lithuanian	1260
1984	228913	Zhang, W.	1227					Endocrinology	26208	Time Factors	750543	Karolinska Institutet	51570	Czech Republic	98749			Bosnian	774
1983	219758	Li, H.	1210					Journal of Clinical Microbiology	26017	Animal model	689616	Universita degli Studi di Roma La Sapienza	50745	Argentina	90119			Afrikaans	693
1982	213378	Raoult, D.	1204					Phytochemistry	25846	Clinical trial	646786	Washington University in St. Louis, School of Medicine	50634	Hungary	81989			Azerbaidzhani	609
1981	207788	Wang, Q.	1200					FASEB Journal	25759	Middle Age	646026	University of Sydney	50398	Portugal	77577			Catalan	510
1980	205307	Barnes, P.J.	1197					Archives of Biochemistry and Biophysics	25722	Protein expression	632075	National Cancer Institute	50275	Ireland	69078			Estonian	491
1979	195421	Liu, F.	1188					Investigative Ophthalmology and Visual Science	25526	Physiology	630928	Universita degli Studi di Milano	49565	Hong Kong	67069			Thai	321
1978	168955	Maehara, Y.	1158					Applied and Environmental Microbiology	25438	In vitro study	619337	McGill University	49334	Thailand	59083			Icelandic	320
1977	157213	Li, N.	1143					Environmental Science and Technology	24983	Drug effect	618412	Ludwig-Maximilians-Universitat Munchen	49158	Singapore	58699			Indonesian	88
1976	155262	Mori, M.	1128					Life Sciences	24180	Support, U.S. Gov't, P.H.S.	613612	University of Alberta	49153	Egypt	57943			Latvian	69
1975	155521	Gustafsson, J.A.	1124					Journal of Clinical Endocrinology and Metabolism	24055	Animalia	586078	Baylor College of Medicine	48484	Malaysia	48897			Albanian	52
1974	145902	Chen, L.	1115					Circulation	23585	Human tissue	566745	University of Texas M. D. Anderson Cancer Center	47653	Chile	44881			Esperanto	41
1973	122549	Burnstock, G.	1088					Virology	23040	Genetics	558885	University of Queensland	46284	Saudi Arabia	42527			Georgian	27
1972	44226	Li, M.	1080					Annals of Thoracic Surgery	22874	Molecular Sequence Data	551024	Yale University School of Medicine	45221	Nigeria	42361			Malay	26
1971	34826	Beijnen, J.H.	1073					Bioorganic and Medicinal Chemistry Letters	22436	Comparative study	541650	University of Pittsburgh	45110	Pakistan	42011			Macedonian	22
1970	30464	Liu, X.	1070					Journal of the Chemical Society Chemical Communications	22267	Treatment Outcome	533387	David Geffen School of Medicine at UCLA	44604	Russia	39691			Belorusian	17
1969	27304	Zheng, W.	1070					Journal of Pharmacology and Experimental Therapeutics	21970	Aged, 80 and over	530345	Cornell University	44351	Croatia	33360			Urdu	13
1968	24374	Zhang, M.	1067					Chest	21830	Diagnosis	524717	Lunds Universitet	44129	Romania	31448			Hindi	8
1967	20931	Li, J.	1058					Antimicrobial Agents and Chemotherapy	21780	Treatment outcome	520388	Erasmus University Medical Center	43634	Slovakia	30598			Tagalog	1
1966	17199	Li, L.	1057					Analytical Biochemistry	21669	Follow up	518929	Karolinska University Hospital	43537	Bulgaria	27480			Gallegan	1
1965	15422	Williams, R.	1057					Biochemical Pharmacology	21576	Therapy	503473	Imperial College London	43381	Colombia	24853			Irish gaelic	1
1964	13466	Bloom, S.R.	1053					Annals of the New York Academy of Sciences	21550	Child, Preschool	481055	Johns Hopkins University	43132	Germany (Democratic Republic, DDR)	23915
1963	10859	Zhao, J.	1053					Journal of Neurochemistry	21252	English Abstract	472958	Helsingin Yliopisto	42995	Slovenia	23203
1962	9566	Erbel, R.	1042					Organic Letters	21115	United States	472150	Kyushu University	42773	Tunisia	22843
1961	7664	Liu, H.	1042					European Journal of Biochemistry	20382	Normal human	470931	Russian Academy of Sciences	42582	Ukraine	21235
1960	6942	Lang, F.	1036					Neuroscience	20316	Drug efficacy	469116	University of Chicago	42544	Cuba	21017
1959	6290	Reiter, R.J.	1033					Water Science and Technology	20068	Pregnancy	468559	The Johns Hopkins School of Medicine	41698	Kenya	19106
1958	5678	Balzarini, J.	1031					International Journal of Cancer	19951	Middle aged	464287	Wageningen University and Research Centre	41529	Venezuela	17985
1957	5060	Liu, T.	1024					Lancet	19831	Infant	455226	Universitat Heidelberg	40721	Czechoslovakia	17918
1956	2750	Li, P.	1022					Journal of Physiology	19696	Retrospective Studies	448201	Stanford University School of Medicine	39319	Serbia	17786
1955	3618	Li, L.	1012					Neurology	19598	Gene expression	441452	Osaka University	38518	Yugoslavia	15078
1954	3482	Malaisse, W.J.	1007					Journal of the American Chemical Society	19400	Risk Factors	439688	University of Manchester	37909	Morocco	14422
1953	3205	Wang, L.	1005					American Journal of Surgery	19225	Comparative Study	438946	Charite - Universitatsmedizin Berlin	37810	Bangladesh	13902
1952	3008	Schally, A.V.	999					American Journal of Physiology Heart and Circulatory Physiology	19146	Pathology	436781	Alma Mater Studiorum Universita di Bologna	37700	Indonesia	13559
1951	2824	Zhang, F.	992					Molecular and Cellular Biology	19020	Immunohistochemistry	420512	Michigan State University	37650	Philippines	11579
1950	2342	Grobbee, D.E.	984					Journal of Clinical Investigation	18978	Chemistry	417233	Kobenhavns Universitet	37496	Estonia	11065
1949	1998	Dubey, J.P.	979					Journal of Applied Physiology	18647	Nucleotide sequence	410961	Texas A and M University	36757	Jordan	10884
1948	1707	Hemminki, K.	977					American Journal of Ophthalmology	18397	Risk factor	406853	Cleveland Clinic Foundation	36733	Viet Nam	9817
1947	1498	Wu, J.	976					Pediatrics	18293	Prognosis	404512	Chinese Academy of Sciences	36267	Lebanon	9450
1946	1405	Liu, Y.	976					Chemosphere	18184	Enzyme activity	402478	Columbia University in the City of New York	36228	Lithuania	9398
1945	993	Ogihara, T.	976					Journal of Pediatrics	18163	Follow-Up Studies	399726	Yale University	35790	Ethiopia	9308
1944	882	Zhang, J.	973					Experimental Cell Research	18036	Histology	395041	Stanford University	35673	Kuwait	8934
1943	943	Holst, J.J.	969					British Journal of Pharmacology	17934	Conference paper	392934	Consiglio Nazionale delle Ricerche	35282	United Arab Emirates	8796
1942	1121	Liu, J.	968					Fertility and Sterility	17907	Cells, Cultured	390573	Universite de Montreal	35184	Tanzania	8569
1941	1158	Serruys, P.W.	968					Biophysical Journal	17592	Kinetics	380869	University of Illinois at Chicago	34761	Uruguay	8398
1940	1132	Fryns, J.P.	966					American Heart Journal	17389	Amino Acid Sequence	373521	Academic Medical Centre, University of Amsterdam	34332	Peru	8261
1939	1158	Wang, Y.	965					Journal of Infectious Diseases	17346	Signal transduction	360012	Universita degli Studi di Padova	34305	Uganda	8213
1938	1076	Omata, M.	963					British Journal of Cancer	17315	Clinical feature	356433	University of Edinburgh	33985	Iceland	8061
1937	1089	Chen, X.	960					Gene	17295	Base Sequence	355976	University of Arizona	33966	Puerto Rico	7223
1936	1119	Moller, H.J.	959					Oncogene	17096	Case Report	350538	Monash University	33407	Algeria	7149
1935	866	Akira, S.	957					Food Chemistry	16907	Pathophysiology	341625	University of Birmingham	33382	Ghana	6838
1934	856	Nakamura, Y.	947					Acta Crystallographica Section E Structure Reports Online	16775	Brain	338286	Seoul National University	33337	Sri Lanka	6713
1933	755	Storb, R.	938					Transplantation	16774	Liver	335867	Hokkaido University	33283	Cameroon	6683
1932	725	Ritz, E.	938					International Journal of Radiation Oncology Biology Physics	16724	Prospective Studies	333620	National Institutes of Health, Bethesda	32889	Costa Rica	6247
1931	740	Stefanadis, C.	932					Urology	16683	Theoretical study	327528	Universita degli Studi di Napoli Federico II	32688	Nepal	5773
1930	598	Zhang, J.	926					Hydrobiologia	16653	Young Adult	327509	Memorial Sloan-Kettering Cancer Center	32443	Zimbabwe	5535
1929	528	Franceschi, S.	924					Clinical Orthopaedics and Related Research	16536	Controlled clinical trial	326084	University of New South Wales UNSW Australia	32165	Belarus	5244
1928	458	Gershwin, M.E.	921					EMBO Journal	16385	Computer assisted tomography	321473	Massachusetts Institute of Technology	32047	Senegal	5161
1927	438	Kangawa, K.	917					Anticancer Research	16374	Mortality	320357	McMaster University	32036	Iraq	4741
1926	393	Winblad, B.	904					Obstetrics and Gynecology	16287	Cell culture	319050	University of Calgary	31607	Sudan	4636
1925	330	Gao, F.	903					Journal of Neurophysiology	16101	Prevalence	309695	Universitat de Barcelona	31570	Oman	4533
1924	284	Hetzer, R.	900					Inorganica Chimica Acta	16011	Retrospective study	308542	Case Western Reserve University	31462	Latvia	4369
1923	301	Nakao, K.	899					Journal of Cell Biology	15995	Blood	307569	The University of Georgia	31419	Luxembourg	4059
1922	273	Sugimura, T.	897					Vaccine	15810	Nuclear magnetic resonance imaging	306669	Universiteit Gent	31399	Ecuador	3967
1921	239	Starzl, T.E.	892					Science of the Total Environment	15482	Disease severity	303189	University Medical Center Utrecht	31162	Cyprus	3869
1920	251	Boffetta, P.	889					American Journal of Roentgenology	15267	Histopathology	299228	UC Irvine	31119	Panama	3828
1919	163	Neuhaus, P.	889					Clinica Chimica Acta	15224	Phenotype	298678	Albert Einstein College of Medicine of Yeshiva University	31105	Cote d'Ivoire	3791
1918	135	Wang, B.	889					Journal of Comparative Neurology	14875	Randomized controlled trial	297280	Universitat Tubingen	30977	Qatar	3658
1917	74	Romero, R.	888					Developmental Biology	14868	Dose-Response Relationship, Drug	297255	University of Alabama at Birmingham	30959	Jamaica	3602
1916	65	Li, M.	886					Physiology and Behavior	14858	Cell Line	296787	University of Iowa	30899	Malawi	3441
1915	21	Zhang, W.	875					Cell	14738	Infant, Newborn	293903	University of Glasgow	30657	Burkina Faso	3368
1914	50	Vaudry, H.	872					Atmospheric Environment	14718	DNA	293889	Universitetet i Oslo	30631	Syrian Arab Republic	3144
1913	58	Shields, J.A.	872					Journal of Pediatric Surgery	14634	Preschool child	293436	Universitat Gottingen	30601	Zambia	3020
1912	40	Diener, H.C.	869					British Medical Journal	14521	Mutation	291614	Zhejiang University	30564	Bosnia and Herzegovina	2989
1911	23	Klein, R.	863					Gastroenterology	14249	RNA, Messenger	289194	Pennsylvania State University	30559	Trinidad and Tobago	2772
1910	26	Ferrucci, L.	861					FEMS Microbiology Letters	14198	Central nervous system	285584	Leiden University Medical Center - LUMC	30495	Macedonia	2727
1909	61	Manns, M.P.	860					Journal of Molecular Structure	14137	Disease association	281580	Peking University	30283	Benin	2623
1908	34	Li, Q.	859					Journal of Neurosurgery	14124	Age	281496	Katholieke Universiteit Leuven	30232	Bolivia	2457
1907	42	Bylund, D.B.	859					Surgery	14045	Newborn	278122	Western University	30139	Georgia	2341
1906	34	Li, L.	859					Bioresource Technology	14039	Apoptosis	275953	Goteborgs Universitet	30104	Madagascar	2270
1905	28	Hortobagyi, G.N.	857					Journal of Hazardous Materials	13986	Cytology	275757	Purdue University	29937	Congo	2256
1904	32	Chrousos, G.P.	855					Transplantation Proceedings	13838	Escherichia coli	273672	Universitat Zurich	29926	Kazakhstan	2186
1903	25	Kantarjian, H.	854					Plastic and Reconstructive Surgery	13820	Risk assessment	270319	Icahn School of Medicine at Mount Sinai	29865	Armenia	2119
1902	27	Tuomilehto, J.	850					Journal of Dairy Science	13807	Dose response	269512	Medizinische Hochschule Hannover MHH	29482	Botswana	2097
1901	15	Zhang, J.	850					European Journal of Immunology	13750	Calcium	268831	Universite Pierre et Marie Curie	29165	Azerbaijan	2088
1900	29	Ring, J.	850					Spine	13708	Human experiment	268204	Utrecht University	29104	Papua New Guinea	2043
1899	15	Yang, Y.	849					International Journal of Pharmaceutics	13610	Time	266216	University of Southern California	29045	Mali	1936
1898	19	Chayama, K.	846					Carbohydrate Research	13598	Questionnaire	258067	Columbia University, College of Physicians and Surgeons	28838	Bahrain	1898
1897	23	Klein, G.	843					Bulletin of Experimental Biology and Medicine	13538	Hypertension	256725	Technische Universitat Munchen	28794	Gambia	1856
1896	18	Califf, R.M.	841					Journal of Experimental Medicine	13513	Age Factors	253592	USDA Agricultural Research Service, Washington DC	28747	Libyan Arab Jamahiriya	1816
1895	20	Rosenberg, S.A.	841					Kidney International	13419	Messenger RNA	252708	University of Bristol	28238	Malta	1796
1894	25	Kimura, H.	841					Clinical Cancer Research	13313	Polymerase chain reaction	250762	Radboud University Nijmegen Medical Centre	28185	Guatemala	1735
1893	20	Maibach, H.I.	839					Ugeskrift for Laeger	13280	Cell proliferation	249160	UNESP-Universidade Estadual Paulista	28141	Uzbekistan	1621
1892	26	Zhang, H.	838					Journal of Animal Science	13267	Bacteria (microorganisms)	248174	University of Kentucky	28075	Cambodia	1614
1891	28	Maffulli, N.	838					Pharmacology Biochemistry and Behavior	13257	Incidence	245404	Eidgenossische Technische Hochschule Zurich	27981	Gabon	1595
1890	24	Felix, R.	838					Industrial and Engineering Chemistry Research	13184	Radioisotope	244742	Cardiff University	27926	Palestine	1573
1889	24	Yamamoto, H.	837					Plant and Soil	13181	Signal Transduction	241251	Universita degli Studi di Torino	27830	Mozambique	1528
1888	25	Croce, C.M.	835					World Journal of Gastroenterology	13084	Questionnaires	235880	Universitat Wien	27361	New Caledonia	1500
1887	23	Colditz, G.A.	833					Anesthesia and Analgesia	13074	Protein function	235472	Centers for Disease Control and Prevention	27289	Mongolia	1308
1886	23	Gonzalez, F.J.	832					Experimental Brain Research	13057	Glucose	234812	Northwestern University Feinberg School of Medicine	27281	Yemen	1246
1885	19	Xu, J.	832					British Journal of Haematology	13057	Rats, Sprague-Dawley	234058	North Carolina State University	27265	Laos	1189
1884	52	Cooper, C.	828					American Journal of Clinical Nutrition	13000	Genotype	232900	Charles University in Prague	27243	Niger	1173
1883	6	Haverich, A.	825					Journal of Clinical Oncology	13000	Psychological aspect	232585	Universitat Bonn	27215	Albania	1138
1882	14	Zhou, J.	824					Stroke	13000	Oral drug administration	228738	Children's Hospital Boston	27197	Namibia	1137
1881	11	Sasano, H.	823					American Journal of Pathology	12983	Cattle	227714	University at Buffalo State University of New York	27180	Monaco	1090
1880	8	Hori, M.	823					Zootaxa	12890	Kidney	224953	Medizinische Universitat Wien	27035	Rwanda	1057
1879	10	Herndon, D.N.	822					Neurosurgery	12860	Sensitivity and Specificity	224872	University of Western Australia	27013	Togo	1036
1878	15	Ernst, E.	819					Biomaterials	12841	Immunology	224852	University of Liverpool	26559	Macao	980
1877	14	Hunter, D.J.	819					Journal of General Virology	12789	Magnetic Resonance Imaging	222762	University of Michigan Medical School	26549	Guadeloupe	951
1876	22	Fishman, E.K.	815					Methods in Molecular Biology	12700	Intravenous drug administration	220386	Weill Cornell Medical College	26476	Fiji	941
1875	12	Reiser, M.	815					Chinese Journal of Clinical Rehabilitation	12694	School child	219989	Duke University	26228	French Polynesia	925
1874	11	Wang, W.	813					American Journal of Physiology Regulatory Integrative and Comparative Physiology	12591	Prospective study	219672	Emory University	26192	Mauritius	894
1873	14	Remuzzi, G.	811					Journal of the American Medical Association	12561	Gene mutation	218150	Pfizer	26156	Moldova	888
1872	47	Faraone, S.V.	811					Journal of Nutrition	12551	Reproducibility of Results	217456	University of Texas at Austin	26036	Paraguay	877
1871	28	Martin, N.G.	810					Aquaculture	12528	Models, Biological	217095	Universita degli Studi di Firenze	26023	Nicaragua	874
1870	45	Kuwano, H.	810					Laryngoscope	12499	Amino acid sequence	214986	University of Leeds	26010	Barbados	826
1869	14	Labrie, F.	809					Toxicology and Applied Pharmacology	12422	Inflammation	214102	Harvard University	25947	Dominican Republic	768
1868	44	Yamamoto, N.	808					Psychopharmacology	12274	Disease course	213952	Uppsala Universitet	25902	Brunei Darussalam	765
1867	40	Polak, J.M.	807					Journal of Thoracic and Cardiovascular Surgery	12269	Temperature	212894	Julius-Maximilians-Universitat Wurzburg	25733	French Guiana	754
1866	37	Harris, A.L.	802					Clinical and Experimental Immunology	12236	Proteins	210661	Harvard School of Public Health	25505	Myanmar	736
1865	39	Negri, E.	800					Progress in Biomedical Optics and Imaging Proceedings of SPIE	12226	Sex difference	206819	The University of Hong Kong	25503	Honduras	725
1864	29	Peters, T.J.	800					Critical Care Medicine	12160	Tomography, X-Ray Computed	206439	Rutgers, The State University of New Jersey	25330	Greenland	710
1863	44	Wong, T.Y.	799					Conference Proceedings Annual International Conference of the IEEE Engineering in Medicine and Biology Society IEEE Engineering in Medicine and Biology Society Conference	12133	Aging	203280	Freie Universitat Berlin	25299	Grenada	642
1862	50	Mancia, G.	797					New England Journal of Medicine	12087	Etiology	202704	Nagoya University	25217	El Salvador	628
1861	49	Good, R.A.	796					Water Resources Research	12013	Outcome assessment	202551	University of Adelaide	25185	Montenegro	575
1860	60	Marsden, C.D.	795					Plant Physiology	11936	Diagnosis, Differential	201766	Heinrich Heine Universitat	25128	Swaziland	510
1859	32	Manson, J.E.	793					Experientia	11921	Surgical technique	199467	Universitat Bern	25095	Guam	501
1858	52	Flavell, R.A.	792					Clinical Chemistry	11890	Drug mechanism	199405	Oregon Health and Science University	25020	Haiti	467
1857	35	Mitchell, P.	785					Diabetes	11851	Rabbits	198515	University of Utah	24966	Martinique	447
1856	23	Undefined	62951					Undefined	16956	Insulin	195333	Aarhus Universitet	24927	Kyrgyzstan	446
