# Supplementary material for: A surge of p-values between 0.041 and 0.049 in recent decades (but negative results are increasing rapidly too)
Source: PeerJ. 2015 Jan 22;3:e733. doi: 10.7717/peerj.733 (PMC4312079; doi:10.7717/peerj.733)
Supplement: Supplemental Information [file peerj-03-733-s007.zip › Supplementary material/Searches_15_nov_2014/415.csv]

Scopus refine results values
Your query : (ABS({p<0.05} OR {p<.05} OR {p<=0.05} OR {p<=.05}OR {p=<0.05} OR {p=<.05}OR {p≤0.05} OR {p≤.05}) AND ( LIMIT-TO(SUBJAREA,"MEDI" ) OR LIMIT-TO(SUBJAREA,"BIOC" ) OR LIMIT-TO(SUBJAREA,"NEUR" ) OR LIMIT-TO(SUBJAREA,"IMMU" ) OR LIMIT-TO(SUBJAREA,"AGRI" ) OR LIMIT-TO(SUBJAREA,"PHAR" ) OR LIMIT-TO(SUBJAREA,"DENT" ) OR LIMIT-TO(SUBJAREA,"VETE" ) OR LIMIT-TO(SUBJAREA,"ENVI" ) ) )
Number of results : 578806
YEAR		AUTHOR NAME		SUBJECT AREA		DOCUMENT TYPE		SOURCE TITLE		KEYWORD		AFFILIATION		COUNTRY		SOURCE TYPE		LANGUAGE
2015	95	Li, W.	318	Agricultural and Biological Sciences	82490	Article	553128	Chinese Journal of Clinical Rehabilitation	4549	Article	442391	VA Medical Center	6479	United States	145947	Journals	576688	English	493759
2014	29784	Wang, W.	302	Arts and Humanities	568	Conference Paper	10313	Journal of Animal Science	3989	Human	331799	Universidade de Sao Paulo - USP	4394	China	75367	Book Series	898	Chinese	57462
2013	39329	Sugimachi, K.	283	Biochemistry, Genetics and Molecular Biology	133648	Review	5285	Journal of Applied Physiology	3791	Male	314116	Huazhong University of Science and Technology	2762	Japan	38117	Conference Proceedings	841	Spanish	6845
2012	37924	Zhang, W.	274	Business, Management and Accounting	625	Article in Press	4664	Journal of Clinical Endocrinology and Metabolism	3335	Female	287918	Peking University	2691	United Kingdom	32716	Books	157	Japanese	4473
2011	35804	Wang, Y.	246	Chemical Engineering	3543	Note	154	Circulation	3274	Controlled study	275845	Sun Yat-Sen University	2635	Germany	26040	Trade Publications	89	Portuguese	4208
2010	33366	Benjakul, S.	240	Chemistry	6944	Book Chapter	140	American Journal of Physiology Heart and Circulatory Physiology	2873	Humans	236005	Shanghai Jiaotong University	2497	Canada	22853	Undefined	133	German	3792
2009	31409	Chen, W.	238	Computer Science	817	Short Survey	119	Journal of Clinical Rehabilitative Tissue Engineering Research	2851	Adult	229797	Karolinska University Hospital	2454	Italy	20504			Turkish	3255
2008	30049	Wang, T.	225	Decision Sciences	1236	Letter	51	Plos One	2753	Priority journal	222017	University of California, San Francisco	2432	Turkey	18647			French	2781
2007	28036	Liu, W.	206	Dentistry	15151	Erratum	27	World Chinese Journal of Digestology	2586	Nonhuman	128964	University of Toronto	2424	Brazil	16554			Polish	1772
2006	26242	Horowitz, M.	197	Earth and Planetary Sciences	2197	Editorial	16	Theriogenology	2518	Middle Aged	121694	Sichuan University	2360	France	15556			Italian	1365
2005	24224	Herndon, D.N.	196	Economics, Econometrics and Finance	126	Report	15	American Journal of Cardiology	2417	Aged	121306	Mayo Clinic	2148	Australia	14984			Russian	1222
2004	20771	Secher, N.H.	196	Energy	219	Abstract Report	2	National Medical Journal of China	2237	Major clinical study	109980	China Medical University Shenyang	2107	Spain	13730			Korean	1145
2003	19008	Kraemer, W.J.	194	Engineering	8401	Book	1	Medicine and Science in Sports and Exercise	1922	Animals	107098	Massachusetts General Hospital	2001	India	12932			Czech	712
2002	17505	Barnes, P.J.	189	Environmental Science	16548	Undefined	4891	FASEB Journal	1914	Clinical article	96005	Zhejiang University	1990	South Korea	12079			Persian	439
2001	16955	Spinale, F.G.	185	Health Professions	20674			Hypertension	1835	Animal experiment	94694	UNESP-Universidade Estadual Paulista	1974	Sweden	11290			Croatian	380
2000	16424	Li, P.	177	Immunology and Microbiology	26969			Journal of Surgical Research	1816	Rat	65193	University of Florida	1943	Netherlands	10588			Serbian	247
1999	16532	Hakkinen, K.	164	Materials Science	1935			Journal of Nutrition	1809	Animal	64933	University of Melbourne	1870	Iran	9038			Arabic	241
1998	16224	Yang, L.	157	Mathematics	1441			Anesthesia and Analgesia	1785	Animal model	59739	Inserm	1853	Denmark	7527			Slovak	241
1997	16522	Holst, J.J.	157	Medicine	413507			Asian Australasian Journal of Animal Sciences	1751	Adolescent	57248	University of Alberta	1811	Taiwan	6905			Hungarian	224
1996	16405	Liu, F.	155	Multidisciplinary	199			Chest	1709	Animal tissue	55570	Brigham and Women's Hospital	1766	Switzerland	6414			Lithuanian	157
1995	13151	McAllister, T.A.	153	Neuroscience	26177			Poultry Science	1673	Rats	54030	Fudan University	1743	Poland	6401			Bulgarian	121
1994	11965	Wang, Y.	152	Nursing	10890			Critical Care Medicine	1668	Clinical trial	47712	UC Davis	1735	Finland	5901			Danish	90
1993	10691	Stefanadis, C.	150	Pharmacology, Toxicology and Pharmaceutics	39504			World Journal of Gastroenterology	1664	Drug effect	44111	Jilin University	1708	Nigeria	5795			Dutch	86
1992	8969	Lamers, C.B.H.W.	149	Physics and Astronomy	1886			Animal Feed Science and Technology	1600	Controlled clinical trial	38650	Ohio State University	1702	Belgium	5025			Romanian	76
1991	7724	Ghigo, E.	148	Psychology	5408			American Journal of Physiology Regulatory Integrative and Comparative Physiology	1544	Time Factors	38246	Chongqing University of Medical Sciences	1700	Mexico	4439			Hebrew	71
1990	7010	Despres, J.P.	148	Social Sciences	3718			Journal of Cardiovascular Pharmacology	1496	Unclassified drug	36673	The University of British Columbia	1698	Austria	4217			Greek	70
1989	6436	Liu, H.	147	Veterinary	24219			American Journal of Physiology Endocrinology and Metabolism	1487	Randomized controlled trial	36496	Kobenhavns Universitet	1677	Greece	4075			Slovene	33
1988	5824	Seals, D.R.	147					Endocrinology	1484	Metabolism	34897	University of Minnesota Twin Cities	1648	Israel	3978			Norwegian	32
1987	4783	Li, H.	145					Chinese Medical Journal	1484	Child	33290	University of Washington Seattle	1646	Norway	3570			Ukrainian	30
1986	4306	Tagami, J.	141					American Heart Journal	1466	Support, Non-U.S. Gov't	32758	Capital Medical University China	1641	New Zealand	3007			Bosnian	24
1985	4227	Vincent, J.L.	139					American Journal of Clinical Nutrition	1465	Protein expression	32272	Harvard Medical School	1632	Ireland	3001			Finnish	10
1984	3346	Kim, I.H.	137					Annals of Thoracic Surgery	1456	Middle aged	32224	Karolinska Institutet	1626	Thailand	2948			Swedish	10
1983	3026	Wang, F.	137					American Journal of Obstetrics and Gynecology	1373	Comparative study	31465	Universita degli Studi di Milano	1620	Egypt	2787			Icelandic	8
1982	2746	Chopp, M.	136					Anesthesiology	1347	Normal human	31372	Helsingin Yliopisto	1615	Malaysia	2760			Thai	8
1981	2447	Neuvonen, P.J.	136					European Journal of Applied Physiology	1337	Human cell	31214	Universidade Estadual de Campinas	1600	Argentina	2714			Estonian	7
1980	2238	Volek, J.S.	135					Journal of Strength and Conditioning Research	1328	Aged, 80 and over	29382	King's College London	1563	Czech Republic	2697			Catalan	7
1979	1680	Bangsbo, J.	135					Animal Reproduction Science	1291	Animal cell	29375	University of Pittsburgh	1547	South Africa	2596			Azerbaidzhani	6
1978	1373	Bouchard, C.	134					Metabolism Clinical and Experimental	1279	Human tissue	27911	General Hospital of People's Liberation Army	1547	Hong Kong	2514			Malay	2
1977	1155	Maehara, Y.	132					Journal of Thoracic and Cardiovascular Surgery	1279	Treatment Outcome	27823	University of California, San Diego	1535	Pakistan	1995			Latvian	2
1976	964	Liu, B.	131					Zhongguo Zhong Xi Yi Jie He Za Zhi Zhongguo Zhongxiyi Jiehe Zazhi Chinese Journal of Integrated Traditional and Western Medicine Zhongguo Zhong Xi Yi Jie He Xue Hui Zhongguo Zhong Yi Yan Jiu Yuan Zhu Ban	1262	Physiology	27719	University of Sydney	1510	Hungary	1928			Macedonian	2
1975	795	Wang, Q.	130					Diabetes	1239	Methodology	26458	Tehran University of Medical Sciences	1510	Saudi Arabia	1619			Urdu	2
1974	554	Green, H.J.	130					Zhonghua Yi Xue Za Zhi	1230	Middle Age	26267	Charite - Universitatsmedizin Berlin	1493	Portugal	1601			Afrikaans	1
1973	425	Bloom, S.R.	129					Investigative Ophthalmology and Visual Science	1198	Mouse	25779	Kyushu University	1480	Chile	1571
1972	89	Li, N.	129					Journal of Jilin University Medicine Edition	1197	Prospective Studies	25587	Universita degli Studi di Roma La Sapienza	1450	Singapore	1195
1971	66	Li, L.	128					Digestive Diseases and Sciences	1194	Treatment outcome	25262	University of Wisconsin Madison	1416	Slovakia	1146
1970	44	Li, H.	126					Small Ruminant Research	1184	Human experiment	24992	David Geffen School of Medicine at UCLA	1407	Russian Federation	1144
1969	32	Hori, M.	126					Aquaculture	1183	Immunohistochemistry	24445	Duke University School of Medicine	1405	Croatia	1093
1968	30	Fujii, Y.	124					Chinese Journal of Clinical Oncology	1182	Drug efficacy	23899	Texas A and M University	1400	Venezuela	923
1967	25	Wu, W.	123					Transplantation	1162	Retrospective Studies	23527	Seoul National University	1393	Serbia	919
1966	17	Li, M.	122					Brain Research	1162	Follow up	22913	Washington University in St. Louis, School of Medicine	1386	Ethiopia	883
1965	18	Li, Y.	120					Diabetes Care	1160	Blood Pressure	22472	Erasmus University Medical Center	1384	Bangladesh	718
1964	18	Arendt-Nielsen, L.	120					Atherosclerosis	1129	Mice	22156	Baylor College of Medicine	1366	Tunisia	692
1963	15	Li, F.	118					International Journal of Cardiology	1088	Blood	21962	The University of North Carolina at Chapel Hill	1354	Kenya	677
1962	3	Nathanielsz, P.W.	117					Pediatric Research	1083	Young Adult	21957	Universita degli Studi di Napoli Federico II	1347	Colombia	664
1960	2	Vatner, S.F.	117					Human Reproduction	1078	Animalia	21945	Tianjin Medical University	1336	Cuba	638
1954	4	Ginther, O.J.	117					Kidney International	1070	Risk Factors	20630	UCL	1322	Slovenia	620
		Saruta, T.	117					Chinese Journal of Medical Imaging Technology	1069	Pregnancy	20228	Universite de Montreal	1309	Jordan	615
		Flyvbjerg, A.	117					Transplantation Proceedings	1066	Glucose	20176	Yale University School of Medicine	1293	Lithuania	545
		Wolfe, R.R.	117					Cancer	1064	Prognosis	20148	University Michigan Ann Arbor	1284	Romania	537
		Li, L.	116					Cardiovascular Research	1056	Rats, Sprague-Dawley	20055	McGill University	1280	Indonesia	446
		Tarnopolsky, M.A.	116					Nan Fang Yi Ke Da Xue Xue Bao Journal of Southern Medical University	1056	Insulin	19247	Ludwig-Maximilians-Universitat Munchen	1273	Bulgaria	437
		Veldhuis, J.D.	116					Biology of Reproduction	1050	Follow-Up Studies	19141	Southern Medical University	1271	Kuwait	420
		Ogihara, T.	113					Stroke	1049	Hypertension	18941	University of Pennsylvania	1253	United Arab Emirates	400
		Heistad, D.D.	113					Surgery	1046	Pathology	18712	Universitat Heidelberg	1251	Ghana	355
		Lee, S.D.	113					American Journal of Respiratory and Critical Care Medicine	1045	Exercise	18556	Universidade Federal de Sao Paulo	1248	Yugoslavia	353
		Mori, M.	112					Journal of Urology	1033	Statistical significance	18448	University of Queensland	1231	Cameroon	353
		Menger, M.D.	112					International Journal of Sports Medicine	1019	Risk factor	18153	University of California, Los Angeles	1191	Tanzania	350
		Luscher, T.F.	111					Diabetologia	1019	Disease severity	18023	Hebei Medical University	1183	Philippines	347
		Kangawa, K.	110					Chinese Pharmacological Bulletin	1012	Messenger RNA	17607	Alma Mater Studiorum Universita di Bologna	1182	Estonia	336
		Yki-Jarvinen, H.	110					Journal of Physiology	1007	Enzyme activity	17027	Hacettepe Universitesi	1156	Sudan	323
		Belcaro, G.	109					British Journal of Anaesthesia	992	Pathophysiology	16907	Harbin Medical University	1154	Peru	322
		Zidek, W.	109					Chinese Journal of Cancer Prevention and Treatment	971	Analysis of Variance	16772	Daneshgahe Azad Eslami	1150	Lebanon	304
		Poole, D.C.	109					Journal of Pharmacology and Experimental Therapeutics	960	Retrospective study	16736	Helsinki University Central Hospital	1149	Viet Nam	277
		O'Doherty, J.V.	109					Clinical Science	956	Comparative Study	16642	Rigshospitalet	1147	Uruguay	269
		Krustrup, P.	108					Nephrology Dialysis Transplantation	954	Body mass	16194	The University of Hong Kong	1121	Iraq	269
		Chen, L.	108					Journal of Vascular Surgery	951	Dose-Response Relationship, Drug	16080	Universita degli Studi di Padova	1117	Iceland	258
		Malagelada, J.R.	108					Meat Science	934	Case-Control Studies	15993	Nanjing Medical University	1115	Sri Lanka	257
		Lind, L.	108					Circulation Research	926	Child, Preschool	15898	University of Illinois at Chicago	1111	Zimbabwe	252
		Aller, R.	108					American Review of Respiratory Disease	922	Prospective study	15768	Wuhan University	1110	Uganda	244
		Chen, G.	107					Food Chemistry	921	Dose response	15613	Western University	1108	Puerto Rico	238
		Zhang, J.	107					Journal of Hypertension	917	Support, U.S. Gov't, P.H.S.	15419	UT Medical Branch at Galveston	1078	Morocco	229
		Sasayama, S.	107					European Journal of Pharmacology	913	Rats, Wistar	15379	Universitair Medisch Centrum Groningen	1073	Ukraine	198
		Lombardi, G.	107					Gastroenterology	909	Heart rate	15221	University of Missouri-Columbia	1071	Nepal	190
		Zhang, W.	107					Zhongguo Xiu Fu Chong Jian Wai Ke Za Zhi Zhongguo Xiufu Chongjian Waike Zazhi Chinese Journal of Reparative and Reconstructive Surgery	897	In vitro study	14977	Xiangya Hospital of Central-south University	1069	Qatar	190
		Inoue, H.	106					Life Sciences	896	Correlation analysis	14941	USDA Agricultural Research Service, Washington DC	1063	Trinidad and Tobago	188
		Guo, W.	106					Journal of Agricultural and Food Chemistry	892	Heart Rate	14719	Cleveland Clinic Foundation	1060	Jamaica	187
		Faraci, F.M.	105					American Journal of Hypertension	891	Intravenous drug administration	14583	Medizinische Hochschule Hannover MHH	1060	Oman	184
		Devereux, R.B.	105					Spine	885	Histopathology	14569	Leiden University Medical Center - LUMC	1053	Algeria	163
		Schiffrin, E.L.	104					Journal of Pediatric Surgery	868	Body weight	14567	Monash University	1052	Bosnia and Herzegovina	158
		Li, J.	104					International Journal of Ophthalmology	857	Disease Models, Animal	14484	Chinese Academy of Sciences	1051	Malawi	136
		Jiang, H.	104					Medical Journal of Wuhan University	857	Liver	14436	Kyoto University	1049	Costa Rica	132
		Zhang, M.	104					Archives of Physical Medicine and Rehabilitation	850	Genetics	14234	University of Tokyo	1044	Syrian Arab Republic	129
		Wang, Y.	104					Clinical Endocrinology	844	Glucose blood level	14206	Universiti Putra Malaysia	1043	Latvia	120
		DeFronzo, R.A.	103					European Journal of Applied Physiology and Occupational Physiology	835	Age	14181	Peking Union Medical College	1038	Macedonia	118
		Luft, F.C.	103					Journal of Sichuan University Medical Science Edition	834	Double-Blind Method	14117	Michigan State University	1032	Czechoslovakia	104
		Wu, J.	101					Hepato Gastroenterology	832	Gene expression	14105	University of Kentucky	1029	Senegal	93
		Reaven, G.M.	101					American Journal of Gastroenterology	832	RNA, Messenger	14104	Johns Hopkins University	1024	Germany (Democratic Republic, DDR)	89
		Zhang, F.	101					British Journal of Nutrition	828	Questionnaire	13815	Academic Medical Centre, University of Amsterdam	1017	Benin	89
		Goetsch, A.L.	100					Obstetrics and Gynecology	828	Hemodynamics	13794	University of Ibadan	1017	Ecuador	88
		Fujishima, M.	100					Hepatology	825	Infant	13569	University of Guelph	1017	Libyan Arab Jamahiriya	87
		Prefaut, C.	99					Journal of Endodontics	823	Time	13457	Lunds Universitet	1006	Zambia	84
		Shimada, M.	99					Livestock Science	819	Blood pressure	13446	Medizinische Universitat Wien	1005	Cote d'Ivoire	83
		Romero, R.	98					Clinical Pharmacology and Therapeutics	815	Blood Glucose	13428	University of Alabama at Birmingham	1004	Burkina Faso	81
		Wang, W.	98					Journal of Xi an Jiaotong University Medical Sciences	815	Apoptosis	13281	University Medical Center Utrecht	1002	Cyprus	80
		Rubinstein, I.	98					Journal of Endocrinology	814	Prevalence	13279	The Johns Hopkins School of Medicine	1000	Belarus	80
		Chung, K.F.	98					European Heart Journal	792	Disease association	13080	Stanford University School of Medicine	991	Congo	75
		Saris, W.H.M.	98					Journal of Clinical Investigation	791	Obesity	13024	Sahlgrenska Universitetssjukhuset	987	Luxembourg	69
		Komi, P.V.	98					Cancer Research	788	Oral drug administration	12943	University College Dublin	978	Botswana	63
		Adeola, O.	98					Acta Anaesthesiologica Scandinavica	782	Heart	12942	University of Adelaide	975	Russia	61
		Flatt, P.R.	98					Scandinavian Journal of Gastroenterology	780	Cholesterol	12835	Zhengzhou University	972	Guatemala	61
		Pashley, D.H.	97					British Journal of Clinical Pharmacology	777	Double blind procedure	12807	University of Manitoba	969	Yemen	56
		Fernhall, B.	97					Journal of Animal and Veterinary Advances	776	Scoring system	12794	University of Texas Health Science Center at San Antonio	969	Bahrain	55
		Bonen, A.	97					Zhongguo Zhen Jiu Chinese Acupuncture Moxibustion	775	Chemistry	12632	Shandong University	968	Guadeloupe	47
		Toyooka, H.	97					Journal of Food Science	768	Cells, Cultured	12454	China Agricultural University	964	Georgia	46
		Richelsen, B.	97					International Journal of Obesity	753	Enzyme linked immunosorbent assay	12241	University of Western Australia	962	Bolivia	46
		Tousoulis, D.	96					British Journal of Pharmacology	753	Cell proliferation	12086	Medical College of Wisconsin	960	Malta	44
		Maresh, C.M.	95					Gut	732	Mortality	12019	Cornell University	955	Mauritius	43
		Lipworth, B.J.	95					Journal of Shanghai Jiaotong University Medical Science	716	Swine	11967	Xi'an Jiaotong University	953	Palestine	39
		Wang, B.	95					Chinese Journal of Contemporary Pediatrics	709	Sex difference	11899	Osaka University Faculty of Medicine	951	Macao	39
		Cesarone, M.R.	94					African Journal of Biotechnology	707	Random Allocation	11773	Maastricht University	946	Niger	38
		Li, P.	94					Chinese Critical Care Medicine	706	Placebo	11455	Columbia University, College of Physicians and Surgeons	941	Laos	37
		Traber, D.L.	94					Journal of Periodontology	706	Triacylglycerol	11360	University of Birmingham	938	Gambia	37
		Wang, Y.	93					Journal of Allergy and Clinical Immunology	705	Questionnaires	11345	Third Military Medical University	934	Panama	36
		Zhang, N.	93					Journal of Central South University Medical Sciences	700	Diet	11329	Universidade Federal de Minas Gerais	930	Armenia	36
		Li, M.	93					Arteriosclerosis Thrombosis and Vascular Biology	699	Statistical analysis	11293	Medical University of South Carolina	922	Rwanda	35
		Wang, Y.	93					Journal of Pediatrics	699	Reverse transcription polymerase chain reaction	11257	Colorado State University	919	Mozambique	35
		Wang, F.	93					Nutrition Research	698	Protein blood level	11256	McMaster University	917	Gabon	32
		Johns, E.J.	92					Journal of Trauma Injury Infection and Critical Care	697	Inflammation	11237	North Carolina State University	912	Swaziland	32
		Li, H.	92					Neuroscience Letters	693	Body Weight	11175	Universite Laval	911	Mongolia	31
		Noakes, T.D.	92					Applied Animal Behaviour Science	688	Diabetes mellitus	11127	University of Illinois	910	Nicaragua	30
		Gluckman, P.D.	92					Academic Journal of Second Military Medical University	681	Age Factors	11071	The University of Georgia	904	Mali	29
		Yu, Y.	92					Annals of Surgery	678	Biological Markers	10878	Ankara Universitesi	900	Barbados	28
		Heusch, G.	91					Chinese Journal of Emergency Medicine	675	Muscle, Skeletal	10780	University of Texas M. D. Anderson Cancer Center	900	Cambodia	28
		Li, Q.	91					Journal of Food Protection	668	Newborn	10766	Second Xiangya Hospital of Central-South University	896	Montenegro	27
		Liu, R.	91					Journal of the Science of Food and Agriculture	667	Kidney	10737	Case Western Reserve University	892	Kazakhstan	26
		Zhou, J.	89					Zhongguo Zhongyao Zazhi	649	Dog	10710	Akademiska Sjukhuset	884	Azerbaijan	25
		Ghatei, M.A.	89					American Journal of Surgery	641	Dogs	10537	Iowa State University	882	Brunei Darussalam	25
		Li, T.	88					Biological Trace Element Research	633	Cross-Sectional Studies	10494	Goteborgs Universitet	881	Paraguay	25
		Visessanguan, W.	88					Urology	630	Cattle	10460	University of Edinburgh	870	Myanmar	23
		Hawley, J.A.	87					Journal of Ethnopharmacology	628	Histology	10378	Kansas State University	868	Togo	22
		Puri, P.	87					Anticancer Research	624	Incidence	10373	Soochow University	868	Samoa	22
		Sun, W.	87					Journal of Molecular and Cellular Cardiology	620	Therapy	10356	Ege Universitesi	867	Sierra Leone	22
		Lucchesi, B.R.	87					Diabetic Medicine	616	Western blotting	10296	University of Chicago	860	Albania	21
		Schally, A.V.	86					Zhongguo Shi Yan Xue Ye Xue Za Zhi Zhongguo Bing Li Sheng Li Xue Hui Journal of Experimental Hematology Chinese Association of Pathophysiology	606	Calcium	10272	University of Saskatchewan	859	North Korea	21
		Boskabady, M.H.	86					Zhonghua Nan Ke Xue National Journal of Andrology	596	Reference Values	10162	VU University Medical Center	857	Uzbekistan	21
		Pitt, H.A.	86					Zhonghua Fu Chan Ke Za Zhi	592	Tumor necrosis factor alpha	10137	Xijing Hospital	856	Papua New Guinea	20
		Xu, J.	86					Tumor	575	Outcome assessment	10040	Wake Forest University School of Medicine	855	Honduras	20
		Rodriguez-Martinez, H.	86					Zhonghua Jie He He Hu Xi Za Zhi Zhonghua Jiehe He Huxi Zazhi Chinese Journal of Tuberculosis and Respiratory Diseases	567	Aging	9932	UniversitatsSpital Zurich	853	Dominican Republic	18
		Han, I.K.	85					Zhonghua Wai Ke Za Zhi Chinese Journal of Surgery	559	Cell culture	9785	Katholieke Universiteit Leuven	853	El Salvador	17
		Erbel, R.	84					Blood	553	School child	9720	Pfizer	851	Madagascar	16
		Wang, B.	84					Chinese Journal of Endemiology	537	Drug mechanism	9615	Purdue University	851	Liechtenstein	16
		Chang, F.Y.	83					Zhonghua Lao Dong Wei Sheng Zhi Ye Bing Za Zhi Zhonghua Laodong Weisheng Zhiyebing Zazhi Chinese Journal of Industrial Hygiene and Occupational Diseases	534	Preschool child	9432	Universitat Wien	851	French Polynesia	15
		Wu, J.	83					British Journal of Cancer	533	Oxidative stress	9374	Wenzhou Medical College	849	Namibia	15
		Tay, F.R.	83					Metabolism	521	Infant, Newborn	9289	University of Arizona	843	Kyrgyzstan	15
		Stouffer, R.L.	82					Xi Bao Yu Fen Zi Mian Yi Xue Za Zhi Chinese Journal of Cellular and Molecular Immunology	509	Intermethod comparison	9276	Radboud University Nijmegen Medical Centre	840	Grenada	14
		Christiansen, J.S.	82					Clinical Cancer Research	506	Oxygen	9270	Xi'an Jiaotong University, School of Medicine	839	Fiji	13
		Saltin, B.	82					Asian Pacific Journal of Cancer Prevention	494	Rabbit	9242	Gazi Universitesi	835	Moldova	13
		Bache, R.J.	81					Zhonghua Zhong Liu Za Zhi Chinese Journal of Oncology	480	Genotype	9218	University of Tsukuba	833	Monaco	13
		Goldberg, A.P.	81					Animal	458	Severity of Illness Index	9002	University of Southern California	832	Guinea	11
		Undefined	103					Undefined	4	Blood sampling	8933	Northwestern University Feinberg School of Medicine	822	Belize	10
