# Supplementary material for: A surge of p-values between 0.041 and 0.049 in recent decades (but negative results are increasing rapidly too)
Source: PeerJ. 2015 Jan 22;3:e733. doi: 10.7717/peerj.733 (PMC4312079; doi:10.7717/peerj.733)
Supplement: Supplemental Information [file peerj-03-733-s007.zip › Supplementary material/Searches_15_nov_2014/416.csv]

Scopus refine results values
Your query : (ABS({p > 0.05} OR {p > .05} OR {p >= 0.05} OR {p >= .05} OR {p => 0.05} OR {p => .05} OR {p ≥ 0.05} OR {p ≥ .05}) AND ( LIMIT-TO(SUBJAREA,"MEDI" ) OR LIMIT-TO(SUBJAREA,"BIOC" ) OR LIMIT-TO(SUBJAREA,"NEUR" ) OR LIMIT-TO(SUBJAREA,"IMMU" ) OR LIMIT-TO(SUBJAREA,"AGRI" ) OR LIMIT-TO(SUBJAREA,"PHAR" ) OR LIMIT-TO(SUBJAREA,"DENT" ) OR LIMIT-TO(SUBJAREA,"VETE" ) OR LIMIT-TO(SUBJAREA,"ENVI" …
Number of results : 74143
YEAR		AUTHOR NAME		SUBJECT AREA		DOCUMENT TYPE		SOURCE TITLE		KEYWORD		AFFILIATION		COUNTRY		SOURCE TYPE		LANGUAGE
2015	16	Wang, W.	72	Agricultural and Biological Sciences	12423	Article	71377	Chinese Journal of Clinical Rehabilitation	1212	Article	56437	Universidade de Sao Paulo - USP	884	China	17088	Journals	73843	English	55495
2014	5240	Li, W.	71	Arts and Humanities	53	Conference Paper	877	Journal of Clinical Rehabilitative Tissue Engineering Research	911	Human	43594	Peking University	752	United States	12665	Conference Proceedings	127	Chinese	15089
2013	6977	Zhang, W.	57	Biochemistry, Genetics and Molecular Biology	12730	Article in Press	808	National Medical Journal of China	581	Male	36142	Shanghai Jiaotong University	647	Turkey	7066	Book Series	106	Turkish	1379
2012	6733	Wang, Y.	56	Business, Management and Accounting	106	Review	701	World Chinese Journal of Digestology	426	Female	35209	Sichuan University	644	Brazil	3589	Books	21	Portuguese	1026
2011	6127	Chen, W.	49	Chemical Engineering	520	Note	27	Theriogenology	416	Controlled study	32165	Sun Yat-Sen University	643	United Kingdom	2935	Trade Publications	17	Spanish	909
2010	5778	Wang, Y.	48	Chemistry	940	Book Chapter	20	Zhongguo Xiu Fu Chong Jian Wai Ke Za Zhi Zhongguo Xiufu Chongjian Waike Zazhi Chinese Journal of Reparative and Reconstructive Surgery	377	Humans	30409	Huazhong University of Science and Technology	589	Canada	2214	Undefined	29	German	332
2009	5380	Wang, T.	48	Computer Science	102	Short Survey	13	Journal of Animal Science	373	Adult	28164	UNESP-Universidade Estadual Paulista	525	Germany	2154			Korean	202
2008	4814	Liu, W.	48	Decision Sciences	49	Letter	9	Chinese Journal of Medical Imaging Technology	371	Priority journal	17358	Zhejiang University	484	Iran	1988			French	194
2007	4461	Shafik, A.	44	Dentistry	3659	Erratum	3	Chinese Journal of Cancer Prevention and Treatment	351	Middle Aged	15798	China Medical University Shenyang	454	South Korea	1630			Polish	192
2006	4019	Wang, F.	41	Earth and Planetary Sciences	322	Report	2	Chinese Medical Journal	349	Major clinical study	14812	Fudan University	425	Australia	1598			Russian	145
2005	3472	Li, L.	40	Economics, Econometrics and Finance	10	Editorial	1	Chinese Journal of Clinical Oncology	334	Aged	14689	Capital Medical University China	416	India	1528			Italian	103
2004	2716	Li, P.	39	Energy	40	Undefined	305	Journal of Jilin University Medicine Edition	313	Nonhuman	10964	Jilin University	409	Nigeria	1303			Croatian	97
2003	2170	Iadecola, C.	37	Engineering	1813			Zhonghua Yi Xue Za Zhi	304	Clinical article	10234	Hacettepe Universitesi	402	Japan	1222			Persian	93
2002	1892	Haberal, M.	36	Environmental Science	2453			Aquaculture	300	Animals	9870	Universidade Estadual de Campinas	402	Spain	1172			Japanese	92
2001	1624	Tagami, J.	36	Health Professions	2866			Nan Fang Yi Ke Da Xue Xue Bao Journal of Southern Medical University	290	Adolescent	7842	Chongqing University of Medical Sciences	375	Italy	1138			Serbian	55
2000	1491	Wildt, D.E.	36	Immunology and Microbiology	3584			World Journal of Gastroenterology	278	Animal experiment	7300	General Hospital of People's Liberation Army	373	Taiwan	800			Arabic	48
1999	1424	Cramer, J.T.	36	Materials Science	312			Journal of Strength and Conditioning Research	274	Animal	6450	Tehran University of Medical Sciences	370	France	785			Czech	42
1998	1312	Liu, B.	36	Mathematics	74			Plos One	269	Clinical trial	6160	Southern Medical University	343	Mexico	762			Lithuanian	28
1997	1243	Liu, H.	35	Medicine	51362			Journal of Endodontics	257	Middle aged	6073	VA Medical Center	343	Netherlands	709			Bulgarian	24
1996	1188	Stewart, W.C.	34	Multidisciplinary	14			International Journal of Ophthalmology	257	Randomized controlled trial	5893	Tianjin Medical University	329	Poland	638			Slovak	18
1995	863	Sallum, E.A.	34	Neuroscience	2473			Asian Australasian Journal of Animal Sciences	256	Controlled clinical trial	5663	Gazi Universitesi	329	Thailand	625			Hungarian	15
1994	752	Smolarz, B.	34	Nursing	1050			Zhongguo Zhong Xi Yi Jie He Za Zhi Zhongguo Zhongxiyi Jiehe Zazhi Chinese Journal of Integrated Traditional and Western Medicine Zhongguo Zhong Xi Yi Jie He Xue Hui Zhongguo Zhong Yi Yan Jiu Yuan Zhu Ban	256	Comparative study	5630	Ankara Universitesi	314	Sweden	594			Greek	14
1993	640	Sofos, J.N.	33	Pharmacology, Toxicology and Pharmaceutics	4040			Journal of Applied Physiology	247	Rat	5390	Ege Universitesi	313	Denmark	547			Romanian	13
1992	568	Lee, S.D.	33	Physics and Astronomy	238			Journal of Shanghai Jiaotong University Medical Science	246	Methodology	5100	Peking Union Medical College	281	Greece	505			Dutch	7
1991	376	Housh, T.J.	32	Psychology	378			Journal of Food Protection	234	Child	4754	Xiangya Hospital of Central-south University	265	Malaysia	484			Danish	7
1990	350	Bloomer, R.J.	32	Social Sciences	366			Medicine and Science in Sports and Exercise	233	Drug effect	4732	Ondokuz Mayis Universitesi	264	Switzerland	481			Slovene	5
1989	288	Weems, C.W.	31	Veterinary	4077			Poultry Science	227	Animal model	4533	Hebei Medical University	264	Egypt	474			Bosnian	4
1988	296	Shi, J.P.	31					Zhonghua Fu Chan Ke Za Zhi	224	Treatment Outcome	4481	Nanjing Medical University	264	Austria	389			Hebrew	3
1987	264	Weems, Y.S.	31					Zhen Ci Yan Jiu Acupuncture Research Zhongguo Yi Xue Ke Xue Yuan Yi Xue Qing Bao Yan Jiu Suo Bian Ji	221	Young Adult	4397	Selcuk Universitesi	256	Belgium	375			Ukrainian	3
1986	216	Wang, Q.	31					Animal Feed Science and Technology	218	Treatment outcome	4361	Istanbul Universitesi	251	New Zealand	367			Urdu	2
1985	197	Benjakul, S.	31					Journal of Central South University Medical Sciences	210	Animal tissue	4234	Wuhan University	251	South Africa	367			Latvian	1
1984	185	Yang, L.	31					Small Ruminant Research	207	Follow up	4085	Zhengzhou University	246	Hong Kong	356			Norwegian	1
1983	163	Wang, B.	30					Zhonghua Nan Ke Xue National Journal of Andrology	207	Unclassified drug	4003	Baskent Universitesi	240	Ireland	336			Indonesian	1
1982	131	Tidwell, J.H.	30					Journal of Sichuan University Medical Science Edition	207	Metabolism	3998	University of Florida	235	Pakistan	320			Thai	1
1981	147	Ozcan, M.	30					Journal of Animal and Veterinary Advances	206	Time Factors	3869	Xi'an Jiaotong University	222	Norway	271
1980	118	Squires, E.L.	29					International Eye Science	198	Rats	3795	Third Military Medical University	221	Argentina	270
1979	107	Lee, F.Y.	29					Chinese Ophthalmic Research	186	Aged, 80 and over	3761	Harbin Medical University	219	Saudi Arabia	255
1978	86	Gao, F.	29					Animal Reproduction Science	184	Retrospective Studies	3572	University of Ibadan	218	Finland	235
1977	83	Li, N.	29					Investigative Ophthalmology and Visual Science	183	Physiology	3531	Shandong University	217	Portugal	227
1976	73	Bayazit, Y.A.	29					Journal of Xi an Jiaotong University Medical Sciences	182	Human tissue	3483	Wenzhou Medical College	210	Czech Republic	203
1975	61	Casati, M.Z.	29					Medical Journal of Wuhan University	178	Prospective Studies	3410	Erciyes Universitesi	208	Chile	191
1974	46	Johnson, G.O.	28					Zhonghua Wai Ke Za Zhi Chinese Journal of Surgery	178	Retrospective study	3226	Xi'an Jiaotong University, School of Medicine	205	Israel	190
1973	26	Belk, K.E.	28					Transplantation Proceedings	174	Protein expression	3220	University of Alberta	204	Ethiopia	187
1972	8	Smith, G.C.	28					Chinese Journal of Radiology	170	Statistical significance	3127	Daneshgahe Azad Eslami	204	Singapore	184
1971	5	Qiu, Y.	28					Chinese Journal of Endemiology	168	Pathology	3122	Fujian Medical University	199	Croatia	180
1970	4	Tay, F.R.	28					Zhongguo Shi Yan Xue Ye Xue Za Zhi Zhongguo Bing Li Sheng Li Xue Hui Journal of Experimental Hematology Chinese Association of Pathophysiology	157	Normal human	3064	Soochow University	195	Venezuela	174
1969	1	Romanowicz-Makowska, H.	28					European Journal of Applied Physiology	156	Drug efficacy	2902	Ohio State University	192	Serbia	153
1968	4	Bonfa, E.	28					Zhonghua Wei Chang Wai Ke Za Zhi Chinese Journal of Gastrointestinal Surgery	154	Immunohistochemistry	2831	Guangxi Medical University	190	Bangladesh	132
1967	3	Reis, A.	27					Meat Science	154	Prospective study	2715	The University of British Columbia	190	Colombia	130
1965	2	Wang, L.	27					Aquaculture Research	153	Follow-Up Studies	2629	Second Xiangya Hospital of Central-South University	186	Hungary	104
1964	1	Chen, H.	27					Zhongguo Zhen Jiu Chinese Acupuncture Moxibustion	152	Blood	2596	Texas A and M University	184	Kenya	100
1963	1	Zhang, J.	27					International Endodontic Journal	151	Animalia	2554	Universidade Federal de Minas Gerais	184	Indonesia	98
1959	1	Li, H.	27					Journal of Urology	150	Human experiment	2507	Anhui Medical University	183	Russian Federation	96
		Loguercio, A.D.	26					Zhonghua Zhong Liu Za Zhi Chinese Journal of Oncology	150	Case-Control Studies	2485	University of Queensland	182	Jordan	90
		Zhang, W.	26					Lin Chuang Er Bi Yan Hou Tou Jing Wai Ke Za Zhi Journal of Clinical Otorhinolaryngology Head and Neck Surgery	149	Human cell	2482	Universiti Putra Malaysia	179	Lithuania	86
		Zhao, H.	26					Chinese Pharmacological Bulletin	148	Genetics	2335	Gulhane Military Medical Academy	179	Ghana	83
		Li, J.	26					Arquivo Brasileiro De Medicina Veterinaria E Zootecnia	148	Prognosis	2310	Central South University China	178	Kuwait	80
		Wu, W.	26					Chinese Critical Care Medicine	147	Disease severity	2281	Xinjiang Medical University	178	Romania	77
		Li, N.	26					Journal of Food Science	146	Animal cell	2238	University of California, San Francisco	178	Tunisia	75
		Nociti, F.H.	26					International Journal of Poultry Science	143	Genotype	2233	Chinese Academy of Sciences	177	Slovakia	74
		Liu, F.	26					Tropical Animal Health and Production	142	Pregnancy	2224	Beijing Tongren Hospital	176	Tanzania	71
		Sahebkar, A.	26					Chinese Journal of Emergency Medicine	142	China	2218	University of Toronto	175	Cuba	71
		Li, H.	25					Zhonghua Jie He He Hu Xi Za Zhi Zhonghua Jiehe He Huxi Zazhi Chinese Journal of Tuberculosis and Respiratory Diseases	139	Child, Preschool	2149	Hubei General Hospital	173	Bulgaria	69
		Wang, L.	25					Journal of Periodontology	137	Chemistry	2144	UC Davis	171	Yugoslavia	67
		Zhu, X.Q.	24					Chinese Journal of Andrology	137	Risk factor	2086	China Agricultural University	169	Slovenia	66
		Choi, D.	24					Chinese Pharmaceutical Journal	135	Time	2048	Isfahan University of Medical Sciences	169	Cameroon	66
		Yu, Y.Q.	24					African Journal of Biotechnology	131	Intermethod comparison	2006	University of Melbourne	168	Philippines	66
		Pashley, D.H.	24					Tumor	130	Risk Factors	2003	Dalian Medical University	166	Sudan	64
		McAllister, T.A.	24					Chinese Journal of Biologicals	130	Prevalence	1995	Mayo Clinic	165	Zimbabwe	57
		Zhou, J.	24					Food Chemistry	128	Histopathology	1993	The University of Hong Kong	165	United Arab Emirates	56
		Bonen, A.	24					Brazilian Dental Journal	127	Pathophysiology	1971	Chulalongkorn University	164	Trinidad and Tobago	51
		Yang, Y.J.	23					Spine	127	Mouse	1934	Xijing Hospital	164	Viet Nam	46
		Beck, M.	23					Chinese Journal of Rehabilitation Medicine	126	Analysis of Variance	1890	Cukurova Universitesi	163	Lebanon	46
		Zhang, F.	23					Livestock Research for Rural Development	123	Correlation analysis	1879	Renji Hospital	161	Iraq	45
		Cury, J.A.	23					International Journal of Sports Medicine	122	Body mass	1810	Dicle Universitesi	160	Uganda	44
		Chen, L.	23					Pakistan Journal of Nutrition	122	Polymerase chain reaction	1807	University of Tehran	160	Sri Lanka	42
		Wang, W.	23					Asian Pacific Journal of Cancer Prevention	122	Scoring system	1801	Firat Universitesi	158	Peru	41
		Yang, Y.	23					Journal of Cataract and Refractive Surgery	120	Outcome assessment	1772	Universidade Federal de Sao Paulo	156	Puerto Rico	40
		Liu, T.	23					Fudan University Journal of Medical Sciences	119	Statistical analysis	1714	Ankara Numune Education and Research Hospital	155	Nepal	36
		Tanus-Santos, J.E.	23					Zhongguo Gu Shang China Journal of Orthopaedics and Traumatology	119	Age	1701	Mahidol University	152	Estonia	35
		Tse, H.F.	23					Journal of Dentistry	117	Infant	1690	Tongji University	152	Oman	33
		Li, L.	23					Zhonghua Er Bi Yan Hou Tou Jing Wai Ke Za Zhi Chinese Journal of Otorhinolaryngology Head and Neck Surgery	116	Exercise	1675	Ataturk Universitesi	149	Uruguay	31
		Jang, S.H.	23					Livestock Science	112	Preschool child	1656	Universidade Federal de Vicosa	149	Syrian Arab Republic	29
		Erel, O.	23					Chinese Journal of Medical Genetics	112	Questionnaire	1644	University of Minnesota Twin Cities	149	Morocco	26
		Li, J.	22					Molecular Biology Reports	111	Messenger RNA	1619	Colorado State University	148	Algeria	24
		Yildirir, A.	22					Veterinary Parasitology	111	Disease association	1616	Gaziantep Universitesi	148	Bosnia and Herzegovina	23
		Choi, B.I.	22					European Journal of Radiology	110	Sex difference	1583	Istanbul Tip Fakultesi	146	Costa Rica	23
		Galbo, H.	22					Turkish Journal of Veterinary and Animal Sciences	109	Enzyme linked immunosorbent assay	1579	University of Guelph	146	Botswana	22
		Wang, W.	22					American Journal of Physiology Heart and Circulatory Physiology	109	Rats, Sprague-Dawley	1577	Chinese Academy of Medical Sciences	145	Ukraine	21
		Han, J.K.	22					Hepato Gastroenterology	109	In vitro study	1567	Dokuz Eylul Universitesi	144	Iceland	19
		Sallum, A.W.	22					American Journal of Roentgenology	109	Support, Non-U.S. Gov't	1563	University of Sydney	144	Cyprus	17
		Li, H.	22					Canadian Journal of Animal Science	108	Postoperative period	1560	Seoul National University	142	Qatar	17
		Lin, H.C.	22					Chinese Journal of Lung Cancer	108	Cancer staging	1533	Universidade Federal do Rio Grande do Sul	141	Benin	16
		Powers, S.K.	21					Chest	107	Double blind procedure	1466	Medizinische Universitat Wien	141	Ecuador	16
		Zhou, J.	21					Urology	107	Postoperative complication	1452	University of Western Australia	140	Zambia	15
		Stout, J.R.	21					Operative Dentistry	107	Case control study	1452	University of Wisconsin Madison	140	Cote d'Ivoire	14
		Wang, B.	21					Zhonghua Er Ke Za Zhi Chinese Journal of Pediatrics	106	Cattle	1433	Changhai Hospital	140	Macedonia	14
		Vallittu, P.K.	21					Oral Surgery Oral Medicine Oral Pathology Oral Radiology and Endodontology	105	School child	1421	Istanbul University, Cerrahpasa Faculty of Medicine	139	Malawi	13
		Wang, F.	21					Shengtai Xuebao Acta Ecologica Sinica	105	Mice	1413	SungKyunKwan University, School of Medicine	138	Latvia	11
		Kang, D.H.	21					Journal of the Science of Food and Agriculture	101	Analysis of variance	1404	Qilu Hospital of Shandong University	136	Congo	10
		Wang, Y.	21					Chinese Journal of Antibiotics	100	Incidence	1400	Southeast University	135	Libyan Arab Jamahiriya	10
		Atilla, G.	21					Turkish Journal of Medical Sciences	100	Randomization	1394	Auburn University	135	Mauritius	10
		Sahin, B.	21					Archives of Physical Medicine and Rehabilitation	98	Body weight	1392	Guangzhou Medical College	135	Palestine	10
		Romero, R.	21					Chinese Journal of Gastroenterology	98	Gene frequency	1391	Suleyman Demirel Universitesi	134	Yemen	10
		Guo, W.	21					Dental Materials	98	Glucose	1382	The University of North Carolina at Chapel Hill	134	Cambodia	9
		Poole, D.C.	21					American Journal of Dentistry	94	Reproducibility of Results	1367	Charite - Universitatsmedizin Berlin	132	Senegal	9
		Berdeli, A.	20					Acta Academiae Medicinae Sinicae	94	Mortality	1355	Mashhad University of Medical Sciences	131	Russia	9
		Webster, C.D.	20					Journal of Surgical Research	93	Dose response	1345	University of Pittsburgh	131	Swaziland	9
		Zhang, N.	20					Journal of the Medical Association of Thailand	93	Random Allocation	1342	Chinese Academy of Agricultural Sciences	131	Armenia	8
		Yang, J.	20					Ai Zheng Aizheng Chinese Journal of Cancer	93	Sensitivity and Specificity	1330	The Fourth Military Medical University	131	Guatemala	8
		Teng, G.J.	20					Chinese Journal of Interventional Imaging and Therapy	93	Heart rate	1327	Universidade Federal do Rio de Janeiro	130	Burkina Faso	8
		Liu, H.	20					Rheumatology International	93	Double-Blind Method	1322	Shiraz University of Medical Sciences	130	Montenegro	8
		Li, M.	20					Laryngoscope	92	Blood sampling	1314	Marmara Universitesi	130	Guadeloupe	7
		Sousa-Neto, M.D.	20					American Journal of Obstetrics and Gynecology	92	Histology	1293	USDA Agricultural Research Service, Washington DC	129	Gabon	7
		Zhao, J.	20					Chinese Journal of Ophthalmology	91	Nuclear magnetic resonance imaging	1270	Qingdao University	129	Laos	7
		Li, Y.	20					American Journal of Sports Medicine	91	Enzyme activity	1254	Mustafa Kemal Universitesi	128	Germany (Democratic Republic, DDR)	7
		Nazifi, S.	20					Journal of Huazhong University of Science and Technology Medical Science	91	Computer assisted tomography	1250	Zhejiang University School of Medicine	128	Grenada	7
		Zhou, L.	20					Journal of Agricultural and Food Chemistry	90	Rats, Wistar	1224	Massachusetts General Hospital	128	Mali	7
		Tan, C.P.	20					Chinese German Journal of Clinical Oncology	90	Hypertension	1222	Kobenhavns Universitet	128	Belarus	7
		Chen, H.	20					American Journal of Physiology Regulatory Integrative and Comparative Physiology	90	Gene expression	1221	University of Washington Seattle	127	Jamaica	7
		Li, J.Y.	20					Ciencia Rural	89	Postoperative Complications	1213	Abant Izzet Baysal Universitesi	126	Namibia	7
		Chang, F.Y.	20					Biological Trace Element Research	89	Drug safety	1203	Nanchang University	125	Malta	7
		Li, Y.	20					Anesthesia and Analgesia	88	Middle Age	1197	King's College London	122	Macao	6
		Zhang, W.	20					Chinese Journal of Integrative Medicine	88	Dose-Response Relationship, Drug	1197	Ankara University, Faculty of Medicine	122	Papua New Guinea	6
		Li, M.	20					Journal of Dalian Medical University	87	Reverse transcription polymerase chain reaction	1187	Huashan Hospital	122	Rwanda	6
		Groppo, F.C.	20					Zhongguo Ji Sheng Chong Xue Yu Ji Sheng Chong Bing Za Zhi Chinese Journal of Parasitology Parasitic Diseases	87	Surgical technique	1175	Kansas State University	120	Madagascar	5
		Li, T.	20					Acta Orthopaedica Et Traumatologica Turcica	87	Rabbit	1172	Aristoteleion Panepistimion Thessalonikis	120	Mozambique	5
		Baltaci, G.	20					Biology of Reproduction	87	Protein blood level	1170	Tabriz University of Medical Sciences	120	Kazakhstan	5
		Lau, C.P.	20					Journal of the World Aquaculture Society	86	Sensitivity and specificity	1161	University College Dublin	119	Niger	5
		Ma, L.	20					Journal of Clinical Periodontology	86	Disease Models, Animal	1110	Cumhuriyet Universitesi	119	Luxembourg	5
		Chen, G.	19					Clinical Oral Implants Research	85	Questionnaires	1110	Inonu Universitesi	118	Azerbaijan	5
		Reader, A.	19					Life Science Journal	85	Cross-Sectional Studies	1105	Lanzhou University	118	Barbados	4
		Sun, X.F.	19					Xi Bao Yu Fen Zi Mian Yi Xue Za Zhi Chinese Journal of Cellular and Molecular Immunology	85	Cell proliferation	1104	University of Manitoba	117	Mongolia	4
		Li, M.	19					Journal of Nutrition	84	Glucose blood level	1089	McGill University	116	Paraguay	4
		Wang, N.	19					Neural Regeneration Research	84	Statistics, Nonparametric	1088	Purdue University	116	Panama	3
		Crandall, C.G.	19					Journal of Clinical Endocrinology and Metabolism	83	Cytology	1072	Mersin Universitesi	115	Czechoslovakia	3
		Wiwanitkit, V.	19					Zhonghua Lao Dong Wei Sheng Zhi Ye Bing Za Zhi Zhonghua Laodong Weisheng Zhiyebing Zazhi Chinese Journal of Industrial Hygiene and Occupational Diseases	82	Apoptosis	1067	Changzheng Hospital	115	Lesotho	3
		Knechtle, B.	19					FASEB Journal	82	Age Factors	1060	Cornell University	113	Myanmar	3
		Chen, Y.	19					Zhonghua Xin Xue Guan Bing Za Zhi Chinese Journal of Cardiovascular Diseases	82	Evaluation	1056	Yuzuncu Yil Universitesi	112	French Polynesia	3
		Siqueira, J.F.	19					Journal of Vascular Surgery	81	Cell culture	1049	Universita degli Studi di Roma La Sapienza	112	Dominican Republic	3
		Yuksel, H.	19					Applied Animal Behaviour Science	81	Newborn	1047	Jinan University	111	Bahrain	3
		Buduneli, N.	19					Chinese Journal of Cerebrovascular Diseases	80	Muscle, Skeletal	1043	Shahid Beheshti University of Medical Sciences	111	Liberia	2
		Schafer, E.	19					European Archives of Oto Rhino Laryngology	80	Liver	1039	University of Nigeria	111	Virgin Islands (U.S.)	2
		Koohmaraie, M.	19					Journal of Applied Oral Science	80	Clinical feature	1039	Uniwersytet Medyczny w Lodzi	110	Kyrgyzstan	2
		Ramaswamy, H.S.	19					Revista Cientifica De La Facultad De Ciencias Veterinarias De La Universidad Del Zulia	79	Survival rate	1036	Karadeniz Teknik Universitesi	110	New Caledonia	2
		Lee, J.M.	19					Journal of Physiology	79	Risk assessment	1033	University of Nebraska - Lincoln	110	Saint Kitts and Nevis	2
		Ribeiro, D.A.	19					Journal of Adhesive Dentistry	78	Swine	1032	Universidade Estadual de Maringa	110	Bolivia	2
		Adesiyun, A.A.	19					Zhonghua Nei Ke Za Zhi Chinese Journal of Internal Medicine	78	Immunology	1031	First Affiliated Hospital of Zhengzhou University	110	Georgia	2
		Lyng, J.G.	19					Digestive Diseases and Sciences	77	Blood Pressure	1026	Harvard Medical School	109	Gambia	2
		Reilly, T.	18					Beijing Da Xue Xue Bao Yi Xue Ban Journal of Peking University Health Sciences	77	Animal disease	1019	Brigham and Women's Hospital	109	Seychelles	2
		Altmeyer, P.	18					Lwt Food Science and Technology	76	Placebo	1006	Michigan State University	109	Netherlands Antilles	2
		Ozturk, A.	18					Turkiye Klinikleri Journal of Medical Sciences	76	Lymph node metastasis	1003	Gazi University, Faculty of Medicine	108	Falkland Islands (Malvinas)	2
		Yang, J.	18					Aquaculture Nutrition	75	Severity of Illness Index	1002	The University of Georgia	108	Liechtenstein	2
		Chen, X.	18					International Urology and Nephrology	75	Microbiology	997	University of California, San Diego	108	El Salvador	2
		Liu, Y.	18					Reproduction in Domestic Animals	74	Comparative Study	990	Universidad Nacional Autonoma de Mexico	106	Brunei Darussalam	2
		Xu, J.	18					Comparative Clinical Pathology	74	Genetic polymorphism	983	Xuanwu Hospital Capital Medical University	106	Afghanistan	2
		Nakajima, M.	18					International Journal of Food Science and Technology	74	Obesity	982	Zhujiang Hospital	106	Democratic Republic Congo	2
		Nahm, D.H.	18					Kafkas Universitesi Veteriner Fakultesi Dergisi	73	RNA, Messenger	981	Ataturk Training and Research Hospital	105	North Korea	1
		Zhang, W.	18					Annals of Thoracic Surgery	73	Treatment duration	978	Adnan Menderes Universitesi	105	Greenland	1
		Undefined	12					Brain Research	72	Echography	966	Celal Bayar Universitesi	104	Samoa	1
