# Supplementary material for: A surge of p-values between 0.041 and 0.049 in recent decades (but negative results are increasing rapidly too)
Source: PeerJ. 2015 Jan 22;3:e733. doi: 10.7717/peerj.733 (PMC4312079; doi:10.7717/peerj.733)
Supplement: Supplemental Information [file peerj-03-733-s007.zip › Supplementary material/Searches_15_nov_2014/425.csv]

Scopus refine results values
Your query : (ABS({p = 0.041} OR {p = .041} OR {p = 0.042} OR {p = .042} OR {p = 0.043} OR {p = .043} OR {p = 0.044} OR {p = .044} OR {p = 0.045} OR {p = .045} OR {p = 0.046} OR {p = .046} OR {p = 0.047} OR {p = .047} OR {p = 0.048} OR {p = .048} OR {p = 0.049} OR {p = .049}) AND ( LIMIT-TO(SUBJAREA,"MEDI" ) OR LIMIT-TO(SUBJAREA,"BIOC" ) OR LIMIT-TO(SUBJAREA,"NEUR" ) OR LIMIT-TO(SUBJAREA,"IMMU" )…
Number of results : 59811
YEAR		AUTHOR NAME		SUBJECT AREA		DOCUMENT TYPE		SOURCE TITLE		KEYWORD		AFFILIATION		COUNTRY		SOURCE TYPE		LANGUAGE
2015	5	Shariat, S.F.	39	Agricultural and Biological Sciences	2394	Article	56556	Plos One	763	Article	53096	VA Medical Center	739	United States	14761	Journals	59674	English	55603
2014	6267	Schild, S.E.	34	Arts and Humanities	209	Article in Press	1217	Cancer	387	Human	52161	University of California, San Francisco	446	China	4852	Book Series	65	Chinese	2026
2013	7121	Laakso, M.	34	Biochemistry, Genetics and Molecular Biology	12642	Review	1063	American Journal of Cardiology	351	Female	46340	Mayo Clinic	425	United Kingdom	4441	Books	23	Spanish	660
2012	6211	Veldhuis, J.D.	34	Business, Management and Accounting	11	Conference Paper	865	Journal of Clinical Endocrinology and Metabolism	326	Humans	43877	University of Texas M. D. Anderson Cancer Center	417	Japan	3948	Conference Proceedings	18	Portuguese	403
2011	5344	Park, S.W.	33	Chemical Engineering	127	Note	25	Annals of Thoracic Surgery	309	Male	43249	Universidade de Sao Paulo - USP	396	Germany	3637	Trade Publications	6	Turkish	281
2010	4465	Davidson, B.	33	Chemistry	128	Short Survey	20	World Journal of Gastroenterology	294	Adult	40092	Brigham and Women's Hospital	396	South Korea	2938	Undefined	25	German	268
2009	4180	Rades, D.	32	Computer Science	38	Book Chapter	19	Clinical Cancer Research	289	Controlled study	32835	University of Toronto	396	Italy	2863			French	233
2008	3674	Chen, W.	32	Decision Sciences	38	Letter	11	International Journal of Radiation Oncology Biology Physics	287	Priority journal	30743	Charite - Universitatsmedizin Berlin	343	Canada	2355			Japanese	194
2007	3252	Lehtimaki, T.	32	Dentistry	858	Editorial	4	Journal of Clinical Oncology	273	Major clinical study	28999	Massachusetts General Hospital	342	Spain	2073			Korean	139
2006	2803	Topol, E.J.	31	Earth and Planetary Sciences	42	Erratum	1	Circulation	248	Middle Aged	28688	Peking University	339	Turkey	1986			Polish	139
2005	2545	Ferrucci, L.	31	Economics, Econometrics and Finance	6	Report	1	International Journal of Cardiology	230	Aged	27011	Harvard Medical School	331	France	1864			Russian	121
2004	2146	Kosma, V.M.	31	Energy	6	Undefined	29	Annals of Surgical Oncology	226	Clinical article	11616	Cleveland Clinic Foundation	321	Australia	1833			Italian	106
2003	1783	Wei, Q.	30	Engineering	210			British Journal of Cancer	222	Adolescent	8858	Erasmus University Medical Center	321	Netherlands	1806			Czech	72
2002	1520	Li, W.	29	Environmental Science	624			Journal of Urology	209	Treatment Outcome	8460	Sun Yat-Sen University	314	Brazil	1564			Hungarian	35
2001	1423	Mori, M.	28	Health Professions	1534			Anticancer Research	204	Aged, 80 and over	8426	Duke University School of Medicine	305	Taiwan	1469			Croatian	29
2000	1186	Stefanadis, C.	28	Immunology and Microbiology	3100			Journal of Vascular Surgery	204	Prognosis	8278	Helsinki University Central Hospital	296	Sweden	1348			Persian	24
1999	1041	Lip, G.Y.H.	28	Materials Science	72			Transplantation Proceedings	202	Retrospective Studies	7725	SungKyunKwan University, School of Medicine	295	Finland	1156			Arabic	20
1998	903	Califf, R.M.	28	Mathematics	52			Stroke	194	Follow up	7308	Medizinische Universitat Wien	285	Switzerland	1046			Romanian	20
1997	816	Patsouris, E.	28	Medicine	54020			Urology	190	Risk Factors	7097	King's College London	285	Greece	1003			Slovak	16
1996	696	Nakopoulou, L.	28	Multidisciplinary	10			Atherosclerosis	185	Clinical trial	7042	Yonsei University College of Medicine	283	Poland	828			Serbian	13
1995	539	Lee, C.W.	28	Neuroscience	3268			Diabetes Care	184	Treatment outcome	6478	UCL	280	Belgium	826			Greek	12
1994	422	Alvarez-Sabin, J.	27	Nursing	1615			Transplantation	182	Randomized controlled trial	6467	Karolinska University Hospital	274	Denmark	797			Bulgarian	11
1993	365	Corella, D.	27	Pharmacology, Toxicology and Pharmaceutics	1983			Gynecologic Oncology	182	Middle aged	6455	Universitair Medisch Centrum Groningen	272	Iran	773			Dutch	11
1992	269	Song, G.G.	27	Physics and Astronomy	377			Chest	181	Human tissue	6208	Fudan University	269	Austria	742			Hebrew	7
1991	187	Mintz, G.S.	27	Psychology	888			American Heart Journal	180	Prospective Studies	5963	Seoul National University College of Medicine	268	India	685			Danish	7
1990	165	Soini, Y.	27	Social Sciences	427			European Journal of Cardio Thoracic Surgery	178	Risk factor	5814	Helsingin Yliopisto	268	Israel	660			Lithuanian	6
1989	116	Nesland, J.M.	26	Veterinary	660			Blood	174	Controlled clinical trial	5784	University of Melbourne	268	Norway	658			Bosnian	4
1988	88	Lee, S.D.	26					Journal of Thoracic and Cardiovascular Surgery	170	Retrospective study	5700	Academic Medical Centre, University of Amsterdam	266	Hong Kong	598			Icelandic	3
1987	71	Richards, A.M.	26					Chinese Journal of Cancer Prevention and Treatment	170	Child	5365	University of Pittsburgh	261	Singapore	320			Slovene	3
1986	32	Jeong, M.H.	26					Investigative Ophthalmology and Visual Science	162	Follow-Up Studies	4986	University of Ulsan, College of Medicine	260	New Zealand	311			Estonian	2
1985	34	Wang, W.	26					National Medical Journal of China	161	Young Adult	4818	University of Washington Seattle	260	Czech Republic	303			Thai	2
1984	37	Hong, Y.J.	26					Journal of Rheumatology	159	Time Factors	4425	Inserm	259	Portugal	303			Norwegian	1
1983	24	Jang, Y.	26					Critical Care Medicine	158	Prospective study	4356	David Geffen School of Medicine at UCLA	259	Ireland	282			Indonesian	1
1982	25	Lotan, Y.	25					BJU International	153	Cancer survival	4278	National Yang-Ming University Taiwan	255	Thailand	275			Swedish	1
1981	15	Jiang, W.G.	25					Neurology	150	Genotype	4184	University of Sydney	254	South Africa	269			Ukrainian	1
1980	14	Syrjanen, K.	25					World Journal of Surgery	147	Disease association	4179	The University of Hong Kong	251	Mexico	265			Urdu	1
1979	10	Karakiewicz, P.I.	24					BMC Cancer	144	Disease severity	3991	Seoul National University	251	Egypt	244
1978	4	Ordovas, J.M.	24					International Journal of Cancer	144	Mortality	3957	National Taiwan University Hospital	251	Malaysia	207
1977	4	Han, K.H.	24					Breast Cancer Research and Treatment	142	Outcome assessment	3880	The University of British Columbia	249	Hungary	207
1976	3	Leung, T.F.	24					Chinese Medical Journal	140	Immunohistochemistry	3762	The University of North Carolina at Chapel Hill	242	Saudi Arabia	206
1975	1	Granger, C.B.	24					Ophthalmology	140	Comparative study	3692	Shanghai Jiaotong University	234	Croatia	185
1973	3	Sun, X.F.	24					European Heart Journal	137	Unclassified drug	3677	University of Athens	234	Russian Federation	183
1969	1	Ahn, Y.	24					Metabolism Clinical and Experimental	134	Case-Control Studies	3645	Tehran University of Medical Sciences	232	Serbia	167
1963	1	Hong, M.K.	24					American Journal of Obstetrics and Gynecology	133	Protein expression	3616	The Catholic University of Korea	231	Argentina	158
		Kim, T.W.	23					Oncology Reports	133	Cancer staging	3536	Chang Gung Memorial Hospital	229	Slovenia	156
		Kim, J.C.	23					Hepato Gastroenterology	132	Body mass	3441	Karolinska Institutet	228	Nigeria	125
		Mittal, R.D.	23					American Journal of Ophthalmology	126	Drug efficacy	3246	University of Athens Medical School	224	Chile	122
		Montaner, J.	23					American Journal of Clinical Nutrition	125	Nonhuman	3178	Leiden University Medical Center - LUMC	222	Romania	108
		Szeto, C.C.	23					Medical Oncology	123	Prevalence	3040	University of California, San Diego	222	Pakistan	108
		Komaki, R.	23					Annals of Oncology	122	Animals	3039	Capital Medical University China	220	Tunisia	103
		Kang, S.J.	23					Nephrology Dialysis Transplantation	122	Risk assessment	2917	Baylor College of Medicine	217	Slovakia	95
		Matsuo, K.	23					Journal of Surgical Oncology	120	Human cell	2879	Alma Mater Studiorum Universita di Bologna	217	Kenya	73
		Scorilas, A.	23					Digestive Diseases and Sciences	120	Incidence	2835	Universita degli Studi di Milano	217	Colombia	70
		Zivadinov, R.	23					Asian Pacific Journal of Cancer Prevention	119	Correlation analysis	2764	Veterans General Hospital-Taipei	215	Bulgaria	62
		Ahren, B.	22					Journal of Infectious Diseases	116	Age	2749	Lunds Universitet	214	Iceland	58
		Chow, K.M.	22					Journal of Gastroenterology and Hepatology Australia	114	Cohort Studies	2705	Washington University in St. Louis, School of Medicine	213	Uganda	57
		Cho, J.G.	22					Laryngoscope	114	Child, Preschool	2687	Ludwig-Maximilians-Universitat Munchen	213	Tanzania	56
		Denkert, C.	22					Human Pathology	114	Cohort analysis	2649	Universidade Federal de Sao Paulo	210	Lebanon	49
		Park, S.J.	22					Annals of Surgery	113	Hypertension	2639	Ita-Suomen yliopisto	209	Lithuania	49
		Park, D.W.	22					Journal of Cancer Research and Clinical Oncology	112	Survival Rate	2634	Universitetet i Oslo	205	Estonia	42
		Lee, S.E.	21					Tumor Biology	112	Scoring system	2629	Universita degli Studi di Roma La Sapienza	204	Kuwait	38
		Lee, H.S.	21					Journal of Pediatrics	112	Pathology	2518	Prince of Wales Hospital Hong Kong	203	Philippines	37
		Courneya, K.S.	21					Lung Cancer	111	Neoplasm Staging	2506	Hospital Clinic Barcelona	202	Bangladesh	37
		Soares, F.A.	21					Diabetic Medicine	110	Questionnaire	2497	Seoul National University Hospital	201	Peru	34
		Choi, D.	21					Chinese Journal of Clinical Oncology	110	Overall survival	2469	University of Minnesota Twin Cities	201	Jordan	32
		Martinez, J.A.	21					Obstetrics and Gynecology	109	Infant	2466	Helse Bergen Haukeland University Hospital	198	Viet Nam	32
		Kim, W.J.	21					Anesthesia and Analgesia	109	Statistical significance	2450	University Medical Center Utrecht	198	Venezuela	32
		Li, P.K.T.	21					European Journal of Cancer	108	Histopathology	2439	The Johns Hopkins School of Medicine	196	Indonesia	31
		Schuster, T.	21					Circulation Journal	107	Prediction	2422	University of Alabama at Birmingham	196	United Arab Emirates	31
		Jamart, J.	21					Journal of Clinical Psychiatry	106	Double blind procedure	2401	University of Pennsylvania	195	Ghana	28
		Schroeder, D.R.	21					American Journal of Respiratory and Critical Care Medicine	105	Sex difference	2379	Universitat Heidelberg	195	Cuba	28
		Fan, S.T.	21					Human Reproduction	105	Multivariate Analysis	2369	Kobenhavns Universitet	195	Yugoslavia	28
		Ku, J.H.	21					Journal of Animal Science	105	Drug effect	2336	Universitat de Barcelona	193	Macedonia	27
		Guralnik, J.M.	21					Spine	103	Survival rate	2335	Johns Hopkins University	193	Morocco	26
		Stone, G.W.	21					Journal of Surgical Research	103	Cross-Sectional Studies	2281	Tianjin Medical University	191	Puerto Rico	25
		Tuomilehto, J.	21					Alimentary Pharmacology and Therapeutics	102	Double-Blind Method	2274	University Michigan Ann Arbor	189	Qatar	24
		Fountzilas, G.	21					British Journal of Surgery	102	Clinical feature	2243	Radboud University Nijmegen Medical Centre	188	Bosnia and Herzegovina	23
		Ellis, S.G.	21					Respiratory Medicine	102	Survival Analysis	2233	Chang Gung University	188	Nepal	23
		Rutgeerts, P.	20					Surgical Endoscopy and Other Interventional Techniques	102	Biological Markers	2231	VU University Medical Center	186	Ukraine	22
		Camilleri, M.	20					Medicine and Science in Sports and Exercise	101	Severity of Illness Index	2207	Medizinische Hochschule Hannover MHH	184	Trinidad and Tobago	21
		Zhang, W.	20					Heart	101	Diabetes mellitus	2200	Turun yliopisto	182	Zimbabwe	21
		Lip, G.Y.H.	20					Annals of the Rheumatic Diseases	99	Genetic association	2165	University of California, Los Angeles	180	Ethiopia	21
		Kang, J.C.	20					Diseases of the Colon and Rectum	99	Questionnaires	2136	University of Alberta	180	Bahrain	19
		Tse, H.F.	20					Journal of Hypertension	98	Metabolism	2108	Rigshospitalet	179	Uruguay	19
		Hetzer, R.	20					International Journal of Gynecological Cancer	96	Methodology	2061	University Hospital of Tampere	177	Mozambique	18
		Ellis, I.O.	20					Thorax	96	Multivariate analysis	2052	Memorial Sloan-Kettering Cancer Center	176	Cameroon	18
		Sehouli, J.	20					American Journal of Roentgenology	95	Predictive Value of Tests	2036	Tel Aviv University, Sackler Faculty of Medicine	171	Cyprus	18
		Annweiler, C.	20					Journal of Nutrition	95	Age Factors	2013	China Medical University Shenyang	168	Sri Lanka	17
		Park, S.J.	20					Bone Marrow Transplantation	94	Protein blood level	2010	Yale University School of Medicine	168	Sudan	16
		Dimsdale, J.E.	20					Cancer Research	94	Single nucleotide polymorphism	2007	Universitatsklinikum Hamburg-Eppendorf und Medizinische Fakultat	165	Oman	16
		Habuchi, T.	20					Journal of Neurosurgery	92	Obesity	2000	University of New South Wales UNSW Australia	163	Zambia	16
		Schreiber, S.	20					New England Journal of Medicine	92	Multicenter study	1980	McMaster University	163	Gambia	15
		Beauchet, O.	20					British Journal of Ophthalmology	92	Animal experiment	1964	Chinese University of Hong Kong	161	Latvia	15
		Crea, F.	20					European Journal of Endocrinology	91	Survival	1964	University Central Hospital Kuopio	158	Malawi	13
		Byun, S.S.	20					Journal of the American College of Cardiology	91	Smoking	1953	Seoul National University Bundang Hospital	158	Ecuador	13
		Westendorp, R.G.J.	20					Diabetologia	91	Blood	1945	Universite de Montreal	157	Yemen	13
		Ramos-Casals, M.	20					Retina	90	Disease course	1942	Northwestern University Feinberg School of Medicine	157	Palestine	12
		Mills, P.J.	20					European Journal of Clinical Nutrition	89	Placebo	1926	University of Florida	157	Papua New Guinea	12
		Ahn, S.H.	20					Liver Transplantation	89	Hospitalization	1900	Sichuan University	156	Cote d'Ivoire	11
		Blann, A.D.	19					American Journal of Sports Medicine	88	School child	1872	Universita degli Studi di Padova	154	Congo	10
		Ohashi, Y.	19					Journal of the American Geriatrics Society	86	Logistic Models	1858	McGill University	154	Costa Rica	10
		Lee, S.W.	19					World Chinese Journal of Digestology	86	Gene frequency	1848	National Cancer Institute	154	Senegal	10
		Torres, A.	19					American Journal of Gastroenterology	86	Postoperative Complications	1848	Imperial College London	154	Luxembourg	9
		Suzuki, Y.	19					Clinical Infectious Diseases	86	Polymerase chain reaction	1829	Ohio State University	153	Jamaica	8
		Hartmann, A.	19					Arthritis and Rheumatism	85	Genetics	1824	Kyoto University	153	Cambodia	8
		Marin, F.	19					Radiology	85	Postoperative complication	1804	University of Queensland	151	Benin	8
		Vahlberg, T.	19					Hypertension	84	Lymph node metastasis	1799	Harvard School of Public Health	151	Rwanda	7
		Liu, W.	19					European Journal of Surgical Oncology	84	Preschool child	1784	Monash University	150	North Korea	7
		Ahn, H.	19					Journal of Korean Medical Science	84	Normal human	1779	Universita degli Studi di Torino	149	Malta	6
		Sattar, N.	19					American Journal of Hypertension	84	Genetic Predisposition to Disease	1774	Maastricht University	149	Gabon	6
		Daida, H.	19					Hepatology	84	Pregnancy	1772	University of Glasgow	148	Guinea-Bissau	6
		Park, J.C.	19					Diabetes	83	Glucose	1765	Kyushu University	148	Iraq	6
		Holst, J.J.	19					Molecular Biology Reports	82	Tumor Markers, Biological	1758	Oulun Yliopisto	148	Laos	6
		Mensink, R.P.	19					Archives of Physical Medicine and Rehabilitation	82	Polymorphism, Single Nucleotide	1751	Icahn School of Medicine at Mount Sinai	148	Haiti	5
		Kim, J.H.	19					Thrombosis and Haemostasis	82	Polymorphism, Genetic	1732	University of Birmingham	148	Syrian Arab Republic	5
		Seljeflot, I.	18					Clinical Endocrinology	81	Insulin	1724	University of Chicago	147	Mali	5
		Raitakari, O.T.	18					Lancet	81	Disease-Free Survival	1710	Western University	145	Libyan Arab Jamahiriya	5
		Van Veldhuisen, D.J.	18					Diabetes Research and Clinical Practice	80	Comorbidity	1683	Kaohsiung Medical University	143	Belarus	5
		Shao, Z.M.	18					Obesity	80	Risk Assessment	1683	University of Manchester	142	Bolivia	5
		Ikeda, K.	18					Leukemia and Lymphoma	80	Cross-sectional study	1683	University of Western Australia	142	Botswana	5
		Arnesen, H.	18					International Journal of Colorectal Disease	80	Body Mass Index	1677	Johns Hopkins Bloomberg School of Public Health	141	Burkina Faso	5
		Ancoli-Israel, S.	18					European Journal of Obstetrics Gynecology and Reproductive Biology	79	Allele	1671	Nanjing Medical University	141	Guadeloupe	5
		Mizuno, K.	18					PACE Pacing and Clinical Electrophysiology	79	Genetic polymorphism	1661	Columbia University in the City of New York	141	Panama	4
		Uusitupa, M.	18					Clinical Therapeutics	79	Breast cancer	1655	Chang Gung University College of Medicine	140	Barbados	4
		Kane, C.J.	18					Histopathology	78	Case control study	1653	Yonsei University	139	Paraguay	3
		Kennedy, J.L.	18					Journal of Applied Physiology	78	Quality of life	1646	Emory University	138	Brunei Darussalam	3
		Haverich, A.	18					Psychosomatic Medicine	78	Physiology	1626	UT Southwestern Medical Center	138	Honduras	3
		Liao, C.T.	18					International Journal of Oncology	77	Proportional Hazards Models	1609	University of Southern California	138	Mauritius	3
		Kumada, H.	18					AIDS	76	Postoperative period	1603	Stanford University School of Medicine	138	Montenegro	3
		Maehara, Y.	18					Zhonghua Yi Xue Za Zhi	75	Pathophysiology	1596	Peking Union Medical College	137	Georgia	3
		Pfreundschuh, M.	18					Journal of Heart and Lung Transplantation	75	Breast Neoplasms	1581	Universitatsspital Basel	135	Myanmar	3
		Holmes, D.R.	18					European Urology	75	Intermethod comparison	1576	UniversitatsSpital Bern	134	Togo	3
		Kobayashi, M.	18					Intensive Care Medicine	75	C reactive protein	1566	Universitat Bern	134	Dominican Republic	3
		Ribo, M.	18					Arquivos Brasileiros De Cardiologia	75	Glucose blood level	1552	Medical University of South Carolina	134	Democratic Republic Congo	3
		Mehran, R.	18					Catheterization and Cardiovascular Interventions	74	Treatment response	1549	University of Cambridge	134	Guam	2
		Zhao, J.	18					Journal of Acquired Immune Deficiency Syndromes	74	Drug safety	1541	Sahlgrenska Universitetssjukhuset	134	Liechtenstein	2
		Staessen, J.A.	18					Korean Journal of Urology	74	Analysis of Variance	1537	Universite Paris Descartes	132	Monaco	2
		Jukema, J.W.	18					Journal of Neurology	73	Cancer patient	1512	UniversitatsSpital Zurich	131	Madagascar	2
		Chung, J.H.	18					American Journal of Surgery	73	Treatment duration	1491	University of Miami Leonard M. Miller School of Medicine	131	Seychelles	2
		Park, J.Y.	18					Critical Care	73	Animal model	1483	Hospital Universitari Vall d'Hebron	130	Angola	2
		Giannopoulou, I.	18					International Journal of Obesity	72	Infant, Newborn	1478	Arhus Universitetshospital	130	Sierra Leone	2
		Su, H.M.	18					Journal of Bone and Joint Surgery Series A	72	Chi-Square Distribution	1470	Weill Cornell Medical College	129	Greenland	2
		Chayama, K.	18					Gastrointestinal Endoscopy	71	Blood Pressure	1461	Turun Yliopistollinen Keskussairaala	129	El Salvador	2
		Onorati, F.	18					American Journal of Neuroradiology	71	Triacylglycerol	1457	Children's Hospital Boston	129	Namibia	2
		Chi, H.S.	18					Cancer Epidemiology Biomarkers and Prevention	70	Disease Progression	1447	Keck School of Medicine of USC	128	French Polynesia	2
		Leon, M.B.	18					Neuroscience Letters	70	Recurrence	1439	Columbia University, College of Physicians and Surgeons	127	Netherlands Antilles	2
		Trope, C.G.	18					Journal of Allergy and Clinical Immunology	70	Nuclear magnetic resonance imaging	1421	Universidad Autonoma de Barcelona	126	New Caledonia	2
		Arase, Y.	17					Chinese Journal of Clinical Rehabilitation	69	Tumor volume	1414	University of Edinburgh	126	Fiji	2
		Tsuchiya, N.	17					Journal of Strength and Conditioning Research	69	United States	1412	Zhejiang University	125	United States Minor Outlying Islands	2
		Fan, J.	17					Journal of the American College of Surgeons	69	Cancer surgery	1409	University of Zagreb School of Medicine	125	Azerbaijan	1
		Reich, R.	17					Gut	69	Cancer recurrence	1403	Universita degli Studi di Firenze	125	Suriname	1
		Lee, J.H.	17					Journal of Hepatology	69	Statistical analysis	1403	University of Michigan Medical School	125	Mongolia	1
		Noh, D.Y.	17					Clinical Transplantation	69	Cancer radiotherapy	1402	Southern Medical University	122	Central African Republic	1
		Colombo, A.	17					American Journal of Kidney Diseases	68	Inflammation	1401	Indiana University School of Medicine Indianapolis	122	Bahamas	1
		Chang, F.Y.	17					Gastroenterology	68	Cardiovascular risk	1394	Columbia University Medical Center	122	Aruba	1
		Yu, C.S.	17					Oral Oncology	68	Depression	1392	Universita Cattolica del Sacro Cuore, Rome	122	Tajikistan	1
		Wang, Y.	17					Annals of Internal Medicine	67	Sex Factors	1376	University of Tokyo Faculty of Medicine	121	Armenia	1
		Dimopoulos, M.A.	17					Neurosurgery	67	Demography	1368	Mahidol University	121	Anguilla	1
		Bonfa, E.	17					Archives of Gynecology and Obstetrics	67	Non insulin dependent diabetes mellitus	1360	UC Davis	121	Algeria	1
		Undefined	25					Journal of Cataract and Refractive Surgery	67	Systolic blood pressure	1356	Ulsan University	120	Kazakhstan	1
