# Supplementary material for: A surge of p-values between 0.041 and 0.049 in recent decades (but negative results are increasing rapidly too)
Source: PeerJ. 2015 Jan 22;3:e733. doi: 10.7717/peerj.733 (PMC4312079; doi:10.7717/peerj.733)
Supplement: Supplemental Information [file peerj-03-733-s007.zip › Supplementary material/Searches_15_nov_2014/426.csv]

Scopus refine results values
Your query : (ABS({p = 0.051} OR {p = .051} OR {p = 0.052} OR {p = .052} OR {p = 0.053} OR {p = .053} OR {p = 0.054} OR {p = .054} OR {p = 0.055} OR {p = .055} OR {p = 0.056} OR {p = .056} OR {p = 0.057} OR {p = .057} OR {p = 0.058} OR {p = .058} OR {p = 0.059} OR {p = .059}) AND ( LIMIT-TO(SUBJAREA,"MEDI" ) OR LIMIT-TO(SUBJAREA,"BIOC" ) OR LIMIT-TO(SUBJAREA,"NEUR" ) OR LIMIT-TO(SUBJAREA,"IMMU" )…
Number of results : 15880
YEAR		AUTHOR NAME		SUBJECT AREA		DOCUMENT TYPE		SOURCE TITLE		KEYWORD		AFFILIATION		COUNTRY		SOURCE TYPE		LANGUAGE
2015	2	Zinsmeister, A.R.	19	Agricultural and Biological Sciences	1047	Article	14996	Plos One	148	Article	13708	VA Medical Center	229	United States	5078	Journals	15844	English	14906
2014	1214	Courneya, K.S.	17	Arts and Humanities	42	Review	310	Journal of Clinical Oncology	122	Human	13332	Mayo Clinic	158	United Kingdom	1374	Conference Proceedings	13	Chinese	351
2013	1520	Steinberg, S.M.	16	Biochemistry, Genetics and Molecular Biology	3266	Conference Paper	303	Cancer	119	Female	11735	University of Toronto	130	Germany	1042	Book Series	12	Spanish	173
2012	1357	Stone, G.W.	14	Business, Management and Accounting	3	Article in Press	229	International Journal of Radiation Oncology Biology Physics	116	Male	11129	University of Texas M. D. Anderson Cancer Center	123	Canada	809	Books	5	Portuguese	116
2011	1173	Camilleri, M.	14	Chemical Engineering	33	Short Survey	7	American Journal of Cardiology	100	Humans	11074	University of California, San Francisco	121	China	790	Trade Publications	2	German	91
2010	1107	Topol, E.J.	13	Chemistry	34	Book Chapter	4	Circulation	97	Adult	10084	Brigham and Women's Hospital	109	Japan	751	Undefined	4	French	69
2009	949	Schild, S.E.	12	Computer Science	13	Letter	4	Journal of Clinical Endocrinology and Metabolism	80	Controlled study	8550	Duke University School of Medicine	105	Italy	698			Japanese	58
2008	927	Burton, D.	11	Decision Sciences	27	Note	4	Annals of Thoracic Surgery	76	Priority journal	8329	Cleveland Clinic Foundation	103	Australia	569			Turkish	50
2007	878	Kennedy, J.L.	11	Dentistry	233	Erratum	1	Journal of Animal Science	75	Major clinical study	7015	Universidade de Sao Paulo - USP	101	Netherlands	528			Polish	40
2006	825	Bouchard, C.	11	Earth and Planetary Sciences	20	Undefined	22	Transplantation	72	Middle Aged	6980	King's College London	98	France	525			Czech	31
2005	742	Mintz, G.S.	11	Economics, Econometrics and Finance	4			American Heart Journal	67	Aged	6677	Massachusetts General Hospital	96	Spain	508			Russian	27
2004	668	Califf, R.M.	11	Energy	2			British Journal of Cancer	62	Clinical article	3092	Karolinska University Hospital	91	South Korea	485			Korean	21
2003	540	Rades, D.	11	Engineering	61			Diabetes Care	61	Adolescent	2458	Erasmus University Medical Center	91	Sweden	419			Italian	19
2002	472	Kimura, T.	10	Environmental Science	269			Journal of Urology	59	Clinical trial	2350	Helsingin Yliopisto	85	Turkey	392			Dutch	9
2001	441	Laakso, M.	10	Health Professions	452			Chest	58	Treatment Outcome	2263	University of Pennsylvania	85	Brazil	380			Hungarian	7
2000	395	Syrjanen, K.	10	Immunology and Microbiology	826			Journal of Vascular Surgery	58	Randomized controlled trial	2053	The University of British Columbia	85	Switzerland	315			Persian	7
1999	353	Connolly, S.J.	9	Materials Science	24			Transplantation Proceedings	57	Aged, 80 and over	2027	University of Washington Seattle	85	Finland	295			Hebrew	5
1998	348	Morimoto, T.	9	Mathematics	32			Atherosclerosis	56	Controlled clinical trial	1920	Charite - Universitatsmedizin Berlin	83	Taiwan	276			Greek	4
1997	335	Staessen, J.A.	9	Medicine	13810			International Journal of Cardiology	55	Retrospective Studies	1874	University of Pittsburgh	81	Belgium	254			Lithuanian	4
1996	313	Lee, S.D.	9	Multidisciplinary	3			Critical Care Medicine	55	Treatment outcome	1803	The University of North Carolina at Chapel Hill	81	Denmark	253			Romanian	4
1995	244	Ferrell, R.E.	9	Neuroscience	932			European Heart Journal	52	Follow up	1753	UCL	78	Greece	222			Serbian	4
1994	220	Mulder, P.G.H.	9	Nursing	429			World Journal of Gastroenterology	52	Prognosis	1703	Harvard Medical School	77	Austria	207			Bulgarian	3
1993	196	McKinzie, S.	8	Pharmacology, Toxicology and Pharmaceutics	637			Blood	52	Risk Factors	1644	Washington University in St. Louis, School of Medicine	77	Israel	207			Croatian	3
1992	121	Yusuf, S.	8	Physics and Astronomy	148			Neurology	50	Prospective Studies	1558	David Geffen School of Medicine at UCLA	73	Poland	205			Danish	3
1991	109	Friedenreich, C.M.	8	Psychology	293			Surgical Endoscopy and Other Interventional Techniques	50	Middle aged	1484	University of Melbourne	71	Norway	197			Norwegian	3
1990	102	Lipponen, P.	8	Social Sciences	147			Clinical Cancer Research	49	Child	1422	Baylor College of Medicine	70	India	187			Slovak	3
1989	91	Wei, Q.	8	Veterinary	326			Journal of Thoracic and Cardiovascular Surgery	49	Retrospective study	1352	Peking University	70	Iran	161			Ukrainian	2
1988	55	Van Veldhuisen, D.J.	8					American Journal of Clinical Nutrition	48	Human tissue	1329	Academic Medical Centre, University of Amsterdam	68	New Zealand	118			Catalan	1
1987	50	Stenman, U.H.	8					Stroke	47	Follow-Up Studies	1298	Medizinische Universitat Wien	68	Czech Republic	100			Slovene	1
1986	32	Vincent, J.L.	8					Annals of Surgery	47	Time Factors	1294	Universita degli Studi di Milano	67	Hong Kong	97			Thai	1
1985	21	Sheen, I.S.	8					Medicine and Science in Sports and Exercise	45	Risk factor	1222	University of California, San Diego	67	Portugal	90
1984	22	Jang, Y.	8					Gynecologic Oncology	44	Comparative study	1111	University of Alberta	67	South Africa	84
1983	14	Kent, K.M.	8					Journal of Applied Physiology	43	Young Adult	1102	University of Sydney	66	Ireland	76
1982	15	Cannon, C.P.	8					American Journal of Gastroenterology	42	Drug efficacy	1025	Karolinska Institutet	65	Thailand	72
1981	9	Mehran, R.	8					Journal of Nutrition	42	Prospective study	1013	University of Florida	65	Mexico	71
1980	5	Neuvonen, P.J.	8					European Journal of Cardio Thoracic Surgery	41	Animals	1005	Universitatsklinikum Hamburg-Eppendorf und Medizinische Fakultat	64	Singapore	60
1979	3	Leon, M.B.	8					Nephrology Dialysis Transplantation	41	Nonhuman	992	University of Minnesota Twin Cities	64	Hungary	58
1978	5	Korpela, R.	8					Metabolism Clinical and Experimental	40	Mortality	983	Johns Hopkins University	63	Argentina	49
1977	3	Nesland, J.M.	8					Breast Cancer Research and Treatment	40	Cancer survival	974	McMaster University	63	Egypt	49
1976	2	Braunwald, E.	8					Journal of Rheumatology	39	Outcome assessment	904	University of Alabama at Birmingham	62	Russian Federation	44
1974	1	Holmes, D.R.	8					BJU International	39	Disease severity	895	National Cancer Institute	61	Saudi Arabia	42
1973	1	Kamboh, M.I.	7					Urology	39	Disease association	875	Leiden University Medical Center - LUMC	61	Malaysia	37
		Strange, R.C.	7					Ophthalmology	38	Genotype	870	Universitair Medisch Centrum Groningen	60	Croatia	36
		Bonfa, E.	7					American Journal of Ophthalmology	38	Double blind procedure	848	Memorial Sloan-Kettering Cancer Center	60	Slovenia	34
		Cox, J.D.	7					Anticancer Research	38	Double-Blind Method	835	Inserm	59	Pakistan	34
		Thijs, L.	7					Annals of Surgical Oncology	37	Unclassified drug	802	Universitat Heidelberg	58	Nigeria	31
		Tcheng, J.E.	7					Applied Animal Behaviour Science	36	Body mass	766	Helsinki University Central Hospital	58	Chile	25
		Schaefer, E.J.	7					Annals of Oncology	36	Case-Control Studies	759	UniversitatsSpital Zurich	58	Slovakia	23
		Hamajima, N.	7					International Journal of Cancer	35	Immunohistochemistry	747	The Johns Hopkins School of Medicine	56	Serbia	22
		Hong, M.K.	7					Investigative Ophthalmology and Visual Science	35	Incidence	737	Universitetet i Oslo	56	Kenya	22
		Kollef, M.H.	7					International Journal of Obesity	35	Statistical significance	731	Lunds Universitet	56	Colombia	22
		Seljeflot, I.	7					Animal Feed Science and Technology	35	Cancer staging	730	Ita-Suomen yliopisto	56	Romania	20
		Uusitupa, M.	7					New England Journal of Medicine	35	Protein expression	717	Imperial College London	55	Tunisia	20
		Chuang, L.M.	7					Anesthesia and Analgesia	34	Prevalence	717	Tel Aviv University, Sackler Faculty of Medicine	54	Jordan	16
		Fryer, A.A.	7					Lancet	33	Child, Preschool	716	University of Wisconsin Madison	54	Uruguay	16
		Mitsudo, K.	7					Journal of Clinical Psychiatry	33	Drug effect	714	National Taiwan University Hospital	54	United Arab Emirates	15
		Holst, J.J.	7					AIDS	33	Cohort Studies	707	Universidade Federal de Sao Paulo	53	Estonia	15
		Fountzilas, G.	7					Bone Marrow Transplantation	33	Risk assessment	675	Seoul National University Hospital	53	Venezuela	15
		Fu, K.K.	7					Journal of Allergy and Clinical Immunology	32	Human cell	667	Shanghai Jiaotong University	53	Puerto Rico	14
		Georgoulias, V.	7					Diabetologia	32	Age	661	Alma Mater Studiorum Universita di Bologna	53	Bulgaria	14
		Kreienberg, R.	7					American Journal of Obstetrics and Gynecology	31	Animal experiment	655	Kobenhavns Universitet	53	Iceland	14
		Garcia, J.	7					Journal of Infectious Diseases	31	Placebo	654	University of Western Australia	53	Lithuania	13
		Moul, J.W.	7					Cancer Epidemiology Biomarkers and Prevention	31	Infant	651	VU University Medical Center	52	Tanzania	13
		Kuznetsova, T.	7					National Medical Journal of China	31	Questionnaire	647	Fudan University	52	Indonesia	12
		Pichard, A.D.	7					Spine	30	Hypertension	643	Columbia University, College of Physicians and Surgeons	52	Malawi	12
		Nobuyoshi, M.	6					Heart	30	Normal human	641	Seoul National University	52	Yugoslavia	10
		Pfreundschuh, M.	6					Laryngoscope	29	Multicenter study	641	Maastricht University	52	Bangladesh	10
		White, N.J.	6					Oncology Reports	29	Sex difference	634	Tehran University of Medical Sciences	52	Philippines	10
		Metzger, U.	6					Antimicrobial Agents and Chemotherapy	29	Scoring system	631	Seoul National University College of Medicine	51	Viet Nam	10
		Ellis, S.G.	6					Archives of Physical Medicine and Rehabilitation	29	Survival Analysis	630	McGill University	51	Lebanon	9
		Niskanen, L.	6					Lung Cancer	29	Survival Rate	628	Medizinische Hochschule Hannover MHH	51	Ethiopia	9
		Westendorp, R.G.J.	6					Digestive Diseases and Sciences	29	Cohort analysis	626	University of Athens	51	Uganda	9
		Ahmed, A.	6					American Journal of Respiratory and Critical Care Medicine	29	Methodology	612	Hospital Clinic Barcelona	50	Kuwait	8
		Koike, K.	6					Pediatric Infectious Disease Journal	28	Correlation analysis	591	Universita degli Studi di Roma La Sapienza	50	Peru	8
		Li, C.S.	6					Journal of Hypertension	28	Questionnaires	588	University Michigan Ann Arbor	49	Costa Rica	7
		Kim, J.H.	6					British Journal of Surgery	28	Pathology	559	Ohio State University	48	Mozambique	6
		Relling, M.V.	6					European Journal of Clinical Nutrition	27	Survival rate	555	University of Queensland	48	Bosnia and Herzegovina	6
		Bohm, M.	6					European Journal of Applied Physiology	27	Severity of Illness Index	552	Radboud University Nijmegen Medical Centre	47	Jamaica	5
		Park, S.W.	6					Hepato Gastroenterology	27	Neoplasm Staging	547	Veterans General Hospital-Taipei	47	Latvia	5
		Van De Werf, F.	6					Journal of the American Geriatrics Society	27	Overall survival	547	University of California, Los Angeles	47	Morocco	5
		Gonzalez-Reimers, E.	6					Clinical Endocrinology	27	Age Factors	545	Columbia University Medical Center	47	Sri Lanka	5
		Xu, R.H.	6					World Journal of Surgery	27	Survival	541	Emory University	46	Ghana	5
		Yudkin, J.S.	6					Human Pathology	27	Cross-Sectional Studies	536	Turun yliopisto	46	Trinidad and Tobago	5
		Boyle, P.	6					Asian Pacific Journal of Cancer Prevention	26	Physiology	535	Universite de Montreal	46	Nepal	5
		Murphy, S.A.	6					Clinical Infectious Diseases	26	Drug safety	534	Sahlgrenska Universitetssjukhuset	46	Gambia	5
		Moses, J.W.	6					Journal of Heart and Lung Transplantation	26	Smoking	530	Harvard School of Public Health	46	Cyprus	4
		Delgado-Rodriguez, M.	6					Annals of the Rheumatic Diseases	26	Metabolism	527	UC Davis	45	Guinea-Bissau	4
		Giannopoulou, I.	6					Kidney International	26	Histopathology	514	GlaxoSmithKline	45	Cameroon	4
		Chung, C.H.	6					European Journal of Endocrinology	25	Blood	512	Northwestern University Feinberg School of Medicine	44	Botswana	4
		Matsuo, K.	6					BMC Cancer	25	Multivariate Analysis	510	Indiana University School of Medicine Indianapolis	44	Zimbabwe	4
		Terracciano, L.	6					Journal of Pediatrics	25	Prediction	504	Helse Bergen Haukeland University Hospital	44	Barbados	3
		Lee, S.H.	6					Chinese Journal of Cancer Prevention and Treatment	25	Intermethod comparison	501	University of Athens Medical School	44	Cote d'Ivoire	3
		Knuuti, J.	6					Thorax	25	Animal	500	National Yang-Ming University Taiwan	44	Haiti	3
		Tarnopolsky, M.A.	6					Journal of Pediatric Surgery	25	Diabetes mellitus	496	The University of Hong Kong	43	Albania	3
		Granger, C.B.	6					Bone	25	Pregnancy	492	SungKyunKwan University, School of Medicine	43	Ukraine	3
		Davidson, B.	6					British Journal of Nutrition	24	Obesity	490	University Medical Center Utrecht	43	Sudan	3
		Hortobagyi, G.N.	6					Journal of Hepatology	24	Middle Age	490	Stanford University School of Medicine	43	Macedonia	3
		Gibson, C.M.	6					Alimentary Pharmacology and Therapeutics	24	School child	483	Universitat de Barcelona	42	Oman	3
		Nakopoulou, L.	6					Theriogenology	24	Human experiment	478	University of Tennessee Health Science Center	42	Qatar	3
		Swedberg, K.	6					European Journal of Cancer	24	United States	471	Icahn School of Medicine at Mount Sinai	42	Papua New Guinea	3
		Sun, X.F.	6					Chinese Medical Journal	24	Predictive Value of Tests	471	Charles University in Prague	42	Senegal	3
		Sturgis, E.M.	6					Catheterization and Cardiovascular Interventions	24	Multivariate analysis	469	Wayne State University	41	Algeria	3
		Kadota, K.	6					American Journal of Roentgenology	24	Insulin	468	Stanford University	41	Syrian Arab Republic	3
		Steg, P.G.	6					Gastroenterology	24	Biological Markers	466	Yale University School of Medicine	41	Burkina Faso	2
		Arnesen, H.	6					European Journal of Gastroenterology and Hepatology	23	Analysis of Variance	464	Monash University	41	Belarus	2
		Montalescot, G.	6					Hypertension	23	Postoperative Complications	463	University of Bristol	41	Armenia	2
		Stefanadis, C.	6					Scandinavian Journal of Gastroenterology	23	Glucose	461	Capital Medical University China	41	Congo	2
		Huber, K.	6					American Journal of Surgery	23	Preschool child	458	University of Chicago	41	Seychelles	2
		Erbel, R.	6					Journal of Neurosurgery	23	Hospitalization	457	Columbia University in the City of New York	41	Georgia	2
		Komaki, R.	6					Diabetic Medicine	23	Statistical analysis	451	The Catholic University of Korea	40	Panama	2
		Shepherd, F.A.	6					Obstetrics and Gynecology	22	Clinical feature	430	Rigshospitalet	40	Nicaragua	2
		Vahlberg, T.	6					Journal of Acquired Immune Deficiency Syndromes	22	Postoperative complication	429	Yonsei University College of Medicine	40	El Salvador	2
		Waksman, R.	6					British Journal of Ophthalmology	22	Exercise	427	Sun Yat-Sen University	40	Zambia	2
		Onat, A.	6					Journal of Affective Disorders	22	Support, Non-U.S. Gov't	422	University of Miami Leonard M. Miller School of Medicine	40	Benin	1
		Ganser, A.	6					Diabetes Research and Clinical Practice	22	Quality of life	422	Arhus Universitetshospital	40	Rwanda	1
		Kirklin, J.K.	6					Arquivos Brasileiros De Cardiologia	22	Pathophysiology	420	Case Western Reserve University	39	Libyan Arab Jamahiriya	1
		Bae, D.S.	6					Radiotherapy and Oncology	22	Comorbidity	420	Johns Hopkins Bloomberg School of Public Health	39	Kazakhstan	1
		Seifert, B.	6					Gastrointestinal Endoscopy	22	Body Mass Index	419	Keck School of Medicine of USC	39	Bahrain	1
		Herrmann, H.C.	6					Intensive Care Medicine	21	Logistic Models	418	Oregon Health and Science University	39	Antigua and Barbuda	1
		Kim, S.J.	6					Arthritis and Rheumatism	21	Risk Assessment	418	University of Southern California	39	Luxembourg	1
		Fritsche, A.	6					Journal of Surgical Research	21	Breast Neoplasms	416	University of Glasgow	38	Macao	1
		Chang, F.Y.	6					Journal of Antimicrobial Chemotherapy	21	Disease course	412	University of Ulsan, College of Medicine	38	Kyrgyzstan	1
		Satler, L.F.	6					Zhonghua Yi Xue Za Zhi	21	Animal model	412	University of Pittsburgh Medical Center	38	Madagascar	1
		Rupprecht, H.J.	6					Eye	21	Breast cancer	412	Universita degli Studi di Torino	38	Iraq	1
		Dunst, J.	6					Journal of the National Cancer Institute	21	Disease-Free Survival	409	University Central Hospital Kuopio	38	Guatemala	1
		Keramopoulos, A.	6					Journal of Periodontology	21	Blood Pressure	402	Tel Aviv University	37	Mali	1
		Roberts, S.A.	6					Journal of Gastroenterology and Hepatology Australia	21	Genetics	401	University of Pennsylvania, Health System	37	Guadeloupe	1
		Bacchetti, P.	6					Journal of Glaucoma	20	Heart infarction	398	University of New South Wales UNSW Australia	37	Moldova	1
		Rehak, P.	6					Tumor Biology	20	Treatment response	395	Ludwig-Maximilians-Universitat Munchen	37	Mongolia	1
		Kahn, S.E.	6					Diseases of the Colon and Rectum	20	Sex Factors	395	Children's Hospital Boston	37	Greenland	1
		Hohnloser, S.H.	6					Vaccine	20	Protein blood level	394	Chang Gung Memorial Hospital	37	Dominica	1
		Ford, I.	6					Current Medical Research and Opinion	20	Animal tissue	392	Universita degli Studi di Padova	36	Namibia	1
		De Maertelaer, V.	6					Human Reproduction	20	Treatment duration	388	Boston University School of Medicine	36	Honduras	1
		Rao, D.C.	6					Schizophrenia Research	20	Cancer radiotherapy	387	University Hospital of Tampere	36	Gabon	1
		Campo, E.	6					Journal of Strength and Conditioning Research	19	Polymorphism, Genetic	385	Malmo University Hospital	36	Netherlands Antilles	1
		Kuller, L.H.	6					Pediatric Pulmonology	19	Time	381	Kyoto University	36	Democratic Republic Congo	1
		Rankinen, T.	6					Journal of Neuro Oncology	19	Glucose blood level	369	University of Iowa	36	Cambodia	1
		Horowitz, M.	6					Carcinogenesis	19	Genetic association	366	Prince of Wales Hospital Hong Kong	36	Brunei Darussalam	1
		Milano, G.	6					Journal of Trauma Injury Infection and Critical Care	19	Postoperative period	365	University of Utah	36	North Korea	1
		Giaccone, G.	6					Journal of Bone and Mineral Research	19	Triacylglycerol	362	UT Southwestern Medical Center	36	Ecuador	1
		Louis, E.D.	6					Obesity	19	Side effect	359	Beth Israel Deaconess Medical Center	36	Fiji	1
		Pollack, A.	6					Asian Australasian Journal of Animal Sciences	19	Infant, Newborn	357	Universite Laval	36	Dominican Republic	1
		Jung, S.H.	6					American Journal of Hypertension	19	Myocardial Infarction	355	Klinikum der Universitat Munchen	35	Yemen	1
		Ellis, I.O.	6					Clinical Science	19	Surgical technique	355	University of Calgary	35	Palestine	1
		Yao, Y.	5					PACE Pacing and Clinical Electrophysiology	18	Proportional Hazards Models	354	Pfizer	35	Bolivia	1
		Yang, L.	5					International Journal of Gynecological Cancer	18	Depression	350	Saint Michael's Hospital University of Toronto	35	Lesotho	1
		Aaby, P.	5					Journal of Thoracic Oncology	18	Body weight	350	Medical University of South Carolina	35
		Jeng, K.S.	5					Annals of Pharmacotherapy	18	Coronary artery disease	346	Katholieke Universiteit Leuven	35
		Pascual, J.	5					Neuroscience Letters	18	Polymerase chain reaction	346	University of Cambridge	35
		Kereiakes, D.J.	5					Retina	18	Dose-Response Relationship, Drug	345	Wake Forest University School of Medicine	35
		Kogure, H.	5					Surgery	18	Nausea	342	Emory University School of Medicine	34
		Untch, M.	5					Respiratory Medicine	18	Diarrhea	339	Western University	34
		Lippman, S.M.	5					American Journal of Physiology Regulatory Integrative and Comparative Physiology	18	Tumor Markers, Biological	338	University of Kentucky	34
		Lin, H.C.	5					Journal of Wildlife Management	18	Demography	338	Universitat Wien	34
		Yamamoto, N.	5					Respirology	18	Single nucleotide polymorphism	337	University of Ottawa, Canada	34
		Hiddemann, W.	5					Journal of the American College of Cardiology	18	Cancer patient	337	National Institutes of Health, Bethesda	33
		Merchant, T.E.	5					American Journal of Neuroradiology	18	Gene frequency	336	Linkopings universitet	33
		Boersma, E.	5					Thrombosis and Haemostasis	18	Recurrence	336	Oulun Yliopisto	33
		Papatheodoridis, G.V.	5					Annals of Internal Medicine	18	Antineoplastic Combined Chemotherapy Protocols	335	Universita degli Studi di Firenze	33
		Undefined	5					American Journal of Kidney Diseases	18	Genetic Predisposition to Disease	333	Cardiff University	33
