# Supplementary material for: A surge of p-values between 0.041 and 0.049 in recent decades (but negative results are increasing rapidly too)
Source: PeerJ. 2015 Jan 22;3:e733. doi: 10.7717/peerj.733 (PMC4312079; doi:10.7717/peerj.733)
Supplement: Supplemental Information [file peerj-03-733-s007.zip › Supplementary material/Searches_15_nov_2014/441.csv]

Scopus refine results values
Your query : (ABS(({significant difference} OR {significant differences} OR {significantly different} OR {differed significantly}) AND NOT ({no significant difference} OR {no significant differences} OR {no statistically significant difference} OR {no statistically significant differences} OR {not significantly different} OR {did not differ significantly})) AND ( LIMIT-TO(SUBJAREA,"MEDI" ) OR LIM…
Number of results : 303159
YEAR		AUTHOR NAME		SUBJECT AREA		DOCUMENT TYPE		SOURCE TITLE		KEYWORD		AFFILIATION		COUNTRY		SOURCE TYPE		LANGUAGE
2015	50	Li, W.	99	Agricultural and Biological Sciences	58263	Article	278363	Plos One	1954	Article	201645	VA Medical Center	2178	United States	73841	Journals	298987	English	262075
2014	16769	Wang, W.	85	Arts and Humanities	779	Conference Paper	8041	Chinese Journal of Clinical Rehabilitation	1577	Human	168532	Universidade de Sao Paulo - USP	2092	China	25577	Book Series	1916	Chinese	17113
2013	21878	Wang, Y.	83	Biochemistry, Genetics and Molecular Biology	60943	Review	6900	Acta Horticulturae	1146	Female	133274	University of Toronto	1228	United Kingdom	19219	Conference Proceedings	1494	Spanish	5667
2012	20800	Tsai, F.J.	79	Business, Management and Accounting	459	Article in Press	2751	Cancer	726	Male	130389	UC Davis	1098	Germany	17969	Books	501	German	4867
2011	19387	Zhang, W.	74	Chemical Engineering	2964	Book Chapter	314	Biochemistry	695	Humans	116971	University of Washington Seattle	1098	Japan	15557	Trade Publications	190	Portuguese	3230
2010	17539	Chen, W.	72	Chemistry	5934	Short Survey	209	Journal of Biological Chemistry	656	Adult	106808	University of California, San Francisco	1057	Italy	13026	Reports	2	Japanese	2539
2009	16460	Liu, W.	62	Computer Science	1444	Note	139	Journal of Clinical Rehabilitative Tissue Engineering Research	582	Controlled study	103924	Universita degli Studi di Roma La Sapienza	1013	Canada	10965	Undefined	69	French	2332
2008	15682	Sugimachi, K.	57	Decision Sciences	739	Letter	47	Journal of Agricultural and Food Chemistry	578	Priority journal	90508	Peking University	1012	Spain	10698			Polish	1664
2007	14473	Li, Y.	56	Dentistry	9502	Editorial	44	Investigative Ophthalmology and Visual Science	570	Major clinical study	61680	Tehran University of Medical Sciences	1010	France	9275			Italian	1409
2006	13243	Wang, T.	52	Earth and Planetary Sciences	6029	Erratum	14	Journal of Urology	563	Aged	57879	UNESP-Universidade Estadual Paulista	993	Brazil	9257			Russian	1336
2005	11755	Sheidai, M.	51	Economics, Econometrics and Finance	388	Report	14	World Chinese Journal of Digestology	546	Middle Aged	56629	University of Florida	987	Australia	8265			Turkish	1277
2004	10682	Li, P.	50	Energy	711	Book	10	American Journal of Veterinary Research	518	Nonhuman	39366	The University of British Columbia	965	Turkey	8121			Czech	821
2003	9336	Bener, A.	49	Engineering	5800	Conference Review	2	Spine	518	Clinical article	35407	University of Minnesota Twin Cities	936	India	6529			Korean	465
2002	8800	Wang, F.	48	Environmental Science	25278	Business Article	1	World Journal of Gastroenterology	499	Adolescent	32024	Ohio State University	910	Netherlands	6462			Croatian	398
2001	8173	Wang, Y.	47	Health Professions	10135	Undefined	6310	Fertility and Sterility	495	Animals	30855	Universita degli Studi di Milano	901	South Korea	5403			Hungarian	301
2000	7820	Yang, L.	47	Immunology and Microbiology	16246			American Journal of Obstetrics and Gynecology	490	Animal	23418	Shanghai Jiaotong University	861	Iran	5398			Slovak	288
1999	7513	Wang, Y.	47	Materials Science	1978			Aquaculture	489	Comparative study	21806	University of Sydney	859	Sweden	5374			Serbian	279
1998	7385	Li, L.	46	Mathematics	1249			National Medical Journal of China	462	Child	20631	The University of North Carolina at Chapel Hill	835	Poland	4859			Persian	212
1997	7337	Wu, W.	45	Medicine	188292			Food Chemistry	459	Animal experiment	20390	Sun Yat-Sen University	830	Switzerland	3956			Bulgarian	143
1996	6962	Zhang, W.	45	Multidisciplinary	357			Shengtai Xuebao Acta Ecologica Sinica	456	Clinical trial	19337	Ludwig-Maximilians-Universitat Munchen	830	Belgium	3249			Dutch	137
1995	5198	Burger, J.	44	Neuroscience	17396			Journal of Prosthetic Dentistry	454	Methodology	17148	King's College London	828	Denmark	3243			Arabic	129
1994	4989	Liu, B.	44	Nursing	5143			Forest Ecology and Management	441	Aged, 80 and over	16317	UCL	819	Taiwan	3202			Danish	104
1993	4463	Li, N.	44	Pharmacology, Toxicology and Pharmaceutics	15705			Hydrobiologia	440	Middle aged	16238	Inserm	801	Austria	2942			Romanian	62
1992	4199	Liu, F.	41	Physics and Astronomy	2387			Journal of Clinical Endocrinology and Metabolism	437	Randomized controlled trial	14492	University of Queensland	800	Mexico	2628			Greek	51
1991	3989	Piccione, G.	41	Psychology	7308			Brain Research	428	Time Factors	14461	University Michigan Ann Arbor	795	Finland	2573			Norwegian	48
1990	3635	Tsai, C.H.	40	Social Sciences	5603			International Journal of Radiation Oncology Biology Physics	424	Controlled clinical trial	14369	University of Wisconsin Madison	791	Israel	2509			Hebrew	46
1989	3434	Li, H.	40	Veterinary	8700			SAE Technical Papers	421	Rat	13571	Chinese Academy of Sciences	784	Greece	2458			Bosnian	41
1988	2925	He, L.	40					Cancer Research	421	Unclassified drug	13471	Massachusetts General Hospital	782	Czech Republic	2443			Slovene	37
1987	2601	Maffulli, N.	40					Zhongguo Xiu Fu Chong Jian Wai Ke Za Zhi Zhongguo Xiufu Chongjian Waike Zazhi Chinese Journal of Reparative and Reconstructive Surgery	420	Retrospective Studies	13103	Mayo Clinic	761	Norway	2395			Lithuanian	35
1986	2344	Powers, J.M.	39					Chest	418	Treatment Outcome	13070	Alma Mater Studiorum Universita di Bologna	758	Argentina	2089			Swedish	24
1985	2423	Li, M.	39					Anticancer Research	413	Normal human	12865	University of Alberta	757	South Africa	1872			Ukrainian	19
1984	2079	Wang, Y.	39					Chinese Journal of Clinical Oncology	413	Human tissue	12809	Harvard Medical School	749	Portugal	1800			Afrikaans	14
1983	2108	Wang, Q.	39					American Journal of Cardiology	404	Support, Non-U.S. Gov't	11990	Karolinska Institutet	748	New Zealand	1772			Finnish	10
1982	1936	Maehara, Y.	39					International Journal of Ophthalmology	400	Animal tissue	11929	Charite - Universitatsmedizin Berlin	746	Egypt	1650			Estonian	9
1981	1862	Zhang, W.	39					Chinese Medical Journal	397	Young Adult	11824	Erasmus University Medical Center	737	Hungary	1629			Thai	9
1980	1809	Li, F.	39					Pediatrics	390	Human cell	11686	Daneshgahe Azad Eslami	727	Russian Federation	1548			Azerbaidzhani	5
1979	1657	Nakayama, T.	39					Transplantation Proceedings	383	Treatment outcome	11677	Karolinska University Hospital	725	Nigeria	1434			Catalan	4
1978	1447	Bau, D.T.	38					Marine Biology	367	Rats	11643	Universidade Estadual de Campinas	723	Ireland	1225			Indonesian	2
1977	1370	Liu, H.	38					Marine Ecology Progress Series	364	Metabolism	11590	Duke University School of Medicine	717	Pakistan	1219			Latvian	2
1976	1332	Moller, H.J.	38					Archives of Physical Medicine and Rehabilitation	360	Follow up	11514	University of Melbourne	716	Hong Kong	1214			Macedonian	2
1975	1241	Garcia-Godoy, F.	37					Circulation	356	Physiology	11431	University of Pennsylvania	715	Thailand	1211			Icelandic	1
1974	1059	Vasku, A.	37					Journal of Endodontics	356	Prospective Studies	11354	Helsingin Yliopisto	713	Croatia	1200			Malay	1
1973	891	Wang, W.	37					Neuroscience Letters	354	Middle Age	11326	University of California, Los Angeles	711	Chile	1120
1972	312	Hop, W.C.J.	37					Human Reproduction	352	Prognosis	11128	University of Pittsburgh	692	Malaysia	1096
1971	265	Zhang, J.	36					Urology	351	Statistical significance	10850	University of Oxford	690	Saudi Arabia	980
1970	261	Fujisawa, M.	36					Blood	351	Comparative Study	10552	Sichuan University	686	Serbia	815
1969	199	Chen, G.	36					Journal of Strength and Conditioning Research	340	Animal model	10376	Zhejiang University	685	Slovakia	803
1968	174	Soma, M.	36					Applied and Environmental Microbiology	340	Risk Factors	9742	Wageningen University and Research Centre	683	Colombia	747
1967	118	Chen, L.	35					Science of the Total Environment	336	Retrospective study	9733	Charles University in Prague	666	Singapore	713
1966	135	Bishara, S.E.	35					Obstetrics and Gynecology	334	Child, Preschool	9658	Universidade Federal de Sao Paulo	657	Slovenia	627
1965	105	Li, L.	35					Chinese Journal of Cancer Prevention and Treatment	330	Questionnaire	9353	Fudan University	652	Venezuela	623
1964	80	Reiser, M.F.	35					Laryngoscope	326	Drug effect	9281	Universitat de Barcelona	650	Cuba	535
1963	66	Wang, W.	34					Journal of Applied Physiology	321	Genotype	9175	University of California, San Diego	647	Romania	529
1962	58	Gorlick, R.	34					Proceedings of the National Academy of Sciences of the United States of America	319	Follow-Up Studies	9000	Universitat Heidelberg	643	Tunisia	526
1961	40	Houghton, P.J.	34					Journal of Periodontology	318	Case-Control Studies	8927	Huazhong University of Science and Technology	642	Kenya	419
1960	33	Zhang, M.	33					Chinese Ophthalmic Research	317	Risk factor	8684	Seoul National University	635	Bulgaria	399
1959	42	Lin, C.C.	33					American Journal of Roentgenology	315	Animalia	8675	USDA Agricultural Research Service, Washington DC	633	Ethiopia	374
1958	27	Mori, M.	33					Nan Fang Yi Ke Da Xue Xue Bao Journal of Southern Medical University	315	Pathology	8648	University of Texas M. D. Anderson Cancer Center	633	Yugoslavia	319
1957	27	An, K.N.	33					Plant and Soil	313	Genetics	8623	McGill University	622	Philippines	278
1956	11	Li, M.	33					Journal of Clinical Oncology	304	Age	8595	Lunds Universitet	614	Jordan	269
1955	18	Boldt, J.	33					Journal of Molecular Biology	299	Pregnancy	8456	Universita degli Studi di Padova	606	Indonesia	265
1954	23	Kolb, E.A.	32					British Journal of Cancer	295	Analysis of Variance	8453	Universiteit Gent	601	Germany (Democratic Republic, DDR)	261
1953	18	Yang, Y.	32					Annals of Thoracic Surgery	293	Disease severity	8381	Michigan State University	600	Bangladesh	255
1952	19	Gochfeld, M.	32					International Journal of Cancer	291	Drug efficacy	8263	Kobenhavns Universitet	595	Czechoslovakia	248
1951	19	Wang, L.	32					Medicine and Science in Sports and Exercise	286	Human experiment	8233	University of Tokyo	593	Estonia	225
1950	13	Miyake, H.	32					Zhonghua Yi Xue Za Zhi	285	Prospective study	8043	The University of Georgia	590	United Arab Emirates	218
1949	14	Wei, W.	32					Theriogenology	285	United States	7993	Texas A and M University	587	Lithuania	211
1948	7	Wang, W.	32					Environmental Science and Technology	283	Questionnaires	7982	David Geffen School of Medicine at UCLA	576	Russia	193
1947	3	Maris, J.M.	31					Zhongguo Zhong Xi Yi Jie He Za Zhi Zhongguo Zhongxiyi Jiehe Zazhi Chinese Journal of Integrated Traditional and Western Medicine Zhongguo Zhong Xi Yi Jie He Xue Hui Zhongguo Zhong Yi Yan Jiu Yuan Zhu Ban	282	Sex difference	7979	Universite de Montreal	576	Kuwait	190
1946	2	Lippi, G.	31					Chinese Journal of Medical Imaging Technology	279	Infant	7978	Universita degli Studi di Torino	576	Morocco	190
1945	3	Wang, B.	31					Critical Care Medicine	279	Mouse	7903	Kyoto University	574	Bosnia and Herzegovina	190
1944	1	Larijani, B.	31					Journal of Magnetic Resonance Imaging	274	Protein expression	7720	Brigham and Women's Hospital	574	Peru	184
1943	2	Chen, T.	31					Journal of Neurophysiology	273	Blood	7694	Cornell University	567	Uruguay	176
1942	2	Friese, K.	31					Journal of Rheumatology	273	Animal cell	7691	China Medical University Shenyang	565	Ukraine	176
1941	6	Ferrari, M.	31					Biochemical and Biophysical Research Communications	265	Immunohistochemistry	7450	Kyushu University	565	Tanzania	175
1940	2	Link, T.M.	31					European Radiology	265	Prevalence	7438	Medizinische Universitat Wien	562	Ghana	171
1939	4	Wang, Y.	31					American Journal of Ophthalmology	264	Mice	7405	University of Manchester	561	Iceland	170
1938	2	Keir, S.T.	30					Stroke	263	Reproducibility of Results	7220	North Carolina State University	559	Puerto Rico	165
1937	2	Neukam, F.W.	30					Journal of Clinical Periodontology	262	Age Factors	7158	Academic Medical Centre, University of Amsterdam	547	Lebanon	161
1936	1	Li, H.	30					American Heart Journal	260	Scoring system	6981	Universita degli Studi di Napoli Federico II	547	Uganda	160
1935	4	Li, Q.	30					Atmospheric Environment	257	Statistical analysis	6760	Imperial College London	545	Costa Rica	141
1934	1	Darzi, A.	29					Journal of Pediatrics	257	Chemistry	6682	Washington University in St. Louis, School of Medicine	545	Iraq	141
1933	1	Reynolds, C.P.	29					Plastic and Reconstructive Surgery	254	Pathophysiology	6531	UC Berkeley	544	Viet Nam	136
1932	1	Weinreb, R.N.	29					American Journal of Neuroradiology	252	Mortality	6358	Baylor College of Medicine	535	Sri Lanka	134
1931	1	Malaguarnera, M.	29					Clinical Cancer Research	251	Preschool child	6188	University of Cambridge	520	Sudan	131
1930	1	Pashley, D.H.	28					Transplantation	251	Histology	6178	Universita degli Studi di Firenze	519	Cameroon	127
1927	1	Feng, G.	28					Journal of the Science of Food and Agriculture	250	Time	6087	Universitat Gottingen	519	Macedonia	122
		Addy, M.	28					Journal of Affective Disorders	249	Sensitivity and Specificity	6060	University of Arizona	516	Algeria	118
		Wang, Q.	28					Dental Materials	248	Support, U.S. Gov't, P.H.S.	6047	University Medical Center Utrecht	516	Syrian Arab Republic	117
		Kang, M.H.	27					Asian Pacific Journal of Cancer Prevention	248	Correlation analysis	6047	Johns Hopkins University	514	Zimbabwe	114
		Gonzalez-Gay, M.A.	27					Neurology	247	Review	6026	Medizinische Hochschule Hannover MHH	514	Nepal	110
		Tay, F.R.	27					Journal of Biomechanics	246	Intermethod comparison	5925	CNRS Centre National de la Recherche Scientifique	512	Qatar	103
		Greenough, A.	27					Gynecologic Oncology	244	Histopathology	5806	Leiden University Medical Center - LUMC	512	Panama	101
		Tsai, C.W.	27					Scientia Horticulturae	244	In vitro study	5785	Sveriges lantbruksuniversitet	508	Oman	96
		Johnston, W.M.	27					Psychiatry Research	243	Diagnosis	5768	Radboud University Nijmegen Medical Centre	506	Senegal	96
		Abbate, R.	27					Zhongguo Zhongyao Zazhi	242	Outcome assessment	5663	University of Western Australia	506	Latvia	93
		Yang, L.	27					American Journal of Psychiatry	241	Disease association	5659	Pennsylvania State University	505	Ecuador	87
		Labelle, H.	27					Cochrane Database of Systematic Reviews Online	234	School child	5619	Capital Medical University China	502	Cyprus	81
		Li, T.	27					American Journal of Physical Anthropology	233	Polymerase chain reaction	5490	Universitetet i Oslo	495	Benin	80
		Smith, M.A.	26					Infection and Immunity	231	Body mass	5485	Universitat Wien	494	Malawi	78
		Carol, H.	26					Journal of Dentistry	230	Analysis of variance	5453	Cleveland Clinic Foundation	493	Burkina Faso	73
		Boerwinkle, E.	26					Neuroimage	228	China	5441	University of Calgary	492	Jamaica	71
		Chen, H.	26					International Journal of Cardiology	223	Cross-Sectional Studies	5408	Aristoteleion Panepistimion Thessalonikis	487	Trinidad and Tobago	68
		Hetzer, R.	26					Journal of Vascular Surgery	220	Sex Factors	5373	University of Chicago	486	Cote d'Ivoire	61
		Piattelli, A.	26					Clinical Oral Implants Research	215	English Abstract	5339	Katholieke Universiteit Leuven	485	Belarus	57
		Fazio, F.	26					International Endodontic Journal	213	Infant, Newborn	5281	Hacettepe Universitesi	484	Botswana	51
		Zhang, N.	26					American Journal of Gastroenterology	210	Psychological aspect	5251	The University of Hong Kong	481	Luxembourg	49
		Wang, F.	26					Journal of Jilin University Medicine Edition	209	Gene expression	5183	Yale University School of Medicine	481	Bahrain	48
		Steinhardt, M.	26					Knee Surgery Sports Traumatology Arthroscopy	208	Gene frequency	5099	McMaster University	478	Libyan Arab Jamahiriya	47
		Herndon, D.N.	25					British Journal of Ophthalmology	207	Risk assessment	5075	Iowa State University	477	Zambia	46
		Gensini, G.F.	24					Nephrology Dialysis Transplantation	206	Double-Blind Method	4925	Goteborgs Universitet	477	Bolivia	44
		Vogl, T.J.	24					Arthritis and Rheumatism	204	Incidence	4870	University of Iowa	473	Georgia	38
		Marti-Bonmati, L.	24					Schizophrenia Research	198	Reference Values	4870	Technische Universitat Munchen	468	Guatemala	38
		Lock, R.	24					International Journal of Pediatric Otorhinolaryngology	197	Severity of Illness Index	4863	The Johns Hopkins School of Medicine	467	Mali	38
		Partin, A.W.	24					Forensic Science International	196	Newborn	4802	National Cancer Institute	466	Congo	35
		Yasui-Furukori, N.	23					American Journal of Surgery	196	Hypertension	4800	University of Birmingham	466	Palestine	33
		Kudo, M.	23					Journal of Immunology	196	Nuclear magnetic resonance imaging	4797	Universita di Pisa	466	Papua New Guinea	33
		Wan, L.	23					European Urology	195	Statistics	4761	Universitat Zurich	462	Mozambique	32
		Jacobs, R.	22					Radiology	194	Cancer staging	4734	Universidad Nacional Autonoma de Mexico	460	Gambia	32
		Morton, C.L.	22					Annals of Surgery	193	Sensitivity and specificity	4733	Universidad de Buenos Aires	457	Malta	31
		Chen, W.C.	22					Zhonghua Liu Xing Bing Xue Za Zhi Zhonghua Liuxingbingxue Zazhi	191	Double blind procedure	4705	University of Illinois at Chicago	457	Kazakhstan	31
		O'Brien, S.	22					American Journal of Physiology Heart and Circulatory Physiology	191	Nucleotide sequence	4641	Western University	455	Mongolia	31
		Rosenstiel, S.F.	22					World Journal of Surgery	187	Quality of life	4579	Universitat Bern	453	New Caledonia	31
		Montes-Mico, R.	22					Journal of Allergy and Clinical Immunology	187	Depression	4522	University of Tehran	453	Madagascar	29
		Wiltfang, J.	21					Journal of Neurosurgery	187	Cancer survival	4413	Southern Medical University	450	Yemen	28
		Watts, D.C.	21					BJU International	186	Liver	4368	University of Athens	450	Azerbaijan	27
		Wu, J.	21					Annals of Surgical Oncology	177	Therapy	4340	University of Alabama at Birmingham	446	Niger	27
		Chiu, C.F.	20					BMC Genomics	177	Brain	4329	University of New South Wales UNSW Australia	446	Albania	27
		Kern, M.	20					British Journal of Haematology	174	Body weight	4279	Universidade Federal de Minas Gerais	446	Gabon	26
		Rofstad, E.K.	19					Ultrasound in Medicine and Biology	173	Placebo	4259	University of Glasgow	442	Cambodia	26
		Borresen-Dale, A.L.	19					Operative Dentistry	173	Conference paper	4223	Universidade Federal do Rio de Janeiro	441	Montenegro	25
		Eisenmann, J.C.	19					American Journal of Respiratory and Critical Care Medicine	172	Aging	4209	Aarhus Universitet	439	Armenia	24
		Hsieh, Y.Y.	19					Cochrane Database of Systematic Reviews	171	Enzyme activity	4192	University of Zagreb School of Medicine	437	French Polynesia	22
		Heller, M.	18					Nuclear Medicine Communications	170	Molecular Sequence Data	4145	Universidade Federal do Rio Grande do Sul	435	Uzbekistan	22
		Chen, H.Y.	18					Epilepsia	168	Prediction	4131	Monash University	431	Paraguay	21
		Orfao, A.	18					BMC Cancer	163	Phenotype	4095	Stanford University School of Medicine	431	Laos	20
		Omata, M.	18					Academic Radiology	157	Case control study	4089	University of Southern California	430	Rwanda	20
		Amorim, A.	18					Archives of Gynecology and Obstetrics	154	Quantitative analysis	4017	Universitair Medisch Centrum Groningen	428	Greenland	20
		Ohashi, Y.	18					Diseases of the Colon and Rectum	154	Clinical feature	3985	Universidad Complutense de Madrid	428	Nicaragua	19
		Stein, D.J.	18					European Journal of Applied Physiology	148	Biological Markers	3978	Universidade do Porto	424	Swaziland	16
		Szemraj, J.	17					Journal of Dental Research	147	Glucose	3978	Stanford University	424	Mauritius	16
		Tsubota, K.	17					Medical Care	146	Genetic variability	3950	Russian Academy of Sciences	424	Monaco	16
		Schreiber, S.	17					Pharmacology Biochemistry and Behavior	145	Cohort Studies	3919	Cardiff University	423	Namibia	16
		Bedo, Z.	17					Archives of Disease in Childhood	145	Predictive Value of Tests	3907	Justus Liebig University Giessen	420	Brunei Darussalam	15
		Ohtomo, K.	17					Gastroenterology	144	Magnetic Resonance Imaging	3898	Consiglio Nazionale delle Ricerche	416	Guam	15
		Kim, W.H.	17					Annals of Botany	143	Dose-Response Relationship, Drug	3816	Friedrich-Alexander-Universität Erlangen-Nürnberg	414	Macao	15
		Murphy, D.G.M.	17					Journal of Gastroenterology and Hepatology Australia	140	Smoking	3793	Tianjin Medical University	414	El Salvador	14
		Roth, T.	17					Journal of Proteome Research	127	Oral drug administration	3760	Universitat zu Koln	413	Guinea-Bissau	13
		Wang, C.	17					Biomed Research International	121	Computer assisted tomography	3754	University of Missouri-Columbia	412	Moldova	12
		Liu, X.	16					Genetics and Molecular Research	113	Dose response	3722	Universitat Bonn	412	French Guiana	12
		Ellis, E.	16					Scientific World Journal	107	Cross-sectional study	3708	Oregon State University	412	Fiji	12
		Chown, S.L.	16					American Journal of Medical Genetics Neuropsychiatric Genetics	104	Genetic polymorphism	3706	Hokkaido University	412	Honduras	12
		Tulassay, Z.	16					BMC Musculoskeletal Disorders	103	Obesity	3702	University of Edinburgh	412	Togo	12
		Wikesjo, U.M.E.	16					European Journal of Nuclear Medicine and Molecular Imaging	96	Survival	3657	Yale University	410	Dominican Republic	11
		Sing, C.F.	16					Journal of Pharmaceutical and Biomedical Analysis	91	Enzyme linked immunosorbent assay	3641	Heinrich Heine Universitat	410	Guadeloupe	11
		Tsai, M.H.	16					Environmental Research	87	Statistics, Nonparametric	3638	UC Irvine	408	Myanmar	10
		Fossa, S.D.	16					Pediatric Blood and Cancer	86	Neoplasm Staging	3627	Universitat Tubingen	407	Netherlands Antilles	10
		Liu, R.	16					BMC Infectious Diseases	85	Cohort analysis	3619	Universidad Autonoma de Barcelona	406	Angola	10
		Kohno, S.	16					NMR in Biomedicine	78	Kinetics	3615	Purdue University	405	Sierra Leone	10
		Undefined	152					Undefined	63	Disease course	3593	University of Adelaide	405	Falkland Islands (Malvinas)	9
