# Supplementary material for: A surge of p-values between 0.041 and 0.049 in recent decades (but negative results are increasing rapidly too)
Source: PeerJ. 2015 Jan 22;3:e733. doi: 10.7717/peerj.733 (PMC4312079; doi:10.7717/peerj.733)
Supplement: Supplemental Information [file peerj-03-733-s007.zip › Supplementary material/Searches_15_nov_2014/442.csv]

Scopus refine results values
Your query : (ABS({no significant difference} OR {no significant differences} OR {no statistically significant difference} OR {no statistically significant differences} OR {not significantly different} OR {did not differ significantly}) AND ( LIMIT-TO(SUBJAREA,"MEDI" ) OR LIMIT-TO(SUBJAREA,"BIOC" ) OR LIMIT-TO(SUBJAREA,"NEUR" ) OR LIMIT-TO(SUBJAREA,"IMMU" ) OR LIMIT-TO(SUBJAREA,"AGRI" ) OR LIMIT-…
Number of results : 475345
YEAR		AUTHOR NAME		SUBJECT AREA		DOCUMENT TYPE		SOURCE TITLE		KEYWORD		AFFILIATION		COUNTRY		SOURCE TYPE		LANGUAGE
2015	36	Li, W.	157	Agricultural and Biological Sciences	64611	Article	441599	Plos One	1986	Article	340395	VA Medical Center	4615	United States	122929	Journals	472150	English	420645
2014	23136	Nicolaides, K.H.	145	Arts and Humanities	893	Review	10377	Chinese Journal of Clinical Rehabilitation	1526	Human	302846	Universidade de Sao Paulo - USP	2774	Japan	38851	Book Series	1830	Chinese	24627
2013	30267	Wang, W.	141	Biochemistry, Genetics and Molecular Biology	86494	Conference Paper	9680	American Journal of Cardiology	1355	Female	254798	University of Toronto	2159	China	36854	Conference Proceedings	894	Japanese	7154
2012	28635	Liu, W.	133	Business, Management and Accounting	441	Article in Press	4157	Journal of Clinical Endocrinology and Metabolism	1353	Male	251940	Mayo Clinic	1982	United Kingdom	36004	Books	246	German	5558
2011	26220	Zhang, W.	123	Chemical Engineering	2823	Short Survey	202	Journal of Clinical Rehabilitative Tissue Engineering Research	1327	Humans	209895	University of California, San Francisco	1978	Germany	23510	Trade Publications	108	Spanish	4686
2010	24328	Chen, W.	121	Chemistry	5162	Note	184	Journal of Urology	1300	Adult	206795	University of Washington Seattle	1713	Canada	18105	Reports	1	Portuguese	3191
2009	23122	Sugimachi, K.	120	Computer Science	725	Book Chapter	171	Aquaculture	1289	Controlled study	206147	UCL	1702	Italy	16338	Undefined	116	French	3079
2008	21847	Tsai, F.J.	109	Decision Sciences	1354	Letter	92	Fertility and Sterility	1265	Priority journal	175178	University of Florida	1678	Turkey	14701			Turkish	2335
2007	20615	Wang, Y.	104	Dentistry	15638	Editorial	26	American Journal of Obstetrics and Gynecology	1265	Major clinical study	120720	King's College London	1655	Australia	13698			Polish	1783
2006	19273	Lipworth, B.J.	95	Earth and Planetary Sciences	4098	Report	16	American Journal of Clinical Nutrition	1254	Aged	114883	Tehran University of Medical Sciences	1645	France	13296			Italian	1396
2005	17793	Wang, T.	94	Economics, Econometrics and Finance	205	Erratum	12	Acta Horticulturae	1216	Middle Aged	110644	Karolinska University Hospital	1638	Spain	11253			Korean	1118
2004	16145	Tagami, J.	93	Energy	469	Abstract Report	1	Cancer	1207	Clinical article	76263	Massachusetts General Hospital	1605	Brazil	11218			Russian	886
2003	14828	An, K.N.	90	Engineering	5619	Undefined	8828	Investigative Ophthalmology and Visual Science	1194	Nonhuman	65902	Peking University	1598	South Korea	11044			Czech	697
2002	14087	Miyake, H.	88	Environmental Science	21718			Cochrane Database of Systematic Reviews Online	1149	Adolescent	56909	The University of British Columbia	1589	Netherlands	10926			Croatian	330
2001	13776	Kamidono, S.	86	Health Professions	15450			Circulation	1126	Clinical trial	53759	Erasmus University Medical Center	1567	Sweden	9720			Hungarian	270
2000	13460	Romero, R.	85	Immunology and Microbiology	24633			Chest	1113	Animals	52498	UC Davis	1544	India	7093			Dutch	235
1999	13207	Wang, F.	84	Materials Science	1679			Brain Research	1089	Randomized controlled trial	46097	University of Sydney	1509	Iran	7083			Persian	232
1998	12885	Ogihara, T.	83	Mathematics	1558			Annals of Thoracic Surgery	1069	Animal experiment	44907	University of Minnesota Twin Cities	1490	Denmark	6006			Danish	230
1997	12998	Fujisawa, M.	81	Medicine	338622			National Medical Journal of China	1005	Animal	44248	Shanghai Jiaotong University	1478	Taiwan	5985			Serbian	224
1996	12712	Meltzer, H.Y.	80	Multidisciplinary	207			Anesthesia and Analgesia	992	Controlled clinical trial	42101	Sichuan University	1477	Switzerland	5650			Arabic	192
1995	10086	Gurusamy, K.S.	80	Neuroscience	29674			Human Reproduction	955	Comparative study	38361	Ohio State University	1471	Poland	5104			Slovak	192
1994	9406	Davidson, B.R.	80	Nursing	7442			Spine	954	Treatment Outcome	36783	Harvard Medical School	1442	Belgium	5062			Bulgarian	157
1993	8607	Zurakowski, D.	80	Pharmacology, Toxicology and Pharmaceutics	28920			Journal of Applied Physiology	954	Child	35155	Sun Yat-Sen University	1441	Israel	4234			Norwegian	86
1992	8202	Pashley, D.H.	76	Physics and Astronomy	2818			Obstetrics and Gynecology	953	Time Factors	31874	University of Melbourne	1432	Finland	4188			Hebrew	86
1991	7562	Lee, S.D.	75	Psychology	8967			Pediatrics	912	Treatment outcome	31568	Duke University School of Medicine	1381	Norway	4066			Romanian	79
1990	6950	Arakawa, S.	73	Social Sciences	4721			World Journal of Gastroenterology	902	Aged, 80 and over	31095	Brigham and Women's Hospital	1355	Austria	3916			Greek	59
1989	6598	Greenough, A.	72	Veterinary	13945			International Journal of Radiation Oncology Biology Physics	887	Rat	30354	Kyushu University	1336	Greece	3323			Lithuanian	53
1988	5854	Liu, H.	72					Journal of Clinical Oncology	868	Methodology	29087	Cleveland Clinic Foundation	1310	New Zealand	3022			Slovene	33
1987	5067	Lee, M.G.	72					Chinese Medical Journal	860	Retrospective Studies	28886	Karolinska Institutet	1302	Thailand	2809			Bosnian	26
1986	4610	Liu, B.	71					Urology	849	Prospective Studies	28389	Inserm	1285	South Africa	2745			Swedish	26
1985	4969	Stone, G.W.	71					Transplantation Proceedings	844	Follow up	27744	The University of North Carolina at Chapel Hill	1238	Egypt	2585			Thai	25
1984	4310	Hop, W.C.J.	71					World Chinese Journal of Digestology	829	Middle aged	26862	Ludwig-Maximilians-Universitat Munchen	1237	Mexico	2282			Finnish	11
1983	3964	Li, P.	70					Theriogenology	816	Rats	26728	University of Pennsylvania	1234	Hong Kong	2227			Ukrainian	10
1982	3768	Kohno, S.	70					American Heart Journal	809	Support, Non-U.S. Gov't	26528	Kyoto University	1217	Nigeria	2129			Afrikaans	9
1981	3596	Wang, Y.	69					British Journal of Anaesthesia	808	Middle Age	25692	Seoul National University	1213	Czech Republic	2112			Icelandic	7
1980	3366	Gonzalez-Gay, M.A.	69					Journal of Endodontics	798	Drug efficacy	24147	University of Alberta	1207	Argentina	1923			Catalan	7
1979	3020	Fava, M.	69					American Journal of Veterinary Research	792	Animal tissue	24006	Charite - Universitatsmedizin Berlin	1203	Ireland	1881			Estonian	6
1978	2682	Lamers, C.B.H.W.	68					Journal of Thoracic and Cardiovascular Surgery	790	Normal human	23428	Universita degli Studi di Milano	1201	Hungary	1741			Macedonian	1
1977	2419	Li, N.	67					New England Journal of Medicine	788	Animal model	22906	University of Tokyo	1194	Portugal	1733			Malay	1
1976	2417	Wang, B.	67					Poultry Science	788	Comparative Study	22109	University of California, San Diego	1183	Malaysia	1589			Indonesian	1
1975	2198	Saruta, T.	67					Cochrane Database of Systematic Reviews	770	Follow-Up Studies	21994	University of Queensland	1179	Saudi Arabia	1510			Latvian	1
1974	1859	Li, L.	66					Transplantation	759	Drug effect	21794	Academic Medical Centre, University of Amsterdam	1174	Singapore	1389			Urdu	1
1973	1484	Greenblatt, D.J.	66					Hepato Gastroenterology	755	Retrospective study	20538	University of Pittsburgh	1166	Croatia	1064
1972	451	Lip, G.Y.H.	65					Medicine and Science in Sports and Exercise	744	Unclassified drug	20189	University of Wisconsin Madison	1166	Chile	1029
1971	307	Jang, Y.	65					American Journal of Roentgenology	740	Human tissue	19619	Washington University in St. Louis, School of Medicine	1165	Russian Federation	958
1970	291	Yang, L.	64					Neuroscience Letters	735	Pregnancy	19508	University Michigan Ann Arbor	1153	Pakistan	918
1969	255	Wu, W.	64					Journal of Vascular Surgery	732	Human cell	19106	UNESP-Universidade Estadual Paulista	1149	Slovenia	666
1968	250	Liu, F.	64					Critical Care Medicine	709	Young Adult	18736	University of California, Los Angeles	1108	Slovakia	659
1967	211	Gluud, C.	64					Journal of Cataract and Refractive Surgery	705	Physiology	18493	University of Texas M. D. Anderson Cancer Center	1105	Colombia	584
1966	201	Bloom, S.R.	64					American Journal of Sports Medicine	699	Prospective study	18333	Zhejiang University	1102	Serbia	580
1965	148	Sheiner, E.	64					Journal of Periodontology	697	Metabolism	17747	Kobenhavns Universitet	1097	Kenya	539
1964	114	Holgate, S.T.	63					Digestive Diseases and Sciences	689	Child, Preschool	17655	Baylor College of Medicine	1094	Jordan	488
1963	85	Tay, F.R.	63					Journal of Pediatrics	686	Statistical significance	17602	Huazhong University of Science and Technology	1087	Romania	461
1962	94	Chayama, K.	62					Zhongguo Xiu Fu Chong Jian Wai Ke Za Zhi Zhongguo Xiufu Chongjian Waike Zazhi Chinese Journal of Reparative and Reconstructive Surgery	679	Risk Factors	16738	Universita degli Studi di Roma La Sapienza	1077	Venezuela	454
1961	81	Tsai, C.H.	62					Journal of Surgical Research	671	Double-Blind Method	16234	Universidade Estadual de Campinas	1076	Philippines	451
1960	59	Li, J.	62					European Journal of Clinical Pharmacology	660	Human experiment	16151	Radboud University Nijmegen Medical Centre	1073	Tunisia	439
1959	48	Attin, T.	62					Journal of Strength and Conditioning Research	660	Prognosis	16064	David Geffen School of Medicine at UCLA	1059	Indonesia	396
1958	44	Shimada, M.	61					Surgical Endoscopy and Other Interventional Techniques	659	Infant	15537	Universitat Heidelberg	1051	Bulgaria	376
1957	27	Martin, J.	61					Anesthesiology	652	Case-Control Studies	15400	Alma Mater Studiorum Universita di Bologna	1019	Bangladesh	363
1956	21	Wang, W.	59					Blood	644	Double blind procedure	15203	Yale University School of Medicine	1006	Cuba	355
1955	33	Hara, I.	59					Cancer Research	638	Disease severity	15091	University Medical Center Utrecht	995	Kuwait	337
1954	41	Wexner, S.D.	59					Journal of Bone and Joint Surgery Series A	627	Intermethod comparison	14730	McGill University	990	Yugoslavia	334
1953	39	Esposito, M.	59					British Journal of Cancer	621	Blood	14588	Leiden University Medical Center - LUMC	983	Lebanon	308
1952	22	Schomig, A.	59					Diabetes Care	619	Age	14093	Fudan University	975	United Arab Emirates	305
1951	27	Li, L.	58					Journal of Rheumatology	617	Outcome assessment	14037	Helsingin Yliopisto	969	Ethiopia	292
1950	19	Ohashi, Y.	58					Neurology	612	Risk factor	13982	Medizinische Universitat Wien	965	Tanzania	286
1949	22	Colombo, A.	58					American Journal of Gastroenterology	610	Mouse	13912	Capital Medical University China	946	Uganda	265
1948	10	Moller, H.J.	58					American Journal of Physiology Heart and Circulatory Physiology	608	Animal cell	13821	Mahidol University	937	Viet Nam	261
1947	11	Tsubota, K.	58					British Journal of Clinical Pharmacology	602	Mortality	13795	Lunds Universitet	932	Estonia	246
1946	8	Saito, A.	58					Asian Australasian Journal of Animal Sciences	600	Animalia	13330	University of Manchester	929	Czechoslovakia	245
1945	5	Maehara, Y.	58					Lancet	600	Analysis of Variance	13123	University of Alabama at Birmingham	926	Ghana	240
1944	3	Vincent, J.L.	57					Archives of Physical Medicine and Rehabilitation	597	Mice	12860	Johns Hopkins University	915	Lithuania	236
1943	5	Califf, R.M.	57					Stroke	593	Pathology	12859	The University of Hong Kong	910	Germany (Democratic Republic, DDR)	235
1942	9	Fu, F.H.	57					BJU International	586	Support, U.S. Gov't, P.H.S.	12545	Goteborgs Universitet	898	Cameroon	225
1941	2	Erbel, R.	56					Clinical Endocrinology	585	Genotype	12105	Medizinische Hochschule Hannover MHH	884	Peru	215
1940	3	Reiser, M.	56					British Journal of Surgery	585	Oral drug administration	12056	Universidade Federal de Sao Paulo	878	Iceland	212
1939	2	Kumon, H.	55					Life Sciences	585	Prevalence	12010	Universitetet i Oslo	873	Sudan	200
1938	3	Liu, T.	55					Clinical Therapeutics	580	Placebo	11908	Rigshospitalet	868	Zimbabwe	199
1937	5	Worthington, H.V.	55					Thorax	580	Scoring system	11714	Stanford University School of Medicine	867	Puerto Rico	196
1936	3	Lam, D.S.C.	55					Laryngoscope	575	Therapy	11578	Western University	864	Iraq	190
1935	6	Jimenez-Jimenez, F.J.	55					Journal of Prosthetic Dentistry	573	Hypertension	11544	University of Oxford	858	Sri Lanka	177
1934	5	Azizi, F.	55					Scandinavian Journal of Gastroenterology	566	Incidence	11542	Michigan State University	855	Bosnia and Herzegovina	174
1933	3	Li, H.	55					Plastic and Reconstructive Surgery	563	Questionnaire	11402	McMaster University	855	Morocco	167
1932	3	Kisters, K.	54					Ophthalmology	560	Protein expression	11308	The Johns Hopkins School of Medicine	853	Costa Rica	160
1931	1	Habuchi, T.	54					FASEB Journal	555	Age Factors	11304	USDA Agricultural Research Service, Washington DC	853	Russia	157
1928	1	Fujimura, A.	54					Journal of Pediatric Surgery	552	Time	11069	Universitair Medisch Centrum Groningen	851	Jamaica	156
1927	1	Ozcan, M.	54					American Journal of Ophthalmology	550	Pathophysiology	11050	Osaka University Faculty of Medicine	850	Uruguay	143
1925	1	Matsuda, H.	54					International Journal of Cardiology	547	Sex difference	11028	University of Western Australia	849	Oman	138
1923	1	Li, N.	53					Clinica Chimica Acta	543	Immunohistochemistry	10936	University of Birmingham	846	Ukraine	132
		Mori, M.	53					Endocrinology	542	Infant, Newborn	10670	Texas A and M University	830	Qatar	122
		Ho, P.C.	53					Atherosclerosis	530	Postoperative complication	10585	VU University Medical Center	827	Malawi	119
		White, N.J.	53					Nephrology Dialysis Transplantation	529	Preschool child	10572	Monash University	820	Nepal	117
		Storb, R.	53					British Journal of Ophthalmology	529	Postoperative Complications	10525	Hacettepe Universitesi	818	Senegal	116
		Boldt, J.	53					Anticancer Research	528	Body mass	10344	Cornell University	814	Syrian Arab Republic	109
		Reader, A.	52					Current Therapeutic Research Clinical and Experimental	528	Intravenous drug administration	10287	China Medical University Shenyang	804	Zambia	103
		Yamashita, Y.	52					European Journal of Cardio Thoracic Surgery	525	Blood Pressure	10194	University of Texas Health Science Center at San Antonio	803	Trinidad and Tobago	99
		Li, H.	51					British Medical Journal	524	Drug safety	10068	University of Liverpool	803	Latvia	96
		Chang, F.Y.	51					Pediatric Research	523	Diagnosis	10055	Universite de Montreal	800	Burkina Faso	92
		Jonas, J.B.	51					Gut	522	Disease association	9780	Helsinki University Central Hospital	787	Algeria	89
		Zidek, W.	51					World Journal of Surgery	518	School child	9672	Universita degli Studi di Padova	783	Cyprus	86
		Sessler, D.I.	51					Zhonghua Yi Xue Za Zhi	518	Genetics	9517	The University of Georgia	782	Macedonia	86
		Araie, M.	51					Acta Anaesthesiologica Scandinavica	517	In vitro study	9507	Imperial College London	773	Benin	84
		Li, B.	50					International Journal of Ophthalmology	513	Newborn	9480	University of Iowa	772	Ecuador	79
		Li, M.	50					American Journal of Surgery	513	Review	9447	Yonsei University College of Medicine	761	Bahrain	75
		Hortobagyi, G.N.	50					British Journal of Nutrition	508	United States	9426	University of Illinois at Chicago	761	Cote d'Ivoire	74
		Yang, J.	50					Journal of the Medical Association of Thailand	507	Histology	9407	University of Edinburgh	760	Gambia	69
		Weinreb, R.N.	50					Antimicrobial Agents and Chemotherapy	507	Questionnaires	9403	Case Western Reserve University	755	Panama	67
		Zhang, F.	50					Hypertension	505	Dose-Response Relationship, Drug	9392	University of New South Wales UNSW Australia	755	Mali	63
		Li, T.	49					Journal of Physiology	503	Dose response	9264	Hokkaido University	754	Libyan Arab Jamahiriya	59
		Qiu, Y.	49					Journal of Clinical Pharmacology	495	Glucose	9178	University of Glasgow	750	Botswana	58
		Chen, L.	49					Annals of Surgery	495	Histopathology	9081	University of Cambridge	749	Luxembourg	57
		Yang, Y.J.	49					European Journal of Obstetrics Gynecology and Reproductive Biology	492	Statistical analysis	9023	University of Calgary	748	Palestine	54
		Beck, M.	49					Knee Surgery Sports Traumatology Arthroscopy	488	Body weight	8933	SungKyunKwan University, School of Medicine	748	Guatemala	51
		Petraglia, F.	49					Japanese Journal of Anesthesiology	480	Surgical technique	8898	Oregon Health and Science University	735	Mozambique	48
		Piattelli, A.	48					Gynecologic Oncology	476	Multicenter study	8857	Universita degli Studi di Napoli Federico II	734	Bolivia	48
		Wang, Q.	48					Kidney International	473	Liver	8848	Sahlgrenska Universitetssjukhuset	734	Congo	44
		Devroey, P.	47					Journal of Agricultural and Food Chemistry	471	Postoperative period	8596	University of Chicago	732	Papua New Guinea	43
		Yu, Y.	47					Chinese Journal of Clinical Oncology	460	Hospitalization	8509	National Taiwan University Hospital	731	Gabon	41
		Takahashi, K.	47					Contraception	455	Reference Values	8468	Tel Aviv University, Sackler Faculty of Medicine	725	Belarus	39
		Craig, J.C.	47					Anaesthesia	448	Reproducibility of Results	8413	General Hospital of People's Liberation Army	725	Monaco	38
		Appelbaum, F.R.	46					British Journal of Pharmacology	446	Insulin	8228	Universitat de Barcelona	720	Georgia	38
		Akhondzadeh, S.	46					Journal of Allergy and Clinical Immunology	443	Risk assessment	8193	Universita degli Studi di Torino	719	French Polynesia	38
		Han, I.K.	46					Shengtai Xuebao Acta Ecologica Sinica	441	Chemistry	8174	Tohoku University School of Medicine	718	Madagascar	38
		Wang, Y.	46					Clinical Science	440	Heart rate	8154	University of Southern California	718	Niger	37
		Lonnerdal, B.	46					American Journal of Respiratory and Critical Care Medicine	436	Severity of Illness Index	7985	Osaka University	717	Rwanda	36
		Inoko, H.	46					Gastroenterology	435	Diabetes mellitus	7952	Chang Gung Memorial Hospital	716	Brunei Darussalam	34
		Sasano, H.	46					European Journal of Radiology	432	Cancer survival	7930	Universitat Bern	714	Malta	34
		Hedayati, M.	45					British Journal of Dermatology	427	Exercise	7828	University of Adelaide	707	Cambodia	33
		Topol, E.J.	45					Archives of Disease in Childhood	423	Polymerase chain reaction	7773	Universitat Wien	707	Yemen	31
		Omata, M.	45					Operative Dentistry	417	Sensitivity and Specificity	7767	University of Kentucky	704	Laos	31
		Li, H.	44					Journal of Clinical Microbiology	416	Rats, Sprague-Dawley	7691	Cardiff University	704	Grenada	30
		Kass, P.H.	44					Chinese Journal of Medical Imaging Technology	415	Cohort Studies	7686	University of Arizona	703	Mongolia	30
		Li, Q.	44					Gastrointestinal Endoscopy	408	Correlation analysis	7582	Pfizer	702	New Caledonia	29
		Barnes, P.J.	44					Diabetes	407	Drug blood level	7464	Istanbul Universitesi	702	Guadeloupe	28
		Liu, R.	44					Journal of Shanghai Jiaotong University Medical Science	405	Quality of life	7327	Universiteit Gent	702	Myanmar	28
		Montes-Mico, R.	44					European Journal of Applied Physiology and Occupational Physiology	402	English Abstract	7276	Northwestern University Feinberg School of Medicine	701	Namibia	27
		Sibai, B.M.	44					European Radiology	401	Body Weight	7270	Hospital for Sick Children University of Toronto	696	Dominican Republic	26
		Jansen, J.B.M.J.	43					PACE Pacing and Clinical Electrophysiology	400	Sex Factors	7268	Chinese Academy of Sciences	690	Honduras	26
		Diener, H.C.	43					European Journal of Pharmacology	395	Cancer staging	7265	Aarhus Universitet	689	Nicaragua	26
		Hofman, A.	43					American Journal of Psychiatry	393	Survival	7261	Katholieke Universiteit Leuven	688	Albania	26
		Puri, P.	43					Current Medical Research and Opinion	386	Survival rate	7258	Peking Union Medical College	685	Paraguay	24
		Rosenheck, R.A.	43					American Journal of Neuroradiology	383	Heart Rate	7196	National Yang-Ming University Taiwan	684	Liechtenstein	24
		Oshika, T.	42					Diabetic Medicine	379	Survival Rate	7133	Akademiska Sjukhuset	682	Greenland	23
		Lee, S.E.	42					Journal of Gastroenterology and Hepatology Australia	376	Aging	7111	Columbia University, College of Physicians and Surgeons	681	North Korea	20
		Zhang, W.	42					Neurosurgery	375	Blood pressure	7067	Wayne State University	674	Swaziland	20
		Wang, F.	42					Nan Fang Yi Ke Da Xue Xue Bao Journal of Southern Medical University	373	Random Allocation	7059	Columbia University in the City of New York	670	Mauritius	19
		Bruera, E.	42					Chinese Journal of Applied Ecology	373	Conference paper	7051	Medical University of South Carolina	666	Kazakhstan	18
		Chaiworapongsa, T.	41					Annals of Surgical Oncology	373	Enzyme linked immunosorbent assay	7045	Universitat Gottingen	665	Montenegro	17
		Toyama, Y.	41					Arthritis and Rheumatism	372	Depression	7043	Maastricht University	662	Armenia	16
		Hassan, S.S.	41					Journal of Jilin University Medicine Edition	363	Nuclear magnetic resonance imaging	7042	Children's Hospital Boston	662	Sierra Leone	16
		Arai, Y.	41					Journal of Trauma Injury Infection and Critical Care	348	Enzyme activity	6888	Charles University in Prague	660	El Salvador	16
		Diamond, M.P.	38					Journal of Magnetic Resonance Imaging	338	Cross-Sectional Studies	6864	Chongqing University of Medical Sciences	658	Fiji	15
		Miranda-Filloy, J.A.	38					Hydrobiologia	336	Analysis of variance	6828	The Catholic University of Korea	657	Martinique	15
		Zhou, J.	38					Chinese Journal of Cancer Prevention and Treatment	335	Cohort analysis	6824	North Carolina State University	656	Barbados	14
		Komuro, I.	37					European Journal of Gastroenterology and Hepatology	312	Statistics, Nonparametric	6777	Tokyo Medical and Dental University	653	Togo	14
		Ohtomo, K.	36					Chinese Pharmaceutical Journal	310	Glucose blood level	6770	Veterans General Hospital-Taipei	653	Guam	13
		Liu, X.	35					Zhonghua Nan Ke Xue National Journal of Andrology	299	Dog	6740	Gazi Universitesi	650	French Guiana	12
		Amano, S.	34					Zhonghua Wai Ke Za Zhi Chinese Journal of Surgery	294	Obesity	6726	Newcastle University, United Kingdom	646	Central African Republic	12
		Okumura, K.	34					Zhongguo Shi Yan Xue Ye Xue Za Zhi Zhongguo Bing Li Sheng Li Xue Hui Journal of Experimental Hematology Chinese Association of Pathophysiology	256	Brain	6715	Seoul National University College of Medicine	643	Afghanistan	12
		Undefined	337					Undefined	31	Kidney	6708	University of Manitoba	643	Macao	12
