# Supplementary material for: A surge of p-values between 0.041 and 0.049 in recent decades (but negative results are increasing rapidly too)
Source: PeerJ. 2015 Jan 22;3:e733. doi: 10.7717/peerj.733 (PMC4312079; doi:10.7717/peerj.733)
Supplement: Supplemental Information [file peerj-03-733-s007.zip › Supplementary material/Searches_15_nov_2014/510.csv]

Scopus refine results values
Your query : (ABS({.}) AND ( LIMIT-TO(SUBJAREA,"PHYS" ) OR LIMIT-TO(SUBJAREA,"ENGI" ) OR LIMIT-TO(SUBJAREA,"CHEM" ) OR LIMIT-TO(SUBJAREA,"CENG" ) OR LIMIT-TO(SUBJAREA,"MATE" ) OR LIMIT-TO(SUBJAREA,"EART" ) OR LIMIT-TO(SUBJAREA,"COMP" ) OR LIMIT-TO(SUBJAREA,"ENER" ) ) )
Number of results : 20234391
YEAR		AUTHOR NAME		SUBJECT AREA		DOCUMENT TYPE		SOURCE TITLE		KEYWORD		AFFILIATION		COUNTRY		SOURCE TYPE		LANGUAGE
2016	1	Anon,	62900	Agricultural and Biological Sciences	456232	Article	12448353	Proceedings of SPIE the International Society for Optical Engineering	315603	Article	1597345	University of Tokyo	121494	United States	4281135	Journals	14278975	English	17848554
2015	11029	Li, W.	8093	Arts and Humanities	44784	Conference Paper	5332866	Lecture Notes in Computer Science Including Subseries Lecture Notes in Artificial Intelligence and Lecture Notes in Bioinformatics	233006	Computer simulation	791084	Tsinghua University	110531	China	2687797	Conference Proceedings	4392534	Chinese	812676
2014	829268	ANON,	6982	Biochemistry, Genetics and Molecular Biology	1013077	Review	349933	Advanced Materials Research	127852	Mathematical models	747272	Russian Academy of Sciences	107006	Japan	1355443	Book Series	724506	German	249261
2013	1171074	Wang, W.	5246	Business, Management and Accounting	204507	Article in Press	77158	Journal of the American Chemical Society	121716	Algorithms	656282	Massachusetts Institute of Technology	98797	Germany	1199658	Trade Publications	621183	Russian	205140
2012	1156825	Zhang, W.	3886	Chemical Engineering	1663821	Conference Review	73642	Journal of Applied Physics	120218	Priority journal	468390	UC Berkeley	88710	United Kingdom	1051040	Books	203551	Japanese	137691
2011	1139864	Liu, W.	3553	Chemistry	3385781	Note	58468	Journal of Chemical Physics	108196	Optimization	429371	Kyoto University	87020	France	859056	Reports	13620	French	104144
2010	1069952	Wang, T.	3159	Computer Science	3041585	Short Survey	53853	Applied Physics Letters	106767	Unclassified drug	376202	CNRS Centre National de la Recherche Scientifique	86315	India	609166	Undefined	22	Polish	40681
2009	996488	Zhang, W.	3009	Decision Sciences	131330	Book Chapter	51855	Physical Review Letters	98578	Human	367911	Chinese Academy of Sciences	84667	Russian Federation	607404			Spanish	34808
2008	945485	Wang, B.	2926	Dentistry	4619	Business Article	40851	Physical Review B Condensed Matter and Materials Physics	96913	Nonhuman	338059	Osaka University	80116	Italy	607026			Italian	20976
2007	900125	Wang, W.	2784	Earth and Planetary Sciences	2092753	Book	28494	SAE Technical Papers	87251	Humans	295876	Zhejiang University	76984	Canada	596689			Portuguese	18204
2006	846260	Li, Q.	2720	Economics, Econometrics and Finance	28218	Report	13651	Applied Mechanics and Materials	83773	Controlled study	293339	Tohoku University	72923	South Korea	468443			Korean	12994
2005	811949	Wang, Q.	2710	Energy	932846	Letter	12872	Tetrahedron Letters	67083	Chemistry	260648	University of Cambridge	70368	Spain	434954			Czech	9147
2004	681751	Li, H.	2695	Engineering	8372255	Editorial	2983	Aip Conference Proceedings	66549	Synthesis	229005	Harbin Institute of Technology	68846	Australia	348750			Turkish	6856
2003	573310	Wang, Y.	2690	Environmental Science	1066229	Abstract Report	2955	Physical Review B	63524	Scanning electron microscopy	227596	Tokyo Institute of Technology	66907	Taiwan	326979			Romanian	5606
2002	513377	Liu, Y.	2634	Health Professions	79860	Erratum	902	Journal of Organic Chemistry	61064	Finite element method	222112	Pennsylvania State University	65112	Netherlands	290333			Croatian	4566
2001	494615	Li, L.	2534	Immunology and Microbiology	75883	Patent	799	Astrophysical Journal	58370	Methodology	219557	Imperial College London	64808	Poland	263806			Serbian	4031
2000	491357	Li, P.	2512	Materials Science	3379731	Undefined	1684756	Chemical Physics Letters	54334	Chemical structure	208223	Stanford University	64482	Switzerland	245548			Hungarian	3961
1999	448584	Li, Y.	2478	Mathematics	1149972			Optics Infobase Conference Papers	53919	Animals	203764	University of Texas at Austin	64102	Brazil	231172			Slovene	3832
1998	442957	Wang, Y.	2457	Medicine	382318			Materials Research Society Symposium Proceedings	52415	Synthesis (chemical)	199913	University Michigan Ann Arbor	63810	Sweden	209746			Ukrainian	2876
1997	444427	Inoue, A.	2440	Multidisciplinary	11760			Inorganic Chemistry	44000	Sensors	190912	IEEE	63513	Belgium	170040			Bulgarian	2835
1996	438147	Liu, T.	2403	Neuroscience	32540			Journal of Physical Chemistry	42130	X ray diffraction	190634	University of Maryland	61966	Iran	159509			Dutch	2529
1995	347023	Wu, W.	2390	Nursing	1309			Tetrahedron	41606	Design	186049	Shanghai Jiaotong University	61904	Israel	144501			Slovak	2303
1994	329057	Wang, Y.	2380	Pharmacology, Toxicology and Pharmaceutics	349899			Electronics Letters	41203	Problem solving	173973	University of Oxford	59496	Turkey	140617			Finnish	2175
1993	310895	Zhang, J.	2375	Physics and Astronomy	5093660			Analytical Chemistry	41110	Temperature	173776	Eidgenossische Technische Hochschule Zurich	59208	Austria	130544			Swedish	1311
1992	262531	Li, B.	2367	Psychology	22575			Journal of Applied Polymer Science	40021	Crystal structure	169675	Consiglio Nazionale delle Ricerche	56762	Singapore	125543			Lithuanian	1021
1991	285180	Liu, W.	2366	Social Sciences	364730			Materials Science Forum	39687	Polymers	164610	University of Wisconsin Madison	56471	Ukraine	116923			Persian	884
1990	262909	Li, M.	2358	Veterinary	165			Physical Review A Atomic Molecular and Optical Physics	38944	Oxidation	164601	Purdue University	55868	Hong Kong	116236			Bosnian	724
1989	260175	Li, F.	2334					Acta Crystallographica Section E Structure Reports Online	38112	Catalysis	163729	University of Toronto	55717	Greece	115262			Norwegian	416
1988	244548	Li, P.	2313					Physical Review D Particles Fields Gravitation and Cosmology	37745	Thin films	162054	University of California, Los Angeles	55214	Czech Republic	114958			Estonian	378
1987	251891	Chen, W.	2300					Thin Solid Films	37118	Three dimensional	160059	National University of Singapore	54881	Finland	114310			Danish	277
1986	270873	Liu, G.	2261					Journal of Chromatography A	37071	Signal processing	159865	Texas A and M University	54632	Denmark	107980			Hebrew	204
1985	284884	Wang, J.	2234					Physical Review	37015	Adsorption	158540	Moskovskij Gosudarstvennyj Universitet	53493	Mexico	104976			Malay	183
1984	274705	Yang, L.	2211					Review of Scientific Instruments	36283	Computer software	157257	Los Alamos National Laboratory	52848	Portugal	104710			Catalan	152
1983	219317	Wang, Y.	2210					Macromolecules	36081	Neural networks	152053	University of Manchester	52471	Malaysia	88491			Arabic	140
1982	184301	Yang, Y.	2161					Langmuir	36012	Thermal effects	151958	University of Illinois at Urbana-Champaign	51358	Romania	87073			Greek	120
1981	177018	Chen, L.	2145					Key Engineering Materials	35855	Male	151219	Seoul National University	51072	Norway	86876			Indonesian	115
1980	177607	Li, L.	2132					Journal of Physical Chemistry B	35550	Transmission electron microscopy	150407	Cornell University	50206	Hungary	76268			Thai	112
1979	173448	Wang, Y.	2103					Journal of Agricultural and Food Chemistry	35331	Microstructure	145734	Nagoya University	49793	Egypt	75955			Afrikaans	111
1978	152856	Wang, P.	2079					Journal of Physics Conference Series	34522	Mechanical properties	143100	Universidade de Sao Paulo - USP	49355	Argentina	66313			Latvian	87
1977	139848	Li, H.	2065					Chemical Communications	34216	Water	142545	Ohio State University	49250	South Africa	65979			Albanian	54
1976	135250	Wang, L.	2062					Solid State Communications	34109	Oxygen	138553	National Taiwan University	48939	Ireland	59205			Icelandic	30
1975	140754	Zhang, J.	2039					Journal of Magnetism and Magnetic Materials	33837	Parameter estimation	138206	Georgia Institute of Technology	48683	New Zealand	58202			Macedonian	16
1974	136919	Wang, F.	2035					IEEE Transactions on Magnetics	33745	Hydrogen	133351	Delft University of Technology	48149	Saudi Arabia	47335			Azerbaidzhani	16
1973	117587	Liu, L.	2001					Journal of Crystal Growth	33478	Mass spectrometry	133159	University of Washington Seattle	47807	Thailand	46929			Hindi	15
1972	83875	Zhang, L.	1993					Physical Review E Statistical Nonlinear and Soft Matter Physics	33237	Nanostructured materials	131781	Universite Pierre et Marie Curie	47664	Chile	40078			Vietnamese	7
1971	86839	Liu, H.	1992					Journal of Organometallic Chemistry	33208	Female	127184	California Institute of Technology	47258	Bulgaria	38423			Belorusian	2
1970	88453	Wang, F.	1990					Astronomy and Astrophysics	33139	Silicon	123455	Peking University	47151	Slovakia	38108			Basque	2
1969	76714	Chen, L.	1933					Physical Review D	32745	Substrates	122645	Huazhong University of Science and Technology	46260	Russia	37414			Irish gaelic	1
1968	41920	Zhou, J.	1913					Journal of Alloys and Compounds	32591	Aluminum	122270	Universita degli Studi di Roma La Sapienza	45222	Slovenia	35860			Esperanto	1
1967	32087	Wang, Q.	1896					Surface Science	32262	Diffusion	121613	Oak Ridge National Laboratory	45140	Pakistan	34139			Urdu	1
1966	35539	Li, N.	1870					Physics Letters Section B Nuclear Elementary Particle and High Energy Physics	30739	Molecular dynamics	119799	Kyushu University	45001	Croatia	29939
1965	21947	Chen, X.	1864					Journal of Materials Science	30375	Morphology	119594	University of Arizona	44887	Algeria	27513
1964	19159	Pearton, S.J.	1856					Journal of Physics Condensed Matter	30129	Animal	119545	University of Minnesota Twin Cities	44694	Belarus	25325
1963	16435	Zhang, L.	1838					Journal of the Physical Society of Japan	30021	Artificial intelligence	119293	Nanyang Technological University	44586	Tunisia	24818
1962	15067	Zhang, H.	1818					ICASSP IEEE International Conference on Acoustics Speech and Signal Processing Proceedings	29349	Deformation	118648	Beihang University	44559	Serbia	22427
1961	13333	Chen, T.	1818					Applied Surface Science	29038	Copper	118148	University of Florida	44512	Colombia	20451
1960	12123	Liu, X.	1807					Applied Optics	28571	Drug synthesis	117354	University of Colorado at Boulder	44476	Lithuania	18295
1959	11267	Lu, W.	1797					Analytica Chimica Acta	28223	Image processing	117213	University of Science and Technology of China	44287	Morocco	17951
1958	10608	Liu, B.	1785					Journal of the Electrochemical Society	28147	Approximation theory	112973	Argonne National Laboratory	44103	Yugoslavia	17250
1957	10199	Wang, H.	1783					Nuclear Instruments and Methods in Physics Research Section A Accelerators Spectrometers Detectors and Associated Equipment	27715	Numerical methods	112624	Alcatel-Lucent Bell Labs	43831	Nigeria	15790
1956	9590	Wang, B.	1774					Physical Review A	27383	Crystallization	112045	Technische Universitat Munchen	43372	Indonesia	15741
1955	9065	Gao, F.	1762					Journal of Physical Chemistry A	27130	Reaction analysis	111752	Universite Paris-Sud XI	43247	Venezuela	15368
1954	8399	Wang, W.	1761					Optics Communications	27018	Carbon	111268	Korea Advanced Institute of Science & Technology	42921	United Arab Emirates	14116
1953	7503	Liu, Y.	1749					Monthly Notices of the Royal Astronomical Society	26793	Thermodynamics	111157	National Institute of Advanced Industrial Science and Technology	42752	Jordan	13302
1952	7045	Wang, L.	1731					Geophysical Research Letters	26777	Probability	111034	UCL	42525	Estonia	12262
1951	6544	Yang, T.	1727					Optics Express	26644	Chemical reaction	110994	University of California, San Diego	42122	Viet Nam	12060
1950	5819	Liu, F.	1726					Proceedings of the IEEE Conference on Decision and Control	26516	Nanoparticles	110863	Tianjin University	41899	Bangladesh	11915
1949	4868	Xu, J.	1724					Physics Letters A	26247	Reaction kinetics	110481	Princeton University	41796	Latvia	10822
1948	4177	Li, G.	1716					Japanese Journal of Applied Physics Part 1 Regular Papers and Short Notes and Review Papers	26107	Carbon dioxide	110170	Carnegie Mellon University	41413	Armenia	9059
1947	3147	Huang, W.	1691					Physica C Superconductivity and Its Applications	25359	Information technology	108790	The University of British Columbia	41104	Kuwait	8741
1946	2415	Liu, B.	1676					Materials Science and Engineering A	25324	Fluorescence	107093	Dalian University of Technology	40569	Cuba	7941
1945	2076	Chen, X.	1663					Journal of Colloid and Interface Science	24813	Computational methods	105870	Nanjing University	40425	Cyprus	7708
1944	1785	Chen, G.	1661					Electrochimica Acta	24804	X ray diffraction analysis	104120	Jilin University	40370	Lebanon	6945
1943	1757	Liu, J.	1640					Angewandte Chemie International Edition	24792	Technology	103596	Hokkaido University	40297	Uzbekistan	6831
1942	2119	Li, L.	1639					Phytochemistry	24201	Kinetics	103511	University of Alberta	39160	Puerto Rico	6679
1941	2408	Li, J.	1622					Organometallics	24136	Chemical analysis	103480	Xi'an Jiaotong University	39108	Czechoslovakia	6552
1940	2629	Li, N.	1621					Journal of Physical Chemistry C	23895	Metabolism	103024	Northwestern University	38983	Iraq	6268
1939	2734	Fun, H.K.	1621					Proceedings IEEE International Symposium on Circuits and Systems	23672	Experiments	100873	Southeast University	38794	Azerbaijan	6219
1938	2466	Wang, F.	1614					Polymer	23617	Wireless telecommunication systems	100842	Virginia Polytechnic Institute and State University	38235	Kazakhstan	5661
1937	2373	Yang, W.	1610					Physica B Condensed Matter	23491	Nuclear magnetic resonance spectroscopy	99520	University of California, Santa Barbara	37836	Georgia	5646
1936	2084	Wang, J.	1609					Journal of Non Crystalline Solids	23194	Internet	99462	Iowa State University	37391	Iceland	5342
1935	1933	Liu, F.	1602					Industrial and Engineering Chemistry Research	23185	Infrared spectroscopy	98940	National Institute of Standards and Technology	37188	Oman	5253
1934	1940	Zhang, H.	1593					Oil and Gas Journal	23130	Costs	98318	Rheinisch-Westfalische Technische Hochschule Aachen	37098	Qatar	5238
1933	1928	Wei, W.	1582					International Geoscience and Remote Sensing Symposium IGARSS	23042	Image analysis	98198	Danmarks Tekniske Universitet	37096	Moldova	4739
1932	1772	Xu, B.	1574					Physics Letters B	22908	Simulation	97825	Naval Research Laboratory	36972	Luxembourg	4677
1931	1801	Li, R.	1574					Journal of the Acoustical Society of America	22740	Silica	97236	Wuhan University	36575	Philippines	4538
1930	1590	Banerjee, S.	1574					Bioorganic and Medicinal Chemistry Letters	22436	Estimation	97046	National Cheng Kung University	36513	Macedonia	4213
1929	1221	Li, Q.	1556					Progress in Biomedical Optics and Imaging Proceedings of SPIE	22289	Matrix algebra	96677	UC Davis	36425	Uruguay	4190
1928	1119	Li, C.	1551					IEE Conference Publication	22195	Phase transitions	95772	University of Southampton	36387	Sri Lanka	4021
1927	898	Li, Y.	1548					Journal of Physics D Applied Physics	21964	Remote sensing	95139	The Royal Institute of Technology KTH	36343	Peru	3012
1926	921	Chen, H.	1547					Proceedings of the American Control Conference	21846	Polymerization	92577	Shandong University	36315	Cameroon	3009
1925	825	Ng, S.W.	1528					American Society of Mechanical Engineers Paper	21785	Proteins	91982	Istituto Nazionale Di Fisica Nucleare, Frascati	36115	Kenya	2810
1924	699	Zhang, F.	1526					Optics Letters	21474	Database systems	91190	Alma Mater Studiorum Universita di Bologna	36044	Bosnia and Herzegovina	2510
1923	651	Rheingold, A.L.	1518					Journal of Nuclear Materials	21465	Ions	91004	University of New South Wales UNSW Australia	36020	Macao	2505
1922	687	Wang, C.	1507					Communications in Computer and Information Science	21207	Quantum theory	90427	University of Waterloo	35865	Libyan Arab Jamahiriya	2310
1921	527	Yang, L.	1493					Chemical and Engineering News	20889	Bandwidth	90224	University of Southern California	35500	Ethiopia	2120
1920	433	Xu, W.	1475					IFAC Proceedings Volumes IFAC Papersonline	20574	Electrochemistry	90059	McGill University	35396	Syrian Arab Republic	2115
1919	288	Li, L.	1460					Journal of Mathematical Physics	20497	Interfaces (materials)	89899	Columbia University in the City of New York	35388	Ghana	2088
1918	173	Chen, M.	1457					Inorganica Chimica Acta	20382	Reliability	89454	South China University of Technology	35187	Germany (Democratic Republic, DDR)	2085
1917	241	Li, M.	1452					European Space Agency Special Publication ESA SP	20315	Polarization	88782	National Chiao Tung University Taiwan	35139	Palestine	2032
1916	229	Li, J.	1451					Journal of Power Sources	19628	Computational complexity	88594	Ecole Polytechnique Federale de Lausanne	35094	Bahrain	1939
1915	199	Liu, M.	1447					Transportation Research Record	19513	Catalysts	88184	North Carolina State University	34952	North Korea	1902
1914	190	Wall, R.	1438					ACM International Conference Proceeding Series	19404	Monte Carlo methods	88180	Technion - Israel Institute of Technology	34873	Ecuador	1833
1913	110	Li, J.	1421					Nuclear Physics Section A	19355	Eurasia	87711	Beijing Institute of Technology	34832	Costa Rica	1827
1912	137	Sun, J.	1418					Journal of Molecular Structure	19304	Glass	87585	Katholieke Universiteit Leuven	34692	Sudan	1805
1911	147	Yang, Y.	1415					Nuclear Instruments and Methods in Physics Research Section B Beam Interactions with Materials and Atoms	19248	PH	87546	Graduate University of Chinese Academy of Sciences	33742	Trinidad and Tobago	1596
1910	113	Chen, B.	1397					Physical Chemistry Chemical Physics	18913	Exhibitions	87298	European Organization for Nuclear Research	33556	Tanzania	1509
1909	93	Zhang, M.	1390					IEEE Vehicular Technology Conference	18905	Calibration	87074	Tongji University	33506	Botswana	1489
1908	88	Liu, Y.	1385					Physics of Fluids	18875	Molecular Structure	86935	Lawrence Berkeley National Laboratory	33220	Mongolia	1413
1907	75	Wang, K.	1383					Physica A Statistical Mechanics and Its Applications	18850	Heat transfer	86597	Harvard University	33008	Senegal	1398
1906	43	Li, T.	1380					Journal of Electroanalytical Chemistry	18765	Magnetic fields	86597	Northeastern University China	32970	Jamaica	1364
1905	53	Zhang, F.	1378					Journal of the Chemical Society Resumed	18707	Spectroscopy	86528	Lawrence Livermore National Laboratory	32904	Nepal	1310
1904	33	Wang, J.	1371					Bulletin of the Academy of Sciences of the USSR Division of Chemical Science	18687	Statistical methods	86464	Rutgers, The State University of New Jersey	32885	Zimbabwe	1304
1903	30	Fukuda, T.	1370					IEEE Transactions on Nuclear Science	18604	Dynamics	85594	Australian National University	32412	Malta	1258
1902	25	Chen, M.	1370					Materials Letters	18423	Adult	85529	Central South University China	32271	Yemen	1113
1901	19	Yang, F.	1348					Journal of Physics A Mathematical and General	18392	Algorithm	85160	Lunds Universitet	32215	Montenegro	975
1900	12	He, W.	1348					Talanta	18373	Electric conductivity	85031	Nippon Telegraph & Telephone	32173	Albania	901
1899	13	Liu, J.	1345					Chemical Engineering Science	18224	Elasticity	84591	Arizona State University	32171	Uganda	861
1898	6	Xu, H.	1345					Synthetic Metals	18017	Annealing	83261	Michigan State University	32017	Cote d'Ivoire	830
1897	13	Tiekink, E.R.T.	1339					Chemistry A European Journal	17999	Animal experiment	82437	Conseil national de recherches Canada	31890	Fiji	809
1896	23	Mullen, K.	1337					Journal of Medicinal Chemistry	17812	Particle size	82134	Northwestern Polytechnical University	31802	Panama	799
1895	14	Katritzky, A.R.	1331					Lecture Notes in Electrical Engineering	17593	Numerical analysis	81918	University of Sydney	31777	Liechtenstein	791
1894	8	Huang, Y.	1324					Journal of High Energy Physics	17521	Vectors	81804	University of Pennsylvania	31665	Bolivia	791
1893	5	Chen, C.	1321					Surface and Coatings Technology	17484	High performance liquid chromatography	81800	Sichuan University	31491	Kyrgyzstan	788
1892	8	Jones, P.G.	1315					Wuli Xuebao Acta Physica Sinica	17478	Nitrogen	81557	NASA Goddard Space Flight Center	31434	New Caledonia	754
1891	5	Zhang, Q.	1312					Journal of Sound and Vibration	17121	Ceramic materials	81555	Politecnico di Milano	31433	Mauritius	746
1890	3	Chu, P.K.	1309					Annual International Conference of the IEEE Engineering in Medicine and Biology Proceedings	17075	Solutions	81525	Universita degli Studi di Padova	31333	Tajikistan	736
1889	7	Yang, M.	1306					Physical Review C	16951	Standards	81281	National Tsing Hua University	30960	Brunei Darussalam	687
1888	1	Wu, J.	1299					Physical Review C Nuclear Physics	16944	Optical properties	81160	University of Sheffield	30430	Namibia	678
1887	2	Bimberg, D.	1292					International Journal of Radiation Oncology Biology Physics	16723	Decision making	80919	Jet Propulsion Laboratory, California Institute of Technology	30094	Burkina Faso	588
1886	2	Li, N.	1287					Advances in Space Research	16691	Conference paper	80765	Technische Universiteit Eindhoven	30060	Papua New Guinea	582
1884	1	Forchel, A.	1286					Journal of the Chemical Society Dalton Transactions	16684	Electrodes	80759	University of Bristol	29844	Monaco	581
1882	1	Zhao, B.	1283					Physics Letters Section A General Atomic and Solid State Physics	16683	Structure analysis	80664	University of Leeds	29800	Madagascar	568
1881	4	Tunnermann, A.	1276					Journal of the American Ceramic Society	16460	Review	80550	University of Illinois	29747	Benin	561
1878	2	Shukla, P.K.	1275					Journal of Materials Chemistry	16428	Geometry	80500	Japan Science and Technology Agency	29727	Myanmar	548
1876	1	Zhao, L.	1274					Thermochimica Acta	16326	Learning systems	80467	Chongqing University	29654	Zambia	519
1875	3	Li, F.	1270					International Journal of Heat and Mass Transfer	16150	Network protocols	80248	Brookhaven National Laboratory	29520	Barbados	417
1873	1	Liu, P.	1263					Ecs Transactions	15990	Drug structure	79339	Fudan University	29345	Congo	417
1871	1	Eigen, G.	1261					Physica Status Solidi B Basic Research	15954	Data reduction	78992	University of Science and Technology Beijing	29334	Niger	376
1870	1	White, A.H.	1251					Physica Status Solidi A Applied Research	15950	Manufacture	78906	University of Tsukuba	29220	Malawi	365
1868	7	Schaefer, H.F.	1249					Nuclear Physics B Proceedings Supplements	15929	Error analysis	78810	Chalmers Tekniska Hogskola	29118	El Salvador	327
1867	4	Wang, X.	1247					IEEE Transactions on Electron Devices	15910	Performance	78786	University of Chicago	28956	Paraguay	319
1865	1	Wang, B.	1234					Journal of the Chemical Society Perkin Transactions 1	15594	Atomic force microscopy	78492	Hong Kong Polytechnic University	28917	French Polynesia	316
1864	6	Lee, S.J.	1229					International Journal of Hydrogen Energy	15470	Anisotropy	78431	Johns Hopkins University	28867	Bermuda	308
1862	1	Rao, C.N.R.	1222					American Society of Mechanical Engineers Pressure Vessels and Piping Division Publication PVP	15457	Automation	78413	Tel Aviv University	28862	Mozambique	286
1859	1	Kim, J.H.	1218					Proceedings IEEE International Conference on Robotics and Automation	15256	Quality control	78332	University of Electronic Science and Technology of China	28825	Swaziland	282
1858	1	Zhang, L.	1216					Journal of Solid State Chemistry	15132	Data processing	78270	Universitat Stuttgart	28816	Guatemala	271
1855	6	Li, B.	1213					Sensors and Actuators B Chemical	14881	Single crystals	78259	Technische Universitat Wien	28777	Mali	234
1849	3	Zhang, N.	1212					Chemical Physics	14869	Forecasting	78046	Universita degli Studi di Napoli Federico II	28700	Rwanda	222
1842	4	Gossard, A.C.	1208					Polyhedron	14768	Photons	77827	Technische Universitat Berlin	28635	Angola	220
		Guo, L.	1200					Physics of Plasmas	14756	Room temperature	77114	CEA Saclay	28490	Guadeloupe	220
		Liu, J.	1195					Atmospheric Environment	14690	Feature extraction	76996	UC Irvine	28323	Nicaragua	214
		Chen, L.	1190					Astrophysics and Space Science	14645	Friction	76813	Friedrich-Alexander-Universität Erlangen-Nürnberg	28319	Laos	204
		Zhang, Z.	1187					Geochimica Et Cosmochimica Acta	14642	Viscosity	76756	University of Edinburgh	28281	Gabon	185
		Gary, J.W.	1181					IEEE Photonics Technology Letters	14609	Nuclear magnetic resonance	76521	Forschungszentrum Jülich FZJ	28249	Greenland	180
		Zhang, R.	1176					Chemistry of Materials	14556	Electric potential	76510	Universidad Nacional Autonoma de Mexico	27872	Cambodia	176
		Li, L.	1175					ASTM Special Technical Publication	14529	Robotics	76345	Yale University	27687	Togo	173
		Chen, Q.	1173					Journal of Fluid Mechanics	14521	Zinc	76279	University of Birmingham	27398	Dominican Republic	170
		Yang, P.	1172					IEEE International Conference on Communications	14472	Genetic algorithms	75939	IBM Thomas J. Watson Research Center	27325	Turkmenistan	169
		Undefined	301928					Undefined	388660	Absorption	75797	Universiteit Gent	27253	Guam	159
