# Supplementary material for: A surge of p-values between 0.041 and 0.049 in recent decades (but negative results are increasing rapidly too)
Source: PeerJ. 2015 Jan 22;3:e733. doi: 10.7717/peerj.733 (PMC4312079; doi:10.7717/peerj.733)
Supplement: Supplemental Information [file peerj-03-733-s007.zip › Supplementary material/Searches_15_nov_2014/515.csv]

Scopus refine results values
Your query : (ABS({p<0.05} OR {p<.05} OR {p<=0.05} OR {p<=.05}OR {p=<0.05} OR {p=<.05}OR {p≤0.05} OR {p≤.05}) AND ( LIMIT-TO(SUBJAREA,"PHYS" ) OR LIMIT-TO(SUBJAREA,"ENGI" ) OR LIMIT-TO(SUBJAREA,"CHEM" ) OR LIMIT-TO(SUBJAREA,"CENG" ) OR LIMIT-TO(SUBJAREA,"MATE" ) OR LIMIT-TO(SUBJAREA,"EART" ) OR LIMIT-TO(SUBJAREA,"COMP" ) OR LIMIT-TO(SUBJAREA,"ENER" ) ) )
Number of results : 27737
YEAR		AUTHOR NAME		SUBJECT AREA		DOCUMENT TYPE		SOURCE TITLE		KEYWORD		AFFILIATION		COUNTRY		SOURCE TYPE		LANGUAGE
2015	47	Benjakul, S.	99	Agricultural and Biological Sciences	6919	Article	24048	Journal of Clinical Rehabilitative Tissue Engineering Research	2851	Article	15709	Huazhong University of Science and Technology	380	China	7780	Journals	25112	English	24390
2014	2221	Xu, H.H.K.	37	Arts and Humanities	23	Conference Paper	3045	Journal of Agricultural and Food Chemistry	892	Controlled study	9206	Universidade de Sao Paulo - USP	268	United States	5506	Conference Proceedings	1969	Chinese	3578
2013	2623	Tucci, M.	36	Biochemistry, Genetics and Molecular Biology	8577	Article in Press	342	International Journal of Radiation Oncology Biology Physics	510	Human	7469	Chinese Academy of Sciences	253	Japan	1260	Book Series	582	Spanish	134
2012	2440	Benghuzzi, H.	34	Business, Management and Accounting	125	Review	137	Food Chemistry	476	Male	6932	Sichuan University	228	United Kingdom	1172	Books	43	Polish	100
2011	2697	Tan, C.P.	34	Chemical Engineering	4654	Book Chapter	27	Journal of the Science of Food and Agriculture	377	Nonhuman	6599	Universiti Putra Malaysia	204	Canada	1086	Trade Publications	26	German	87
2010	2377	Tagami, J.	32	Chemistry	8105	Report	5	Biological Trace Element Research	375	Female	5448	Zhejiang University	195	South Korea	961	Reports	5	Russian	48
2009	2229	Yu, P.	29	Computer Science	1427	Letter	4	Acta Pharmacologica Sinica	327	Humans	5145	China Agricultural University	189	Germany	927			Portuguese	30
2008	2037	Lee, Y.K.	29	Decision Sciences	21	Editorial	2	International Journal of Food Science and Technology	261	Animals	4498	Shanghai Jiaotong University	183	India	908			Japanese	29
2007	2026	Aubourg, S.P.	27	Dentistry	530	Note	2	Biomaterials	258	Adult	4086	Sun Yat-Sen University	162	Turkey	848			Korean	24
2006	1008	Li, W.	27	Earth and Planetary Sciences	2808	Erratum	1	Journal of Huazhong University of Science and Technology Medical Science	247	Animal experiment	4042	Jilin University	147	Brazil	816			French	14
2005	1056	Wong, M.H.	26	Economics, Econometrics and Finance	9	Short Survey	1	Arzneimittel Forschung Drug Research	239	Priority journal	3725	Peking University	140	Spain	694			Turkish	7
2004	793	Lacroix, M.	26	Energy	350	Undefined	123	Advanced Materials Research	237	Rat	3017	Seoul National University	137	Taiwan	638			Malay	6
2003	675	Wang, Y.	24	Engineering	11906			Dental Materials	236	Animal model	2628	Southern Medical University	135	Australia	596			Persian	4
2002	617	Zhao, M.	24	Environmental Science	2659			ASAIO Journal	223	Animal tissue	2577	General Hospital of People's Liberation Army	130	Italy	519			Serbian	4
2001	553	Shahidi, F.	23	Health Professions	1019			Journal of Biomedical Materials Research Part B Applied Biomaterials	193	Unclassified drug	2040	Chongqing University of Medical Sciences	128	Iran	477			Croatian	3
2000	527	Kitts, D.D.	23	Immunology and Microbiology	693			Photomedicine and Laser Surgery	181	Aged	2012	Prince of Songkla University	124	Nigeria	474			Indonesian	3
1999	519	Tay, F.R.	23	Materials Science	3327			Dental Materials Journal	179	Rats	2012	VA Medical Center	124	Malaysia	435			Bosnian	2
1998	450	Visessanguan, W.	23	Mathematics	340			Journal of Biomedical Materials Research Part A	178	Animal	1946	Texas A and M University	116	France	397			Czech	2
1997	482	Pashley, D.H.	23	Medicine	8757			Plant Foods for Human Nutrition	177	Middle Aged	1729	The Fourth Military Medical University	114	Thailand	345			Arabic	1
1996	378	Vallittu, P.K.	22	Multidisciplinary	26			Chinese Journal of Medical Genetics	175	Animal cell	1728	Universidade Estadual de Campinas	107	Mexico	328			Lithuanian	1
1995	324	Wang, T.	22	Neuroscience	124			Chinese Journal of Tissue Engineering Research	175	Animalia	1576	National Taiwan University	105	Netherlands	288			Romanian	1
1994	274	Breschi, L.	21	Nursing	25			Food and Bioprocess Technology	170	Clinical article	1548	UNESP-Universidade Estadual Paulista	105	Sweden	278			Slovak	1
1993	205	Gorinstein, S.	21	Pharmacology, Toxicology and Pharmaceutics	2272			Nongye Gongcheng Xuebao Transactions of the Chinese Society of Agricultural Engineering	165	Metabolism	1546	China Medical University Shenyang	99	Poland	219
1992	179	Wu, G.	21	Physics and Astronomy	2889			JAOCS Journal of the American Oil Chemists Society	160	Major clinical study	1522	Ohio State University	94	Finland	214
1991	152	Liu, W.	21	Psychology	195			Bioresource Technology	159	Drug effect	1491	University of Ibadan	94	Pakistan	203
1990	112	Weir, M.D.	21	Social Sciences	723			Sheng Wu Yi Xue Gong Cheng Xue Za Zhi Journal of Biomedical Engineering Shengwu Yixue Gongchengxue Zazhi	159	Chemistry	1462	Nanjing Agricultural University	94	Israel	203
1989	119	Yoshida, H.	20	Veterinary	4			Ergonomics	158	Mouse	1392	Soochow University	92	Switzerland	200
1988	78	Mirhosseini, H.	20					International Journal of Molecular Sciences	148	In vitro study	1304	Chinese Academy of Agricultural Sciences	92	Ireland	182
1987	53	Xiong, Y.L.	20					Pharmaceutical Research	145	Human cell	1281	University of Alberta	92	Hong Kong	177
1986	77	Yin, M.C.	19					Phytotherapy Research	139	Methodology	1247	Nanchang University	91	Denmark	171
1985	64	Anwar, F.	19					Progress in Biomedical Optics and Imaging Proceedings of SPIE	139	Rattus	1231	Yonsei University	91	Argentina	166
1984	61	Jurvelin, J.S.	19					Journal of Ultrasound in Medicine	139	Protein expression	1222	University of Florida	90	New Zealand	165
1983	32	Reilly, T.	19					Ifmbe Proceedings	137	Cell culture	1218	Capital Medical University China	90	Belgium	164
1982	40	Chen, Y.C.	19					Journal of Biomechanics	137	Mice	1090	The University of British Columbia	89	South Africa	164
1981	34	Wang, Q.	19					Journal of Food Processing and Preservation	135	Comparative study	1089	USDA Agricultural Research Service, Washington DC	87	Greece	155
1980	32	Yang, B.	18					Journal of Biomedical Materials Research	133	Cell proliferation	1022	McGill University	85	Portugal	145
1979	45	Giavaresi, G.	18					Chemosphere	131	Enzyme activity	991	University of California, San Francisco	85	Austria	121
1978	29	Prodpran, T.	18					Asian Journal of Chemistry	127	Blood	980	Fudan University	82	Singapore	120
1977	24	Kong, B.	18					Journal of Pharmaceutical Sciences	127	Biomechanics	940	University of Pittsburgh	81	Egypt	119
1976	14	Aluko, R.E.	18					Magnetic Resonance Imaging	127	Physiology	923	Graduate University of Chinese Academy of Sciences	81	Chile	118
1975	4	Li, L.	18					Environmental Science and Technology	126	China	901	Chung Shan Medical University	81	Norway	103
1974	5	Liu, Q.	17					Journal of Materials Science Materials in Medicine	123	Time Factors	858	University of Toronto	80	Russian Federation	91
1973	6	Wang, W.	17					Cereal Chemistry	123	Normal human	826	Ocean University of China	80	Czech Republic	83
1972	4	Hu, X.	17					International Journal of Food Microbiology	118	Immunohistochemistry	808	Xijing Hospital	80	Saudi Arabia	75
1971	3	Lowe, K.C.	17					Annual International Conference of the IEEE Engineering in Medicine and Biology Proceedings	113	Adolescent	778	Tokyo Medical and Dental University	78	Indonesia	61
1970	4	Wang, W.	17					Lipids	112	Statistical significance	732	Hebei Medical University	78	Tunisia	56
1968	1	Ramaswamy, H.S.	17					Lwt Food Science and Technology	105	Proteins	728	Zhengzhou University	78	Romania	56
1967	2	Giardino, R.	17					International Journal of Biometeorology	105	Scanning electron microscopy	724	Ataturk Universitesi	77	Croatia	55
1966	1	Fini, M.	17					Proceedings of SPIE the International Society for Optical Engineering	103	Tissue	719	Northeast Agricultural University	77	Venezuela	53
1965	2	Wang, F.	17					Annals of Biomedical Engineering	102	Bone	712	University of Manitoba	76	Serbia	51
1963	1	Choi, E.M.	17					Turkish Journal of Medical Sciences	102	Clinical trial	699	National University of Singapore	76	Hungary	49
1959	1	White, P.J.	17					Archives of Pharmacal Research	101	Human experiment	695	UC Davis	75	Bangladesh	45
		Hunt, W.F.	16					Atmospheric Environment	97	Rats, Sprague-Dawley	685	Agriculture et Agroalimentaire Canada	75	Latvia	44
		Yin, Y.	16					Radiation Research	96	Gene expression	682	Daneshgahe Azad Eslami	75	Slovakia	41
		Gregersen, H.	16					Ultrasound in Obstetrics and Gynecology	95	Materials Testing	680	Xiangya Hospital of Central-south University	74	Kenya	41
		Peng, X.	16					Journal of Clinical Ultrasound	95	Glucose	670	South China University of Technology	72	Sudan	39
		Kim, K.M.	16					Hydrobiologia	93	Human tissue	666	Lanzhou University	72	Jordan	37
		Chau, C.F.	16					Food Science and Technology International	92	Pathology	640	University of Wisconsin Madison	72	Ethiopia	35
		Liao, X.	16					European Journal of Lipid Science and Technology	90	Rabbit	638	Nanjing Medical University	71	Cameroon	34
		Zhang, W.	16					Drug Development and Industrial Pharmacy	90	Calcium	602	Universiti Sains Malaysia	70	Ghana	34
		Ozcan, M.	16					Tissue Engineering Part A	88	Apoptosis	600	Iowa State University	69	Colombia	33
		Tiwari, B.K.	16					Key Engineering Materials	88	Messenger RNA	591	Tianjin Medical University	69	Slovenia	32
		Kisters, K.	15					Scientific Research and Essays	85	Liver	590	Tsinghua University	69	Tanzania	29
		Yen, G.C.	15					European Food Research and Technology	84	Water	582	Pennsylvania State University	68	Lithuania	28
		Toledano, M.	15					NMR in Biomedicine	81	Antioxidants	580	North Carolina State University	68	United Arab Emirates	27
		Min, D.B.	15					Communications in Soil Science and Plant Analysis	81	Plant extract	579	Cornell University	68	Zimbabwe	25
		Choi, J.S.	15					Molecules	78	PH	575	University of Kentucky	68	Philippines	21
		Qin, L.	15					Food Hydrocolloids	78	Histology	575	Xi'an Jiaotong University	68	Sri Lanka	20
		Park, J.W.	15					Marine Pollution Bulletin	74	Cytology	571	University College Dublin	67	Algeria	19
		Korhonen, R.K.	15					Osteoarthritis and Cartilage	74	Rats, Wistar	569	University of Guelph	67	Viet Nam	19
		Cui, H.	15					Water Air and Soil Pollution	74	Temperature	557	Alma Mater Studiorum Universita di Bologna	67	Estonia	18
		Fang, J.	15					Pedosphere	73	Histopathology	556	Qingdao University	66	Syrian Arab Republic	18
		Watts, D.C.	15					Advance Journal of Food Science and Technology	73	Biomedical engineering	554	Kyung Hee University	65	Morocco	18
		Li, H.	15					Artificial Organs	73	Cells, Cultured	551	Jiangnan University	64	Cuba	17
		Lassila, L.V.J.	15					Planta Medica	72	Middle aged	546	University of Washington Seattle	64	Oman	16
		Yang, B.	15					Acta Biomaterialia	72	Regression analysis	537	Dalian Medical University	63	Uganda	16
		Li, T.	14					Radiation Physics and Chemistry	71	Controlled clinical trial	532	Shandong University	63	Lebanon	14
		Jansen, J.A.	14					Journal of Proteome Research	71	Antioxidant	532	Purdue University	62	Peru	14
		Ma, H.S.	14					Agricultural Water Management	69	Antioxidant activity	529	Jinan University	62	Botswana	14
		McDowell, L.R.	14					Marine Environmental Research	69	Cell differentiation	526	University of Queensland	62	Iraq	13
		Faustman, C.	14					International Journal of Nanomedicine	69	Diseases	513	Universiti Kebangsaan Malaysia	61	Jamaica	12
		Yang, L.	14					International Journal of Dairy Technology	68	In vivo study	507	Selcuk Universitesi	61	Uruguay	12
		Osorio, R.	14					Amino Acids	67	High performance liquid chromatography	505	Wuhan University	61	Bulgaria	12
		Bagnato, V.S.	14					Conference Proceedings Annual International Conference of the IEEE Engineering in Medicine and Biology Society IEEE Engineering in Medicine and Biology Society Conference	67	Plant Extracts	504	Kyoto University	60	Cyprus	10
		Li, Q.	14					Soil Science Society of America Journal	67	Muscle	501	University of Minnesota Twin Cities	60	Belarus	9
		Zuo, Z.	14					Wiadomosci Lekarskie Warsaw Poland 1960	66	Bacteria (microorganisms)	498	China Medical University Taichung	59	Libyan Arab Jamahiriya	9
		Nikaido, T.	14					Phytomedicine	66	Randomized controlled trial	497	Southeast University	57	Malawi	9
		Ferracane, J.L.	14					Journal of Arid Environments	66	Aged, 80 and over	495	National Chung Hsing University	57	Kuwait	8
		Foo, J.Y.A.	14					Journal of Biomedical Optics	65	Cells	490	University of Tehran	57	Ukraine	8
		McAllister, T.A.	14					Carbohydrate Polymers	62	Correlation analysis	486	Ludwig-Maximilians-Universitat Munchen	57	Costa Rica	8
		Barry-Ryan, C.	14					Journal of Food Process Engineering	62	Collagen	481	University of Arizona	56	Cote d'Ivoire	6
		Chen, F.	14					Computers in Cardiology	62	Treatment outcome	480	Hokkaido University	56	Mauritius	6
		Jimenez-Colmenero, F.	13					Soil and Tillage Research	61	Oxygen	472	Hacettepe Universitesi	56	Luxembourg	6
		Hanna, M.A.	13					Medical and Biological Engineering and Computing	61	Sodium chloride	466	Tehran University of Medical Sciences	56	Puerto Rico	6
		Stawarczyk, B.	13					Water Research	60	Concentration (parameters)	465	Chinese University of Hong Kong	55	Yugoslavia	5
		Martin-Diana, A.B.	13					Chinese Journal of Biomedical Engineering	59	Quantitative analysis	456	The University of Hong Kong	55	Yemen	5
		Akinoso, R.	13					Lecture Notes in Computer Science Including Subseries Lecture Notes in Artificial Intelligence and Lecture Notes in Bioinformatics	58	Body weight	456	Huazhong Agricultural University	55	Bosnia and Herzegovina	5
		Cadenaro, M.	13					Innovative Food Science and Emerging Technologies	57	Nitrogen	456	Chung Shan Medical University Hospital	55	Mozambique	5
		Liu, F.	13					Israel Medical Association Journal	57	Drug efficacy	455	Korea University	54	Macao	5
		Hu, X.	13					Journal of Radiation Research	56	Surface property	453	National Cheng Kung University	54	Iceland	5
		Mancini, R.A.	13					Australian Journal of Soil Research	56	Mus	449	Shenyang Institute of Applied Ecology Chinese Academy of Sciences	54	Liechtenstein	5
		Chang, S.K.C.	13					Pharmazie	55	Zinc	448	Northwest A&F University	54	Qatar	5
		Oboh, G.	13					Lecture Notes in Electrical Engineering	55	Time	446	Ita-Suomen yliopisto	54	Palestine	5
		Lal, R.	13					Journal of Rehabilitation Research and Development	55	Tissue engineering	443	Western University	53	Paraguay	5
		Foxton, R.M.	13					Drug Development Research	54	Radiation dose	440	Taipei Medical University	53	Kazakhstan	4
		Shao, L.	13					Hang Tian Yi Xue Yu Yi Xue Gong Cheng Space Medicine Medical Engineering	54	Reproducibility of Results	438	University of Sydney	53	Swaziland	4
		Wilson, S.J.	12					Journal of Food Quality	54	Phenols	434	North Dakota State University	53	Trinidad and Tobago	4
		Park, H.K.	12					Yiyong Shengwu Lixue Journal of Medical Biomechanics	53	Concentration response	433	Chonnam National University	52	Papua New Guinea	4
		Liu, R.	12					Studies in Health Technology and Informatics	53	Swine	430	Michigan State University	52	Sierra Leone	4
		Cason, Z.	12					Cell Transplantation	53	Dose response	430	Tarbiat Modares University	52	Macedonia	3
		Park, J.C.	12					British Journal of Rheumatology	53	Flow cytometry	430	Guangxi Medical University	51	Nepal	3
		Wang, Y.	12					World Academy of Science Engineering and Technology	52	Cholesterol	430	Kyushu University	51	Ecuador	3
		Pecora, J.D.	12					International Journal of Industrial Ergonomics	52	Biocompatibility	428	University of Saskatchewan	51	Georgia	3
		Boskabady, M.H.	12					Journal of Biomechanical Engineering	52	Soils	428	Ege Universitesi	51	Monaco	3
		Chang, Y.Y.	12					Microscopy Research and Technique	52	In-vitro	418	Universidad Nacional Autonoma de Mexico	51	Mali	3
		Pinheiro, A.L.B.	12					Applied Mechanics and Materials	52	Oxidative stress	416	King's College London	50	Niger	3
		Chung, W.K.	12					Journal of Huazhong University of Science and Technology Medical Sciences Hua Zhong Ke Ji Da Xue Xue Bao Yi Xue Ying De Wen Ban Huazhong Keji Daxue Xuebao Yixue Yingdewen Ban	50	Surface Properties	413	Harbin Medical University	50	Senegal	3
		Cai, K.	12					Radiation Medicine Medical Imaging and Radiation Oncology	50	Oryctolagus cuniculus	413	Third Military Medical University	50	Mongolia	3
		Hornero, R.	12					Accident Analysis and Prevention	50	Analysis of Variance	412	The University of North Carolina at Chapel Hill	50	Bolivia	3
		Ruiz-Capillas, C.	12					Grasas Y Aceites	50	Enzyme linked immunosorbent assay	412	University Michigan Ann Arbor	50	Benin	3
		Akay, M.	12					Letters in Applied Microbiology	49	Reverse transcription polymerase chain reaction	410	University of Malaya	50	Lesotho	2
		Chesler, N.C.	12					Journal of Photochemistry and Photobiology B Biology	49	Cell adhesion	410	Zhujiang Hospital	50	Laos	2
		Sadr, A.	12					Drug and Chemical Toxicology	47	Particle size	409	Hong Kong Polytechnic University	49	Guatemala	2
		Sethuraman, S.	12					Applied Biochemistry and Biotechnology	47	Brain	408	Central South University China	49	Guadeloupe	2
		Liu, Y.	12					International Journal of Radiation Biology	46	Follow up	406	University of Birmingham	49	Russia	2
		Dong, K.R.	12					Drying Technology	46	Zea mays	402	University of Nebraska - Lincoln	49	Mauritania	2
		Li, F.	12					Estuarine Coastal and Shelf Science	45	Sprague Dawley rat	397	Chinese Academy of Medical Sciences	49	Malta	2
		Li, Y.	12					Medical Engineering and Physics	44	Drug mechanism	396	Shanxi Medical University	48	Burkina Faso	2
		Zheng, Y.P.	12					Journal of Diabetes Science and Technology	44	Titanium	395	Colorado State University	48	Barbados	2
		Zhang, M.	12					Materials Science and Engineering C	43	Polymerase chain reaction	394	Oregon State University	48	Armenia	1
		Mizushina, Y.	12					Journal of the Mechanical Behavior of Biomedical Materials	43	Child	393	Virginia Polytechnic Institute and State University	48	Azerbaijan	1
		Jinap, S.	12					IEEE Transactions on Biomedical Engineering	43	Oxidation	392	University of Nottingham	47	Rwanda	1
		Zhang, L.F.	12					International Journal of Artificial Organs	42	Pathophysiology	391	University of Maryland	47	Panama	1
		Armentano, R.L.	12					Biomedical Sciences Instrumentation	41	Cattle	391	Xinjiang Medical University	47	Saint Vincent and the Grenadines	1
		Fisher, J.	12					Food Science and Technology Research	41	Glucose blood level	390	University of Melbourne	47	Guinea	1
		Beta, T.	12					Israel Journal of Medical Sciences	40	Genetics	390	Universidade Federal do Rio de Janeiro	46	Germany (Democratic Republic, DDR)	1
		Liu, B.	11					Journal of AOAC International	39	Young Adult	389	University of Texas M. D. Anderson Cancer Center	46	Gabon	1
		Takahashi, H.	11					Natural Product Research	39	Intermethod comparison	389	University of Connecticut	46	French Guiana	1
		Wang, Y.	11					International Journal of Food Engineering	39	Tumors	386	Chongqing University	46	Fiji	1
		Power, J.B.	11					Journal of the Chemical Society of Pakistan	38	Image analysis	386	University College Cork	46	Netherlands Antilles	1
		Kishimura, H.	11					Tissue Engineering and Regenerative Medicine	38	Conference paper	386	University of Agriculture, Faisalabad	46	Eritrea	1
		Li, H.	11					Proceedings 2011 International Conference on Human Health and Biomedical Engineering Hhbe 2011	38	Triacylglycerol	385	Duke University	45	Myanmar	1
		Long, C.	11					Indian Journal of Experimental Biology	37	Copper	384	Beihua University	45	Madagascar	1
		Park, I.S.	11					Aip Conference Proceedings	37	Culture medium	384	University of Tokyo	45	Kyrgyzstan	1
		Yang, S.H.	11					Artificial Cells Blood Substitutes and Immobilization Biotechnology	37	Biocompatible Materials	383	Ministry of Agriculture of the People's Republic of China	45	Vanuatu	1
		Kallio, H.	11					Environmental Earth Sciences	37	Bacteria	382	University of Illinois at Urbana-Champaign	44	Bermuda	1
		Matinlinna, J.P.	11					Research for Rural Development	36	Cell viability	381	University of Mississippi Medical Center	44	American Samoa	1
		McKinnon, J.J.	11					Bioscience Biotechnology and Biochemistry	36	United States	381	Beijing Normal University	44	Belize	1
		Brunton, N.P.	11					Transactions of the Asabe	36	Plants (botany)	378	University of Nigeria	44	Zambia	1
		Wu, W.	11					Journal of Pharmaceutical and Biomedical Analysis	36	Statistical analysis	377	Sichuan Agricultural University	44	Saint Kitts and Nevis	1
		O'Donnell, C.P.	11					Guang Pu Xue Yu Guang Pu Fen Xi Spectroscopy and Spectral Analysis	36	Hemodynamics	377	Tongji University	44
		Davey, M.R.	11					Journal of Soils and Sediments	36	Osteoblast	376	Harvard Medical School	43
		Chow, L.C.	11					Forensic Science International	36	Materials testing	373	University of Manchester	43
		Ojewole, J.A.O.	11					SAE Technical Papers	36	Rabbits	371	University of Pennsylvania	43
		Li, N.	11					Journal of Ocean University of China	36	Amino acids	367	Jiangsu University	43
		Chan, H.P.	11					Indoor Air	35	Microscopy, Electron, Scanning	364	The University of Georgia	43
		Toyras, J.	11					Cytotechnology	34	Control groups	363	Massachusetts General Hospital	43
		Li, K.H.	11					Journal of Biomaterials Science Polymer Edition	34	Lipids	361	Consiglio Nazionale delle Ricerche	42
		Christensen, D.A.	11					2010 4th International Conference on Bioinformatics and Biomedical Engineering Icbbe 2010	34	Mesenchymal stem cell	360	Istanbul Universitesi	42
		Undefined	3					Undefined	1	Radiotherapy	356	Hubei General Hospital	42
