# Supplementary material for: A surge of p-values between 0.041 and 0.049 in recent decades (but negative results are increasing rapidly too)
Source: PeerJ. 2015 Jan 22;3:e733. doi: 10.7717/peerj.733 (PMC4312079; doi:10.7717/peerj.733)
Supplement: Supplemental Information [file peerj-03-733-s007.zip › Supplementary material/Searches_15_nov_2014/516.csv]

Scopus refine results values
Your query : (ABS({p > 0.05} OR {p > .05} OR {p >= 0.05} OR {p >= .05} OR {p => 0.05} OR {p => .05} OR {p ≥ 0.05} OR {p ≥ .05}) AND ( LIMIT-TO(SUBJAREA,"PHYS" ) OR LIMIT-TO(SUBJAREA,"ENGI" ) OR LIMIT-TO(SUBJAREA,"CHEM" ) OR LIMIT-TO(SUBJAREA,"CENG" ) OR LIMIT-TO(SUBJAREA,"MATE" ) OR LIMIT-TO(SUBJAREA,"EART" ) OR LIMIT-TO(SUBJAREA,"COMP" ) OR LIMIT-TO(SUBJAREA,"ENER" ) ) )
Number of results : 4678
YEAR		AUTHOR NAME		SUBJECT AREA		DOCUMENT TYPE		SOURCE TITLE		KEYWORD		AFFILIATION		COUNTRY		SOURCE TYPE		LANGUAGE
2015	8	Tan, C.P.	16	Agricultural and Biological Sciences	1074	Article	4146	Journal of Clinical Rehabilitative Tissue Engineering Research	911	Article	2761	Huazhong University of Science and Technology	78	China	1825	Journals	4305	English	3692
2014	411	Benjakul, S.	14	Arts and Humanities	6	Conference Paper	424	Journal of Agricultural and Food Chemistry	90	Controlled study	1658	Sun Yat-Sen University	65	United States	673	Conference Proceedings	279	Chinese	1084
2013	399	Ramaswamy, H.S.	11	Biochemistry, Genetics and Molecular Biology	1663	Article in Press	59	Food Chemistry	71	Human	1406	Southern Medical University	54	Turkey	264	Book Series	83	Spanish	30
2012	368	Dalmora, S.L.	10	Business, Management and Accounting	20	Review	23	Journal of the Science of Food and Agriculture	68	Male	1140	Sichuan University	52	Brazil	203	Books	7	German	15
2011	453	Kanatharana, P.	10	Chemical Engineering	723	Book Chapter	7	Acta Pharmacologica Sinica	66	Nonhuman	1043	Universidade de Sao Paulo - USP	50	Canada	169	Trade Publications	3	Portuguese	10
2010	441	Thavarungkul, P.	10	Chemistry	1153	Note	2	Chinese Journal of Medical Genetics	65	Female	974	Peking University	45	United Kingdom	151	Reports	1	Polish	8
2009	476	Vallittu, P.K.	9	Computer Science	190	Report	1	Biological Trace Element Research	53	Humans	774	General Hospital of People's Liberation Army	44	Nigeria	123			Korean	5
2008	463	Limbut, W.	8	Decision Sciences	1	Short Survey	1	International Journal of Food Science and Technology	51	Adult	747	Zhejiang University	43	South Korea	114			Japanese	4
2007	428	Ozcan, M.	8	Dentistry	117	Undefined	15	Dental Materials Journal	50	Animal experiment	584	Chongqing University of Medical Sciences	42	Japan	112			Russian	3
2006	139	Tagami, J.	8	Earth and Planetary Sciences	414			Sheng Wu Yi Xue Gong Cheng Xue Za Zhi Journal of Biomedical Engineering Shengwu Yixue Gongchengxue Zazhi	49	Animals	549	Shanghai Jiaotong University	39	Germany	107			Croatian	1
2005	150	Long, K.	7	Energy	67			International Journal of Radiation Oncology Biology Physics	48	Priority journal	459	Universiti Putra Malaysia	36	Australia	102
2004	119	Liu, W.	7	Engineering	2345			Journal of Huazhong University of Science and Technology Medical Science	46	Rat	443	Jilin University	34	Spain	86
2003	104	Giami, S.Y.	7	Environmental Science	363			Dental Materials	45	Animal tissue	397	China Agricultural University	34	India	81
2002	89	Lai, O.M.	7	Health Professions	156			Chinese Journal of Tissue Engineering Research	45	Animal model	348	UNESP-Universidade Estadual Paulista	32	Malaysia	78
2001	72	Bandeca, M.C.	7	Immunology and Microbiology	109			Photomedicine and Laser Surgery	44	Major clinical study	337	Prince of Songkla University	31	Taiwan	77
2000	91	Lassila, L.V.J.	7	Materials Science	545			Nongye Gongcheng Xuebao Transactions of the Chinese Society of Agricultural Engineering	44	Aged	329	Chinese Academy of Sciences	30	Thailand	75
1999	76	Lacroix, M.	7	Mathematics	50			Plant Foods for Human Nutrition	42	Unclassified drug	302	Nanchang University	29	Iran	71
1998	55	Li, J.	7	Medicine	1772			Journal of Biomedical Materials Research Part B Applied Biomaterials	42	Clinical article	282	Hebei Medical University	29	Mexico	52
1997	60	Wang, Y.	7	Multidisciplinary	5			International Journal of Food Microbiology	38	Animal cell	278	Universidade Estadual de Campinas	29	Italy	46
1996	52	Yu, P.	7	Neuroscience	8			Arzneimittel Forschung Drug Research	37	Animalia	252	China Medical University Shenyang	25	France	44
1995	41	Numnuam, A.	6	Nursing	2			Advanced Materials Research	37	In vitro study	251	Hacettepe Universitesi	25	New Zealand	36
1994	32	Anwar, F.	6	Pharmacology, Toxicology and Pharmaceutics	323			Bioresource Technology	36	China	248	Soochow University	23	Netherlands	34
1993	24	Akubor, P.I.	6	Physics and Astronomy	434			Food and Bioprocess Technology	33	Middle Aged	244	Nanjing Medical University	23	Pakistan	33
1992	14	Sousa-Neto, M.D.	6	Psychology	30			Turkish Journal of Medical Sciences	33	Rats	234	University of Alberta	21	Switzerland	31
1991	14	Souza-Gabriel, A.E.	6	Social Sciences	91			Asian Journal of Chemistry	29	Animal	232	Selcuk Universitesi	20	Ireland	29
1990	9	Foo, J.Y.A.	6	Veterinary	1			Ergonomics	27	Methodology	231	Third Military Medical University	20	Hong Kong	26
1989	10	Souto, R.B.	6					Drug Development and Industrial Pharmacy	27	Chemistry	221	Capital Medical University China	20	South Africa	25
1988	8	Hu, X.	6					Journal of Pharmaceutical Sciences	25	Rattus	205	Xijing Hospital	20	Portugal	25
1987	9	Kim, K.M.	6					Journal of Biomedical Materials Research Part A	24	Comparative study	197	Central South University China	19	Poland	25
1986	9	Yin, L.	6					Journal of Biomechanics	24	Human cell	187	Ataturk Universitesi	18	Egypt	22
1985	5	McDowell, L.R.	6					Lwt Food Science and Technology	24	Statistical significance	176	Universidade Federal do Rio Grande do Sul	18	Greece	20
1984	7	Yoshida, H.	6					Journal of Materials Science Materials in Medicine	23	Normal human	169	Zhengzhou University	18	Sweden	20
1983	3	Mizushina, Y.	6					Microscopy Research and Technique	22	Protein expression	169	Texas A and M University	18	Argentina	19
1982	7	Zhang, W.	6					Journal of Ultrasound in Medicine	22	Biomechanics	169	South China University of Technology	18	Denmark	19
1981	4	Zhao, W.D.	6					Journal of Food Processing and Preservation	22	Cell culture	166	Tsinghua University	18	Chile	19
1980	3	Ban, S.	5					Hydrobiologia	21	Drug effect	166	The Fourth Military Medical University	18	Finland	19
1979	5	Mirhosseini, H.	5					JAOCS Journal of the American Oil Chemists Society	21	Mouse	159	Guangxi Medical University	17	Singapore	16
1978	8	Liu, T.	5					Scientific Research and Essays	20	Metabolism	158	Gazi Universitesi	17	Austria	15
1977	5	Sun, J.	5					Pharmaceutical Research	19	Adolescent	157	University of Guelph	17	Saudi Arabia	15
1976	4	Afridi, H.I.	5					International Journal of Molecular Sciences	18	Cell proliferation	154	Yonsei University	17	Belgium	14
1974	1	Dzinic, N.R.	5					Progress in Biomedical Optics and Imaging Proceedings of SPIE	18	Scanning electron microscopy	153	Ocean University of China	17	Serbia	14
1973	2	Temelli, F.	5					Magnetic Resonance Imaging	18	Time Factors	136	Lanzhou University	17	Venezuela	13
		Lopez, M.	5					Chinese Journal of Oceanology and Limnology	17	Polymerase chain reaction	134	McGill University	16	Romania	11
		Harris, M.A.	5					Biomaterials	17	Clinical trial	134	Rivers State University of Science and Technology	16	Israel	11
		Cooper, D.M.	5					Chemosphere	15	Temperature	127	University of Ibadan	16	Norway	10
		Wang, H.	5					Journal of AOAC International	14	Human tissue	126	Xinjiang Medical University	16	Indonesia	10
		Wang, W.	5					European Journal of Lipid Science and Technology	14	Human experiment	126	Qingdao University	16	Ghana	9
		Li, Y.	5					Journal of Food Quality	14	Materials Testing	125	Daneshgahe Azad Eslami	16	Croatia	9
		Williams, G.R.	5					Food Science and Technology International	14	Rabbit	125	Universidade Federal de Santa Maria	16	Russian Federation	9
		Wilson, S.J.	5					Yiyong Shengwu Lixue Journal of Medical Biomechanics	14	Follow up	120	Ohio State University	15	Kenya	8
		Yang, S.H.	5					Radiation Physics and Chemistry	14	Enzyme activity	119	Fudan University	15	Colombia	8
		Wang, G.	5					Cereal Chemistry	14	Physiology	115	Tianjin Medical University	15	Jordan	7
		Lyng, J.G.	5					Ifmbe Proceedings	13	Intermethod comparison	114	University of Florida	15	Zimbabwe	6
		Kazi, T.G.	5					Applied Mechanics and Materials	13	Bone	111	University of California, San Francisco	15	Lithuania	6
		Zhang, W.	5					Journal of Food Process Engineering	13	High performance liquid chromatography	111	Tehran University of Medical Sciences	15	Hungary	6
		Calixto, L.R.	5					Communications in Soil Science and Plant Analysis	13	Blood	111	Northwest A&F University	15	Tunisia	6
		Zhao, B.	5					Guang Pu Xue Yu Guang Pu Fen Xi Spectroscopy and Spectral Analysis	12	Randomized controlled trial	110	Zhujiang Hospital	15	Czech Republic	6
		Shahidi, F.	5					International Journal of Food Engineering	12	Treatment outcome	107	Universidade Federal do Rio de Janeiro	14	Cameroon	5
		Zhao, Y.	5					Journal of Clinical Ultrasound	12	Water	107	Shanxi Medical University	14	Latvia	5
		Crook, B.J.	4					Water Air and Soil Pollution	12	Immunohistochemistry	105	Ministry of Education China	14	Ethiopia	5
		Hebling, J.	4					Journal of the Mechanical Behavior of Biomedical Materials	12	Controlled clinical trial	104	University of Toronto	14	Puerto Rico	4
		Gorinstein, S.	4					5th International Conference on Bioinformatics and Biomedical Engineering Icbbe 2011	12	Calcium	103	Ege Universitesi	14	Botswana	3
		Gabert, V.M.	4					Environmental Science and Technology	12	Gene expression	100	Qingdao University, School of Medicine	14	Sri Lanka	3
		Bernardo, A.	4					Atmospheric Environment	11	Genotype	98	University of Nebraska - Lincoln	14	Slovakia	3
		Mehvar, R.	4					Journal of Biomedical Materials Research	11	Reproducibility of Results	97	University of Queensland	14	Bangladesh	3
		Miller, D.D.	4					Journal of Pharmaceutical and Biomedical Analysis	11	Time	97	Xiangya Hospital of Central-south University	14	Tanzania	3
		Kim, B.I.	4					Letters in Applied Microbiology	11	Histopathology	97	USDA Agricultural Research Service, Washington DC	13	United Arab Emirates	3
		Mai, K.	4					Proceedings of SPIE the International Society for Optical Engineering	11	PH	95	Tokyo Medical and Dental University	13	Cuba	3
		Moran, M.S.	4					Aip Conference Proceedings	11	Surface property	94	University College Dublin	13	Syrian Arab Republic	3
		Li, B.	4					Chinese Journal of Biomedical Engineering	11	Proteins	93	Fujian Medical University	13	Estonia	2
		Hughes, D.	4					Artificial Organs	11	Rats, Sprague-Dawley	92	Korea University	13	Mauritius	2
		Ozer, F.	4					International Journal of Dairy Technology	11	Biocompatibility	91	Ondokuz Mayis Universitesi	13	Peru	2
		Petrovic, L.S.	4					Key Engineering Materials	11	Tissue	91	Beihua University	13	Philippines	2
		Purvis, I.W.	4					Osteoarthritis and Cartilage	11	Statistical analysis	90	Jinan University	13	Oman	2
		Qin, S.J.	4					European Food Research and Technology	10	Mice	90	Graduate University of Chinese Academy of Sciences	13	Algeria	2
		Gonzalez, I.	4					Innovative Food Science and Emerging Technologies	10	Biomedical engineering	90	Istanbul Universitesi	13	Iraq	2
		Rawdkuen, S.	4					Acta Biomaterialia	10	Messenger RNA	89	Guangzhou General Hospital of Guangzhou Command	13	Jamaica	2
		Saad, J.R.C.	4					Journal of Huazhong University of Science and Technology Medical Sciences Hua Zhong Ke Ji Da Xue Xue Bao Yi Xue Ying De Wen Ban Huazhong Keji Daxue Xuebao Yixue Yingdewen Ban	10	Bacteria (microorganisms)	88	Liaoning Medical University	13	Sudan	2
		Shah, A.Q.	4					He Jishu Nuclear Techniques	10	Glucose	87	Suleyman Demirel Universitesi	12	Swaziland	2
		Li, W.	4					Analytical Methods	10	Tissue engineering	87	National Taiwan University	12	Lebanon	2
		Shieh, J.S.	4					Accident Analysis and Prevention	10	Flow cytometry	86	Cornell University	12	Viet Nam	2
		Silva-Sousa, Y.T.C.	4					Drying Technology	9	Correlation analysis	85	Ankara Universitesi	12	Costa Rica	1
		Bonetti-Filho, I.	4					Food Science and Technology Research	9	Culture medium	85	Chinese Academy of Agricultural Sciences	12	Papua New Guinea	1
		Jin, D.	4					Talanta	9	Middle aged	84	Xi'an Jiaotong University	12	Malta	1
		Matsumoto, K.	4					Physics and Chemistry of the Earth	9	Oryctolagus cuniculus	82	Chongqing University	12	Luxembourg	1
		Jaczynski, J.	4					Materials Science and Engineering C	9	Body mass	82	Chinese Academy of Medical Sciences	12	Bosnia and Herzegovina	1
		He, J.	4					Journal of Radiation Research	9	Histology	81	Hubei General Hospital	12	Bermuda	1
		Lee, S.M.	4					Analytical and Bioanalytical Chemistry	9	Pathology	81	Pennsylvania State University	11	Barbados	1
		Faria, G.	4					Journal of Biomedical Optics	9	Nitrogen	80	Dalian Medical University	11	Libyan Arab Jamahiriya	1
		Ma, H.S.	4					Pharmazie	9	Materials testing	80	Southeast University	11	Mongolia	1
		Tomovic, V.M.	4					Molecules	9	Cell differentiation	80	Hong Kong Polytechnic University	11	Montenegro	1
		Yang, B.	4					NMR in Biomedicine	9	Surface Properties	79	Cumhuriyet Universitesi	11	Myanmar	1
		Jang, S.O.	4					Wool Technology and Sheep Breeding	9	Cell structure	79	Xinxiang Medical College	11	Sierra Leone	1
		Wang, B.	4					Food and Bioproducts Processing	9	Mesenchymal stem cell	79	Nantong University	11	Uganda	1
		Lee, Y.K.	4					Marine Environmental Research	9	Titanium	79	Nanjing Agricultural University	11	Ukraine	1
		Wang, G.H.	4					Water Research	9	Resins	78	Liverpool John Moores University	11	Kuwait	1
		Kimura, Y.	4					Biomedical Chromatography	8	Cytology	78	Wuhan University	11	Iceland	1
		Wang, L.	4					Journal of Photochemistry and Photobiology B Biology	8	In vivo study	78	Shandong University	11	Albania	1
		Wang, T.	4					Biosystems Engineering	8	Postoperative period	78	Cukurova Universitesi	11	Uruguay	1
		Kim, K.N.	4					Journal of Chromatography B Analytical Technologies in the Biomedical and Life Sciences	8	Enzyme linked immunosorbent assay	77	Universidade de Ribeirao Preto	11	Cyprus	1
		Chen, R.R.L.	4					Journal of Arid Environments	8	Drug blood level	77	West China Hospital	11	Malawi	1
		Wang, Y.J.	4					European Journal of Scientific Research	8	Analysis of Variance	77	Ministry of Agriculture of the People's Republic of China	11	Yemen	1
		He, C.Q.	4					Journal of Chromatographic Science	8	Regression analysis	76	China Pharmaceutical University	10	Slovenia	1
		Choi, J.	4					ASAIO Journal	8	Sodium chloride	76	University of Pennsylvania	10
		Woo, S.L.Y.	4					Forensic Science International	8	Swine	76	USDA ARS Eastern Regional Research Center	10
		Xu, J.	4					Animal Biotechnology	8	Cell isolation	75	Guangzhou Medical College	10
		Yang, L.	4					Journal of Ocean University of China	8	Quantitative analysis	74	T.C. Yeditepe Universitesi	10
		Jokanovic, M.R.	4					Planta Medica	8	Liver	74	Institute of Oceanology Chinese Academy of Sciences	10
		Yang, Y.	4					Radiation Research	8	Tensile strength	74	Washington State University Pullman	10
		Yildirim, A.	4					International Journal of Nanomedicine	8	Scoring system	73	Luzhou Medical College	10
		Haffty, B.G.	4					2010 4th International Conference on Bioinformatics and Biomedical Engineering Icbbe 2010	7	Gene frequency	73	Guangdong Medical College	10
		Fan, M.Z.	4					Marine Pollution Bulletin	7	Color	72	Harbin Medical University	10
		Kuriyama, I.	4					Biomedical Sciences Instrumentation	7	Cattle	72	Kasetsart University	10
		Zhang, H.J.	4					Journal of Clinical Laser Medicine and Surgery	7	Concentration response	72	University of Tehran	10
		Zhang, L.	4					Archives of Pharmacal Research	7	Child	71	Weifang Medical College	10
		Jiang, D.M.	4					Advance Journal of Food Science and Technology	7	Microscopy, Electron, Scanning	70	University of Malaya	10
		Adegoke, O.A.	4					Transactions of the Asabe	7	Body weight	70	Nanjing University	10
		Duan, D.Y.	4					Shengwu Yixue Gongchengxue Zazhi Journal of Biomedical Engineering	7	Concentration (parameters)	69	Shenzhen People's Hospital	10
		Zhao, M.	4					International Journal of Artificial Organs	7	Reverse transcription polymerase chain reaction	69	Henan Provincial People's Hospital	10
		Akhtar, N.	4					Soil and Tillage Research	7	Cell growth	69	Universiti Sains Malaysia	9
		Liao, X.	4					Biomedical Engineering Applications Basis and Communications	7	Outcome assessment	68	Universiti Kebangsaan Malaysia	9
		Zhu, S.	4					Radiation Medicine Medical Imaging and Radiation Oncology	7	Apoptosis	68	Iowa State University	9
		Zhu, S.	4					Journal of Zhejiang University Science	7	Genetic polymorphism	68	University of Manitoba	9
		Zhu, S.E.	4					Proceedings 2011 International Conference on Human Health and Biomedical Engineering Hhbe 2011	7	Oxygen	68	Anhui Medical University	9
		Cho, S.Y.	3					Studies in Health Technology and Informatics	7	Young Adult	68	University of Washington Seattle	9
		Almeida, S.	3					Drug and Chemical Toxicology	7	Blood sampling	67	National University of Singapore	9
		Li, H.	3					Annals of Biomedical Engineering	7	Escherichia coli	67	Instituto Politecnico Nacional	9
		Anarjan, N.	3					Medical Ultrasonography	7	Analysis of variance	67	Tianjin University	9
		Dai, M.	3					Food Hydrocolloids	7	Sensitivity and Specificity	67	Agriculture et Agroalimentaire Canada	9
		Dawan, S.	3					Medical Engineering and Physics	7	Zinc	67	Yuzuncu Yil Universitesi	9
		Kolachi, N.F.	3					Laser Physics	7	Control groups	66	Karadeniz Teknik Universitesi	9
		Hanna, M.A.	3					Biosensors and Bioelectronics	6	Irradiation	65	Federal Polytechnic, Idah	9
		Baig, J.A.	3					IEEE Transactions on Biomedical Engineering	6	Drug efficacy	65	National Taiwan University College of Medicine	9
		Guan, F.X.	3					Lecture Notes in Electrical Engineering	6	Chromatography, High Pressure Liquid	64	Chulalongkorn University	9
		Kulkarni, G.K.	3					Hang Tian Yi Xue Yu Yi Xue Gong Cheng Space Medicine Medical Engineering	6	Diseases	63	Huazhong Agricultural University	9
		Chang, C.Y.	3					Latin American Journal of Aquatic Research	6	Biomaterial	63	Beijing Tongren Hospital	9
		Han, G.W.	3					Biomedizinische Technik	6	Image analysis	63	Tongji University	9
		Jiao, H.L.	3					Annual International Conference of the IEEE Engineering in Medicine and Biology Proceedings	6	Sprague Dawley rat	63	University of Agriculture, Faisalabad	9
		Ho, S.P.	3					ASTM Special Technical Publication	6	Cell count	61	Second Xiangya Hospital of Central-South University	9
		Gu, P.	3					Acta Oceanologica Sinica	6	Resin	61	Kyung Hee University	8
		Iqbal, S.	3					Scanning	6	Bacteria	61	Wageningen University and Research Centre	8
		Liu, Y.	3					ICES Journal of Marine Science	6	Reproducibility	61	Abant Izzet Baysal Universitesi	8
		Li, H.	3					Journal of Rehabilitation Research and Development	6	Statistically significant difference	61	North Carolina State University	8
		Liu, S.Y.	3					Journal of the World Aquaculture Society	6	Kinetics	61	Universidade do Porto	8
		Gao, Y.	3					International Journal of Biometeorology	6	Phosphorus	60	Massey University	8
		Jurkovic, D.	3					International Journal of Sheep and Wool Science	6	Chinese	60	Mustafa Kemal Universitesi	8
		Andrade, M.F.	3					Carbohydrate Polymers	6	DNA	60	Universitat Zurich	8
		Liu, B.	3					Journal of Liquid Chromatography and Related Technologies	6	Pharmacokinetics	60	University of Texas at Austin	8
		Dong, Q.R.	3					Pakistan Journal of Scientific and Industrial Research	6	Biocompatible Materials	59	Oregon State University	8
		Glahn, R.P.	3					Journal of the Chemical Society of Pakistan	6	Phenols	59	Seoul National University	8
		Fujishima, A.	3					3rd International Conference on Bioinformatics and Biomedical Engineering Icbbe 2009	6	Antioxidants	59	Universidade Federal de Vicosa	8
		Kadoma, Y.	3					Indian Journal of Experimental Biology	6	Dose response	59	UC Davis	8
		Fan, R.	3					Chromatographia	6	Randomization	59	University of Saskatchewan	8
		Hill, L.	3					Conference Proceedings Annual International Conference of the IEEE Engineering in Medicine and Biology Society IEEE Engineering in Medicine and Biology Society Conference	6	Particle size	58	Xiamen University	8
		Chon, K.H.	3					South African Journal of Science	6	Adhesion	58	Xuzhou Medical College	8
		Khan, M.I.	3					Hidrobiologica	6	Stress, Mechanical	58	Tarbiat Modares University	8
		Cai, D.Z.	3					International Journal of Radiation Biology	6	Disease severity	58	Lanzhou General Hospital of PLA	8
		Ji, Y.B.	3					Cytotechnology	5	Treatment Outcome	58	Nanjing General Hospital of Nanjing Command	8
		Li, B.	3					Proceedings 2010 3rd International Conference on Biomedical Engineering and Informatics Bmei 2010	5	Antioxidant	58	Shenyang General Hospital of PLA	8
		Liu, C.	3					Drug Development Research	5	Sex difference	58	First Affiliated Hospital of Zhengzhou University	8
