# Supplementary material for: A surge of p-values between 0.041 and 0.049 in recent decades (but negative results are increasing rapidly too)
Source: PeerJ. 2015 Jan 22;3:e733. doi: 10.7717/peerj.733 (PMC4312079; doi:10.7717/peerj.733)
Supplement: Supplemental Information [file peerj-03-733-s007.zip › Supplementary material/Searches_15_nov_2014/525.csv]

Scopus refine results values
Your query : (ABS({p = 0.041} OR {p = .041} OR {p = 0.042} OR {p = .042} OR {p = 0.043} OR {p = .043} OR {p = 0.044} OR {p = .044} OR {p = 0.045} OR {p = .045} OR {p = 0.046} OR {p = .046} OR {p = 0.047} OR {p = .047} OR {p = 0.048} OR {p = .048} OR {p = 0.049} OR {p = .049}) AND ( LIMIT-TO(SUBJAREA,"PHYS" ) OR LIMIT-TO(SUBJAREA,"ENGI" ) OR LIMIT-TO(SUBJAREA,"CHEM" ) OR LIMIT-TO(SUBJAREA,"CENG" )…
Number of results : 972
YEAR		AUTHOR NAME		SUBJECT AREA		DOCUMENT TYPE		SOURCE TITLE		KEYWORD		AFFILIATION		COUNTRY		SOURCE TYPE		LANGUAGE
2015	1	Komaki, R.	10	Agricultural and Biological Sciences	84	Article	858	International Journal of Radiation Oncology Biology Physics	286	Article	723	University of Texas M. D. Anderson Cancer Center	32	United States	350	Journals	907	English	927
2014	96	Schild, S.E.	10	Arts and Humanities	1	Conference Paper	80	Osteoarthritis and Cartilage	25	Human	646	University of California, San Francisco	15	China	107	Conference Proceedings	50	Chinese	39
2013	100	Liao, Z.	8	Biochemistry, Genetics and Molecular Biology	355	Review	21	ASAIO Journal	21	Female	540	Massachusetts General Hospital	13	Germany	74	Book Series	10	Polish	3
2012	105	Rades, D.	7	Business, Management and Accounting	2	Article in Press	10	Journal of Clinical Rehabilitative Tissue Engineering Research	19	Humans	536	Memorial Sloan-Kettering Cancer Center	11	Canada	61	Books	5	Portuguese	2
2011	88	Cox, J.D.	6	Chemical Engineering	145	Book Chapter	2	International Journal of Molecular Sciences	18	Male	503	Mayo Clinic Scottsdale-Phoenix, Arizona	10	United Kingdom	50			Russian	2
2010	70	Pollack, A.	5	Chemistry	142	Undefined	1	Biological Trace Element Research	16	Adult	491	Fox Chase Cancer Center	9	Japan	47			German	1
2009	65	Stock, R.G.	5	Computer Science	65			Ultrasound in Obstetrics and Gynecology	12	Priority journal	436	Brigham and Women's Hospital	9	South Korea	46			Spanish	1
2008	63	Tucker, S.L.	5	Decision Sciences	1			Chinese Journal of Medical Genetics	11	Controlled study	422	Duke University School of Medicine	8	Turkey	34
2007	62	Veninga, T.	5	Dentistry	8			Journal of Ultrasound in Medicine	11	Middle Aged	360	Icahn School of Medicine at Mount Sinai	8	Australia	30
2006	53	Kim, J.H.	4	Earth and Planetary Sciences	54			Journal of Biomechanics	11	Aged	345	Harvard Medical School	7	Spain	30
2005	35	Kim, J.C.	4	Economics, Econometrics and Finance	1			Magnetic Resonance Imaging	11	Major clinical study	311	Universitatsklinikum Hamburg-Eppendorf und Medizinische Fakultat	7	Taiwan	26
2004	31	Kim, T.W.	4	Energy	7			Artificial Organs	10	Radiotherapy	206	Sichuan University	7	Netherlands	25
2003	33	Mehta, M.P.	4	Engineering	302			Journal of Radiation Research	8	Clinical article	164	Lunds Universitet	7	Italy	25
2002	25	Buchholz, T.A.	4	Environmental Science	62			Lipids	8	Aged, 80 and over	160	Academic Medical Centre, University of Amsterdam	6	Sweden	23
2001	29	Bayat, M.	4	Health Professions	60			Progress in Biomedical Optics and Imaging Proceedings of SPIE	8	Cancer radiotherapy	157	University of Manchester	6	France	23
2000	9	Allen, P.K.	4	Immunology and Microbiology	9			Israel Medical Association Journal	8	Cancer survival	134	Mayo Clinic	6	Brazil	20
1999	10	Onorati, F.	4	Materials Science	105			Photomedicine and Laser Surgery	8	Tumors	125	Universidade de Sao Paulo - USP	6	Israel	18
1998	16	Souhami, L.	4	Mathematics	12			Clinical Research in Cardiology	7	Radiation dose	125	Wayne State University	6	Switzerland	17
1997	21	Stalpers, L.J.A.	4	Medicine	614			International Journal of Artificial Organs	7	Retrospective Studies	119	Cleveland Clinic Foundation	6	Austria	13
1996	10	Strom, E.A.	4	Neuroscience	3			Proceedings of SPIE the International Society for Optical Engineering	6	Follow up	111	Huazhong University of Science and Technology	6	Iran	13
1995	15	Dunst, J.	3	Nursing	4			Chemosphere	6	Prognosis	108	University Michigan Ann Arbor	6	Norway	12
1994	6	Badzio, A.	3	Pharmacology, Toxicology and Pharmaceutics	36			Journal of Biomedical Materials Research Part B Applied Biomaterials	6	Radiotherapy Dosage	106	University of Michigan Medical School	6	Poland	12
1993	7	Huh, S.J.	3	Physics and Astronomy	406			Journal of Proteome Research	6	Treatment outcome	99	Dr. Bernard Verbeeten Instituut	6	Belgium	11
1992	7	Glover, B.M.	3	Psychology	7			Turkish Journal of Medical Sciences	6	Nonhuman	99	VU University Medical Center	5	Hong Kong	11
1991	2	Hoskin, P.J.	3	Social Sciences	34			Journal of Diabetes Science and Technology	6	Cancer staging	93	McGill University	5	Denmark	10
1990	2	Han, K.H.	3					Journal of Huazhong University of Science and Technology Medical Science	6	Clinical trial	90	Tel Aviv University, Sackler Faculty of Medicine	5	Malaysia	10
1989	5	Lynch, J.A.	3					Cell Transplantation	5	Animals	89	University of Pennsylvania	5	India	10
1988	1	Maingon, P.	3					Ifmbe Proceedings	5	Treatment Outcome	89	London Regional Cancer Program	5	Greece	8
1987	3	Majumdar, S.	3					Radiation Research	5	Analysis of Variance	87	The University of British Columbia	5	Ireland	7
1980	1	Manoharan, G.	3					Sheng Wu Yi Xue Gong Cheng Xue Za Zhi Journal of Biomedical Engineering Shengwu Yixue Gongchengxue Zazhi	4	Diseases	75	Western University	5	New Zealand	5
1979	1	Link, T.M.	3					Studies in Health Technology and Informatics	4	Retrospective study	73	Medizinische Universitat Wien	5	Finland	5
		Milas, L.	3					Acta Pharmacologica Sinica	4	Adolescent	73	Akademia Medyczna w Gdansku	5	Czech Republic	5
		Mirimanoff, R.O.	3					Lecture Notes in Computer Science Including Subseries Lecture Notes in Artificial Intelligence and Lecture Notes in Bioinformatics	4	Oncology	73	Dana-Farber Cancer Institute	5	Saudi Arabia	4
		Mohan, R.	3					Acta Biomaterialia	4	Neoplasm Staging	72	Universitatsklinikum Schleswig-Holstein Campus Lubeck	5	Slovenia	4
		Moughan, J.	3					Tissue Engineering Part A	4	Human tissue	68	University of Washington Seattle	5	Nigeria	3
		Lin, S.H.	3					Journal of Biomedical Optics	4	Animal experiment	67	University of Miami Leonard M. Miller School of Medicine	5	Mexico	3
		Phillips, T.L.	3					Arzneimittel Forschung Drug Research	4	Chemotherapy	65	Medizinische Hochschule Hannover MHH	5	South Africa	3
		Berger, M.S.	3					Ergonomics	4	Middle aged	65	University of Utah	5	Bulgaria	3
		Prados, M.D.	3					Dental Materials	4	Patient monitoring	65	University of Sydney	5	Romania	2
		Gondi, V.	3					Food Chemistry	4	Time Factors	64	Charite - Universitatsmedizin Berlin	5	Colombia	2
		Reddy, C.A.	3					International Journal of Radiation Biology	3	Overall survival	64	Capital Medical University China	5	Venezuela	2
		Renzulli, A.	3					Accident Analysis and Prevention	3	Patient treatment	62	University of New South Wales UNSW Australia	5	Thailand	2
		Rotman, M.	3					Computers in Cardiology	3	Prospective Studies	61	University of Wisconsin Madison	5	Bosnia and Herzegovina	2
		Rudat, V.	3					Agricultural and Forest Meteorology	3	Combined Modality Therapy	60	Johns Hopkins Hospital	4	Bangladesh	1
		Kim, T.H.	3					Amino Acids	3	Follow-Up Studies	60	Chinese University of Hong Kong	4	Morocco	1
		Scott, C.	3					Journal of Biomechanical Engineering	3	Controlled clinical trial	57	The Catholic University of Korea	4	Namibia	1
		Seong, J.	3					Annals of Biomedical Engineering	3	Pathology	56	Universitatsklinikum Heidelberg	4	Lithuania	1
		Slagboom, P.E.	3					Journal of Biomaterials Applications	3	Animal tissue	55	Yale University	4	Monaco	1
		Hermann, B.P.	3					Journal of Agricultural and Food Chemistry	3	Statistical significance	55	University of Missouri-Columbia	4	Ethiopia	1
		Buschmann, M.D.	3					Asian Journal of Chemistry	3	Regression analysis	54	Boston University School of Medicine	4	Portugal	1
		Hunter, D.J.	3					Biomaterials	3	Survival Analysis	54	Northwestern University	4	Puerto Rico	1
		Stone, N.N.	3					Journal of Applied Clinical Medical Physics	3	Child	53	Medizinische Universitat Innsbruck	4	Qatar	1
		Jassem, J.	3					Indoor Air	3	Comparative study	53	Duke University	4	Russian Federation	1
		Tome, W.A.	3					Biomedizinische Technik	3	Randomized controlled trial	52	Fudan University	4	Serbia	1
		Esiashvili, N.	3					NMR in Biomedicine	3	Neoplasm Recurrence, Local	51	Hopitaux universitaires de Geneve	4	Singapore	1
		Gupta, T.	3					Journal of Biomedical Materials Research Part A	3	Animal model	50	Veterans General Hospital-Taipei	4	Estonia	1
		Wara, W.M.	3					Journal of Digital Imaging	3	Blood	50	China Agricultural University	4	Argentina	1
		West, C.M.L.	3					Journal of the Science of Food and Agriculture	3	Disease-Free Survival	50	University of Toronto	4	Croatia	1
		Yu, C.S.	3					Marine Environmental Research	3	Cisplatin	48	Tata Memorial Hospital	4	Chile	1
		Yu, E.	3					Marine Pollution Bulletin	3	Methodology	47	Ecole Polytechnique de Montreal	4	Tunisia	1
		Zhang, L.	3					Physics in Medicine and Biology	3	Nuclear magnetic resonance imaging	47	Syddansk Universitet	4	Ukraine	1
		Gebel, M.	2					Phytomedicine	3	Correlation analysis	47	National Institute of Radiological Sciences Chiba	4	Benin	1
		Hanson, A.M.	2					Radiation Oncology Investigations	3	Brachytherapy	47	St. Jude Children Research Hospital	4	Slovakia	1
		Cho, M.J.	2					Scientific Research and Essays	3	Fluorouracil	46	William Beaumont Hospital	4
		Dar, A.R.	2					Telemedicine Journal and E Health	3	Cancer chemotherapy	46	Chang Gung University	4
		Fujita, H.	2					Therapeutics and Clinical Risk Management	3	Outcome assessment	46	Kumamoto University	4
		Hsu, H.C.	2					Wiadomosci Lekarskie Warsaw Poland 1960	3	Toxicity	46	University of Toronto Faculty of Medicine	4
		Koom, W.S.	2					Journal of Biomedical Materials Research	2	Tumor volume	45	SUNY Downstate Medical Center	4
		Krengli, M.	2					Journal of Tissue Engineering and Regenerative Medicine	2	Young Adult	45	Prince of Wales Hospital Hong Kong	4
		Kwok, T.M.Y.	2					International Journal of Medical Robotics and Computer Assisted Surgery	2	Dosimetry	45	University of Oxford	4
		Ahn, S.D.	2					Indoor and Built Environment	2	Risk assessment	45	Tehran University of Medical Sciences	4
		Au, G.K.H.	2					Archives of Pharmacal Research	2	Cancer recurrence	44	Christie Hospital NHS Foundation Trust	4
		Davidson, S.E.	2					Lecture Notes in Electrical Engineering	2	Multivariate analysis	44	University of Chicago	4
		Boone, R.B.	2					European Journal of Ultrasound	2	Metabolism	43	Helse Bergen Haukeland University Hospital	4
		Davis, B.J.	2					Applied Clinical Informatics	2	Cancer surgery	43	National Cancer Center, Gyeonggi	4
		Cambeiro, M.	2					Forensic Science International	2	Survival Rate	42	General Hospital of People's Liberation Army	4
		Davis, L.W.	2					Computers and Education	2	Prostatic Neoplasms	41	RTOG Statistical Center	3
		Cameron, J.L.	2					Medical Devices Evidence and Research	2	Radiation Injuries	41	Case Western Reserve University	3
		Leung, T.Y.	2					Medical Dosimetry	2	Survival rate	41	Seoul National University College of Medicine	3
		Ajani, J.A.	2					Medical Ultrasonography	2	Multi variate analysis	41	Inserm	3
		Lau, A.Y.S.	2					Radiation Medicine Medical Imaging and Radiation Oncology	2	Prospective study	41	LDS Hospital	3
		Elshaikh, M.A.	2					Annual International Conference of the IEEE Engineering in Medicine and Biology Proceedings	2	Risk factor	40	University of Calgary	3
		Federspiel, C.C.	2					Helgoland Marine Research	2	Carcinoma, Squamous Cell	40	Emory University School of Medicine	3
		Cangussu, M.C.T.	2					Environmental Science and Technology	2	Chemoradiotherapy	40	Chiba University	3
		Akcevin, A.	2					Physica Medica	2	Unclassified drug	39	University of Pennsylvania, School of Medicine	3
		Ben-Josef, E.	2					Bioscience Biotechnology and Biochemistry	2	Surgery	39	University College Dublin	3
		Cannon, C.M.A.	2					Zhonghua Yi Xue Yi Chuan Xue Za Zhi Zhonghua Yixue Yichuanxue Zazhi Chinese Journal of Medical Genetics	2	Multivariant analysis	38	Centre Alexis Vautrin	3
		De Gersem, W.	2					Phytotherapy Research	2	Genotype	38	Mount Vernon Hospital	3
		Aytac, A.	2					Plant Foods for Human Nutrition	2	Breast cancer	37	University of Kansas Medical Center	3
		Gonzalez, C.	2					Bulletin of Marine Science	2	Breast Neoplasms	37	Beijing Cancer Hospital	3
		Lee, N.Y.	2					Agriculturae Conspectus Scientificus	2	Cancer patient	36	Henry Ford Hospital	3
		De Neve, W.	2					Progress in Oceanography	2	Adenocarcinoma	36	Hong Kong Polytechnic University	3
		Fung, T.Y.	2					Progress in Organic Coatings	2	Histopathology	36	Chosun University	3
		Lau, T.K.	2					Journal of Materials Science Materials in Medicine	2	Computer assisted tomography	36	Universitetet i Oslo	3
		Heide, J.	2					Agricultural Water Management	2	Age Factors	36	Brown University	3
		Inoue, T.	2					Radiatsionnaia Biologiia Radioecologiia Rossiǐskaia Akademiia Nauk	2	Prediction	36	King's College London	3
		Fuss, M.	2					Safety Science	2	Prostate cancer	35	Universita degli Studi di Torino	3
		Chon, C.Y.	2					Journal of Medical Internet Research	2	Radiation injury	35	Karolinska Institutet	3
		Bachmann, A.	2					Journal of Artificial Organs	2	Risk Factors	35	Universitat zu Lubeck	3
		Koren, G.	2					Soil and Tillage Research	2	Antineoplastic Combined Chemotherapy Protocols	35	Stanford University	3
		Bentzen, S.M.	2					British Journal of Rheumatology	2	Histology	35	University of Maryland School of Medicine	3
		Huang, E.Y.	2					Journal of Photochemistry and Photobiology B Biology	2	Radiation dose fractionation	35	CRLC Centre Val d'Aurelle - Paul Lamarque	3
		Hope, A.J.	2					Journal of Prosthetics and Orthotics	2	Biomechanics	34	National Cancer Institute	3
		Jin, J.	2					Drug Testing and Analysis	2	Multivariate Analysis	34	Seoul National University	3
		Alejandro, R.	2					International Journal of Biometeorology	2	Lung Neoplasms	33	Universidade Federal da Bahia	3
		Epperly, M.W.	2					Atmospheric Environment	2	Confidence interval	33	University of Florida	3
		Drakos, S.G.	2					Water Research	2	Rat	32	VA Medical Center	3
		Langer, C.	2					Communications in Computer and Information Science	2	Immunohistochemistry	32	Drexel University	3
		Chen, H.C.	2					Diqiu Kexue Zhongguo Dizhi Daxue Xuebao Earth Science Journal of China University of Geosciences	1	Rats	31	Peking University	3
		Li, Z.	2					Disability and Rehabilitation Assistive Technology	1	Multimodality cancer therapy	31	Akademiska Sjukhuset	3
		Liao, C.T.	2					Disasters	1	Treatment failure	30	Leiden University Medical Center - LUMC	3
		Bahrami, T.	2					Dose Response	1	Prognostic factors	30	SungKyunKwan University, School of Medicine	3
		Harrison, L.B.	2					Environmental Science Technology	1	Disease free survival	30	Yonsei University College of Medicine	3
		Hwang, J.S.	2					Environmental Science and Policy	1	Regression Analysis	30	Yonsei University	3
		Fossella, F.V.	2					European Cells and Materials	1	Cancer control	30	Saint Michael's Hospital University of Toronto	3
		Alkan, T.	2					European Food Research and Technology	1	Protein expression	30	Le Centre Regional de Lutte Contre le Cancer Leon Berard	3
		Bey, P.	2					European Journal of Lipid Science and Technology	1	Animal	30	Technische Universitat Dresden	3
		Chua, D.T.T.	2					Expert Systems with Applications	1	Biological organs	30	Rush University Medical Center	3
		Lamborn, K.R.	2					Fisheries Oceanography	1	Age	29	Shahid Beheshti University of Medical Sciences	3
		Lara, P.C.	2					Fluoride	1	Brain Neoplasms	29	Karolinska University Hospital	3
		Ferguson, V.L.	2					Food Additives and Contaminants Part A Chemistry Analysis Control Exposure and Risk Assessment	1	Radiotherapy, Conformal	29	Chinese Academy of Sciences	3
		Jereczek-Fossa, B.	2					Food Science and Technology International	1	Physiology	29	Boston University	3
		Gulletta, E.	2					Footwear Science	1	Lung non small cell cancer	28	Hacettepe Universitesi	3
		Bajrovic, A.	2					Genomic Medicine Biomarkers and Health Sciences	1	Drug effect	28	University of Ulster	3
		Chen, M.H.	2					Geophysical Research Letters	1	Human experiment	28	Sun Yat-Sen University	3
		Larson, D.A.	2					Guang Pu Xue Yu Guang Pu Fen Xi Spectroscopy and Spectral Analysis	1	Incidence	27	University Hospitals Case Medical Center	3
		Duda, G.N.	2					Gulf of Mexico Science	1	Dose Fractionation	27	New York University	3
		Leung, T.N.	2					HVAC and R Research	1	Lymph node metastasis	27	Taipei Medical University	3
		Chen, Q.C.	2					Hb 2006 Healthy Buildings Creating A Healthy Indoor Environment for People Proceedings	1	Postoperative period	27	Rabin Medical Center Israel	3
		Halle, J.	2					Health Physics	1	Treatment duration	26	UCL	3
		Jalali, R.	2					Healthcare Informatics Research	1	Proportional Hazards Models	26	Universitatsklinikum Tubingen Medizinische Fakultat	3
		Escalona, O.	2					Hidrobiologica	1	Squamous cell carcinoma	26	University of Connecticut	3
		Kasten, P.	2					Hydrobiologia	1	Tissue	26	Washington University in St. Louis, School of Medicine	3
		Halyard, M.Y.	2					Hyperfine Interactions	1	Computerized tomography	26	National Taiwan Ocean University	3
		Ballo, M.T.	2					IEEE Transactions on Biomedical Engineering	1	Survival	26	University of Iowa	3
		Horwitz, E.M.	2					IEEE Transactions on Robotics and Automation	1	Brain	26	Universitats Klinikum Freiburg und Medizinische Fakultat	3
		Le, Q.T.	2					Iccce 2010 2010 International Conference on Chemistry and Chemical Engineering Proceedings	1	Child, Preschool	25	University of Utah School of Medicine	3
		Janabi-Sharifi, F.	2					Icctp 2010 Integrated Transportation Systems Green Intelligent Reliable Proceedings of the 10th International Conference of Chinese Transportation Professionals	1	Statistical analysis	25	UC Berkeley	3
		Hoemann, C.D.	2					International Journal of Engineering Education	1	Lymphatic Metastasis	25	Shanghai Jiaotong University	3
		Clark, B.G.	2					International Journal of Food Engineering	1	Magnetic Resonance Imaging	25	The University of North Carolina at Chapel Hill	3
		Lascau-Coman, V.	2					International Journal of Food Science and Technology	1	Scoring system	25	National Taiwan University College of Medicine	3
		D'Amico, A.V.	2					International Journal of Health Geographics	1	Intensity modulated radiation therapy	25	Universidad Sim?n Bol?var	3
		Bar, J.	2					International Journal of Human Computer Studies	1	Bone	25	University of Alabama at Birmingham	3
		Leitao, C.B.	2					International Journal of Industrial Ergonomics	1	Polymerase chain reaction	25	Ben-Gurion University of the Negev	3
		Dutta, D.	2					International Journal of Nanomedicine	1	Disease severity	25	Harvard Radiation Oncology	3
		Amrani, M.	2					International Journal of Occupational Safety and Ergonomics	1	Pregnancy	25	University of Illinois at Chicago	3
		Barbaro, B.	2					International Journal of Risk and Safety in Medicine	1	Prostate specific antigen	24	British Columbia Cancer Agency	3
		Evans, M.D.C.	2					International Journal of Sheep and Wool Science	1	United States	24	Ludwig-Maximilians-Universitat Munchen	3
		Kenjo, M.	2					Isotopes in Environmental and Health Studies	1	Body mass	24	University of Ottawa, Canada	3
		Greenberger, J.S.	2					Israel Journal of Medical Sciences	1	Case-Control Studies	24	University of Malaya	3
		Chan, L.W.	2					Issnip Biosignals and Biorobotics Conference Brc	1	Postoperative care	24	NHS Foundation Trust	3
		Huang, Y.J.	2					JAOCS Journal of the American Oil Chemists Society	1	Carcinoma, Non-Small-Cell Lung	24	The Children's Hospital of Philadelphia	3
		Barker, C.A.	2					Journal of Adhesion Science and Technology	1	China	24	Institut Curie	3
		Ang, K.K.	2					Journal of Aerosol Science	1	Metastasis	24	Ryerson University	3
		Chan, T.A.	2					Journal of Bioactive and Compatible Polymers	1	Single nucleotide polymorphism	24	Shandong University	3
		Lee, H.K.	2					2011 International Conference on Virtual Rehabilitation Icvr 2011	1	Magnetic resonance imaging	23	University of Cambridge	3
		Coco, C.	2					Journal of Biomedical Informatics	1	Diagnosis	23	American College of Radiology, Reston	3
		Herman, J.M.	2					2014 IEEE International Inter Disciplinary Conference on Cognitive Methods in Situation Awareness and Decision Support Cogsima 2014	1	Quantitative analysis	23	Ulsan University	3
		Lim, S.B.	2					ASHRAE Transactions	1	Sensitivity and Specificity	23	Peter Maccallum Cancer Centre	3
		Liu, T.	2					ASME International Mechanical Engineering Congress and Exposition Proceedings Imece	1	Tumor Burden	23	University Hospital of Ghent	3
