# Supplementary material for: A surge of p-values between 0.041 and 0.049 in recent decades (but negative results are increasing rapidly too)
Source: PeerJ. 2015 Jan 22;3:e733. doi: 10.7717/peerj.733 (PMC4312079; doi:10.7717/peerj.733)
Supplement: Supplemental Information [file peerj-03-733-s007.zip › Supplementary material/Searches_15_nov_2014/526.csv]

Scopus refine results values
Your query : (ABS({p = 0.051} OR {p = .051} OR {p = 0.052} OR {p = .052} OR {p = 0.053} OR {p = .053} OR {p = 0.054} OR {p = .054} OR {p = 0.055} OR {p = .055} OR {p = 0.056} OR {p = .056} OR {p = 0.057} OR {p = .057} OR {p = 0.058} OR {p = .058} OR {p = 0.059} OR {p = .059}) AND ( LIMIT-TO(SUBJAREA,"PHYS" ) OR LIMIT-TO(SUBJAREA,"ENGI" ) OR LIMIT-TO(SUBJAREA,"CHEM" ) OR LIMIT-TO(SUBJAREA,"CENG" )…
Number of results : 340
YEAR		AUTHOR NAME		SUBJECT AREA		DOCUMENT TYPE		SOURCE TITLE		KEYWORD		AFFILIATION		COUNTRY		SOURCE TYPE		LANGUAGE
2014	20	Fu, K.K.	5	Agricultural and Biological Sciences	37	Article	293	International Journal of Radiation Oncology Biology Physics	115	Article	239	University of Texas M. D. Anderson Cancer Center	15	United States	139	Journals	309	English	339
2013	25	Phillips, T.L.	4	Biochemistry, Genetics and Molecular Biology	97	Conference Paper	34	Radiation Research	6	Human	213	University of California, San Francisco	7	United Kingdom	30	Conference Proceedings	27	Chinese	1
2012	37	Schild, S.E.	4	Business, Management and Accounting	2	Review	8	Israel Medical Association Journal	5	Humans	186	Fox Chase Cancer Center	6	Canada	20	Book Series	2	German	1
2011	26	Le, Q.T.	3	Chemical Engineering	37	Article in Press	3	IEEE Transactions on Biomedical Engineering	4	Female	172	Memorial Sloan-Kettering Cancer Center	5	China	19	Books	1	Polish	1
2010	17	Maor, M.H.	3	Chemistry	38	Undefined	2	Journal of Biomechanics	4	Adult	161	University of Pennsylvania, Health System	5	Germany	19	Trade Publications	1
2009	23	Marks, L.B.	3	Computer Science	24			Dental Materials	4	Priority journal	159	Massachusetts General Hospital	5	France	15
2008	11	Cox, J.D.	3	Decision Sciences	1			Journal of Agricultural and Food Chemistry	4	Male	157	Harvard Medical School	4	Netherlands	14
2007	21	Pollack, A.	3	Dentistry	5			Progress in Biomedical Optics and Imaging Proceedings of SPIE	4	Controlled study	132	Stanford University School of Medicine	4	Japan	14
2006	16	Rades, D.	3	Earth and Planetary Sciences	22			Biological Trace Element Research	3	Middle Aged	118	Academic Medical Centre, University of Amsterdam	3	Australia	13
2005	22	West, C.M.L.	3	Economics, Econometrics and Finance	1			ASAIO Journal	3	Aged	117	Universitatsklinikum Hamburg-Eppendorf und Medizinische Fakultat	3	Italy	12
2004	14	Leeds, N.	2	Energy	3			Israel Journal of Medical Sciences	3	Major clinical study	99	Tel Aviv University, Sackler Faculty of Medicine	3	Israel	11
2003	11	Hunter, R.D.	2	Engineering	90			British Journal of Rheumatology	3	Radiotherapy	82	Duke University School of Medicine	3	Switzerland	8
2002	13	Iwema, J.	2	Environmental Science	26			Hydrology and Earth System Sciences	3	Cancer radiotherapy	66	University of Pennsylvania	3	South Korea	7
2001	7	Flickinger, J.C.	2	Health Professions	15			Journal of Radiation Research	3	Radiation dose	58	Stanford University	3	Taiwan	6
2000	7	Davidson, S.E.	2	Immunology and Microbiology	3			Journal of Ultrasound in Medicine	3	Clinical article	52	The Netherlands Cancer Institute	3	Norway	5
1999	10	Ferreira, A.J.D.	2	Materials Science	31			Lipids	3	Aged, 80 and over	50	University of Toronto	3	New Zealand	5
1998	3	Hanks, G.E.	2	Mathematics	5			Ultrasound in Obstetrics and Gynecology	3	Radiotherapy Dosage	46	University of Rochester Medical Center	3	Belgium	4
1997	15	Hwang, J.M.	2	Medicine	211			NMR in Biomedicine	3	Cancer survival	46	Mayo Clinic Scottsdale-Phoenix, Arizona	3	Hong Kong	4
1996	4	Bruner, J.	2	Neuroscience	3			Osteoarthritis and Cartilage	3	Retrospective Studies	41	Christie Hospital NHS Foundation Trust	3	Sweden	4
1995	6	Komaki, R.	2	Nursing	3			Accident Analysis and Prevention	2	Prognosis	39	Paterson Institute for Cancer Research	3	Turkey	4
1994	3	Kun, L.E.	2	Pharmacology, Toxicology and Pharmaceutics	11			Agro Food Industry Hi Tech	2	Combined Modality Therapy	38	Erasmus University Medical Center	3	Austria	3
1993	7	Dunst, J.	2	Physics and Astronomy	161			Biomaterials	2	Follow up	37	University of Wisconsin Madison	3	Denmark	3
1992	4	Buchholz, T.A.	2	Psychology	3			Journal of Biomedical Materials Research Part B Applied Biomaterials	2	Clinical trial	37	Thomas Jefferson University Hospital	3	Finland	3
1991	1	Levin, V.A.	2	Social Sciences	9			Journal of Diabetes Science and Technology	2	Analysis of Variance	37	Harvard School of Public Health	3	Portugal	3
1990	5	Igidbashian, L.	2					Journal of Huazhong University of Science and Technology Medical Science	2	Treatment outcome	37	Radiation Oncology Center	2	Iran	3
1989	2	Bianchi, A.M.	2					Journal of Medical Internet Research	2	Cancer staging	33	Loughborough University	2	Spain	3
1988	3	Borovetz, H.S.	2					Journal of Medical and Biological Engineering	2	Neoplasm Staging	32	Inserm	2	Slovakia	2
1987	1	Arce-Santana, E.R.	2					Journal of Proteome Research	2	Animals	31	University of Michigan	2	Bosnia and Herzegovina	2
1986	2	Kupelian, P.A.	2					Ergonomics	2	Adolescent	29	Kyung Hee University	2	Brazil	2
1985	1	Gould, T.E.	2					International Journal of Molecular Sciences	2	Controlled clinical trial	28	McGill University	2	Hungary	2
1984	1	Kiltie, A.E.	2					Journal of the American Water Resources Association	2	Neoplasm Recurrence, Local	28	University of Maryland Medical Center	2	Slovenia	2
1982	1	Gleason, M.J.	2					Ifmbe Proceedings	2	Nonhuman	27	Wageningen University and Research Centre	2	India	2
1979	1	Jhingran, A.	2					Magnetic Resonance Imaging	2	Diseases	27	Mayo Clinic	2	Mexico	2
		Allen, P.	2					Chemosphere	2	Time Factors	27	The University of Hong Kong	2	Russian Federation	2
		Byhardt, R.W.	2					Medical Engineering and Physics	2	Chemotherapy	27	Mount Vernon Hospital	2	Singapore	1
		Light, K.L.	2					Indoor Air	2	Follow-Up Studies	26	University of Southern Mississippi	2	Ireland	1
		Lunsford, L.D.	2					Acta Biomaterialia	2	Comparative study	26	University of Florida College of Medicine	2	Egypt	1
		Alektiar, K.M.	2					Pharmaceutical Research	2	Patient treatment	26	Cornell University	2	South Africa	1
		Mejia-Rodriguez, A.R.	2					Medical Dosimetry	2	Tumors	25	National Health Service	2	Croatia	1
		Mendez, M.O.	2					Proceedings of SPIE the International Society for Optical Engineering	2	Methodology	24	Beijing Cancer Hospital	2	Haiti	1
		Meyers, C.A.	2					Acta Pharmacologica Sinica	2	Survival rate	23	University of Adelaide	2	Nigeria	1
		Meyners, T.	2					Food Chemistry	2	Multivariate analysis	23	Fudan University	2	Greece	1
		Millet, G.Y.	2					Ultraschall in Der Medizin	2	Prospective Studies	22	Medizinische Universitat Wien	2	Poland	1
		Mohiuddin, M.	2					Proceedings Frontiers in Education Conference Fie	2	Disease-Free Survival	22	Chaim Sheba Medical Center Israel	2	Chile	1
		Nazarenko, S.	2					Biogeochemistry	1	Oncology	22	Triservice General Hospital Taiwan	2	Ukraine	1
		Pajak, T.F.	2					Biomedical Chromatography	1	Cancer chemotherapy	21	Universitat zu Lubeck	2	United Arab Emirates	1
		Parliament, M.B.	2					Biosystems Engineering	1	Treatment Outcome	21	Medical College of Wisconsin	2	Namibia	1
		Hoyle, C.E.	2					Biotechnology and Bioengineering	1	Retrospective study	21	University of Maryland School of Medicine	2	Saudi Arabia	1
		Piland, S.G.	2					Bulletin of Marine Science	1	Cancer recurrence	20	University of Michigan Hospital	2	Viet Nam	1
		Eifel, P.J.	2					Cell Transplantation	1	Statistical significance	20	VA Medical Center	2
		Damen, E.	2					Chinese Journal of Tissue Engineering Research	1	Brain Neoplasms	19	Hong Kong Baptist University	2
		Reddy, C.A.	2					Clinical Research in Cardiology	1	Radiation dose fractionation	19	Hokkaido University	2
		Ritsema, C.J.	2					Computer Methods and Programs in Biomedicine	1	Middle aged	19	University of Maryland, Baltimore	2
		Rizzo, G.	2					Computerized Medical Imaging and Graphics	1	Overall survival	19	Methodist Hospital Houston	2
		Roberts, S.A.	2					Computers in Cardiology	1	Fluorouracil	18	University of Washington Seattle	2
		Ryan, A.J.	2					Computers in Human Behavior	1	Animal experiment	18	Yonsei University College of Medicine	2
		Sandler, H.M.	2					Conference Proceedings Annual International Conference of the IEEE Engineering in Medicine and Biology Society IEEE Engineering in Medicine and Biology Society Conference	1	Cancer surgery	18	Boston University	2
		Scalco, E.	2					Conference Record Asilomar Conference on Signals Systems and Computers	1	Survival Rate	17	St. Jude Children Research Hospital	2
		Kwok, Y.	2					Drug and Chemical Toxicology	1	Radiation therapy	17	Cross Cancer Institute	2
		Schultz, D.J.	2					Environmental Earth Sciences	1	Cancer control	17	Massachusetts General Hospital and Harvard Medical School	2
		Seong, J.	2					Environmental Science and Technology	1	Breast Neoplasms	17	Cleveland Clinic Foundation	2
		Shin, J.	2					Ernahrung	1	Cisplatin	17	New York University	2
		Solin, L.J.	2					Eucap 2010 the 4th European Conference on Antennas and Propagation	1	Regression analysis	16	Hospital for Special Surgery - New York	2
		Stalpers, L.J.A.	2					European Journal of Ultrasound	1	Pathology	16	SUNY Downstate Medical Center	2
		Stoof, C.R.	2					Food Science and Technology Research	1	Young Adult	16	Politecnico di Milano	2
		Suh, C.O.	2					Forest Ecology and Management	1	Histology	16	Hopital Henri Mondor	2
		Swindell, R.	2					Gerontechnology	1	Carcinoma, Squamous Cell	16	Universitat zu Koln	2
		Terry, N.H.A.	2					IEEE Transactions on Information Technology in Biomedicine	1	Cancer patient	16	Medizinische Hochschule Hannover MHH	2
		Tresoldi, D.	2					Information and Software Technology	1	Breast cancer	16	University of Sydney	2
		Van Eijkeren, M.	2					Integrated Ferroelectrics	1	Brain	15	University Michigan Ann Arbor	2
		Veninga, T.	2					International Journal of Artificial Organs	1	Child	15	Mayo Medical School	2
		Vervoort, R.W.	2					International Journal of Biomedical Engineering and Technology	1	Toxicity	15	Tehran University of Medical Sciences	2
		Hendry, J.H.	2					International Journal of Food Science and Technology	1	Brachytherapy	15	Universitat Hamburg	2
		Yung, W.K.A.	2					International Journal of Hydrogen Energy	1	Randomized controlled trial	15	University of New South Wales UNSW Australia	2
		Zagars, G.K.	2					International Journal of Industrial Ergonomics	1	Prospective study	15	University of Chicago	2
		Amiot, B.P.	1					International Journal of Sheep and Wool Science	1	Prostatic Neoplasms	15	University of Minnesota Twin Cities	2
		Ammon, C.	1					Journal of Agricultural Safety and Health	1	Human tissue	15	Friedrich Schiller Universitat Jena	2
		Andersson, M.	1					Hydrobiologia	1	Radiation injury	14	Helse Bergen Haukeland University Hospital	2
		Andrews, D.	1					Journal of Applied Biomaterials and Biomechanics	1	Normal human	14	University of Alberta	2
		Ang, K.K.	1					Journal of Applied Clinical Medical Physics	1	Patient monitoring	14	University of Ljubljana	2
		Anger, W.K.	1					Journal of Arid Environments	1	Radiation Injuries	14	Universite Jean Monnet Saint-Etienne	2
		Ankersmit, H.J.	1					2005 ASAE Annual International Meeting	1	Survival Analysis	14	University of Leicester	2
		Antaki, J.F.	1					Journal of Biomedical Materials Research Part A	1	Tissue	13	University of Michigan Medical School	2
		Antipov, E.V.	1					2012 38th Annual Northeast Bioengineering Conference Nebec 2012	1	Biomechanics	13	Escola Superior Agraria de Coimbra	2
		Antunes, L.	1					5th International Conference on Bioinformatics and Biomedical Engineering Icbbe 2011	1	Risk assessment	13	University Hospital of Ghent	2
		Aoki, T.	1					Journal of Enzyme Inhibition and Medicinal Chemistry	1	Chemistry	13	Dr. Bernard Verbeeten Instituut	2
		Appelgren, E.O.	1					Journal of Epidemiology and Community Health	1	Middle Age	13	Radioonkologie und Strahlentherapie	1
		Apuzzo, M.L.J.	1					Journal of Gambling Studies	1	Disease severity	13	Kliniki Urologii Centralnego Szpitala Klinicznego	1
		Arahira, S.	1					62nd International Astronautical Congress 2011 Iac 2011	1	Age	13	Nobel Biocare AB	1
		Arai, Y.	1					Journal of Huazhong University of Science and Technology Medical Sciences Hua Zhong Ke Ji Da Xue Xue Bao Yi Xue Ying De Wen Ban Huazhong Keji Daxue Xuebao Yixue Yingdewen Ban	1	Antineoplastic Combined Chemotherapy Protocols	13	Clinique Bon Port	1
		Arbeille, P.	1					Journal of Internet Banking and Commerce	1	Risk factor	13	University of Bergenn	1
		Arends-Kuenning, M.	1					Journal of Magnetic Resonance	1	Multivariate Analysis	13	L.L.C.	1
		Ares, C.	1					Journal of Medical Engineering and Technology	1	Prognostic factors	13	Dermatology Unit	1
		Ares-Pena, F.	1					Acta Adriatica	1	Irradiation	13	Univ. California S. Francisco B.	1
		Arima, T.	1					Advances in Transportation Studies	1	Lymph node metastasis	12	Oncology Clinical Development	1
		Arraztoa, J.	1					Journal of Oleo Science	1	Unclassified drug	12	Postgraduate Medical School	1
		Arriaga, F.J.	1					Journal of Physics B Atomic and Molecular Physics	1	Dosimetry	12	Ecole Nationale Supérieure Agronomique de Rennes	1
		Asher, A.L.	1					Journal of Prosthetics and Orthotics	1	Adenocarcinoma	12	Wuhan Mental Health Center	1
		Asher, R.	1					Agricultural Engineering International Cigr Journal	1	Risk Factors	12	Xuhui Center Hospital	1
		Astley, S.M.	1					Agricultural and Forest Meteorology	1	Dose Fractionation	12	Population Council	1
		Ater, J.	1					Journal of Solid State Chemistry	1	Cyclophosphamide	12	Aalesund Hospital	1
		Atkinson, M.	1					Journal of Tissue Engineering	1	Confidence interval	11	Pôle d'Hématologie-Transfusion	1
		Atkinson, T.	1					Agriculture Ecosystems and Environment	1	Disease free survival	11	University of Medicine and Dentistry of NJ UMDNJ	1
		Attias, D.	1					Journal of the Acoustical Society of America	1	United States	11	Air Toxics Analysis Services	1
		Au, G.K.H.	1					Aip Conference Proceedings	1	Surgery	11	Teaching and Research Unit	1
		Austin, J.	1					Key Engineering Materials	1	Correlation analysis	11	Marquette Medical Systems	1
		Awosoga, O.	1					Lecture Notes in Computer Science Including Subseries Lecture Notes in Artificial Intelligence and Lecture Notes in Bioinformatics	1	Dose response	11	Oxylane Research	1
		Azami, T.	1					American Mineralogist	1	Chemotherapy, Adjuvant	11	Brami Biomedical Inc.	1
		Azar, A.T.	1					Luminescence	1	Human experiment	11	UMR 1219 Œnologie	1
		Babalola, E.T.	1					Lwt Food Science and Technology	1	Questionnaire	11	Carestream Health Global R and D Shanghai	1
		Baccarelli, A.	1					Amino Acids	1	Squamous cell carcinoma	11	Shandong Academy of Pharmaceutical Science	1
		Badilini, F.	1					Animal Biotechnology	1	Statistical analysis	11	Hotel-Dieu de Québec	1
		Bae, J.M.	1					Annals of Advances in Automotive Medicine 54th Annual Scientific Conference	1	Radiation response	11	Jishyukai Ueda Kidney Clinic	1
		Baeza, M.R.	1					Annals of Biomedical Engineering	1	Animal	11	VA North Texas Health Care System	1
		Bahary, J.P.	1					Nature Environment and Pollution Technology	1	Nuclear magnetic resonance imaging	11	Crawford University	1
		Baig, M.R.	1					New Zealand Journal of Forestry Science	1	Tumor volume	11	Christian Doppler Laboratory for Cardiac and Thoracic Diagnosis and Regeneration	1
		Balducci, M.	1					Applied Physics Letters	1	Prostate carcinoma	10	Academic Hospital of Parma	1
		Balm, A.J.M.	1					Applied Surface Science	1	Histopathology	10	Space Center Eye Associates	1
		Bangalore, M.	1					Pharmacy World Science Pws	1	Bone	10	Piramal Healthcare Canada	1
		Banhazi, T.M.	1					Photomedicine and Laser Surgery	1	Metastasis	10	Scottish Centre for Innovation in Spinal Cord Injury	1
		Barakat, R.	1					Physical Review B	1	Age Factors	10	Departments of Biomedical Engineering	1
		Barakat, R.R.	1					Phytomedicine	1	Antineoplastic Agents	10	Mater Salutis Hospital	1
		Baras, M.	1					Polycyclic Aromatic Compounds	1	Animal tissue	10	USR 3078 CNRS Universite' Lille Nord de France	1
		Barbault, A.	1					Proceedings 2009 International Conference on Environmental Science and Information Application Technology Esiat 2009	1	Metabolism	10	Red Cross Transfusion Service for Upper Austria	1
		Barber, J.B.P.	1					Proceedings 2014 International Conference on Medical Biometrics Icmb 2014	1	Cancer grading	10	Vassar Brothers Medical Center	1
		Barbi, S.	1					Applied and Environmental Soil Science	1	Methotrexate	10	SciLactis Ltd.	1
		Bardine, A.	1					Proceedings of Meetings on Acoustics	1	Radiosurgery	10	Póle de Chirurgie Cardiovasculaire	1
		Barillot, I.	1					Artificial Intelligence in Medicine	1	Human cell	10	H.-G. Berner GmbH and Co. KG	1
		Barker, C.A.	1					Proceedings of the 2005 IEEE 9th International Conference on Rehabilitation Robotics	1	Child, Preschool	9	B. B. K. College	1
		Barletta, A.	1					Proceedings of the Annual International Conference of the IEEE Engineering in Medicine and Biology Society EMBS	1	Lung Neoplasms	9	Arizona Cancer Specialists	1
		Barnes, V.	1					Proceedings of the Institution of Mechanical Engineers Part H Journal of Engineering in Medicine	1	Cancer mortality	9	One Economy Corporation	1
		Barr, K.	1					Proceedings of the International Workshop on Veterinary Biosignals and Biodevices Vbb 2012 in Conjunction with Biostec 2012	1	Vincristine	9	Hadassah University Medical Centre	1
		Barr, N.	1					Process Biochemistry	1	Uterine Cervical Neoplasms	9	Hasharon Hospital	1
		Barretta, F.	1					Artificial Organs	1	Hypertension	9	University of Colorado at Boulder	1
		Bartel, T.	1					Arzneimittel Forschung Drug Research	1	Hemoglobin	9	Klinikum der Universitat Munchen	1
		Bartelink, H.	1					Rheologica Acta	1	Treatment failure	9	University of Cape Town	1
		Bartolozzi, C.	1					Ribarstvo	1	Carboplatin	9	Westfalische Wilhelms-Universitat Munster	1
		Basch, E.	1					Scientific Research and Essays	1	Time	9	Texas Agricultural Experiment Station	1
		Basic, H.	1					Seminars in Radiation Oncology	1	Survival	9	Misr University for Science and Technology	1
		Bastin, B.C.	1					Skin Research and Technology	1	Animal model	9	Christian Medical College, Vellore	1
		Batres-Esquivel, L.E.	1					Soil Science	1	Lymphatic Metastasis	9	Environment Canada	1
		Baumann, B.C.	1					Soil Science Society of America Journal	1	Radiotherapy, Conformal	9	Friedrich-Alexander-Universität Erlangen-Nürnberg	1
		Baumgartner, C.	1					Spectrochimica Acta Part A Molecular and Biomolecular Spectroscopy	1	Diagnosis	9	Providence Hospital, Southfield	1
		Bay-Jensen, A.C.	1					Studies in Family Planning	1	Biomedical engineering	9	Norconserv AS	1
		Bayouth, J.E.	1					Studies in Health Technology and Informatics	1	Collagen	9	Western Michigan University	1
		Bayraktar, E.	1					Technology and Health Care	1	Dose-Response Relationship, Radiation	9	Federal University of Technology, Owerri	1
		Bazyka, D.	1					Telemedicine Journal and E Health	1	Evaluation	9	Wyle Laboratories Life Sciences Group	1
		Beal, K.	1					Tissue Engineering Part A	1	Doxorubicin	9	University of Pittsburgh School of Medicine	1
		Bear, D.	1					Turkish Journal of Electrical Engineering and Computer Sciences	1	Cancer adjuvant therapy	9	Barrow Neurological Institute	1
		Bebeshko, V.	1					Atmospheric Environment	1	Questionnaires	8	Pennsylvania State University	1
		Beckmann, G.	1					Avicenna Journal of Medical Biotechnology	1	Carcinoma	8	University of Glasgow	1
		Bedi, M.	1					Ultrastructural Pathology	1	Brain metastasis	8	Rehabilitation Institute of Chicago	1
		Beerens, A.S.	1					Wiadomosci Lekarskie Warsaw Poland 1960	1	Head and Neck Neoplasms	8	Instituto de Salud Carlos III	1
		Begg, R.K.	1					Wool Technology and Sheep Breeding	1	Nasopharyngeal Neoplasms	8	USDA Agricultural Research Service, Washington DC	1
		Bekelman, J.	1					Zeitschrift Fur Kristallographie	1	Stiffness	8	Christchurch School of Medicine and Health Sciences	1
		Belair, M.	1							Multimodality cancer therapy	8	Virginia Military Institute	1
		Belal, S.Y.	1							Incidence	8	The Christ Hospital - Cincinnati	1
		Bellanger, D.E.	1							Survival time	8	University of Calgary	1
		Belli, A.	1							Statistics	8	Emory University School of Medicine	1
		Beltranena, E.	1							Blood	8	Radboud University Nijmegen Medical Centre	1
