# Supplementary material for: A surge of p-values between 0.041 and 0.049 in recent decades (but negative results are increasing rapidly too)
Source: PeerJ. 2015 Jan 22;3:e733. doi: 10.7717/peerj.733 (PMC4312079; doi:10.7717/peerj.733)
Supplement: Supplemental Information [file peerj-03-733-s007.zip › Supplementary material/Searches_15_nov_2014/541.csv]

Scopus refine results values
Your query : (ABS(({significant difference} OR {significant differences} OR {significantly different} OR {differed significantly}) AND NOT ({no significant difference} OR {no significant differences} OR {no statistically significant difference} OR {no statistically significant differences} OR {not significantly different} OR {did not differ significantly})) AND ( LIMIT-TO(SUBJAREA,"PHYS" ) OR LIM…
Number of results : 75486
YEAR		AUTHOR NAME		SUBJECT AREA		DOCUMENT TYPE		SOURCE TITLE		KEYWORD		AFFILIATION		COUNTRY		SOURCE TYPE		LANGUAGE
2015	60	Hornero, R.	39	Agricultural and Biological Sciences	6925	Article	54704	Proceedings of SPIE the International Society for Optical Engineering	789	Article	13549	Pennsylvania State University	425	United States	22850	Journals	60170	English	70757
2014	4273	Li, W.	32	Arts and Humanities	243	Conference Paper	15859	Journal of Clinical Rehabilitative Tissue Engineering Research	582	Human	5609	Chinese Academy of Sciences	394	China	7591	Conference Proceedings	12223	Chinese	2271
2013	5320	Inoue, A.	30	Biochemistry, Genetics and Molecular Biology	6536	Review	944	Journal of Agricultural and Food Chemistry	578	Controlled study	4653	University of Tokyo	390	United Kingdom	5719	Book Series	2043	German	408
2012	5087	Anon,	25	Business, Management and Accounting	691	Article in Press	485	Astrophysical Journal	548	Priority journal	4519	Massachusetts Institute of Technology	365	Germany	5213	Trade Publications	568	Spanish	282
2011	5149	Fernandez, A.	25	Chemical Engineering	7729	Book Chapter	173	Journal of Chemical Physics	533	Humans	4292	University of Maryland	357	Japan	3942	Books	448	Japanese	250
2010	4635	Caminal, P.	24	Chemistry	15334	Short Survey	36	Lecture Notes in Computer Science Including Subseries Lecture Notes in Artificial Intelligence and Lecture Notes in Bioinformatics	488	Male	3766	University of Wisconsin Madison	349	Canada	3378	Reports	34	Russian	195
2009	4187	Pinheiro, A.L.B.	24	Computer Science	7820	Report	34	Journal of Applied Physics	464	Nonhuman	3377	UC Berkeley	339	France	2974			Polish	149
2008	3915	Misra, R.D.K.	23	Decision Sciences	383	Letter	31	Journal of the American Chemical Society	453	Female	3337	University of Toronto	326	Italy	2457			French	135
2007	3841	Abasolo, D.	23	Dentistry	239	Book	29	International Journal of Radiation Oncology Biology Physics	424	Adult	2762	University of Cambridge	324	Australia	2457			Portuguese	123
2006	3250	Bhattacharya, D.P.	23	Earth and Planetary Sciences	15288	Note	21	SAE Technical Papers	421	Computer simulation	2679	Purdue University	321	Spain	2408			Korean	61
2005	3049	Kumar, S.	22	Economics, Econometrics and Finance	98	Conference Review	10	Physical Review B Condensed Matter and Materials Physics	395	Mathematical models	2439	Universidade de Sao Paulo - USP	318	India	1918			Italian	36
2004	2533	Gomez, C.	22	Energy	3302	Business Article	4	Advanced Materials Research	315	Animals	2315	Eidgenossische Technische Hochschule Zurich	318	South Korea	1513			Croatian	30
2003	2192	Vallverdu, M.	20	Engineering	24784	Editorial	4	Journal of Physical Chemistry B	299	Chemistry	1881	University Michigan Ann Arbor	316	Netherlands	1434			Turkish	23
2002	2096	Voss, A.	19	Environmental Science	6981	Abstract Report	3	Astronomy and Astrophysics	298	Methodology	1802	University of Washington Seattle	314	Russian Federation	1297			Czech	16
2001	1936	Cerutti, S.	19	Health Professions	1105	Erratum	1	Monthly Notices of the Royal Astronomical Society	263	Unclassified drug	1698	University of Oxford	308	Brazil	1277			Persian	15
2000	1926	Bianchi, A.M.	18	Immunology and Microbiology	595	Undefined	3148	Transportation Research Record	258	Comparative study	1443	Texas A and M University	304	Poland	1262			Hungarian	12
1999	1844	Keenan, F.P.	18	Materials Science	12030			Atmospheric Environment	256	Algorithms	1412	CNRS Centre National de la Recherche Scientifique	303	Sweden	1214			Slovene	12
1998	1728	Poza, J.	18	Mathematics	2528			Inorganic Chemistry	251	Aged	1334	University of Texas at Austin	294	Taiwan	1211			Bosnian	11
1997	1757	Gupta, A.K.	18	Medicine	5704			Progress in Biomedical Optics and Imaging Proceedings of SPIE	247	Middle Aged	1265	University of Arizona	291	Switzerland	1129			Serbian	11
1996	1659	Hiziroglu, S.	17	Multidisciplinary	40			Physical Review B	231	Animal experiment	1199	Imperial College London	291	Turkey	806			Slovak	4
1995	1225	Lorinczy, D.	17	Neuroscience	183			Hydrobiologia	229	Animal	1198	Los Alamos National Laboratory	289	Belgium	761			Finnish	4
1994	1119	Wang, W.	16	Nursing	19			Food Chemistry	228	Significant differences	1132	University of Colorado at Boulder	280	Austria	672			Ukrainian	4
1993	1127	Huang, Z.	16	Pharmacology, Toxicology and Pharmaceutics	1654			Langmuir	228	Scanning electron microscopy	1103	Kyoto University	280	Israel	647			Malay	4
1992	954	Escudero, J.	16	Physics and Astronomy	16993			Aip Conference Proceedings	224	Temperature	1076	University of Manchester	277	Iran	647			Lithuanian	3
1991	953	Zhang, Y.	16	Psychology	318			Geochimica Et Cosmochimica Acta	216	Metabolism	1059	University of Florida	273	Denmark	643			Greek	2
1990	777	Parvez, M.	15	Social Sciences	2512			Applied Physics Letters	214	Mass spectrometry	1040	Oak Ridge National Laboratory	273	Finland	617			Estonian	2
1989	757	Xu, Y.Z.	15	Veterinary	4			Materials Research Society Symposium Proceedings	211	United States	1005	The University of British Columbia	271	Portugal	604			Bulgarian	2
1988	709	Wu, J.G.	15					Journal of Physical Chemistry A	205	Water	1002	NASA Goddard Space Flight Center	269	Mexico	586			Swedish	2
1987	660	Wang, Y.	15					Analytical Chemistry	202	Rat	934	Stanford University	268	Norway	585			Hebrew	1
1986	663	Li, N.	15					Journal of Geophysical Research Atmospheres	202	Major clinical study	929	University of Minnesota Twin Cities	265	Hungary	533			Romanian	1
1985	676	Giavaresi, G.	14					Journal of Physical Chemistry	197	Morphology	909	Tsinghua University	259	Czech Republic	509			Dutch	1
1984	605	Aggarwal, S.K.	14					Estuarine Coastal and Shelf Science	194	Chemical structure	895	Ohio State University	257	Greece	507			Latvian	1
1983	484	Langdon, T.G.	14					Journal of the Acoustical Society of America	191	Animal tissue	887	Russian Academy of Sciences	257	New Zealand	488			Indonesian	1
1982	443	Frost, R.L.	14					Macromolecules	189	China	886	Consiglio Nazionale delle Ricerche	256	Hong Kong	457			Norwegian	1
1981	443	Benghuzzi, H.	14					Annual International Conference of the IEEE Engineering in Medicine and Biology Proceedings	189	Eurasia	880	Virginia Polytechnic Institute and State University	256	Malaysia	454			Arabic	1
1980	349	Hearn, M.T.W.	14					Journal of Chromatography A	187	Clinical article	855	Iowa State University	243	Argentina	447
1979	390	Laguna, P.	14					Geophysical Research Letters	181	Statistical methods	830	Osaka University	238	South Africa	428
1978	312	Tayal, S.S.	13					ASTM Special Technical Publication	175	Adsorption	824	University of Illinois at Urbana-Champaign	234	Singapore	394
1977	290	Ozaki, Y.	13					Arzneimittel Forschung Drug Research	173	Statistically significant difference	819	North Carolina State University	234	Ireland	336
1976	294	Tucci, M.	13					Physical Review Letters	171	Rats	807	Argonne National Laboratory	230	Chile	315
1975	289	Voss, A.	13					Ifmbe Proceedings	171	Finite element method	803	UCL	228	Romania	247
1974	256	Lique, F.	13					Conference Proceedings Annual International Conference of the IEEE Engineering in Medicine and Biology Society IEEE Engineering in Medicine and Biology Society Conference	169	Tissue	778	University of California, Los Angeles	226	Croatia	236
1973	202	Wayner, P.C.	13					Journal of Applied Polymer Science	167	Physiology	773	University of Alberta	225	Slovenia	232
1972	143	Lee, S.	13					Surface Science	159	Proteins	770	Cornell University	224	Thailand	229
1971	141	Kuzmann, E.	13					Earth and Planetary Science Letters	156	Optimization	770	Zhejiang University	214	Ukraine	216
1970	156	Vertes, A.	13					Physical Chemistry Chemical Physics	153	Oxygen	769	UC Davis	212	Nigeria	194
1969	118	Fini, M.	13					Journal of the Science of Food and Agriculture	152	Biomechanics	766	Alma Mater Studiorum Universita di Bologna	211	Saudi Arabia	185
1968	84	Zarrouk, M.	12					Applied Mechanics and Materials	151	Copper	766	University of Leeds	204	Egypt	183
1967	60	Ferreira, V.	12					Chemical Physics Letters	147	Oxidation	757	University of New South Wales UNSW Australia	203	Slovakia	173
1966	79	Wang, Q.	12					Journal of Colloid and Interface Science	144	Reproducibility of Results	755	Tohoku University	202	Serbia	152
1965	46	Baiker, A.	12					Biomaterials	140	Crystal structure	752	National University of Singapore	202	Pakistan	147
1964	35	Plawsky, J.L.	12					Marine Pollution Bulletin	140	Mechanical properties	751	Northwestern University	201	Bulgaria	147
1963	24	Li, H.	12					Materials Science and Engineering A	139	Regression analysis	748	Georgia Institute of Technology	201	Colombia	119
1962	20	Cotton, F.A.	12					Magnetic Resonance Imaging	136	Polymers	719	University of California, San Diego	198	Tunisia	107
1961	18	Zheng, W.	12					Materials Science Forum	135	Chemical analysis	713	Danmarks Tekniske Universitet	197	Venezuela	106
1960	15	Li, P.	12					Bioresource Technology	132	Carbon dioxide	712	Naval Research Laboratory	197	Indonesia	77
1959	19	Giardino, R.	12					Journal of Materials Science	132	Carbon	712	Seoul National University	196	United Arab Emirates	74
1958	18	Masumoto, T.	12					Journal of Geophysical Research Space Physics	132	Time Factors	711	National Institute of Standards and Technology	196	Jordan	66
1957	8	Pattichis, C.S.	12					Astronomical Journal	131	Normal human	702	California Institute of Technology	196	Lithuania	62
1956	13	Bajorath, J.	12					Journal of Physics Condensed Matter	130	Soils	695	University of Sydney	189	Latvia	60
1955	15	Wang, Y.	12					Journal of Physical Chemistry C	130	High performance liquid chromatography	695	McGill University	187	Algeria	57
1954	10	Li, Y.	12					Industrial and Engineering Chemistry Research	129	Kinetics	687	Lunds Universitet	186	Estonia	56
1953	9	Yanez, M.	12					Physical Review A Atomic Molecular and Optical Physics	127	Particle size	686	Conseil national de recherches Canada	185	Cuba	54
1952	5	Mo, O.	11					Journal of Organic Chemistry	126	Experiments	685	Arizona State University	183	Morocco	52
1951	6	Sachtler, W.M.H.	11					ASEE Annual Conference and Exposition Conference Proceedings	126	Molecular dynamics	684	Peking University	183	Yugoslavia	51
1950	6	Furdyna, J.K.	11					Radiation Research	123	Microstructure	675	Universite Pierre et Marie Curie	181	Belarus	49
1949	3	Puiggali, J.	11					Environmental Science and Technology	121	Statistical analysis	673	Delft University of Technology	179	Puerto Rico	45
1948	6	Liu, Y.	11					Analytica Chimica Acta	120	X ray diffraction	670	University of Southampton	179	Cyprus	43
1947	4	Pradhan, A.K.	11					Journal of Crystal Growth	119	Diffusion	663	Australian National University	177	Philippines	38
1946	1	Xie, S.	11					Fuel	116	PH	649	University of Utah	177	Bangladesh	38
1945	1	Drew, M.G.B.	11					Polymer	115	Students	639	Rutgers, The State University of New Jersey	173	Kuwait	37
1944	1	Uehara, K.	11					Key Engineering Materials	115	Nitrogen	626	University of Nottingham	172	Oman	35
1943	1	Hunt, J.A.	11					Forensic Science International	115	Animalia	621	University of Waterloo	171	Iceland	32
1940	1	Lee, Y.K.	11					Journal of Climate	114	Adolescent	620	University of Bristol	171	Uruguay	32
1938	1	Yang, P.	11					Applied Surface Science	113	Biomass	619	University of Queensland	171	Kenya	32
1936	1	Swain, M.V.	11					Physical Review A	111	Hydrogen	612	University of Sheffield	170	Viet Nam	32
1934	1	Dalmora, S.L.	11					Ergonomics	111	Human cell	611	Colorado State University	169	Sri Lanka	26
1931	2	Ramsbottom, C.A.	11					Journal of Pharmaceutical Sciences	111	Image analysis	607	University of Pittsburgh	169	Peru	25
1925	1	Komaki, R.	11					Nongye Gongcheng Xuebao Transactions of the Chinese Society of Agricultural Engineering	110	Animal model	598	Columbia University in the City of New York	168	Russia	24
		Zhang, W.	11					Journal of Nuclear Materials	110	Sensitivity and Specificity	593	Kyushu University	167	Macedonia	23
		Fierro, J.L.G.	11					Water Research	109	Cell culture	593	University of Calgary	166	Ethiopia	20
		Shirahama, K.	11					Journal of Molecular Structure	108	Deformation	593	National Taiwan University	166	Bosnia and Herzegovina	20
		Yu, P.	11					Thin Solid Films	108	Statistical significance	587	Lawrence Livermore National Laboratory	166	Tanzania	20
		Moussavi, Z.	11					Dental Materials	108	Surface property	585	Universiteit Gent	165	Iraq	20
		Yang, Y.	10					Water Air and Soil Pollution	108	Thermal effects	584	The Royal Institute of Technology KTH	164	Georgia	20
		Wiegand, N.	10					Cereal Chemistry	105	Europe	582	Monash University	164	Lebanon	19
		White, P.J.	10					Soil Science Society of America Journal	104	Aluminum	582	University of Birmingham	163	Costa Rica	19
		Wessel, N.	10					Photomedicine and Laser Surgery	103	Conference paper	579	Shanghai Jiaotong University	163	Syrian Arab Republic	17
		Chen, W.	10					Chemical Engineering Science	103	Fluorescence	578	Tokyo Institute of Technology	163	Qatar	16
		Chen, X.	10					Journal of Biomedical Materials Research	102	In vitro study	567	Louisiana State University	162	Armenia	16
		Wang, A.H.	10					Journal of Proteome Research	99	Elasticity	566	Jet Propulsion Laboratory, California Institute of Technology	160	Jamaica	16
		Nather, C.	10					Atmospheric Chemistry and Physics	99	Remote sensing	564	University of Tennessee, Knoxville	159	Zimbabwe	16
		Franco, L.	10					Biological Trace Element Research	99	Animal cell	562	University of Liverpool	159	Kazakhstan	15
		Gupta, Y.M.	10					Journal of Biomechanics	98	Quantitative analysis	561	Universidad Nacional Autonoma de Mexico	159	Moldova	15
		Huang, W.	10					Journal of Alloys and Compounds	98	Blood	559	Lawrence Berkeley National Laboratory	158	Czechoslovakia	15
		Vamhidy, L.	10					Journal of Arid Environments	98	Three dimensional	559	University of Southern California	158	Ghana	14
		Baumert, M.	10					Geophysical Journal International	98	Mouse	558	Michigan State University	155	Sudan	13
		Basu, S.	10					ICES Journal of Marine Science	97	Zinc	551	Hokkaido University	154	Botswana	13
		Bredas, J.L.	10					Journal of the Electrochemical Society	97	Iron	542	Technische Universitat Munchen	154	Ecuador	13
		Bensch, W.	10					Chemosphere	97	Diseases	542	National Oceanic and Atmospheric Administration	154	Uzbekistan	12
		Kostova, I.	10					Journal of Physics Conference Series	96	Chemical composition	541	Western University	153	Trinidad and Tobago	11
		Muthukumarappan, K.	10					Tectonophysics	95	Algorithm	538	University of Virginia	153	Nepal	11
		Benito, S.	10					Physics in Medicine and Biology	95	Biomedical engineering	538	University of California, Santa Barbara	153	Cameroon	11
		Pratt, D.W.	10					Physical Review E Statistical Nonlinear and Soft Matter Physics	94	Design	537	Universita degli Studi di Roma La Sapienza	153	Macao	11
		Sun, W.	10					Journal of Catalysis	94	Human experiment	534	Pacific Northwest National Laboratory	151	Luxembourg	10
		Hutchings, G.J.	10					Radiation Protection Dosimetry	94	Thermodynamics	532	Graduate University of Chinese Academy of Sciences	151	Malta	9
		Kiefer, W.	10					Rapid Communications in Mass Spectrometry	93	Gas chromatography	522	Carnegie Mellon University	151	New Caledonia	9
		Solomon, E.I.	10					Journal of Biomedical Optics	93	Infrared spectroscopy	514	Nagoya University	150	Mongolia	8
		Affatato, S.	10					Proceedings of the Annual International Conference of the IEEE Engineering in Medicine and Biology Society EMBS	92	Transmission electron microscopy	513	Huazhong University of Science and Technology	150	Bolivia	8
		Brion, C.E.	10					Journal of Fluid Mechanics	92	Reaction kinetics	511	University of Melbourne	149	Senegal	8
		Guiochon, G.	10					Phytochemistry	92	Nuclear magnetic resonance spectroscopy	508	University of Edinburgh	149	Cote d'Ivoire	8
		Silveira, L.	10					Journal of Pharmaceutical and Biomedical Analysis	91	Risk assessment	500	Queen's University Belfast	148	Malawi	7
		Li, F.	10					Physical Review D Particles Fields Gravitation and Cosmology	91	Mice	499	Chalmers Tekniska Hogskola	147	Guatemala	7
		Zhang, Y.F.	10					Nuclear Instruments and Methods in Physics Research Section B Beam Interactions with Materials and Atoms	91	Crystallization	498	Katholieke Universiteit Leuven	145	Panama	7
		Frenking, G.	10					Studies in Health Technology and Informatics	91	Viscosity	494	Nanjing University	144	Germany (Democratic Republic, DDR)	7
		Leszczynski, J.	10					Chemical Geology	91	Bone	493	Johns Hopkins University	142	Azerbaijan	7
		Harris, G.F.	10					Journal of Biomedical Materials Research Part A	90	North America	493	Universita degli Studi di Milano	141	Benin	6
		Badnell, N.R.	10					Analytical and Bioanalytical Chemistry	89	Porosity	491	The University of Georgia	140	Brunei Darussalam	6
		Jansen, J.A.	10					Drug Development and Industrial Pharmacy	89	Reproducibility	489	Universita degli Studi di Padova	139	Niger	6
		He, W.	9					Organometallics	89	Spectroscopy	487	Harvard University	138	Burkina Faso	6
		Wang, B.	9					Deep Sea Research Part II Topical Studies in Oceanography	88	Lead	485	Harvard-Smithsonian Center for Astrophysics	138	Palestine	6
		Kustas, W.P.	9					Palaeogeography Palaeoclimatology Palaeoecology	88	Calibration	484	Politecnico di Milano	138	Yemen	5
		Rheingold, A.L.	9					Organic Geochemistry	87	Numerical model	480	IEEE	137	Libyan Arab Jamahiriya	5
		Pecora, J.D.	9					Guang Pu Xue Yu Guang Pu Fen Xi Spectroscopy and Spectral Analysis	86	Anisotropy	478	University of Pennsylvania	136	Uganda	5
		Bertucci, C.	9					Acta Crystallographica Section E Structure Reports Online	86	Calcium	477	Technion - Israel Institute of Technology	136	Madagascar	4
		Koeberl, C.	9					Chinese Journal of Medical Genetics	86	Concentration (parameters)	476	Yale University	135	North Korea	4
		Zhang, J.	9					Journal of Non Crystalline Solids	86	Human tissue	476	Brookhaven National Laboratory	135	Paraguay	4
		Horowitz, Y.S.	9					Marine and Freshwater Research	85	Surveys	474	Sandia National Laboratories, New Mexico	135	Mauritania	4
		Caiani, E.G.	9					International Geoscience and Remote Sensing Symposium IGARSS	85	Climate change	472	Ludwig-Maximilians-Universitat Munchen	135	Mauritius	4
		Manson, A.H.	9					Energy and Fuels	84	Principal component analysis	468	University of Western Australia	135	Monaco	4
		Yoshida, H.	9					IEEE Transactions on Biomedical Engineering	84	Forestry	465	National Cheng Kung University	134	Papua New Guinea	4
		Anand, S.	9					Advances in Space Research	84	Degradation	460	Rheinisch-Westfalische Technische Hochschule Aachen	134	Albania	4
		Tobita, H.	9					JAOCS Journal of the American Oil Chemists Society	84	Synthesis	459	Princeton University	133	Angola	4
		Li, Q.	9					Agricultural Water Management	83	Histology	459	Moskovskij Gosudarstvennyj Universitet	132	Mozambique	4
		Gomez-Plaza, E.	9					Journal of the Atmospheric Sciences	83	Quality control	456	Oregon State University	132	Greenland	4
		Wen, N.	9					Forest Products Journal	83	Synthesis (chemical)	456	Ecole Polytechnique Federale de Lausanne	132	Swaziland	3
		Brugnera, A.	9					International Journal of Remote Sensing	83	Exhibitions	452	University of Illinois	129	Sierra Leone	3
		Tang, J.M.	9					Wear	82	Surface Properties	451	Sichuan University	129	Fiji	3
		Czarnota, G.J.	9					Sheng Wu Yi Xue Gong Cheng Xue Za Zhi Journal of Biomedical Engineering Shengwu Yixue Gongchengxue Zazhi	82	Chromatography, High Pressure Liquid	450	Universite Paris-Sud XI	129	Montenegro	3
		Fiedorowicz, H.	9					Electrochimica Acta	82	Simulation	449	Universitat de Barcelona	128	Bahrain	3
		Zheng, Y.F.	9					Icarus	81	Brain	447	Alcatel-Lucent Bell Labs	128	French Polynesia	2
		Kaplan, D.L.	9					Accident Analysis and Prevention	81	Computer Simulation	445	Norges Teknisk-Naturvitenskapelige Universitet	128	Barbados	2
		Svorcik, V.	9					Journal of Physics D Applied Physics	81	Cells	441	Universidade do Porto	127	Solomon Islands	2
		Watts, D.C.	9					Journal of Materials Science Materials in Medicine	79	Absorption	439	Wageningen University and Research Centre	126	Congo	2
		Strauss, D.J.	9					Journal of Geophysical Research	79	Substrates	434	Helsingin Yliopisto	125	Burundi	2
		Chouvarda, I.	9					Journal of the Chemical Society Dalton Transactions	79	Solubility	434	The University of North Carolina at Chapel Hill	125	Namibia	2
		Holmbom, B.	9					Computers in Cardiology	79	Thin films	432	University of Hawaii at Manoa	123	Vanuatu	2
		Zhu, Z.Q.	9					Pharmaceutical Research	78	Interfaces (materials)	431	University of Massachusetts Amherst	123	Bhutan	2
		Li, J.	9					Asian Journal of Chemistry	78	Pathology	431	Rensselaer Polytechnic Institute	123	Bermuda	2
		Le Bizec, B.	9					Remote Sensing of Environment	78	Parameter estimation	430	Universidad Complutense de Madrid	123	Belize	2
		Liu, H.	9					International Journal of Food Science and Technology	78	Analytic method	429	USDA Agricultural Research Service, Washington DC	122	Liechtenstein	1
		Pattichis, M.S.	9					Physical Review C Nuclear Physics	78	DNA	425	Nanyang Technological University	122	Myanmar	1
		Reedijk, J.	9					Monthly Weather Review	78	Drug effect	424	Hong Kong Polytechnic University	122	Honduras	1
		Shuttleworth, W.J.	9					Journal of Radioanalytical and Nuclear Chemistry	78	Clinical trial	422	University of Chicago	122	Afghanistan	1
		Krishna, R.	9					Journal of Magnetism and Magnetic Materials	78	Evaluation	421	UC Irvine	121	Montserrat	1
		Bartnik, A.	9					Acta Materialia	77	Bacteria (microorganisms)	419	Yonsei University	121	Dominican Republic	1
		Kurths, J.	9					Thermochimica Acta	77	Sensitivity and specificity	419	University of Nebraska - Lincoln	121	Seychelles	1
		Giraldo, B.F.	9					Journal of Ultrasound in Medicine	77	Time	415	Technische Universiteit Eindhoven	121	Maldives	1
		Sherwood, P.M.A.	9					Marine Environmental Research	76	Tumors	414	University of Kentucky	120	Kyrgyzstan	1
		Undefined	69					Undefined	590	Sampling	414	Indiana University	120	El Salvador	1
