# Supplementary material for: A surge of p-values between 0.041 and 0.049 in recent decades (but negative results are increasing rapidly too)
Source: PeerJ. 2015 Jan 22;3:e733. doi: 10.7717/peerj.733 (PMC4312079; doi:10.7717/peerj.733)
Supplement: Supplemental Information [file peerj-03-733-s007.zip › Supplementary material/Searches_15_nov_2014/542.csv]

Scopus refine results values
Your query : (ABS({no significant difference} OR {no significant differences} OR {no statistically significant difference} OR {no statistically significant differences} OR {not significantly different} OR {did not differ significantly}) AND ( LIMIT-TO(SUBJAREA,"PHYS" ) OR LIMIT-TO(SUBJAREA,"ENGI" ) OR LIMIT-TO(SUBJAREA,"CHEM" ) OR LIMIT-TO(SUBJAREA,"CENG" ) OR LIMIT-TO(SUBJAREA,"MATE" ) OR LIMIT-…
Number of results : 36345
YEAR		AUTHOR NAME		SUBJECT AREA		DOCUMENT TYPE		SOURCE TITLE		KEYWORD		AFFILIATION		COUNTRY		SOURCE TYPE		LANGUAGE
2015	30	Reis, B.F.	47	Agricultural and Biological Sciences	6343	Article	28954	Journal of Clinical Rehabilitative Tissue Engineering Research	1327	Article	13264	Universidade de Sao Paulo - USP	262	United States	9700	Journals	31489	English	33287
2014	2040	Jansen, J.A.	29	Arts and Humanities	119	Conference Paper	5316	International Journal of Radiation Oncology Biology Physics	886	Human	7003	Kyoto University	189	China	4953	Conference Proceedings	3692	Chinese	2138
2013	2568	Li, W.	23	Biochemistry, Genetics and Molecular Biology	6616	Review	346	Journal of Agricultural and Food Chemistry	471	Controlled study	6445	Huazhong University of Science and Technology	187	Japan	2718	Book Series	806	German	211
2012	2390	Nicolaides, K.H.	21	Business, Management and Accounting	267	Article in Press	248	Arzneimittel Forschung Drug Research	301	Male	5499	Chinese Academy of Sciences	175	United Kingdom	2252	Trade Publications	184	Japanese	173
2011	2391	Tang, D.	21	Chemical Engineering	4666	Book Chapter	44	Radiation Research	280	Humans	4908	University of Tokyo	166	Germany	1868	Books	160	Spanish	154
2010	2190	Cox, J.D.	20	Chemistry	8353	Report	14	Biomaterials	254	Female	4897	University of Florida	148	Canada	1637	Reports	14	Polish	101
2009	2129	Rahman, N.	18	Computer Science	2740	Note	11	Journal of Pharmaceutical Sciences	217	Priority journal	4793	Sichuan University	146	Spain	1186			Portuguese	67
2008	2022	Ong, J.L.	17	Decision Sciences	112	Short Survey	8	Proceedings of SPIE the International Society for Optical Engineering	214	Nonhuman	4250	Texas A and M University	142	France	1030			French	58
2007	1945	Tucci, M.	17	Dentistry	382	Letter	7	Advanced Materials Research	190	Adult	3912	University of Wisconsin Madison	142	South Korea	1005			Korean	47
2006	1468	Ban, S.	16	Earth and Planetary Sciences	6530	Abstract Report	5	Hydrobiologia	189	Animals	2811	Seoul National University	140	Australia	974			Russian	41
2005	1336	Vallittu, P.K.	16	Economics, Econometrics and Finance	26	Book	4	Ergonomics	178	Animal experiment	2209	Ohio State University	139	Brazil	952			Croatian	15
2004	1240	Fisher, J.	16	Energy	1100	Erratum	2	Dental Materials Journal	171	Aged	1966	USDA Agricultural Research Service, Washington DC	135	Italy	890			Persian	15
2003	1074	Tagami, J.	16	Engineering	12136	Conference Review	1	Food Chemistry	169	Middle Aged	1788	University of Toronto	135	Netherlands	711			Italian	11
2002	971	Komaki, R.	16	Environmental Science	4450	Editorial	1	Astrophysical Journal	167	Major clinical study	1718	Tohoku University	132	Taiwan	677			Turkish	10
2001	924	Pinheiro, A.L.B.	15	Health Professions	1229	Undefined	1384	Journal of AOAC International	163	Animal	1654	Zhejiang University	129	Turkey	651			Czech	8
2000	950	Hayakawa, T.	15	Immunology and Microbiology	618			Biological Trace Element Research	162	Rat	1627	University of Washington Seattle	129	Sweden	650			Serbian	6
1999	899	Ferreira, S.L.C.	15	Materials Science	5261			Journal of Biomedical Materials Research Part A	162	Methodology	1531	The University of British Columbia	128	India	604			Finnish	5
1998	859	Chen, G.	15	Mathematics	611			Journal of Biomedical Materials Research Part B Applied Biomaterials	159	Unclassified drug	1461	Virginia Polytechnic Institute and State University	127	Switzerland	453			Indonesian	5
1997	886	Perez, C.A.	15	Medicine	7147			Analytica Chimica Acta	157	Animal tissue	1383	China Agricultural University	126	Iran	385			Romanian	5
1996	837	Krupinski, E.A.	15	Multidisciplinary	18			Ultrasound in Obstetrics and Gynecology	156	Comparative study	1297	Peking University	125	Belgium	380			Slovak	4
1995	670	Yoshinari, M.	14	Neuroscience	133			ASAIO Journal	155	Rats	1290	UC Davis	124	Poland	339			Bosnian	3
1994	537	Iramina, K.	14	Nursing	34			Journal of the Acoustical Society of America	153	Clinical article	1270	UC Berkeley	122	Portugal	309			Estonian	2
1993	568	Lima, J.L.F.C.	14	Pharmacology, Toxicology and Pharmaceutics	1990			Lecture Notes in Computer Science Including Subseries Lecture Notes in Artificial Intelligence and Lecture Notes in Bioinformatics	153	Chemistry	1125	University of Arizona	117	Finland	300			Hungarian	2
1992	465	Basavaiah, K.	14	Physics and Astronomy	6224			International Journal of Radiation Biology	152	Animal model	1096	Shanghai Jiaotong University	115	Israel	292			Slovene	2
1991	470	Shao, L.	14	Psychology	321			Journal of the Science of Food and Agriculture	151	Animalia	1000	Kyushu University	113	Denmark	291			Malay	1
1990	397	Yaqoob, M.	13	Social Sciences	1401			Magnetic Resonance Imaging	148	Normal human	963	North Carolina State University	112	Malaysia	290			Norwegian	1
1989	392	Ohshima, T.	13	Veterinary	6			Nongye Gongcheng Xuebao Transactions of the Chinese Society of Agricultural Engineering	147	Metabolism	959	Hokkaido University	109	Thailand	276			Swedish	1
1988	343	Deng, B.	13					Pharmaceutical Research	147	Animal cell	912	Pennsylvania State University	107	Austria	261			Ukrainian	1
1987	282	Fridolin, I.	13					Chinese Journal of Medical Genetics	142	Time Factors	910	Universidade Estadual de Campinas	107	Norway	256
1986	313	Ozcan, M.	13					Journal of Biomedical Materials Research	140	Human cell	901	CNRS Centre National de la Recherche Scientifique	104	Mexico	244
1985	313	Hiraoka, M.	13					SAE Technical Papers	139	Adolescent	900	Purdue University	102	Egypt	240
1984	279	Araujo, M.C.U.	13					Journal of Materials Science Materials in Medicine	131	Biomechanics	881	University of Texas M. D. Anderson Cancer Center	101	New Zealand	239
1983	242	Wen, N.	13					Talanta	129	Clinical trial	849	University Michigan Ann Arbor	100	South Africa	211
1982	190	Liu, R.	13					Progress in Biomedical Optics and Imaging Proceedings of SPIE	128	Mouse	826	Iowa State University	99	Nigeria	210
1981	178	Wang, Y.	13					Water Research	127	Cell culture	815	Colorado State University	99	Hong Kong	208
1980	175	Nabi, A.	13					Soil Science Society of America Journal	126	In vitro study	808	University of Maryland	98	Russian Federation	181
1979	168	Pattichis, C.S.	12					Atmospheric Environment	125	Scanning electron microscopy	784	Cornell University	97	Argentina	179
1978	156	Abdelwahab, N.S.	12					Dental Materials	124	Physiology	761	Katholieke Universiteit Leuven	97	Singapore	174
1977	139	Dechkunakorn, S.	12					Journal of Chromatography A	120	Human experiment	727	VA Medical Center	96	Czech Republic	174
1976	159	Anuwongnukroh, N.	12					Journal of Ultrasound in Medicine	119	Mice	699	McGill University	95	Greece	172
1975	125	Schild, S.E.	12					Drug Development and Industrial Pharmacy	119	Bone	685	University of Pittsburgh	95	Chile	146
1974	113	Wang, W.	12					Bioresource Technology	118	Water	671	University of California, San Francisco	94	Ireland	134
1973	81	Straube, W.L.	11					Journal of Huazhong University of Science and Technology Medical Science	116	Reproducibility of Results	659	University of New South Wales UNSW Australia	94	Hungary	123
1972	66	El-Didamony, A.M.	11					Journal of Biomechanics	115	Blood	650	Lunds Universitet	94	Saudi Arabia	105
1971	46	Schapoval, E.E.S.	11					Photomedicine and Laser Surgery	114	High performance liquid chromatography	649	University of Minnesota Twin Cities	93	Pakistan	98
1970	50	Roti Roti, J.L.	11					Estuarine Coastal and Shelf Science	114	Statistical significance	645	University of Alberta	93	Croatia	89
1969	47	Ramadan, N.K.	11					Marine Pollution Bulletin	107	Temperature	642	Universidade do Porto	91	Romania	79
1968	27	Moros, E.G.	11					Key Engineering Materials	107	Radiotherapy	638	University of Texas at Austin	90	Slovenia	73
1967	32	Ge, S.	11					Sheng Wu Yi Xue Gong Cheng Xue Za Zhi Journal of Biomedical Engineering Shengwu Yixue Gongchengxue Zazhi	106	Drug effect	628	National Taiwan University	88	Colombia	59
1966	31	Barrado, E.	11					Transportation Research Record	106	United States	621	UCL	88	Indonesia	54
1965	14	Okabe, T.	11					JAOCS Journal of the American Oil Chemists Society	105	Materials Testing	618	Massachusetts Institute of Technology	88	Venezuela	52
1964	11	Ang, K.K.	11					Chemosphere	105	Radiation dose	612	Eidgenossische Technische Hochschule Zurich	87	Serbia	51
1963	7	Nobrega, J.A.	11					Annual International Conference of the IEEE Engineering in Medicine and Biology Proceedings	104	Controlled clinical trial	605	Imperial College London	86	Slovakia	47
1962	7	Li, J.	11					Agricultural Water Management	98	China	601	Tsinghua University	86	Jordan	44
1961	13	Yang, Y.	11					Astronomy and Astrophysics	98	Intermethod comparison	591	The University of Georgia	85	Tunisia	35
1960	10	Lloyd, R.D.	11					Water Air and Soil Pollution	97	Tissue	588	UNESP-Universidade Estadual Paulista	84	Estonia	34
1959	6	Ueno, S.	11					Ifmbe Proceedings	96	Randomized controlled trial	582	Alma Mater Studiorum Universita di Bologna	84	Viet Nam	33
1958	5	Wolke, J.G.C.	11					Journal of Pharmaceutical and Biomedical Analysis	95	Aged, 80 and over	578	Universiteit Gent	84	Bulgaria	33
1957	4	An, K.N.	11					Environmental Science and Technology	95	Statistically significant difference	559	General Hospital of People's Liberation Army	83	Kenya	31
1956	6	Welz, B.	11					Forest Products Journal	90	PH	552	Nagoya University	82	Philippines	28
1955	5	Amirkhanian, S.N.	11					Monthly Notices of the Royal Astronomical Society	88	Human tissue	548	Louisiana State University	82	Ukraine	27
1954	10	Jiang, B.	11					Communications in Soil Science and Plant Analysis	85	Computer simulation	547	Sun Yat-Sen University	82	Latvia	27
1953	8	Lotfy, H.M.	11					Journal of Applied Polymer Science	82	Cell proliferation	544	Clemson University	82	Cuba	25
1952	4	Wang, F.	11					Journal of Arid Environments	81	Significant differences	540	University of Nebraska - Lincoln	80	Yugoslavia	25
1951	7	Benghuzzi, H.	11					Conference Proceedings Annual International Conference of the IEEE Engineering in Medicine and Biology Society IEEE Engineering in Medicine and Biology Society Conference	81	Soils	535	Universitat de Barcelona	79	United Arab Emirates	24
1950	3	Vale, M.G.R.	11					Analytical Chemistry	80	Nitrogen	524	University of Guelph	79	Syrian Arab Republic	24
1949	3	Merrick, G.S.	10					Journal of Applied Physics	79	Support, Non-U.S. Gov't	515	Osaka University	79	Cyprus	24
1948	5	Krug, F.J.	10					Chinese Journal of Tissue Engineering Research	79	Histology	513	University of Utah	78	Morocco	23
1946	3	Tan, C.P.	10					Analyst	79	Comparative Study	508	Southern Medical University	77	Ghana	22
1945	1	Nakamura, T.	10					Journal of Clinical Ultrasound	77	Mathematical models	502	Michigan State University	77	Iraq	21
1943	2	Zhao, M.	10					Cereal Chemistry	75	Mechanical properties	491	Oregon State University	76	Bangladesh	21
1940	1	Zhang, W.	10					Limnology and Oceanography	75	Treatment outcome	489	Consiglio Nazionale delle Ricerche	76	Uruguay	20
1939	1	Jayas, D.S.	10					Journal of Radiation Research	75	Oxygen	480	University of Oxford	76	Tanzania	19
1938	1	Kisters, K.	10					Journal of Chemical Physics	74	Algorithms	479	University of Manchester	75	Peru	18
1937	3	Tang, J.	10					Radiation Medicine Medical Imaging and Radiation Oncology	74	Cancer radiotherapy	473	National University of Singapore	74	Lithuania	18
1936	1	Pantziaris, M.	10					Transactions of the Asabe	73	Follow up	469	University of Sydney	74	Puerto Rico	18
1931	1	Loizou, C.P.	10					Marine Environmental Research	72	Calcium	465	Stanford University	72	Zimbabwe	17
		Akoh, C.C.	10					Geochimica Et Cosmochimica Acta	70	Surface property	464	National Institute of Advanced Industrial Science and Technology	72	Iceland	17
		Lassila, L.V.J.	10					International Journal of Food Microbiology	69	Rattus	462	Universidade Federal do Rio Grande do Sul	71	Ethiopia	16
		Shim, C.K.	10					ASTM Special Technical Publication	69	Proteins	459	University of California, Los Angeles	71	Sudan	15
		Pickard, W.F.	10					Analytical and Bioanalytical Chemistry	69	Sensitivity and Specificity	456	United States Department of Agriculture	71	Algeria	13
		Kazi, T.G.	10					Archives of Pharmacal Research	68	Mass spectrometry	454	University of Colorado at Boulder	69	Cameroon	13
		Watari, F.	10					NMR in Biomedicine	68	Chromatography, High Pressure Liquid	453	University of Pennsylvania	69	Costa Rica	11
		Ishihara, K.	10					International Journal of Food Science and Technology	67	Statistical analysis	453	University of Leeds	69	Lebanon	11
		Solin, L.J.	10					Bioscience Biotechnology and Biochemistry	67	Conference paper	452	Yonsei University	69	Sri Lanka	11
		Warner, K.	10					International Journal of Industrial Ergonomics	67	Drug blood level	447	Oak Ridge National Laboratory	69	Qatar	10
		Wang, L.	10					Soil and Tillage Research	66	Biomedical engineering	447	Rutgers, The State University of New Jersey	69	Kuwait	10
		Butler, W.M.	10					ICES Journal of Marine Science	66	Surface Properties	443	King's College London	68	Oman	9
		Miro, M.	10					Deep Sea Research Part II Topical Studies in Oceanography	66	Child	443	Helsingin Yliopisto	67	Luxembourg	8
		Itoh, H.	10					Accident Analysis and Prevention	66	Regression analysis	439	Danmarks Tekniske Universitet	67	Botswana	8
		Liu, W.	10					Bulletin of Marine Science	66	Enzyme activity	438	Johns Hopkins University	66	Libyan Arab Jamahiriya	7
		Li, L.	10					Annals of Biomedical Engineering	65	Biocompatible Materials	433	Graduate University of Chinese Academy of Sciences	66	Trinidad and Tobago	7
		Uhlin, F.	10					Journal of Analytical Atomic Spectrometry	65	Pathology	431	Wageningen University and Research Centre	65	Kazakhstan	6
		Atsuta, M.	10					International Journal of Biometeorology	65	Biocompatibility	431	Jilin University	65	Jamaica	6
		Hanlon, A.L.	10					Acta Pharmacologica Sinica	64	Kinetics	428	Conseil national de recherches Canada	65	Monaco	6
		Zhu, H.	9					Osteoarthritis and Cartilage	64	Statistical methods	426	Food and Drug Administration	65	Senegal	6
		Hu, Q.	9					Journal of Biomechanical Engineering	64	Cells	424	University of Nottingham	65	Zambia	5
		Li, Y.	9					Artificial Organs	63	Analysis of Variance	424	Technische Universitat Munchen	65	Armenia	5
		Kim, C.K.	9					Geoderma	63	Middle aged	422	Agriculture et Agroalimentaire Canada	65	Palestine	5
		Lima, M.B.	9					Journal of the American Chemical Society	62	Titanium	419	Universiti Putra Malaysia	65	Liechtenstein	5
		Ingham, E.	9					Plant Foods for Human Nutrition	62	Time	418	University of Edinburgh	65	New Caledonia	4
		Lauri, K.	9					Studies in Health Technology and Informatics	62	Reproducibility	416	Fudan University	64	Niger	4
		Huang, Y.D.	9					Israel Journal of Medical Sciences	61	Students	414	Western University	64	Greenland	4
		Luman, M.	9					Astronomical Journal	60	Accuracy	411	Sveriges lantbruksuniversitet	64	Malawi	4
		Almeida, L.F.	9					Applied Mechanics and Materials	60	Copper	411	Ludwig-Maximilians-Universitat Munchen	64	Germany (Democratic Republic, DDR)	4
		Ishigaki, T.	9					Aip Conference Proceedings	60	Tensile strength	411	University of Malaya	64	Mali	4
		Duma, S.M.	9					Forensic Science International	59	Oxidation	410	University of Melbourne	63	Cote d'Ivoire	4
		Camara, C.	9					Proceedings of the Human Factors and Ergonomics Society	59	Liver	410	Universite Laval	63	Congo	4
		Lal, R.	9					Turkish Journal of Medical Sciences	59	Zinc	409	Tokyo Medical and Dental University	62	Burkina Faso	4
		Marmer, W.N.	9					Computers in Human Behavior	57	Concentration (parameters)	408	Korea University	62	Bosnia and Herzegovina	4
		Mikos, A.G.	9					Journal of the Association of Official Analytical Chemists	57	Particle size	407	National Cheng Kung University	62	Uganda	4
		Murray, A.	9					Health Physics	56	Tumors	402	University of Birmingham	62	Nepal	4
		Nobrega, J.A.	9					Journal of Nuclear Materials	55	Rats, Sprague-Dawley	401	United States Environmental Protection Agency	62	Yemen	4
		Peh, K.K.	9					Agricultural and Forest Meteorology	55	Calibration	394	Universidad Nacional Autonoma de Mexico	62	Mauritius	3
		Pollack, A.	9					Asian Journal of Chemistry	55	Cells, Cultured	394	The Royal Institute of Technology KTH	61	Bolivia	3
		Purdy, J.A.	9					Computers in Cardiology	55	Image analysis	393	University of Manitoba	61	Ecuador	3
		Lee, M.G.	9					Forest Ecology and Management	54	Retrospective Studies	390	Georgia Institute of Technology	61	Swaziland	3
		Pal, T.K.	9					Lwt Food Science and Technology	54	Diseases	388	Tokyo Institute of Technology	61	Papua New Guinea	3
		Rades, D.	9					European Food Research and Technology	54	Carbon dioxide	388	University of Saskatchewan	60	Belarus	3
		Donati, G.L.	9					Letters in Applied Microbiology	54	Biomass	387	University of Sheffield	59	Russia	3
		Raimundo, I.M.	9					ASEE Annual Conference and Exposition Conference Proceedings	54	Middle Age	387	Cairo University Faculty of Pharmacy	59	Mongolia	3
		Rodriguez, J.A.	9					Biomass and Bioenergy	54	Chemical analysis	387	Chulalongkorn University	59	Panama	3
		Rofstad, E.K.	9					Applied Ergonomics	53	Protein expression	387	Kansas State University	58	Czechoslovakia	3
		Ishikawa, K.	9					Journal of Materials Science	53	Treatment Outcome	386	Chalmers Tekniska Hogskola	58	Macedonia	2
		Shar, G.A.	9					Lipids	53	Quantitative analysis	384	Southeast University	58	Madagascar	2
		Steppe, M.	9					Radiation Physics and Chemistry	53	Pregnancy	381	The University of Hong Kong	58	Liberia	2
		Suslu, I.	9					Physics in Medicine and Biology	53	Bacteria (microorganisms)	379	Washington State University Pullman	58	Bahrain	2
		Suzuki, S.	9					Inorganic Chemistry	52	Oral drug administration	378	University of Cambridge	58	Macao	2
		Tanner, R.	9					International Journal of Molecular Sciences	52	Adsorption	375	Northwest A&F University	57	Barbados	2
		Taylor, M.M.	9					Food and Bioprocess Technology	51	Carbon	374	Daneshgahe Azad Eslami	57	Mozambique	2
		Teixeira, J.A.	9					Drug and Chemical Toxicology	51	Radiation exposure	369	Northwestern University	56	Laos	2
		Thomsen, P.	9					Biogeochemistry	50	Morphology	369	Capital Medical University China	56	Solomon Islands	2
		Azmi, S.N.H.	9					Radiation Protection Dosimetry	50	Cattle	363	University of Illinois at Urbana-Champaign	55	Guyana	2
		Wang, H.	9					Marine and Freshwater Research	50	Polymers	362	Universidade Federal de Sao Carlos	55	Burundi	2
		Wang, J.	9					Journal of Geophysical Research Atmospheres	50	Rabbit	361	University of Waterloo	55	Fiji	2
		Hukins, D.W.L.	9					Journal of Digital Imaging	50	Materials testing	359	University of Tsukuba	55	Sierra Leone	2
		Wang, W.	9					Colloids and Surfaces B Biointerfaces	50	Gas chromatography	357	The University of North Carolina at Chapel Hill	55	Albania	2
		Liu, T.	9					Food Additives and Contaminants	49	Brain	357	Universita degli Studi di Padova	54	Democratic Republic Congo	2
		Wladimiroff, J.W.	9					Guang Pu Xue Yu Guang Pu Fen Xi Spectroscopy and Spectral Analysis	49	Tissue engineering	355	University of Illinois	54	Bermuda	2
		Xin, H.	9					Materials Science Forum	49	Iron	355	Hong Kong Polytechnic University	54	Maldives	1
		Yuen, K.H.	9					Acta Biomaterialia	48	Cytology	353	Universidade Federal da Bahia	54	Lesotho	1
		Zagars, G.K.	9					Canadian Journal of Fisheries and Aquatic Sciences	47	Microscopy, Electron, Scanning	350	Uppsala Universitet	53	Bhutan	1
		Zhao, C.	9					Microscopy Research and Technique	47	Evaluation	347	Los Alamos National Laboratory	53	Turks and Caicos Islands	1
		Afridi, H.I.	8					Phytotherapy Research	47	Young Adult	343	Rheinisch-Westfalische Technische Hochschule Aachen	53	Gabon	1
		Ponzoni, R.W.	8					Materials Research Society Symposium Proceedings	47	Eurasia	343	University of Queensland	53	Togo	1
		Knowles, J.C.	8					Journal of Rehabilitation Research and Development	46	Glucose	341	McMaster University	53	Cambodia	1
		Bai, H.	8					Langmuir	45	Pharmacokinetics	341	United States Geological Survey	52	Belize	1
		Lappalainen, R.	8					Pharmazie	45	Nuclear magnetic resonance imaging	338	University of Virginia	52	Faroe Islands	1
		Fini, M.	8					British Journal of Rheumatology	45	Immunohistochemistry	337	University of Tehran	52	French Polynesia	1
		Anderson, J.M.	8					Spectrochimica Acta Part A Molecular and Biomolecular Spectroscopy	44	Phosphorus	336	Argonne National Laboratory	52	Uzbekistan	1
		Roehrig, H.	8					Journal of Physical Chemistry B	44	Bacteria	334	University of California, San Diego	52	Benin	1
		Benghuzzi, H.A.	8					Journal of Radioanalytical and Nuclear Chemistry	44	Toxicity	333	Tongji University	52	Honduras	1
		Curiale, M.S.	8					Proceedings of the Institution of Mechanical Engineers Part H Journal of Engineering in Medicine	43	Prospective Studies	330	China Medical University Shenyang	51	Myanmar	1
		Kawada, E.	8					Biosystems Engineering	43	Quality control	325	Harbin Institute of Technology	51	Antarctica	1
		Qiu, Y.	8					Earth and Planetary Science Letters	43	Muscle	323	Massachusetts General Hospital	51	North Korea	1
		Liu, X.	8					Fuel	43	Plants (botany)	322	Friedrich-Alexander-Universität Erlangen-Nürnberg	50	Samoa	1
		Dong, S.	8					Journal of the American Oil Chemists Society	43	Radiotherapy Dosage	320	University of Southampton	50
		Amadio, P.C.	8					Spectrochimica Acta Part B Atomic Spectroscopy	43	Drug efficacy	320	California Institute of Technology	50
		Schultz, D.J.	8					Proceedings of the Annual International Conference of the IEEE Engineering in Medicine and Biology Society EMBS	42	Spectrophotometry	315	USDA Forest Service	49
		Undefined	17					Undefined	185	DNA	315	Auburn University	49
