# Supplementary material for: A surge of p-values between 0.041 and 0.049 in recent decades (but negative results are increasing rapidly too)
Source: PeerJ. 2015 Jan 22;3:e733. doi: 10.7717/peerj.733 (PMC4312079; doi:10.7717/peerj.733)
Supplement: Supplemental Information [file peerj-03-733-s007.zip › Supplementary material/Searches_15_nov_2014/610.csv]

Scopus refine results values
Your query : (ABS({.}) AND ( LIMIT-TO(SUBJAREA,"PSYC" ) OR LIMIT-TO(SUBJAREA,"SOCI" ) OR LIMIT-TO(SUBJAREA,"ARTS" ) OR LIMIT-TO(SUBJAREA,"DECI" ) OR LIMIT-TO(SUBJAREA,"BUSI" ) OR LIMIT-TO(SUBJAREA,"ECON" ) ) )
Number of results : 3624754
YEAR		AUTHOR NAME		SUBJECT AREA		DOCUMENT TYPE		SOURCE TITLE		KEYWORD		AFFILIATION		COUNTRY		SOURCE TYPE		LANGUAGE
2015	766	Anon,	4868	Agricultural and Biological Sciences	107701	Article	2743120	European Journal of Operational Research	13439	Human	649357	University of Toronto	20087	United States	1197108	Journals	3114297	English	3314774
2014	200332	Lester, D.	856	Arts and Humanities	509585	Conference Paper	313931	Social Science and Medicine	12251	Article	595032	University of California, Los Angeles	17304	United Kingdom	364396	Conference Proceedings	256849	French	76305
2013	286593	Furnham, A.	609	Biochemistry, Genetics and Molecular Biology	94474	Review	292757	Perceptual and Motor Skills	10579	Humans	425080	Pennsylvania State University	16806	Canada	167436	Trade Publications	122019	German	62454
2012	278243	Nijkamp, P.	424	Business, Management and Accounting	615996	Book Chapter	50539	Journal of Personality and Social Psychology	9280	Male	415321	UC Berkeley	16594	China	165580	Books	83697	Spanish	54238
2011	277586	Petermann, F.	403	Chemical Engineering	35256	Article in Press	39817	Economics Letters	9119	Female	414640	Ohio State University	14919	Germany	156209	Book Series	47459	Chinese	32225
2010	252806	Holme, I.	402	Chemistry	27448	Book	32547	Journal of Neurology Neurosurgery and Psychiatry	8927	Adult	330781	VA Medical Center	14641	Australia	136612	Reports	331	Portuguese	23769
2009	226406	Faraone, S.V.	401	Computer Science	300157	Note	20108	Petroleum Economist	8741	Priority journal	185563	Columbia University in the City of New York	14546	France	111316	Undefined	102	Russian	17258
2008	208063	Biederman, J.	369	Decision Sciences	349958	Short Survey	14829	Nucleic Acids Research	8626	Controlled study	161773	UCL	14385	Netherlands	91152			Italian	12979
2007	187349	Humphreys, G.W.	363	Dentistry	2219	Business Article	9241	Journal of Applied Psychology	7910	Adolescent	148731	University of Wisconsin Madison	14324	Spain	85042			Croatian	6209
2006	162300	Cheng, T.C.E.	329	Earth and Planetary Sciences	76450	Editorial	4458	Psychological Reports	7818	United States	118919	University of Texas at Austin	14242	Japan	74876			Japanese	5721
2005	141607	Lancioni, G.E.	312	Economics, Econometrics and Finance	404706	Erratum	4116	International Journal of Production Research	7664	Psychological aspect	113723	The University of North Carolina at Chapel Hill	13970	Italy	74778			Polish	5414
2004	117211	Deary, I.J.	311	Energy	33600	Conference Review	3343	IFIP Advances in Information and Communication Technology	7599	Major clinical study	113338	The University of British Columbia	13957	India	52120			Czech	4947
2003	112672	Tait, N.	308	Engineering	353286	Letter	958	Personality and Individual Differences	7580	Middle Aged	110828	Stanford University	13789	Sweden	45433			Turkish	4875
2002	96729	Joiner, T.E.	304	Environmental Science	189745	Report	312	Neuropsychologia	7125	Aged	105599	University of Oxford	13242	Taiwan	41969			Slovene	4735
2001	90657	Kendler, K.S.	300	Health Professions	73970	Abstract Report	9	Journal of Educational Psychology	7007	Child	100876	Indiana University	13053	Brazil	41097			Dutch	3995
2000	87879	Laporte, G.	299	Immunology and Microbiology	5671	Dissertation	7	Statistics and Probability Letters	6721	Review	78680	University of Pennsylvania	13035	Israel	38636			Romanian	2969
1999	81720	Merckelbach, H.	298	Materials Science	61444	Undefined	94662	Journal of Affective Disorders	6646	Methodology	69739	University Michigan Ann Arbor	13010	Belgium	38125			Slovak	2594
1998	78252	Li, W.	296	Mathematics	242708			Information Sciences	6411	Clinical article	63506	University of Maryland	13008	Switzerland	35938			Lithuanian	2573
1997	73648	Moller, H.J.	290	Medicine	551791			Journal of Biochemistry	6328	Education	60343	New York University	12973	South Korea	30165			Ukrainian	2412
1996	72391	Muris, P.	290	Multidisciplinary	7063			Journal of Clinical Psychiatry	6097	Normal human	60308	University of Cambridge	12884	Hong Kong	29902			Hungarian	2239
1995	45369	Balakrishnan, N.	284	Neuroscience	174026			Journal of Statistical Planning and Inference	6035	Decision making	59126	King's College London	12838	Turkey	28383			Serbian	2001
1994	41610	Barlow, D.H.	283	Nursing	71051			Journal of Optimization Theory and Applications	5854	Depression	57972	University of Manchester	12382	South Africa	27861			Bulgarian	915
1993	38766	Sigafoos, J.	283	Pharmacology, Toxicology and Pharmaceutics	45997			Journal of Business Ethics	5848	Questionnaires	56156	Michigan State University	12359	Finland	27574			Swedish	843
1992	36753	Kendall, P.C.	274	Physics and Astronomy	20047			Procedia Social and Behavioral Sciences	5754	Questionnaire	53815	University of Melbourne	11699	New Zealand	27313			Bosnian	764
1991	34276	Wang, W.	273	Psychology	843301			Journal of Forensic Sciences	5672	Cognition	53163	Harvard University	11666	Norway	26941			Afrikaans	713
1990	32284	Verhulst, F.C.	272	Social Sciences	1833428			Fuzzy Sets and Systems	5426	Eurasia	50299	University of Florida	11582	Denmark	23089			Norwegian	659
1989	28800	Roth, W.M.	271	Veterinary	6614			Pain	5407	Nonhuman	47210	University of Illinois at Urbana-Champaign	11549	Austria	20622			Arabic	587
1988	27944	Tomasello, M.	271					Behavioral and Brain Sciences	5377	Support, Non-U.S. Gov't	45421	University of Washington Seattle	11485	Greece	20437			Finnish	498
1987	24521	Kupfer, D.J.	270					Journal of Chemical Education	5360	Young Adult	45200	University of Queensland	11465	Poland	19459			Catalan	473
1986	23735	Maier, W.	270					Journal of Consulting and Clinical Psychology	5340	Europe	43984	Arizona State University	11288	Singapore	18418			Estonian	445
1985	24166	Marsh, H.W.	269					Applied Economics	5333	Learning	43761	Purdue University	11011	Malaysia	18053			Danish	262
1984	22792	Francis, L.J.	265					Psychological Bulletin	5304	Animal	42990	Texas A and M University	10996	Russian Federation	17404			Korean	214
1983	21163	Heilman, K.M.	259					Journal of Clinical Psychology	5090	Physiology	42547	University of New South Wales UNSW Australia	10886	Portugal	17199			Thai	191
1982	19831	Engels, R.C.M.E.	257					Academic Medicine	4968	Human experiment	42324	Cornell University	10754	Ireland	16247			Malay	190
1981	17677	Rayner, K.	254					American Journal of Physical Anthropology	4968	Comparative study	42246	University of Minnesota Twin Cities	10754	Mexico	14024			Persian	98
1980	16979	Singh, N.N.	250					Journal of Archaeological Science	4855	Statistics	41606	Yale University	10713	Iran	13036			Greek	76
1979	16897	Fava, M.	249					World Development	4850	Middle aged	40698	University of Sydney	10680	Romania	12942			Indonesian	45
1978	13552	Brahler, E.	248					International Journal of Production Economics	4833	Students	38884	Monash University	10608	Czech Republic	12403			Hebrew	35
1977	12109	Brooks-Gunn, J.	248					Federal Register	4790	Attention	38752	University of Amsterdam	10504	Croatia	11219			Macedonian	22
1976	11547	Wright, M.	246					Developmental Psychology	4727	Animals	38456	Rutgers, The State University of New Jersey	10477	Chile	10154			Icelandic	20
1975	10457	Stein, D.J.	245					Psychological Medicine	4661	Child, Preschool	38049	Northwestern University	10428	Hungary	10127			Gallegan	20
1974	9572	Iacono, W.G.	245					Psychological Review	4567	United Kingdom	36693	University of Chicago	10325	Argentina	8671			Azerbaidzhani	14
1973	8052	Plomin, R.	243					Ergonomics	4473	Mathematical models	36361	University of Southern California	10261	Slovenia	8108			Irish gaelic	12
1972	5452	O'Reilly, M.F.	242					Annals of Botany	4452	Algorithms	35862	University of Pittsburgh	10176	Thailand	7284			Latvian	8
1971	4846	Hensher, D.A.	240					Computers and Operations Research	4408	Middle Age	35815	The University of Georgia	10163	Nigeria	7156			Basque	7
1970	4585	Heimberg, R.G.	240					Accident Analysis and Prevention	4377	Clinical trial	34034	University of California, San Diego	9940	Colombia	5825			Urdu	6
1969	3498	Akiskal, H.S.	240					Substance Use and Misuse	4371	Perception	33641	McGill University	9590	Slovakia	5250			Georgian	3
1968	2909	Forehand, R.	239					Journal of Experimental Botany	4367	Task performance	33637	University of Arizona	9524	Pakistan	5174			Tagalog	3
1967	2313	Matson, J.L.	239					Building and Environment	4362	Optimization	33198	Katholieke Universiteit Leuven	9453	Lithuania	4756			Mongolian	1
1966	1973	Moos, R.H.	238					Journal of Counseling Psychology	4341	Computer simulation	33134	University of Nottingham	9133	Saudi Arabia	4393			Esperanto	1
1965	1528	Grant, I.	235					Journal of the Operational Research Society	4322	China	32715	University of Birmingham	9069	Egypt	4355
1964	1398	Thase, M.E.	234					Addictive Behaviors	4299	Economics	32467	University of Alberta	9069	Serbia	3863
1963	1056	Proctor, R.W.	228					Applied Economics Letters	4295	Risk Factors	32383	UC Davis	9039	United Arab Emirates	3804
1962	903	Mitchell, J.E.	228					Mathematical and Computer Modelling	4265	Research	32051	National University of Singapore	9027	Indonesia	3641
1961	751	Rutter, M.	227					Plant and Cell Physiology	4244	Central nervous system	31979	University of Edinburgh	8959	Ukraine	3557
1960	723	Tsai, C.C.	226					British Journal of Anaesthesia	4224	Sex difference	31499	Florida State University	8875	Estonia	3039
1959	715	Weizman, A.	226					Child Development	4212	Teaching	31228	University of Iowa	8790	Cyprus	3030
1958	726	Rush, A.J.	225					Journal of Abnormal Psychology	4141	Risk assessment	31215	Australian National University	8786	Jordan	2897
1957	704	Zvolensky, M.J.	224					Behaviour Research and Therapy	4059	Memory	30478	Duke University	8678	Tunisia	2887
1956	619	Matthews, K.A.	223					Professional Psychology Research and Practice	3995	Time Factors	30460	University of Sheffield	8621	Kenya	2855
1955	677	Bentler, P.M.	222					Sex Roles	3963	Age	30245	Vrije Universiteit Amsterdam	8554	Philippines	2808
1954	742	Kessler, R.C.	221					Journal of Psychosomatic Research	3957	Problem solving	30187	Cardiff University	8330	Venezuela	2679
1953	611	Martin, N.G.	221					Journal of Banking and Finance	3940	Anxiety	30084	University of Illinois at Chicago	8219	Bulgaria	2678
1952	609	Foa, E.B.	220					Medical Care	3928	Risk factor	29925	University of Colorado at Boulder	8134	Russia	2656
1951	544	Dodge, K.A.	220					Management Science	3828	Preschool child	29523	London School of Economics and Political Science	8062	Bangladesh	2368
1950	488	Schmidt, N.B.	220					Shanghai Jiaotong Daxue Xuebao Journal of Shanghai Jiaotong University	3826	Motivation	29483	Utrecht University	7963	Viet Nam	2090
1949	407	Murray, R.M.	219					Annals of Operations Research	3825	Case report	29478	University of Leeds	7921	Ghana	1887
1948	353	Craske, M.G.	219					Economic and Political Weekly	3803	Support, U.S. Gov't, P.H.S.	29266	CNRS Centre National de la Recherche Scientifique	7833	Lebanon	1818
1947	330	Eisenberg, N.	217					Science	3798	Age Factors	28621	Western University	7795	Kuwait	1795
1946	355	Storch, E.A.	217					Official Board Markets	3787	Aged, 80 and over	28447	The University of Hong Kong	7650	Iceland	1519
1945	346	Treasure, J.	216					International Journal of Systems Science	3777	Reaction Time	28003	UC Irvine	7644	Luxembourg	1444
1944	359	Gillberg, C.	215					Journal of the American Academy of Child and Adolescent Psychiatry	3772	Behavior	27853	Universiteit Gent	7541	Sri Lanka	1380
1943	382	Jason, L.A.	214					Journal of Business Research	3694	Asia	27711	Rijksuniversiteit Groningen	7531	Morocco	1379
1942	440	Frank, E.	213					Lecture Notes in Business Information Processing	3649	Internet	27519	Virginia Polytechnic Institute and State University	7523	Uganda	1372
1941	413	Bahmani-Oskooee, M.	212					International Conference on Information and Knowledge Management Proceedings	3627	Mental disease	26409	Hebrew University of Jerusalem	7519	Ethiopia	1356
1940	381	Salas, E.	212					Psychophysiology	3622	Animal experiment	25946	Universite de Montreal	7359	Peru	1338
1939	387	Heath, A.C.	210					Journal of Experimental Psychology Human Perception and Performance	3596	Gender	25844	Tel Aviv University	7314	Tanzania	1294
1938	352	Tremblay, R.E.	210					Advanced Science Letters	3590	Emotion	25801	The University of Warwick	7248	Cuba	1260
1937	381	Stein, M.B.	210					Psychiatry Research	3583	Infant	25429	York University	7205	Algeria	1224
1936	371	Fisher, G.	209					Journal of the Franklin Institute	3576	Analysis of Variance	25369	Boston University	7176	Botswana	1197
1935	344	Bryant, R.A.	209					American Psychologist	3559	Sex Factors	25357	McMaster University	7165	Latvia	1197
1934	373	Field, T.	208					Ecological Economics	3535	Neuropsychological Tests	25097	Massachusetts Institute of Technology	7136	Zimbabwe	1120
1933	449	Nadarajah, S.	208					Scientometrics	3532	Communication	25096	Maastricht University	7133	Qatar	1002
1932	466	Sternberg, R.J.	207					IFIP International Federation for Information Processing	3522	Innovation	24626	University at Buffalo State University of New York	7129	Puerto Rico	984
1931	475	Pelham, W.E.	206					Journal of Multivariate Analysis	3515	Organization and management	24531	University of Connecticut	7066	Oman	905
1930	314	Maes, M.	206					Computers and Industrial Engineering	3506	Demography	24461	University of Kentucky	7052	Bosnia and Herzegovina	884
1929	281	Gries, T.	205					Collegium Antropologicum	3493	Information technology	24388	University of Virginia	7051	Uruguay	812
1928	267	Bulik, C.M.	205					Journal of Experimental Child Psychology	3398	Psychometrics	24373	Chinese University of Hong Kong	7045	Yugoslavia	802
1927	275	Boomsma, D.I.	204					Perception	3379	Attitude	23335	Universidade de Sao Paulo - USP	7017	Cameroon	788
1926	192	Cacioppo, J.T.	202					Comprehensive Psychiatry	3378	Brain	23286	University of Missouri-Columbia	7007	Trinidad and Tobago	749
1925	138	Steptoe, A.	202					Perception Psychophysics	3366	Regression analysis	23245	Johns Hopkins University	7006	Costa Rica	746
1924	198	Miller, R.R.	201					Journal of Econometrics	3350	Schizophrenia	23003	University of Calgary	6977	Jamaica	737
1923	205	Bradshaw, J.L.	201					Drug and Alcohol Dependence	3276	Human relation	22889	University of Southampton	6904	Macedonia	718
1922	204	Blanchard, E.B.	201					Computers and Education	3256	Prevalence	22846	Carnegie Mellon University	6902	Nepal	686
1921	196	Rietveld, P.	200					Medical Education	3244	Adaptation, Psychological	22636	Princeton University	6885	Macao	652
1920	166	Baumeister, R.F.	199					Journal of Information and Computational Science	3239	Rat	22458	University of Waterloo	6699	Germany (Democratic Republic, DDR)	624
1919	211	Merritt, R.	198					Journal of Experimental Psychology Learning Memory and Cognition	3235	North America	22402	Vanderbilt University	6630	Kazakhstan	597
1918	201	Ollendick, T.H.	197					Medical Teacher	3230	Follow up	22402	University of Tokyo	6532	Georgia	582
1917	235	Kramer, A.F.	197					Operations Research	3216	Australia	22355	University of Illinois	6524	Belarus	573
1916	224	De Guzman, D.	196					Brain and Language	3191	Marketing	22191	Georgia State University	6522	Malta	572
1915	186	Patterson, T.L.	196					IEEE Transactions on Information Theory	3178	Socioeconomic Factors	21938	University of Bristol	6430	Fiji	563
1914	216	Wild, K.	195					Journal of Economic Theory	3178	Reproducibility of Results	21860	Hong Kong Polytechnic University	6416	Malawi	547
1913	217	Bornstein, M.H.	195					Journal of Veterinary Medical Science	3177	Family	21841	Radboud University Nijmegen	6398	Albania	533
1912	221	ANON,	195					Carcinogenesis	3170	Follow-Up Studies	21839	University of Michigan	6366	Ecuador	508
1911	166	Pine, D.S.	194					Proceedings of the Human Factors and Ergonomics Society	3129	Aging	21692	University of South Florida Tampa	6363	Senegal	470
1910	164	Bakker, A.B.	194					Brain and Cognition	3104	Semantics	21614	Helsingin Yliopisto	6345	Zambia	467
1909	156	Rief, W.	194					Psychosomatic Medicine	3087	Rats	21466	Tilburg University	6287	Palestine	458
1908	133	Grilo, C.M.	193					Actual Problems of Economics	3025	Technology	21280	University of Minnesota System	6259	Bahrain	439
1907	99	Nair, G.P.	193					Urban Studies	3018	Cross-Sectional Studies	21255	University of South Carolina	6224	Iraq	394
1906	92	Hommel, B.	193					Acta Psychologica	3003	Interpersonal Relations	21199	Iowa State University	6217	Bolivia	393
1905	70	Ormel, J.	192					Journal of Alzheimer S Disease	2990	Self concept	21151	Brown University	6192	Sudan	374
1904	90	Walter, R.	192					Computers in Human Behavior	2976	Social behavior	21144	University of Glasgow	6145	Mauritius	370
1903	47	Beck, A.T.	190					Journal of Experimental Social Psychology	2969	Language	21114	University of Ottawa, Canada	6098	Barbados	339
1902	64	Vitaro, F.	189					Journal of Child Psychology and Psychiatry and Allied Disciplines	2966	Canada	21099	University of California, Santa Barbara	6098	Mongolia	300
1901	44	Baron-Cohen, S.	189					Journal of Public Economics	2961	Mental Disorders	21087	Temple University	6051	Armenia	295
1900	68	Fox, N.A.	189					Schizophrenia Research	2943	Controlled clinical trial	20965	Shanghai Jiaotong University	6043	Guatemala	292
1899	70	Gross, J.J.	188					Journal of Economic Behavior and Organization	2916	Psychotherapy	20765	Universitetet i Oslo	6034	Burkina Faso	286
1898	73	Franses, P.H.	188					Journal of Medical Ethics	2901	Theoretical study	20726	University of Auckland	6033	Syrian Arab Republic	283
1897	74	Lynn, R.	188					Zhurnal Vysshei Nervnoi Deyatelnosti Imeni I P Pavlova	2892	Employment	20650	Griffith University	6029	Cambodia	278
1896	90	Turvey, M.T.	188					Textile Asia	2854	Treatment outcome	20543	Louisiana State University	5991	Brunei Darussalam	277
1895	97	Reynolds, C.F.	187					Social Indicators Research	2853	Costs	20388	Loughborough University	5990	Mozambique	275
1894	70	Zhang, W.	187					Journal of Autism and Developmental Disorders	2840	Randomized controlled trial	20351	University of Alabama	5955	Papua New Guinea	268
1893	19	Hugdahl, K.	186					Chemical Market Reporter	2832	Industry	20251	University of Haifa	5865	Cote d'Ivoire	264
1892	25	Fincham, F.D.	186					Behavioral Neuroscience	2829	Psychiatric Status Rating Scales	20247	Huazhong University of Science and Technology	5861	Azerbaijan	250
1891	27	Birmaher, B.	186					Psychological Science	2827	Therapy	19963	University of California, San Francisco	5846	Namibia	246
1890	24	Voracek, M.	186					European Economic Review	2821	Personality	19936	City University of Hong Kong	5806	Panama	231
1889	24	Kalichman, S.C.	186					AIDS Care Psychological and Socio Medical Aspects of AIDS HIV	2807	School child	19872	Leiden University	5793	Benin	221
1888	26	Persinger, M.A.	185					Economics Bulletin	2804	Culture	19807	George Mason University	5785	Rwanda	216
1887	22	Gunasekaran, A.	184					Public Choice	2793	Comparative Study	19658	Lancaster University	5769	Uzbekistan	208
1886	22	Hofmann, S.G.	184					Annales Medico Psychologiques	2791	History	19503	Ludwig-Maximilians-Universitat Munchen	5721	Congo	196
1885	17	Zeiner, R.	183					Child Abuse and Neglect	2786	Time	19501	Simon Fraser University	5705	Libyan Arab Jamahiriya	194
1884	16	Carey, M.P.	183					Neurobiology of Aging	2783	Interview	19492	North Carolina State University	5677	Czechoslovakia	181
1883	6	Sekar, N.	183					Nurse Education Today	2761	Treatment Outcome	19432	Erasmus University Rotterdam	5675	Swaziland	181
1882	14	McGue, M.	182					Journal of Cleaner Production	2754	Information processing	19181	Universita degli Studi di Roma La Sapienza	5651	Nicaragua	180
1881	13	Gil-Alana, L.A.	182					Technological Forecasting and Social Change	2660	Pregnancy	19096	University of York	5645	Mali	175
1880	5	Quinlan, M.	181					Mathematics and Computers in Simulation	2659	Socioeconomics	19055	University of Massachusetts Amherst	5627	Laos	171
1879	10	Thelwall, M.	181					Proceedings Frontiers in Education Conference Fie	2652	Reaction time	18950	Georgia Institute of Technology	5591	Moldova	160
1878	15	Mayer, R.E.	181					Acta Geographica Sinica	2634	Sustainable development	18860	Harvard Medical School	5497	Yemen	159
1877	14	Andersson, G.	180					Economic Modelling	2632	Rating scale	18679	University of Utah	5492	El Salvador	154
1876	22	Schacter, D.L.	180					Environment and Planning A	2627	Stress, Psychological	18613	Macquarie University	5489	Liechtenstein	151
1875	13	Mikulincer, M.	180					Journal of the Acoustical Society of America	2605	Management	18579	Syracuse University	5477	Niger	148
1874	11	Burke, R.J.	180					Computational Statistics and Data Analysis	2601	Disease severity	18391	Washington University in St. Louis	5470	Montenegro	140
1873	14	Rosenheck, R.A.	179					Journal of Economic Dynamics and Control	2594	India	18383	Newcastle University, United Kingdom	5458	Guam	130
1872	47	Lennox-Kerr, P.	178					Electronic Engineering Times	2586	Electronic commerce	18314	Stockholms universitet	5432	Dominican Republic	127
1871	28	Piquero, A.R.	178					Futures	2581	Africa	18310	University of Sussex	5407	Kyrgyzstan	125
1870	45	Goering, R.	178					Operations Research Letters	2581	Information systems	18304	Lunds Universitet	5398	Afghanistan	125
1869	14	Rozelle, S.	177					Biometrika	2577	Standard	18141	Emory University	5371	Madagascar	125
1868	44	Brown, R.	176					Psychometrika	2571	Prediction	18124	Universidad Complutense de Madrid	5356	Lesotho	108
1867	41	Keltikangas-Jarvinen, L.	174					Journal of Applied Social Psychology	2569	Ethics	18071	University of Nebraska - Lincoln	5345	Myanmar	107
1866	37	Spinhoven, P.	172					Decision Support Systems	2566	Competition	17952	George Washington University	5309	Honduras	104
1865	39	De Coster, J.	171					Cognition	2559	Comorbidity	17942	University of Liverpool	5303	Sierra Leone	94
1864	29	Frei, S.	171					Notes and Queries	2556	Self Concept	17907	University at Albany State University of New York	5294	Greenland	92
1863	44	Meltzer, H.Y.	170					Research in Developmental Disabilities	2554	Mental health	17403	University of Durham	5294	North Korea	87
1862	50	Cicchetti, D.	170					Applied Ergonomics	2550	Stress	17259	Wayne State University	5244	Gambia	85
1861	40	Gueguen, N.	169					Human Factors	2546	Social psychology	17254	University of Oregon	5218	Guyana	80
1860	60	Zhang, J.	168					Synthese	2540	Emotions	17119	University of Western Australia	5151	Haiti	79
1859	32	Kivimaki, M.	167					Journal of Pragmatics	2523	Religion	17106	Queensland University of Technology	5149	Paraguay	78
1858	52	Krause, N.	165					Children and Youth Services Review	2519	Psychometry	17092	University of Houston	5125	Gabon	75
1857	34	Swedberg, J.	164					Journal of Studies on Alcohol	2448	Depressive Disorder	16999	University of Exeter	5114	New Caledonia	74
1856	22	Undefined	62176					Undefined	77	Affect	16983	Queen's University, Kingston	5067	Eritrea	65
