# Supplementary material for: A surge of p-values between 0.041 and 0.049 in recent decades (but negative results are increasing rapidly too)
Source: PeerJ. 2015 Jan 22;3:e733. doi: 10.7717/peerj.733 (PMC4312079; doi:10.7717/peerj.733)
Supplement: Supplemental Information [file peerj-03-733-s007.zip › Supplementary material/Searches_15_nov_2014/615.csv]

Scopus refine results values
Your query : (ABS({p<0.05} OR {p<.05} OR {p<=0.05} OR {p<=.05}OR {p=<0.05} OR {p=<.05}OR {p≤0.05} OR {p≤.05}) AND ( LIMIT-TO(SUBJAREA,"PSYC" ) OR LIMIT-TO(SUBJAREA,"SOCI" ) OR LIMIT-TO(SUBJAREA,"ARTS" ) OR LIMIT-TO(SUBJAREA,"DECI" ) OR LIMIT-TO(SUBJAREA,"BUSI" ) OR LIMIT-TO(SUBJAREA,"ECON" ) ) )
Number of results : 14883
YEAR		AUTHOR NAME		SUBJECT AREA		DOCUMENT TYPE		SOURCE TITLE		KEYWORD		AFFILIATION		COUNTRY		SOURCE TYPE		LANGUAGE
2015	4	Arendt-Nielsen, L.	24	Agricultural and Biological Sciences	945	Article	13795	Journal of Clinical Psychiatry	324	Article	9652	Huazhong University of Science and Technology	335	United States	5827	Journals	14502	English	14421
2014	989	Xu, Y.	22	Arts and Humanities	878	Conference Paper	472	European Heart Journal	259	Human	9436	VA Medical Center	279	United Kingdom	1321	Conference Proceedings	320	Spanish	245
2013	1142	Reilly, T.	21	Biochemistry, Genetics and Molecular Biology	1725	Review	289	Cardiovascular Research	248	Male	8191	University of California, San Diego	127	Canada	782	Book Series	28	Chinese	95
2012	1134	Zhang, Z.	21	Business, Management and Accounting	996	Article in Press	198	Pain	224	Female	8162	University of Toronto	122	China	689	Books	27	Portuguese	83
2011	1028	Tsutsui, T.	18	Chemical Engineering	113	Book Chapter	27	Journal of Affective Disorders	223	Humans	7062	King's College London	121	Japan	661	Trade Publications	6	Croatian	61
2010	746	Kawakami, E.	18	Chemistry	49	Erratum	3	Journal of Huazhong University of Science and Technology Medical Science	218	Adult	6846	The University of North Carolina at Chapel Hill	111	Germany	561			French	53
2009	671	Mills, P.J.	17	Computer Science	202	Note	3	Journal of Neurology Neurosurgery and Psychiatry	216	Controlled study	4815	Harvard Medical School	104	Australia	461			German	42
2008	702	Hori, T.	16	Decision Sciences	1264	Short Survey	3	Collegium Antropologicum	206	Priority journal	4497	University of California, San Francisco	103	Italy	349			Turkish	25
2007	733	Deary, I.J.	16	Dentistry	119	Undefined	93	British Journal of Anaesthesia	205	Middle Aged	3056	University of California, Los Angeles	99	Netherlands	332			Japanese	19
2006	629	Matthews, K.A.	15	Earth and Planetary Sciences	82			Ergonomics	188	Major clinical study	2928	University of Pittsburgh	95	Sweden	314			Polish	17
2005	600	Grant, I.	14	Economics, Econometrics and Finance	208			Psychosomatic Medicine	184	Aged	2784	Massachusetts General Hospital	94	Turkey	297			Russian	15
2004	599	Svensson, P.	14	Energy	41			Journal of Veterinary Medical Science	147	Adolescent	2266	Tongji Medical University	91	Spain	295			Italian	13
2003	486	Dimsdale, J.E.	14	Engineering	603			Human Reproduction	136	Clinical article	1926	University of Washington Seattle	86	France	290			Hungarian	8
2002	402	Weizman, A.	14	Environmental Science	413			American Journal of Human Biology	116	Child	1169	University Michigan Ann Arbor	85	Brazil	261			Lithuanian	7
2001	445	Blennow, K.	14	Health Professions	870			Addictive Behaviors	115	Depression	1168	UCL	84	India	211			Bosnian	5
2000	403	Bruehl, S.	13	Immunology and Microbiology	90			Psycho Oncology	113	Clinical trial	1166	Duke University School of Medicine	80	Nigeria	198			Serbian	4
1999	337	Born, J.	13	Materials Science	27			Journal of Psychosomatic Research	112	Questionnaires	1154	University of Zagreb School of Medicine	80	Mexico	176			Greek	3
1998	306	Light, K.C.	13	Mathematics	1250			Journal of the American Academy of Child and Adolescent Psychiatry	111	Psychological aspect	1121	The University of British Columbia	73	Croatia	169			Slovene	3
1997	293	Wallin, A.	13	Medicine	9317			Journal of Huazhong University of Science and Technology Medical Sciences Hua Zhong Ke Ji Da Xue Xue Bao Yi Xue Ying De Wen Ban Huazhong Keji Daxue Xuebao Yixue Yingdewen Ban	110	Questionnaire	1106	University of Minnesota Twin Cities	69	South Korea	164			Thai	3
1996	283	Tapert, S.F.	12	Multidisciplinary	6			Procedia Social and Behavioral Sciences	104	Normal human	1091	Johns Hopkins Bloomberg School of Public Health	66	Switzerland	162			Afrikaans	2
1995	293	Drotar, D.	12	Neuroscience	2435			Psychoneuroendocrinology	103	Controlled clinical trial	955	Karolinska Institutet	66	Denmark	162			Bulgarian	2
1994	339	Scheltens, P.	12	Nursing	991			Medical Care	97	Randomized controlled trial	908	University of Melbourne	66	Finland	158			Czech	2
1993	287	Fergusson, D.M.	12	Pharmacology, Toxicology and Pharmaceutics	823			Perceptual and Motor Skills	93	United States	902	University of Pennsylvania	65	Iran	152			Dutch	2
1992	235	Chung, O.Y.	11	Physics and Astronomy	9			Alcohol	91	Middle aged	893	Columbia University in the City of New York	65	Israel	151			Macedonian	2
1991	208	Moller, H.J.	11	Psychology	7441			Archives of Gerontology and Geriatrics	91	Animal	866	University of Alberta	65	Malaysia	148			Indonesian	1
1990	170	Mota, J.	11	Social Sciences	5914			Academic Medicine	91	Animals	842	University of Florida	64	Taiwan	146
1989	165	Westerterp-Plantenga, M.S.	11	Veterinary	206			Physiology and Behavior	90	Nonhuman	838	Pennsylvania State University	62	Belgium	117
1988	148	Li, J.	11					Social Science and Medicine	86	Young Adult	837	University of Iowa	61	Hong Kong	104
1987	139	Patterson, T.L.	11					Carcinogenesis	85	Human experiment	835	Johns Hopkins University	60	South Africa	103
1986	85	Kasper, S.	10					Schizophrenia Research	84	Aged, 80 and over	732	Yale University School of Medicine	60	Greece	102
1985	102	Bray, S.R.	10					Neuropsychobiology	83	Animal experiment	706	Stanford University School of Medicine	60	Austria	92
1984	84	Epstein, L.H.	10					Journal of Human Movement Studies	82	Risk Factors	691	University of Wisconsin Madison	59	New Zealand	90
1983	76	Van Der Flier, W.M.	10					AIDS Care Psychological and Socio Medical Aspects of AIDS HIV	78	Support, Non-U.S. Gov't	687	Universidade de Sao Paulo - USP	58	Norway	84
1982	71	Dean, B.	10					American Journal of Medical Genetics Neuropsychiatric Genetics	74	Cross-Sectional Studies	685	David Geffen School of Medicine at UCLA	56	Ireland	81
1981	51	Thase, M.E.	10					Agrociencia	73	Comparative study	685	Karolinska University Hospital	56	Thailand	78
1980	52	Stitzer, M.L.	10					Neurobiology of Aging	72	Time Factors	668	McMaster University	56	Poland	77
1979	39	Steiger, A.	10					Journal of Psychiatric Research	72	Methodology	665	The Johns Hopkins School of Medicine	55	Portugal	63
1978	39	McBride, W.J.	10					Annals of Behavioral Medicine	71	Middle Age	663	University of Illinois at Chicago	55	Hungary	42
1977	32	Grant, B.F.	10					Comprehensive Psychiatry	70	Sex difference	655	University of South Florida Tampa	54	Argentina	40
1976	34	Graven-Nielsen, T.	10					Journal of Applied Psychology	68	Treatment Outcome	652	University of Edinburgh	54	Chile	37
1975	35	Biederman, J.	10					International Journal of Industrial Ergonomics	68	Physiology	623	McGill University	52	Pakistan	36
1974	29	Jurimae, T.	10					Journal of Alzheimer S Disease	68	Follow up	581	San Diego State University	52	Latvia	36
1973	38	Kupfer, D.J.	10					Health Psychology	67	Analysis of Variance	559	University of Sydney	52	Singapore	30
1972	29	Kehlet, H.	9					Medical Education	66	Psychiatric Status Rating Scales	557	Liverpool John Moores University	52	Indonesia	29
1971	43	Kirschbaum, C.	9					Drug and Alcohol Dependence	65	Cognition	547	Colegio de Postgraduados	52	Colombia	28
1970	18	Gallo, L.C.	9					Pediatrics	63	Risk factor	544	Western University	51	Russian Federation	27
1969	17	King, A.C.	9					Food and Nutrition Bulletin	61	Exercise	543	Ohio State University	50	Saudi Arabia	27
1968	15	Rhodes, R.E.	9					Personality and Individual Differences	60	Anxiety	542	New York State Psychiatric Institute	50	Czech Republic	26
1967	17	Lumeng, L.	9					Journal of Surgical Education	59	Rat	540	Harvard School of Public Health	50	Kenya	24
1966	16	Vitaliano, P.P.	9					Geriatrics and Gerontology International	59	Rats	536	University of Ibadan	49	Bangladesh	23
1965	19	Valois, R.F.	9					Journal of Dental Education	56	Disease severity	527	University of Arizona	49	Slovenia	23
1964	11	Bovbjerg, D.H.	9					Human Movement Science	55	Sex Factors	522	Brown University	49	Romania	23
1963	8	Greenbaum, P.E.	9					Applied Ergonomics	55	Statistics	522	Icahn School of Medicine at Mount Sinai	48	Bosnia and Herzegovina	23
1962	7	Lau, J.T.F.	9					American Journal of Physical Anthropology	54	Age	514	Universiti Putra Malaysia	48	Ethiopia	21
		Liu, H.	9					Gender Medicine	54	Prevalence	512	University of Southern California	48	Philippines	20
		Owen, M.J.	9					Journal of Ecology and Rural Environment	54	Follow-Up Studies	511	National Institute of Mental Health	47	Trinidad and Tobago	19
		James, G.D.	9					American Journal of Pharmaceutical Education	53	Rating scale	499	Universite de Montreal	47	Egypt	18
		Madeleine, P.	9					Seizure	52	Drug efficacy	486	University of South Carolina	47	Estonia	17
		Chen, Y.	8					Journal of Consulting and Clinical Psychology	52	Scoring system	485	Indiana University	47	Jordan	16
		Horwood, L.J.	8					Appetite	51	Treatment outcome	483	University at Buffalo State University of New York	46	Tunisia	15
		Ziegler, M.G.	8					International Journal of Obstetric Anesthesia	51	Prospective Studies	480	University of Calgary	45	Lithuania	14
		Dell'Osso, L.	8					Accident Analysis and Prevention	50	Metabolism	479	Stanford University	45	Uganda	14
		Kumar, S.	8					Journal of Tongji Medical University	50	Severity of Illness Index	479	Western Psychiatric Institute & Clinic	45	Slovakia	14
		Liu, Z.	8					Psychological Medicine	50	Education	468	Baylor College of Medicine	44	Serbia	13
		Montgomery, G.H.	8					Journal of Community Health	50	Body mass	453	UC Davis	44	Puerto Rico	12
		Rickels, K.	8					Child Abuse and Neglect	48	Drug effect	434	Maastricht University	44	Venezuela	12
		Mirka, G.A.	8					Journal of Personality and Social Psychology	47	Double-Blind Method	430	Eli Lilly and Company	44	Viet Nam	12
		Hays, R.D.	8					Neurology	47	Schizophrenia	421	New York University	43	Ghana	10
		Sun, H.	8					European Journal of Pain	47	Child, Preschool	417	Case Western Reserve University	42	Macedonia	9
		Booth, B.M.	8					Research Quarterly for Exercise and Sport	47	Age Factors	415	Helsingin Yliopisto	42	Tanzania	9
		Stinson, F.S.	8					Research in Developmental Disabilities	47	Stress, Psychological	413	Yale University	42	Jamaica	9
		Manuck, S.B.	8					Brain	47	Cross-sectional study	411	Columbia University, College of Physicians and Surgeons	42	Cyprus	9
		Shin, G.	8					Journal of Clinical Psychology	46	Quality of life	396	Virginia Polytechnic Institute and State University	42	Sri Lanka	8
		Sherwood, A.	8					Journal of Studies on Alcohol	46	Heart rate	387	University of Queensland	42	Iceland	8
		Calabrese, J.R.	7					Journal of Tongji Medical University T Ung Chi I K O Ta Hsueh Hsueh Pao	45	Neuropsychological Tests	385	Monash University	41	United Arab Emirates	8
		Ma, D.	7					Journal of Physiological Anthropology	45	Double blind procedure	383	Washington University in St. Louis, School of Medicine	41	Lebanon	7
		Pienaar, A.E.	7					Journal of Nutrition Education and Behavior	45	Comorbidity	382	University of Cincinnati	41	Kuwait	7
		Burns, J.W.	7					International Psychogeriatrics	44	Obesity	380	University of Alabama	41	Costa Rica	6
		Phillips, M.L.	7					Journal of Physiological Anthropology and Applied Human Science	42	Blood Pressure	374	University of Ottawa, Canada	41	Cuba	6
		Ni, W.	7					International Journal of Eating Disorders	42	Retrospective Studies	369	The University of Georgia	41	Guatemala	6
		Weiss, R.D.	7					Journal of Educational Psychology	42	Stress	366	UC Irvine	40	Laos	6
		Kuboki, T.	7					Hormones and Behavior	42	Statistical significance	366	Seoul National University	40	Nepal	6
		Akiskal, H.S.	7					Human Psychopharmacology	42	Heart Rate	364	University of Kentucky	40	Peru	6
		Zeng, L.	7					Journal of Behavioral Medicine	41	Comparative Study	363	University of Maryland	40	Sudan	6
		Xiong, S.	7					Food Science and Technology Research	41	Depressive Disorder	361	University of Cambridge	40	Swaziland	6
		Amsterdam, J.D.	7					European Journal of Dental Education	41	Self report	360	VU University Medical Center	39	Bulgaria	6
		Nurnberger, J.I.	7					Journal of Developmental and Behavioral Pediatrics	41	Correlation analysis	359	Goteborgs Universitet	39	Cameroon	6
		Jones, J.G.	7					American Journal of Managed Care	41	Disease association	359	Indiana University School of Medicine Indianapolis	39	Yugoslavia	6
		Wagner, G.J.	7					Child Care Health and Development	41	Task performance	355	RAND Corporation	38	Zimbabwe	6
		Mishina, M.	7					Journal of Antimicrobial Chemotherapy	40	Case-Control Studies	354	Northwestern University	38	Botswana	5
		Ancoli-Israel, S.	7					Dementia and Geriatric Cognitive Disorders	40	Aging	353	McLean Hospital	38	Yemen	5
		Frank, E.	7					Health Services Research	38	Demography	352	Medical University of South Carolina	38	Qatar	5
		Fehm, H.L.	7					Eating Behaviors	38	Health survey	349	Tyoterveyslaitos	37	Malawi	5
		Courneya, K.S.	7					Journal of Counseling Psychology	38	School child	341	Centers for Disease Control and Prevention	37	Ecuador	4
		Scarr, E.	7					Health Education Research	37	Blood	339	Ludwig-Maximilians-Universitat Munchen	37	Nicaragua	4
		Fortmann, A.L.	7					Tropical Agriculture	37	Pain	338	University of Sheffield	36	Bolivia	4
		Yao, S.	7					Public Health	37	Smoking	335	Vanderbilt University	36	Panama	4
		Tsui, H.Y.	7					Depression and Anxiety	36	Brain	333	University of Houston	36	Czechoslovakia	4
		Harrow, M.	7					International Journal of Behavioral Medicine	36	Physical activity	329	Daneshgahe Azad Eslami	36	Congo	4
		Li, T.K.	7					Research for Rural Development	36	Risk assessment	327	Erasmus University Medical Center	36	Burkina Faso	4
		Yatham, L.N.	7					Psychological Reports	35	Quality of Life	327	University Medical Center Utrecht	36	Iraq	3
		Tochihara, Y.	7					Journal of Studies on Alcohol and Drugs	34	Animal model	326	Wayne State University	35	Niger	3
		Heuser, I.	7					Journal of Abnormal Psychology	33	Body Mass Index	323	University of Birmingham	35	Fiji	3
		Kato, T.	7					International Journal of Epidemiology	33	Pregnancy	323	Aalborg Universitet	35	Uruguay	3
		Tarmizi, R.A.	7					Revista Panamericana De Salud Publica Pan American Journal of Public Health	33	Regression Analysis	321	Tel Aviv University, Sackler Faculty of Medicine	34	Ukraine	3
		Jurimae, J.	7					Obesity Facts	33	Prospective study	316	The University of Hong Kong	34	Syrian Arab Republic	3
		Rock, C.L.	7					BMC Medical Education	33	Regression analysis	316	Cardiff University	34	Mauritius	3
		Muldoon, M.F.	7					American Journal of Drug and Alcohol Abuse	32	Placebo	310	UC Berkeley	34	Zambia	3
		Sun, S.	7					Psychology and Health	32	Preschool child	308	University of Tokyo	34	Georgia	2
		Findling, R.L.	7					Neuropsychologia	32	Animal tissue	304	Stony Brook University State University of New York	34	Gambia	2
		Carnahan, H.	7					Medical Teacher	31	Support, U.S. Gov't, P.H.S.	301	University of Alabama at Birmingham	34	Dominican Republic	2
		Clark, N.M.	7					American Journal of Health Promotion	31	Hospitalization	301	Rutgers, The State University of New Jersey	34	Afghanistan	2
		Zullig, K.J.	7					Psychotherapy and Psychosomatics	31	Longitudinal Studies	300	Latvia University of Agriculture	34	Cambodia	2
		Borrelli, B.	7					Psychophysiology	31	Mental disease	299	Albert Einstein College of Medicine of Yeshiva University	33	Senegal	2
		Poewe, W.	7					European Neuropsychopharmacology	30	Socioeconomic Factors	298	Chinese University of Hong Kong	33	Barbados	2
		Kivimaki, M.	7					Journal of the National Cancer Institute	30	Infant	295	Purdue University	33	Bahrain	2
		Estabrooks, P.A.	7					International Journal of Nursing Studies	30	Intravenous drug administration	293	Brigham and Women's Hospital	33	Algeria	2
		David, A.S.	7					Energy Education Science and Technology Part B Social and Educational Studies	29	Gender	291	University of Utah	33	Lesotho	2
		Ye, Z.	7					2011 International Conference on Remote Sensing Environment and Transportation Engineering Rsete 2011 Proceedings	29	Adaptation, Psychological	291	University of New South Wales UNSW Australia	33	Haiti	2
		Sterzing, T.	7					Frontiers in Human Neuroscience	29	Pathophysiology	288	University of Illinois at Urbana-Champaign	32	Mozambique	2
		Kerr, T.	7					AIDS and Behavior	28	Outcome assessment	286	University of Manchester	32	Germany (Democratic Republic, DDR)	2
		Janz, N.K.	7					Journal of Pediatric Psychology	28	Alzheimer disease	285	University of Manitoba	32	Solomon Islands	1
		Hansson, P.	7					Journal of the International Neuropsychological Society	28	Pathology	282	University of Miami	32	Benin	1
		Wu, Y.	7					Journal of Veterinary Medical Science the Japanese Society of Veterinary Science	28	Analysis of variance	281	Cincinnati Children's Hospital Medical Center	32	Luxembourg	1
		Siegler, I.C.	7					Teaching and Learning in Medicine	28	Statistical analysis	277	Kobenhavns Universitet	32	Burundi	1
		Chollet, D.	7					Motriz Revista De Educacao Fisica	27	Prediction	275	Universita degli Studi di Roma La Sapienza	32	Macao	1
		Hellhammer, D.H.	7					Perfusion	27	Heart	274	Emory University	31	Guam	1
		Koopman, C.	7					Simulation in Healthcare	27	Time	271	Tel Aviv University	31	Russia	1
		Girdler, S.S.	7					International Journal of Neuropsychopharmacology	26	Hydrocortisone	271	Universitat Heidelberg	31	Guadeloupe	1
		Blumenthal, J.A.	7					Journal of Tropical Pediatrics	26	Alcohol	270	Charite - Universitatsmedizin Berlin	31	Oman	1
		Fava, M.	7					Biological Psychology	26	Psychometrics	269	University of Oxford	31	El Salvador	1
		Faraone, S.V.	7					International Journal of Circumpolar Health	26	Genetics	267	Columbia University Medical Center	31	Grenada	1
		Atkinson, J.H.	6					American Journal of Alzheimer S Disease and Other Dementias	26	Body weight	265	University of Chicago	31	Mongolia	1
		Sjogren, M.	6					Medical Engineering and Physics	25	Health status	262	Universite Laval	31	Morocco	1
		Bose, K.	6					Social Behavior and Personality	25	Dose-Response Relationship, Drug	259	Inserm	30	Kazakhstan	1
		Specchia, G.	6					Journals of Gerontology Series B Psychological Sciences and Social Sciences	25	Behavior	258	Kyushu University	30	Uzbekistan	1
		Starr, J.M.	6					Journal of Occupational Rehabilitation	25	Self concept	256	Nippon Veterinary and Life Science University	30	Armenia	1
		Stein, M.D.	6					Journal of Health Communication	25	Interview	256	University of Arkansas for Medical Sciences	30	Myanmar	1
		Stuart, A.	6					Eating and Weight Disorders	25	Longitudinal study	254	Michigan State University	30	Eritrea	1
		Susman, E.J.	6					Bioscience Trends	25	Central nervous system	254	University of Michigan Medical School	30	Namibia	1
		Symons, F.J.	6					Patient Preference and Adherence	25	Blood pressure	252	Florida State University	29	Belize	1
		Brown, E.C.	6					Stress	25	Reproducibility of Results	252	Universitair Medisch Centrum Groningen	29	Honduras	1
		Tekin, M.	6					Social Psychiatry and Psychiatric Epidemiology	25	Motivation	252	Duke University	29
		Thayer, J.F.	6					European Journal of Social Sciences	24	Cohort Studies	251	University of Adelaide	29
		Thoresen, C.E.	6					Thorax	24	Mental stress	249	The Warren Alpert Medical School of Brown University	29
		Unger, J.B.	6					Ecological Indicators	24	Hypertension	248	University of Texas at Austin	29
		Verdouw, P.D.	6					Psychology of Sport and Exercise	24	Logistic Models	245	University of Nottingham	29
		Golay, A.	6					Psychosomatics	23	Neuropsychological test	245	Dalhousie University	29
		Wang, Z.	6					Tobacco Control	23	Magnetic Resonance Imaging	244	GlaxoSmithKline	29
		Watanabe, T.	6					Proceedings of the Human Factors and Ergonomics Society	23	Alcoholism	241	University of Virginia	29
		Weissman, J.S.	6					Stress and Health	23	Attention	241	Universita degli Studi di Milano	29
		Wood, E.	6					Archives of Clinical Neuropsychology	23	Major depression	239	Children's Hospital Boston	29
		Calik, M.	6					Salud Mental	23	Memory	239	University of New Mexico	29
		Zeng, F.	6					Revista Da Educacao Fisica	23	Bipolar Disorder	238	Academic Medical Centre, University of Amsterdam	28
		Clary, C.M.	6					Journal of Child Psychology and Psychiatry and Allied Disciplines	23	Alzheimer Disease	237	Mayo Clinic	28
		Zhang, J.	6					Journal of School Health	23	Nuclear magnetic resonance imaging	236	University of Texas Health Science Center at San Antonio	28
		Zhang, S.	6					Scandinavian Journal of Work Environment and Health	22	Mental health	235	Boston University	28
		Zhang, Z.	6					Restorative Neurology and Neuroscience	22	Therapy	235	Wake Forest University School of Medicine	28
		Bache, R.J.	6					AIDS Education and Prevention	22	Antipsychotic Agents	232	University of Western Australia	28
		Undefined	7					Journal of Sport and Exercise Psychology	22	Cognitive defect	231	School of Dental Medicine University of Zagreb	28
