# Supplementary material for: A surge of p-values between 0.041 and 0.049 in recent decades (but negative results are increasing rapidly too)
Source: PeerJ. 2015 Jan 22;3:e733. doi: 10.7717/peerj.733 (PMC4312079; doi:10.7717/peerj.733)
Supplement: Supplemental Information [file peerj-03-733-s007.zip › Supplementary material/Searches_15_nov_2014/616.csv]

Scopus refine results values
Your query : (ABS({p > 0.05} OR {p > .05} OR {p >= 0.05} OR {p >= .05} OR {p => 0.05} OR {p => .05} OR {p ≥ 0.05} OR {p ≥ .05}) AND ( LIMIT-TO(SUBJAREA,"PSYC" ) OR LIMIT-TO(SUBJAREA,"SOCI" ) OR LIMIT-TO(SUBJAREA,"ARTS" ) OR LIMIT-TO(SUBJAREA,"DECI" ) OR LIMIT-TO(SUBJAREA,"BUSI" ) OR LIMIT-TO(SUBJAREA,"ECON" ) ) )
Number of results : 1351
YEAR		AUTHOR NAME		SUBJECT AREA		DOCUMENT TYPE		SOURCE TITLE		KEYWORD		AFFILIATION		COUNTRY		SOURCE TYPE		LANGUAGE
2015	1	Celebic, A.	8	Agricultural and Biological Sciences	121	Article	1213	Journal of Huazhong University of Science and Technology Medical Science	56	Article	797	Huazhong University of Science and Technology	82	United States	367	Journals	1291	English	1296
2014	130	Thiengkamol, N.	8	Arts and Humanities	114	Conference Paper	74	Collegium Antropologicum	53	Human	781	Tongji Medical University	24	China	140	Conference Proceedings	52	Spanish	49
2013	115	Papakostas, G.I.	7	Biochemistry, Genetics and Molecular Biology	99	Review	31	Ergonomics	30	Male	658	Colegio de Postgraduados	21	United Kingdom	109	Books	5	Croatian	21
2012	142	Brambilla, P.	6	Business, Management and Accounting	161	Article in Press	22	Agrociencia	29	Female	639	University of Zagreb School of Medicine	19	Turkey	79	Book Series	3	Portuguese	14
2011	116	Xu, Y.	6	Chemical Engineering	22	Book Chapter	5	Journal of Huazhong University of Science and Technology Medical Sciences Hua Zhong Ke Ji Da Xue Xue Bao Yi Xue Ying De Wen Ban Huazhong Keji Daxue Xuebao Yixue Yingdewen Ban	25	Humans	624	School of Dental Medicine University of Zagreb	15	Canada	62			Chinese	12
2010	88	Baucic, I.	6	Chemistry	4	Letter	1	Procedia Social and Behavioral Sciences	22	Adult	519	Universiti Putra Malaysia	14	Australia	57			Turkish	7
2009	71	Fava, M.	6	Computer Science	24	Undefined	5	Journal of Affective Disorders	15	Controlled study	352	VA Medical Center	13	Croatia	49			French	5
2008	62	Frank, E.	5	Decision Sciences	52			Journal of Tongji Medical University T Ung Chi I K O Ta Hsueh Hsueh Pao	14	Priority journal	290	Massachusetts General Hospital	13	Mexico	42			Polish	4
2007	52	Jones, A.W.	5	Dentistry	15			Journal of Alzheimer S Disease	13	Middle Aged	229	Mahasarakham University	12	Brazil	40			Russian	3
2006	68	Mallinger, A.G.	5	Earth and Planetary Sciences	13			American Journal of Human Biology	13	Aged	202	Liverpool John Moores University	11	Germany	39			Bulgarian	2
2005	73	Stipetic, J.	5	Economics, Econometrics and Finance	31			Journal of Clinical Psychiatry	12	Adolescent	191	Daneshgahe Azad Eslami	11	Malaysia	34			German	2
2004	70	Soares, J.C.	5	Energy	8			Research Quarterly for Exercise and Sport	12	Major clinical study	183	University of Western Australia	11	Iran	34			Arabic	1
2003	37	Keshavan, M.S.	5	Engineering	83			Journal of Tongji Medical University	11	Clinical article	128	University of Pittsburgh	10	Nigeria	31			Japanese	1
2002	34	Hamid, T.A.	5	Environmental Science	74			Physiology and Behavior	11	Child	121	Universidade de Sao Paulo - USP	9	Netherlands	29
2001	38	Mun, C.Y.	5	Health Professions	80			Journal of Human Movement Studies	11	Normal human	96	King's College London	9	Japan	23
2000	32	Stuart, A.	5	Immunology and Microbiology	11			European Journal of Social Sciences	10	Middle aged	93	Hacettepe Universitesi	9	Spain	21
1999	21	Kalinowski, J.	4	Materials Science	4			Perceptual and Motor Skills	10	Animals	84	University of Melbourne	9	Italy	21
1998	25	Jang, S.H.	4	Mathematics	48			Journal of Neurology Neurosurgery and Psychiatry	10	Questionnaire	83	University of California, San Diego	9	India	21
1997	23	Fenoglio, C.	4	Medicine	706			Accident Analysis and Prevention	10	Young Adult	83	Pennsylvania State University	8	Thailand	20
1996	13	Cortini, F.	4	Neuroscience	155			Neuropsychobiology	10	Methodology	83	Universiti Teknologi MARA	8	South Korea	18
1995	12	Kupfer, D.J.	4	Nursing	86			Journal of Psychiatric Research	10	Human experiment	83	University of Ibadan	8	Sweden	18
1994	13	Cuca-Garcia, M.	4	Pharmacology, Toxicology and Pharmaceutics	48			Pain	10	Clinical trial	78	The University of British Columbia	8	France	15
1993	12	Alpert, J.E.	4	Psychology	546			Food Science and Technology Research	9	Psychological aspect	74	Selcuk Universitesi	8	Taiwan	13
1992	20	Benussi, L.	4	Social Sciences	656			Archives of Gerontology and Geriatrics	9	Aged, 80 and over	73	Monash University	8	Denmark	11
1991	8	Marcone, A.	4	Veterinary	13			Revista Da Educacao Fisica	9	Randomized controlled trial	72	The University of North Carolina at Chapel Hill	8	New Zealand	10
1990	8	Mariani, C.	4					American Journal of Physical Anthropology	9	Questionnaires	72	University of Colorado at Boulder	7	South Africa	10
1989	4	Nierenberg, A.A.	4					Journal of Surgical Education	9	Physiology	71	Baylor College of Medicine	7	Greece	9
1988	7	Olatoye, R.A.	4					Food and Nutrition Bulletin	9	Animal	70	University of Adelaide	7	Hong Kong	8
1987	8	Bresolin, N.	4					Journal of Dental Education	9	Controlled clinical trial	64	University of Nottingham	7	Portugal	8
1986	6	Petersen, T.	4					British Journal of Anaesthesia	8	Comparative study	64	Josip Juraj Strossmayer University of Osijek	7	Saudi Arabia	8
1985	6	Cappa, S.	4					Journal of Veterinary Medical Science	8	Depression	60	University of Queensland	7	Belgium	7
1984	3	Scarpini, E.	4					Psycho Oncology	8	Metabolism	58	University of Pittsburgh School of Medicine	6	Poland	7
1983	5	Wei, W.	4					Mediterranean Journal of Social Sciences	8	Treatment Outcome	56	Abant Izzet Baysal Universitesi	6	Ireland	6
1982	1	Zhang, Z.	4					Appetite	8	Exercise	53	Ankara Universitesi	6	Chile	6
1981	6	Eshkoor, S.A.	4					Energy Education Science and Technology Part B Social and Educational Studies	7	Time Factors	52	Icahn School of Medicine at Mount Sinai	6	Switzerland	6
1980	3	Clerici, F.	4					Brain Injury	7	Sex difference	51	University of Washington Seattle	6	Latvia	5
1979	4	Bukovic, D.	4					European Journal of Pain	7	Risk Factors	50	East Carolina University	6	Norway	5
1978	2	Binetti, G.	4					Journal of Forensic Sciences	7	Genetics	49	University of Toronto	6	Indonesia	5
1977	2	Cantoni, C.	3					BMC Medical Education	7	United States	49	Manchester Metropolitan University	6	Pakistan	5
1976	1	Kang, S.G.	3					Public Health	7	Rat	47	Universitetssjukhuset i Linkoping	6	Bosnia and Herzegovina	5
1975	2	Galimberti, D.	3					Social Sciences	7	Rats	47	Forest Research Institute	5	Ghana	4
1973	1	Nudin, S.S.A.H.	3					American Journal of Medical Genetics Neuropsychiatric Genetics	7	Education	45	Sveuciliste u Zagrebu	5	Ethiopia	4
1971	1	Jerolimov, V.	3					Addictive Behaviors	7	Cross-Sectional Studies	45	Universita Vita-Salute San Raffaele	5	Jordan	4
1969	1	Harenski, K.	3					Journal of Antimicrobial Chemotherapy	7	Nonhuman	43	Universidad Autonoma de Chapingo	5	Slovenia	4
1968	2	Hu, Y.	3					Seizure	7	Risk factor	43	Queensland University of Technology	5	Uganda	4
1967	1	Bottiglieri, T.	3					Tropical Agriculture	7	Blood	43	Universidade Federal de Sao Paulo	5	Israel	4
1962	1	De Labio, R.W.	3					International Journal of Industrial Ergonomics	7	Pathology	42	Aristoteleion Panepistimion Thessalonikis	5	Trinidad and Tobago	3
		Franceschi, M.	3					Psychology of Sport and Exercise	6	Statistics	42	Indiana University	5	Singapore	3
		Chavasit, V.	3					Research in Developmental Disabilities	6	Prevalence	41	Washington University in St. Louis, School of Medicine	5	Colombia	3
		Hu, B.	3					Journal of Ecology and Rural Environment	6	Child, Preschool	40	Tehran University of Medical Sciences	5	Hungary	3
		Mischoulon, D.	3					Pediatric Hematology and Oncology	6	Genotype	40	Universidade Estadual de Londrina	5	Egypt	3
		Motl, R.W.	3					International Psychogeriatrics	6	Body mass	40	Rijeka University	5	Ecuador	2
		Delic, Z.	3					AIDS Care Psychological and Socio Medical Aspects of AIDS HIV	5	School child	40	Universidade Estadual de Campinas	5	Cameroon	2
		Nicoletti, M.	3					Human Reproduction	5	Cognition	39	Universita degli Studi di Milano	5	Serbia	2
		Ashina, M.	3					Academic Medicine	5	Follow up	39	Erasmus University Medical Center	5	Lithuania	2
		Carek, V.	3					Neurology Psychiatry and Brain Research	5	Drug effect	38	Universidad Nacional Autonoma de Mexico	5	Slovakia	2
		Olesen, J.	3					Cardiovascular Research	5	Retrospective Studies	38	Latvia University of Agriculture	5	Bulgaria	2
		Komar, D.	3					American Journal of Alzheimer S Disease and Other Dementias	5	Analysis of Variance	38	The Johns Hopkins School of Medicine	4	Austria	2
		Zou, P.	3					Medical Teacher	5	Pregnancy	37	Yeungnam University	4	Iraq	2
		Pro-Martinez, A.	3					Health Psychology	5	Cross-sectional study	37	Ohio State University	4	Finland	2
		Radwin, R.G.	3					Child Care Health and Development	5	Preschool child	36	Mayo Clinic	4	Zimbabwe	2
		Rainero, I.	3					Motriz Revista De Educacao Fisica	5	Task performance	35	University of Auckland	4	Niger	1
		Rastatter, M.P.	3					Psychosomatic Medicine	5	Pathophysiology	35	University of Pennsylvania	4	Algeria	1
		Reilly, T.	3					Research for Rural Development	5	Treatment outcome	35	The University of Hong Kong	4	Czech Republic	1
		Rhodes, R.E.	3					International Journal of Science and Mathematics Education	5	Age	35	Universitat Bonn	4	Cyprus	1
		Rosenbaum, J.F.	3					American Journal of Pharmaceutical Education	5	Statistical significance	34	Ondokuz Mayis Universitesi	4	Costa Rica	1
		Sassi, R.B.	3					Alcohol	4	Heart rate	34	Western University	4	Puerto Rico	1
		Druse, M.J.	3					Advances in Health Sciences Education	4	Scoring system	34	Obafemi Awolowo University	4	Romania	1
		Wang, Z.	3					European Child and Adolescent Psychiatry	4	Animal experiment	33	Ohio University	4	Russia	1
		Li, J.	3					European Heart Journal	4	Severity of Illness Index	32	China Agricultural University	4	Russian Federation	1
		Housh, T.J.	3					Neurology	4	Follow-Up Studies	32	Dokuz Eylul Universitesi	4	Burkina Faso	1
		Gallone, S.	3					European Journal of Dental Education	4	Case-Control Studies	32	Peking University	4	Brunei Darussalam	1
		Suratman, M.N.	3					Bioscience Trends	4	Physical activity	31	Centre for Addiction and Mental Health	4	Swaziland	1
		Thiengkamol, C.	3					Medicine Science and the Law	4	Sex Factors	31	Queen's University, Kingston	4	Macao	1
		Giordana, M.T.	3					Journal of Child Psychology and Psychiatry and Allied Disciplines	4	Aging	31	San Diego State University	4	Lebanon	1
		Thiengkamol, T.	3					Medical Engineering and Physics	4	Medical education	30	Chinese Academy of Sciences	4	Syrian Arab Republic	1
		Venturelli, E.	3					Medical Education	4	Middle Age	29	Ege Universitesi	4	Kuwait	1
		Villa, C.	3					Medical Care	4	Time	29	UCL	4	Mali	1
		Duncan, M.J.	3					Psychoneuroendocrinology	4	Statistical analysis	28	Universitat zu Koln	4	Mauritius	1
		Xiang, J.	3					Applied Ergonomics	4	Prospective Studies	28	UC Berkeley	4	Tunisia	1
		Ghidoni, R.	3					Journal of Tongji Medical University Tong Ji Yi Ke Da Xue Xue Bao	4	Pain	28	Shanghai Jiaotong University	4	Haiti	1
		Mehulic, K.	3					Journal of Forensic and Legal Medicine	4	Infant	28	University of Nigeria	4	New Caledonia	1
		Zhu, Y.	3					Archives of Clinical Neuropsychology	4	Cohort Studies	28	University of Nebraska - Lincoln	4
		Bendtsen, L.	2					Ecological Indicators	4	Heart Rate	28	University of Exeter	4
		Hu, Y.	2					Pediatrics	3	Analysis of variance	27	University of California, Los Angeles	4
		Atkinson, G.	2					Neurobiology of Aging	3	Neuropsychological Tests	27	University of Illinois at Chicago	4
		Akandere, M.	2					Journal of Clinical Psychology	3	Prospective study	27	Marmara Universitesi	4
		Cole, P.J.	2					Psychological Reports	3	Correlation analysis	27	Western Psychiatric Institute & Clinic	4
		Feng, J.	2					Informacion Tecnologica	3	Reproducibility of Results	27	Chulalongkorn University	4
		Bricker, J.B.	2					2011 International Conference on Remote Sensing Environment and Transportation Engineering Rsete 2011 Proceedings	3	Retrospective study	26	Istanbul Universitesi	4
		Caramelli, P.	2					AIDS and Behavior	3	Alzheimer disease	26	University of Malaya	4
		Li, G.	2					Social Behavior and Personality	3	Obesity	26	Universidade Federal de Minas Gerais	4
		Green, E.	2					Psychology Health and Medicine	3	Schizophrenia	25	Kobenhavns Universitet	4
		Kleinman, J.E.	2					Schizophrenia Research	3	Age Factors	25	University of Wisconsin Madison	4
		Fu, H.	2					American Journal of Drug and Alcohol Abuse	3	Disease severity	25	Cukurova Universitesi	4
		Chen, W.F.	2					Journal of the International Neuropsychological Society	3	Support, Non-U.S. Gov't	25	Klinicki Bolnicki Centar	4
		Bertolucci, P.H.F.	2					Perfusion United Kingdom	3	Gene frequency	25	Fondazione San Raffaele del Monte Tabor	4
		Lee, K.K.W.	2					Nurse Education Today	3	Major depression	24	IRCCS Centro San Giovanni di Dio Fatebenefratelli	4
		Betancourt, T.S.	2					Human Factors	3	Hospitalization	24	Clinica Neurologica	3
		Krnic, M.	2					Brain	3	Double blind procedure	24	Emory University	3
		Hankey, J.	2					Journal of Applied Psychology	3	Drug efficacy	23	Kobe Gakuin University	3
		Chen, Y.	2					Cultura Ciencia Y Deporte	3	Biosynthesis	23	Universiti Kebangsaan Malaysia	3
		Chen, Z.	2					Frontiers in Human Neuroscience	3	Psychiatric Status Rating Scales	23	Harvard Medical School	3
		Chen, Z.	2					Journal of Sustainability Science and Management	3	Quality of life	22	University of Victoria	3
		Goldman, R.F.	2					Journal of Motor Behavior	3	Ergonomics	22	National Institute of Mental Health	3
		Hosseini, M.	2					Depression and Anxiety	3	Anxiety	22	University of Pennsylvania, School of Medicine	3
		Bhagwat, A.	2					Journal of Home Economics Research	3	Teaching	22	Arizona State University	3
		Fugosic, V.	2					Journal of Sport and Exercise Psychology	3	Sport	22	Wageningen University and Research Centre	3
		Babakhani, N.	2					Personality and Individual Differences	3	Reproducibility	22	United States Army Research Institute of Environmental Medicine	3
		Lajnert, V.	2					Neuropsychologia	3	Risk assessment	21	North Carolina State University	3
		Babic, D.	2					International Journal of Obstetric Anesthesia	3	Quality of Life	21	Duke University School of Medicine	3
		Li, S.	2					Journal of Medical Ethics and History of Medicine	3	Alzheimer Disease	21	Johns Hopkins University	3
		Jung, I.K.	2					Journal of Speech Language and Hearing Research	3	Children	21	University of Fort Hare	3
		Carron, A.V.	2					Journal of School Health	3	Body weight	21	Johns Hopkins Bloomberg School of Public Health	3
		John, U.	2					Journal of Psychosomatic Research	3	Double-Blind Method	21	Universidade Federal do Rio Grande do Sul	3
		Kanamaru, A.	2					JAMA Neurology	3	Human cell	21	Uniformed Services University of the Health Sciences	3
		Lees, A.	2					Human Movement Science	3	Students	21	University of Split	3
		Baeza-Lopez, J.	2					Reviews on Environmental Health	3	Smoking	21	UC Irvine	3
		Kovacevic, D.	2					International Journal of Sport Psychology	3	Learning	21	University Hospital Maastricht	3
		Johnson, G.O.	2					Proceedings of the Human Factors and Ergonomics Society	3	Prediction	21	Faculdade de Medicina de Marilia	3
		Jensen, R.	2					Teaching and Learning in Medicine	3	Disease association	21	Hong Kong Polytechnic University	3
		Fielding, R.	2					South African Journal for Research in Sport Physical Education and Recreation	3	Oxygen consumption	21	Australian National University	3
		Li, L.M.	2					American Journal of Health Promotion	3	Psychometrics	20	Colorado State University	3
		Davey, N.J.	2					Salud Mental	3	Curriculum	20	Universite de Montreal	3
		Copeland, K.C.	2					Journal of East Asian Studies	3	Rats, Sprague-Dawley	20	University of Limerick	3
		Habek, M.	2					Journal of Physiological Anthropology	3	Outcome assessment	20	University of Manitoba	3
		Kojima, K.	2					Social Science and Medicine	3	Mortality	20	Brown University	3
		Gonzalez-Alcorta, M.	2					Educational Technology and Society	2	Reference Values	20	Rijeka University School of Medicine	3
		Figueroa-Velasco, J.L.	2					Health Care Manager	2	RNA, Messenger	20	Universita degli Studi di Torino	3
		Bukovic, D.	2					AIDS Education and Prevention	2	Unclassified drug	20	Karolinska Institutet	3
		Housh, D.J.	2					Health Economics	2	Placebo	20	Universitat Marburg	3
		Almeida, O.P.	2					Health Services Research	2	Stress, Psychological	20	Mahidol University	3
		Choi, J.E.	2					Advanced Science Letters	2	Polymorphism, Genetic	20	Seoul National University	3
		Gonzalez-Munoz, S.S.	2					Homo Journal of Comparative Human Biology	2	Genetic association	20	Gazi Universitesi	3
		Ghamari, F.	2					Agrocencia	2	Conference paper	20	Anhui Medical University	3
		Hojsak, I.	2					Human Psychopharmacology	2	China	19	Drexel University	3
		Altimari, L.R.	2					Indian Journal of Psychological Medicine	2	Rating scale	19	University of Saskatchewan	3
		Keros, J.	2					Infants and Young Children	2	Cytology	19	Universita degli Studi di Pavia	3
		Edwards, B.J.	2					American Journal of Forensic Medicine and Pathology	2	Anthropometry	19	University of Kansas Lawrence	3
		Edwards, B.Q.	2					American Journal of Health Behavior	2	Newborn	19	University of Tennessee, Knoxville	3
		De Campos, W.	2					American Journal of Managed Care	2	Chemistry	19	University of Kentucky	3
		Cervantes-Ramirez, M.	2					American Journal of Medical Genetics Part B Neuropsychiatric Genetics	2	Cohort analysis	19	Universitat Heidelberg	3
		Gallegos-Sanchez, J.	2					International Journal of Audiology	2	Messenger RNA	19	Coventry University	3
		Bangdiwala, S.I.	2					International Journal of Engineering Education	2	Regression analysis	19	Universidade Federal de Santa Catarina	3
		Flaherty, B.P.	2					Annals of Behavioral Medicine	2	Medical student	19	Instituto Nacional de Investigaciones Forestales, Agricolas y Pecuarias	3
		Burrows, G.D.	2					International Journal of Legal Medicine	2	Depressive Disorder	19	Boston University	3
		Falcone, J.L.	2					International Journal of Neuropsychopharmacology	2	Immunology	19	Imperial College Faculty of Medicine	3
		Lazic, B.	2					International Journal of Nursing Studies	2	Body Mass Index	19	Sun Yat-Sen University	3
		Knezovic Zlataric, D.	2					International Journal of Occupational Safety and Ergonomics	2	Human tissue	19	Liberty Mutual Research Institute for Safety	3
		Kokic, V.	2					International Journal of Sport and Exercise Psychology	2	Bipolar Disorder	18	University of Tehran	3
		Barcena-Gama, R.	2					International Journal of Sports Science and Coaching	2	Task Performance and Analysis	18	Assumption University, Bangkok	3
		Jiang, C.	2					Internet Journal of Biological Anthropology	2	Demography	18	Universitat Basel	3
		Khairiyah, M.H.S.	2					Isbeia 2012 IEEE Symposium on Business Engineering and Industrial Applications	2	Genetic polymorphism	18	University of Iowa	3
		Barling, J.	2					Itme2009 Proceedings 2009 IEEE International Symposium on IT in Medicine and Education	2	Alzheimer's disease	18	University of Alabama	3
		Kwon, H.G.	2					Journal of Addictive Diseases	2	Body Weight	18	University of Sydney	3
		Holmgren, A.	2					Journal of Adolescence	2	Random Allocation	18	Graduate University of Chinese Academy of Sciences	3
		Bolayir, E.	2					Journal of Adolescent Health	2	Randomization	18	Universidad del Pais Vasco	3
		Fong, S.S.M.	2					Artificial Organs	2	Muscle	18	Olabisi Onabanjo University	3
		Fang, F.	2					Journal of Band Research	2	Allele	18	University of Athens	3
		Gao, F.	2					Asian Journal of Psychiatry	2	Perception	18	Harvard School of Public Health	3
