# Supplementary material for: A surge of p-values between 0.041 and 0.049 in recent decades (but negative results are increasing rapidly too)
Source: PeerJ. 2015 Jan 22;3:e733. doi: 10.7717/peerj.733 (PMC4312079; doi:10.7717/peerj.733)
Supplement: Supplemental Information [file peerj-03-733-s007.zip › Supplementary material/Searches_15_nov_2014/625.csv]

Scopus refine results values
Your query : (ABS({p = 0.041} OR {p = .041} OR {p = 0.042} OR {p = .042} OR {p = 0.043} OR {p = .043} OR {p = 0.044} OR {p = .044} OR {p = 0.045} OR {p = .045} OR {p = 0.046} OR {p = .046} OR {p = 0.047} OR {p = .047} OR {p = 0.048} OR {p = .048} OR {p = 0.049} OR {p = .049}) AND ( LIMIT-TO(SUBJAREA,"PSYC" ) OR LIMIT-TO(SUBJAREA,"SOCI" ) OR LIMIT-TO(SUBJAREA,"ARTS" ) OR LIMIT-TO(SUBJAREA,"DECI" )…
Number of results : 1712
YEAR		AUTHOR NAME		SUBJECT AREA		DOCUMENT TYPE		SOURCE TITLE		KEYWORD		AFFILIATION		COUNTRY		SOURCE TYPE		LANGUAGE
2015	3	Steptoe, A.	10	Agricultural and Biological Sciences	27	Article	1597	Journal of Clinical Psychiatry	83	Human	1391	VA Medical Center	43	United States	686	Journals	1697	English	1667
2014	208	Kennedy, J.L.	6	Arts and Humanities	237	Article in Press	52	Psychosomatic Medicine	78	Article	1382	King's College London	35	United Kingdom	193	Books	7	Spanish	13
2013	203	Moller, H.J.	6	Biochemistry, Genetics and Molecular Biology	129	Review	32	Journal of Affective Disorders	65	Female	1262	Massachusetts General Hospital	23	Germany	129	Conference Proceedings	6	Croatian	12
2012	216	Patterson, T.L.	6	Business, Management and Accounting	14	Conference Paper	22	American Journal of Medical Genetics Neuropsychiatric Genetics	59	Humans	1228	University of California, San Diego	22	Canada	115	Book Series	2	French	10
2011	140	Pollock, J.C.	6	Chemical Engineering	6	Book Chapter	7	Journal of Neurology Neurosurgery and Psychiatry	42	Male	1216	UCL	21	Italy	79			German	7
2010	93	Bondy, B.	5	Chemistry	3	Note	1	Neurology	38	Adult	1030	University of Pittsburgh	20	Australia	66			Hungarian	4
2009	96	Mills, P.J.	5	Computer Science	8	Undefined	1	Archives of Gerontology and Geriatrics	35	Controlled study	843	University of Toronto	19	Netherlands	57			Portuguese	3
2008	101	Grant, I.	5	Decision Sciences	39			Journal of Psychiatric Research	30	Priority journal	843	Columbia University in the City of New York	18	Brazil	51			Russian	3
2007	106	Dimsdale, J.E.	5	Dentistry	10			Psycho Oncology	29	Major clinical study	662	University of Zagreb School of Medicine	17	Spain	47			Italian	2
2006	87	Ancoli-Israel, S.	5	Earth and Planetary Sciences	2			Collegium Antropologicum	26	Middle Aged	645	Harvard Medical School	16	Japan	46			Japanese	2
2005	84	Bogetto, F.	5	Economics, Econometrics and Finance	8			Journal of Alzheimer S Disease	24	Aged	519	University of Melbourne	16	Sweden	41			Bosnian	1
2004	80	Li, T.	5	Energy	2			Journal of Psychosomatic Research	22	Adolescent	290	McGill University	15	South Korea	41			Lithuanian	1
2003	44	Owen, M.J.	5	Engineering	21			Neuropsychobiology	19	Depression	267	Duke University School of Medicine	15	Switzerland	40
2002	33	Shavitt, R.G.	5	Environmental Science	11			Schizophrenia Research	18	Clinical article	254	University of California, Los Angeles	15	China	38
2001	35	Hong, C.H.	4	Health Professions	57			Pediatrics	17	Randomized controlled trial	196	Ludwig-Maximilians-Universitat Munchen	15	Finland	37
2000	36	Kudielka, B.M.	4	Immunology and Microbiology	4			Psychological Medicine	17	Questionnaires	188	University of Calgary	14	France	37
1999	26	Chen, L.K.	4	Mathematics	44			Journal of the American Academy of Child and Adolescent Psychiatry	17	Questionnaire	177	Universidade de Sao Paulo - USP	14	Taiwan	30
1998	26	Kornhuber, J.	4	Medicine	1394			Comprehensive Psychiatry	16	Treatment Outcome	169	The University of North Carolina at Chapel Hill	14	Norway	28
1997	18	Ehlert, U.	4	Neuroscience	367			American Journal of Medical Genetics Part B Neuropsychiatric Genetics	16	Clinical trial	168	Eli Lilly and Company	14	Israel	27
1996	9	Ebstein, R.P.	4	Nursing	160			Psychoneuroendocrinology	16	Middle aged	164	Universitair Medisch Centrum Groningen	13	Croatia	25
1995	11	Eschweiler, G.W.	4	Pharmacology, Toxicology and Pharmaceutics	87			AIDS Care Psychological and Socio Medical Aspects of AIDS HIV	15	Child	158	University of Pennsylvania	13	Belgium	20
1994	15	Collier, D.A.	4	Psychology	1001			Geriatrics and Gerontology International	15	Risk Factors	156	UniversitatsSpital Bern	13	Turkey	20
1993	11	Denollet, J.	4	Social Sciences	576			Journal of Surgical Education	14	Disease severity	155	University of California, San Francisco	13	Hong Kong	19
1992	9	Lam, L.C.W.	4	Veterinary	4			Dementia and Geriatric Cognitive Disorders	13	Controlled clinical trial	152	David Geffen School of Medicine at UCLA	12	Poland	19
1991	5	Berk, M.	4					Academic Medicine	12	Aged, 80 and over	148	University of Washington Seattle	12	Austria	18
1990	3	Colombo, C.	4					Psychotherapy and Psychosomatics	12	Follow up	141	Yale University School of Medicine	12	South Africa	15
1989	5	Lovestone, S.	4					International Psychogeriatrics	12	Young Adult	134	Emory University	11	India	14
1988	3	Mann, J.J.	4					Obesity Facts	11	Disease association	131	Helsingin Yliopisto	11	Denmark	14
1987	1	Martinez-Aran, A.	4					Addictive Behaviors	11	Psychological aspect	130	Yale University	11	Iran	12
1984	2	Mausbach, B.T.	4					Medical Education	11	Anxiety	126	Mayo Clinic	11	Portugal	12
1978	1	Leyhe, T.	4					Drug and Alcohol Dependence	11	Psychiatric Status Rating Scales	126	Johns Hopkins Bloomberg School of Public Health	11	Ireland	11
1974	1	Kasper, S.	4					Alcohol	11	Genotype	125	The University of Hong Kong	11	Greece	11
1973	1	Molloy, G.J.	4					Annals of Behavioral Medicine	10	Follow-Up Studies	120	Brown University	11	New Zealand	9
		Murray, R.M.	4					Seizure	10	Cross-Sectional Studies	117	Veterans General Hospital-Taipei	11	Malaysia	9
		Oh, B.H.	4					American Journal of Human Biology	10	United States	116	New York State Psychiatric Institute	11	Hungary	8
		Oquendo, M.A.	4					Medical Care	9	Scoring system	114	University of Cambridge	11	Mexico	8
		Cho, I.H.	4					International Journal of Behavioral Medicine	9	Treatment outcome	112	Harvard School of Public Health	11	Argentina	7
		Hebebrand, J.	4					Human Psychopharmacology	9	Risk factor	111	Universitat de Barcelona	10	Singapore	7
		Dahmen, N.	4					Social Science and Medicine	9	Outcome assessment	108	University of Pennsylvania, School of Medicine	10	Russian Federation	7
		Rujescu, D.	4					European Neuropsychopharmacology	8	Sex difference	108	Universite de Montreal	10	Czech Republic	6
		Sham, P.C.	4					Pain	8	Prospective Studies	107	Karolinska Institutet	10	Nigeria	6
		Bauer, M.	4					Nurse Education Today	8	Comorbidity	107	Icahn School of Medicine at Mount Sinai	10	Slovenia	6
		Smeraldi, E.	4					American Journal of Managed Care	8	Schizophrenia	106	Brigham and Women's Hospital	10	Qatar	4
		Soininen, H.	4					Gender Medicine	8	Prevalence	106	Universitat Heidelberg	10	Slovakia	3
		Laske, C.	4					Biological Psychology	8	Comparative study	101	Helsinki University Central Hospital	10	Trinidad and Tobago	3
		Torrent, C.	4					European Heart Journal	8	Severity of Illness Index	100	Universitat Tubingen	10	Tunisia	3
		Vlahov, D.	4					Journal of Psychosomatic Obstetrics and Gynecology	7	Cognition	99	Charite - Universitatsmedizin Berlin	10	Kenya	3
		Von Kanel, R.	4					Child Abuse and Neglect	7	Double-Blind Method	92	University of Illinois at Chicago	10	Lebanon	3
		Wirtz, P.H.	4					Bipolar Disorders	7	Major depression	92	University of Chicago	10	Philippines	3
		Findling, R.L.	3					American Journal of Health Promotion	7	Double blind procedure	92	University of Minnesota Twin Cities	10	Thailand	3
		Goldman, D.	3					Psychosomatics	7	Case-Control Studies	91	University of Queensland	10	Colombia	3
		Chu, L.W.	3					Public Health	7	Neuropsychological Tests	91	Johns Hopkins University	9	Puerto Rico	3
		Hardy, J.	3					Journal of Forensic Sciences	7	Body mass	89	Universidade Federal do Rio Grande do Sul	9	Saudi Arabia	3
		Gershon, E.S.	3					Atlantic Journal of Communication	6	Rating scale	87	The University of British Columbia	9	Bulgaria	2
		Kandavel, T.	3					European Journal of Pain	6	Sex Factors	87	Columbia University, College of Physicians and Surgeons	9	Mali	2
		Emslie, G.J.	3					Journal of Dental Education	6	Demography	86	McLean Hospital	9	Serbia	2
		Hakiki, B.	3					Journal of Community Health	6	Normal human	85	Tilburg University	9	Palestine	2
		Amato, M.P.	3					Physiology and Behavior	6	Drug efficacy	81	Maastricht University	9	Jordan	2
		De Stefano, N.	3					Child Care Health and Development	6	Age	79	Heinrich Heine Universitat	9	Mozambique	2
		Aschbacher, K.	3					Alzheimer Disease and Associated Disorders	6	Depressive Disorder, Major	79	University Michigan Ann Arbor	9	Tanzania	2
		Kato, N.	3					Drug and Alcohol Review	6	Bipolar Disorder	79	University of Alabama at Birmingham	9	Uganda	2
		Cho, S.J.	3					Health Education Research	6	Prospective study	79	Western Psychiatric Institute & Clinic	9	Bahrain	1
		Allison, M.	3					Eating and Weight Disorders	6	Placebo	78	University of Ottawa, Canada	9	Bangladesh	1
		Kim, S.A.	3					Encephale	6	Time Factors	78	Helse Bergen Haukeland University Hospital	9	Barbados	1
		Gaebel, W.	3					Depression and Anxiety	6	Smoking	78	University Medical Center Utrecht	9	Benin	1
		Adunsky, A.	3					Ergonomics	6	Education	77	Inserm	8	Bosnia and Herzegovina	1
		Holma, I.A.K.	3					Teaching and Learning in Medicine	6	Cohort analysis	77	The Johns Hopkins School of Medicine	8	Chile	1
		Cacciatore, F.	3					Annals of Oncology	5	Statistics	76	University of Glasgow	8	Macao	1
		Feucht, M.	3					Journal of the National Cancer Institute	5	Cross-sectional study	76	Chinese University of Hong Kong	8	Malawi	1
		Courneya, K.S.	3					British Journal of Anaesthesia	5	Hospitalization	75	National Institute of Mental Health	8	Lithuania	1
		Giegling, I.	3					Rural and Remote Health	5	Analysis of Variance	74	Vanderbilt University	8	Mongolia	1
		Kivela, S.L.	3					Neuropsychologia	5	Stress, Psychological	73	Tel Aviv University, Sackler Faculty of Medicine	8	Haiti	1
		Hinney, A.	3					Neurobiology of Aging	5	Correlation analysis	73	Universitat Bonn	8	Pakistan	1
		Herzog, W.	3					JAMA Psychiatry	5	Quality of life	72	Northwestern University Feinberg School of Medicine	8	Oman	1
		Budowle, B.	3					European Archives of Psychiatry and Clinical Neuroscience	5	Retrospective Studies	72	Centre for Addiction and Mental Health	8	Ghana	1
		Badner, J.A.	3					Patient Preference and Adherence	5	Alzheimer disease	71	University of Texas Health Science Center at San Antonio	8	Ethiopia	1
		Garber, J.	3					Journal of Medical Ethics	5	Age Factors	70	San Diego State University	8	Sudan	1
		Hong, C.J.	3					Medical Teacher	5	Risk assessment	68	Karolinska University Hospital	8	Angola	1
		Goate, A.	3					Health and Social Care in the Community	5	Statistical significance	67	University of Bristol	8	Cuba	1
		Lee, H.J.	3					Archives of Neurology	5	Bipolar disorder	66	Washington University in St. Louis, School of Medicine	8	Brunei Darussalam	1
		Lee, K.S.	3					Research in Developmental Disabilities	5	Cohort Studies	66	Cardiff University	8	Romania	1
		Lee, Y.J.	3					Mental Health in Family Medicine	5	Genetic association	66	University of Iowa	8	Guam	1
		Leszczynska-Rodziewicz, A.	3					American Journal on Addictions	4	Human experiment	65	UT Southwestern Medical Center	8	Cote d'Ivoire	1
		Levinson, D.F.	3					British Journal of Health Psychology	4	Obesity	65	Columbia University Medical Center	8	Costa Rica	1
		Ahluwalia, J.S.	3					European Child Adolescent Psychiatry	4	Retrospective study	64	Johannes Gutenberg Universitat Mainz	8	Estonia	1
		Holma, K.M.	3					International Journal of Nursing Studies	4	Prognosis	63	University at Buffalo State University of New York	8
		Lieberman, J.A.	3					American Journal of Pharmaceutical Education	4	Cognitive defect	63	Stanford University School of Medicine	8
		Lin, M.H.	3					Carcinogenesis	4	Alzheimer Disease	62	National Yang-Ming University Taiwan	8
		Liu, X.	3					Journal of Clinical and Experimental Neuropsychology	4	Depressive Disorder	60	Ita-Suomen yliopisto	8
		Chattillion, E.A.	3					American Journal of Health Behavior	4	Cognition Disorders	60	Baylor College of Medicine	7
		Maier, W.	3					Journal of Clinical Psychology in Medical Settings	4	Longitudinal Studies	59	Radboud University Nijmegen Medical Centre	7
		Maina, G.	3					International Journal of Industrial Ergonomics	4	Methodology	59	Ohio State University	7
		Malafosse, A.	3					AIDS and Behavior	4	Quality of Life	59	Universidade do Porto	7
		Chiu, H.F.K.	3					Journal of Studies on Alcohol	4	Antipsychotic Agents	59	Universitetet i Oslo	7
		Hu, X.	3					Health Psychology	4	Multicenter study	57	Queensland University of Technology	7
		Anthony, J.C.	3					Psychology and Health	4	Gene Frequency	55	Seoul National University	7
		Mazzella, F.	3					Health Promotion International	4	Hydrocortisone	54	Hospital de Clinicas de Porto Alegre	7
		Melartin, T.K.	3					Perfusion	4	Diagnostic and statistical manual of mental disorders	54	University of Aberdeen	7
		Miguel, E.C.	3					International Journal of Sports Science and Coaching	4	Polymorphism, Genetic	54	Boston University	7
		Barak, Y.	3					Perfusion United Kingdom	4	Physical activity	53	Centers for Disease Control and Prevention	7
		Minderaa, R.B.	3					Revista De Psicologia Del Deporte	4	Genetic polymorphism	53	Universita degli Studi di Firenze	7
		Minthon, L.	3					European Child and Adolescent Psychiatry	4	Polymorphism, Single Nucleotide	53	University of Alabama	7
		Kim, Y.K.	3					Applied Ergonomics	4	Gender	53	University of Edinburgh	7
		Entsuah, R.	3					Psychiatry Research	4	Alleles	52	Universidade Federal do Rio de Janeiro	6
		Bellingrath, S.	3					Appetite	4	Mental disease	52	Friedrich-Alexander-Universität Erlangen-Nürnberg	6
		Myint, A.M.	3					Stress	4	Side effect	52	Academic Medical Centre, University of Amsterdam	6
		Mystakidou, K.	3					Ethnicity and Health	4	Gene frequency	52	Emory University School of Medicine	6
		Narayanaswamy, J.C.	3					Journal of Antimicrobial Chemotherapy	3	Magnetic Resonance Imaging	52	University of Manchester	6
		Gargiulo, G.	3					Journal of Autism and Developmental Disorders	3	Nausea	52	The College of New Jersey	6
		Campbell, T.S.	3					Journal of Behavioral Medicine	3	School child	52	Tel Aviv University	6
		Abete, P.	3					Journal of Chronic Fatigue Syndrome	3	Child, Preschool	51	UC Irvine	6
		Parpa, E.	3					Journal of Developmental and Behavioral Pediatrics	3	Hypertension	51	Northwestern University	6
		Galizia, G.	3					Journal of Health Care for the Poor and Underserved	3	Single nucleotide polymorphism	50	University of South Florida Tampa	6
		Peng, L.N.	3					Journal of Human Growth and Development	3	Prediction	50	Linkopings universitet	6
		Arad, M.	3					Journal of Pediatric Psychology	3	Self report	50	Universita Vita-Salute San Raffaele	6
		Portaccio, E.	3					Journal of Substance Abuse Treatment	3	Regression Analysis	49	Western University	6
		Potenza, M.N.	3					Academic Psychiatry	3	Antidepressant agent	49	Medizinische Universitat Wien	6
		Reddy, Y.C.J.	3					Accident Analysis and Prevention	3	Logistic Models	49	Universita degli Studi di Torino	6
		Reinares, M.	3					Neuropsychology	3	Body Mass Index	49	Universitat Zurich	6
		Rengo, F.	3					Human Ecology	3	Nuclear magnetic resonance imaging	48	Stanford University	6
		Reuter, M.	3					Advances in Health Sciences Education	3	Neuropsychological test	48	Universiteit Antwerpen	6
		Rietschel, M.	3					American Journal of Alzheimer S Disease and Other Dementias	3	Dementia	47	University of Maryland School of Medicine	6
		Rosa, A.R.	3					American Journal of Drug and Alcohol Abuse	3	Psychometrics	47	University of Florida	6
		Rosenthal, N.R.	3					Pediatric Hematology and Oncology	3	Exercise	46	University of Maryland, Baltimore	6
		Rosso, G.	3					Eating Behaviors	3	Neuroleptic agent	46	Universidade Federal de Sao Paulo	6
		Juckel, G.	3					American Journal of Physical Anthropology	3	Allele	46	Universita degli Studi di Brescia	6
		Sanchez-Moreno, J.	3					Human Resources for Health	3	Mortality	46	University of South Carolina	6
		Serretti, A.	3					Personality and Individual Differences	3	Medical education	45	University of Birmingham	6
		Brent, D.A.	3					Anthrozoos	3	Longitudinal study	45	UCL Institute of Neurology	6
		Capece, J.A.	3					International Quarterly of Community Health Education	3	Multivariate Analysis	44	St. Olavs Hospital	6
		Siegler, I.C.	3					Applied Psychophysiology Biofeedback	3	Alcoholism	44	University Central Hospital Kuopio	6
		Hennig, J.	3					Behavioral Sleep Medicine	3	Genetics	44	Medical College of Georgia	6
		Brummett, B.H.	3					Behaviour Research and Therapy	3	Task performance	44	Dresden University Faculty of Medicine and University Hospital Carl Gustav Carus	6
		Stellos, K.	3					European Journal of Dental Education	3	Genetic Predisposition to Disease	44	University of Sydney	6
		Daskalakis, Z.J.	3					Psychophysiology	3	Anxiety disorder	44	Turun Yliopistollinen Keskussairaala	6
		Stern, Y.	3					Biopsychosocial Medicine	3	Mental Disorders	44	Ben-Gurion University of the Negev	6
		Stransky, E.	3					Bioscience Trends	3	Unclassified drug	43	University of New South Wales UNSW Australia	6
		Stromillo, M.L.	3					Brain	3	Statistical analysis	43	Universite Paris Descartes	6
		Szegedi, A.	3					International Journal of Neuropsychopharmacology	3	Physiology	42	Hospital Clinic Barcelona	6
		Thomas, J.L.	3					Revista Mexicana De Neurociencia	3	Treatment response	42	Universita degli Studi di Milano	6
		Thompson, P.M.	3					International Health	3	Personality Inventory	42	Children's Hospital Boston	6
		Tohen, M.	3					Clinical Neuropsychologist	3	Multivariate analysis	42	Kobenhavns Universitet	6
		Boscarino, J.A.	3					Cognitive and Behavioral Neurology	3	Clinical feature	42	Universitat Gottingen	6
		Tsai, S.J.	3					Simulation in Healthcare	3	Onset age	41	University of Western Australia	6
		Tsilika, E.	3					Social Psychiatry and Psychiatric Epidemiology	3	Brain	41	University of New Mexico	6
		Turecki, G.	3					JAMA Neurology	3	Aging	41	University of Michigan Medical School	6
		Unutzer, J.	3					Journal of Neuropsychiatry and Clinical Neurosciences	3	Regression analysis	41	University of London	6
		Vellas, B.	3					Health Services Research	3	Risperidone	41	Universitat Bochum	5
		Vieta, E.	3					Therapeutics and Clinical Risk Management	3	Personality	41	Newcastle University, United Kingdom	5
		Vieta, E.	3					Tobacco Control	3	Pathophysiology	40	Weill Cornell Medical College	5
		Isometsa, E.T.	3					Violence and Victims	3	Diagnostic and Statistical Manual of Mental Disorders	40	Washington University in St. Louis	5
		Jessen, F.	3					Women S Health Issues	3	Preschool child	40	Universitat Marburg	5
		Wagner, M.	3					Early Child Development and Care	2	Interview	40	University of Waterloo	5
		Williams, J.	3					Medical Education Online	2	Alzheimer's disease	40	Universitat Duisburg-Essen	5
		Williams, R.B.	3					Medical Engineering and Physics	2	Psychosis	40	University of California, San Diego, School of Medicine	5
		Boyle, S.H.	3					Medical Problems of Performing Artists	2	Treatment duration	40	SungKyunKwan University, School of Medicine	5
		Yatham, L.N.	3					Disasters	2	Recurrence	40	University of Maryland	5
		Ziegler, M.G.	3					Human Movement Science	2	Pain	40	Universitat Bern	5
		Akiskal, H.S.	2					Mentalhigiene Es Pszichoszomatika	2	Pilot Projects	40	Seoul National University Hospital	5
		Bilotta, C.	2					Acute Pain	2	Health survey	39	University of Miami Leonard M. Miller School of Medicine	5
