# Supplementary material for: A surge of p-values between 0.041 and 0.049 in recent decades (but negative results are increasing rapidly too)
Source: PeerJ. 2015 Jan 22;3:e733. doi: 10.7717/peerj.733 (PMC4312079; doi:10.7717/peerj.733)
Supplement: Supplemental Information [file peerj-03-733-s007.zip › Supplementary material/Searches_15_nov_2014/626.csv]

Scopus refine results values
Your query : (ABS({p = 0.051} OR {p = .051} OR {p = 0.052} OR {p = .052} OR {p = 0.053} OR {p = .053} OR {p = 0.054} OR {p = .054} OR {p = 0.055} OR {p = .055} OR {p = 0.056} OR {p = .056} OR {p = 0.057} OR {p = .057} OR {p = 0.058} OR {p = .058} OR {p = 0.059} OR {p = .059}) AND ( LIMIT-TO(SUBJAREA,"PSYC" ) OR LIMIT-TO(SUBJAREA,"SOCI" ) OR LIMIT-TO(SUBJAREA,"ARTS" ) OR LIMIT-TO(SUBJAREA,"DECI" )…
Number of results : 559
YEAR		AUTHOR NAME		SUBJECT AREA		DOCUMENT TYPE		SOURCE TITLE		KEYWORD		AFFILIATION		COUNTRY		SOURCE TYPE		LANGUAGE
2015	1	Courneya, K.S.	6	Agricultural and Biological Sciences	16	Article	521	Journal of Clinical Psychiatry	24	Human	452	King's College London	15	United States	257	Journals	554	English	554
2014	36	Bai, Y.M.	4	Arts and Humanities	51	Conference Paper	17	Journal of Affective Disorders	22	Article	443	Duke University School of Medicine	9	United Kingdom	74	Conference Proceedings	5	Croatian	4
2013	61	Fleischhaker, C.	3	Biochemistry, Genetics and Molecular Biology	54	Article in Press	12	American Journal of Medical Genetics Neuropsychiatric Genetics	16	Female	397	University of California, San Diego	9	Canada	42			Dutch	1
2012	60	Faraone, S.V.	3	Business, Management and Accounting	5	Review	7	Psychosomatic Medicine	14	Humans	379	VA Medical Center	8	Germany	39			German	1
2011	30	Kennedy, J.L.	3	Chemical Engineering	1	Undefined	2	Collegium Antropologicum	12	Male	373	University of Toronto	8	Australia	33			Hungarian	1
2010	38	Gonzalez-Reimers, E.	3	Computer Science	5			Journal of Neurology Neurosurgery and Psychiatry	11	Adult	341	Massachusetts General Hospital	7	Netherlands	20			Spanish	1
2009	24	Hebebrand, J.	3	Decision Sciences	28			Pain	10	Priority journal	258	Harvard Medical School	6	Switzerland	15
2008	48	Friedenreich, C.M.	3	Dentistry	2			Neurology	10	Controlled study	254	Ohio State University	6	Italy	13
2007	31	Muller-Oerlinghausen, B.	3	Earth and Planetary Sciences	1			Journal of Surgical Education	10	Major clinical study	188	Universitat Marburg	6	France	13
2006	28	Murray, R.M.	3	Economics, Econometrics and Finance	8			Schizophrenia Research	8	Middle Aged	184	San Diego State University	6	Croatia	11
2005	27	Osterheider, M.	3	Engineering	7			Psychoneuroendocrinology	8	Aged	156	UCL	6	Sweden	11
2004	18	Remschmidt, H.	3	Environmental Science	4			Journal of Psychosomatic Research	7	Adolescent	98	University of Melbourne	6	Spain	11
2003	16	Rybakowski, J.K.	3	Health Professions	24			European Heart Journal	7	Clinical article	91	University of Alberta	6	Japan	10
2002	10	Santolaria-Fernandez, F.	3	Immunology and Microbiology	1			Alcohol	7	Depression	86	Baylor College of Medicine	5	Finland	10
2001	24	Wang, B.	3	Mathematics	27			Psycho Oncology	7	Randomized controlled trial	72	Columbia University, College of Physicians and Surgeons	5	South Korea	10
2000	15	Wang, Y.	3	Medicine	434			Journal of Psychiatric Research	7	Clinical trial	71	Veterans General Hospital-Taipei	5	China	9
1999	13	Yang, L.	3	Neuroscience	142			Neuropsychobiology	7	Controlled clinical trial	64	Cardiff University	5	Taiwan	9
1998	15	Zhou, R.	3	Nursing	43			AIDS Care Psychological and Socio Medical Aspects of AIDS HIV	6	Treatment Outcome	53	Eli Lilly and Company	5	Norway	7
1997	5	Kraus, J.E.	2	Pharmacology, Toxicology and Pharmaceutics	33			American Journal of Human Biology	6	Questionnaire	50	University of Sydney	5	Poland	6
1996	6	Engel, R.R.	2	Psychology	339			American Journal of Managed Care	6	Psychological aspect	50	University of Illinois at Chicago	5	Belgium	6
1995	9	Giedke, H.	2	Social Sciences	196			Annals of Oncology	5	Questionnaires	50	National Yang-Ming University Taiwan	5	Brazil	5
1994	10	Koponen, H.	2					Carcinogenesis	5	Middle aged	48	Emory University	4	Denmark	5
1993	11	Klein, D.A.	2					Journal of Alzheimer S Disease	5	Risk Factors	48	Academic Medical Centre, University of Amsterdam	4	Ireland	4
1992	4	Heuser, I.	2					Health Education Research	5	Aged, 80 and over	44	VU University Medical Center	4	Austria	3
1991	4	Erazo, N.	2					American Journal of Health Promotion	5	Child	42	University of Amsterdam	4	New Zealand	3
1990	2	Deuschle, M.	2					Annals of Behavioral Medicine	4	Double-Blind Method	42	Helsingin Yliopisto	4	Hungary	3
1989	5	Barbosa, P.H.	2					Social Science and Medicine	4	Young Adult	40	University of Pennsylvania, School of Medicine	4	Israel	3
1988	4	Blennow, K.	2					Academic Medicine	4	Scoring system	40	David Geffen School of Medicine at UCLA	4	Hong Kong	3
1987	1	Fava, M.	2					Appetite	4	Cross-Sectional Studies	40	University of Zagreb School of Medicine	4	Saudi Arabia	2
1986	1	Grant, P.	2					Archives of Gerontology and Geriatrics	4	Schizophrenia	39	Hopitaux universitaires de Geneve	4	Iran	2
1981	1	Harrison, J.	2					Dementia and Geriatric Cognitive Disorders	4	Anxiety	38	Stanford University	4	Malaysia	2
1973	1	Cummings, J.L.	2					Drug and Alcohol Dependence	4	Severity of Illness Index	38	Icahn School of Medicine at Mount Sinai	4	Greece	2
		Blumenthal, J.A.	2					International Psychogeriatrics	4	Treatment outcome	38	University of Florida	4	Argentina	2
		Conz, L.	2					American Journal of Medical Genetics Part B Neuropsychiatric Genetics	4	Follow up	37	University Health Network University of Toronto	4	Chile	1
		Kobayashi, E.	2					Food and Nutrition Bulletin	4	Placebo	35	Peking University	4	Colombia	1
		Gordon, S.	2					Personality and Individual Differences	4	United States	35	McLean Hospital	4	Lebanon	1
		Ignasiak, Z.	2					Psychological Medicine	4	Double blind procedure	34	University of Pittsburgh	4	Mexico	1
		Barr, C.L.	2					Psychopathology	4	Drug efficacy	33	Universitat Heidelberg	4	Nepal	1
		Cendes, F.	2					American Journal of Health Behavior	3	Major depression	32	University of Birmingham	4	Jordan	1
		Bennett, D.A.	2					Irish Journal of Psychological Medicine	3	Statistics	32	GlaxoSmithKline	4	Nicaragua	1
		Czernik, A.	2					Medical Education	3	Genotype	32	The University of North Carolina at Chapel Hill	4	India	1
		Hartling, F.	2					Journal of the National Cancer Institute	3	Psychiatric Status Rating Scales	31	Universitat Freiburg im Breisgau	4	Philippines	1
		Aleman-Valls, M.R.	2					Medical Education Online	3	Disease association	31	University of Alabama at Birmingham	4	Haiti	1
		Hanke, M.	2					Ergonomics	3	Time Factors	30	University of New South Wales UNSW Australia	4	Portugal	1
		Fernandez-Aranda, F.	2					Depression and Anxiety	3	Sex difference	30	Liverpool John Moores University	4	Puerto Rico	1
		Ladwig, K.H.	2					Journal of the American Academy of Child and Adolescent Psychiatry	3	Risk factor	30	Sunnybrook Health Sciences Centre	4	Bangladesh	1
		Ferrero, F.	2					Journal of Parapsychology	3	Follow-Up Studies	30	New York State Psychiatric Institute	4	Russian Federation	1
		Costa, A.L.F.	2					Psychology of Addictive Behaviors	3	Prospective Studies	30	Columbia University in the City of New York	4	Bolivia	1
		Gex-Fabry, M.	2					BMC Medical Education	3	Normal human	30	Freie Universitat Berlin	4	Slovakia	1
		Cottraux, J.	2					European Journal of Pain	3	Rating scale	29	McMaster University	4	Slovenia	1
		Keck, P.E.	2					Psychiatry Research	3	Body mass	29	University of Colorado at Boulder	3	South Africa	1
		Grace, S.L.	2					Psychology and Health	3	Comparative study	29	Westfalische Wilhelms-Universitat Munster	3	Ghana	1
		Chen, H.	2					International Journal of Eating Disorders	3	Outcome assessment	29	Pennsylvania State University	3	Ethiopia	1
		Chen, J.Y.	2					Psychotherapy and Psychosomatics	3	Prevalence	29	Prince of Wales Hospital	3	Egypt	1
		Bertschy, G.	2					Comprehensive Psychiatry	3	Methodology	28	University of Calgary	3	Bosnia and Herzegovina	1
		Betting, L.E.	2					American Journal on Addictions	2	Depressive Disorder, Major	27	Iowa State University	3	Syrian Arab Republic	1
		Babyak, M.A.	2					European Child and Adolescent Psychiatry	2	Age	27	Swansea University	3	Czech Republic	1
		Kane, M.N.	2					Human Factors	2	Smoking	26	Johns Hopkins University	3	Trinidad and Tobago	1
		Chen, M.H.	2					Journal of Health Communication	2	Comorbidity	26	Zentralinstitut fur Seelische Gesundheit	3	Turkey	1
		Gebhardt, S.	2					Hormones and Behavior	2	Statistical significance	26	Yale University	3	United Arab Emirates	1
		Fong, R.	2					Journal of Rural Health	2	Sex Factors	25	Rigshospitalet	3	Cote d'Ivoire	1
		Hambidge, K.M.	2					Journal of School Health	2	Insomnia	24	Weill Cornell Medical College	3	Qatar	1
		Li, J.	2					Journal of the International Neuropsychological Society	2	Multicenter study	24	Memorial Sloan-Kettering Cancer Center	3
		Little, B.B.	2					Journal of Sport and Exercise Psychology	2	Disease severity	24	University of Adelaide	3
		Lopes-Cendes, I.	2					British Journal of Health Psychology	2	Depressive Disorder	24	The Warren Alpert Medical School of Brown University	3
		Ludwig-Mayerhofer, W.	2					Accident Analysis and Prevention	2	Retrospective Studies	23	The University of British Columbia	3
		Maier, W.	2					European Neuropsychopharmacology	2	Patient compliance	23	Trinity College Dublin	3
		Malina, R.M.	2					Obesity Facts	2	Education	22	Karolinska Institutet	3
		Marcus, R.N.	2					Addictive Behaviors	2	Human experiment	22	National Cancer Institute	3
		Martin, M.	2					Palliative and Supportive Care	2	Prediction	22	University of Nottingham	3
		Maurer-Morelli, C.V.	2					Pediatrics	2	Middle Age	22	Imperial College London	3
		McElroy, S.L.	2					Perfusion United Kingdom	2	Quality of life	22	Centre for Addiction and Mental Health	3
		McGuffin, P.	2					British Journal of Anaesthesia	2	Age Factors	22	Dalhousie University	3
		McQuade, R.D.	2					Physiology and Behavior	2	Cross-sectional study	22	Rheinisch-Westfalische Technische Hochschule Aachen	3
		Meiser, B.	2					Proceedings Frontiers in Education Conference Fie	2	Quality of Life	22	University of Cincinnati College of Medicine	3
		Milne, H.M.	2					Psychiatric Services	2	Stress, Psychological	21	State University of New York Upstate Medical University	3
		Mittendorf, M.	2					Geriatrics and Gerontology International	2	Hospitalization	21	Maastricht University	3
		Mollard, E.	2					Human Psychopharmacology	2	Correlation analysis	21	Technische Universitat Munchen	3
		Morita, M.E.	2					Bipolar Disorders	2	Side effect	21	Universitat Bern	3
		Morrow, C.E.	2					Psychology Health and Medicine	2	Cognition	21	Washington University in St. Louis, School of Medicine	3
		Bienias, J.L.	2					AIDS Education and Prevention	2	Neuropsychological Tests	21	University of California, San Francisco	3
		Bryan, C.J.	2					American Journal of Men S Health	2	Pain	21	Helmholtz Center Munich German Research Center for Environmental Health	3
		Nelson, E.B.	2					Journal of Attention Disorders	2	Exercise	21	University Central Hospital Kuopio	3
		Norpoth, K.	2					Applied Psychophysiology Biofeedback	2	Antipsychotic Agents	20	Heinrich Heine Universitat	3
		Korszun, A.	2					Cognitive and Behavioral Neurology	2	Alzheimer Disease	20	Rollins School of Public Health	3
		Owen, M.J.	2					American Journal of Physical Anthropology	2	Analysis of Variance	20	University Michigan Ann Arbor	3
		Ozols, R.F.	2					Journal of Behavioral Medicine	2	Physical activity	19	Charite - Universitatsmedizin Berlin	3
		Pacagnella, D.	2					Stress and Health	2	Obesity	18	University of California, Los Angeles	3
		Parrott, A.C.	2					Urban Ecosystems	2	Prognosis	18	Edith Cowan University	3
		Pronk, N.P.	2					Economics and Human Biology	1	Socioeconomic Factors	18	Ludwig-Maximilians-Universitat Munchen	3
		Ravindran, A.V.	2					Educational Technology Research and Development	1	Prospective study	18	University of Ottawa, Canada	3
		Reilly, T.	2					Emotion	1	Case-Control Studies	18	University of Chicago	3
		Craddock, N.	2					Ethnicity and Health	1	Demography	18	University of Southern California	3
		Richter, M.A.	2					European Addiction Research	1	Diagnostic and statistical manual of mental disorders	18	Helse Bergen Haukeland University Hospital	3
		Rudolf, G.A.E.	2					European Archives of Psychiatry and Clinical Neuroscience	1	Alzheimer disease	18	University of Western Australia	3
		Forstl, H.	2					European Journal of Dental Education	1	Child, Preschool	17	Poznan University of Medical Sciences	3
		Abbey, S.E.	2					Evolutionary Psychology	1	Physiology	17	Otsuka Pharmaceutical Development and Commercialization, Inc.	2
		Sauer, H.	2					Experimental Aging Research	1	Alcohol	17	National Center for Veterans Studies	2
		Schebendach, J.E.	2					Experimental Diabetes Research	1	Mortality	17	Emory University School of Medicine	2
		Schulz, E.	2					Food Science and Technology Research	1	Analysis of variance	17	McGill University	2
		Slawinska, T.	2					Frontiers in Human Neuroscience	1	Body Mass Index	17	Bristol-Myers Squibb	2
		Stewart, D.E.	2					Gender Medicine	1	Diarrhea	16	Chinese University of Hong Kong	2
		Su, T.P.	2					Gerontology and Geriatrics Education	1	Nausea	16	University of Texas at San Antonio	2
		Suarez, E.C.	2					Health Psychology	1	Self concept	16	Akademia Wychowania Fizycznego we Wroclawiu	2
		Tegeler, J.	2					Health Services Research	1	Treatment duration	16	Arizona State University	2
		Theisen, F.M.	2					Human Reproduction	1	Cohort analysis	16	Universitat Bochum	2
		Tohen, M.	2					Integrative Physiological and Behavioral Science	1	Cognitive defect	16	Mayo Clinic	2
		Wallman, K.E.	2					Intelligence	1	Pilot Projects	16	Johns Hopkins Bloomberg School of Public Health	2
		Walsh, B.T.	2					International Health	1	Dementia	16	Newcastle University, United Kingdom	2
		Greil, W.	2					International Journal of Cancer Prevention	1	Pregnancy	16	University of Pennsylvania	2
		Davies, J.T.	2					International Journal of Circumpolar Health	1	Retrospective study	16	National Institutes of Health, Bethesda	2
		Waterhouse, J.	2					International Journal of Clinical and Experimental Hypnosis	1	Cognition Disorders	16	Turun yliopisto	2
		Weiden, P.J.	2					International Journal of Drug Policy	1	Drug safety	16	University of Split	2
		Welge, J.A.	2					International Journal of Epidemiology	1	Cohort Studies	16	Pfizer	2
		Wetterling, T.	2					International Journal of Industrial Ergonomics	1	Symptom	15	City University of New York	2
		Wilson, R.S.	2					International Journal of Legal Medicine	1	Headache	15	Northwestern University	2
		Carpenter, D.J.	2					International Journal of Neuropsychopharmacology	1	Personality	15	Universitat Bonn	2
		Zhang, H.	2					International Journal of Offender Therapy and Comparative Criminology	1	Self report	15	Johann Wolfgang Goethe Universitat Frankfurt am Main	2
		Herpertz-Dahlmann, B.	2					International Journal of Public Health	1	Hydrocortisone	15	Deutsches Zentrum fur Luft- Und Raumfahrt	2
		Zisook, S.	2					International Journal of Transgenderism	1	Mental disease	15	University Hospital Maastricht	2
		Amiri, P.	1					JAMA Psychiatry	1	Alcoholism	15	Purdue University	2
		Amos, A.	1					Japanese Journal of Clinical Oncology	1	Bipolar Disorder	15	Linkopings universitet	2
		Andersen, A.E.	1					Journal of Antimicrobial Chemotherapy	1	Fatigue	15	Rush Alzheimer's Disease Center	2
		Andersen, S.	1					Health Communication	1	Genetic Predisposition to Disease	15	University of Vermont	2
		Anderson, R.A.	1					Journal of Applied Developmental Psychology	1	Reference Values	15	Tarleton State University	2
		Andrea, H.	1					AIDS and Behavior	1	Symptomatology	15	Medical College of Virginia	2
		Andreetta, F.	1					Acta Colombiana De Psicologia	1	Infant	15	Western University	2
		Andreoni, S.	1					Journal of Biosocial Science	1	Interview	14	UniversitatsSpital Bern	2
		Andres Martinez, R.	1					Journal of Child and Family Studies	1	Unclassified drug	14	Kyoto University	2
		Andrewes, D.G.	1					Journal of Children S Services	1	School child	14	Tampereen Yliopisto	2
		Andrews, J.E.	1					Adolescence	1	Polymorphism, Genetic	14	Medizinische Universitat Wien	2
		Andrykowski, M.A.	1					Journal of Cognitive Psychology	1	Drug effect	14	Universitat zu Lubeck	2
		Anestis, M.D.	1					Journal of Communication Disorders	1	Human immunodeficiency virus infection	14	Julius-Maximilians-Universitat Wurzburg	2
		Angermueller, L.	1					Journal of Community Health	1	Substance abuse	14	Universiteit Antwerpen	2
		Anghelescu, I.	1					Journal of Consulting and Clinical Psychology	1	Antidepressive Agents	14	Oulun Yliopisto	2
		Anisman, H.	1					Journal of Counseling Psychology	1	Alcohol consumption	14	Hospital Universitario de Canarias	2
		Annesi, J.J.	1					Journal of Counseling and Development	1	Preschool child	14	University of Texas at Austin	2
		Annoni, J.M.	1					Journal of Dental Education	1	Genetic association	14	Universitat Duisburg-Essen	2
		Antin, J.H.	1					Journal of Developmental and Behavioral Pediatrics	1	Alleles	14	Drexel University	2
		Antozzi, C.	1					Journal of Drug Education	1	Patient Compliance	14	Keck School of Medicine of USC	2
		Apolinario, A.D.	1					Journal of Drug Issues	1	Personality Inventory	14	University of Saskatchewan	2
		Apostolova, L.G.	1					Journal of Elder Abuse and Neglect	1	Posttraumatic stress disorder	13	Akademiska Sjukhuset	2
		Aprili, G.	1					Journal of Family Violence	1	Decision making	13	University of Washington Seattle	2
		Aragones, E.	1					Journal of Gambling Studies	1	Risk assessment	13	Brigham and Women's Hospital	2
		Arbinaga Ibarzabal, F.	1					Advances in Health Sciences Education	1	Psychosis	13	Justus Liebig University Giessen	2
		Arcury, T.A.	1					Journal of Health Services Research and Policy	1	Longitudinal Studies	13	UCL Institute of Neurology	2
		Ard, J.D.	1					Journal of Human Growth and Development	1	Psychotic Disorders	13	University of Maryland	2
		Arends-Kuenning, M.	1					Journal of Internet Banking and Commerce	1	Health program	13	University of Bristol	2
		Aris, A.	1					Journal of Medical Ethics	1	Antidepressant agent	13	Centre Hospitalier Sainte-Anne	2
		Armstrong, T.	1					Advances in Transportation Studies	1	Support, Non-U.S. Gov't	13	Seoul National University Hospital	2
		Arnay-De-La-Rosa, M.	1					Journal of Occupational Rehabilitation	1	Vomiting	13	Hopital Neurologique et Neurochirurgical Pierre Wertheimer	2
		Arnetz, B.B.	1					Alzheimer Disease and Associated Disorders	1	Drug Administration Schedule	13	National Development and Research Institutes, Inc.	2
		Arnold, L.E.	1					Journal of Personality Disorders	1	Bipolar disorder	13	Centers for Disease Control and Prevention	2
		Arnold, P.	1					Journal of Anxiety Disorders	1	Statistical analysis	12	New York University	2
		Asakura, H.	1					Journal of Psychoactive Drugs	1	Affect	12	Indiana University School of Medicine Indianapolis	2
		Aschauer, H.N.	1					Journal of Psychophysiology	1	Drug withdrawal	12	The University of Warwick	2
		Ashraf, K.	1					Journal of Psychosocial Oncology	1	Olanzapine	12	Tampere School of Public Health	2
		Atienza, A.A.	1					Journal of Psychosomatic Obstetrics and Gynecology	1	Health status	12	Georgetown University Hospital	2
		Atkinson, G.	1					American Journal of Alzheimer S Disease and Other Dementias	1	Task performance	12	Universidad Autonoma de Barcelona	2
		Atlantis, E.	1					Journal of Religion and Spirituality in Social Work	1	Cancer	12	SUNY Downstate Medical Center	2
