# Supplementary material for: A surge of p-values between 0.041 and 0.049 in recent decades (but negative results are increasing rapidly too)
Source: PeerJ. 2015 Jan 22;3:e733. doi: 10.7717/peerj.733 (PMC4312079; doi:10.7717/peerj.733)
Supplement: Supplemental Information [file peerj-03-733-s007.zip › Supplementary material/Searches_15_nov_2014/641.csv]

Scopus refine results values
Your query : (ABS(({significant difference} OR {significant differences} OR {significantly different} OR {differed significantly}) AND NOT ({no significant difference} OR {no significant differences} OR {no statistically significant difference} OR {no statistically significant differences} OR {not significantly different} OR {did not differ significantly})) AND ( LIMIT-TO(SUBJAREA,"PSYC" ) OR LIM…
Number of results : 34372
YEAR		AUTHOR NAME		SUBJECT AREA		DOCUMENT TYPE		SOURCE TITLE		KEYWORD		AFFILIATION		COUNTRY		SOURCE TYPE		LANGUAGE
2015	15	Furnham, A.	34	Agricultural and Biological Sciences	1254	Article	30020	Perceptual and Motor Skills	494	Human	12675	VA Medical Center	331	United States	12982	Journals	32445	English	32458
2014	2160	Rokach, A.	24	Arts and Humanities	2949	Conference Paper	1759	Procedia Social and Behavioral Sciences	309	Article	11684	Pennsylvania State University	207	United Kingdom	3077	Conference Proceedings	1403	Spanish	707
2013	2778	Kumar, S.	22	Biochemistry, Genetics and Molecular Biology	1270	Review	1317	Psychological Reports	266	Male	10032	University of Toronto	192	Canada	1652	Books	250	German	371
2012	2574	Slate, J.R.	19	Business, Management and Accounting	4410	Article in Press	427	Journal of Affective Disorders	249	Female	10015	Ohio State University	166	Australia	1441	Book Series	161	French	218
2011	2587	Rosenblum, S.	18	Chemical Engineering	175	Book Chapter	223	Collegium Antropologicum	238	Humans	8174	University of California, Los Angeles	154	Spain	1330	Trade Publications	112	Portuguese	183
2010	2227	Matson, J.L.	18	Chemistry	116	Book	24	American Journal of Physical Anthropology	233	Adult	8092	King's College London	152	Germany	1321	Undefined	1	Turkish	171
2009	1907	Law, R.	14	Computer Science	1505	Note	21	Journal of Clinical Psychology	215	Controlled study	4792	The University of Georgia	146	China	907			Croatian	157
2008	1693	Akiskal, H.S.	14	Decision Sciences	1586	Short Survey	20	Journal of Counseling Psychology	174	Priority journal	3841	University of Queensland	145	Turkey	852			Chinese	128
2007	1512	Matson, J.L.	13	Dentistry	95	Editorial	7	Journal of Applied Psychology	169	Adolescent	3550	UCL	144	Netherlands	768			Russian	124
2006	1331	Price, J.H.	13	Earth and Planetary Sciences	422	Erratum	3	Psychiatry Research	156	Major clinical study	3493	University of Minnesota Twin Cities	143	Italy	765			Japanese	80
2005	1177	Ansseau, M.	12	Economics, Econometrics and Finance	2565	Letter	3	Journal of Consulting and Clinical Psychology	155	Middle Aged	3056	The University of North Carolina at Chapel Hill	142	Japan	722			Czech	47
2004	1040	Faraone, S.V.	12	Energy	157	Undefined	548	Pain	140	Aged	2654	University of Texas at Austin	141	France	589			Polish	40
2003	923	Milicic, J.	12	Engineering	1683			Ergonomics	140	Psychological aspect	2358	The University of British Columbia	140	Taiwan	563			Italian	30
2002	868	Lehmkuhl, U.	11	Environmental Science	1417			Personality and Individual Differences	132	Child	2250	Indiana University	140	Sweden	560			Serbian	27
2001	844	Reisinger, Y.	11	Health Professions	1482			Social Science and Medicine	127	Clinical article	1925	University of Washington Seattle	137	Israel	498			Arabic	26
2000	865	Demura, S.	11	Immunology and Microbiology	48			Journal of Neurology Neurosurgery and Psychiatry	126	Questionnaire	1565	Purdue University	131	India	424			Slovene	26
1999	797	Serretti, A.	11	Materials Science	126			Journal of Educational Psychology	124	Questionnaires	1555	University of Wisconsin Madison	130	Brazil	415			Hungarian	23
1998	786	Ramanaiah, N.V.	11	Mathematics	1153			Medical Care	122	Comparative study	1498	University of Florida	129	Iran	410			Dutch	17
1997	790	Moser, H.R.	11	Medicine	10378			Research in Developmental Disabilities	122	United States	1486	Monash University	128	South Korea	374			Bosnian	16
1996	748	Maier, W.	11	Multidisciplinary	14			Journal of Clinical Psychiatry	117	Normal human	1404	Texas A and M University	127	Malaysia	369			Lithuanian	14
1995	456	Ross, M.W.	10	Neuroscience	3087			Comprehensive Psychiatry	116	Depression	1390	Florida State University	125	Croatia	351			Bulgarian	8
1994	428	Vaughn, S.	10	Nursing	1199			Adolescence	116	Methodology	1069	University Michigan Ann Arbor	125	South Africa	350			Romanian	6
1993	438	Thase, M.E.	10	Pharmacology, Toxicology and Pharmaceutics	677			Schizophrenia Research	115	Middle aged	1012	Arizona State University	123	Hong Kong	341			Slovak	6
1992	400	Kerr, J.H.	10	Physics and Astronomy	124			Psychological Medicine	112	Sex difference	996	University of Maryland	123	Belgium	331			Afrikaans	4
1991	419	Fernandez-Montalvo, J.	10	Psychology	14288			Journal of Psychosomatic Research	112	Education	932	Daneshgahe Azad Eslami	123	Switzerland	320			Persian	4
1990	365	Bogetto, F.	10	Social Sciences	16918			Journal of Business Ethics	108	Middle Age	891	University of Melbourne	118	New Zealand	296			Malay	4
1989	333	Biederman, J.	9	Veterinary	72			International Journal of Industrial Ergonomics	105	Clinical trial	885	University of Pennsylvania	117	Finland	256			Thai	4
1988	290	Muniz, J.	9					Addictive Behaviors	105	Young Adult	879	Michigan State University	116	Norway	251			Ukrainian	3
1987	264	Herzog, W.	9					American Journal of Medical Genetics Neuropsychiatric Genetics	104	Human experiment	874	University of Oxford	115	Greece	234			Swedish	3
1986	252	Weizman, A.	9					Neuropsychobiology	103	Cognition	870	University of Sydney	113	Mexico	229			Norwegian	3
1985	289	Grilo, C.M.	9					Neuropsychologia	102	Statistics	835	Louisiana State University	111	Portugal	215			Indonesian	3
1984	241	Rapoport, J.L.	9					Journal of Personality and Social Psychology	93	Analysis of Variance	812	University of Cambridge	111	Austria	208			Macedonian	2
1983	259	Kendall, P.C.	9					Medical Education	92	Age	786	University of Alberta	109	Poland	201			Estonian	2
1982	219	Tsuang, M.T.	9					Substance Use and Misuse	91	Sex Factors	781	University of Haifa	108	Denmark	193			Greek	2
1981	204	Houghton, S.	9					Journal of Personality Assessment	90	Support, Non-U.S. Gov't	768	Columbia University in the City of New York	108	Nigeria	177			Catalan	1
1980	196	Teo, T.	9					Journal of Psychiatric Research	88	Psychometrics	751	University of Pittsburgh	107	Ireland	176			Korean	1
1979	192	Rosselli, M.	9					Sex Roles	85	Comparative Study	739	University of Kentucky	107	Singapore	146
1978	191	Lehmann, D.	9					Child Abuse and Neglect	83	Child, Preschool	734	Virginia Polytechnic Institute and State University	106	Czech Republic	136
1977	185	Crosby, R.D.	9					Academic Medicine	83	Students	733	University of South Florida Tampa	105	Chile	127
1976	166	Hojat, M.	9					Psicothema	82	Age Factors	723	Universidade de Sao Paulo - USP	105	Hungary	119
1975	128	Moller, H.J.	9					Behaviour Research and Therapy	81	Aged, 80 and over	720	Universitat de Barcelona	103	Thailand	112
1974	128	Botella, C.	9					Applied Ergonomics	81	Anxiety	718	University of Iowa	102	Argentina	104
1973	96	Blanchard, E.B.	9					Accident Analysis and Prevention	81	Physiology	706	University of Zagreb School of Medicine	101	Slovenia	99
1972	68	Kupfer, D.J.	9					Drug and Alcohol Dependence	81	Neuropsychological Tests	690	University of California, San Diego	101	Russian Federation	96
1971	73	Reynolds, C.R.	9					Journal of the American Academy of Child and Adolescent Psychiatry	79	Schizophrenia	684	University of Houston	100	Romania	93
1970	69	Kahn, R.S.	9					Journal of Speech Language and Hearing Research	79	Central nervous system	679	Universidad de Granada	100	Jordan	85
1969	45	Whissell, C.	9					Nurse Education Today	78	Randomized controlled trial	658	University of Manchester	97	Saudi Arabia	85
1968	46	Fuller, G.B.	8					Journal of Archaeological Science	78	Task performance	650	University of Missouri-Columbia	96	Slovakia	82
1967	39	Grouios, G.	8					Archives of Clinical Neuropsychology	77	Reproducibility of Results	635	University of Illinois at Chicago	94	Colombia	78
1966	26	Carroll, A.	8					European Journal of Social Sciences	75	Controlled clinical trial	629	Georgia State University	93	Pakistan	73
1965	30	Epstein, M.H.	8					Journal of Alzheimer S Disease	74	Rating scale	625	University of Nottingham	92	Serbia	64
1964	18	Duff, K.	8					American Journal of Human Biology	72	Psychiatric Status Rating Scales	616	Karolinska Institutet	90	United Arab Emirates	60
1963	9	Lee, C.K.	8					Medical Teacher	72	Gender	615	The University of Hong Kong	89	Egypt	58
1962	7	Fernandez-Aranda, F.	8					Journal of Abnormal Psychology	72	Scoring system	614	UC Berkeley	89	Cyprus	56
1961	8	Goldstein, G.	8					Computers and Education	71	Preschool child	608	Temple University	89	Estonia	46
1960	10	Hugdahl, K.	8					Brain and Cognition	70	Attitude	600	University of Illinois at Urbana-Champaign	88	Indonesia	41
1959	8	Ardila, A.	8					Journal of Communication Disorders	70	Risk Factors	590	Auburn University	88	Kuwait	39
1958	16	He, L.	8					Journal of Autism and Developmental Disorders	70	Perception	588	University of New South Wales UNSW Australia	87	Lebanon	35
1957	10	Liebowitz, M.R.	8					Proceedings of the Human Factors and Ergonomics Society	69	Cross-Sectional Studies	579	Rutgers, The State University of New Jersey	87	Bangladesh	34
1956	8	Lindsay, W.R.	8					Archives of Gerontology and Geriatrics	68	Time Factors	571	University of Birmingham	86	Bosnia and Herzegovina	29
1955	11	Ollendick, T.H.	8					Computers in Human Behavior	67	Disease severity	552	Katholieke Universiteit Leuven	85	Russia	29
1954	10	Petermann, F.	8					Journal of Forensic Sciences	66	School child	549	McGill University	83	Bulgaria	28
1953	8	Saletu, B.	8					Journal of Child Psychology and Psychiatry and Allied Disciplines	66	Decision making	546	Universitat de ValEncia	83	Philippines	28
1952	4	Smeraldi, E.	8					Social Behavior and Personality	66	Personality	536	University of South Carolina	83	Ethiopia	27
1951	10	Valliant, P.M.	8					Developmental Psychology	65	Severity of Illness Index	534	University of Connecticut	83	Kenya	26
1950	9	Vieta, E.	8					Archives of Sexual Behavior	64	Attention	516	Hong Kong Polytechnic University	81	Latvia	26
1949	2	Barlow, D.H.	8					Ecological Indicators	63	Prevalence	515	University of Arizona	81	Lithuania	25
1948	1	Fucci, D.	7					Journal of Human Movement Studies	62	Learning	513	University of Alabama	81	Oman	23
1947	7	Mitchell, J.E.	7					Social Indicators Research	61	Personality Inventory	497	Huazhong University of Science and Technology	81	Tunisia	22
1946	3	Anderer, P.	7					British Journal of Anaesthesia	60	Risk factor	497	Universidad Autonoma de Barcelona	80	Iceland	21
1945	1	Morrison, A.M.	7					Tourism Management	58	Depressive Disorder	487	University of Utah	80	Venezuela	20
1944	5	Junque, C.	7					Journal of Youth and Adolescence	57	Statistical significance	486	University of Southern California	80	Botswana	19
1943	4	Muratori, F.	7					Psychosomatic Medicine	56	Case-Control Studies	485	Universite de Montreal	78	Peru	17
1942	7	Narayan, Y.	7					Journal of Business Research	56	Demography	484	University of Cincinnati	78	Uganda	16
1941	4	Neimeyer, G.J.	7					International Journal of Legal Medicine	56	Follow-Up Studies	477	Griffith University	78	Viet Nam	16
1940	2	Caltagirone, C.	7					Theory and Practice in Language Studies	54	Psychometry	475	Hebrew University of Jerusalem	77	Ghana	15
1939	2	Osman, K.	7					Applied Economics	54	Animal	475	Harvard University	77	Zimbabwe	14
1938	2	Pae, C.U.	7					Journal of Studies on Alcohol	53	Motivation	472	Cardiff University	77	Tanzania	14
1937	2	Emmelkamp, P.M.G.	7					International Journal of Nursing Studies	53	Statistical analysis	471	University of Nebraska - Lincoln	77	Bahrain	14
1936	4	Philipp, S.F.	7					Journal of School Health	53	Follow up	467	University of Edinburgh	77	Sri Lanka	14
1935	5	Cuijpers, P.	7					Journal of Learning Disabilities	52	Treatment Outcome	463	Universiti Kebangsaan Malaysia	76	Qatar	14
1934	4	Brouwer, R.	7					Journal of Huazhong University of Science and Technology Medical Science	52	Analysis of variance	462	Iowa State University	76	Macedonia	13
1932	3	Eisemann, M.	7					Brain and Language	52	Behavior	454	Brigham Young University	76	Ukraine	13
1931	2	Atmaca, M.	7					Research in Higher Education	52	Nonhuman	446	Western University	76	Cuba	12
1930	3	Steinhausen, H.C.	7					Child Care Health and Development	52	Support, U.S. Gov't, P.H.S.	445	Stanford University	76	Puerto Rico	12
1929	1	Basavaraja, H.K.	7					Journal of Community Health	52	Neuropsychological test	441	University of Central Florida	76	Brunei Darussalam	12
1927	1	Ricca, V.	7					International Journal of Eating Disorders	51	Animals	435	University of California, San Francisco	76	Costa Rica	12
1922	1	Roeyers, H.	7					Annals of Botany	51	Teaching	433	North Carolina State University	75	Jamaica	10
1920	1	Heimberg, R.G.	7					International Psychogeriatrics	51	Treatment outcome	432	Tel Aviv University	75	Morocco	9
1918	2	Chong, S.C.	7					Journal of Clinical and Experimental Neuropsychology	50	Mental disease	421	University of Minnesota System	75	Nepal	9
		Crawford, J.R.	7					Journal of Intellectual Disability Research	50	Self concept	420	Northwestern University	75	Yugoslavia	9
		Fonseca-Pedrero, E.	7					Human Movement Science	49	Review	418	University of Leeds	75	Trinidad and Tobago	8
		Rossi, A.	7					Ppmp Psychotherapie Psychosomatik Medizinische Psychologie	49	Comorbidity	414	University of Sheffield	74	Uruguay	8
		Rostami, R.	7					Journal of Vocational Behavior	49	China	414	University of Calgary	74	Germany (Democratic Republic, DDR)	8
		Salbach-Andrae, H.	7					Scientometrics	48	Quality of life	409	Colorado State University	74	Malawi	8
		Falkai, P.	7					Human Factors	48	Risk assessment	399	New York University	74	Fiji	7
		Scarone, S.	7					Psychoneuroendocrinology	48	Personality test	399	Universiti Putra Malaysia	74	Algeria	7
		Gonda, X.	7					Asian Social Science	48	Infant	397	Universidad de Murcia	73	Palestine	6
		Sideridis, G.D.	7					Egitim Ve Bilim	47	Adaptation, Psychological	390	Harvard Medical School	73	Macao	6
		Kornhuber, J.	7					International Journal of Hospitality Management	47	Emotion	389	UC Davis	73	Mozambique	6
		Jun, T.Y.	7					AIDS Care Psychological and Socio Medical Aspects of AIDS HIV	47	Self Concept	388	University of Kansas Lawrence	73	Luxembourg	6
		Soininen, H.	7					Behavior Genetics	47	Memory	383	Maastricht University	73	Yemen	6
		Stratta, P.	7					European Heart Journal	46	Student	380	Massachusetts General Hospital	73	Panama	5
		Koziel, S.	7					Psychophysiology	46	Reaction Time	379	University at Buffalo State University of New York	73	Sudan	5
		Jimenez-Murcia, S.	7					Child Development	46	Family	373	Bar-Ilan University	72	Bolivia	5
		Thyer, B.A.	7					Journal of Biogeography	46	Brain	369	Chinese University of Hong Kong	72	Kazakhstan	5
		Kunugi, H.	7					Journal of Biosocial Science	46	Reference Values	367	Texas Tech University at Lubbock	72	Iraq	5
		Maina, G.	7					Zhurnal Vysshei Nervnoi Deyatelnosti Imeni I P Pavlova	46	Europe	364	Yale University	71	Georgia	5
		Lemos-Giraldez, S.	7					Psycho Oncology	45	Socioeconomic Factors	363	University at Albany State University of New York	70	Burkina Faso	5
		Bose, K.	7					American Journal of Pharmaceutical Education	45	Mental Disorders	363	University of New Mexico	70	Cameroon	5
		Bellodi, L.	7					Public Health	45	Eurasia	362	University of Amsterdam	69	Swaziland	4
		Kendler, K.S.	7					International Journal of Science Education	45	United Kingdom	360	University of Colorado at Boulder	68	Cambodia	4
		Furukawa, T.A.	6					Alcohol	45	Alcoholism	359	Universitetet i Oslo	68	Barbados	4
		Fukunishi, I.	6					Kuram Ve Uygulamada Egitim Bilimleri	45	Aging	358	Goteborgs Universitet	68	Papua New Guinea	4
		Angst, J.	6					International Journal of Learning	44	Language	347	Lunds Universitet	68	Guam	4
		Francis, L.J.	6					Hormones and Behavior	44	Self report	339	Universita degli Studi di Roma La Sapienza	68	Armenia	3
		Alas, R.	6					Building and Environment	44	Pathophysiology	334	Vrije Universiteit Amsterdam	67	Cote d'Ivoire	3
		Lopez-Goni, J.J.	6					Mediterranean Journal of Social Sciences	44	Alzheimer disease	333	Universiteit Gent	67	Syrian Arab Republic	3
		Lowe, B.	6					Psychiatric Services	44	Cognition Disorders	333	Umea universitet	66	Czechoslovakia	3
		Luna, A.	6					BMC Medical Education	43	Health survey	330	McMaster University	66	Honduras	3
		Lyons, M.J.	6					Community Mental Health Journal	43	Cognitive defect	329	Queensland University of Technology	65	Uzbekistan	3
		Maestro, S.	6					Journal of Fluency Disorders	43	Cross-sectional study	329	University of Liverpool	65	Rwanda	3
		Gelernter, J.	6					Physiology and Behavior	43	Regression analysis	326	University of Southampton	65	Malta	3
		Fisher, B.S.	6					Children and Youth Services Review	43	Animal experiment	323	East Carolina University	64	Mauritius	3
		Ebstein, R.P.	6					Journal of Surgical Education	42	Hospitalization	323	San Diego State University	64	Mongolia	3
		Katsikeas, C.S.	6					Psychopathology	42	Interpersonal Relations	322	Universidad Nacional Autonoma de Mexico	64	Zambia	3
		Menchon, J.M.	6					Acta Geographica Sinica	42	Diagnosis	321	Johns Hopkins University	63	Niger	2
		Mendlewicz, J.	6					Dementia and Geriatric Cognitive Disorders	42	Stress	312	Ben-Gurion University of the Negev	63	Guadeloupe	2
		Miao, D.	6					English Language Teaching	41	Psychologic test	308	Sveuciliste u Zagrebu	62	Angola	2
		Bukovic, D.	6					Journal of Abnormal Child Psychology	41	Stress, Psychological	308	Universidad de Sevilla	62	Ecuador	2
		Mintz, J.	6					Journal of Banking and Finance	41	Socioeconomics	307	University of Glasgow	61	Montenegro	2
		Adams, R.L.	6					Journal of Psychology	41	Ergonomics	307	Virginia Commonwealth University	61	Belize	2
		Bech, P.	6					Journal of School Psychology	41	Disease association	304	Australian National University	61	Congo	2
		Hiziroglu, S.	6					Neurobiology of Aging	41	Human relation	300	University of Tennessee, Knoxville	61	Samoa	2
		Claes, L.	6					Clinical Linguistics and Phonetics	40	Correlation analysis	300	Radboud University Nijmegen	61	Namibia	2
		Mouloua, M.	6					Behavior Therapy	40	Pregnancy	300	Hacettepe Universitesi	61	Senegal	2
		Klin, A.	6					Safety Science	40	Therapy	299	The University of Warwick	61	Libyan Arab Jamahiriya	2
		Berry, D.T.R.	6					Scandinavian Journal of Work Environment and Health	40	Evaluation	293	Southern Illinois University at Carbondale	61	Bermuda	2
		Nakamura, K.	6					Ecological Economics	40	Electroencephalography	293	Universita degli Studi di Padova	60	Guatemala	2
		Ingles, C.J.	6					Human Reproduction	40	Substance-Related Disorders	292	Oklahoma State University - Stillwater	60	Nicaragua	2
		DiClemente, C.C.	6					Journal of Research in Music Education	39	Australia	290	Universidad de Oviedo	60	Aruba	1
		Nemeroff, C.B.	6					Journal of Adolescence	39	Alzheimer Disease	289	University of Oregon	60	Laos	1
		Nierenberg, A.A.	6					Early Child Development and Care	38	Interview	289	Boston University	60	Netherlands Antilles	1
		Oei, T.P.S.	6					Hacettepe Egitim Dergisi	38	Prospective Studies	288	University of North Texas	60	Guinea-Bissau	1
		Grossman, M.	6					Earth Surface Processes and Landforms	38	Genotype	288	University of Illinois	59	Azerbaijan	1
		Onwuegbuzie, A.J.	6					Appetite	38	Information processing	287	Cornell University	59	Bahamas	1
		Orsini, A.	6					Scandinavian Journal of Psychology	38	Standard	286	Wayne State University	59	Belarus	1
		Kudielka, B.M.	6					Psychotherapy and Psychosomatics	38	Time	285	Simon Fraser University	59	Democratic Republic Congo	1
		Osuna, E.	6					Turkish Online Journal of Educational Technology	37	Psychological Tests	283	University of Toledo	59	North Korea	1
		Allen, D.N.	6					Health Education Research	37	Communication	282	University of Tehran	59	Dominican Republic	1
		Parsons, O.A.	6					Psychiatry Research Neuroimaging	37	Internet	282	University of Western Australia	59	Eritrea	1
		Paul, R.	6					Journal of Experimental Botany	37	Mental health	279	University of Newcastle, Australia	58	Mali	1
		Kirschbaum, C.	6					Nucleic Acids Research	37	Psychomotor Performance	278	University of Waterloo	58	Gabon	1
		Pfeiffer, E.	6					Journal of Dental Education	37	Reproducibility	278	Florida International University	58	Solomon Islands	1
		Phau, I.	6					Depression and Anxiety	37	Arousal	278	University of Memphis	58	Grenada	1
		Cassano, G.B.	6					Journal of Developmental and Behavioral Pediatrics	37	Medical education	277	University of Chicago	58	Guinea	1
		Pitchot, W.	6					Journal of Biochemistry	36	Reliability	276	York University	58	Guyana	1
		Bigler, E.D.	6					Journal of Educational Computing Research	36	Bipolar Disorder	276	Gazi Universitesi	57	Haiti	1
		Propping, P.	6					Zhurnal Nevropatologii I Psikhiatrii Imeni S S Korsakova	36	Social behavior	275	Universidad Autonoma de Madrid	57	Wallis and Futuna	1
		Undefined	28					Carcinogenesis	36	Retrospective Studies	275	Universidad Complutense de Madrid	57	Afghanistan	1
