# Supplementary material for: A surge of p-values between 0.041 and 0.049 in recent decades (but negative results are increasing rapidly too)
Source: PeerJ. 2015 Jan 22;3:e733. doi: 10.7717/peerj.733 (PMC4312079; doi:10.7717/peerj.733)
Supplement: Supplemental Information [file peerj-03-733-s007.zip › Supplementary material/Searches_15_nov_2014/642.csv]

Scopus refine results values
Your query : (ABS({no significant difference} OR {no significant differences} OR {no statistically significant difference} OR {no statistically significant differences} OR {not significantly different} OR {did not differ significantly}) AND ( LIMIT-TO(SUBJAREA,"PSYC" ) OR LIMIT-TO(SUBJAREA,"SOCI" ) OR LIMIT-TO(SUBJAREA,"ARTS" ) OR LIMIT-TO(SUBJAREA,"DECI" ) OR LIMIT-TO(SUBJAREA,"BUSI" ) OR LIMIT-…
Number of results : 26232
YEAR		AUTHOR NAME		SUBJECT AREA		DOCUMENT TYPE		SOURCE TITLE		KEYWORD		AFFILIATION		COUNTRY		SOURCE TYPE		LANGUAGE
2015	5	Fava, M.	28	Agricultural and Biological Sciences	1158	Article	23981	Perceptual and Motor Skills	567	Human	14885	VA Medical Center	442	United States	10390	Journals	25483	English	25415
2014	1316	Maes, M.	27	Arts and Humanities	1931	Conference Paper	784	Journal of Affective Disorders	390	Article	13885	King's College London	266	United Kingdom	2618	Conference Proceedings	584	Spanish	246
2013	1738	Moller, H.J.	24	Biochemistry, Genetics and Molecular Biology	1817	Review	714	Journal of Neurology Neurosurgery and Psychiatry	313	Female	12359	University of Toronto	175	Canada	1400	Books	67	German	148
2012	1660	Grilo, C.M.	22	Business, Management and Accounting	1821	Article in Press	282	Psychiatry Research	294	Male	12355	University of California, Los Angeles	154	Australia	1125	Book Series	57	Croatian	118
2011	1526	Tsai, S.J.	21	Chemical Engineering	117	Book Chapter	67	Journal of Clinical Psychiatry	289	Adult	10259	University of California, San Diego	143	Japan	1109	Trade Publications	38	French	108
2010	1221	Hong, C.J.	21	Chemistry	66	Note	15	Pain	288	Humans	9675	University of Washington Seattle	137	Germany	930	Reports	1	Japanese	92
2009	1071	Mitchell, J.E.	21	Computer Science	722	Short Survey	6	Psychological Reports	259	Controlled study	7260	Huazhong University of Science and Technology	137	Netherlands	660	Undefined	2	Turkish	88
2008	1120	Soares, J.C.	20	Decision Sciences	1582	Editorial	4	British Journal of Anaesthesia	248	Priority journal	5880	University of Queensland	137	China	576			Portuguese	76
2007	1029	Murray, R.M.	19	Dentistry	115	Letter	3	Collegium Antropologicum	213	Major clinical study	4641	UCL	136	Italy	547			Chinese	61
2006	953	Thase, M.E.	18	Earth and Planetary Sciences	138	Report	1	Ergonomics	197	Middle Aged	3826	The University of British Columbia	135	Turkey	546			Russian	29
2005	892	Meltzer, H.Y.	18	Economics, Econometrics and Finance	990	Undefined	375	Schizophrenia Research	188	Adolescent	3779	Harvard Medical School	133	Spain	544			Polish	24
2004	840	Keck, P.E.	18	Energy	56			Psychological Medicine	187	Aged	3556	The University of North Carolina at Chapel Hill	132	Sweden	538			Arabic	15
2003	824	Brambilla, P.	18	Engineering	918			American Journal of Medical Genetics Neuropsychiatric Genetics	173	Clinical article	3201	Massachusetts General Hospital	128	France	464			Italian	14
2002	727	Kupfer, D.J.	18	Environmental Science	689			Journal of Psychosomatic Research	163	Child	2327	Ohio State University	127	Israel	373			Dutch	12
2001	754	Maj, M.	18	Health Professions	1373			Neuropsychobiology	163	Psychological aspect	2254	University of Pennsylvania	127	Taiwan	361			Czech	8
2000	753	Keshavan, M.S.	17	Immunology and Microbiology	124			Journal of Applied Psychology	160	Clinical trial	1890	University of Melbourne	125	Brazil	293			Slovene	8
1999	720	Weizman, A.	17	Materials Science	55			Journal of Consulting and Clinical Psychology	160	Depression	1809	Karolinska Institutet	124	Iran	259			Hungarian	7
1998	638	Frank, E.	16	Mathematics	1469			Journal of Clinical Psychology	148	Normal human	1682	University of Zagreb School of Medicine	118	Croatia	253			Korean	5
1997	688	Benazzi, F.	14	Medicine	12595			Human Reproduction	145	Randomized controlled trial	1671	University of Sydney	117	South Korea	251			Serbian	5
1996	605	Persinger, M.A.	14	Multidisciplinary	13			Journal of Psychiatric Research	143	Comparative study	1571	University of Minnesota Twin Cities	117	Belgium	250			Thai	4
1995	537	Smeraldi, E.	14	Neuroscience	4679			American Journal of Physical Anthropology	143	Controlled clinical trial	1516	Pennsylvania State University	113	Norway	236			Bosnian	2
1994	560	Hatch, J.P.	14	Nursing	1243			Journal of Educational Psychology	138	Middle Age	1345	University of Texas at Austin	113	Finland	228			Slovak	2
1993	469	Andersson, G.	13	Pharmacology, Toxicology and Pharmaceutics	1149			Journal of Counseling Psychology	137	Questionnaire	1339	University of California, San Francisco	110	India	220			Ukrainian	2
1992	500	Price, J.H.	13	Physics and Astronomy	62			Procedia Social and Behavioral Sciences	133	Questionnaires	1338	Yale University School of Medicine	109	Malaysia	216			Estonian	1
1991	443	Bulik, C.M.	13	Psychology	14451			Addictive Behaviors	125	Support, Non-U.S. Gov't	1234	University of Wisconsin Madison	109	Denmark	207			Danish	1
1990	335	Roy, A.	13	Social Sciences	10432			Behaviour Research and Therapy	124	Human experiment	1114	University of Pittsburgh	102	Switzerland	201			Catalan	1
1989	361	Brady, K.T.	13	Veterinary	186			Alcohol	123	Methodology	1105	Columbia University in the City of New York	99	New Zealand	200			Greek	1
1988	319	Kunugi, H.	13					Neuropsychologia	123	United States	1075	University of Florida	98	South Africa	192			Finnish	1
1987	294	Shelton, R.C.	13					Journal of Veterinary Medical Science	123	Schizophrenia	1006	University Michigan Ann Arbor	98	Hong Kong	171			Lithuanian	1
1986	281	Arendt-Nielsen, L.	13					Comprehensive Psychiatry	122	Treatment Outcome	993	McGill University	97	Greece	141			Malay	1
1985	288	Demura, S.	12					Drug and Alcohol Dependence	118	Sex difference	976	Monash University	96	Austria	131			Norwegian	1
1984	230	Berk, M.	12					Journal of the American Academy of Child and Adolescent Psychiatry	115	Middle aged	970	University of New South Wales UNSW Australia	96	Nigeria	131			Persian	1
1983	240	Bauer, M.	12					Academic Medicine	112	Cognition	962	University of Iowa	94	Portugal	118			Afrikaans	1
1982	209	Serretti, A.	12					European Heart Journal	111	Young Adult	958	Michigan State University	92	Poland	117
1981	204	Papakostas, G.I.	12					Social Science and Medicine	110	Psychiatric Status Rating Scales	947	Universidade de Sao Paulo - USP	90	Singapore	114
1980	197	Beckmann, H.	12					Neurobiology of Aging	109	Analysis of Variance	932	Maastricht University	87	Ireland	114
1979	186	Burrows, G.D.	12					Personality and Individual Differences	108	Comparative Study	923	Ludwig-Maximilians-Universitat Munchen	87	Mexico	95
1978	160	Pomerleau, C.S.	12					Archives of Sexual Behavior	106	Time Factors	923	New York State Psychiatric Institute	87	Jordan	83
1977	168	Katona, C.L.E.	12					Medical Care	105	Aged, 80 and over	893	Indiana University	85	Thailand	82
1976	134	Rush, A.J.	11					Psychoneuroendocrinology	104	Follow-Up Studies	865	National Institute of Mental Health	84	Hungary	65
1975	155	Siever, L.J.	11					Journal of Abnormal Psychology	99	Follow up	864	Duke University School of Medicine	84	Argentina	58
1974	136	Biederman, J.	11					Carcinogenesis	98	Physiology	844	University of Alberta	84	Chile	57
1973	110	Strakowski, S.M.	11					Cardiovascular Research	98	Anxiety	837	University of Cambridge	84	Czech Republic	50
1972	64	Rapee, R.M.	11					Research in Developmental Disabilities	98	Treatment outcome	833	Florida State University	83	Saudi Arabia	44
1971	73	Newcorn, J.H.	11					Journal of Speech Language and Hearing Research	97	Central nervous system	833	Western University	83	Slovenia	44
1970	58	Nasrallah, H.A.	11					Medical Education	96	Child, Preschool	825	University at Buffalo State University of New York	83	Egypt	39
1969	54	Maier, W.	11					International Journal of Industrial Ergonomics	90	Animal	824	University of Manchester	82	Pakistan	38
1968	49	Akiskal, H.S.	11					International Journal of Eating Disorders	90	Education	818	University of Maryland	82	Indonesia	38
1967	30	Monteleone, P.	11					Human Psychopharmacology	86	Age	774	The University of Georgia	82	Russian Federation	36
1966	30	Nakamura, J.	11					Journal of Communication Disorders	86	Rating scale	757	Western Psychiatric Institute & Clinic	81	Colombia	36
1965	25	McElroy, S.L.	11					Physiology and Behavior	84	Sex Factors	749	David Geffen School of Medicine at UCLA	80	Kuwait	35
1964	22	Keller, M.B.	11					Psychosomatic Medicine	82	Neuropsychological Tests	743	Rutgers, The State University of New Jersey	80	Lebanon	24
1963	16	Hugdahl, K.	11					Hormones and Behavior	81	Risk Factors	737	Stanford University School of Medicine	79	United Arab Emirates	24
1962	15	Rosenheck, R.A.	11					Adolescence	81	Nonhuman	736	Yale University	78	Romania	23
1961	6	Post, R.M.	11					Applied Ergonomics	81	Statistics	726	Case Western Reserve University	77	Bangladesh	22
1960	8	Deffenbacher, J.L.	11					Journal of Huazhong University of Science and Technology Medical Science	81	Scoring system	723	Vanderbilt University	77	Cyprus	21
1959	10	Amsterdam, J.D.	11					Pediatrics	80	Disease severity	722	Brown University	76	Bosnia and Herzegovina	20
1958	8	Sassi, R.B.	11					Thorax	80	Task performance	717	University of Illinois at Chicago	76	Serbia	20
1957	9	Crosby, R.D.	11					Dementia and Geriatric Cognitive Disorders	79	Age Factors	696	Stanford University	75	Kenya	19
1956	8	Furnham, A.	11					Sex Roles	78	Depressive Disorder	691	McMaster University	75	Uganda	18
1955	10	Pollack, M.H.	11					Journal of Autism and Developmental Disorders	76	Double-Blind Method	689	Purdue University	74	Slovakia	17
1954	17	Agras, W.S.	11					Journal of Alzheimer S Disease	76	Severity of Illness Index	681	Wayne State University	73	Latvia	16
1953	8	Mallinger, A.G.	10					Psychophysiology	74	Animals	676	University of Arizona	73	Ethiopia	16
1952	7	Murphy, D.G.M.	10					Journal of Studies on Alcohol	72	Attention	675	Texas A and M University	73	Ghana	16
1951	6	Hartley, J.	10					Psychiatric Services	72	Drug efficacy	658	University of Southern California	73	Puerto Rico	15
1950	12	Spence, S.H.	10					American Journal of Human Biology	72	Prevalence	636	University of South Florida Tampa	72	Iceland	14
1949	3	Rapoport, S.I.	10					Substance Use and Misuse	72	Case-Control Studies	635	Inserm	71	Estonia	14
1948	1	Dell'Osso, L.	10					Medical Teacher	71	Support, U.S. Gov't, P.H.S.	631	University of Edinburgh	71	Philippines	14
1947	5	Renshaw, P.F.	10					International Psychogeriatrics	69	Animal experiment	630	Louisiana State University	70	Oman	14
1946	4	White, M.A.	10					Journal of Antimicrobial Chemotherapy	69	Double blind procedure	620	Universitetet i Oslo	68	Tunisia	13
1945	4	Kraemer, H.C.	10					American Journal of Drug and Alcohol Abuse	69	Learning	599	University of Haifa	67	Lithuania	13
1944	4	Francis, L.J.	10					Scandinavian Journal of Work Environment and Health	67	Preschool child	598	University of Missouri-Columbia	67	Tanzania	11
1943	1	Conture, E.G.	10					Archives of Gerontology and Geriatrics	67	Statistical significance	574	Universite de Montreal	66	Venezuela	11
1942	8	Horton, R.W.	10					Depression and Anxiety	66	Comorbidity	559	Erasmus University Medical Center	66	Nepal	9
1941	3	Cuijpers, P.	10					Accident Analysis and Prevention	66	School child	558	University of Kentucky	65	Russia	9
1940	3	Treasure, J.	10					AIDS Care Psychological and Socio Medical Aspects of AIDS HIV	66	Risk factor	558	Goteborgs Universitet	65	Viet Nam	9
1939	3	Mischoulon, D.	10					Behavior Therapy	66	Students	552	Karolinska University Hospital	65	Sudan	8
1938	7	Nierenberg, A.A.	10					Brain and Language	64	Cross-Sectional Studies	549	University of Colorado at Boulder	64	Jamaica	8
1937	3	Masheb, R.M.	10					Psychiatry Research Neuroimaging	63	Therapy	548	Newcastle University, United Kingdom	64	Trinidad and Tobago	8
1936	2	Paykel, E.S.	10					Journal of Child Psychology and Psychiatry and Allied Disciplines	62	Prospective Studies	542	University of Cincinnati	64	Yugoslavia	8
1935	7	Vaughn, S.	10					European Archives of Psychiatry and Clinical Neuroscience	61	Mental disease	526	University of Alabama	64	Morocco	7
1934	3	Norman, T.R.	10					Computers and Education	60	Pregnancy	521	Vrije Universiteit Amsterdam	63	Sri Lanka	7
1933	5	Grof, P.	10					Psycho Oncology	60	Psychometrics	518	San Diego State University	63	Qatar	7
1932	6	Stein, M.B.	9					Developmental Psychology	58	Placebo	509	University of Birmingham	63	Costa Rica	7
1931	3	Shinkai, T.	9					American Journal of Pharmaceutical Education	57	Rat	502	University of Oxford	63	Zimbabwe	6
1929	2	Mendlewicz, J.	9					Computers in Human Behavior	57	Infant	488	University of Western Australia	63	Papua New Guinea	6
1928	2	Mallinckrodt, C.H.	9					Journal of Surgical Education	57	Brain	485	University of Sheffield	62	Peru	6
1927	2	Gattaz, W.F.	9					Journal of Personality and Social Psychology	56	Reproducibility of Results	483	Johns Hopkins University	62	Brunei Darussalam	6
1925	1	Hegerl, U.	9					Social Behavior and Personality	55	Alcoholism	477	Cardiff University	62	Barbados	6
1923	2	Kasper, S.	9					Journal of Experimental Botany	54	Bipolar Disorder	474	University of Tokyo	62	Botswana	6
1919	1	He, L.	9					Psychotherapy and Psychosomatics	54	Retrospective Studies	472	Universitat de Barcelona	61	Bulgaria	6
1918	3	Kaye, W.H.	9					Child Abuse and Neglect	54	Rats	470	Arizona State University	61	Mozambique	5
1917	1	McEvoy, J.P.	9					Journal of Human Movement Studies	54	Memory	467	Boston University	61	Benin	5
1915	1	Lieberman, J.A.	9					Journal of Clinical and Experimental Neuropsychology	54	Gender	465	Eli Lilly and Company	61	Zambia	5
1913	1	Murdoch, B.E.	9					Journal of Forensic Sciences	53	Demography	459	University of Ottawa, Canada	60	Malta	5
		Gaebel, W.	9					International Journal of Obstetric Anesthesia	52	Personality Inventory	459	University of Illinois at Urbana-Champaign	59	Bahrain	4
		Blennow, K.	9					European Neuropsychopharmacology	52	Teaching	439	Northwestern University	59	Uruguay	4
		Nanko, S.	9					European Journal of Social Sciences	52	Attitude	439	McLean Hospital	59	Ukraine	4
		Uchitomi, Y.	9					Seizure	51	Reaction Time	437	New York University	59	Luxembourg	4
		Calabrese, J.R.	9					Brain	50	Major depression	436	University of Minnesota System	58	Honduras	3
		Goldman, D.	9					European Journal of Pain	49	Mental Disorders	431	Centre for Addiction and Mental Health	58	Cameroon	3
		Wadden, T.A.	9					Brain and Cognition	49	Aging	430	University of South Carolina	58	Bolivia	3
		Wallin, A.	9					Annals of Botany	48	Self report	428	The Johns Hopkins School of Medicine	57	Dominica	3
		Grant, J.E.	9					Journal of Community Health	48	Reference Values	419	Tel Aviv University	57	Czechoslovakia	3
		Sachs, G.S.	9					Journal of the International Neuropsychological Society	48	Alzheimer disease	416	Macquarie University	57	Montenegro	3
		Dunner, D.L.	9					Journal of Developmental and Behavioral Pediatrics	48	Perception	410	UC Irvine	56	Guatemala	3
		Ferrari, J.R.	9					Journal of Business Ethics	48	Neuropsychological test	410	Columbia University, College of Physicians and Surgeons	56	Mongolia	3
		Rosenbaum, J.F.	9					Proceedings of the Human Factors and Ergonomics Society	48	Disease association	407	UC Davis	56	Guam	3
		Miller, I.W.	9					Research Quarterly for Exercise and Sport	48	Outcome assessment	404	University of Nottingham	56	Sierra Leone	3
		Jensen, T.S.	9					Journal of Pediatric Psychology	47	Hospitalization	403	UC Berkeley	56	Palestine	3
		Reynolds, C.F.	9					Journal of Huazhong University of Science and Technology Medical Sciences Hua Zhong Ke Ji Da Xue Xue Bao Yi Xue Ying De Wen Ban Huazhong Keji Daxue Xuebao Yixue Yingdewen Ban	47	Stress, Psychological	402	Universitat Heidelberg	55	Syrian Arab Republic	3
		Abel, E.L.	9					Human Factors	47	Behavior	402	University of Connecticut	55	Cambodia	3
		Joffe, R.T.	9					Appetite	46	Pathophysiology	398	Katholieke Universiteit Leuven	55	Iraq	2
		Jason, L.A.	9					Geriatrics and Gerontology International	46	Analysis of variance	398	Virginia Polytechnic Institute and State University	55	Namibia	2
		Heilman, K.M.	9					Perception Psychophysics	45	Depressive Disorder, Major	396	Chinese University of Hong Kong	54	Mauritius	2
		Ohmori, O.	9					Journal of Intellectual Disability Research	44	Quality of life	395	University of Houston	54	Libyan Arab Jamahiriya	2
		Souery, D.	9					Journal of Anxiety Disorders	44	Motivation	394	Emory University	53	New Caledonia	2
		Stein, D.J.	9					Journal of Biosocial Science	43	Statistical analysis	394	Universiti Kebangsaan Malaysia	53	Guinea	2
		Gardner, R.M.	9					Journal of Fluency Disorders	43	Genotype	392	Washington University in St. Louis, School of Medicine	53	Germany (Democratic Republic, DDR)	2
		Kornhuber, H.H.	8					Journal of Biochemistry	43	Pain	390	Dalhousie University	52	Liberia	2
		Ross, M.W.	8					Psychosomatics	43	Drug effect	388	University of Liverpool	52	Fiji	2
		Bukovic, D.	8					Bipolar Disorders	43	Alzheimer Disease	379	The California State University	52	Cuba	2
		Weinberger, D.R.	8					BMC Medical Education	43	Adaptation, Psychological	374	Helsingin Yliopisto	51	Macao	2
		Arango, C.	8					Developmental Psychobiology	42	Alcohol	371	The University of Hong Kong	50	Burkina Faso	2
		Lykouras, L.	8					Journal of Vocational Behavior	42	Cognition Disorders	369	University at Albany State University of New York	50	Armenia	2
		Emmelkamp, P.M.G.	8					European Journal of Dental Education	42	Exercise	361	Icahn School of Medicine at Mount Sinai	50	Ecuador	2
		Pomerleau, O.F.	8					Archives of Clinical Neuropsychology	42	Arousal	360	University of Nebraska - Lincoln	50	Albania	2
		Law, R.	8					Journal of Learning Disabilities	42	Decision making	360	Stockholms universitet	50	Malawi	2
		Saigh, P.A.	8					Journal of School Health	42	Personality	359	Georgia State University	49	Laos	2
		Lam, R.W.	8					Neuropsychology	40	Heart rate	358	Daneshgahe Azad Eslami	49	Myanmar	1
		Harada, S.	8					Child Care Health and Development	40	Stress	356	Tel Aviv University, Sackler Faculty of Medicine	48	Guyana	1
		Liebowitz, M.R.	8					Teaching and Learning in Medicine	40	Self concept	356	Mayo Clinic	48	Azerbaijan	1
		Wells, K.C.	8					Research in Autism Spectrum Disorders	40	Time	353	Harvard University	48	Cote d'Ivoire	1
		Birmaher, B.	8					Public Health	40	Review	353	Rijksuniversiteit Groningen	48	Antigua and Barbuda	1
		Kaneko, S.	8					Nurse Education Today	40	Schizophrenic Psychology	352	East Carolina University	48	Rwanda	1
		Matson, J.L.	8					Journal of Psychology	40	Human cell	350	UT Southwestern Medical Center	48	Algeria	1
		Faraone, S.V.	8					Asian Social Science	40	Risk assessment	350	Umea universitet	48	Senegal	1
		McIntyre, I.M.	8					Child Development	39	Smoking	344	York University	48	Georgia	1
		Keefe, R.S.E.	8					Psychopathology	39	Socioeconomic Factors	339	Bar-Ilan University	47	Togo	1
		Whybrow, P.C.	8					Neurology	39	Substance-Related Disorders	337	Washington University in St. Louis	47	Liechtenstein	1
		Jonsson, E.G.	8					British Journal of Clinical Psychology	39	Correlation analysis	334	Radboud University Nijmegen	47	Macedonia	1
		Schweitzer, I.	8					Journal of Veterinary Medical Science the Japanese Society of Veterinary Science	39	Psychomotor Performance	333	UCL Institute of Neurology	47	Federated States of Micronesia	1
		Hojat, M.	8					Journal of Physiological Anthropology	38	Medical education	333	Universiti Putra Malaysia	47	Bermuda	1
		Nemeroff, C.B.	8					Journal of Abnormal Child Psychology	37	Body mass	333	Temple University	47	Panama	1
		Liu, H.C.	8					Journal of Experimental Child Psychology	37	Interview	332	VU University Medical Center	46	Mali	1
		Swanson, J.M.	8					Cognitive Therapy and Research	36	Heart Rate	331	University of Calgary	46	Greenland	1
		Iacono, W.G.	8					Gender Medicine	36	Cognitive defect	330	Auburn University	46	Afghanistan	1
		Pae, C.U.	8					Journal of Biogeography	36	Self Concept	328	Hacettepe Universitesi	46	North Korea	1
		Kato, T.	8					Food and Nutrition Bulletin	36	Psychometry	326	Tongji Medical University	45	Congo	1
		Fichter, M.M.	8					European Journal of Orthodontics	36	Intelligence	325	Charite - Universitatsmedizin Berlin	45	Norfolk Island	1
		Wohlreich, M.M.	8					Health Services Research	35	Metabolism	321	Lunds Universitet	45	Yemen	1
		Inada, T.	8					Journal of Personality Assessment	35	Prospective study	321	University of New Mexico	45	Niger	1
		Devroey, P.	8					International Journal of Epidemiology	35	Antipsychotic Agents	320	Virginia Commonwealth University	44	Netherlands Antilles	1
		Yao, J.K.	8					Behavior Genetics	35	Oral drug administration	320	North Carolina State University	44	Gambia	1
		Van Kammen, D.P.	8					Journal of Interpersonal Violence	35	Cognitive therapy	318	Brigham Young University	44
		Angst, J.	8					Japanese Journal of Clinical Oncology	35	Genetics	313	Colorado State University	44
		Duivenvoorden, H.J.	8					Journal of Research in Music Education	35	Personality test	312	University of Adelaide	44
		Nicoletti, M.	8					Health Education Research	34	Diagnosis	312	University of Miami	44
		Iwahashi, K.	8					Human Movement Science	34	Magnetic Resonance Imaging	311	University of Oklahoma	44
		Undefined	6					American Journal of Managed Care	34	Body weight	309	Universiteit Gent	44
