# Supplementary material for: A surge of p-values between 0.041 and 0.049 in recent decades (but negative results are increasing rapidly too)
Source: PeerJ. 2015 Jan 22;3:e733. doi: 10.7717/peerj.733 (PMC4312079; doi:10.7717/peerj.733)
Supplement: Supplemental Information [file peerj-03-733-s007.zip › Supplementary material/Searches_15_nov_2014/B0110.csv]

Scopus refine results values
Your query : (ABS({p = 0.001} OR {p = .001}))
Number of results : 98603
YEAR		AUTHOR NAME		SUBJECT AREA		DOCUMENT TYPE		SOURCE TITLE		KEYWORD		AFFILIATION		COUNTRY		SOURCE TYPE		LANGUAGE
2015	10	Jonas, J.B.	67	Medicine	85866	Article	92866	Plos One	1068	Article	85636	VA Medical Center	1377	United States	27595	Journals	98313	English	92036
2014	9899	Stefanadis, C.	65	Biochemistry, Genetics and Molecular Biology	17624	Review	2014	American Journal of Cardiology	685	Human	83960	Mayo Clinic	782	United Kingdom	8193	Conference Proceedings	134	Chinese	2658
2013	10381	Califf, R.M.	64	Immunology and Microbiology	5034	Article in Press	1975	Circulation	631	Female	73685	University of California, San Francisco	773	China	6521	Book Series	81	Spanish	1297
2012	9242	Topol, E.J.	54	Neuroscience	4733	Conference Paper	1529	Journal of the American College of Cardiology	592	Humans	70373	Massachusetts General Hospital	730	Germany	5285	Books	41	Portuguese	664
2011	8043	Safarinejad, M.R.	51	Agricultural and Biological Sciences	4093	Note	35	Journal of Clinical Endocrinology and Metabolism	556	Male	69004	Brigham and Women's Hospital	706	Italy	5086	Trade Publications	4	Turkish	585
2010	6927	Mintz, G.S.	47	Nursing	3520	Book Chapter	32	Cancer	509	Adult	63318	University of Toronto	697	Turkey	4345	Undefined	30	French	519
2009	6270	Park, S.W.	43	Health Professions	3063	Short Survey	31	Journal of Clinical Oncology	490	Controlled study	51090	Cleveland Clinic Foundation	680	Canada	4073			German	477
2008	5849	Marwick, T.H.	42	Pharmacology, Toxicology and Pharmaceutics	2606	Letter	9	Annals of Thoracic Surgery	484	Priority journal	50512	Erasmus University Medical Center	679	Spain	3422			Korean	211
2007	5438	Crea, F.	41	Psychology	1531	Editorial	5	International Journal of Radiation Oncology Biology Physics	435	Major clinical study	45906	Universidade de Sao Paulo - USP	650	Australia	3403			Polish	199
2006	4723	Chen, W.	40	Dentistry	1432	Report	1	International Journal of Cardiology	418	Middle Aged	44117	University of Texas M. D. Anderson Cancer Center	638	Japan	3351			Italian	171
2005	4292	Serruys, P.W.	40	Social Sciences	1093	Undefined	106	Journal of Thoracic and Cardiovascular Surgery	417	Aged	41158	Harvard Medical School	591	South Korea	3264			Japanese	166
2004	3622	Fan, S.T.	40	Environmental Science	991			Journal of Urology	409	Clinical article	18033	UCL	583	France	3262			Russian	128
2003	3166	Ferrucci, L.	39	Veterinary	943			Blood	397	Adolescent	15601	Duke University School of Medicine	575	Netherlands	3171			Czech	92
2002	2833	Bacigalupo, A.	39	Physics and Astronomy	658			Journal of Vascular Surgery	370	Aged, 80 and over	12842	University of Washington Seattle	569	Brazil	2632			Croatian	79
2001	2619	Jang, Y.	39	Engineering	510			Clinical Cancer Research	362	Treatment Outcome	12338	Tehran University of Medical Sciences	544	Sweden	2105			Arabic	52
2000	2359	Karakiewicz, P.I.	38	Arts and Humanities	364			Diabetes Care	351	Retrospective Studies	11897	University of Melbourne	490	Iran	1823			Persian	52
1999	2136	Lip, G.Y.H.	38	Chemical Engineering	236			World Journal of Gastroenterology	351	Prognosis	11692	King's College London	481	Taiwan	1799			Hungarian	34
1998	1901	Kosma, V.M.	37	Chemistry	218			Chest	344	Risk Factors	11495	Inserm	472	India	1639			Serbian	31
1997	1668	Zhang, W.	37	Materials Science	149			European Journal of Cardio Thoracic Surgery	340	Follow up	11273	University of Sydney	468	Switzerland	1545			Slovak	29
1996	1411	Pichard, A.D.	37	Computer Science	139			American Heart Journal	337	Clinical trial	10622	University of Pennsylvania	448	Finland	1509			Romanian	26
1995	1051	Holmes, D.R.	37	Earth and Planetary Sciences	134			Transplantation Proceedings	333	Prospective Studies	10075	Charite - Universitatsmedizin Berlin	444	Greece	1448			Lithuanian	23
1994	943	Braunwald, E.	37	Mathematics	116			Transplantation	332	Middle aged	9749	Leiden University Medical Center - LUMC	436	Belgium	1273			Danish	22
1993	786	Lee, C.W.	36	Multidisciplinary	112			Stroke	326	Child	9734	Karolinska University Hospital	436	Denmark	1270			Greek	21
1992	562	Stone, G.W.	36	Decision Sciences	86			Atherosclerosis	308	Treatment outcome	9541	Academic Medical Centre, University of Amsterdam	435	Israel	1187			Dutch	20
1991	479	Gensini, G.F.	36	Business, Management and Accounting	41			British Journal of Cancer	306	Risk factor	9103	University of Pittsburgh	430	Austria	1135			Bulgarian	18
1990	421	Xu, L.	35	Economics, Econometrics and Finance	24			Annals of Surgical Oncology	303	Randomized controlled trial	8476	Sun Yat-Sen University	427	Norway	1076			Hebrew	17
1989	291	Harris, A.L.	35	Energy	13			American Journal of Obstetrics and Gynecology	301	Retrospective study	8474	Peking University	424	Poland	985			Bosnian	10
1988	258	Satler, L.F.	35	Undefined	1328			New England Journal of Medicine	293	Controlled clinical trial	8416	Helsinki University Central Hospital	408	Hong Kong	809			Norwegian	10
1987	194	Leon, M.B.	34					Journal of Animal Science	293	Human tissue	8179	David Geffen School of Medicine at UCLA	401	Egypt	672			Slovene	7
1986	144	Shariat, S.F.	34					Urology	287	Follow-Up Studies	8084	Universita degli Studi di Roma La Sapienza	400	Mexico	609			Ukrainian	3
1985	136	Aytemir, K.	34					Radiology	276	Young Adult	7546	Medizinische Universitat Wien	393	New Zealand	504			Icelandic	2
1984	112	Ricart, W.	34					Investigative Ophthalmology and Visual Science	269	Time Factors	7375	Universita degli Studi di Milano	390	Ireland	503			Urdu	2
1983	90	Cannon, C.P.	34					Neurology	267	Prospective study	7246	Washington University in St. Louis, School of Medicine	388	Thailand	501			Latvian	1
1982	74	Zareba, W.	33					Chinese Journal of Cancer Prevention and Treatment	266	Mortality	6517	Johns Hopkins University	384	Singapore	450			Swedish	1
1981	48	Torres, A.	33					Gynecologic Oncology	263	Disease association	6429	The University of British Columbia	384	Portugal	413
1980	43	Cho, J.G.	33					Critical Care Medicine	260	Disease severity	6423	University of California, San Diego	384	South Africa	412
1979	45	Seifert, B.	33					Ophthalmology	260	Comparative study	6368	University Medical Center Utrecht	383	Czech Republic	404
1978	19	Kaya, M.G.	33					European Heart Journal	259	Outcome assessment	5896	Baylor College of Medicine	380	Saudi Arabia	396
1977	19	Colombo, A.	33					Nephrology Dialysis Transplantation	252	Case-Control Studies	5744	Universitair Medisch Centrum Groningen	379	Malaysia	314
1976	19	Waksman, R.	33					Obstetrics and Gynecology	248	Nonhuman	5685	The University of Hong Kong	370	Nigeria	307
1975	24	Haberal, M.	33					Heart	241	Prevalence	5464	The University of North Carolina at Chapel Hill	369	Pakistan	307
1974	18	Li, W.	33					American Journal of Ophthalmology	231	Body mass	5402	Karolinska Institutet	367	Argentina	307
1973	8	Wang, Y.	33					Journal of Rheumatology	225	Animals	5328	Helsingin Yliopisto	362	Hungary	293
1972	2	Syrjanen, K.	32					BJU International	221	Cancer survival	5035	Universitat Heidelberg	362	Croatia	261
1971	2	Patsouris, E.	32					American Journal of Clinical Nutrition	215	Child, Preschool	4990	University Michigan Ann Arbor	362	Serbia	198
1970	7	Mehran, R.	32					Annals of Surgery	215	Risk assessment	4732	Memorial Sloan-Kettering Cancer Center	345	Tunisia	189
1969	2	Wang, W.	32					American Journal of Respiratory and Critical Care Medicine	213	Immunohistochemistry	4647	The Johns Hopkins School of Medicine	344	Romania	187
1968	4	Huber, K.	32					Breast Cancer Research and Treatment	208	Unclassified drug	4597	University of Athens	344	Russian Federation	184
1967	1	Romero, R.	32					International Journal of Cancer	201	Questionnaire	4574	SungKyunKwan University, School of Medicine	343	Chile	170
1966	4	Davidson, B.	32					Anesthesia and Analgesia	200	Age	4552	University of Minnesota Twin Cities	343	Slovenia	161
1964	1	Lo, C.M.	32					World Journal of Surgery	198	Cancer staging	4492	Alma Mater Studiorum Universita di Bologna	340	Colombia	133
1963	5	Georgoulias, V.	31					Journal of the American Medical Association	193	Correlation analysis	4482	Universidade Federal de Sao Paulo	336	Kenya	130
1962	2	Hong, Y.J.	31					Digestive Diseases and Sciences	193	Cross-Sectional Studies	4480	National Yang-Ming University Taiwan	328	Slovakia	122
		Nesland, J.M.	31					Clinical Infectious Diseases	192	Scoring system	4480	Radboud University Nijmegen Medical Centre	324	Uganda	110
		Demetriades, D.	31					National Medical Journal of China	192	Cohort Studies	4462	VU University Medical Center	323	Bangladesh	100
		Haverich, A.	31					American Journal of Gastroenterology	191	Protein expression	4446	Hospital Clinic Barcelona	323	Tanzania	91
		Kantarjian, H.	31					Anticancer Research	188	Incidence	4423	Helse Bergen Haukeland University Hospital	318	Iceland	83
		Granger, C.B.	30					Surgical Endoscopy and Other Interventional Techniques	187	Infant	4401	Shanghai Jiaotong University	317	Lebanon	81
		Yusuf, S.	30					Journal of Infectious Diseases	187	Hypertension	4315	University of Alberta	315	Bulgaria	80
		Onorati, F.	30					Journal of Pediatrics	185	Human cell	4294	Universitat de Barcelona	307	Kuwait	80
		Veldhuis, J.D.	30					Bone Marrow Transplantation	181	Drug efficacy	4275	Tel Aviv University, Sackler Faculty of Medicine	305	United Arab Emirates	78
		Lehtimaki, T.	30					Hepatology	179	Cohort analysis	4241	Universitetet i Oslo	305	Venezuela	77
		Januzzi, J.L.	30					Diseases of the Colon and Rectum	178	Questionnaires	4082	Stanford University School of Medicine	305	Lithuania	76
		Sezer, S.	30					Journal of the American Geriatrics Society	176	Genotype	4066	University of Athens Medical School	303	Ethiopia	75
		Devereux, R.B.	30					Cancer Research	175	Prediction	3980	University of Ulsan, College of Medicine	302	Qatar	65
		Parrilla, P.	30					Diabetic Medicine	173	Sex difference	3933	Fudan University	301	Jordan	65
		Oto, A.	29					British Journal of Ophthalmology	169	Severity of Illness Index	3918	Yale University School of Medicine	301	Viet Nam	61
		Schomig, A.	29					Tumor Biology	169	Statistical significance	3882	University of Alabama at Birmingham	300	Ghana	60
		Kim, Y.H.	29					Metabolism Clinical and Experimental	168	Multivariate Analysis	3817	Ludwig-Maximilians-Universitat Munchen	297	Peru	56
		Lee, S.D.	29					Spine	168	Methodology	3764	Kobenhavns Universitet	297	Cuba	54
		Armstrong, P.W.	29					American Journal of Kidney Diseases	168	Survival Rate	3706	Yonsei University College of Medicine	296	Estonia	53
		Blann, A.D.	29					Archives of Physical Medicine and Rehabilitation	167	Biological Markers	3628	University of California, Los Angeles	296	Indonesia	52
		Zwinderman, A.H.	29					BMC Cancer	167	Pathology	3621	Seoul National University College of Medicine	294	Sri Lanka	49
		Park, S.J.	29					American Journal of Roentgenology	166	Age Factors	3588	Universita degli Studi di Padova	291	Nepal	47
		Park, J.C.	29					Asian Pacific Journal of Cancer Prevention	161	Predictive Value of Tests	3580	University of Manchester	291	Philippines	44
		Schalij, M.J.	29					Archives of Internal Medicine	159	Animal experiment	3527	Capital Medical University China	290	Malawi	44
		Fujii, Y.	28					Journal of Bone and Joint Surgery Series A	158	Diabetes mellitus	3524	Harvard School of Public Health	289	Oman	43
		Jeong, M.H.	28					Diabetes	157	Drug effect	3423	National Taiwan University Hospital	288	Morocco	42
		Kang, J.C.	28					Thorax	156	Histopathology	3379	Veterans General Hospital-Taipei	286	Puerto Rico	42
		Hong, M.K.	28					Hypertension	156	Hospitalization	3363	Medizinische Hochschule Hannover MHH	284	Zimbabwe	40
		Lip, G.Y.H.	28					American Journal of Hypertension	154	Pregnancy	3327	Lunds Universitet	280	Bosnia and Herzegovina	40
		Kjeldsen, S.E.	28					Human Reproduction	154	Clinical feature	3311	Monash University	278	Jamaica	39
		Kober, L.	28					Lancet	154	School child	3296	University of New South Wales UNSW Australia	277	Gambia	36
		Hortobagyi, G.N.	28					Hepato Gastroenterology	150	Preschool child	3231	McMaster University	276	Uruguay	34
		Park, D.W.	27					Annals of the Rheumatic Diseases	150	Multivariate analysis	3228	University of Queensland	274	Cyprus	34
		Mavroudis, D.	27					Journal of Hypertension	150	Neoplasm Staging	3215	Children's Hospital Boston	271	Yugoslavia	34
		Pawlik, T.M.	27					Circulation Journal	150	Survival rate	3193	Ohio State University	270	Sudan	32
		Pekmezovic, T.	27					Journal of Allergy and Clinical Immunology	149	Obesity	3179	Northwestern University Feinberg School of Medicine	270	Cameroon	31
		Kent, K.M.	27					AIDS	149	Survival Analysis	3169	Seoul National University	269	Ukraine	30
		Alvarez-Sabin, J.	27					British Journal of Surgery	148	Cross-sectional study	3116	Johns Hopkins Bloomberg School of Public Health	266	Bahrain	30
		Laakso, M.	27					Laryngoscope	148	Smoking	3098	McGill University	264	Burkina Faso	29
		Ahn, Y.	27					Medicine and Science in Sports and Exercise	146	Normal human	3060	University of Chicago	261	Zambia	29
		Denollet, J.	27					British Journal of Haematology	146	United States	3059	Chang Gung Memorial Hospital	257	Macedonia	29
		Van Veldhuisen, D.J.	27					Journal of Surgical Research	145	Metabolism	3049	University of Oxford	255	Senegal	27
		Kim, J.J.	26					Human Pathology	144	Blood	3030	Seoul National University Hospital	253	Latvia	27
		Ellis, I.O.	26					Annals of Internal Medicine	144	Logistic Models	3023	Universite de Montreal	252	Costa Rica	26
		Sheiner, E.	26					American Journal of Surgery	142	Protein blood level	2933	Imperial College London	252	Ecuador	25
		Inaba, K.	26					PACE Pacing and Clinical Electrophysiology	142	Postoperative Complications	2920	Universita degli Studi di Torino	251	Palestine	25
		Mohan, V.	26					Journal of Hepatology	141	Survival	2920	Rigshospitalet	250	Trinidad and Tobago	24
		Huang, X.J.	26					Arthritis and Rheumatism	140	Disease course	2903	University of Western Australia	248	Luxembourg	22
		Ridker, P.M.	26					European Journal of Obstetrics Gynecology and Reproductive Biology	139	Risk Assessment	2842	University of Florida	245	Mali	19
		Cheung, Y.F.	26					Diabetologia	139	Overall survival	2839	University of Birmingham	241	Malta	19
		Ellis, S.G.	26					Kidney International	139	Double-Blind Method	2835	Ita-Suomen yliopisto	241	Cambodia	19
		Pitsavos, C.	26					Respiratory Medicine	138	Postoperative complication	2830	Columbia University in the City of New York	240	Iraq	18
		Melander, O.	26					European Journal of Endocrinology	137	Intermethod comparison	2799	Sichuan University	238	Rwanda	17
		Bax, J.J.	26					Gut	137	Double blind procedure	2796	University of Miami Leonard M. Miller School of Medicine	238	Syrian Arab Republic	17
		Nicolaides, K.H.	26					Clinical Endocrinology	135	Glucose	2787	Columbia University, College of Physicians and Surgeons	237	Papua New Guinea	15
		Lenke, L.G.	25					Journal of Pediatric Surgery	135	Analysis of Variance	2784	Icahn School of Medicine at Mount Sinai	237	Belarus	15
		Storb, R.	25					Archives of Surgery	134	Physiology	2784	Universita degli Studi di Napoli Federico II	237	Liechtenstein	15
		Staessen, J.A.	25					American Journal of Sports Medicine	133	Pathophysiology	2780	National Cancer Institute	236	Cote d'Ivoire	15
		White, H.D.	25					Journal of Cataract and Refractive Surgery	133	Quality of life	2740	Prince of Wales Hospital Hong Kong	235	Yemen	13
		Kastelein, J.J.P.	25					Journal of Heart and Lung Transplantation	132	Comorbidity	2722	Western University	234	Botswana	12
		Gur, M.	25					Anesthesiology	132	Body Mass Index	2692	Hospital for Sick Children University of Toronto	233	Mozambique	12
		Klersy, C.	25					Journal of Acquired Immune Deficiency Syndromes	132	Animal model	2651	Beth Israel Deaconess Medical Center	228	Congo	11
		Hofman, A.	25					Arquivos Brasileiros De Cardiologia	130	Insulin	2650	Case Western Reserve University	227	Libyan Arab Jamahiriya	10
		Montaner, J.	25					Journal of the American Society of Echocardiography	130	Infant, Newborn	2590	The Catholic University of Korea	227	Benin	10
		Montorsi, F.	25					European Journal of Clinical Nutrition	129	Multicenter study	2544	Universitatsklinikum Hamburg-Eppendorf und Medizinische Fakultat	227	Laos	9
		Miller, D.H.	25					American Journal of Medicine	127	Cardiovascular risk	2463	Sahlgrenska Universitetssjukhuset	226	Panama	8
		Mitchell, P.	25					Journal of Nutrition	126	Blood Pressure	2456	University of Michigan Medical School	226	Georgia	8
		Wong, T.Y.	24					Catheterization and Cardiovascular Interventions	126	Statistical analysis	2439	University of Southern California	225	Guatemala	8
		Chen, S.A.	24					Lung Cancer	122	Case control study	2437	University of Calgary	224	Togo	7
		Morrow, D.A.	24					Journal of the American College of Surgeons	122	Nuclear magnetic resonance imaging	2433	Universita degli Studi di Firenze	223	Fiji	7
		Kocaman, S.A.	24					Journal of Clinical Psychiatry	120	Sensitivity and Specificity	2432	Columbia University Medical Center	223	Myanmar	7
		Park, S.J.	24					British Journal of Anaesthesia	120	Postoperative period	2425	Universite Paris Descartes	223	Paraguay	7
		McMillan, D.C.	24					Thrombosis and Haemostasis	119	Coronary artery disease	2419	London School of Hygiene & Tropical Medicine	222	Macao	7
		Clotet, B.	24					Journal of Applied Physiology	118	C reactive protein	2398	Wayne State University	221	Guadeloupe	7
		Yu, C.M.	24					Journal of Neurosurgery	118	Sex Factors	2370	University of Cambridge	220	Honduras	7
		Upchurch, G.R.	24					European Urology	117	Demography	2355	Chang Gung University	219	Algeria	7
		Lotan, Y.	24					Rheumatology International	117	Proportional Hazards Models	2336	Weill Cornell Medical College	218	Mauritius	7
		Moss, A.J.	23					Archives of Gynecology and Obstetrics	116	Glucose blood level	2320	China Medical University Shenyang	218	Guinea	6
		Schemitsch, E.H.	23					Clinical Therapeutics	116	Placebo	2310	UniversitatsSpital Zurich	216	Guinea-Bissau	6
		Ahn, C.	23					International Journal of Obesity	113	Systolic blood pressure	2297	UT Southwestern Medical Center	216	Albania	6
		Filippi, M.	23					Pediatric Research	112	Middle Age	2289	Universita Cattolica del Sacro Cuore, Rome	215	Greenland	6
		Cokkinos, D.V.	23					Scandinavian Journal of Gastroenterology	111	Heart infarction	2279	Oulun Yliopisto	214	Monaco	6
		Dimsdale, J.E.	23					Diabetes Research and Clinical Practice	109	Inflammation	2267	Istanbul Tip Fakultesi	213	Montenegro	5
		McNitt, S.	23					Coronary Artery Disease	109	Animal	2258	Mahidol University	212	Barbados	5
		Tuomilehto, J.	23					Journal of Neurology Neurosurgery and Psychiatry	109	Breast cancer	2255	University of Edinburgh	212	Central African Republic	5
		Lai, C.L.	23					Journal of Maternal Fetal and Neonatal Medicine	109	Triacylglycerol	2254	Stanford University	211	El Salvador	5
		Wong, J.	23					Surgery	108	Echocardiography	2244	Maastricht University	211	Gabon	5
		Pedersen, S.S.	23					Acta Paediatrica International Journal of Paediatrics	107	Human experiment	2240	Hacettepe Universitesi	211	Haiti	5
		Westendorp, R.G.J.	23					Clinical Cardiology	102	Breast Neoplasms	2231	University Hospital Maastricht	209	Brunei Darussalam	5
		Bloomfield, C.D.	23					European Journal of Vascular and Endovascular Surgery	101	Depression	2220	Newcastle University, United Kingdom	208	Azerbaijan	4
		Cooper, C.	22					Medicina Clinica	100	Animal tissue	2219	All India Institute of Medical Sciences	207	Uzbekistan	4
		Ozdemir, F.N.	22					Journal of Gastrointestinal Surgery	99	Chi-Square Distribution	2217	Tianjin Medical University	207	Martinique	4
		Soini, Y.	22					International Urology and Nephrology	98	Age distribution	2213	Emory University	206	Dominican Republic	4
		Antman, E.M.	22					Pediatric Infectious Disease Journal	97	Genetics	2202	National Institutes of Health, Bethesda	203	Niger	4
		Koren, G.	21					Journal of the Medical Association of Thailand	97	Lymph node metastasis	2193	University of Pennsylvania, Health System	201	Faroe Islands	4
		Aronow, W.S.	21					Journal of Strength and Conditioning Research	96	Creatinine	2190	Universitetet i Bergen	200	North Korea	3
		Lima, J.A.C.	21					Clinical Rheumatology	94	Disease Progression	2144	University of Glasgow	199	Bolivia	3
		Chaiworapongsa, T.	21					American Surgeon	93	Tumor Markers, Biological	2135	Emory University School of Medicine	199	French Guiana	3
		Kastrati, A.	21					Journal of Periodontology	93	Sensitivity and specificity	2133	Universidade Federal do Rio Grande do Sul	199	Mongolia	3
		Kayrak, M.	20					Saudi Medical Journal	90	Regression Analysis	2129	Arhus Universitetshospital	199	Armenia	3
		Glueck, C.J.	20					Medical Science Monitor	89	Length of stay	2126	Universitssjukhuset i Lund	198	Madagascar	3
		Sabate, M.	19					Journal of Bone and Joint Surgery Series B	89	Quality of Life	2103	Hospital Universitari Vall d'Hebron	196	Afghanistan	3
		Bailey, K.R.	18					Annals of Allergy Asthma and Immunology	87	Computer assisted tomography	2098	UC Davis	196	Tonga	3
		Neuvonen, P.J.	18					Korean Journal of Urology	85	Time	2087	Fondazione San Raffaele del Monte Tabor	194	Swaziland	3
		Bellomo, R.	18					International Journal of Gynecology and Obstetrics	84	Exercise	2054	Seoul National University Bundang Hospital	194	Angola	3
		Kusanovic, J.P.	18					Anadolu Kardiyoloji Dergisi	82	Disease-Free Survival	2041	Katholieke Universiteit Leuven	193	Bhutan	2
		Bartha, J.L.	17					American Journal of Physiology Heart and Circulatory Physiology	80	Recurrence	2041	University Central Hospital Kuopio	192	Sierra Leone	2
		Undefined	32					Croatian Medical Journal	63	Myocardial Infarction	2024	Friedrich-Alexander-Universität Erlangen-Nürnberg	190	Netherlands Antilles	2
