# Supplementary material for: A surge of p-values between 0.041 and 0.049 in recent decades (but negative results are increasing rapidly too)
Source: PeerJ. 2015 Jan 22;3:e733. doi: 10.7717/peerj.733 (PMC4312079; doi:10.7717/peerj.733)
Supplement: Supplemental Information [file peerj-03-733-s007.zip › Supplementary material/Searches_15_nov_2014/B0111.csv]

Scopus refine results values
Your query : (ABS({p = 0.002} OR {p = .002}))
Number of results : 69798
YEAR		AUTHOR NAME		SUBJECT AREA		DOCUMENT TYPE		SOURCE TITLE		KEYWORD		AFFILIATION		COUNTRY		SOURCE TYPE		LANGUAGE
2015	11	Stone, G.W.	52	Medicine	61150	Article	65599	Plos One	826	Article	61048	VA Medical Center	1054	United States	21380	Journals	69614	English	65678
2014	6970	Califf, R.M.	48	Biochemistry, Genetics and Molecular Biology	13548	Review	1561	American Journal of Cardiology	569	Human	60215	Mayo Clinic	741	United Kingdom	6062	Conference Proceedings	77	Chinese	1708
2013	7145	Veldhuis, J.D.	39	Immunology and Microbiology	3827	Article in Press	1382	Circulation	556	Female	52692	Brigham and Women's Hospital	670	China	4410	Book Series	64	Spanish	745
2012	6430	Topol, E.J.	38	Neuroscience	3538	Conference Paper	1118	Journal of Clinical Endocrinology and Metabolism	521	Humans	51003	Massachusetts General Hospital	603	Germany	3919	Books	23	Portuguese	396
2011	5495	Jonas, J.B.	35	Agricultural and Biological Sciences	2699	Note	28	Journal of the American College of Cardiology	462	Male	49528	University of Toronto	593	Italy	3787	Trade Publications	3	French	342
2010	4785	Mehran, R.	35	Nursing	2433	Short Survey	27	Cancer	432	Adult	45673	Cleveland Clinic Foundation	573	Canada	3077	Undefined	17	Turkish	281
2009	4394	Karakiewicz, P.I.	34	Health Professions	2154	Book Chapter	17	Journal of Clinical Oncology	423	Priority journal	37845	University of California, San Francisco	550	Japan	2837			German	266
2008	4171	Mintz, G.S.	34	Pharmacology, Toxicology and Pharmaceutics	1972	Editorial	7	International Journal of Radiation Oncology Biology Physics	377	Controlled study	36721	Harvard Medical School	523	France	2590			Japanese	159
2007	3730	Ferrucci, L.	33	Psychology	1152	Letter	3	Annals of Thoracic Surgery	369	Major clinical study	33059	University of Texas M. D. Anderson Cancer Center	502	Australia	2474			Polish	137
2006	3340	Ricart, W.	32	Dentistry	864	Erratum	2	Blood	340	Middle Aged	31819	Erasmus University Medical Center	464	Spain	2407			Korean	136
2005	3071	Jang, Y.	32	Social Sciences	688	Report	1	Clinical Cancer Research	315	Aged	29924	Duke University School of Medicine	460	Netherlands	2280			Italian	130
2004	2658	Zareba, W.	31	Veterinary	624	Undefined	53	Journal of Thoracic and Cardiovascular Surgery	303	Clinical article	13193	Universidade de Sao Paulo - USP	425	Turkey	2223			Russian	78
2003	2269	Blackstone, E.H.	31	Environmental Science	612			New England Journal of Medicine	300	Adolescent	11118	UCL	423	South Korea	2202			Croatian	60
2002	2019	Lehtimaki, T.	31	Physics and Astronomy	542			Chest	292	Aged, 80 and over	9281	University of Washington Seattle	410	Sweden	1686			Czech	50
2001	1883	Wong, T.Y.	30	Engineering	338			International Journal of Cardiology	290	Treatment Outcome	8878	University of Sydney	397	Brazil	1624			Arabic	33
2000	1750	Wang, W.	30	Arts and Humanities	277			Diabetes Care	288	Prognosis	8716	Inserm	395	Taiwan	1325			Hungarian	29
1999	1624	Leon, M.B.	30	Chemistry	159			Journal of Urology	288	Retrospective Studies	8644	King's College London	378	Switzerland	1252			Persian	25
1998	1374	Crea, F.	29	Chemical Engineering	153			Stroke	256	Risk Factors	8566	University of Melbourne	370	Finland	1184			Serbian	20
1997	1262	Braunwald, E.	29	Materials Science	108			British Journal of Cancer	250	Follow up	8069	University of Pittsburgh	365	Denmark	1079			Danish	17
1996	1128	McCrindle, B.W.	28	Computer Science	78			American Heart Journal	250	Clinical trial	7952	Karolinska University Hospital	352	Greece	973			Lithuanian	16
1995	862	Davidson, B.	28	Earth and Planetary Sciences	73			Journal of Vascular Surgery	245	Prospective Studies	7244	University of Pennsylvania	338	Belgium	972			Bulgarian	15
1994	680	Schild, S.E.	28	Mathematics	73			Transplantation	244	Child	6964	University of California, San Diego	336	India	913			Dutch	15
1993	596	Ellis, S.G.	28	Multidisciplinary	61			Neurology	234	Treatment outcome	6791	Leiden University Medical Center - LUMC	330	Iran	857			Greek	15
1992	456	Chen, W.	27	Decision Sciences	56			World Journal of Gastroenterology	232	Middle aged	6721	Charite - Universitatsmedizin Berlin	330	Norway	804			Romanian	15
1991	343	Pichard, A.D.	27	Business, Management and Accounting	24			Urology	221	Risk factor	6712	Helsinki University Central Hospital	326	Austria	794			Slovak	8
1990	293	Fernandez-Real, J.M.	27	Economics, Econometrics and Finance	14			European Journal of Cardio Thoracic Surgery	220	Randomized controlled trial	6341	David Geffen School of Medicine at UCLA	320	Israel	790			Hebrew	7
1989	239	Kosma, V.M.	27	Energy	5			American Journal of Obstetrics and Gynecology	219	Controlled clinical trial	6166	Johns Hopkins University	320	Poland	748			Slovene	7
1988	201	Ringden, O.	27	Undefined	871			Annals of Surgical Oncology	218	Follow-Up Studies	5949	University of Minnesota Twin Cities	316	Hong Kong	564			Bosnian	6
1987	118	Lip, G.Y.H.	26					Radiology	218	Retrospective study	5948	Washington University in St. Louis, School of Medicine	314	New Zealand	419			Icelandic	6
1986	101	Satler, L.F.	26					Atherosclerosis	215	Human tissue	5937	Karolinska Institutet	312	South Africa	367			Norwegian	5
1985	99	Lee, S.D.	26					Investigative Ophthalmology and Visual Science	208	Time Factors	5326	Academic Medical Centre, University of Amsterdam	311	Mexico	363			Afrikaans	1
1984	68	Bouchard, C.	26					European Heart Journal	205	Young Adult	5225	The Johns Hopkins School of Medicine	309	Ireland	357			Estonian	1
1983	59	Stefanadis, C.	26					Journal of Animal Science	202	Prospective study	5002	University Michigan Ann Arbor	305	Egypt	339			Finnish	1
1982	54	Alvarez-Sabin, J.	26					Transplantation Proceedings	202	Mortality	4784	Baylor College of Medicine	302	Singapore	331			Malay	1
1981	28	Pibarot, P.	26					Nephrology Dialysis Transplantation	195	Disease association	4776	Universita degli Studi di Milano	295	Thailand	311			Ukrainian	1
1980	18	Syrjanen, K.	25					Heart	188	Disease severity	4699	Harvard School of Public Health	295	Portugal	281			Urdu	1
1979	22	Rifai, N.	25					Annals of Surgery	183	Comparative study	4371	Helsingin Yliopisto	293	Czech Republic	270
1978	12	Shariat, S.F.	25					Obstetrics and Gynecology	181	Outcome assessment	4285	Peking University	291	Hungary	249
1977	13	Lansky, A.J.	25					Gynecologic Oncology	181	Case-Control Studies	4247	Memorial Sloan-Kettering Cancer Center	287	Croatia	204
1976	11	Rades, D.	25					Ophthalmology	179	Body mass	3989	The University of North Carolina at Chapel Hill	286	Saudi Arabia	202
1975	2	Waksman, R.	25					Critical Care Medicine	178	Nonhuman	3972	Medizinische Universitat Wien	285	Malaysia	187
1974	5	Bacigalupo, A.	25					American Journal of Respiratory and Critical Care Medicine	171	Cancer survival	3897	Tehran University of Medical Sciences	285	Argentina	178
1973	1	Hodge, D.O.	24					Journal of the American Medical Association	169	Prevalence	3793	The University of British Columbia	283	Russian Federation	156
1972	1	Parrilla, P.	24					American Journal of Clinical Nutrition	169	Animals	3746	Universita degli Studi di Roma La Sapienza	275	Nigeria	147
1971	2	Holmes, D.R.	24					BJU International	168	Unclassified drug	3608	Sun Yat-Sen University	271	Pakistan	144
1970	3	Serruys, P.W.	24					International Journal of Cancer	165	Child, Preschool	3599	Universitair Medisch Centrum Groningen	255	Serbia	141
1966	1	Harris, A.L.	24					Clinical Infectious Diseases	163	Risk assessment	3538	Children's Hospital Boston	255	Chile	134
1963	1	Laakso, M.	24					American Journal of Ophthalmology	156	Genotype	3524	University of Athens	253	Romania	132
		Anderson, J.L.	24					Journal of Rheumatology	155	Cohort Studies	3455	University Medical Center Utrecht	253	Tunisia	115
		Herlitz, J.	23					Journal of Pediatrics	154	Immunohistochemistry	3306	Universitetet i Oslo	249	Slovenia	108
		Montorsi, F.	23					Anticancer Research	153	Drug efficacy	3264	The University of Hong Kong	246	Kenya	84
		Cannon, C.P.	23					Bone Marrow Transplantation	153	Incidence	3253	Universitat Heidelberg	245	Colombia	80
		McNitt, S.	23					American Journal of Gastroenterology	153	Cancer staging	3233	VU University Medical Center	241	Uganda	77
		Li, W.	23					Journal of Infectious Diseases	152	Cohort analysis	3224	Yale University School of Medicine	241	Iceland	73
		Wang, Y.	23					Breast Cancer Research and Treatment	150	Age	3219	Rigshospitalet	238	Slovakia	73
		Filippi, M.	23					Anesthesia and Analgesia	150	Protein expression	3216	Universita degli Studi di Padova	237	Tanzania	69
		Lohse, C.M.	23					Chinese Journal of Cancer Prevention and Treatment	150	Hypertension	3198	Alma Mater Studiorum Universita di Bologna	237	United Arab Emirates	63
		Gluckman, E.	23					Metabolism Clinical and Experimental	148	Infant	3183	SungKyunKwan University, School of Medicine	236	Jordan	61
		Dunger, D.B.	23					Hepatology	147	Correlation analysis	3132	University of Alabama at Birmingham	233	Bangladesh	49
		Boersma, E.	22					Diabetic Medicine	140	Human cell	3126	University of California, Los Angeles	232	Lebanon	48
		Li, P.K.T.	22					Annals of Oncology	140	Questionnaire	3037	National Yang-Ming University Taiwan	232	Estonia	46
		Eagle, K.A.	22					Human Reproduction	136	Scoring system	3035	Fudan University	231	Lithuania	45
		Levy, D.	22					Diabetes	136	Cross-Sectional Studies	3013	Helse Bergen Haukeland University Hospital	231	Kuwait	44
		Nesland, J.M.	22					Cancer Research	136	Multivariate Analysis	2958	Kobenhavns Universitet	231	Peru	43
		Gauvreau, K.	22					Annals of the Rheumatic Diseases	133	Survival Rate	2837	National Taiwan University Hospital	231	Bulgaria	42
		Gensini, G.F.	21					World Journal of Surgery	131	Prediction	2829	Shanghai Jiaotong University	230	Indonesia	42
		Soini, Y.	21					Archives of Physical Medicine and Rehabilitation	130	Severity of Illness Index	2823	Ohio State University	226	Venezuela	41
		Joensuu, H.	21					Archives of Internal Medicine	129	Sex difference	2807	University of Alberta	226	Viet Nam	41
		Westendorp, R.G.J.	21					Journal of Hypertension	129	Questionnaires	2703	Northwestern University Feinberg School of Medicine	225	Ethiopia	38
		Ellis, I.O.	21					Hypertension	129	Statistical significance	2694	Johns Hopkins Bloomberg School of Public Health	223	Qatar	36
		Sattar, N.	21					Digestive Diseases and Sciences	129	Predictive Value of Tests	2687	Imperial College London	222	Philippines	33
		Remberger, M.	21					Journal of the American Geriatrics Society	128	Biological Markers	2646	University of New South Wales UNSW Australia	221	Puerto Rico	32
		Larson, M.G.	21					AIDS	127	Diabetes mellitus	2569	Yonsei University College of Medicine	220	Cuba	31
		Jukema, J.W.	21					Thorax	125	Pathology	2556	Seoul National University College of Medicine	216	Ghana	30
		Vasan, R.S.	21					Arthritis and Rheumatism	125	Age Factors	2552	Radboud University Nijmegen Medical Centre	216	Malawi	30
		Weimar, W.	21					Diseases of the Colon and Rectum	123	Methodology	2529	University of Florida	216	Ukraine	30
		Comi, G.	21					BMC Cancer	122	Multivariate analysis	2525	Stanford University School of Medicine	216	Uruguay	28
		Blute, M.L.	21					European Journal of Cancer	121	Animal experiment	2497	Universita degli Studi di Torino	215	Zambia	26
		Schomig, A.	21					British Journal of Ophthalmology	120	Drug effect	2496	Monash University	211	Cameroon	25
		Kaya, M.G.	21					Spine	119	Survival Analysis	2491	Lunds Universitet	210	Morocco	24
		Celermajer, D.S.	21					National Medical Journal of China	119	Neoplasm Staging	2435	Columbia University in the City of New York	209	Gambia	24
		Roussos, C.	21					Chinese Medical Journal	119	Histopathology	2402	University of Chicago	208	Jamaica	24
		Romero, R.	20					Journal of the National Cancer Institute	118	Obesity	2352	Chang Gung Memorial Hospital	208	Zimbabwe	22
		Narod, S.A.	20					British Journal of Surgery	116	Hospitalization	2337	UT Southwestern Medical Center	207	Sudan	22
		Undas, A.	20					Clinical Endocrinology	115	School child	2319	McMaster University	207	Sri Lanka	21
		Ahren, B.	20					Journal of Allergy and Clinical Immunology	115	Clinical feature	2300	Columbia University Medical Center	206	Burkina Faso	19
		Guralnik, J.M.	20					Arteriosclerosis Thrombosis and Vascular Biology	115	United States	2295	Sahlgrenska Universitetssjukhuset	206	Bahrain	18
		Lerman, A.	20					PACE Pacing and Clinical Electrophysiology	114	Survival rate	2274	Ludwig-Maximilians-Universitat Munchen	205	Nepal	18
		Fan, S.T.	20					European Journal of Endocrinology	113	Preschool child	2254	Icahn School of Medicine at Mount Sinai	204	Macedonia	18
		Kastelein, J.J.P.	20					Diabetologia	113	Normal human	2243	Hospital Clinic Barcelona	204	Cyprus	18
		Pellikka, P.A.	20					Laryngoscope	111	Double blind procedure	2235	University of Manchester	203	Cambodia	17
		De Luca, G.	20					American Journal of Kidney Diseases	111	Pregnancy	2221	University of Southern California	203	Oman	17
		Mitchell, P.	20					Journal of Bone and Joint Surgery Series A	110	Double-Blind Method	2219	University of Oxford	201	Costa Rica	17
		Ridker, P.M.	20					Medical Oncology	110	Logistic Models	2218	Universite de Montreal	200	Yugoslavia	17
		Socie, G.	20					Lancet	110	Metabolism	2216	Veterans General Hospital-Taipei	200	Bosnia and Herzegovina	16
		Seifert, B.	20					Journal of Surgical Research	110	Smoking	2212	University of Ulsan, College of Medicine	199	Senegal	16
		Benjamin, E.J.	20					Asian Pacific Journal of Cancer Prevention	109	Survival	2187	University of Queensland	199	Latvia	15
		Glueck, C.J.	20					Tumor Biology	109	Overall survival	2170	Universitat de Barcelona	198	Luxembourg	15
		Klibanski, A.	20					Alimentary Pharmacology and Therapeutics	109	Protein blood level	2130	Columbia University, College of Physicians and Surgeons	194	Botswana	13
		Granger, C.B.	20					Annals of Internal Medicine	108	Disease course	2127	National Cancer Institute	194	Benin	13
		Yusuf, S.	19					Cancer Epidemiology Biomarkers and Prevention	108	Blood	2098	Universidade Federal de Sao Paulo	193	Iraq	13
		Gibbons, R.J.	19					Journal of Hepatology	107	Glucose	2071	Weill Cornell Medical College	192	Yemen	13
		Christiansen, J.S.	19					Kidney International	107	Risk Assessment	2067	University of Birmingham	191	Ecuador	12
		Ramirez, P.	19					Journal of Applied Physiology	107	Multicenter study	2054	Ita-Suomen yliopisto	190	Papua New Guinea	12
		Knuuti, J.	19					Gastroenterology	106	Insulin	2023	Seoul National University	188	Cote d'Ivoire	11
		Ljungman, P.	19					Journal of Heart and Lung Transplantation	105	Comorbidity	2011	University of Michigan Medical School	188	Congo	11
		Novara, G.	19					American Journal of Hypertension	103	Body Mass Index	1995	Tel Aviv University, Sackler Faculty of Medicine	187	Rwanda	11
		Molina, C.A.	19					American Journal of Roentgenology	103	Cross-sectional study	1992	Prince of Wales Hospital Hong Kong	187	Mozambique	11
		Rocha, V.	19					Medicine and Science in Sports and Exercise	103	Infant, Newborn	1968	Universitatsklinikum Hamburg-Eppendorf und Medizinische Fakultat	186	Mali	10
		Bax, J.J.	19					Archives of Surgery	103	Postoperative Complications	1956	Universite Paris Descartes	186	Trinidad and Tobago	10
		Tempfer, C.	19					Surgical Endoscopy and Other Interventional Techniques	102	Pathophysiology	1935	Case Western Reserve University	185	Malta	9
		Lee, J.J.	18					American Journal of Medicine	101	Analysis of Variance	1928	Hospital for Sick Children University of Toronto	184	Monaco	8
		Lotan, Y.	18					Journal of Neurology Neurosurgery and Psychiatry	100	Placebo	1915	Seoul National University Hospital	182	Georgia	8
		Blann, A.D.	18					British Journal of Haematology	100	Physiology	1910	Emory University	180	Syrian Arab Republic	8
		Mark, D.B.	18					European Urology	100	Postoperative complication	1906	Capital Medical University China	179	Algeria	7
		Schaff, H.V.	18					Neurosurgery	98	Animal model	1871	Albert Einstein College of Medicine of Yeshiva University	178	Liechtenstein	7
		Mohan, V.	18					Journal of Surgical Oncology	98	Intermethod comparison	1865	McGill University	178	Belarus	7
		Fong, Y.	18					Clinical Therapeutics	97	Quality of life	1864	Universita Cattolica del Sacro Cuore, Rome	175	Brunei Darussalam	7
		Gross, J.L.	18					Journal of Neurosurgery	96	Blood Pressure	1850	University of Athens Medical School	175	Bolivia	6
		Pui, C.H.	17					Journal of Clinical Psychiatry	96	Proportional Hazards Models	1818	UniversitatsSpital Zurich	174	Gabon	6
		Gibson, C.M.	17					Anesthesiology	96	Genetics	1803	Universita degli Studi di Firenze	173	Togo	6
		Topol, E.J.	17					Circulation Journal	95	Middle Age	1783	The Catholic University of Korea	171	Haiti	6
		Lipponen, P.	17					Human Pathology	95	Genetic association	1781	Medizinische Hochschule Hannover MHH	171	Honduras	6
		Morgenthaler, N.G.	17					American Journal of Surgery	95	Case control study	1779	Beth Israel Deaconess Medical Center	169	Guatemala	6
		Georgoulias, V.	17					Journal of the American College of Surgeons	95	Nuclear magnetic resonance imaging	1772	University of Wisconsin Madison	169	Laos	6
		Miller, D.H.	16					Journal of Acquired Immune Deficiency Syndromes	95	C reactive protein	1764	Emory University School of Medicine	167	Palestine	6
		Pepine, C.J.	16					Journal of Pediatric Surgery	94	Cardiovascular risk	1762	Hopital Pitie Salpetriere	166	Panama	6
		Ahn, C.	16					Hepato Gastroenterology	93	Glucose blood level	1759	University of Miami Leonard M. Miller School of Medicine	166	Barbados	5
		Foekens, J.A.	16					Gut	93	Sex Factors	1750	University of Cambridge	166	North Korea	5
		Williams, P.T.	16					Biology of Blood and Marrow Transplantation	93	Statistical analysis	1730	University Hospital Maastricht	165	Macao	5
		Sheiner, E.	16					Critical Care	92	Coronary artery disease	1728	Arhus Universitetshospital	165	Libyan Arab Jamahiriya	5
		Grinspoon, S.	16					Clinical Cardiology	89	Breast cancer	1707	University of Western Australia	165	Mongolia	4
		Chow, K.M.	16					International Journal of Obesity	89	Breast Neoplasms	1678	Turun yliopisto	164	Afghanistan	4
		Aronow, W.S.	16					Haematologica	88	Single nucleotide polymorphism	1661	Fred Hutchinson Cancer Research Center	163	Paraguay	4
		Coats, A.J.S.	16					Catheterization and Cardiovascular Interventions	87	Human experiment	1640	Western University	163	Myanmar	4
		Rotter, J.I.	15					Scandinavian Journal of Gastroenterology	86	Regression Analysis	1640	University Central Hospital Kuopio	162	Albania	4
		Hong, Y.J.	15					Surgery	86	Heart infarction	1632	Universitatsspital Basel	162	Guadeloupe	3
		Huikuri, H.V.	15					Journal of the American Society of Echocardiography	86	Inflammation	1629	University of Glasgow	161	Kyrgyzstan	3
		Jeong, M.H.	15					Intensive Care Medicine	85	Genetic Predisposition to Disease	1628	Keck School of Medicine of USC	161	Dominican Republic	3
		Knip, M.	15					Thrombosis and Haemostasis	85	Echocardiography	1626	University of Pennsylvania, School of Medicine	159	Dominica	3
		Kaski, J.C.	15					Clinical Transplantation	84	Demography	1614	Oulun Yliopisto	158	Grenada	3
		Christensen, I.J.	15					Diabetes Research and Clinical Practice	84	Age distribution	1607	Boston University School of Medicine	157	French Polynesia	3
		Rios, A.	15					Gastrointestinal Endoscopy	83	Recurrence	1591	Hospital Universitari Vall d'Hebron	157	Madagascar	3
		Denollet, J.	15					American Journal of Sports Medicine	83	Animal tissue	1583	University of Colorado Health Sciences Center	156	Netherlands Antilles	3
		Zigeuner, R.	15					Journal of Gastroenterology and Hepatology Australia	83	Disease Progression	1583	Oregon Health and Science University	155	Mauritius	2
		Wolever, T.M.S.	14					Journal of Cardiovascular Electrophysiology	82	Postoperative period	1583	Universite Pierre et Marie Curie	154	Armenia	2
		Neuvonen, P.J.	14					Arquivos Brasileiros De Cardiologia	81	Systolic blood pressure	1581	Medical University of South Carolina	153	Swaziland	2
		Upchurch, G.R.	14					Radiotherapy and Oncology	81	Disease-Free Survival	1577	Indiana University School of Medicine Indianapolis	152	Solomon Islands	2
		Leibovich, B.C.	14					Osteoporosis International	81	Sensitivity and Specificity	1572	Fondazione San Raffaele del Monte Tabor	152	Guinea-Bissau	2
		Aytemir, K.	14					European Journal of Surgical Oncology	81	Tumor Markers, Biological	1568	Mahidol University	150	El Salvador	2
		Bonfa, E.	14					European Journal of Clinical Nutrition	81	Drug safety	1562	Chang Gung University	150	Guinea	2
		Chaiworapongsa, T.	14					Archives of Ophthalmology	80	Depression	1546	University of Edinburgh	150	French Guiana	2
		Cheung, Y.F.	13					American Journal of Transplantation	80	Confidence interval	1542	Stanford University	149	Seychelles	2
		Kusanovic, J.P.	13					Archives of Neurology	79	Support, Non-U.S. Gov't	1534	National Institutes of Health, Bethesda	148	Faroe Islands	2
		Roubenoff, R.	13					Pediatric Infectious Disease Journal	79	Lymph node metastasis	1529	Sichuan University	148	Martinique	2
		Clagett, G.P.	13					European Journal of Obstetrics Gynecology and Reproductive Biology	78	Triacylglycerol	1521	Katholieke Universiteit Leuven	148	Nicaragua	2
		Rha, S.W.	12					Clinical Pharmacology and Therapeutics	78	Non insulin dependent diabetes mellitus	1520	UC Davis	147	Fiji	2
		Hassan, S.S.	12					European Journal of Vascular and Endovascular Surgery	78	Animal	1519	Universita degli Studi di Napoli Federico II	147	Kazakhstan	2
		Packer, M.	12					Archives of Otolaryngology Head and Neck Surgery	76	Creatinine	1513	Maastricht University	147	Guyana	2
		Undefined	27					Respiratory Medicine	76	Treatment response	1511	Newcastle University, United Kingdom	146	Equatorial Guinea	1
