# Supplementary material for: A surge of p-values between 0.041 and 0.049 in recent decades (but negative results are increasing rapidly too)
Source: PeerJ. 2015 Jan 22;3:e733. doi: 10.7717/peerj.733 (PMC4312079; doi:10.7717/peerj.733)
Supplement: Supplemental Information [file peerj-03-733-s007.zip › Supplementary material/Searches_15_nov_2014/B0112.csv]

Scopus refine results values
Your query : (ABS({p = 0.003} OR {p = .003}))
Number of results : 54795
YEAR		AUTHOR NAME		SUBJECT AREA		DOCUMENT TYPE		SOURCE TITLE		KEYWORD		AFFILIATION		COUNTRY		SOURCE TYPE		LANGUAGE
2015	6	Stone, G.W.	37	Agricultural and Biological Sciences	2130	Article	51584	Plos One	622	Article	48067	VA Medical Center	823	United States	16666	Journals	54642	English	51567
2014	5364	Ferrucci, L.	32	Arts and Humanities	252	Review	1224	American Journal of Cardiology	424	Human	47369	Mayo Clinic	576	United Kingdom	4658	Book Series	60	Chinese	1354
2013	5645	Karakiewicz, P.I.	31	Biochemistry, Genetics and Molecular Biology	10695	Article in Press	1059	Journal of Clinical Endocrinology and Metabolism	397	Female	41724	Brigham and Women's Hospital	503	China	3453	Conference Proceedings	56	Spanish	571
2012	5000	Topol, E.J.	29	Business, Management and Accounting	12	Conference Paper	844	Circulation	378	Humans	40306	University of California, San Francisco	500	Germany	3125	Books	17	Portuguese	324
2011	4518	Raitakari, O.T.	29	Chemical Engineering	110	Short Survey	19	Cancer	367	Male	39046	Massachusetts General Hospital	462	Italy	3013	Trade Publications	6	French	243
2010	3760	Wang, W.	28	Chemistry	119	Note	15	Journal of the American College of Cardiology	346	Adult	35881	University of Toronto	440	Canada	2510	Undefined	14	Turkish	235
2009	3530	Lehtimaki, T.	28	Computer Science	61	Book Chapter	13	Journal of Clinical Oncology	342	Priority journal	29616	Harvard Medical School	403	Japan	2212			German	229
2008	3271	Jonas, J.B.	28	Decision Sciences	49	Letter	6	New England Journal of Medicine	266	Controlled study	29295	Cleveland Clinic Foundation	401	France	2119			Japanese	115
2007	2938	Schild, S.E.	26	Dentistry	669	Editorial	1	Journal of Urology	266	Major clinical study	26215	Universidade de Sao Paulo - USP	396	Australia	2008			Polish	110
2006	2648	Chen, W.	26	Earth and Planetary Sciences	45	Undefined	30	Clinical Cancer Research	265	Middle Aged	25382	Erasmus University Medical Center	365	Netherlands	1814			Korean	97
2005	2395	Staessen, J.A.	26	Economics, Econometrics and Finance	11			Blood	259	Aged	23460	University of Texas M. D. Anderson Cancer Center	364	Spain	1811			Italian	91
2004	2085	Rades, D.	25	Energy	5			International Journal of Radiation Oncology Biology Physics	257	Clinical article	10310	University of Washington Seattle	360	Turkey	1707			Russian	69
2003	1753	Pichard, A.D.	25	Engineering	265			Annals of Thoracic Surgery	256	Adolescent	8592	UCL	343	South Korea	1705			Czech	47
2002	1573	Harris, A.L.	25	Environmental Science	470			Journal of Thoracic and Cardiovascular Surgery	243	Aged, 80 and over	7293	Duke University School of Medicine	340	Brazil	1349			Croatian	31
2001	1437	Januzzi, J.L.	25	Health Professions	1669			International Journal of Cardiology	232	Treatment Outcome	7132	Inserm	329	Sweden	1306			Arabic	25
2000	1410	Veldhuis, J.D.	25	Immunology and Microbiology	3029			Atherosclerosis	217	Prognosis	6816	University of Sydney	299	Taiwan	1026			Lithuanian	20
1999	1208	Waksman, R.	24	Materials Science	81			Transplantation	209	Risk Factors	6752	University of Pittsburgh	280	Switzerland	903			Persian	19
1998	1080	Satler, L.F.	24	Mathematics	78			Stroke	205	Retrospective Studies	6571	Karolinska University Hospital	277	Finland	899			Romanian	19
1997	1027	Humphries, S.E.	24	Medicine	48034			Journal of Vascular Surgery	205	Clinical trial	6416	University of Pennsylvania	267	Denmark	863			Hungarian	18
1996	890	Mintz, G.S.	24	Multidisciplinary	67			Diabetes Care	203	Follow up	6384	David Geffen School of Medicine at UCLA	266	Belgium	770			Danish	16
1995	649	Bacigalupo, A.	23	Neuroscience	2775			Chest	199	Prospective Studies	5826	Charite - Universitatsmedizin Berlin	265	Greece	765			Greek	14
1994	548	Neumann, F.J.	23	Nursing	1965			American Heart Journal	197	Treatment outcome	5440	King's College London	261	India	702			Slovak	14
1993	459	Mehran, R.	23	Pharmacology, Toxicology and Pharmaceutics	1497			Annals of Surgical Oncology	188	Middle aged	5430	Academic Medical Centre, University of Amsterdam	257	Austria	656			Serbian	13
1992	334	Zareba, W.	23	Physics and Astronomy	381			American Journal of Obstetrics and Gynecology	186	Child	5389	University of Melbourne	256	Norway	647			Dutch	12
1991	271	Rifai, N.	23	Psychology	870			Journal of Animal Science	183	Randomized controlled trial	5335	Leiden University Medical Center - LUMC	254	Israel	646			Bosnian	7
1990	226	Wang, Y.	23	Social Sciences	553			Neurology	179	Risk factor	5185	University of California, San Diego	247	Iran	640			Norwegian	7
1989	174	Califf, R.M.	22	Veterinary	543			Transplantation Proceedings	179	Controlled clinical trial	5079	Washington University in St. Louis, School of Medicine	246	Poland	604			Bulgarian	6
1988	143	Lip, G.Y.H.	22	Undefined	698			World Journal of Gastroenterology	178	Human tissue	4831	Helsinki University Central Hospital	243	Hong Kong	411			Hebrew	5
1987	76	Lotan, Y.	22					European Journal of Cardio Thoracic Surgery	175	Follow-Up Studies	4681	The University of North Carolina at Chapel Hill	243	New Zealand	312			Slovene	3
1986	89	Comi, G.	22					British Journal of Cancer	169	Retrospective study	4673	Peking University	236	Mexico	268			Icelandic	2
1985	72	Stefanadis, C.	22					Investigative Ophthalmology and Visual Science	166	Time Factors	4317	Helsingin Yliopisto	234	Thailand	268			Ukrainian	2
1984	60	Montorsi, F.	21					Radiology	165	Young Adult	4121	Harvard School of Public Health	231	Ireland	265			Swedish	1
1983	38	Kent, K.M.	21					Gynecologic Oncology	158	Prospective study	3972	Karolinska Institutet	230	Czech Republic	255			Thai	1
1982	33	Ringden, O.	21					Ophthalmology	157	Disease association	3875	University Michigan Ann Arbor	230	Portugal	251
1981	22	Jang, Y.	21					Critical Care Medicine	149	Mortality	3721	Medizinische Universitat Wien	229	Singapore	243
1980	24	Zivadinov, R.	20					American Journal of Ophthalmology	147	Disease severity	3702	Universita degli Studi di Milano	229	South Africa	236
1979	13	Klibanski, A.	20					American Journal of Clinical Nutrition	146	Comparative study	3463	The University of British Columbia	228	Egypt	228
1978	9	Holmes, D.R.	20					Journal of Infectious Diseases	144	Case-Control Studies	3375	University of Minnesota Twin Cities	228	Hungary	181
1977	6	McCrindle, B.W.	20					Urology	143	Outcome assessment	3312	University of Alabama at Birmingham	225	Argentina	175
1976	7	Kosma, V.M.	20					Nephrology Dialysis Transplantation	139	Body mass	3139	Universita degli Studi di Roma La Sapienza	223	Saudi Arabia	152
1974	3	Guralnik, J.M.	20					Clinical Infectious Diseases	136	Nonhuman	3131	The Johns Hopkins School of Medicine	222	Malaysia	150
1970	1	Hop, W.C.J.	20					Obstetrics and Gynecology	134	Cancer survival	3007	Universitat Heidelberg	220	Croatia	136
		Colombo, A.	20					American Journal of Respiratory and Critical Care Medicine	134	Animals	2989	VU University Medical Center	218	Russian Federation	120
		Westendorp, R.G.J.	20					Journal of Rheumatology	131	Genotype	2979	Alma Mater Studiorum Universita di Bologna	217	Serbia	114
		Denollet, J.	19					Anesthesia and Analgesia	130	Prevalence	2930	Baylor College of Medicine	214	Pakistan	111
		Zurakowski, D.	19					Breast Cancer Research and Treatment	129	Risk assessment	2831	Sun Yat-Sen University	209	Slovenia	102
		Kahonen, M.	19					European Heart Journal	128	Unclassified drug	2785	Johns Hopkins University	207	Nigeria	102
		Ordovas, J.M.	19					National Medical Journal of China	128	Child, Preschool	2780	Tehran University of Medical Sciences	207	Chile	89
		Blute, M.L.	19					Chinese Journal of Cancer Prevention and Treatment	123	Cohort Studies	2740	Memorial Sloan-Kettering Cancer Center	206	Romania	88
		Cheville, J.C.	19					Heart	123	Drug efficacy	2719	University Medical Center Utrecht	196	Tunisia	80
		Lohse, C.M.	19					AIDS	119	Incidence	2594	National Taiwan University Hospital	195	Kenya	65
		Serruys, P.W.	19					Diabetes	118	Immunohistochemistry	2562	University of California, Los Angeles	194	Colombia	64
		Hodge, D.O.	19					Metabolism Clinical and Experimental	118	Cancer staging	2513	Imperial College London	193	Iceland	63
		Filippi, M.	19					BJU International	118	Infant	2497	Rigshospitalet	190	Slovakia	60
		Lip, G.Y.H.	19					International Journal of Cancer	117	Age	2495	Helse Bergen Haukeland University Hospital	189	Uganda	54
		Leon, M.B.	19					Diseases of the Colon and Rectum	117	Protein expression	2476	Kobenhavns Universitet	189	Tanzania	51
		Hunter, D.J.	19					Annals of Surgery	116	Cohort analysis	2470	Universidade Federal de Sao Paulo	186	Lithuania	50
		Wong, T.Y.	18					Journal of Pediatrics	111	Hypertension	2470	SungKyunKwan University, School of Medicine	185	Estonia	39
		Ellis, I.O.	18					European Journal of Cancer	110	Human cell	2443	University of Alberta	184	Ethiopia	38
		Fernandez-Real, J.M.	18					Anticancer Research	109	Questionnaire	2441	Universite de Montreal	183	Bulgaria	38
		Klersy, C.	18					Cancer Research	109	Scoring system	2387	Children's Hospital Boston	183	Jordan	37
		Torres, A.	18					Digestive Diseases and Sciences	108	Correlation analysis	2369	Universitair Medisch Centrum Groningen	181	Bangladesh	37
		McNitt, S.	18					Journal of Allergy and Clinical Immunology	107	Cross-Sectional Studies	2359	University of Queensland	181	Kuwait	32
		Emery, P.	18					Diabetic Medicine	106	Multivariate Analysis	2286	Universitetet i Oslo	180	Lebanon	31
		Socie, G.	18					World Journal of Surgery	104	Prediction	2280	Yale University School of Medicine	180	Morocco	31
		Laakso, M.	18					Surgical Endoscopy and Other Interventional Techniques	104	Sex difference	2212	Stanford University School of Medicine	180	Peru	30
		Kantarjian, H.	18					Journal of the American Geriatrics Society	103	Severity of Illness Index	2167	Radboud University Nijmegen Medical Centre	179	United Arab Emirates	30
		Mohan, V.	18					Bone Marrow Transplantation	102	Survival Rate	2167	Ohio State University	179	Venezuela	30
		Ricart, W.	18					Archives of Internal Medicine	102	Statistical significance	2160	Medizinische Hochschule Hannover MHH	176	Indonesia	29
		Kocaman, S.A.	18					Diabetologia	101	Questionnaires	2156	Universita degli Studi di Padova	175	Qatar	27
		Braunwald, E.	18					Annals of Oncology	101	Predictive Value of Tests	2122	Fudan University	175	Cuba	27
		Komaki, R.	18					Journal of the American Medical Association	100	Diabetes mellitus	2062	Shanghai Jiaotong University	175	Cameroon	25
		Park, B.L.	18					Journal of the National Cancer Institute	98	Biological Markers	2048	Ludwig-Maximilians-Universitat Munchen	175	Bosnia and Herzegovina	25
		Groshen, S.	18					Journal of Hypertension	98	Age Factors	2006	The University of Hong Kong	174	Malawi	24
		Romero, R.	17					Hepatology	95	Drug effect	1996	University of New South Wales UNSW Australia	174	Viet Nam	24
		Brennan, M.F.	17					Archives of Physical Medicine and Rehabilitation	95	Methodology	1975	Chang Gung Memorial Hospital	172	Zambia	23
		Goldenberg, I.	17					American Journal of Kidney Diseases	94	Survival Analysis	1972	Universitat de Barcelona	171	Philippines	21
		Figulla, H.R.	17					Human Reproduction	94	Multivariate analysis	1965	University of Manchester	171	Nepal	20
		Epstein, J.I.	17					Thorax	94	Pathology	1941	Lunds Universitet	170	Costa Rica	19
		Ellis, S.G.	17					Hypertension	94	Animal experiment	1923	Monash University	169	Puerto Rico	19
		Schaff, H.V.	17					Spine	93	Histopathology	1922	Universita degli Studi di Torino	168	Yugoslavia	19
		Moss, A.J.	17					Journal of Acquired Immune Deficiency Syndromes	92	Double-Blind Method	1902	Yonsei University College of Medicine	168	Macedonia	18
		Herlitz, J.	17					BMC Cancer	92	Neoplasm Staging	1895	University of Athens	168	Latvia	18
		O'Brien, S.	17					Journal of Surgical Research	91	Obesity	1890	Columbia University in the City of New York	166	Sri Lanka	17
		Morris, D.L.	17					British Journal of Ophthalmology	91	Double blind procedure	1869	Tel Aviv University, Sackler Faculty of Medicine	165	Jamaica	17
		Holst, J.J.	17					Tumor Biology	91	Clinical feature	1864	National Cancer Institute	165	Ghana	17
		Granger, C.B.	17					Arthritis and Rheumatism	90	School child	1850	University of Oxford	162	Cyprus	16
		Soini, Y.	16					American Journal of Gastroenterology	88	Pregnancy	1834	Sahlgrenska Universitetssjukhuset	162	Trinidad and Tobago	16
		Freedland, S.J.	16					Journal of Bone and Joint Surgery Series A	88	United States	1799	National Yang-Ming University Taiwan	161	Senegal	16
		Karlsson, T.	16					Medicine and Science in Sports and Exercise	88	Hospitalization	1782	University of Birmingham	160	Cote d'Ivoire	15
		Shariat, S.F.	16					European Journal of Endocrinology	88	Smoking	1765	McGill University	159	Gambia	14
		Blann, A.D.	16					Journal of Clinical Psychiatry	88	Normal human	1759	Northwestern University Feinberg School of Medicine	158	Sudan	14
		Bouchard, C.	16					British Journal of Surgery	87	Survival rate	1759	Universita degli Studi di Napoli Federico II	158	Malta	13
		Pui, C.H.	16					Surgery	87	Multicenter study	1730	University of Western Australia	158	Oman	13
		Newby, D.E.	16					Annals of the Rheumatic Diseases	86	Logistic Models	1719	Columbia University, College of Physicians and Surgeons	154	Ukraine	13
		Wallentin, L.	16					Annals of Internal Medicine	86	Blood	1716	University of Florida	154	Ecuador	12
		Wang, Y.	16					Arteriosclerosis Thrombosis and Vascular Biology	84	Overall survival	1710	McMaster University	154	Burkina Faso	12
		Hofman, A.	16					Journal of Heart and Lung Transplantation	84	Preschool child	1708	Hospital Clinic Barcelona	153	Congo	11
		Katus, H.A.	16					European Urology	84	Metabolism	1697	Hospital for Sick Children University of Toronto	153	Zimbabwe	10
		Virmani, R.	16					Kidney International	84	Disease course	1669	University of Cambridge	153	Luxembourg	10
		Helenius, H.	15					Circulation Journal	84	Comorbidity	1665	University of Ulsan, College of Medicine	149	Uruguay	10
		Kober, L.	15					Thrombosis and Haemostasis	83	Survival	1654	Turun yliopisto	149	Yemen	10
		Bax, J.J.	15					Gut	83	Protein blood level	1644	Icahn School of Medicine at Mount Sinai	149	Iraq	9
		Nieminen, M.S.	15					Clinical Endocrinology	81	Risk Assessment	1638	Emory University	147	Papua New Guinea	9
		Sun, M.	15					Journal of Hepatology	81	Insulin	1635	Weill Cornell Medical College	147	Bahrain	9
		Sanders, P.	15					American Journal of Roentgenology	81	Glucose	1607	Columbia University Medical Center	147	Guatemala	9
		Wagener, M.M.	15					Gastroenterology	80	Placebo	1596	Seoul National University College of Medicine	146	Rwanda	8
		Horowitz, M.	15					American Journal of Hypertension	79	Pathophysiology	1588	University of Chicago	145	Belarus	8
		Bellomo, R.	15					Laryngoscope	79	Physiology	1586	University of Miami Leonard M. Miller School of Medicine	144	Mozambique	8
		Remberger, M.	15					Obesity	79	Body Mass Index	1577	Universite Paris Descartes	143	Albania	7
		Lee, S.D.	15					Journal of Neurosurgery	78	Postoperative Complications	1555	Arhus Universitetshospital	141	Syrian Arab Republic	7
		D'Amico, A.V.	14					Pediatric Infectious Disease Journal	78	Quality of life	1536	University of Southern California	141	Guinea-Bissau	7
		Shariat, S.F.	14					Archives of Surgery	78	Infant, Newborn	1534	University of Michigan Medical School	141	Haiti	7
		Uitterlinden, A.G.	14					Medical Oncology	78	Cross-sectional study	1511	Veterans General Hospital-Taipei	140	Palestine	6
		Ogawa, H.	14					Human Pathology	77	Analysis of Variance	1496	Ita-Suomen yliopisto	140	Panama	6
		Yusuf, S.	14					Pediatrics	76	Genetic association	1488	The Catholic University of Korea	139	Laos	6
		Fan, S.T.	14					Clinical Therapeutics	76	Blood Pressure	1484	Keck School of Medicine of USC	138	Benin	6
		Undas, A.	14					American Journal of Sports Medicine	75	Animal model	1484	Case Western Reserve University	137	Botswana	6
		Anderson, J.L.	14					American Journal of Medicine	75	Case control study	1469	Universita degli Studi di Firenze	137	Democratic Republic Congo	5
		Fountzilas, G.	14					Intensive Care Medicine	75	Postoperative complication	1458	UT Southwestern Medical Center	137	Liechtenstein	5
		Manns, M.P.	14					Lancet	75	Statistical analysis	1450	Fred Hutchinson Cancer Research Center	136	Barbados	5
		Torp-Pedersen, C.	14					PACE Pacing and Clinical Electrophysiology	74	Cardiovascular risk	1449	University of Calgary	135	Paraguay	5
		Sezer, S.	14					American Journal of Surgery	73	Proportional Hazards Models	1445	Stanford University	135	Mali	5
		Liu, K.	14					Oncology Reports	73	Genetics	1439	Oulun Yliopisto	135	Brunei Darussalam	5
		Ahren, B.	14					Hepato Gastroenterology	73	Middle Age	1401	Prince of Wales Hospital Hong Kong	134	Gabon	5
		Georgoulias, V.	14					Chinese Medical Journal	73	Glucose blood level	1396	Emory University School of Medicine	132	Myanmar	5
		Knip, M.	14					Clinical Transplantation	72	Breast Neoplasms	1387	UC Davis	132	Faroe Islands	5
		Zhang, J.	14					British Journal of Anaesthesia	72	Intermethod comparison	1379	University of Edinburgh	132	Cambodia	5
		Wang, J.G.	13					Journal of the American College of Surgeons	72	Breast cancer	1378	University of Illinois at Chicago	132	Mongolia	4
		White, N.J.	13					International Journal of Obesity	72	C reactive protein	1376	Seoul National University Hospital	131	Nicaragua	4
		Gibbons, R.J.	13					Clinical and Experimental Allergy	71	Nuclear magnetic resonance imaging	1367	Johns Hopkins Bloomberg School of Public Health	129	French Guiana	4
		Vittinghoff, E.	13					Alimentary Pharmacology and Therapeutics	71	Sex Factors	1365	University of Athens Medical School	129	Afghanistan	4
		Bandinelli, S.	13					Neurosurgery	70	Genetic Predisposition to Disease	1359	Sichuan University	128	Libyan Arab Jamahiriya	4
		Gluckman, E.	13					Journal of Surgical Oncology	70	Single nucleotide polymorphism	1348	University of Pennsylvania, Health System	128	Madagascar	4
		Zincke, H.	13					Journal of Bone and Mineral Research	70	Drug safety	1329	Universitatsklinikum Hamburg-Eppendorf und Medizinische Fakultat	127	Togo	4
		McDermott, M.M.	13					Asian Pacific Journal of Cancer Prevention	69	Coronary artery disease	1308	China Medical University Shenyang	127	Guadeloupe	3
		Roussos, C.	13					Journal of Nutrition	69	Human experiment	1291	Seoul National University	127	Algeria	3
		Czaja, A.J.	13					Journal of Applied Physiology	69	Systolic blood pressure	1286	University of Bristol	127	Macao	3
		Yilmaz, M.B.	13					Journal of Gastroenterology and Hepatology Australia	69	Demography	1275	Universite Pierre et Marie Curie	126	Guinea	3
		Leibovich, B.C.	13					European Journal of Vascular and Endovascular Surgery	68	Postoperative period	1269	Universita Cattolica del Sacro Cuore, Rome	126	Martinique	3
		Kane, C.J.	13					Respiratory Medicine	68	Tumor Markers, Biological	1258	Capital Medical University China	125	Monaco	3
		Yildirir, A.	13					International Journal of Gynecological Cancer	67	Non insulin dependent diabetes mellitus	1256	Fondazione San Raffaele del Monte Tabor	124	Greenland	3
		Sehouli, J.	13					Acta Paediatrica International Journal of Paediatrics	67	Triacylglycerol	1254	Albert Einstein College of Medicine of Yeshiva University	123	Montenegro	3
		Stein, C.M.	13					Journal of the American Society of Echocardiography	67	Heart infarction	1253	Hopital Pitie Salpetriere	123	French Polynesia	3
		Su, H.M.	12					Cancer Epidemiology Biomarkers and Prevention	67	Disease Progression	1249	National Institutes of Health, Bethesda	122	El Salvador	3
		Ames, P.R.J.	12					Leukemia	67	Creatinine	1246	Medical College of Wisconsin	122	Niger	3
		Yip, H.K.	12					Journal of Cardiovascular Electrophysiology	66	Polymorphism, Single Nucleotide	1244	UniversitatsSpital Zurich	121	Dominica	3
		Han, K.H.	12					British Journal of Haematology	66	Sensitivity and Specificity	1244	Universitetet i Bergen	121	Kyrgyzstan	2
		Frolich, M.	12					Critical Care	66	Depression	1237	Beth Israel Deaconess Medical Center	121	Moldova	2
		Schreiber, S.	12					European Journal of Obstetrics Gynecology and Reproductive Biology	65	Age distribution	1232	Newcastle University, United Kingdom	120	Grenada	2
		Lee, J.J.	12					Haematologica	65	Support, Non-U.S. Gov't	1231	Wayne State University	120	Kazakhstan	2
		Crea, F.	12					Journal of Neurology Neurosurgery and Psychiatry	65	Regression Analysis	1228	Universite Paris 7- Denis Diderot	119	Marshall Islands	2
		Penninx, B.W.J.H.	12					Coronary Artery Disease	65	Time	1227	Mahidol University	119	Angola	2
		Kron, I.L.	11					Journal of Cataract and Refractive Surgery	65	Disease-Free Survival	1226	Wake Forest University School of Medicine	119	Suriname	2
		Pedersen, S.S.	11					Clinical Cardiology	64	Inflammation	1221	Universita di Pisa	118	Georgia	2
		Kusanovic, J.P.	11					American Journal of Neuroradiology	64	Animal	1217	University of Wisconsin Madison	118	Equatorial Guinea	2
		Bensalah, K.	11					Diabetes Research and Clinical Practice	63	Chi-Square Distribution	1205	Hopitaux universitaires de Geneve	117	Honduras	2
		Shaw, L.J.	11					Archives of Ophthalmology	63	Recurrence	1200	Universitssjukhuset i Lund	117	Dominican Republic	2
		Sheu, S.H.	11					Anesthesiology	63	Animal tissue	1195	Maastricht University	117	Bolivia	2
		Undefined	23					European Journal of Clinical Nutrition	63	Treatment response	1193	University of Colorado Health Sciences Center	116	Central African Republic	2
