# Supplementary material for: A surge of p-values between 0.041 and 0.049 in recent decades (but negative results are increasing rapidly too)
Source: PeerJ. 2015 Jan 22;3:e733. doi: 10.7717/peerj.733 (PMC4312079; doi:10.7717/peerj.733)
Supplement: Supplemental Information [file peerj-03-733-s007.zip › Supplementary material/Searches_15_nov_2014/B0113.csv]

Scopus refine results values
Your query : (ABS({p = 0.004} OR {p = .004}))
Number of results : 45655
YEAR		AUTHOR NAME		SUBJECT AREA		DOCUMENT TYPE		SOURCE TITLE		KEYWORD		AFFILIATION		COUNTRY		SOURCE TYPE		LANGUAGE
2015	2	Stone, G.W.	35	Agricultural and Biological Sciences	1748	Article	42964	Plos One	553	Article	40090	VA Medical Center	715	United States	13887	Journals	45520	English	43056
2014	4514	Ferrucci, L.	30	Arts and Humanities	200	Review	955	American Journal of Cardiology	344	Human	39519	Mayo Clinic	488	United Kingdom	3858	Conference Proceedings	52	Chinese	1063
2013	4722	Blackstone, E.H.	28	Biochemistry, Genetics and Molecular Biology	9073	Article in Press	884	Circulation	318	Female	34810	Brigham and Women's Hospital	438	China	2871	Book Series	47	Spanish	466
2012	4200	Lehtimaki, T.	27	Business, Management and Accounting	14	Conference Paper	758	Journal of Clinical Endocrinology and Metabolism	304	Humans	33597	University of California, San Francisco	406	Germany	2515	Books	21	Portuguese	298
2011	3705	Staessen, J.A.	27	Chemical Engineering	108	Note	21	Journal of the American College of Cardiology	300	Male	32461	University of Toronto	375	Italy	2397	Trade Publications	1	German	191
2010	3228	Harris, A.L.	26	Chemistry	91	Book Chapter	17	Journal of Clinical Oncology	296	Adult	29992	Cleveland Clinic Foundation	374	Canada	2088	Undefined	14	French	187
2009	2921	Topol, E.J.	25	Computer Science	45	Short Survey	13	Cancer	281	Priority journal	24902	Massachusetts General Hospital	371	Japan	1837			Turkish	169
2008	2674	Jang, Y.	24	Decision Sciences	54	Editorial	5	Annals of Thoracic Surgery	235	Controlled study	24315	University of Texas M. D. Anderson Cancer Center	357	France	1702			Polish	102
2007	2449	Pichard, A.D.	23	Dentistry	524	Letter	5	Clinical Cancer Research	229	Major clinical study	22008	Harvard Medical School	338	Australia	1601			Japanese	98
2006	2147	Davidson, B.	23	Earth and Planetary Sciences	31	Erratum	2	International Journal of Radiation Oncology Biology Physics	219	Middle Aged	21173	Erasmus University Medical Center	311	Netherlands	1555			Korean	75
2005	1975	Pedersen, O.	23	Economics, Econometrics and Finance	10	Undefined	31	Journal of Thoracic and Cardiovascular Surgery	205	Aged	19941	Universidade de Sao Paulo - USP	298	Spain	1549			Italian	74
2004	1749	Braunwald, E.	22	Energy	6			New England Journal of Medicine	202	Clinical article	8532	Duke University School of Medicine	297	South Korea	1447			Russian	60
2003	1479	Califf, R.M.	22	Engineering	203			Blood	194	Adolescent	7131	Inserm	291	Turkey	1393			Czech	43
2002	1327	Granger, C.B.	22	Environmental Science	459			Chest	185	Aged, 80 and over	6299	UCL	290	Brazil	1123			Croatian	29
2001	1233	Bellomo, R.	22	Health Professions	1334			Stroke	184	Treatment Outcome	5937	University of Washington Seattle	264	Sweden	1109			Serbian	18
2000	1137	Veldhuis, J.D.	22	Immunology and Microbiology	2547			International Journal of Cardiology	177	Prognosis	5812	King's College London	246	Taiwan	930			Danish	17
1999	987	Satler, L.F.	22	Materials Science	63			Journal of Vascular Surgery	173	Retrospective Studies	5722	University of Melbourne	240	Finland	809			Persian	14
1998	933	Mehran, R.	21	Mathematics	67			Diabetes Care	171	Risk Factors	5590	University of Pittsburgh	238	Switzerland	774			Dutch	12
1997	833	Guralnik, J.M.	21	Medicine	40101			Transplantation	168	Clinical trial	5239	University of Sydney	235	Denmark	755			Greek	11
1996	721	Kosma, V.M.	20	Multidisciplinary	52			Journal of Urology	168	Follow up	5219	Medizinische Universitat Wien	234	Belgium	658			Arabic	11
1995	573	McCrindle, B.W.	20	Neuroscience	2356			British Journal of Cancer	165	Prospective Studies	4809	Helsingin Yliopisto	226	Greece	624			Romanian	10
1994	458	Dunger, D.B.	20	Nursing	1600			Gynecologic Oncology	153	Treatment outcome	4570	David Geffen School of Medicine at UCLA	218	Austria	574			Slovak	8
1993	392	Waksman, R.	20	Pharmacology, Toxicology and Pharmaceutics	1279			American Heart Journal	153	Middle aged	4533	The Johns Hopkins School of Medicine	216	India	539			Hungarian	7
1992	290	Humphries, S.E.	19	Physics and Astronomy	305			Annals of Surgical Oncology	152	Child	4457	University of California, San Diego	215	Norway	533			Bulgarian	6
1991	224	Hansen, T.	19	Psychology	756			World Journal of Gastroenterology	151	Risk factor	4447	Washington University in St. Louis, School of Medicine	214	Iran	531			Norwegian	5
1990	171	Laakso, M.	19	Social Sciences	443			European Heart Journal	150	Randomized controlled trial	4220	Academic Medical Centre, University of Amsterdam	211	Poland	518			Icelandic	4
1989	134	Fan, S.T.	19	Veterinary	423			Transplantation Proceedings	150	Controlled clinical trial	4100	Universita degli Studi di Milano	209	Israel	517			Lithuanian	4
1988	103	Choi, D.	19	Undefined	547			European Journal of Cardio Thoracic Surgery	147	Human tissue	4068	The University of North Carolina at Chapel Hill	208	Hong Kong	388			Bosnian	3
1987	68	Marwick, T.H.	19					Ophthalmology	146	Follow-Up Studies	3960	Charite - Universitatsmedizin Berlin	208	New Zealand	295			Estonian	3
1986	55	Ahren, B.	18					Journal of Infectious Diseases	137	Retrospective study	3915	University of Pennsylvania	206	Mexico	238			Swedish	3
1985	60	Herlitz, J.	18					Radiology	137	Time Factors	3510	Peking University	205	Ireland	230			Thai	3
1984	53	Bruera, E.	18					Atherosclerosis	135	Young Adult	3329	Leiden University Medical Center - LUMC	204	South Africa	226			Hebrew	2
1983	41	Alvarez-Sabin, J.	18					Neurology	134	Prospective study	3262	University of Minnesota Twin Cities	203	Thailand	214			Slovene	2
1982	26	Glueck, C.J.	18					Obstetrics and Gynecology	134	Disease association	3217	Baylor College of Medicine	200	Portugal	205
1981	19	Li, P.K.T.	18					Journal of Animal Science	132	Mortality	3201	Helsinki University Central Hospital	196	Czech Republic	203
1980	17	Nesland, J.M.	17					American Journal of Obstetrics and Gynecology	130	Disease severity	3120	Memorial Sloan-Kettering Cancer Center	194	Egypt	201
1979	13	Jonas, J.B.	17					Investigative Ophthalmology and Visual Science	127	Outcome assessment	2819	Universitair Medisch Centrum Groningen	193	Singapore	200
1978	6	Knip, M.	17					Journal of Rheumatology	126	Case-Control Studies	2786	Karolinska University Hospital	193	Saudi Arabia	137
1977	5	Hofman, A.	17					Critical Care Medicine	126	Comparative study	2717	The University of British Columbia	191	Hungary	133
1976	4	Lipponen, P.	17					Urology	124	Nonhuman	2652	University Michigan Ann Arbor	190	Croatia	131
1975	2	Holmes, D.R.	17					American Journal of Respiratory and Critical Care Medicine	120	Cancer survival	2643	Johns Hopkins University	189	Argentina	127
1974	2	Georgoulias, V.	17					Metabolism Clinical and Experimental	116	Genotype	2628	Tehran University of Medical Sciences	189	Malaysia	119
1973	1	Serruys, P.W.	17					American Journal of Clinical Nutrition	115	Body mass	2601	Sun Yat-Sen University	186	Nigeria	100
1971	1	Rashid, A.	17					Nephrology Dialysis Transplantation	112	Animals	2450	University Medical Center Utrecht	186	Chile	94
1941	1	Bacigalupo, A.	17					Diabetologia	109	Prevalence	2407	VU University Medical Center	179	Russian Federation	91
		Tse, H.F.	17					American Journal of Ophthalmology	108	Risk assessment	2393	Rigshospitalet	177	Tunisia	91
		Ellis, S.G.	17					Journal of the American Medical Association	108	Unclassified drug	2384	Karolinska Institutet	175	Slovenia	90
		Lansky, A.J.	17					BJU International	107	Immunohistochemistry	2354	Yale University School of Medicine	175	Serbia	86
		Thijs, L.	16					Heart	107	Cohort Studies	2326	University of Alberta	175	Pakistan	80
		Bouchard, C.	16					Breast Cancer Research and Treatment	102	Child, Preschool	2306	Universita degli Studi di Roma La Sapienza	174	Romania	71
		Mintz, G.S.	16					Anesthesia and Analgesia	101	Protein expression	2203	Harvard School of Public Health	174	Slovakia	65
		Christiansen, J.S.	16					Journal of the American Geriatrics Society	98	Cancer staging	2182	National Yang-Ming University Taiwan	170	Colombia	60
		Meigs, J.B.	16					Anticancer Research	98	Incidence	2156	Stanford University School of Medicine	165	Kenya	57
		Holst, J.J.	16					Diabetes	97	Cohort analysis	2127	The University of Hong Kong	161	Uganda	51
		Montorsi, F.	16					British Journal of Surgery	96	Drug efficacy	2122	SungKyunKwan University, School of Medicine	160	Tanzania	47
		Ajani, J.A.	16					International Journal of Cancer	96	Human cell	2097	Lunds Universitet	160	Iceland	41
		Wang, W.	16					Digestive Diseases and Sciences	94	Age	2093	University of Alabama at Birmingham	159	Estonia	39
		Schild, S.E.	16					Journal of Hypertension	93	Infant	2070	Helse Bergen Haukeland University Hospital	158	United Arab Emirates	39
		Zhou, J.	15					Cancer Research	92	Hypertension	2059	Universitat de Barcelona	157	Bangladesh	33
		Rades, D.	15					Diseases of the Colon and Rectum	91	Questionnaire	1975	National Cancer Institute	157	Bulgaria	32
		Neumann, F.J.	15					Lancet	91	Correlation analysis	1970	Alma Mater Studiorum Universita di Bologna	156	Lebanon	32
		Zwinderman, A.H.	15					Journal of Allergy and Clinical Immunology	91	Scoring system	1965	Seoul National University College of Medicine	155	Ethiopia	29
		Szeto, C.C.	15					American Journal of Gastroenterology	91	Multivariate Analysis	1951	Universitetet i Oslo	155	Peru	29
		Mohan, V.	15					Journal of Pediatrics	90	Cross-Sectional Studies	1948	Veterans General Hospital-Taipei	152	Kuwait	27
		Yusuf, S.	15					Clinical Infectious Diseases	90	Prediction	1930	Monash University	152	Jordan	26
		Van De Velde, C.J.H.	15					Hepatology	89	Severity of Illness Index	1879	University of Manchester	151	Ghana	25
		Leon, M.B.	15					Journal of the National Cancer Institute	88	Survival Rate	1848	Universitat Heidelberg	150	Indonesia	24
		Roussos, C.	15					Annals of Surgery	87	Predictive Value of Tests	1804	University of Athens	150	Viet Nam	24
		Cannon, C.P.	15					Bone Marrow Transplantation	87	Statistical significance	1803	Children's Hospital Boston	149	Qatar	24
		Stefanadis, C.	15					Arthritis and Rheumatism	86	Questionnaires	1782	Ohio State University	148	Cuba	23
		Wang, Y.	15					Human Pathology	86	Sex difference	1750	University of California, Los Angeles	147	Lithuania	23
		Freedman, B.I.	15					World Journal of Surgery	85	Diabetes mellitus	1736	Imperial College London	146	Bosnia and Herzegovina	21
		Kent, K.M.	15					Diabetic Medicine	85	Pathology	1722	Yonsei University College of Medicine	145	Puerto Rico	20
		Gonzalez-Gay, M.A.	15					Human Reproduction	84	Biological Markers	1692	National Taiwan University Hospital	144	Philippines	20
		Klibanski, A.	15					Annals of Oncology	83	Age Factors	1687	Universita degli Studi di Padova	143	Venezuela	20
		Gensini, G.F.	15					European Journal of Cancer	83	Multivariate analysis	1678	Columbia University Medical Center	143	Morocco	20
		Abbate, R.	15					American Journal of Kidney Diseases	82	Survival Analysis	1666	Northwestern University Feinberg School of Medicine	142	Luxembourg	16
		Larson, R.A.	15					Spine	81	Drug effect	1657	Universidade Federal de Sao Paulo	141	Sudan	15
		Ricart, W.	15					National Medical Journal of China	81	Animal experiment	1641	Tel Aviv University, Sackler Faculty of Medicine	140	Macedonia	15
		Zhang, W.	15					Chinese Journal of Cancer Prevention and Treatment	80	Methodology	1633	University of Oxford	140	Zambia	15
		Zijlstra, F.	15					Hypertension	79	Neoplasm Staging	1616	Ludwig-Maximilians-Universitat Munchen	140	Nepal	14
		Tempfer, C.	14					Clinical Endocrinology	78	Histopathology	1591	Beth Israel Deaconess Medical Center	140	Sri Lanka	14
		Swisher, S.G.	14					BMC Cancer	78	Survival rate	1576	Hospital Clinic Barcelona	139	Malawi	14
		Westendorp, R.G.J.	14					American Journal of Roentgenology	77	School child	1525	University of Cambridge	139	Jamaica	13
		Vasan, R.S.	14					Medical Oncology	77	Smoking	1507	Johns Hopkins Bloomberg School of Public Health	135	Latvia	13
		Chung, N.	14					Surgical Endoscopy and Other Interventional Techniques	76	Clinical feature	1498	Kobenhavns Universitet	135	Zimbabwe	13
		Januzzi, J.L.	14					Annals of the Rheumatic Diseases	76	Pregnancy	1496	University of Michigan Medical School	135	Trinidad and Tobago	13
		Sheiner, E.	14					Journal of Clinical Psychiatry	75	Logistic Models	1496	National Institutes of Health, Bethesda	134	Cameroon	13
		Hong, M.K.	14					Laryngoscope	74	Double-Blind Method	1495	Prince of Wales Hospital Hong Kong	134	Gambia	12
		Karlsson, T.	14					Archives of Internal Medicine	74	Hospitalization	1490	University of Chicago	133	Oman	12
		Ordovas, J.M.	14					AIDS	73	Double blind procedure	1490	Fudan University	131	Ukraine	12
		Kober, L.	14					Chinese Medical Journal	72	Overall survival	1469	Columbia University, College of Physicians and Surgeons	131	Ecuador	12
		Vicaut, E.	14					British Journal of Ophthalmology	72	Obesity	1465	McGill University	130	Burkina Faso	11
		Murohara, T.	14					Journal of Bone and Joint Surgery Series A	72	Normal human	1456	University of New South Wales UNSW Australia	130	Bahrain	11
		Rutgeerts, P.	14					Tumor Biology	71	Metabolism	1444	Universite Paris Descartes	130	Costa Rica	11
		Cacoub, P.	14					Asian Pacific Journal of Cancer Prevention	71	Protein blood level	1444	Columbia University in the City of New York	130	Yugoslavia	10
		Filippi, M.	14					American Journal of Hypertension	71	Survival	1442	McMaster University	130	Mali	10
		Horowitz, M.	14					Circulation Journal	71	United States	1436	Chang Gung Memorial Hospital	130	Uruguay	9
		Grines, C.L.	14					European Journal of Endocrinology	71	Risk Assessment	1430	Weill Cornell Medical College	129	Mozambique	9
		Park, S.W.	14					Journal of Applied Physiology	70	Preschool child	1394	Shanghai Jiaotong University	129	Cyprus	9
		Chow, K.M.	14					American Journal of Medicine	70	Insulin	1386	University of Queensland	129	Iraq	8
		Anderson, J.L.	14					Thorax	70	Glucose	1385	University of Birmingham	128	Botswana	8
		Comi, G.	14					Journal of Heart and Lung Transplantation	70	Disease course	1379	Medizinische Hochschule Hannover MHH	128	Senegal	8
		Huang, H.Y.	14					Journal of Pediatric Surgery	68	Blood	1377	Sahlgrenska Universitetssjukhuset	128	Benin	8
		Ilonen, J.	14					Scandinavian Journal of Gastroenterology	67	Multicenter study	1359	Case Western Reserve University	127	Guadeloupe	7
		Syrjanen, K.	14					Thrombosis and Haemostasis	67	Postoperative Complications	1339	Turun yliopisto	127	Yemen	7
		Zhao, J.	14					Alimentary Pharmacology and Therapeutics	67	Comorbidity	1310	Universita degli Studi di Torino	127	Malta	7
		Kereiakes, D.J.	14					Annals of Internal Medicine	66	Genetic association	1305	Radboud University Nijmegen Medical Centre	126	Papua New Guinea	7
		Perusse, L.	14					Journal of Neurology Neurosurgery and Psychiatry	66	Body Mass Index	1296	University of Athens Medical School	126	Gabon	7
		Fountzilas, G.	14					Diabetes Research and Clinical Practice	66	Pathophysiology	1291	Hospital for Sick Children University of Toronto	125	Panama	6
		Christensen, I.J.	14					Kidney International	65	Physiology	1288	Fred Hutchinson Cancer Research Center	124	Haiti	6
		Kantarjian, H.	14					Gastrointestinal Endoscopy	65	Cross-sectional study	1280	Maastricht University	124	Cambodia	5
		Serretti, A.	13					British Journal of Haematology	65	Placebo	1279	University of Edinburgh	123	Syrian Arab Republic	5
		Vincent, J.L.	13					Clinical and Experimental Allergy	65	Blood Pressure	1276	University of Miami Leonard M. Miller School of Medicine	122	Congo	5
		Pellikka, P.A.	13					Arteriosclerosis Thrombosis and Vascular Biology	64	Quality of life	1241	Arhus Universitetshospital	122	Georgia	5
		Li, C.F.	13					Lung Cancer	64	Infant, Newborn	1232	Capital Medical University China	122	Liechtenstein	5
		Romero, R.	13					Journal of Neurosurgery	64	Genetic Predisposition to Disease	1231	Seoul National University	119	Laos	5
		Deary, I.J.	13					British Journal of Anaesthesia	64	Genetics	1228	Sichuan University	119	Macao	4
		Lo, C.M.	13					Journal of Surgical Research	63	Postoperative complication	1221	Emory University	118	El Salvador	4
		Manson, J.E.	13					Clinical Therapeutics	63	Analysis of Variance	1216	University of Wisconsin Madison	118	Monaco	4
		Aronow, W.S.	13					Obesity	62	Case control study	1214	University of Ulsan, College of Medicine	117	North Korea	4
		Ho, Y.H.	13					Journal of Hepatology	62	Animal model	1213	Universite de Montreal	117	Central African Republic	4
		Karakiewicz, P.I.	13					Hepato Gastroenterology	61	Intermethod comparison	1212	Keck School of Medicine of USC	117	Barbados	4
		Sehouli, J.	13					Gut	61	Proportional Hazards Models	1206	UT Southwestern Medical Center	117	Algeria	4
		Pieters, R.	13					Catheterization and Cardiovascular Interventions	61	Breast cancer	1185	Ita-Suomen yliopisto	117	Libyan Arab Jamahiriya	4
		Mazor, M.	13					Acta Paediatrica International Journal of Paediatrics	60	Single nucleotide polymorphism	1184	Universitatsklinikum Hamburg-Eppendorf und Medizinische Fakultat	116	Palestine	4
		Wang, P.	13					Journal of Acquired Immune Deficiency Syndromes	60	Breast Neoplasms	1183	Icahn School of Medicine at Mount Sinai	115	Guinea-Bissau	3
		Devereux, R.B.	13					Liver Transplantation	60	Glucose blood level	1163	Hopital Pitie Salpetriere	113	Guatemala	3
		Hofler, H.	13					Journal of Nuclear Medicine	60	Statistical analysis	1162	Katholieke Universiteit Leuven	112	Dominican Republic	3
		Kumada, H.	13					Journal of Nutrition	60	C reactive protein	1160	University of Southern California	112	Paraguay	3
		Tuomilehto, J.	13					American Journal of Surgery	60	Coronary artery disease	1135	University of Western Australia	111	Cote d'Ivoire	3
		Aaltomaa, S.	13					Archives of Physical Medicine and Rehabilitation	59	Cardiovascular risk	1135	Universita Cattolica del Sacro Cuore, Rome	109	Rwanda	3
		Chayama, K.	13					Arquivos Brasileiros De Cardiologia	59	Middle Age	1135	Emory University School of Medicine	108	Brunei Darussalam	3
		Fong, Y.	13					Medicine and Science in Sports and Exercise	59	Nuclear magnetic resonance imaging	1133	University of Florida	108	Bolivia	3
		Drewes, A.M.	13					International Journal of Gynecological Cancer	59	Heart infarction	1120	Universite Pierre et Marie Curie	107	Belarus	3
		Kahonen, M.	13					Journal of Clinical Microbiology	59	Sex Factors	1115	Albert Einstein College of Medicine of Yeshiva University	107	Montenegro	3
		Chen, S.A.	13					Journal of the American College of Surgeons	59	Polymorphism, Single Nucleotide	1105	Stanford University	107	Netherlands Antilles	2
		Owen, M.J.	13					Journal of Cardiovascular Electrophysiology	58	Demography	1105	Medical University of South Carolina	107	Fiji	2
		Han, K.H.	13					Journal of Neurology	58	Tumor Markers, Biological	1097	Hopitaux universitaires de Geneve	106	French Polynesia	2
		Crea, F.	13					Pediatric Infectious Disease Journal	57	Triacylglycerol	1091	UniversitatsSpital Zurich	106	Sierra Leone	2
		Kocaman, S.A.	13					Oncology Reports	57	Systolic blood pressure	1084	The Catholic University of Korea	105	Bhutan	2
		Su, H.M.	13					European Journal of Vascular and Endovascular Surgery	57	Disease-Free Survival	1081	University of Colorado Health Sciences Center	105	Greenland	2
		Raitakari, O.T.	13					Archives of Surgery	57	Chi-Square Distribution	1072	Wake Forest University School of Medicine	105	Honduras	2
		Liu, K.	13					Journal of the American Society of Echocardiography	56	Lymph node metastasis	1067	Chinese University of Hong Kong	104	New Caledonia	2
		Uitterlinden, A.G.	13					Anesthesiology	56	Inflammation	1066	University Hospital of Tampere	104	Niger	2
		Undas, A.	13					Cancer Epidemiology Biomarkers and Prevention	56	Polymerase chain reaction	1066	Kaohsiung Medical University	104	Faroe Islands	2
		Rifai, N.	13					Journal of Cancer Research and Clinical Oncology	56	Gene frequency	1065	Oulun Yliopisto	104	Mongolia	2
		Murphy, S.A.	13					Respiratory Medicine	55	Disease Progression	1061	Universita degli Studi di Napoli Federico II	104	Armenia	2
		Haverich, A.	13					Archives of Otolaryngology Head and Neck Surgery	54	Depression	1060	Technische Universitat Munchen	104	Martinique	2
		Webb, D.J.	13					European Journal of Gastroenterology and Hepatology	54	Animal tissue	1055	University of Glasgow	103	Kazakhstan	2
		Watts, G.F.	13					European Urology	53	Creatinine	1049	Seoul National University Hospital	103	Nicaragua	1
		Sorensen, T.I.A.	13					Clinical and Experimental Rheumatology	53	Human experiment	1046	Newcastle University, United Kingdom	101	Kyrgyzstan	1
		Ko, Y.G.	13					Gastroenterology	53	Postoperative period	1044	UC Davis	101	Togo	1
		Jamart, J.	13					PACE Pacing and Clinical Electrophysiology	53	Allele	1043	University Central Hospital Kuopio	101	Federated States of Micronesia	1
		Chiarelli, F.	13					Haematologica	53	Regression Analysis	1039	Western University	100	Turks and Caicos Islands	1
		Li, W.	13					Intensive Care Medicine	51	Polymorphism, Genetic	1037	Oregon Health and Science University	100	Guinea	1
		Fernandez-Real, J.M.	13					Rheumatology International	51	Age distribution	1026	Wayne State University	99	Democratic Republic Congo	1
		Rothwell, P.M.	13					BMC Public Health	51	Odds Ratio	1020	Hospital Universitari Vall d'Hebron	99	Bahamas	1
		Sandvik, L.	12					International Journal of Obesity	51	Recurrence	1019	Aarhus Universitet	99	Azerbaijan	1
		Undefined	21					Thrombosis Research	51	Drug safety	1017	Universitetet i Bergen	99	Burundi	1
