# Supplementary material for: A surge of p-values between 0.041 and 0.049 in recent decades (but negative results are increasing rapidly too)
Source: PeerJ. 2015 Jan 22;3:e733. doi: 10.7717/peerj.733 (PMC4312079; doi:10.7717/peerj.733)
Supplement: Supplemental Information [file peerj-03-733-s007.zip › Supplementary material/Searches_15_nov_2014/B0114.csv]

Scopus refine results values
Your query : (ABS({p = 0.005} OR {p = .005}))
Number of results : 40713
YEAR		AUTHOR NAME		SUBJECT AREA		DOCUMENT TYPE		SOURCE TITLE		KEYWORD		AFFILIATION		COUNTRY		SOURCE TYPE		LANGUAGE
2015	4	Stone, G.W.	30	Agricultural and Biological Sciences	1596	Article	38314	Plos One	465	Article	35646	VA Medical Center	609	United States	12279	Journals	40602	English	38305
2014	4031	Lehtimaki, T.	28	Arts and Humanities	149	Review	852	Circulation	310	Human	35200	Mayo Clinic	425	United Kingdom	3497	Conference Proceedings	43	Chinese	967
2013	4153	Ferrucci, L.	27	Biochemistry, Genetics and Molecular Biology	8178	Article in Press	808	American Journal of Cardiology	304	Female	30905	University of California, San Francisco	356	China	2529	Book Series	41	Spanish	437
2012	3582	Veldhuis, J.D.	25	Business, Management and Accounting	13	Conference Paper	662	Journal of Clinical Endocrinology and Metabolism	292	Humans	29764	University of Toronto	354	Germany	2353	Books	17	Portuguese	230
2011	3109	Mehran, R.	25	Chemical Engineering	80	Note	12	Journal of the American College of Cardiology	259	Male	29044	Brigham and Women's Hospital	333	Italy	2210	Trade Publications	1	German	198
2010	2821	Harris, A.L.	25	Chemistry	88	Short Survey	12	Journal of Clinical Oncology	250	Adult	26741	Massachusetts General Hospital	320	Canada	1899	Undefined	9	French	182
2009	2556	Stefanadis, C.	20	Computer Science	42	Book Chapter	10	Cancer	244	Priority journal	22218	Cleveland Clinic Foundation	311	Japan	1652			Turkish	151
2008	2464	Kastelein, J.J.P.	20	Decision Sciences	34	Erratum	3	Annals of Thoracic Surgery	233	Controlled study	21623	Harvard Medical School	309	France	1587			Japanese	100
2007	2222	Braunwald, E.	20	Dentistry	456	Editorial	2	International Journal of Radiation Oncology Biology Physics	208	Major clinical study	19237	University of Texas M. D. Anderson Cancer Center	307	Netherlands	1417			Polish	98
2006	1930	Schild, S.E.	20	Earth and Planetary Sciences	50	Letter	1	New England Journal of Medicine	199	Middle Aged	18808	Inserm	277	Australia	1408			Korean	83
2005	1743	Waksman, R.	20	Economics, Econometrics and Finance	7	Report	1	Journal of Thoracic and Cardiovascular Surgery	191	Aged	17518	University of Washington Seattle	275	Spain	1355			Russian	68
2004	1584	Ricart, W.	19	Energy	2	Undefined	36	Clinical Cancer Research	185	Clinical article	7928	Erasmus University Medical Center	268	South Korea	1260			Italian	63
2003	1367	Fernandez-Real, J.M.	19	Engineering	169			Journal of Urology	174	Adolescent	6397	Duke University School of Medicine	262	Turkey	1223			Czech	35
2002	1136	Califf, R.M.	19	Environmental Science	376			International Journal of Cardiology	167	Aged, 80 and over	5370	UCL	257	Sweden	947			Croatian	27
2001	1090	Jonas, J.B.	19	Health Professions	1102			Blood	161	Treatment Outcome	5274	Universidade de Sao Paulo - USP	251	Brazil	944			Persian	16
2000	998	Topol, E.J.	18	Immunology and Microbiology	2365			Chest	159	Prognosis	5086	University of Pittsburgh	234	Taiwan	762			Danish	14
1999	938	Willett, W.C.	18	Materials Science	54			American Heart Journal	156	Risk Factors	5050	University of Sydney	219	Switzerland	695			Lithuanian	11
1998	818	Rades, D.	18	Mathematics	44			Transplantation	155	Retrospective Studies	4999	University of Melbourne	211	Finland	678			Dutch	10
1997	752	Gersh, B.J.	18	Medicine	35582			Annals of Surgical Oncology	154	Follow up	4673	King's College London	210	Denmark	632			Hungarian	10
1996	682	Vasan, R.S.	17	Multidisciplinary	36			Diabetes Care	153	Clinical trial	4655	University of Pennsylvania	209	Greece	566			Romanian	9
1995	548	Kosma, V.M.	17	Neuroscience	2249			British Journal of Cancer	152	Prospective Studies	4195	Academic Medical Centre, University of Amsterdam	205	Belgium	558			Serbian	8
1994	448	Pichard, A.D.	17	Nursing	1386			European Journal of Cardio Thoracic Surgery	146	Child	4034	Karolinska University Hospital	205	Austria	513			Bulgarian	8
1993	364	Satler, L.F.	17	Pharmacology, Toxicology and Pharmaceutics	1209			American Journal of Obstetrics and Gynecology	145	Treatment outcome	3967	Leiden University Medical Center - LUMC	202	Poland	495			Arabic	8
1992	286	Ringden, O.	17	Physics and Astronomy	291			Stroke	145	Middle aged	3965	Charite - Universitatsmedizin Berlin	202	India	480			Hebrew	5
1991	218	Ordovas, J.M.	17	Psychology	676			Atherosclerosis	142	Risk factor	3931	University of California, San Diego	201	Norway	452			Slovak	5
1990	168	Guralnik, J.M.	17	Social Sciences	376			Journal of Vascular Surgery	138	Randomized controlled trial	3777	Memorial Sloan-Kettering Cancer Center	200	Iran	450			Slovene	5
1989	148	Wang, Y.	17	Veterinary	401			World Journal of Gastroenterology	133	Controlled clinical trial	3640	Peking University	194	Israel	437			Greek	4
1988	100	Storb, R.	17	Undefined	528			Investigative Ophthalmology and Visual Science	128	Human tissue	3616	David Geffen School of Medicine at UCLA	193	Hong Kong	312			Norwegian	4
1987	91	Scardino, P.T.	16					Transplantation Proceedings	126	Retrospective study	3407	Helsingin Yliopisto	185	New Zealand	273			Bosnian	3
1986	66	Wareham, N.J.	16					Critical Care Medicine	124	Follow-Up Studies	3405	Washington University in St. Louis, School of Medicine	183	Mexico	226			Icelandic	3
1985	68	Seifert, B.	16					Neurology	122	Time Factors	3075	The Johns Hopkins School of Medicine	181	Ireland	212			Thai	2
1984	48	Shariat, S.F.	16					Gynecologic Oncology	116	Young Adult	2982	University of Minnesota Twin Cities	177	Egypt	208			Estonian	2
1983	35	Perusse, L.	16					American Journal of Clinical Nutrition	116	Prospective study	2846	Medizinische Universitat Wien	176	South Africa	197			Catalan	1
1982	33	Haferlach, T.	16					Journal of Animal Science	116	Disease association	2831	Universita degli Studi di Milano	175	Thailand	191			Swedish	1
1981	15	Yusuf, S.	16					Radiology	114	Disease severity	2766	Baylor College of Medicine	174	Portugal	181			Urdu	1
1980	27	Holst, J.J.	16					Heart	111	Mortality	2675	Helsinki University Central Hospital	172	Singapore	178
1979	17	Staessen, J.A.	16					American Journal of Respiratory and Critical Care Medicine	109	Case-Control Studies	2519	The University of North Carolina at Chapel Hill	172	Czech Republic	176
1978	13	Mintz, G.S.	16					Urology	107	Outcome assessment	2514	Tehran University of Medical Sciences	167	Saudi Arabia	140
1977	3	Devereux, R.B.	16					Ophthalmology	106	Comparative study	2458	The University of British Columbia	165	Argentina	130
1976	13	Haberal, M.	16					Nephrology Dialysis Transplantation	106	Genotype	2379	Johns Hopkins University	164	Hungary	123
1975	8	Zhang, W.	15					Breast Cancer Research and Treatment	105	Body mass	2377	University Medical Center Utrecht	157	Croatia	108
1974	6	Cokkinos, D.V.	15					European Heart Journal	104	Cancer survival	2356	Universitair Medisch Centrum Groningen	156	Malaysia	98
1973	4	Lip, G.Y.H.	15					Journal of Rheumatology	102	Nonhuman	2325	Universita degli Studi di Roma La Sapienza	155	Russian Federation	98
1972	1	Serruys, P.W.	15					Journal of Infectious Diseases	101	Animals	2187	Karolinska Institutet	153	Nigeria	83
1969	3	Kornowski, R.	15					Journal of Allergy and Clinical Immunology	99	Prevalence	2096	Children's Hospital Boston	153	Pakistan	77
1967	1	Jang, Y.	15					Human Reproduction	98	Unclassified drug	2078	Sun Yat-Sen University	151	Serbia	69
1965	1	Leon, M.B.	15					Anticancer Research	95	Child, Preschool	2065	University of California, Los Angeles	150	Tunisia	66
		Klibanski, A.	15					Obstetrics and Gynecology	95	Immunohistochemistry	2062	University Michigan Ann Arbor	148	Chile	65
		Lip, G.Y.H.	15					AIDS	95	Risk assessment	2057	Johns Hopkins Bloomberg School of Public Health	147	Romania	64
		Park, S.W.	15					International Journal of Cancer	95	Cohort Studies	1963	Kobenhavns Universitet	146	Slovenia	62
		Januzzi, J.L.	15					Journal of the American Medical Association	94	Protein expression	1960	Harvard School of Public Health	146	Kenya	55
		Wong, T.Y.	15					Journal of the American Geriatrics Society	93	Drug efficacy	1898	University of New South Wales UNSW Australia	143	Uganda	47
		Hofman, A.	15					Annals of Surgery	93	Cancer staging	1897	Radboud University Nijmegen Medical Centre	142	Slovakia	42
		Erbel, R.	15					Diabetes	93	Human cell	1894	The University of Hong Kong	141	Iceland	41
		Bouchard, C.	15					Bone Marrow Transplantation	92	Age	1868	National Taiwan University Hospital	141	Tanzania	39
		Froguel, P.	15					World Journal of Surgery	91	Infant	1858	University of Alabama at Birmingham	139	Colombia	34
		Darzi, A.	15					Anesthesia and Analgesia	90	Hypertension	1850	SungKyunKwan University, School of Medicine	137	Lithuania	28
		Giatromanolaki, A.	14					Clinical Infectious Diseases	90	Correlation analysis	1846	Universitat Heidelberg	137	Lebanon	27
		Kattan, M.W.	14					Journal of Pediatrics	89	Cohort analysis	1844	Yale University School of Medicine	136	United Arab Emirates	27
		Brennan, M.F.	14					American Journal of Ophthalmology	88	Incidence	1799	Stanford University School of Medicine	136	Jordan	26
		Stampfer, M.J.	14					BJU International	87	Scoring system	1785	VU University Medical Center	135	Kuwait	26
		Benjamin, E.J.	14					Arthritis and Rheumatism	84	Questionnaire	1747	Shanghai Jiaotong University	135	Peru	26
		Celermajer, D.S.	14					Chinese Journal of Cancer Prevention and Treatment	83	Cross-Sectional Studies	1700	Alma Mater Studiorum Universita di Bologna	135	Bangladesh	25
		Holmes, D.R.	14					Metabolism Clinical and Experimental	83	Prediction	1682	Hospital for Sick Children University of Toronto	133	Bulgaria	25
		Laakso, M.	14					Cancer Research	79	Multivariate Analysis	1674	University of Alberta	128	Ghana	24
		Crea, F.	14					Alimentary Pharmacology and Therapeutics	79	Survival Rate	1660	McMaster University	126	Venezuela	24
		Vendrell, J.	14					Annals of Oncology	78	Statistical significance	1613	Ohio State University	125	Estonia	22
		Mitchell, B.D.	14					Diabetic Medicine	78	Severity of Illness Index	1580	University of Ulsan, College of Medicine	125	Zimbabwe	21
		Raitakari, O.T.	14					BMC Cancer	78	Sex difference	1575	Weill Cornell Medical College	125	Cuba	21
		Ajani, J.A.	14					Annals of the Rheumatic Diseases	77	Questionnaires	1555	Rigshospitalet	124	Jamaica	20
		Huber, K.	14					Digestive Diseases and Sciences	76	Age Factors	1549	Lunds Universitet	124	Qatar	19
		Lansky, A.J.	14					Annals of Internal Medicine	76	Predictive Value of Tests	1541	Hospital Clinic Barcelona	124	Viet Nam	18
		Hop, W.C.J.	14					Lancet	76	Survival Analysis	1513	National Yang-Ming University Taiwan	123	Puerto Rico	16
		Schaff, H.V.	14					National Medical Journal of China	76	Biological Markers	1510	Seoul National University College of Medicine	122	Ecuador	15
		Dunger, D.B.	14					American Journal of Gastroenterology	75	Multivariate analysis	1506	Universitetet i Oslo	122	Uruguay	15
		Bax, J.J.	14					Archives of Internal Medicine	74	Drug effect	1488	University of Miami Leonard M. Miller School of Medicine	122	Costa Rica	14
		Liu, K.	14					Journal of Hypertension	73	Animal experiment	1459	University of Athens	122	Cameroon	14
		McCrindle, B.W.	13					Clinical Endocrinology	73	Neoplasm Staging	1457	Universitat de Barcelona	121	Zambia	14
		Ellis, S.G.	13					British Journal of Surgery	73	Diabetes mellitus	1455	Northwestern University Feinberg School of Medicine	121	Trinidad and Tobago	13
		Goldhaber, S.Z.	13					European Journal of Cancer	72	Methodology	1448	Veterans General Hospital-Taipei	121	Bosnia and Herzegovina	13
		Lee, C.W.	13					Diabetologia	71	Obesity	1417	Universidade Federal de Sao Paulo	121	Ukraine	13
		Lee, S.D.	13					Hepatology	71	Pathology	1411	Columbia University Medical Center	120	Ethiopia	13
		Remberger, M.	13					Hypertension	69	Double blind procedure	1389	Western University	119	Gambia	13
		Kaya, M.G.	13					Archives of Physical Medicine and Rehabilitation	69	Histopathology	1386	University of Cambridge	119	Philippines	12
		Ridker, P.M.	13					Arteriosclerosis Thrombosis and Vascular Biology	68	Smoking	1382	Sahlgrenska Universitetssjukhuset	119	Sri Lanka	12
		Swisher, S.G.	13					American Journal of Kidney Diseases	67	Double-Blind Method	1382	Beth Israel Deaconess Medical Center	118	Indonesia	12
		Koren, G.	13					Journal of Applied Physiology	67	Survival rate	1379	Universita degli Studi di Padova	117	Morocco	12
		Kahonen, M.	13					Spine	66	Normal human	1373	University of Oxford	117	Senegal	11
		Blackstone, E.H.	13					Laryngoscope	65	School child	1372	Yonsei University College of Medicine	116	Malawi	11
		Karakiewicz, P.I.	13					Journal of the National Cancer Institute	65	Clinical feature	1366	Maastricht University	116	Macedonia	11
		Sezer, S.	13					Journal of Heart and Lung Transplantation	65	Pregnancy	1344	Ita-Suomen yliopisto	116	Belarus	10
		White, H.D.	13					American Journal of Roentgenology	64	Hospitalization	1328	Ludwig-Maximilians-Universitat Munchen	115	Bahrain	10
		Bacigalupo, A.	13					Surgical Endoscopy and Other Interventional Techniques	64	Logistic Models	1317	University of Chicago	115	Iraq	10
		Jassem, J.	13					British Journal of Ophthalmology	64	Survival	1305	University of Southern California	115	Burkina Faso	10
		Gonzalez-Gay, M.A.	13					American Journal of Hypertension	64	Metabolism	1303	University of Queensland	115	Mali	10
		Marwick, T.H.	13					Human Pathology	64	Disease course	1300	Chang Gung Memorial Hospital	115	Benin	9
		Huikuri, H.V.	13					Journal of Surgical Research	63	United States	1282	Arhus Universitetshospital	114	Nepal	9
		Nesland, J.M.	13					Medical Oncology	63	Preschool child	1280	University of Athens Medical School	114	Oman	9
		Schomig, A.	13					Neurosurgery	63	Overall survival	1279	University of Manchester	113	Cyprus	9
		Colombo, A.	13					Tumor Biology	62	Blood	1276	Fudan University	113	Palestine	9
		Komaki, R.	12					Kidney International	62	Insulin	1260	Universita degli Studi di Torino	112	Sudan	8
		Undas, A.	12					Diseases of the Colon and Rectum	62	Protein blood level	1241	University of Florida	112	Syrian Arab Republic	8
		Chen, W.	12					European Journal of Endocrinology	61	Multicenter study	1206	Monash University	112	Malta	8
		Blute, M.L.	12					International Journal of Obesity	61	Comorbidity	1201	UT Southwestern Medical Center	112	Luxembourg	8
		Gensini, G.F.	12					American Journal of Medicine	61	Risk Assessment	1198	Universite Paris Descartes	112	Yugoslavia	8
		Rifai, N.	12					Catheterization and Cardiovascular Interventions	60	Body Mass Index	1190	Icahn School of Medicine at Mount Sinai	111	Cote d'Ivoire	7
		Mittal, B.	12					Journal of Hepatology	60	Postoperative Complications	1175	Imperial College London	109	Latvia	7
		Delgado, V.	12					Cancer Epidemiology Biomarkers and Prevention	59	Glucose	1174	Columbia University in the City of New York	109	Greenland	6
		Shah, J.P.	12					American Journal of Surgery	59	Genetic association	1161	Helse Bergen Haukeland University Hospital	108	Dominican Republic	6
		Wang, A.Y.M.	12					Journal of Pediatric Surgery	59	Analysis of Variance	1157	Universita Cattolica del Sacro Cuore, Rome	108	Rwanda	5
		Fritsche, A.	12					Clinical Therapeutics	59	Infant, Newborn	1155	National Cancer Institute	107	Congo	5
		Park, B.L.	12					European Journal of Vascular and Endovascular Surgery	58	Placebo	1150	Capital Medical University China	107	Panama	5
		Lohse, C.M.	12					Gastroenterology	58	Physiology	1131	UniversitatsSpital Zurich	106	Papua New Guinea	5
		Hortobagyi, G.N.	12					Leukemia	58	Single nucleotide polymorphism	1124	University of Western Australia	106	Haiti	5
		Li, P.K.T.	12					Respiratory Medicine	58	Pathophysiology	1123	University Hospital Maastricht	104	Guatemala	5
		Schaefer, E.J.	12					Chinese Medical Journal	57	Cross-sectional study	1116	Columbia University, College of Physicians and Surgeons	104	Mozambique	4
		Casamitjana, R.	12					Clinical Transplantation	57	Quality of life	1116	Universite de Montreal	103	Barbados	4
		Larson, M.G.	12					PACE Pacing and Clinical Electrophysiology	56	Middle Age	1100	Oulun Yliopisto	103	Mongolia	4
		Hopper, J.L.	12					Obesity	56	Blood Pressure	1092	Prince of Wales Hospital Hong Kong	103	Honduras	4
		Sanderson, J.E.	12					Acta Paediatrica International Journal of Paediatrics	55	Genetics	1091	University of Michigan Medical School	102	Monaco	4
		Kuller, L.H.	12					Thorax	55	Intermethod comparison	1088	McGill University	101	Cambodia	4
		Kim, Y.H.	12					Gut	55	Genetic Predisposition to Disease	1088	University of Pennsylvania, Health System	100	Georgia	4
		Wei, Q.	12					Oncology Reports	54	Animal model	1083	Medizinische Hochschule Hannover MHH	99	Martinique	4
		Kesaniemi, Y.A.	12					Bone	54	Statistical analysis	1073	Tel Aviv University, Sackler Faculty of Medicine	98	Yemen	3
		Upchurch, G.R.	12					American Journal of Transplantation	53	Cardiovascular risk	1065	Seoul National University	98	Nicaragua	3
		Zareba, W.	12					Medicine and Science in Sports and Exercise	53	Case control study	1051	Universita degli Studi di Firenze	98	Bahamas	3
		Salonen, J.T.	12					Biology of Blood and Marrow Transplantation	52	Postoperative complication	1041	Case Western Reserve University	97	Algeria	3
		Opelz, G.	12					Journal of Gastrointestinal Surgery	52	Proportional Hazards Models	1030	Emory University School of Medicine	97	Libyan Arab Jamahiriya	3
		Koukourakis, M.I.	12					Clinical and Experimental Rheumatology	51	Polymorphism, Single Nucleotide	1021	Fred Hutchinson Cancer Research Center	97	Laos	3
		Lind, L.	12					European Urology	51	Demography	1013	Sichuan University	96	Macao	3
		Cooper, C.	12					Journal of Neurology Neurosurgery and Psychiatry	51	Sex Factors	1013	Oregon Health and Science University	96	El Salvador	3
		Patsouris, E.	12					Journal of Neurosurgery	50	Coronary artery disease	1011	Turun yliopisto	95	Bolivia	2
		Drewes, A.M.	12					Archives of Surgery	50	Human experiment	1009	Keck School of Medicine of USC	95	Liechtenstein	2
		Bellomo, R.	12					Journal of Gastroenterology and Hepatology Australia	50	Triacylglycerol	1005	The Catholic University of Korea	94	Guadeloupe	2
		Ruzyllo, W.	11					Epilepsia	50	Inflammation	1003	Universitatsklinikum Hamburg-Eppendorf und Medizinische Fakultat	93	Paraguay	2
		Olesen, J.	11					Journal of Bone and Joint Surgery Series A	50	Nuclear magnetic resonance imaging	1003	Stanford University	93	Guinea	2
		Weimar, W.	11					Journal of Nutrition	50	Breast cancer	1000	Katholieke Universiteit Leuven	93	Gabon	2
		Newman, A.B.	11					Asian Pacific Journal of Cancer Prevention	49	C reactive protein	989	University of Pennsylvania, School of Medicine	92	Namibia	2
		Miller, D.H.	11					Circulation Journal	49	Glucose blood level	980	Wake Forest University School of Medicine	92	French Polynesia	2
		Szeto, C.C.	11					Pediatric Research	49	Postoperative period	975	University of Calgary	91	Faroe Islands	2
		Bloomfield, C.D.	11					Hepato Gastroenterology	49	Breast Neoplasms	973	Hospital Universitari Vall d'Hebron	91	Virgin Islands (U.S.)	2
		Kang, S.J.	11					Haematologica	49	Allele	973	Medical University of South Carolina	91	Equatorial Guinea	2
		Romero, R.	11					Radiotherapy and Oncology	49	Systolic blood pressure	962	University of Edinburgh	90	Reunion	1
		Wagener, M.M.	11					Rheumatology	49	Disease-Free Survival	951	Fondazione San Raffaele del Monte Tabor	90	Swaziland	1
		Westendorp, R.G.J.	11					Journal of Trauma Injury Infection and Critical Care	49	Gene frequency	947	University Hospital of Tampere	89	Solomon Islands	1
		Cheung, Y.F.	11					Thrombosis and Haemostasis	49	Age distribution	946	China Medical University Shenyang	89	Seychelles	1
		Appelbaum, F.R.	11					Surgery	48	Polymerase chain reaction	946	UT Southwestern Medical School	89	Mauritania	1
		Stefan, N.	11					Lung Cancer	48	Animal	942	University of Birmingham	89	Togo	1
		Criqui, M.H.	11					Liver Transplantation	48	Animal tissue	941	University of Glasgow	88	Angola	1
		Vita, J.A.	11					Intensive Care Medicine	48	Heart infarction	939	National Institutes of Health, Bethesda	88	Moldova	1
		Somers, V.K.	11					World Chinese Journal of Digestology	48	Polymorphism, Genetic	933	University of Colorado Health Sciences Center	88	Armenia	1
		Ljungman, P.	11					Gastrointestinal Endoscopy	48	Support, Non-U.S. Gov't	929	Chang Gung University	88	Saint Kitts and Nevis	1
		Arnesen, H.	11					Journal of Clinical Psychiatry	48	Disease Progression	926	Seoul National University Hospital	88	Dominica	1
		Seitz, B.	11					Psychosomatic Medicine	47	Lymph node metastasis	922	Friedrich-Alexander-Universität Erlangen-Nürnberg	87	Comoros	1
		Mehilli, J.	11					Scandinavian Journal of Gastroenterology	47	Echocardiography	918	Indiana University School of Medicine Indianapolis	87	Myanmar	1
		Siffert, W.	11					Archives of Neurology	47	Tumor Markers, Biological	916	Universita degli Studi di Roma Tor Vergata	87	Democratic Republic Congo	1
		Shuldiner, A.R.	11					Journal of Surgical Oncology	47	Cholesterol	909	University of Illinois at Chicago	87	Central African Republic	1
		Schnittger, S.	11					Journal of Cancer Research and Clinical Oncology	46	Recurrence	909	Newcastle University, United Kingdom	85	Albania	1
		Mitchell, P.	11					Echocardiography	46	Creatinine	908	Hopital Pitie Salpetriere	85	Burundi	1
		Undefined	23					European Journal of Obstetrics Gynecology and Reproductive Biology	46	Depression	908	Universitat Bern	85	Netherlands Antilles	1
