# Supplementary material for: A surge of p-values between 0.041 and 0.049 in recent decades (but negative results are increasing rapidly too)
Source: PeerJ. 2015 Jan 22;3:e733. doi: 10.7717/peerj.733 (PMC4312079; doi:10.7717/peerj.733)
Supplement: Supplemental Information [file peerj-03-733-s007.zip › Supplementary material/Searches_15_nov_2014/B0115.csv]

Scopus refine results values
Your query : (ABS({p = 0.006} OR {p = .006}))
Number of results : 35069
YEAR		AUTHOR NAME		SUBJECT AREA		DOCUMENT TYPE		SOURCE TITLE		KEYWORD		AFFILIATION		COUNTRY		SOURCE TYPE		LANGUAGE
2015	3	Veldhuis, J.D.	27	Agricultural and Biological Sciences	1404	Article	33055	Plos One	441	Article	30791	VA Medical Center	525	United States	10590	Journals	34995	English	33036
2014	3342	Jonas, J.B.	27	Arts and Humanities	123	Review	794	American Journal of Cardiology	271	Human	30489	Mayo Clinic	373	United Kingdom	3146	Conference Proceedings	32	Chinese	828
2013	3549	Califf, R.M.	21	Biochemistry, Genetics and Molecular Biology	7112	Article in Press	639	Cancer	246	Female	26780	Brigham and Women's Hospital	335	China	2161	Book Series	21	Spanish	368
2012	3165	Stone, G.W.	21	Business, Management and Accounting	17	Conference Paper	517	Journal of Clinical Endocrinology and Metabolism	246	Humans	25845	University of California, San Francisco	302	Germany	2021	Books	11	Portuguese	188
2011	2800	Braunwald, E.	20	Chemical Engineering	73	Note	13	Circulation	245	Male	25135	Massachusetts General Hospital	293	Italy	1927	Trade Publications	2	French	149
2010	2426	Ferrucci, L.	18	Chemistry	87	Book Chapter	11	Journal of the American College of Cardiology	240	Adult	23375	University of Toronto	277	Canada	1544	Undefined	8	Turkish	138
2009	2240	Jeong, M.H.	17	Computer Science	37	Short Survey	9	Journal of Clinical Oncology	220	Priority journal	19258	Cleveland Clinic Foundation	265	Japan	1467			German	134
2008	2152	Laakso, M.	17	Decision Sciences	38	Letter	2	Clinical Cancer Research	172	Controlled study	18815	University of Texas M. D. Anderson Cancer Center	260	France	1346			Japanese	78
2007	1850	Seifert, B.	17	Dentistry	363	Report	1	International Journal of Radiation Oncology Biology Physics	168	Major clinical study	17049	Harvard Medical School	257	Australia	1243			Polish	75
2006	1739	Holmes, D.R.	17	Earth and Planetary Sciences	20	Undefined	28	Blood	167	Middle Aged	16501	Erasmus University Medical Center	245	Spain	1199			Italian	67
2005	1544	Harris, A.L.	17	Economics, Econometrics and Finance	10			Journal of Thoracic and Cardiovascular Surgery	165	Aged	15368	Inserm	240	Netherlands	1192			Korean	64
2004	1337	Kosma, V.M.	16	Energy	6			International Journal of Cardiology	164	Clinical article	6605	UCL	228	South Korea	1091			Russian	44
2003	1206	Shariat, S.F.	16	Engineering	160			Annals of Thoracic Surgery	161	Adolescent	5527	Duke University School of Medicine	226	Turkey	1054			Czech	42
2002	1004	Uitterlinden, A.G.	16	Environmental Science	335			New England Journal of Medicine	156	Aged, 80 and over	4731	University of Washington Seattle	214	Sweden	830			Croatian	27
2001	924	Syrjanen, K.	16	Health Professions	1031			Atherosclerosis	142	Prognosis	4713	Universidade de Sao Paulo - USP	208	Brazil	803			Hungarian	14
2000	854	Zoccali, C.	16	Immunology and Microbiology	1978			Journal of Vascular Surgery	141	Treatment Outcome	4550	University of Melbourne	203	Taiwan	679			Arabic	13
1999	835	Davidson, B.	16	Materials Science	44			Transplantation	136	Risk Factors	4398	King's College London	187	Switzerland	604			Greek	12
1998	712	Ellis, I.O.	16	Mathematics	46			Diabetes Care	134	Retrospective Studies	4397	Karolinska University Hospital	175	Finland	593			Danish	11
1997	639	Cannon, C.P.	16	Medicine	30641			Chest	128	Follow up	4081	University of Sydney	175	Denmark	532			Persian	11
1996	514	Rifai, N.	15	Multidisciplinary	39			British Journal of Cancer	126	Clinical trial	4049	Johns Hopkins University	173	Greece	483			Dutch	10
1995	472	Crea, F.	15	Neuroscience	1862			Journal of Urology	122	Prospective Studies	3662	The Johns Hopkins School of Medicine	171	Belgium	483			Lithuanian	10
1994	384	Somers, V.K.	15	Nursing	1219			Stroke	118	Middle aged	3448	University of Pittsburgh	171	Poland	442			Romanian	9
1993	285	Ordovas, J.M.	15	Pharmacology, Toxicology and Pharmaceutics	1047			Transplantation Proceedings	115	Child	3430	Leiden University Medical Center - LUMC	168	India	441			Hebrew	7
1992	229	Van Veldhuisen, D.J.	15	Physics and Astronomy	241			European Heart Journal	113	Risk factor	3414	Baylor College of Medicine	167	Austria	428			Serbian	6
1991	184	Nesland, J.M.	15	Psychology	586			American Journal of Clinical Nutrition	109	Treatment outcome	3407	Universita degli Studi di Milano	165	Norway	404			Bulgarian	4
1990	147	Blaise, D.	15	Social Sciences	341			European Journal of Cardio Thoracic Surgery	108	Randomized controlled trial	3291	University of Pennsylvania	163	Iran	404			Slovak	4
1989	126	Mintz, G.S.	14	Veterinary	327			Critical Care Medicine	108	Human tissue	3225	David Geffen School of Medicine at UCLA	162	Israel	394			Icelandic	3
1988	80	Lip, G.Y.H.	14	Undefined	412			Annals of Surgical Oncology	108	Controlled clinical trial	3163	Medizinische Universitat Wien	161	Hong Kong	304			Norwegian	3
1987	63	Oh, J.K.	14					Radiology	106	Follow-Up Studies	3078	Charite - Universitatsmedizin Berlin	161	New Zealand	214			Bosnian	2
1986	68	Cho, J.G.	14					Gynecologic Oncology	106	Retrospective study	2947	University of California, San Diego	158	Ireland	184			Slovene	2
1985	49	Raitakari, O.T.	14					American Journal of Obstetrics and Gynecology	105	Time Factors	2740	Karolinska Institutet	156	Mexico	178			Catalan	1
1984	39	Dowsett, M.	14					Journal of Animal Science	105	Young Adult	2629	University of Minnesota Twin Cities	154	South Africa	170			Thai	1
1983	29	Cooper, C.	14					Neurology	102	Prospective study	2550	Helsinki University Central Hospital	153	Egypt	159			Afrikaans	1
1982	21	Humphries, S.E.	14					American Heart Journal	101	Disease association	2473	Academic Medical Centre, University of Amsterdam	149	Thailand	154			Urdu	1
1981	22	Tripepi, G.	14					World Journal of Gastroenterology	100	Mortality	2406	The University of North Carolina at Chapel Hill	147	Singapore	153
1980	9	Serruys, P.W.	14					Investigative Ophthalmology and Visual Science	100	Disease severity	2308	Universitair Medisch Centrum Groningen	146	Czech Republic	148
1979	6	Ajani, J.A.	14					Journal of Rheumatology	99	Case-Control Studies	2193	Harvard School of Public Health	143	Portugal	147
1978	4	Roussos, C.	14					American Journal of Respiratory and Critical Care Medicine	97	Cancer survival	2163	Helsingin Yliopisto	142	Hungary	127
1977	4	Mehran, R.	14					Anticancer Research	96	Outcome assessment	2134	Universitat Heidelberg	142	Saudi Arabia	116
1976	3	Yusuf, S.	14					Urology	95	Genotype	2131	National Taiwan University Hospital	139	Croatia	96
1975	3	Bouchard, C.	13					Breast Cancer Research and Treatment	92	Comparative study	2081	Memorial Sloan-Kettering Cancer Center	137	Malaysia	93
1974	3	Januzzi, J.L.	13					Nephrology Dialysis Transplantation	91	Body mass	2023	The University of British Columbia	137	Argentina	87
1973	3	Hu, F.B.	13					Annals of Surgery	90	Nonhuman	1932	Tehran University of Medical Sciences	137	Nigeria	78
1967	1	Ridker, P.M.	13					Obstetrics and Gynecology	87	Prevalence	1864	Peking University	136	Serbia	76
		Lehtimaki, T.	13					Ophthalmology	85	Unclassified drug	1839	University Michigan Ann Arbor	136	Russian Federation	73
		Stefanadis, C.	13					American Journal of Ophthalmology	84	Animals	1834	Universita degli Studi di Roma La Sapienza	136	Slovenia	72
		De Luca, G.	13					Journal of Infectious Diseases	84	Risk assessment	1805	Washington University in St. Louis, School of Medicine	135	Romania	60
		Topol, E.J.	13					Digestive Diseases and Sciences	83	Immunohistochemistry	1790	Sun Yat-Sen University	132	Pakistan	56
		Kaprio, J.	13					International Journal of Cancer	82	Child, Preschool	1774	VU University Medical Center	130	Tunisia	53
		Gibson, C.M.	13					Journal of Pediatrics	81	Protein expression	1723	The University of Hong Kong	126	Chile	48
		Pichard, A.D.	13					BJU International	81	Cancer staging	1718	Universitetet i Oslo	125	Kenya	43
		Colombo, A.	13					Anesthesia and Analgesia	81	Cohort Studies	1706	Beth Israel Deaconess Medical Center	124	Colombia	38
		Bacigalupo, A.	13					Diabetologia	80	Age	1672	University of California, Los Angeles	123	Slovakia	36
		Tuomilehto, J.	13					Chinese Journal of Cancer Prevention and Treatment	78	Drug efficacy	1660	National Yang-Ming University Taiwan	123	Bulgaria	31
		Park, B.L.	13					Heart	78	Human cell	1655	Universitat de Barcelona	122	Lithuania	31
		Hong, Y.J.	13					Cancer Research	76	Correlation analysis	1635	Alma Mater Studiorum Universita di Bologna	121	Iceland	28
		White, H.D.	13					Diabetes	75	Incidence	1635	University Medical Center Utrecht	121	Uganda	28
		Kremastinos, D.T.	13					AIDS	74	Infant	1616	Lunds Universitet	119	Viet Nam	28
		Morrow, D.A.	13					Spine	74	Hypertension	1602	National Cancer Institute	118	Jordan	26
		McCrindle, B.W.	13					Bone Marrow Transplantation	72	Cohort analysis	1584	Ludwig-Maximilians-Universitat Munchen	117	Tanzania	26
		Hofman, A.	13					Clinical Infectious Diseases	72	Multivariate Analysis	1578	Children's Hospital Boston	117	Lebanon	21
		Gensini, G.F.	13					Annals of Oncology	72	Scoring system	1518	Helse Bergen Haukeland University Hospital	116	Kuwait	21
		Murphy, S.A.	13					Journal of the American Medical Association	72	Survival Rate	1516	University of Athens	115	United Arab Emirates	21
		Ahn, Y.	13					American Journal of Gastroenterology	71	Prediction	1499	University of Alberta	115	Venezuela	20
		Rutgeerts, P.	13					Journal of Bone and Joint Surgery Series A	71	Cross-Sectional Studies	1451	Rigshospitalet	114	Yugoslavia	20
		Klein, R.	13					Journal of the American Geriatrics Society	71	Questionnaire	1430	University of Alabama at Birmingham	114	Estonia	19
		Kang, J.C.	13					Hypertension	70	Predictive Value of Tests	1421	Monash University	113	Indonesia	19
		Anderson, J.L.	13					Journal of the National Cancer Institute	70	Statistical significance	1404	Prince of Wales Hospital Hong Kong	113	Peru	18
		Jang, Y.	13					Metabolism Clinical and Experimental	69	Sex difference	1399	Hospital Clinic Barcelona	112	Cuba	18
		Sim, D.S.	12					European Journal of Endocrinology	69	Severity of Illness Index	1389	Icahn School of Medicine at Mount Sinai	111	Jamaica	18
		Courneya, K.S.	12					Diabetic Medicine	68	Biological Markers	1358	Kobenhavns Universitet	111	Bangladesh	17
		Silverman, E.K.	12					World Journal of Surgery	68	Age Factors	1340	Radboud University Nijmegen Medical Centre	110	Sri Lanka	17
		Ellis, S.G.	12					Arthritis and Rheumatism	68	Questionnaires	1324	Tel Aviv University, Sackler Faculty of Medicine	109	Ukraine	17
		Wong, T.Y.	12					Hepatology	68	Clinical feature	1322	Johns Hopkins Bloomberg School of Public Health	109	Bosnia and Herzegovina	17
		Cetin, M.	12					Thorax	67	Multivariate analysis	1311	Case Western Reserve University	108	Ethiopia	16
		Marz, W.	12					Clinical Endocrinology	67	Neoplasm Staging	1310	Northwestern University Feinberg School of Medicine	108	Qatar	14
		Lipponen, P.	12					British Journal of Surgery	66	Pathology	1287	University of Ulsan, College of Medicine	107	Cameroon	14
		Mallamaci, F.	12					Journal of Hypertension	65	Survival Analysis	1286	McMaster University	107	Cyprus	13
		Grines, C.L.	12					Journal of Allergy and Clinical Immunology	65	Drug effect	1282	Universita degli Studi di Padova	106	Gambia	13
		Zareba, W.	12					Annals of the Rheumatic Diseases	65	Diabetes mellitus	1254	University of Athens Medical School	106	Malawi	12
		Rashid, A.	12					Lancet	64	Double-Blind Method	1252	McGill University	105	Luxembourg	12
		Brennan, M.F.	12					National Medical Journal of China	64	Survival rate	1245	Imperial College London	105	Philippines	12
		Jones, P.W.	12					Archives of Internal Medicine	64	Histopathology	1229	SungKyunKwan University, School of Medicine	103	Puerto Rico	12
		Torres, A.	12					Archives of Physical Medicine and Rehabilitation	63	Logistic Models	1206	Universita degli Studi di Napoli Federico II	103	Costa Rica	12
		Jukema, J.W.	12					Human Reproduction	61	Methodology	1205	Medizinische Hochschule Hannover MHH	103	Ghana	12
		Kim, K.H.	12					Human Pathology	61	Double blind procedure	1194	Universitatsklinikum Hamburg-Eppendorf und Medizinische Fakultat	102	Morocco	12
		Park, J.C.	12					BMC Cancer	60	Animal experiment	1194	Fudan University	102	Latvia	11
		Pitt, B.	12					American Journal of Hypertension	58	Obesity	1178	Yale University School of Medicine	102	Uruguay	10
		Park, C.S.	12					Journal of Heart and Lung Transplantation	58	Smoking	1172	Weill Cornell Medical College	100	Malta	9
		Kondziolka, D.	12					Hepato Gastroenterology	58	Metabolism	1170	University of Oxford	100	Mozambique	9
		Komaki, R.	12					Alimentary Pharmacology and Therapeutics	57	Overall survival	1167	Universite Paris Descartes	100	Senegal	9
		Boerwinkle, E.	12					Arteriosclerosis Thrombosis and Vascular Biology	56	Survival	1149	Seoul National University College of Medicine	99	Trinidad and Tobago	9
		Wang, W.	12					European Urology	55	Disease course	1148	Universita degli Studi di Torino	99	Benin	9
		Huber, K.	12					Medical Oncology	55	Pregnancy	1144	UniversitatsSpital Zurich	98	Ecuador	9
		Kesaniemi, Y.A.	12					European Journal of Cancer	54	Hospitalization	1141	University of Southern California	98	Syrian Arab Republic	9
		Li, C.F.	12					Surgical Endoscopy and Other Interventional Techniques	54	Normal human	1135	Seoul National University	97	Burkina Faso	8
		Devereux, R.B.	12					Gut	53	School child	1127	Stanford University School of Medicine	97	Zambia	8
		Putter, H.	12					Diseases of the Colon and Rectum	53	Genetic association	1093	Veterans General Hospital-Taipei	96	Nepal	7
		Kim, J.H.	11					Intensive Care Medicine	53	Postoperative Complications	1086	Chang Gung University	96	Iraq	7
		Maseri, A.	11					Radiotherapy and Oncology	52	Protein blood level	1083	Columbia University in the City of New York	96	Macedonia	7
		Giatromanolaki, A.	11					Laryngoscope	52	Risk Assessment	1072	University of Queensland	96	Belarus	6
		Viikari, J.S.A.	11					Kidney International	52	United States	1070	Universidade Federal de Sao Paulo	95	Cote d'Ivoire	6
		Marwick, T.H.	11					American Journal of Surgery	51	Multicenter study	1055	University of Birmingham	95	Oman	6
		Juonala, M.	11					Journal of Surgical Research	51	Blood	1033	University of Western Australia	95	Mali	6
		Chevret, S.	11					Pediatric Research	51	Preschool child	1032	Chang Gung Memorial Hospital	94	Algeria	5
		Ringden, O.	11					Journal of the American College of Surgeons	51	Insulin	1031	Columbia University, College of Physicians and Surgeons	93	Bahrain	5
		Leon, M.B.	11					Surgery	51	Single nucleotide polymorphism	1013	University of Wisconsin Madison	93	Sudan	5
		Rihal, C.S.	11					Gastroenterology	50	Comorbidity	1004	Universite de Montreal	92	Libyan Arab Jamahiriya	5
		Antman, E.M.	11					Journal of Neurosurgery	50	Body Mass Index	995	Seoul National University Hospital	92	Guinea-Bissau	5
		Alvarez-Sabin, J.	11					Haematologica	50	Glucose	983	UT Southwestern Medical Center	92	Barbados	4
		Bloomfield, C.D.	11					Clinical Therapeutics	49	Postoperative complication	982	University of New South Wales UNSW Australia	92	Zimbabwe	4
		Staessen, J.A.	11					Asian Pacific Journal of Cancer Prevention	49	Pathophysiology	979	Emory University School of Medicine	91	Georgia	4
		Hong, M.K.	11					Journal of Acquired Immune Deficiency Syndromes	49	Placebo	979	University of Colorado Health Sciences Center	91	Cambodia	4
		Miller, D.H.	11					Thrombosis and Haemostasis	49	Genetics	972	Columbia University Medical Center	91	Guadeloupe	4
		Labopin, M.	11					Journal of Applied Physiology	49	Quality of life	965	University of Chicago	91	Albania	4
		Liu, W.	11					Neurosurgery	48	Physiology	963	Universite Pierre et Marie Curie	90	Congo	4
		Shin, E.K.	11					British Journal of Haematology	48	Blood Pressure	958	Hospital for Sick Children University of Toronto	90	Monaco	3
		Dudek, D.	11					Journal of Surgical Oncology	48	Infant, Newborn	954	Sahlgrenska Universitetssjukhuset	90	Rwanda	3
		Scorilas, A.	11					Annals of Internal Medicine	48	Genetic Predisposition to Disease	944	Ita-Suomen yliopisto	90	Palestine	3
		Schroeder, D.R.	11					American Journal of Transplantation	48	Cross-sectional study	942	Emory University	89	Armenia	3
		Satler, L.F.	11					Tumor Biology	47	Cardiovascular risk	920	Stanford University	89	Dominican Republic	3
		Buchler, M.W.	11					Cancer Epidemiology Biomarkers and Prevention	46	Case control study	917	Mayo Medical School	88	Martinique	3
		Lansky, A.J.	11					Pediatric Infectious Disease Journal	46	Breast cancer	913	University of Michigan Medical School	88	Yemen	3
		Sargent, D.J.	11					British Journal of Ophthalmology	46	Disease-Free Survival	913	Arhus Universitetshospital	87	Togo	3
		O'Neill, W.W.	11					American Journal of Medicine	46	Breast Neoplasms	906	University of Illinois at Chicago	87	Gabon	3
		Marin, F.	11					Circulation Journal	46	Proportional Hazards Models	902	The Catholic University of Korea	86	Paraguay	3
		Romijn, J.A.	11					Anesthesiology	46	C reactive protein	899	Yonsei University College of Medicine	86	Botswana	2
		Newby, D.E.	11					Chinese Medical Journal	46	Statistical analysis	896	Turun yliopisto	85	Bolivia	2
		Fong, Y.	11					Archives of Surgery	45	Polymorphism, Single Nucleotide	895	University of Pennsylvania, Health System	85	Liechtenstein	2
		Park, K.H.	11					Leukemia and Lymphoma	45	Intermethod comparison	894	Capital Medical University China	85	Myanmar	2
		Palatini, P.	11					Medicine and Science in Sports and Exercise	45	Middle Age	887	University of Cambridge	85	Azerbaijan	2
		Hsu, W.H.	11					Journal of Trauma Injury Infection and Critical Care	45	Analysis of Variance	886	Wake Forest University School of Medicine	85	Namibia	2
		Owen, M.J.	11					Respiratory Medicine	45	Animal model	884	University of Manchester	84	New Caledonia	2
		Wu, T.T.	11					Biology of Blood and Marrow Transplantation	45	Glucose blood level	878	Shanghai Jiaotong University	84	Haiti	2
		Windecker, S.	11					Journal of Nutrition	45	Polymorphism, Genetic	871	University of Edinburgh	84	Papua New Guinea	2
		White, N.J.	11					American Journal of Roentgenology	44	Depression	871	China Medical University Shenyang	83	Macao	2
		Wareham, N.J.	11					Journal of Hepatology	43	Sex Factors	857	University of Florida	82	Panama	2
		Yoon, N.S.	11					Journal of Clinical Psychiatry	43	Coronary artery disease	857	Sichuan University	82	Madagascar	2
		Yoon, H.J.	11					European Journal of Clinical Nutrition	43	Postoperative period	855	Oregon Health and Science University	82	Guinea	2
		Granger, C.B.	11					Journal of Affective Disorders	43	Gene frequency	854	Technische Universitat Munchen	81	French Guiana	2
		Voors, A.A.	11					Journal of Neurology Neurosurgery and Psychiatry	42	Polymerase chain reaction	853	Indiana University School of Medicine Indianapolis	81	Democratic Republic Congo	2
		Karakiewicz, P.I.	11					Pediatrics	42	Triacylglycerol	851	Turun Yliopistollinen Keskussairaala	81	French Polynesia	2
		Li, W.	11					Lung Cancer	42	Tumor Markers, Biological	849	Albert Einstein College of Medicine of Yeshiva University	80	Niger	2
		Rankinen, T.	10					Gastrointestinal Endoscopy	42	Systolic blood pressure	848	Katholieke Universiteit Leuven	80	Montenegro	1
		Osmond, C.	10					Acta Paediatrica International Journal of Paediatrics	42	Disease Progression	843	Johns Hopkins Medical Institutions	79	Grenada	1
		Robak, T.	10					Molecular Biology Reports	42	Inflammation	839	Ohio State University	79	Guatemala	1
		Novara, G.	10					Oncology Reports	42	Nuclear magnetic resonance imaging	836	University of Bristol	79	Greenland	1
		Opelz, G.	10					PACE Pacing and Clinical Electrophysiology	42	Demography	834	Newcastle University, United Kingdom	78	Dominica	1
		Koren, G.	10					Liver Transplantation	42	Allele	831	Dana-Farber Cancer Institute	78	Central African Republic	1
		Rubin, M.A.	10					Pediatric Nephrology	42	Heart infarction	830	Maastricht University	78	Netherlands Antilles	1
		Fryer, A.A.	10					American Journal of Neuroradiology	42	Lymph node metastasis	817	University of Miami Leonard M. Miller School of Medicine	78	Afghanistan	1
		Zhao, J.	10					Resuscitation	42	Genetic polymorphism	816	University of Calgary	77	Saint Kitts and Nevis	1
		Dougados, M.	10					Journal of the Neurological Sciences	42	Human experiment	807	Chinese University of Hong Kong	77	El Salvador	1
		Ko, W.C.	10					British Journal of Anaesthesia	41	Age distribution	803	Malmo University Hospital	77	Vanuatu	1
		Elias, D.	10					Journal of Gastroenterology and Hepatology Australia	41	Non insulin dependent diabetes mellitus	800	Universitatsspital Basel	77	Bahamas	1
		Perusse, L.	10					Clinical Pharmacology and Therapeutics	41	Recurrence	799	Fred Hutchinson Cancer Research Center	76	Sierra Leone	1
		Kimura, K.	10					Journal of the American Society of Echocardiography	41	Odds Ratio	798	National Institutes of Health, Bethesda	76	Brunei Darussalam	1
		Kirklin, J.K.	10					Obesity	40	Creatinine	797	University Hospital Maastricht	76	Moldova	1
		Blackstone, E.H.	10					Clinical Cardiology	40	Echocardiography	797	Cedars-Sinai Medical Center	76	Faroe Islands	1
		Undefined	10					Diabetes Research and Clinical Practice	40	Genetic variability	786	Universita degli Studi di Firenze	76	Federated States of Micronesia	1
