# Supplementary material for: A surge of p-values between 0.041 and 0.049 in recent decades (but negative results are increasing rapidly too)
Source: PeerJ. 2015 Jan 22;3:e733. doi: 10.7717/peerj.733 (PMC4312079; doi:10.7717/peerj.733)
Supplement: Supplemental Information [file peerj-03-733-s007.zip › Supplementary material/Searches_15_nov_2014/B0116.csv]

Scopus refine results values
Your query : (ABS({p = 0.007} OR {p = .007}))
Number of results : 32004
YEAR		AUTHOR NAME		SUBJECT AREA		DOCUMENT TYPE		SOURCE TITLE		KEYWORD		AFFILIATION		COUNTRY		SOURCE TYPE		LANGUAGE
2015	8	Lehtimaki, T.	25	Medicine	28147	Article	30112	Plos One	398	Article	28049	VA Medical Center	463	United States	9380	Journals	31900	English	30174
2014	3152	Stone, G.W.	21	Biochemistry, Genetics and Molecular Biology	6374	Review	664	American Journal of Cardiology	267	Human	27711	Mayo Clinic	322	United Kingdom	2718	Book Series	44	Chinese	709
2013	3290	Humphries, S.E.	21	Immunology and Microbiology	1816	Article in Press	647	Journal of Clinical Endocrinology and Metabolism	218	Female	24412	University of California, San Francisco	279	China	2014	Conference Proceedings	38	Spanish	316
2012	3026	Stefanadis, C.	20	Neuroscience	1742	Conference Paper	526	Circulation	212	Humans	23763	Brigham and Women's Hospital	275	Germany	1841	Books	18	Portuguese	179
2011	2459	Braunwald, E.	20	Agricultural and Biological Sciences	1276	Book Chapter	16	Cancer	205	Male	22898	Massachusetts General Hospital	268	Italy	1778	Undefined	4	French	150
2010	2237	Lip, G.Y.H.	19	Nursing	1117	Note	7	Journal of Clinical Oncology	193	Adult	21198	University of Toronto	264	Japan	1460			German	130
2009	2069	Chen, W.	19	Pharmacology, Toxicology and Pharmaceutics	929	Short Survey	7	Journal of the American College of Cardiology	184	Priority journal	17453	Harvard Medical School	246	Canada	1442			Turkish	119
2008	1971	Karakiewicz, P.I.	19	Health Professions	875	Letter	3	Annals of Thoracic Surgery	160	Controlled study	16904	Cleveland Clinic Foundation	232	France	1194			Polish	81
2007	1685	Raitakari, O.T.	18	Psychology	522	Editorial	2	International Journal of Cardiology	154	Major clinical study	15388	University of Washington Seattle	218	Australia	1143			Japanese	80
2006	1567	Blackstone, E.H.	17	Dentistry	365	Undefined	20	Chest	151	Middle Aged	15043	Erasmus University Medical Center	212	Spain	1122			Korean	61
2005	1461	Staessen, J.A.	17	Social Sciences	302			Journal of Thoracic and Cardiovascular Surgery	150	Aged	14088	University of Texas M. D. Anderson Cancer Center	209	South Korea	1028			Italian	56
2004	1202	Serruys, P.W.	17	Environmental Science	291			Clinical Cancer Research	150	Clinical article	6155	Universidade de Sao Paulo - USP	201	Netherlands	1011			Russian	40
2003	1124	Nesland, J.M.	17	Veterinary	284			International Journal of Radiation Oncology Biology Physics	149	Adolescent	4961	UCL	198	Turkey	978			Czech	32
2002	894	Fan, S.T.	16	Physics and Astronomy	213			Blood	136	Aged, 80 and over	4469	Duke University School of Medicine	189	Brazil	793			Croatian	19
2001	866	Califf, R.M.	16	Engineering	143			New England Journal of Medicine	130	Prognosis	4270	University of Melbourne	173	Sweden	766			Greek	12
2000	793	Harris, A.L.	16	Arts and Humanities	124			Transplantation	129	Treatment Outcome	4189	Inserm	172	Taiwan	638			Serbian	12
1999	703	Veldhuis, J.D.	16	Chemistry	85			Journal of Vascular Surgery	127	Risk Factors	4093	University of Pittsburgh	171	Finland	564			Arabic	11
1998	663	Kosma, V.M.	15	Chemical Engineering	76			Stroke	124	Retrospective Studies	4047	University of Sydney	165	Switzerland	563			Lithuanian	11
1997	549	Syrjanen, K.	15	Computer Science	46			Diabetes Care	119	Follow up	3785	Karolinska University Hospital	158	Denmark	496			Dutch	9
1996	479	Schild, S.E.	15	Mathematics	40			American Heart Journal	119	Clinical trial	3630	King's College London	157	Greece	493			Hungarian	9
1995	368	Hodge, D.O.	14	Materials Science	36			British Journal of Cancer	118	Prospective Studies	3362	Karolinska Institutet	153	Belgium	466			Persian	9
1994	306	Ricart, W.	14	Earth and Planetary Sciences	33			Atherosclerosis	116	Middle aged	3223	Helsinki University Central Hospital	152	Poland	391			Romanian	8
1993	258	Shariat, S.F.	14	Multidisciplinary	33			Journal of Urology	111	Treatment outcome	3170	Helsingin Yliopisto	150	Austria	384			Bulgarian	5
1992	199	Izbicki, J.R.	14	Decision Sciences	27			Annals of Surgical Oncology	104	Child	3117	Academic Medical Centre, University of Amsterdam	149	India	374			Slovak	5
1991	153	Holst, J.J.	14	Business, Management and Accounting	8			World Journal of Gastroenterology	104	Risk factor	3117	Leiden University Medical Center - LUMC	146	Israel	370			Bosnian	4
1990	108	Fernandez-Real, J.M.	14	Economics, Econometrics and Finance	7			Neurology	104	Randomized controlled trial	2934	The University of British Columbia	145	Iran	366			Hebrew	4
1989	104	Laakso, M.	14	Energy	3			Transplantation Proceedings	103	Human tissue	2888	David Geffen School of Medicine at UCLA	143	Norway	362			Norwegian	4
1988	58	Kastelein, J.J.P.	14	Undefined	372			Gynecologic Oncology	98	Controlled clinical trial	2878	Washington University in St. Louis, School of Medicine	143	Hong Kong	268			Danish	3
1987	52	Montorsi, F.	14					International Journal of Cancer	96	Retrospective study	2767	Charite - Universitatsmedizin Berlin	143	Mexico	166			Icelandic	3
1986	50	Rades, D.	14					American Journal of Respiratory and Critical Care Medicine	95	Follow-Up Studies	2764	Johns Hopkins University	142	Singapore	161			Slovene	2
1985	46	Colombo, A.	14					European Journal of Cardio Thoracic Surgery	95	Time Factors	2431	Peking University	141	South Africa	155			Swedish	2
1984	28	Mintz, G.S.	14					Nephrology Dialysis Transplantation	93	Young Adult	2418	Alma Mater Studiorum Universita di Bologna	140	New Zealand	154			Estonian	1
1983	21	Bouchard, C.	14					American Journal of Obstetrics and Gynecology	92	Disease association	2348	Medizinische Universitat Wien	137	Ireland	152			Thai	1
1982	21	Park, B.L.	14					Investigative Ophthalmology and Visual Science	90	Prospective study	2280	University Medical Center Utrecht	136	Egypt	148
1981	11	Topol, E.J.	13					American Journal of Clinical Nutrition	87	Mortality	2254	Universitat Heidelberg	133	Czech Republic	146
1980	7	Mehran, R.	13					Journal of Infectious Diseases	86	Disease severity	2147	University of California, San Diego	133	Thailand	139
1979	6	Zivadinov, R.	13					European Heart Journal	86	Case-Control Studies	1995	Harvard School of Public Health	133	Portugal	138
1978	5	Li, W.	13					Ophthalmology	86	Genotype	1960	University of Pennsylvania	132	Saudi Arabia	112
1977	2	Ahn, Y.	13					Critical Care Medicine	84	Outcome assessment	1949	Universita degli Studi di Roma La Sapienza	132	Malaysia	99
1973	2	Talmud, P.J.	13					Journal of Rheumatology	84	Cancer survival	1879	University of Athens	129	Hungary	99
1970	1	Munoz, P.	13					Urology	84	Comparative study	1870	University of Minnesota Twin Cities	129	Argentina	92
		Pibarot, P.	13					Diabetes	83	Body mass	1825	Universita degli Studi di Milano	129	Serbia	72
		Lam, D.S.C.	13					Radiology	82	Unclassified drug	1722	Ohio State University	128	Tunisia	68
		Schomig, A.	13					Clinical Infectious Diseases	79	Prevalence	1708	Baylor College of Medicine	127	Slovenia	65
		Schaff, H.V.	13					Journal of Animal Science	75	Risk assessment	1704	Tehran University of Medical Sciences	126	Russian Federation	62
		Jamart, J.	13					Hepatology	75	Nonhuman	1703	Universitair Medisch Centrum Groningen	125	Chile	54
		Hop, W.C.J.	12					Obstetrics and Gynecology	74	Animals	1674	University Michigan Ann Arbor	125	Croatia	53
		Tuomilehto, J.	12					Digestive Diseases and Sciences	73	Immunohistochemistry	1623	The Johns Hopkins School of Medicine	124	Pakistan	53
		Kjeldsen, S.E.	12					AIDS	72	Cohort Studies	1612	University of Alabama at Birmingham	123	Nigeria	52
		Klersy, C.	12					Anesthesia and Analgesia	72	Incidence	1609	The University of Hong Kong	119	Romania	46
		Palatini, P.	12					Anticancer Research	71	Child, Preschool	1592	Kobenhavns Universitet	118	Slovakia	38
		Leon, M.B.	12					World Journal of Surgery	71	Protein expression	1581	National Yang-Ming University Taiwan	117	Uganda	37
		Trope, C.G.	12					Bone Marrow Transplantation	70	Cancer staging	1527	Johns Hopkins Bloomberg School of Public Health	116	Colombia	36
		Willett, W.C.	12					BMC Cancer	70	Drug efficacy	1500	Sun Yat-Sen University	116	Iceland	32
		Wang, Y.	12					Journal of the American Medical Association	70	Human cell	1493	Rigshospitalet	115	Kenya	30
		Juonala, M.	12					American Journal of Ophthalmology	69	Hypertension	1487	National Taiwan University Hospital	114	Lebanon	24
		Cooper, J.A.	12					Breast Cancer Research and Treatment	68	Cohort analysis	1472	Memorial Sloan-Kettering Cancer Center	113	Bulgaria	24
		Pedersen, O.	12					Journal of Hypertension	67	Correlation analysis	1471	The University of North Carolina at Chapel Hill	113	Estonia	24
		Jonas, J.B.	12					BJU International	66	Age	1451	Children's Hospital Boston	113	Tanzania	23
		Dunger, D.B.	12					Heart	66	Infant	1449	Tel Aviv University, Sackler Faculty of Medicine	111	Lithuania	22
		Hansen, T.	12					Arthritis and Rheumatism	66	Prediction	1409	Yonsei University College of Medicine	109	Kuwait	22
		Rankinen, T.	12					Diseases of the Colon and Rectum	65	Multivariate Analysis	1399	Lunds Universitet	109	United Arab Emirates	19
		Komaki, R.	12					Spine	65	Cross-Sectional Studies	1365	SungKyunKwan University, School of Medicine	107	Peru	18
		Vaarala, O.	12					Archives of Internal Medicine	64	Scoring system	1358	Yale University School of Medicine	106	Jordan	18
		Wong, T.Y.	11					Annals of Oncology	63	Survival Rate	1355	Universitat de Barcelona	105	Puerto Rico	17
		Travis, W.D.	11					Chinese Journal of Cancer Prevention and Treatment	62	Questionnaire	1334	VU University Medical Center	105	Qatar	16
		Devereux, R.B.	11					Journal of Allergy and Clinical Immunology	62	Sex difference	1321	University of Alberta	105	Viet Nam	16
		Borch-Johnsen, K.	11					National Medical Journal of China	62	Severity of Illness Index	1296	Universita degli Studi di Padova	104	Ghana	15
		Kornowski, R.	11					Cancer Research	61	Statistical significance	1294	Ludwig-Maximilians-Universitat Munchen	104	Malawi	15
		Berman, D.S.	11					European Journal of Endocrinology	61	Biological Markers	1274	Columbia University in the City of New York	104	Indonesia	14
		Romijn, J.A.	11					Annals of Surgery	61	Predictive Value of Tests	1225	Universite de Montreal	103	Ethiopia	13
		Novara, G.	11					Arteriosclerosis Thrombosis and Vascular Biology	61	Questionnaires	1218	Northwestern University Feinberg School of Medicine	103	Morocco	13
		Yusuf, S.	11					Human Pathology	60	Multivariate analysis	1210	Fudan University	101	Cuba	13
		Jang, Y.	11					Journal of the National Cancer Institute	59	Drug effect	1197	Imperial College London	101	Bosnia and Herzegovina	13
		Kahonen, M.	11					Journal of the American Geriatrics Society	59	Survival Analysis	1196	Helse Bergen Haukeland University Hospital	101	Cameroon	13
		Popma, J.J.	11					Chinese Medical Journal	59	Neoplasm Staging	1194	Hospital Clinic Barcelona	101	Venezuela	13
		Kantarjian, H.	11					Hypertension	58	Age Factors	1185	Veterans General Hospital-Taipei	100	Zambia	13
		Emery, P.	11					British Journal of Surgery	58	Pathology	1153	University of Queensland	100	Bangladesh	12
		Knip, M.	11					Laryngoscope	58	Diabetes mellitus	1144	Seoul National University College of Medicine	98	Zimbabwe	12
		Crea, F.	11					Diabetic Medicine	58	Obesity	1110	Icahn School of Medicine at Mount Sinai	98	Gambia	11
		Yildirir, A.	11					Metabolism Clinical and Experimental	58	Histopathology	1103	UniversitatsSpital Zurich	98	Ukraine	10
		Ku, J.H.	11					American Journal of Gastroenterology	57	Survival rate	1100	Ita-Suomen yliopisto	98	Yugoslavia	10
		Robak, T.	11					American Journal of Hypertension	57	Methodology	1097	McGill University	97	Senegal	9
		Lee, S.D.	11					American Journal of Kidney Diseases	55	Double-Blind Method	1078	Radboud University Nijmegen Medical Centre	97	Nepal	9
		Lipsitz, S.R.	11					European Journal of Cancer	54	Animal experiment	1074	Universitetet i Oslo	97	Costa Rica	9
		Comi, G.	11					Medical Oncology	53	Double blind procedure	1067	Shanghai Jiaotong University	97	Macedonia	9
		Serretti, A.	11					Thorax	52	School child	1066	Monash University	96	Uruguay	8
		Ringden, O.	11					Lancet	52	Pregnancy	1063	Sahlgrenska Universitetssjukhuset	96	Philippines	8
		Hanson, R.L.	11					Annals of the Rheumatic Diseases	52	Metabolism	1062	Stanford University School of Medicine	96	Bahrain	8
		Langefeld, C.D.	11					International Journal of Obesity	52	Clinical feature	1061	University of Athens Medical School	96	Jamaica	8
		Deary, I.J.	11					Journal of Clinical Psychiatry	51	Protein blood level	1052	McMaster University	95	Burkina Faso	8
		Viikari, J.S.A.	11					Alimentary Pharmacology and Therapeutics	51	Smoking	1037	University of Ulsan, College of Medicine	94	Mali	8
		Coiffier, B.	11					British Journal of Haematology	50	Logistic Models	1034	University of New South Wales UNSW Australia	93	Oman	7
		Thijs, L.	11					Journal of Acquired Immune Deficiency Syndromes	50	Hospitalization	1026	Columbia University, College of Physicians and Surgeons	92	Sudan	7
		Freedman, B.I.	11					Diabetologia	49	Blood	1025	University of Birmingham	92	Ecuador	7
		Wang, Y.	11					American Journal of Medicine	48	Genetic association	1014	Chang Gung Memorial Hospital	92	Cote d'Ivoire	7
		Mori, M.	11					PACE Pacing and Clinical Electrophysiology	48	United States	1009	Universidade Federal de Sao Paulo	91	Liechtenstein	7
		Perrotte, P.	10					Oncology Reports	48	Insulin	1005	National Cancer Institute	90	Latvia	7
		Fox, S.B.	10					Lung Cancer	47	Survival	998	University of Florida	90	Luxembourg	7
		Perusse, L.	10					Journal of Hepatology	47	Overall survival	995	UT Southwestern Medical Center	90	Honduras	7
		Marwick, T.H.	10					Journal of Pediatrics	47	Disease course	994	University of Chicago	90	Sri Lanka	6
		Pessina, A.C.	10					European Journal of Obstetrics Gynecology and Reproductive Biology	47	Pathophysiology	982	Universite Paris Descartes	89	Trinidad and Tobago	6
		Jorgensen, T.	10					Respiratory Medicine	47	Preschool child	977	Beth Israel Deaconess Medical Center	89	Cyprus	5
		Laufer, G.	10					Human Reproduction	46	Glucose	974	University of Miami Leonard M. Miller School of Medicine	88	Paraguay	5
		Pichard, A.D.	10					Kidney International	46	Normal human	974	Weill Cornell Medical College	87	Iraq	5
		Clotet, B.	10					Gut	46	Risk Assessment	973	Medizinische Hochschule Hannover MHH	87	Libyan Arab Jamahiriya	5
		Cetin, M.	10					Thrombosis and Haemostasis	45	Multicenter study	969	Universita Cattolica del Sacro Cuore, Rome	87	Benin	5
		Ferrell, R.E.	10					Journal of Neurosurgery	45	Single nucleotide polymorphism	952	University of Michigan Medical School	87	Mongolia	4
		Pui, C.H.	10					Circulation Journal	45	Comorbidity	936	University of Southern California	84	Congo	4
		Burroughs, A.K.	10					Journal of Surgical Oncology	44	Genetic Predisposition to Disease	934	University of Glasgow	82	Haiti	4
		Montserrat, E.	10					Journal of the American College of Surgeons	44	Genetics	918	Keck School of Medicine of USC	82	Mozambique	4
		Despres, J.P.	10					Surgical Endoscopy and Other Interventional Techniques	44	Body Mass Index	917	University of California, Los Angeles	82	Brunei Darussalam	4
		Blann, A.D.	10					Tumor Biology	44	Postoperative Complications	916	Hospital for Sick Children University of Toronto	82	Belarus	4
		Rotter, J.I.	10					Clinical Therapeutics	44	Proportional Hazards Models	899	University of Western Australia	82	Guinea-Bissau	4
		Gibson, C.M.	10					Journal of Cancer Research and Clinical Oncology	44	Postoperative complication	896	Emory University	81	Barbados	4
		Han, K.H.	10					Journal of Surgical Research	43	Physiology	893	Universita degli Studi di Torino	81	Algeria	4
		Mitchell, P.	10					European Urology	43	Placebo	890	Maastricht University	81	Malta	4
		Sorbe, B.	10					Archives of Physical Medicine and Rehabilitation	43	Cross-sectional study	887	Arhus Universitetshospital	81	Guadeloupe	4
		Hong, Y.J.	10					Anesthesiology	43	Polymorphism, Single Nucleotide	878	Seoul National University	80	Guatemala	4
		Lansky, A.J.	10					Acta Paediatrica International Journal of Paediatrics	43	Quality of life	873	University of Manchester	78	Yemen	3
		Kowalski, L.P.	10					Journal of Gastroenterology and Hepatology Australia	42	Case control study	859	Indiana University School of Medicine Indianapolis	78	Rwanda	3
		Huang, X.J.	10					Coronary Artery Disease	42	Infant, Newborn	857	Prince of Wales Hospital Hong Kong	78	Monaco	3
		Wu, J.	10					International Journal of Gynecological Cancer	42	Animal model	854	The Catholic University of Korea	77	Papua New Guinea	3
		Holmes, D.R.	10					Medicine and Science in Sports and Exercise	42	Analysis of Variance	848	University Hospital of Tampere	77	Georgia	3
		Ellis, S.G.	10					Journal of Neurology	42	C reactive protein	840	Cedars-Sinai Medical Center	77	Syrian Arab Republic	3
		Wang, J.G.	10					Journal of Bone and Joint Surgery Series A	42	Cardiovascular risk	825	Seoul National University Hospital	77	Cambodia	3
		Ahren, B.	10					Diabetes Research and Clinical Practice	42	Blood Pressure	818	Case Western Reserve University	76	Faroe Islands	2
		Rifai, N.	10					Annals of Internal Medicine	41	Nuclear magnetic resonance imaging	809	Universitatsklinikum Hamburg-Eppendorf und Medizinische Fakultat	76	Palestine	2
		Satler, L.F.	10					Rheumatology International	41	Intermethod comparison	808	Turun yliopisto	76	Panama	2
		Cauley, J.A.	10					Clinical Endocrinology	41	Glucose blood level	807	University of Cambridge	76	El Salvador	2
		Overgaard, J.	10					British Journal of Ophthalmology	41	Polymerase chain reaction	801	Friedrich-Alexander-Universität Erlangen-Nürnberg	75	Guam	2
		Bruera, E.	10					Clinical Transplantation	41	Gene frequency	800	Fondazione San Raffaele del Monte Tabor	75	Madagascar	2
		Urcelay, E.	10					Clinical Rheumatology	41	Statistical analysis	798	Chinese University of Hong Kong	74	Democratic Republic Congo	2
		Murohara, T.	10					Gastroenterology	40	Allele	793	Capital Medical University China	74	North Korea	2
		Schillinger, M.	10					Haematologica	40	Non insulin dependent diabetes mellitus	790	Columbia University Medical Center	74	Gabon	2
		Graefen, M.	10					Journal of Applied Physiology	40	Inflammation	789	Western University	73	Greenland	2
		Darai, E.	10					American Journal of Surgery	40	Coronary artery disease	787	Hopital Pitie Salpetriere	73	Myanmar	1
		Groop, L.	10					Biology of Blood and Marrow Transplantation	40	Polymorphism, Genetic	787	Emory University School of Medicine	72	Namibia	1
		Hofman, A.	10					Pediatric Infectious Disease Journal	40	Triacylglycerol	785	Hopitaux universitaires de Geneve	72	Netherlands Antilles	1
		Drewes, A.M.	10					Clinica Chimica Acta	40	Sex Factors	779	Hospital Universitari Vall d'Hebron	72	Nicaragua	1
		Eagle, K.A.	10					Liver Transplantation	39	Heart infarction	776	Universite Pierre et Marie Curie	71	Norfolk Island	1
		Anderson, J.L.	9					Clinical Cardiology	39	Disease-Free Survival	775	University of Pennsylvania, School of Medicine	71	Grenada	1
		Lenke, L.G.	9					Asian Pacific Journal of Cancer Prevention	39	Lymph node metastasis	775	China Medical University Shenyang	71	French Polynesia	1
		Kamboh, M.I.	9					Journal of Affective Disorders	39	Postoperative period	775	University of Colorado Health Sciences Center	71	Angola	1
		Yuen, M.F.	9					World Chinese Journal of Digestology	39	Breast Neoplasms	773	Tianjin Medical University	71	Central African Republic	1
		Filippi, M.	9					Hepato Gastroenterology	38	Breast cancer	766	Katholieke Universiteit Leuven	71	Turkmenistan	1
		Choi, D.	9					Intensive Care Medicine	38	Tumor Markers, Biological	758	University of Alabama	71	Albania	1
		Mohty, M.	9					European Journal of Clinical Nutrition	38	Creatinine	753	Wake Forest University School of Medicine	71	Saint Kitts and Nevis	1
		Shimada, K.	9					Radiotherapy and Oncology	38	Odds Ratio	753	University of Wisconsin Madison	71	Macao	1
		Hoshide, S.	9					Rheumatology	38	Systolic blood pressure	751	University of Calgary	70	Liberia	1
		Windecker, S.	9					Scandinavian Journal of Gastroenterology	38	Regression Analysis	750	Stanford University	70	Dominican Republic	1
		Davidson, B.	9					Cancer Epidemiology Biomarkers and Prevention	38	Genetic polymorphism	746	Boston University School of Medicine	69	Laos	1
		Lee, S.E.	9					American Journal of Roentgenology	37	Drug safety	742	Universita degli Studi di Firenze	69	Uzbekistan	1
		Stewart, W.C.	9					Leukemia and Lymphoma	37	Human experiment	737	University of Pennsylvania, Health System	69	Bolivia	1
		Wang, F.	9					American Journal of Transplantation	37	Confidence interval	736	University of Oxford	69	Afghanistan	1
		Xu, L.	9					Arquivos Brasileiros De Cardiologia	37	Echocardiography	732	Hospital General Universitario Gregorio Maranon	69	Botswana	1
		Katsaros, D.	9					Obesity	37	Middle Age	729	Vanderbilt University	67	Saint Lucia	1
		Blaise, D.	9					British Journal of Anaesthesia	37	Myocardial Infarction	728	Universita degli Studi di Napoli Federico II	67	Martinique	1
		Halligan, S.	9					European Journal of Vascular and Endovascular Surgery	36	Age distribution	724	Medical University of South Carolina	67	Montenegro	1
		Undefined	6					Journal of Trauma Injury Infection and Critical Care	36	Demography	723	Cardiff University	67
