# Supplementary material for: A surge of p-values between 0.041 and 0.049 in recent decades (but negative results are increasing rapidly too)
Source: PeerJ. 2015 Jan 22;3:e733. doi: 10.7717/peerj.733 (PMC4312079; doi:10.7717/peerj.733)
Supplement: Supplemental Information [file peerj-03-733-s007.zip › Supplementary material/Searches_15_nov_2014/B0117.csv]

Scopus refine results values
Your query : (ABS({p = 0.008} OR {p = .008}))
Number of results : 30721
YEAR		AUTHOR NAME		SUBJECT AREA		DOCUMENT TYPE		SOURCE TITLE		KEYWORD		AFFILIATION		COUNTRY		SOURCE TYPE		LANGUAGE
2015	3	Califf, R.M.	23	Agricultural and Biological Sciences	1136	Article	28958	Plos One	347	Article	27049	VA Medical Center	465	United States	8944	Journals	30640	English	28905
2014	3014	Stone, G.W.	23	Arts and Humanities	127	Review	643	American Journal of Cardiology	226	Human	26647	Brigham and Women's Hospital	293	United Kingdom	2624	Conference Proceedings	42	Chinese	769
2013	3297	Lehtimaki, T.	22	Biochemistry, Genetics and Molecular Biology	6199	Article in Press	583	Cancer	223	Female	23465	Mayo Clinic	281	China	2004	Book Series	23	Spanish	308
2012	2781	Braunwald, E.	21	Business, Management and Accounting	9	Conference Paper	477	Journal of Clinical Endocrinology and Metabolism	218	Humans	22693	Massachusetts General Hospital	270	Germany	1770	Books	8	Portuguese	183
2011	2502	Topol, E.J.	17	Chemical Engineering	78	Note	11	Circulation	206	Male	22042	University of California, San Francisco	258	Italy	1615	Trade Publications	1	French	140
2010	2095	Lansky, A.J.	16	Chemistry	64	Letter	8	Journal of Clinical Oncology	194	Adult	20249	Cleveland Clinic Foundation	246	Canada	1355	Undefined	7	Turkish	132
2009	1969	Kosma, V.M.	16	Computer Science	44	Short Survey	7	Journal of the American College of Cardiology	182	Priority journal	16697	University of Toronto	233	Japan	1336			German	123
2008	1868	Schomig, A.	16	Decision Sciences	27	Book Chapter	5	Annals of Thoracic Surgery	159	Controlled study	16365	University of Texas M. D. Anderson Cancer Center	223	France	1166			Japanese	87
2007	1658	Mintz, G.S.	16	Dentistry	354	Undefined	29	International Journal of Radiation Oncology Biology Physics	158	Major clinical study	14575	Harvard Medical School	211	Australia	1068			Polish	72
2006	1463	Ferrucci, L.	16	Earth and Planetary Sciences	10			New England Journal of Medicine	150	Middle Aged	14375	Duke University School of Medicine	185	Spain	1053			Korean	55
2005	1323	Jonas, J.B.	16	Economics, Econometrics and Finance	8			Journal of Thoracic and Cardiovascular Surgery	141	Aged	13425	University of Washington Seattle	184	South Korea	1051			Italian	45
2004	1180	Raitakari, O.T.	15	Energy	2			Clinical Cancer Research	140	Clinical article	5999	Medizinische Universitat Wien	181	Netherlands	974			Russian	40
2003	1001	Crea, F.	15	Engineering	162			Atherosclerosis	136	Adolescent	4840	Erasmus University Medical Center	175	Turkey	917			Croatian	21
2002	872	Lip, G.Y.H.	15	Environmental Science	261			Blood	126	Aged, 80 and over	4098	Inserm	174	Brazil	752			Czech	19
2001	781	Syrjanen, K.	15	Health Professions	911			Journal of Vascular Surgery	122	Treatment Outcome	4038	UCL	168	Sweden	716			Persian	12
2000	759	Davidson, B.	15	Immunology and Microbiology	1688			Journal of Urology	118	Prognosis	3988	King's College London	167	Taiwan	656			Arabic	12
1999	710	Veldhuis, J.D.	14	Materials Science	45			World Journal of Gastroenterology	117	Retrospective Studies	3730	University of Melbourne	167	Finland	562			Hungarian	10
1998	622	Laakso, M.	14	Mathematics	39			British Journal of Cancer	117	Risk Factors	3714	Universidade de Sao Paulo - USP	166	Switzerland	548			Lithuanian	9
1997	529	Leon, M.B.	14	Medicine	26955			Diabetes Care	113	Clinical trial	3562	David Geffen School of Medicine at UCLA	165	Greece	461			Danish	7
1996	521	Lipponen, P.	14	Multidisciplinary	28			International Journal of Cardiology	110	Follow up	3485	University of Pittsburgh	165	Denmark	414			Slovak	6
1995	363	Mehran, R.	14	Neuroscience	1588			Transplantation	110	Prospective Studies	3140	Helsingin Yliopisto	159	Belgium	411			Dutch	5
1994	268	Nesland, J.M.	14	Nursing	1032			Chest	109	Treatment outcome	3110	University of Sydney	151	India	377			Greek	5
1993	251	Schild, S.E.	14	Pharmacology, Toxicology and Pharmaceutics	884			Critical Care Medicine	105	Child	3065	Helsinki University Central Hospital	147	Austria	376			Serbian	5
1992	191	Lotan, Y.	13	Physics and Astronomy	213			Stroke	104	Middle aged	3060	Karolinska University Hospital	143	Norway	373			Bulgarian	4
1991	146	Wang, W.	13	Psychology	520			Transplantation Proceedings	100	Risk factor	2983	Academic Medical Centre, University of Amsterdam	139	Poland	372			Norwegian	4
1990	122	Trope, C.G.	13	Social Sciences	263			Nephrology Dialysis Transplantation	100	Human tissue	2943	Leiden University Medical Center - LUMC	139	Iran	359			Bosnian	3
1989	88	Tu, Y.	13	Veterinary	285			European Journal of Cardio Thoracic Surgery	98	Randomized controlled trial	2858	University of Pennsylvania	137	Israel	346			Icelandic	2
1988	67	Klersy, C.	13	Undefined	363			Radiology	98	Controlled clinical trial	2793	The University of North Carolina at Chapel Hill	137	Hong Kong	243			Romanian	2
1987	56	Waksman, R.	13					Journal of Animal Science	98	Retrospective study	2648	Charite - Universitatsmedizin Berlin	135	New Zealand	184			Slovene	2
1986	47	Ringden, O.	13					Gynecologic Oncology	97	Follow-Up Studies	2549	Baylor College of Medicine	134	Mexico	150			Catalan	1
1985	39	Storb, R.	13					European Heart Journal	96	Young Adult	2352	Washington University in St. Louis, School of Medicine	133	Portugal	148			Hebrew	1
1984	36	Appelbaum, F.R.	12					Investigative Ophthalmology and Visual Science	93	Time Factors	2284	University Michigan Ann Arbor	133	Singapore	145			Estonian	1
1983	27	Murphy, S.A.	12					Annals of Surgical Oncology	88	Prospective study	2229	Universita degli Studi di Milano	133	Ireland	143			Swedish	1
1982	20	Serruys, P.W.	12					American Heart Journal	87	Mortality	2121	The University of British Columbia	129	Thailand	140			Thai	1
1981	14	Guralnik, J.M.	12					Metabolism Clinical and Experimental	86	Disease association	2112	Sun Yat-Sen University	128	South Africa	140
1980	11	Holmes, D.R.	12					Journal of Rheumatology	82	Disease severity	2055	Harvard School of Public Health	128	Czech Republic	134
1979	9	Neumann, F.J.	12					BJU International	82	Case-Control Studies	1889	Tehran University of Medical Sciences	126	Egypt	124
1978	5	Ronnemaa, T.	12					American Journal of Clinical Nutrition	81	Comparative study	1881	University of California, San Diego	126	Saudi Arabia	107
1977	1	Soini, Y.	12					Urology	79	Cancer survival	1855	University of Alabama at Birmingham	125	Hungary	100
1976	7	Ellis, I.O.	12					Neurology	78	Genotype	1842	Johns Hopkins University	124	Malaysia	91
1975	1	Li, W.	12					Ophthalmology	77	Outcome assessment	1818	Memorial Sloan-Kettering Cancer Center	122	Argentina	84
1974	1	Dunger, D.B.	12					Anticancer Research	77	Nonhuman	1746	Karolinska Institutet	121	Croatia	79
1973	1	Patsouris, E.	12					Obstetrics and Gynecology	76	Body mass	1736	Peking University	118	Tunisia	73
1970	1	Laufer, G.	12					American Journal of Respiratory and Critical Care Medicine	76	Unclassified drug	1712	National Taiwan University Hospital	117	Russian Federation	70
1969	1	Lip, G.Y.H.	12					Diseases of the Colon and Rectum	76	Animals	1669	Universitetet i Oslo	115	Serbia	65
		Stefanadis, C.	12					American Journal of Obstetrics and Gynecology	74	Immunohistochemistry	1651	Yonsei University College of Medicine	115	Slovenia	62
		Harris, A.L.	12					Breast Cancer Research and Treatment	74	Protein expression	1601	University of Athens	114	Nigeria	60
		Ellis, S.G.	12					Bone Marrow Transplantation	74	Child, Preschool	1587	University of Athens Medical School	114	Chile	56
		Karakiewicz, P.I.	12					Journal of Infectious Diseases	74	Prevalence	1584	National Yang-Ming University Taiwan	113	Pakistan	50
		Shariat, S.F.	12					Journal of Pediatrics	73	Risk assessment	1549	The Johns Hopkins School of Medicine	112	Slovakia	49
		Schaff, H.V.	12					Chinese Journal of Cancer Prevention and Treatment	71	Cohort Studies	1545	University of Minnesota Twin Cities	111	Romania	46
		Satler, L.F.	12					International Journal of Cancer	69	Human cell	1522	Universitat Heidelberg	110	Kenya	32
		Cannon, C.P.	12					Arthritis and Rheumatism	68	Cancer staging	1520	SungKyunKwan University, School of Medicine	108	Colombia	32
		Hong, Y.J.	12					Heart	68	Drug efficacy	1489	Ludwig-Maximilians-Universitat Munchen	105	Iceland	32
		Zivadinov, R.	12					American Journal of Kidney Diseases	67	Correlation analysis	1434	Helse Bergen Haukeland University Hospital	105	Uganda	31
		Blackstone, E.H.	12					Diabetologia	65	Infant	1424	Chang Gung Memorial Hospital	105	United Arab Emirates	23
		Zhang, W.	12					American Journal of Ophthalmology	65	Cohort analysis	1423	Yale University School of Medicine	104	Bulgaria	23
		Blann, A.D.	12					Diabetes	64	Age	1391	University of California, Los Angeles	104	Kuwait	22
		Miller, D.H.	11					Journal of the American Geriatrics Society	63	Hypertension	1361	Universitair Medisch Centrum Groningen	103	Lithuania	22
		Rades, D.	11					American Journal of Gastroenterology	62	Questionnaire	1359	Alma Mater Studiorum Universita di Bologna	103	Ethiopia	22
		Pedersen, O.	11					National Medical Journal of China	60	Incidence	1344	The University of Hong Kong	100	Tanzania	22
		Wong, T.Y.	11					BMC Cancer	60	Multivariate Analysis	1331	Seoul National University College of Medicine	99	Bangladesh	21
		Georgoulias, V.	11					AIDS	59	Survival Rate	1293	Radboud University Nijmegen Medical Centre	99	Indonesia	20
		White, N.J.	11					Annals of the Rheumatic Diseases	59	Scoring system	1275	Lunds Universitet	99	Jordan	19
		Jeong, M.H.	11					Anesthesia and Analgesia	58	Prediction	1269	Rigshospitalet	98	Viet Nam	17
		Mohan, V.	11					European Journal of Cancer	58	Cross-Sectional Studies	1261	Universite de Montreal	97	Estonia	16
		Ahn, Y.	11					Cancer Research	58	Severity of Illness Index	1226	VU University Medical Center	96	Qatar	16
		Granger, C.B.	11					Clinical Infectious Diseases	58	Predictive Value of Tests	1201	University of Ulsan, College of Medicine	96	Burkina Faso	16
		Glueck, C.J.	11					Annals of Surgery	58	Questionnaires	1199	Fudan University	95	Philippines	15
		Kim, Y.J.	11					Medical Oncology	58	Biological Markers	1191	Veterans General Hospital-Taipei	95	Nepal	15
		Cho, J.G.	11					Journal of the National Cancer Institute	57	Sex difference	1171	Shanghai Jiaotong University	95	Cameroon	15
		Christiani, D.C.	11					Tumor Biology	56	Drug effect	1163	Stanford University School of Medicine	95	Lebanon	14
		Zetterberg, H.	11					Annals of Oncology	56	Statistical significance	1161	Emory University	94	Bosnia and Herzegovina	14
		Kastrati, A.	11					Clinical Endocrinology	56	Pathology	1154	The Catholic University of Korea	94	Peru	14
		Berman, D.S.	11					Kidney International	56	Histopathology	1153	Universita degli Studi di Roma La Sapienza	94	Macedonia	14
		Pitt, B.	11					Neurosurgery	55	Multivariate analysis	1141	University of Alberta	91	Malawi	13
		Zhao, J.	11					Hypertension	55	Neoplasm Staging	1117	Kobenhavns Universitet	91	Morocco	12
		Weinstock-Guttman, B.	11					Journal of the American Medical Association	54	Survival Analysis	1115	University of Florida	90	Sri Lanka	12
		Lipton, A.	11					Digestive Diseases and Sciences	53	Animal experiment	1089	Universidade Federal de Sao Paulo	90	Yugoslavia	11
		Chen, W.	11					Thorax	53	Overall survival	1084	University of Birmingham	90	Luxembourg	10
		Pichard, A.D.	11					Archives of Internal Medicine	53	Survival rate	1077	McMaster University	90	Ghana	10
		Bloomfield, C.D.	11					Hepato Gastroenterology	52	Age Factors	1076	Universita degli Studi di Padova	89	Puerto Rico	10
		Giannopoulou, I.	10					Alimentary Pharmacology and Therapeutics	52	Clinical feature	1073	Universitat de Barcelona	89	Benin	10
		Lin, S.J.	10					Journal of Surgical Research	52	Diabetes mellitus	1064	McGill University	89	Ecuador	10
		Patterson, T.L.	10					British Journal of Ophthalmology	52	School child	1062	Monash University	89	Ukraine	10
		Florenes, V.A.	10					Journal of Clinical Psychiatry	52	Methodology	1045	Oulun Yliopisto	88	Costa Rica	9
		Kim, J.H.	10					Journal of Allergy and Clinical Immunology	52	Obesity	1027	Chang Gung University	88	Senegal	9
		Poynard, T.	10					Journal of Bone and Joint Surgery Series A	50	Double-Blind Method	1021	Columbia University Medical Center	88	Bahrain	9
		Hu, F.B.	10					Lancet	50	Smoking	1018	Tel Aviv University, Sackler Faculty of Medicine	87	Venezuela	9
		Romero, R.	10					Archives of Physical Medicine and Rehabilitation	50	Double blind procedure	1010	Turun yliopisto	87	Zambia	9
		Westendorp, R.G.J.	10					European Journal of Endocrinology	50	Metabolism	1007	UniversitatsSpital Zurich	87	Cote d'Ivoire	8
		Colombo, A.	10					Human Reproduction	50	Pregnancy	1001	UT Southwestern Medical Center	87	Sudan	8
		Quyyumi, A.A.	10					Lung Cancer	49	Logistic Models	997	University of New South Wales UNSW Australia	87	Cuba	8
		Wang, Y.	10					Journal of Neurosurgery	49	Protein blood level	995	University of Chicago	87	Papua New Guinea	8
		Shalet, S.M.	10					Laryngoscope	49	Preschool child	973	University of Southern California	87	Latvia	8
		Langefeld, C.D.	10					Archives of Surgery	48	Hospitalization	966	Northwestern University Feinberg School of Medicine	86	Uruguay	8
		Jilma, B.	10					Surgical Endoscopy and Other Interventional Techniques	48	Blood	954	University Medical Center Utrecht	86	Jamaica	7
		Sattar, N.	10					Annals of Internal Medicine	48	Genetic association	954	Ita-Suomen yliopisto	86	Zimbabwe	7
		Nakopoulou, L.	10					PACE Pacing and Clinical Electrophysiology	48	Survival	949	University of Manchester	85	Algeria	7
		Burke, V.	10					British Journal of Surgery	48	Disease course	942	Universita degli Studi di Torino	85	Cyprus	5
		Biancari, F.	10					Pediatric Research	47	Normal human	935	National Cancer Institute	85	Monaco	4
		Rich, S.S.	10					Arteriosclerosis Thrombosis and Vascular Biology	47	Insulin	935	Imperial College London	85	Guatemala	4
		Puddey, I.B.	10					Journal of Surgical Oncology	47	Multicenter study	933	University of Oxford	84	Guinea-Bissau	4
		Hansen, T.	10					Human Pathology	47	Genetics	923	Columbia University in the City of New York	84	Cambodia	4
		Kremastinos, D.T.	10					American Journal of Hypertension	47	United States	889	Hospital Clinic Barcelona	84	Oman	4
		Ruiz, J.R.	10					Journal of Hypertension	47	Physiology	887	Columbia University, College of Physicians and Surgeons	83	Trinidad and Tobago	4
		Haring, H.U.	10					Cancer Epidemiology Biomarkers and Prevention	46	Glucose	887	Children's Hospital Boston	83	Congo	3
		Kim, T.M.	10					Respiratory Medicine	46	Risk Assessment	885	University Hospital of Tampere	82	Syrian Arab Republic	3
		Collen, D.	10					Journal of Trauma Injury Infection and Critical Care	46	Quality of life	884	Universita degli Studi di Napoli Federico II	82	Liechtenstein	3
		Martus, P.	10					Clinical Therapeutics	46	Postoperative Complications	882	University of Michigan Medical School	82	Macao	3
		Vendrell, J.	10					Clinical Cardiology	46	Placebo	881	Weill Cornell Medical College	81	Botswana	3
		Park, J.C.	10					Diabetic Medicine	45	Analysis of Variance	866	Icahn School of Medicine at Mount Sinai	81	North Korea	3
		De Luca, G.	10					Journal of Applied Physiology	45	Body Mass Index	860	Sahlgrenska Universitetssjukhuset	81	Libyan Arab Jamahiriya	3
		Park, S.W.	10					American Journal of Roentgenology	44	Pathophysiology	844	University of Glasgow	80	Rwanda	3
		Heo, D.S.	10					Journal of Cancer Research and Clinical Oncology	44	Animal model	835	Ohio State University	79	Malta	3
		Sheiner, E.	10					Clinical Rheumatology	44	Cross-sectional study	826	Johns Hopkins Bloomberg School of Public Health	79	Palestine	2
		Kang, S.J.	10					Oncology Reports	44	Proportional Hazards Models	825	Medizinische Hochschule Hannover MHH	79	Panama	2
		Seljeflot, I.	10					Spine	43	Genetic Predisposition to Disease	822	Capital Medical University China	79	Albania	2
		Humphries, S.E.	10					Intensive Care Medicine	43	Blood Pressure	818	University of Edinburgh	79	Yemen	2
		Liu, W.	10					Journal of Acquired Immune Deficiency Syndromes	43	Infant, Newborn	816	University of Queensland	79	El Salvador	2
		Grinspoon, S.	10					Haematologica	43	Postoperative complication	809	Emory University School of Medicine	78	Faroe Islands	2
		Murohara, T.	10					Circulation Journal	43	Single nucleotide polymorphism	807	Beth Israel Deaconess Medical Center	78	Belarus	2
		Beilin, L.J.	10					Journal of Hepatology	43	Case control study	803	Hospital for Sick Children University of Toronto	78	Haiti	2
		Palatini, P.	10					World Journal of Surgery	43	Comorbidity	798	Western University	77	Mali	2
		Vasan, R.S.	10					American Journal of Sports Medicine	43	C reactive protein	795	Universite Paris Descartes	77	Guadeloupe	2
		Richards, A.M.	9					Journal of the Neurological Sciences	42	Inflammation	791	University of Western Australia	77	Montenegro	2
		Fountzilas, G.	9					Journal of Pathology	42	Cardiovascular risk	791	Universitatsklinikum Hamburg-Eppendorf und Medizinische Fakultat	76	Grenada	2
		Wang, P.	9					Asian Pacific Journal of Cancer Prevention	42	Glucose blood level	790	Maastricht University	76	Mozambique	2
		Giatromanolaki, A.	9					European Urology	42	Tumor Markers, Biological	788	University Hospital Maastricht	74	Greenland	2
		Despres, J.P.	9					Hepatology	42	Intermethod comparison	788	Seoul National University	73	Honduras	2
		Ioannidis, J.P.A.	9					Liver Transplantation	42	Coronary artery disease	785	Seoul National University Hospital	73	Netherlands Antilles	2
		Kereiakes, D.J.	9					Anesthesiology	41	Statistical analysis	778	Universita degli Studi di Firenze	73	Gambia	2
		Virmani, R.	9					American Journal of Transplantation	41	Nuclear magnetic resonance imaging	776	Medical University of South Carolina	72	Paraguay	1
		Osmond, C.	9					Journal of Gastroenterology and Hepatology Australia	41	Gene frequency	774	Katholieke Universiteit Leuven	72	Central African Republic	1
		Lee, H.S.	9					International Journal of Obesity	40	Triacylglycerol	772	Universitat Bern	71	Moldova	1
		Zurakowski, D.	9					Diabetes Research and Clinical Practice	40	Breast cancer	765	Universite Pierre et Marie Curie	70	Barbados	1
		Onorati, F.	9					Medicine and Science in Sports and Exercise	40	Breast Neoplasms	764	Mahidol University	70	Belize	1
		Lee, J.Y.	9					Gastrointestinal Endoscopy	40	Lymph node metastasis	758	Hopital Pitie Salpetriere	70	Laos	1
		Kahonen, M.	9					Thrombosis and Haemostasis	39	Allele	757	Prince of Wales Hospital Hong Kong	70	Mongolia	1
		Ordovas, J.M.	9					World Chinese Journal of Digestology	39	Middle Age	750	University of Cambridge	70	New Caledonia	1
		Bergsland, N.	9					Chinese Medical Journal	39	Polymorphism, Genetic	746	Friedrich-Alexander-Universität Erlangen-Nürnberg	69	Togo	1
		Kim, S.H.	9					Journal of Cardiac Failure	39	Disease-Free Survival	741	Chinese University of Hong Kong	69	Fiji	1
		Lee, S.W.	9					Gastroenterology	39	Polymorphism, Single Nucleotide	730	Fred Hutchinson Cancer Research Center	69	Bolivia	1
		McMillan, D.C.	9					American Journal of Surgery	38	Systolic blood pressure	730	University of Adelaide	69	Bhutan	1
		Im, S.A.	9					Clinical and Experimental Rheumatology	37	Sensitivity and Specificity	726	Newcastle University, United Kingdom	68	Guinea	1
		Pinna, A.D.	9					Leukemia and Lymphoma	37	Disease Progression	724	Malmo University Hospital	68	Brunei Darussalam	1
		Koukourakis, M.I.	9					Gut	37	Genetic polymorphism	720	Universitssjukhuset i Lund	68	Reunion	1
		Zareba, W.	9					Journal of Bone and Mineral Research	37	Polymerase chain reaction	712	University of Bristol	68
		Bandinelli, S.	9					Journal of Cataract and Refractive Surgery	37	Animal tissue	707	University Central Hospital Kuopio	68
		He, S.	9					Clinical Transplantation	37	Age distribution	703	Wake Forest University School of Medicine	68
		Yun, S.C.	9					Coronary Artery Disease	37	Demography	702	University of Colorado Health Sciences Center	66
		Kim, J.C.	9					Journal of Strength and Conditioning Research	36	Drug safety	700	Tianjin Medical University	66
		Fox, K.A.A.	9					Journal of the American College of Surgeons	36	Regression Analysis	700	University of Pittsburgh Medical Center	66
		Maehara, A.	9					Critical Care	36	Treatment response	698	Indiana University School of Medicine Indianapolis	66
		Bohm, M.	9					Surgery	36	Heart infarction	696	University of Pennsylvania, Health System	66
		Kamm, M.A.	9					Journal of Neurology Neurosurgery and Psychiatry	35	Sex Factors	690	University at Buffalo State University of New York	66
		Montalescot, G.	9					British Journal of Nutrition	35	Cholesterol blood level	690	University of Wisconsin Madison	66
		Kornowski, R.	9					European Journal of Clinical Nutrition	35	Creatinine	689	Case Western Reserve University	65
		Staessen, J.A.	9					Biological Psychiatry	35	Non insulin dependent diabetes mellitus	682	Technische Universitat Munchen	65
		Undefined	10					Radiotherapy and Oncology	35	Odds Ratio	680	Oregon Health and Science University	64
