# Supplementary material for: A surge of p-values between 0.041 and 0.049 in recent decades (but negative results are increasing rapidly too)
Source: PeerJ. 2015 Jan 22;3:e733. doi: 10.7717/peerj.733 (PMC4312079; doi:10.7717/peerj.733)
Supplement: Supplemental Information [file peerj-03-733-s007.zip › Supplementary material/Searches_15_nov_2014/B0118.csv]

Scopus refine results values
Your query : (ABS({p = 0.009} OR {p = .009}))
Number of results : 26329
YEAR		AUTHOR NAME		SUBJECT AREA		DOCUMENT TYPE		SOURCE TITLE		KEYWORD		AFFILIATION		COUNTRY		SOURCE TYPE		LANGUAGE
2015	6	Stone, G.W.	20	Agricultural and Biological Sciences	1019	Article	24799	Plos One	304	Article	23198	VA Medical Center	381	United States	7641	Journals	26267	English	24718
2014	2695	Stefanadis, C.	19	Arts and Humanities	109	Review	557	American Journal of Cardiology	195	Human	22876	Mayo Clinic	275	United Kingdom	2220	Conference Proceedings	24	Chinese	654
2013	2788	Lehtimaki, T.	18	Biochemistry, Genetics and Molecular Biology	5371	Article in Press	521	Journal of Clinical Endocrinology and Metabolism	194	Female	20261	Brigham and Women's Hospital	236	China	1758	Book Series	22	Spanish	301
2012	2464	Jonas, J.B.	18	Business, Management and Accounting	8	Conference Paper	407	Circulation	185	Humans	19547	Massachusetts General Hospital	232	Germany	1488	Books	9	Portuguese	174
2011	2096	Veldhuis, J.D.	17	Chemical Engineering	49	Book Chapter	8	Cancer	168	Male	18973	University of California, San Francisco	218	Italy	1443	Trade Publications	1	Turkish	121
2010	1891	Mehran, R.	17	Chemistry	67	Short Survey	5	Journal of Clinical Oncology	159	Adult	17518	University of Toronto	206	Japan	1203	Undefined	6	German	120
2009	1749	Laakso, M.	17	Computer Science	23	Note	4	Journal of the American College of Cardiology	152	Priority journal	14306	Harvard Medical School	204	Canada	1142			French	111
2008	1547	Staessen, J.A.	17	Decision Sciences	21	Editorial	3	Annals of Thoracic Surgery	139	Controlled study	14141	Cleveland Clinic Foundation	190	France	972			Japanese	65
2007	1399	Levy, D.	16	Dentistry	286	Erratum	1	International Journal of Radiation Oncology Biology Physics	138	Major clinical study	12856	UCL	182	South Korea	958			Polish	65
2006	1256	Topol, E.J.	16	Earth and Planetary Sciences	23	Letter	1	Journal of Vascular Surgery	119	Middle Aged	12527	University of Washington Seattle	181	Spain	933			Korean	52
2005	1195	Vasan, R.S.	14	Economics, Econometrics and Finance	4	Undefined	23	Clinical Cancer Research	118	Aged	11505	Universidade de Sao Paulo - USP	171	Netherlands	863			Italian	43
2004	929	Leon, M.B.	14	Energy	5			British Journal of Cancer	116	Clinical article	4916	University of Texas M. D. Anderson Cancer Center	170	Australia	850			Russian	40
2003	855	Holmes, D.R.	14	Engineering	104			Blood	115	Adolescent	4056	King's College London	169	Turkey	830			Croatian	21
2002	726	Narod, S.A.	14	Environmental Science	252			Journal of Urology	112	Aged, 80 and over	3616	Duke University School of Medicine	168	Brazil	689			Czech	20
2001	712	Jang, Y.	14	Health Professions	736			Atherosclerosis	111	Prognosis	3518	Erasmus University Medical Center	150	Sweden	617			Persian	11
2000	644	Gersh, B.J.	13	Immunology and Microbiology	1502			New England Journal of Medicine	109	Treatment Outcome	3479	Washington University in St. Louis, School of Medicine	142	Taiwan	526			Lithuanian	9
1999	585	Denollet, J.	13	Materials Science	39			Chest	107	Risk Factors	3426	University of Pittsburgh	140	Switzerland	458			Arabic	8
1998	536	Lansky, A.J.	13	Mathematics	24			Transplantation	105	Retrospective Studies	3318	University of Sydney	133	Finland	444			Bulgarian	6
1997	438	Larson, M.G.	13	Medicine	23109			International Journal of Cardiology	104	Follow up	3047	Charite - Universitatsmedizin Berlin	133	Greece	422			Romanian	6
1996	386	Mintz, G.S.	13	Multidisciplinary	23			Diabetes Care	103	Clinical trial	2982	Peking University	132	Belgium	385			Serbian	6
1995	317	Dunger, D.B.	13	Neuroscience	1315			Journal of Thoracic and Cardiovascular Surgery	98	Prospective Studies	2767	Leiden University Medical Center - LUMC	132	Denmark	363			Slovak	5
1994	224	Pichard, A.D.	13	Nursing	865			Annals of Surgical Oncology	92	Middle aged	2747	Helsinki University Central Hospital	131	India	332			Dutch	4
1993	218	Harris, A.L.	12	Pharmacology, Toxicology and Pharmaceutics	748			European Journal of Cardio Thoracic Surgery	91	Risk factor	2687	University of Melbourne	127	Austria	329			Greek	4
1992	134	Ahn, Y.	12	Physics and Astronomy	203			World Journal of Gastroenterology	90	Treatment outcome	2585	University of California, San Diego	127	Iran	304			Hungarian	4
1991	122	Lip, G.Y.H.	12	Psychology	471			American Heart Journal	88	Randomized controlled trial	2564	Inserm	126	Norway	303			Norwegian	3
1990	114	Park, J.C.	12	Social Sciences	252			Gynecologic Oncology	83	Child	2515	Medizinische Universitat Wien	126	Poland	301			Danish	2
1989	65	Ferrucci, L.	12	Veterinary	276			Transplantation Proceedings	81	Human tissue	2456	Sun Yat-Sen University	125	Israel	301			Bosnian	1
1988	51	Satler, L.F.	12	Undefined	340			Anticancer Research	79	Controlled clinical trial	2372	David Geffen School of Medicine at UCLA	120	Hong Kong	211			Hebrew	1
1987	40	Hong, Y.J.	12					American Journal of Obstetrics and Gynecology	78	Retrospective study	2330	Karolinska Institutet	118	New Zealand	150			Icelandic	1
1986	32	Cho, J.G.	12					Journal of Rheumatology	78	Follow-Up Studies	2243	Universita degli Studi di Milano	116	Thailand	130			Swedish	1
1985	24	Braunwald, E.	12					Obstetrics and Gynecology	75	Young Adult	1997	Johns Hopkins University	115	Mexico	129			Thai	1
1984	30	Soini, Y.	12					Neurology	75	Time Factors	1985	Academic Medical Centre, University of Amsterdam	114	Portugal	126
1983	20	Thijs, L.	12					American Journal of Respiratory and Critical Care Medicine	73	Prospective study	1934	The University of North Carolina at Chapel Hill	114	Ireland	124
1982	10	Januzzi, J.L.	12					European Heart Journal	72	Disease association	1889	University of Pennsylvania	113	Czech Republic	115
1981	7	Davidson, B.	12					Metabolism Clinical and Experimental	72	Mortality	1805	The Johns Hopkins School of Medicine	110	Egypt	113
1980	4	Crea, F.	12					Annals of Surgery	72	Genotype	1803	Harvard School of Public Health	110	Singapore	111
1979	7	Silverman, E.K.	12					Journal of Infectious Diseases	71	Disease severity	1792	Universitair Medisch Centrum Groningen	109	South Africa	101
1978	2	Waksman, R.	12					Stroke	71	Cancer survival	1689	Karolinska University Hospital	107	Saudi Arabia	90
1977	4	Chung, J.H.	12					Radiology	69	Case-Control Studies	1682	Baylor College of Medicine	103	Argentina	89
1976	4	Kent, K.M.	11					Critical Care Medicine	68	Comparative study	1616	Tehran University of Medical Sciences	102	Hungary	80
1975	1	Spector, T.D.	11					Nephrology Dialysis Transplantation	67	Body mass	1580	National Yang-Ming University Taiwan	102	Croatia	63
1974	1	Mori, M.	11					Investigative Ophthalmology and Visual Science	67	Outcome assessment	1559	Helsingin Yliopisto	101	Malaysia	59
1973	1	Murphy, S.A.	11					Journal of the American Medical Association	66	Unclassified drug	1489	Universita degli Studi di Roma La Sapienza	101	Russian Federation	52
		Weiss, S.T.	11					Urology	66	Risk assessment	1437	University of Alabama at Birmingham	100	Serbia	47
		Hong, M.K.	11					Ophthalmology	66	Immunohistochemistry	1434	The University of British Columbia	99	Chile	46
		Scorilas, A.	11					Bone Marrow Transplantation	65	Nonhuman	1428	Seoul National University College of Medicine	98	Slovenia	44
		Schaff, H.V.	11					BJU International	63	Prevalence	1396	Universitetet i Oslo	98	Nigeria	44
		Kang, J.C.	11					Diabetes	63	Animals	1349	SungKyunKwan University, School of Medicine	98	Romania	43
		Park, S.W.	11					International Journal of Cancer	63	Protein expression	1344	National Taiwan University Hospital	98	Pakistan	42
		Pankratz, V.S.	11					Journal of Pediatrics	63	Cohort Studies	1322	Ludwig-Maximilians-Universitat Munchen	97	Slovakia	33
		Montalban, X.	11					American Journal of Ophthalmology	62	Incidence	1312	University of Alberta	97	Tunisia	32
		Ahren, B.	11					Breast Cancer Research and Treatment	60	Cancer staging	1312	University Michigan Ann Arbor	96	Uganda	32
		Stefan, N.	10					Journal of Animal Science	60	Child, Preschool	1311	Alma Mater Studiorum Universita di Bologna	96	Kenya	28
		Abbate, R.	10					American Journal of Clinical Nutrition	59	Hypertension	1280	Ohio State University	95	Iceland	27
		Eastell, R.	10					Cancer Research	59	Cohort analysis	1253	Fudan University	95	Colombia	26
		Piette, J.C.	10					Clinical Infectious Diseases	57	Drug efficacy	1247	Northwestern University Feinberg School of Medicine	94	Bulgaria	25
		Jeong, M.H.	10					European Journal of Cancer	56	Human cell	1236	Seoul National University	94	Qatar	24
		Zinman, B.	10					Hepatology	56	Correlation analysis	1201	University of Athens	94	Tanzania	20
		Cooper, C.	10					BMC Cancer	54	Infant	1197	Universitat Heidelberg	93	Lebanon	18
		Schild, S.E.	10					National Medical Journal of China	54	Age	1160	VU University Medical Center	92	Lithuania	18
		Cooper, D.A.	10					World Journal of Surgery	54	Scoring system	1155	The University of Hong Kong	92	Cuba	17
		Kim, K.H.	10					Diabetologia	54	Survival Rate	1153	Veterans General Hospital-Taipei	92	Bangladesh	17
		Rotter, J.I.	10					Anesthesia and Analgesia	53	Multivariate Analysis	1152	Hospital Clinic Barcelona	92	Estonia	16
		Nesland, J.M.	10					Cancer Epidemiology Biomarkers and Prevention	53	Questionnaire	1130	Universidade Federal de Sao Paulo	91	Venezuela	16
		Ordovas, J.M.	10					Journal of Hypertension	53	Prediction	1097	Shanghai Jiaotong University	91	Jordan	15
		Vierkant, R.A.	10					Journal of the American Geriatrics Society	53	Cross-Sectional Studies	1086	Yale University School of Medicine	90	Kuwait	15
		Fritsche, A.	10					Heart	52	Sex difference	1058	University of California, Los Angeles	90	Yugoslavia	15
		Kosma, V.M.	10					Chinese Journal of Cancer Prevention and Treatment	52	Pathology	1033	Universitat de Barcelona	89	Bosnia and Herzegovina	14
		Chuang, L.M.	10					Journal of Allergy and Clinical Immunology	52	Neoplasm Staging	1032	Radboud University Nijmegen Medical Centre	88	Ghana	14
		Willett, W.C.	9					Lancet	52	Survival Analysis	1027	National Cancer Institute	88	Viet Nam	14
		Ellis, S.G.	9					American Journal of Sports Medicine	51	Statistical significance	1017	University of Birmingham	88	Morocco	13
		Dimsdale, J.E.	9					Medical Oncology	51	Severity of Illness Index	1014	Memorial Sloan-Kettering Cancer Center	87	Peru	13
		Kim, S.K.	9					AIDS	50	Questionnaires	1006	Children's Hospital Boston	87	Macedonia	13
		Califf, R.M.	9					Hypertension	50	Multivariate analysis	993	Yonsei University College of Medicine	86	Ethiopia	13
		Gensini, G.F.	9					Archives of Internal Medicine	49	Histopathology	992	Stanford University School of Medicine	86	Puerto Rico	12
		Hodge, D.O.	9					Clinical Endocrinology	48	Biological Markers	989	University of Minnesota Twin Cities	85	Burkina Faso	11
		Bohm, M.	9					Digestive Diseases and Sciences	48	Predictive Value of Tests	981	Helse Bergen Haukeland University Hospital	85	United Arab Emirates	11
		Stehouwer, C.D.A.	9					Asian Pacific Journal of Cancer Prevention	48	Obesity	978	University Medical Center Utrecht	85	Jamaica	10
		Thomas, X.	9					Journal of Surgical Oncology	48	Drug effect	976	Universita degli Studi di Padova	84	Nepal	10
		Kesaniemi, Y.A.	9					Annals of Oncology	47	Overall survival	959	McGill University	84	Cameroon	9
		Guralnik, J.M.	9					Gastrointestinal Endoscopy	47	Survival rate	955	Columbia University in the City of New York	83	Malta	9
		Kornhuber, J.	9					Human Pathology	46	Diabetes mellitus	942	University of Florida	82	Indonesia	9
		Minar, E.	9					Journal of the National Cancer Institute	46	Methodology	937	Kobenhavns Universitet	82	Uruguay	9
		Iranmanesh, A.	9					Chinese Medical Journal	45	Age Factors	935	Chang Gung Memorial Hospital	82	Philippines	8
		Choi, D.	9					European Journal of Endocrinology	45	Clinical feature	917	Monash University	81	Costa Rica	8
		Bouchard, C.	9					British Journal of Ophthalmology	44	Double blind procedure	907	University of Manchester	80	Zimbabwe	8
		Miller, D.H.	9					Arthritis and Rheumatism	44	School child	907	Prince of Wales Hospital Hong Kong	80	Ecuador	8
		Benjamin, E.J.	9					Thorax	43	Genetic association	900	Universite Paris Descartes	80	Ukraine	8
		Komaki, R.	9					American Journal of Gastroenterology	43	Metabolism	892	Lunds Universitet	80	Malawi	8
		Vermeire, S.	9					Spine	43	Animal experiment	892	McMaster University	80	Rwanda	7
		Shin, E.K.	9					Laryngoscope	43	Hospitalization	880	Rigshospitalet	79	Bahrain	7
		Lee, H.S.	9					Archives of Physical Medicine and Rehabilitation	43	Logistic Models	867	University of Chicago	78	Oman	7
		Appelbaum, F.R.	9					Diabetic Medicine	43	Single nucleotide polymorphism	864	Universite de Montreal	77	Gambia	7
		Freedman, B.I.	9					Thrombosis Research	42	Double-Blind Method	861	Keck School of Medicine of USC	76	Sudan	6
		Bloomfield, C.D.	9					European Journal of Surgical Oncology	42	Survival	860	UT Southwestern Medical Center	76	Latvia	6
		Hu, F.B.	9					Human Reproduction	42	Disease course	860	University of Oxford	76	Congo	6
		Wichmann, H.E.	9					Journal of Neurology Neurosurgery and Psychiatry	42	Smoking	858	Johns Hopkins Bloomberg School of Public Health	75	Sri Lanka	6
		Gibson, C.M.	9					Lung Cancer	42	Pregnancy	855	Imperial College London	75	Cote d'Ivoire	6
		Murakami, Y.	9					British Journal of Surgery	42	Insulin	854	Universita Cattolica del Sacro Cuore, Rome	75	Senegal	6
		Barrett-Connor, E.	9					Diseases of the Colon and Rectum	42	Genetics	852	Columbia University, College of Physicians and Surgeons	73	Barbados	5
		Chayama, K.	9					Molecular Biology Reports	42	Blood	831	Medizinische Hochschule Hannover MHH	72	Iraq	5
		Langefeld, C.D.	9					Journal of Trauma Injury Infection and Critical Care	42	Preschool child	826	Hospital for Sick Children University of Toronto	72	Libyan Arab Jamahiriya	5
		Wang, T.J.	9					Hepato Gastroenterology	42	Glucose	824	University of Miami Leonard M. Miller School of Medicine	71	Guatemala	4
		Christiani, D.C.	9					European Urology	41	Protein blood level	824	Ita-Suomen yliopisto	71	Mali	4
		Blann, A.D.	9					Archives of Surgery	41	Genetic Predisposition to Disease	821	Boston University School of Medicine	70	Belarus	4
		Uemura, K.	9					Thrombosis and Haemostasis	40	Risk Assessment	809	University of Ulsan, College of Medicine	69	Yemen	4
		Marwick, T.H.	9					Annals of the Rheumatic Diseases	40	Polymorphism, Single Nucleotide	807	The Catholic University of Korea	68	Mozambique	4
		Sueda, T.	9					Medicine and Science in Sports and Exercise	40	Body Mass Index	793	Universita degli Studi di Torino	68	Cyprus	3
		Blute, M.L.	9					Kidney International	40	Normal human	786	Hopital Pitie Salpetriere	68	Laos	3
		Yoon, N.S.	9					Journal of the American College of Surgeons	40	United States	772	Universitatsklinikum Hamburg-Eppendorf und Medizinische Fakultat	67	Luxembourg	3
		Bacigalupo, A.	9					Arteriosclerosis Thrombosis and Vascular Biology	39	Allele	764	Maastricht University	67	North Korea	3
		Haring, H.U.	9					British Journal of Haematology	39	Placebo	761	University of Athens Medical School	67	Palestine	3
		Illig, T.	9					Alimentary Pharmacology and Therapeutics	39	Postoperative Complications	759	Case Western Reserve University	66	Syrian Arab Republic	3
		Whooley, M.A.	9					American Journal of Kidney Diseases	39	Physiology	753	University Hospital of Tampere	66	Zambia	3
		Fountzilas, G.	9					Journal of Bone and Joint Surgery Series A	39	Postoperative complication	749	Icahn School of Medicine at Mount Sinai	66	Bolivia	3
		Rich, S.S.	9					Biology of Blood and Marrow Transplantation	39	Multicenter study	746	UC Davis	66	Guinea-Bissau	2
		Ricart, W.	9					Clinical and Experimental Allergy	38	Gene frequency	744	University of Edinburgh	65	Martinique	2
		Wang, F.	9					Journal of Affective Disorders	38	Polymorphism, Genetic	741	Boston University	64	Guadeloupe	2
		Li, W.	9					International Journal of Obesity	38	Pathophysiology	740	Indiana University School of Medicine Indianapolis	64	Mongolia	2
		Panagiotakos, D.B.	9					Haematologica	38	Polymerase chain reaction	735	Columbia University Medical Center	64	Greenland	2
		Lerman, A.	9					Journal of Heart and Lung Transplantation	38	Infant, Newborn	732	University of Southern California	64	Gabon	2
		Maier, W.	9					Tumor Biology	38	Cross-sectional study	732	University of Queensland	64	Botswana	2
		Syrjanen, K.	9					Annals of Internal Medicine	38	Proportional Hazards Models	727	University of Cambridge	64	Trinidad and Tobago	2
		Gluckman, E.	9					Journal of Clinical Psychiatry	38	Comorbidity	726	Friedrich-Alexander-Universität Erlangen-Nürnberg	63	Kazakhstan	2
		Celermajer, D.S.	9					Journal of Nutrition	37	Blood Pressure	721	Arhus Universitetshospital	63	Benin	2
		Diamandis, E.P.	9					Anesthesiology	37	Analysis of Variance	709	Universitatsspital Basel	63	Haiti	2
		Fernandez-Real, J.M.	9					American Journal of Surgery	37	Case control study	704	University of New South Wales UNSW Australia	63	Panama	2
		Sudo, T.	9					Obesity	37	Glucose blood level	703	Western University	62	Paraguay	2
		Zivadinov, R.	9					Rheumatology International	37	Animal model	702	Universita degli Studi di Napoli Federico II	62	Algeria	2
		Karhunen, P.J.	9					Journal of Gastroenterology and Hepatology Australia	36	Quality of life	700	University of Bristol	62	Liechtenstein	2
		Song, G.G.	8					Surgery	35	Tumor Markers, Biological	698	University Central Hospital Kuopio	62	Myanmar	1
		Somers, V.K.	8					Journal of Surgical Research	35	Breast cancer	694	Sahlgrenska Universitetssjukhuset	62	Democratic Republic Congo	1
		Mohty, M.	8					Oncology Reports	35	Genetic polymorphism	693	Tel Aviv University, Sackler Faculty of Medicine	61	Central African Republic	1
		White, N.J.	8					Inflammatory Bowel Diseases	35	Cardiovascular risk	692	China Medical University Shenyang	61	Brunei Darussalam	1
		Socie, G.	8					Respiratory Medicine	35	Lymph node metastasis	690	Oulun Yliopisto	61	Kyrgyzstan	1
		Leone, G.	8					Circulation Journal	35	Coronary artery disease	689	University Hospital Maastricht	60	Cambodia	1
		Sjostrom, M.	8					Journal of Acquired Immune Deficiency Syndromes	34	Breast Neoplasms	684	Weill Cornell Medical College	60	Macao	1
		Izbicki, J.R.	8					Acta Paediatrica International Journal of Paediatrics	34	Disease-Free Survival	680	Universita degli Studi di Firenze	60	Grenada	1
		Sim, D.S.	8					Bone	34	Statistical analysis	674	Seoul National University Bundang Hospital	60	Sierra Leone	1
		Hartmann, A.	8					Histopathology	33	Inflammation	667	Chinese University of Hong Kong	59	French Polynesia	1
		Shuldiner, A.R.	8					Journal of the American Society of Echocardiography	33	C reactive protein	666	National Institutes of Health, Bethesda	59	Azerbaijan	1
		Lip, G.Y.H.	8					Medicina Clinica	33	Sex Factors	661	Katholieke Universiteit Leuven	59	Armenia	1
		Kim, J.J.	8					Liver Transplantation	33	Triacylglycerol	647	Beth Israel Deaconess Medical Center	59	Fiji	1
		Sheiner, E.	8					Journal of Gastrointestinal Surgery	33	Systolic blood pressure	647	University of Michigan Medical School	59	Moldova	1
		Zoccali, C.	8					Journal of Neurology	33	Postoperative period	639	University of Calgary	58	Papua New Guinea	1
		Gauvreau, K.	8					Diabetes Research and Clinical Practice	33	Disease Progression	634	Sichuan University	58	Monaco	1
		O'Donnell, C.J.	8					Journal of Bone and Mineral Research	33	Genetic variability	630	University of Western Australia	58	Uzbekistan	1
		Sezer, S.	8					Journal of Neurosurgery	33	Odds Ratio	625	Emory University	57	Angola	1
		Vendrell, J.	8					Arquivos Brasileiros De Cardiologia	33	Treatment response	622	Emory University School of Medicine	57	Andorra	1
		Ku, J.H.	8					Journal of Pediatric Surgery	33	Non insulin dependent diabetes mellitus	619	Uppsala Universitet	57	Dominican Republic	1
		Sellke, F.W.	8					European Journal of Vascular and Endovascular Surgery	33	Demography	611	University of Texas Health Science Center at San Antonio	57	Albania	1
		Sehouli, J.	8					European Journal of Gastroenterology and Hepatology	32	Regression Analysis	611	Universitat Bern	57	Guyana	1
		Sebo, T.J.	8					Critical Care	32	Cancer patient	609	Sun Yat-Sen University Cancer Center	57	Tajikistan	1
		Kondo, N.	8					International Journal of Colorectal Disease	32	Heart infarction	606	Turun yliopisto	56
		Liu, P.	8					European Respiratory Journal	32	Chi-Square Distribution	606	Hopitaux universitaires de Geneve	56
		Hashimoto, Y.	8					Clinica Chimica Acta	31	Depression	604	Hospital Universitari Vall d'Hebron	56
		Frolich, M.	8					Journal of Antimicrobial Chemotherapy	31	Nuclear magnetic resonance imaging	603	Mahidol University	56
		Goedert, J.J.	8					Surgical Endoscopy and Other Interventional Techniques	31	Enzyme linked immunosorbent assay	602	Universidad Autonoma de Barcelona	56
		Karakiewicz, P.I.	8					Catheterization and Cardiovascular Interventions	30	Intermethod comparison	592	Capital Medical University China	56
		Undefined	10					American Journal of Medicine	30	Middle Age	590	University of Southampton	55
