# Supplementary material for: A surge of p-values between 0.041 and 0.049 in recent decades (but negative results are increasing rapidly too)
Source: PeerJ. 2015 Jan 22;3:e733. doi: 10.7717/peerj.733 (PMC4312079; doi:10.7717/peerj.733)
Supplement: Supplemental Information [file peerj-03-733-s007.zip › Supplementary material/Searches_15_nov_2014/B0119.csv]

Scopus refine results values
Your query : (ABS({p = 0.010} OR {p = .010}))
Number of results : 7840
YEAR		AUTHOR NAME		SUBJECT AREA		DOCUMENT TYPE		SOURCE TITLE		KEYWORD		AFFILIATION		COUNTRY		SOURCE TYPE		LANGUAGE
2015	2	Rades, D.	14	Agricultural and Biological Sciences	350	Article	7359	Plos One	127	Article	6813	VA Medical Center	109	United States	1829	Journals	7818	English	7182
2014	1088	Schild, S.E.	13	Arts and Humanities	30	Article in Press	227	Journal of Clinical Endocrinology and Metabolism	55	Human	6723	Universidade de Sao Paulo - USP	67	China	876	Books	7	Chinese	413
2013	1095	Chen, W.	13	Biochemistry, Genetics and Molecular Biology	1702	Review	147	World Journal of Gastroenterology	54	Female	5941	Sun Yat-Sen University	62	United Kingdom	532	Book Series	7	Spanish	76
2012	912	Park, S.W.	9	Business, Management and Accounting	2	Conference Paper	93	National Medical Journal of China	43	Humans	5649	SungKyunKwan University, School of Medicine	60	South Korea	532	Conference Proceedings	6	Portuguese	68
2011	731	Lee, C.W.	9	Chemical Engineering	14	Book Chapter	5	Cancer	42	Male	5601	Seoul National University College of Medicine	58	Japan	518	Undefined	2	Turkish	39
2010	613	Laakso, M.	9	Chemistry	25	Letter	2	American Journal of Cardiology	41	Adult	5164	Erasmus University Medical Center	55	Germany	408			Korean	30
2009	551	Park, D.W.	9	Computer Science	6	Short Survey	2	Clinical Cancer Research	39	Controlled study	4058	Seoul National University	52	Italy	350			Japanese	27
2008	502	Fan, S.T.	8	Dentistry	97	Erratum	1	International Journal of Radiation Oncology Biology Physics	35	Major clinical study	3871	Mayo Clinic	51	Spain	276			German	22
2007	349	Park, S.J.	8	Earth and Planetary Sciences	5	Note	1	Chinese Journal of Cancer Prevention and Treatment	34	Priority journal	3761	Helsinki University Central Hospital	51	Netherlands	269			French	13
2006	353	Kodama, J.	7	Economics, Econometrics and Finance	2	Undefined	3	Journal of Urology	31	Middle Aged	3739	Yonsei University College of Medicine	49	Canada	264			Italian	13
2005	295	Lotan, Y.	7	Energy	1			Circulation	31	Aged	3531	Massachusetts General Hospital	49	Turkey	247			Russian	12
2004	238	Kim, Y.H.	7	Engineering	45			Annals of Surgical Oncology	31	Clinical article	1215	Harvard Medical School	48	Brazil	246			Czech	11
2003	185	Mintz, G.S.	7	Environmental Science	90			Journal of Vascular Surgery	31	Prognosis	1162	Fudan University	48	Australia	232			Polish	8
2002	162	Hongo, A.	7	Health Professions	239			Annals of Thoracic Surgery	29	Aged, 80 and over	1161	Peking University	48	Taiwan	221			Croatian	6
2001	134	Nakamura, K.	7	Immunology and Microbiology	343			Tumor Biology	29	Adolescent	1148	The Catholic University of Korea	47	Sweden	199			Romanian	4
2000	130	Nishizawa, Y.	7	Materials Science	15			International Journal of Cardiology	29	Risk Factors	980	University of Texas M. D. Anderson Cancer Center	47	Finland	190			Greek	2
1999	95	Rutgeerts, P.	7	Mathematics	4			Journal of the American College of Cardiology	28	Follow up	956	Cleveland Clinic Foundation	47	France	179			Hungarian	2
1998	81	Kim, S.H.	7	Medicine	6847			Transplantation Proceedings	28	Retrospective Studies	944	Veterans General Hospital-Taipei	46	Belgium	128			Persian	2
1997	68	Lee, S.W.	7	Multidisciplinary	4			Atherosclerosis	28	Treatment Outcome	944	University of Toronto	46	Switzerland	126			Slovak	2
1996	47	Ukkola, O.	7	Neuroscience	483			Metabolism Clinical and Experimental	26	Middle aged	930	University of California, San Francisco	45	Greece	122			Bulgarian	1
1995	36	Li, P.K.T.	7	Nursing	294			Stroke	26	Risk factor	845	Chang Gung Memorial Hospital	45	Norway	98			Dutch	1
1994	37	Hiramatsu, Y.	7	Pharmacology, Toxicology and Pharmaceutics	239			Gynecologic Oncology	26	Human tissue	811	Universidade Federal de Sao Paulo	44	India	95			Icelandic	1
1993	26	Leung, T.F.	7	Physics and Astronomy	47			Journal of Clinical Oncology	26	Retrospective study	746	Leiden University Medical Center - LUMC	43	Austria	92			Norwegian	1
1992	21	Mittal, R.D.	7	Psychology	144			Investigative Ophthalmology and Visual Science	26	Clinical trial	741	Duke University School of Medicine	41	Denmark	91			Slovene	1
1991	22	Jang, Y.	7	Social Sciences	82			Journal of Thoracic and Cardiovascular Surgery	26	Young Adult	740	The University of Hong Kong	41	Hong Kong	84			Ukrainian	1
1990	16	Li, W.	6	Veterinary	70			Medical Oncology	24	Treatment outcome	722	Seoul National University Bundang Hospital	41	Iran	71
1989	9	Corella, D.	6	Undefined	120			Human Pathology	24	Child	685	King's College London	40	Poland	54
1988	12	Braunwald, E.	6					Urology	24	Randomized controlled trial	679	Brigham and Women's Hospital	40	Singapore	45
1987	9	Kwon, H.C.	6					International Journal of Cancer	24	Prospective Studies	662	Charite - Universitatsmedizin Berlin	40	Czech Republic	42
1986	2	Ku, J.H.	6					Chinese Medical Journal	23	Controlled clinical trial	620	Capital Medical University China	40	Mexico	41
1985	2	Hong, C.J.	6					Journal of Animal Science	22	Follow-Up Studies	615	Ita-Suomen yliopisto	40	Israel	39
1984	1	Gensini, G.F.	6					Journal of Hypertension	22	Disease association	601	Tianjin Medical University	39	Malaysia	38
1983	1	Ahmed, A.	6					Journal of Cancer Research and Clinical Oncology	21	Cancer survival	583	Seoul National University Hospital	39	Hungary	37
1982	5	Kesaniemi, Y.A.	6					World Journal of Surgery	21	Genotype	578	Lunds Universitet	39	South Africa	36
1981	3	Dimsdale, J.E.	6					European Heart Journal	20	Time Factors	554	University of California, San Diego	39	Ireland	35
1980	1	Murohara, T.	6					Chest	20	Cancer staging	532	National Yang-Ming University Taiwan	39	New Zealand	35
1979	1	Soares, F.A.	6					Ophthalmology	20	Prospective study	525	Karolinska University Hospital	38	Portugal	35
1978	2	Emoto, M.	6					Diabetes Care	20	Body mass	512	National Taiwan University Hospital	38	Thailand	33
1976	1	Raitakari, O.T.	6					BMC Cancer	20	Immunohistochemistry	510	UCL	37	Croatia	33
1974	1	Ramirez, P.	6					British Journal of Cancer	20	Protein expression	501	Academic Medical Centre, University of Amsterdam	36	Slovenia	28
1973	1	Parrilla, P.	6					Oncology Reports	19	Outcome assessment	499	University of Ulsan, College of Medicine	36	Saudi Arabia	25
		Lehtimaki, T.	6					Journal of the Neurological Sciences	19	Mortality	496	Medizinische Universitat Wien	36	Serbia	23
		Sheu, S.H.	6					American Journal of Ophthalmology	19	Disease severity	484	Karolinska Institutet	36	Nigeria	15
		Marin, F.	6					Anticancer Research	19	Unclassified drug	471	The University of British Columbia	35	Tunisia	14
		Valdes, M.	6					Neurology	18	Case-Control Studies	460	Shanghai Jiaotong University	35	Egypt	14
		Wood, E.	6					Journal of Surgical Oncology	18	Comparative study	455	Helsingin Yliopisto	34	Russian Federation	13
		Diamandis, E.P.	5					Journal of Gastroenterology and Hepatology Australia	18	Overall survival	402	Washington University in St. Louis, School of Medicine	34	Pakistan	12
		Cheville, J.C.	5					Lung Cancer	18	Prevalence	391	University of Sydney	34	Slovakia	12
		Kim, M.C.	5					BJU International	18	Age	381	University of Melbourne	34	Chile	11
		Kane, C.J.	5					American Journal of Clinical Nutrition	17	Questionnaire	381	VU University Medical Center	33	Bulgaria	11
		Kokudo, N.	5					Breast Cancer Research and Treatment	17	Scoring system	378	University of Alabama at Birmingham	33	Romania	9
		Koo, J.S.	5					Spine	17	Cohort analysis	377	University Medical Center Utrecht	33	Colombia	9
		Jamart, J.	5					Annals of Oncology	17	Hypertension	376	Turun yliopisto	32	Kenya	9
		Lee, S.	5					British Journal of Ophthalmology	17	Risk assessment	375	Prince of Wales Hospital Hong Kong	32	United Arab Emirates	7
		Kim, H.J.	5					British Journal of Surgery	17	Cross-Sectional Studies	375	The University of North Carolina at Chapel Hill	32	Tanzania	7
		Chayama, K.	5					European Journal of Cancer	16	Multivariate Analysis	374	Tehran University of Medical Sciences	32	Jordan	7
		Bang, Y.J.	5					Nephrology Dialysis Transplantation	16	Sex difference	367	Inserm	31	Bangladesh	6
		Kang, S.J.	5					Asian Pacific Journal of Cancer Prevention	16	Correlation analysis	364	Universitair Medisch Centrum Groningen	31	Qatar	6
		Inaba, M.	5					Hepato Gastroenterology	16	Pathology	362	University of Pennsylvania	31	Cameroon	6
		Kahonen, M.	5					Croatian Medical Journal	16	Survival Rate	361	China Medical University Shenyang	31	Philippines	6
		Chung, N.	5					European Journal of Endocrinology	15	Neoplasm Staging	358	Universitat Heidelberg	31	Cuba	6
		Kollef, M.H.	5					Arthritis and Rheumatism	15	Incidence	344	Nanjing Medical University	31	Argentina	6
		Kim, T.Y.	5					Hypertension	15	Cohort Studies	344	University of Athens	31	Oman	5
		Dzimiri, N.	5					Zhonghua Yi Xue Za Zhi	15	Human cell	343	University of Washington Seattle	30	Puerto Rico	5
		Fan, J.	5					Chinese Critical Care Medicine	15	Questionnaires	343	University Central Hospital Kuopio	30	Kuwait	5
		Gross, J.L.	5					Chinese Journal of Clinical Oncology	15	Drug efficacy	335	Universitetet i Oslo	29	Viet Nam	5
		Lin, T.H.	5					Chinese Journal of Neurology	15	Animals	333	Oulun Yliopisto	29	Cyprus	5
		Liu, W.	5					Circulation Journal	15	Prediction	333	Yale University School of Medicine	29	Malawi	5
		Lohse, C.M.	5					Korean Journal of Urology	15	Nonhuman	332	Helse Bergen Haukeland University Hospital	29	Gambia	5
		Cheung, B.M.Y.	5					Laryngoscope	15	Metabolism	320	Universita degli Studi di Milano	29	Indonesia	5
		Lunsford, L.D.	5					Radiology	15	Genetic association	317	Sun Yat-Sen University Cancer Center	29	Nepal	5
		Li, S.	5					Alimentary Pharmacology and Therapeutics	14	Child, Preschool	314	Radboud University Nijmegen Medical Centre	28	Peru	5
		Mills, P.J.	5					American Journal of Surgery	14	Smoking	310	Maastricht University	28	Lebanon	4
		Antoniucci, D.	5					Respiratory Medicine	14	Single nucleotide polymorphism	305	Alma Mater Studiorum Universita di Bologna	28	Uganda	4
		Andres, E.	5					Biological Psychiatry	14	Histopathology	304	Ludwig-Maximilians-Universitat Munchen	28	Bosnia and Herzegovina	4
		Montaner, J.S.G.	5					European Journal of Cardio Thoracic Surgery	14	Predictive Value of Tests	303	Sahlgrenska Universitetssjukhuset	28	Iceland	4
		Kautiainen, H.	5					Archives of Physical Medicine and Rehabilitation	14	Survival rate	300	The Johns Hopkins School of Medicine	27	Ghana	4
		Lai, W.T.	5					Journal of Human Hypertension	14	Statistical significance	298	University of Manchester	27	Estonia	4
		Freedland, S.J.	5					Gastroenterology	14	Logistic Models	297	David Geffen School of Medicine at UCLA	27	Venezuela	4
		Oh, D.Y.	5					Zhonghua Wai Ke Za Zhi Chinese Journal of Surgery	14	Diabetes mellitus	296	University of Zagreb School of Medicine	27	Zimbabwe	3
		Oh, S.J.	5					World Chinese Journal of Digestology	14	Multivariate analysis	295	University of Chicago	27	Morocco	3
		Oh, S.Y.	5					Blood	14	Severity of Illness Index	290	Universidade Federal de Minas Gerais	27	Cambodia	3
		Kim, J.H.	5					Transplantation	14	Lymph node metastasis	289	Universitatsklinikum Hamburg-Eppendorf und Medizinische Fakultat	26	Trinidad and Tobago	3
		Kim, J.E.	5					Retina	14	Clinical feature	288	Johns Hopkins University	26	Ethiopia	3
		Bouchard, C.	5					Journal of Nutrition	14	Biological Markers	287	Universita degli Studi di Torino	26	Macedonia	3
		Kumada, H.	5					Supportive Care in Cancer	14	Cross-sectional study	278	Hospital Universitari Vall d'Hebron	26	Ukraine	3
		Pfeffer, M.A.	5					Tumor	13	Obesity	277	National Cancer Institute	26	Palestine	3
		Lee, S.E.	5					Molecular Biology Reports	13	Genetic Predisposition to Disease	269	Sichuan University	26	Benin	2
		Li, Y.	5					Medicine and Science in Sports and Exercise	13	Drug effect	264	Yonsei University	26	Sri Lanka	2
		Chow, K.M.	5					Diabetes	13	Gene frequency	264	Monash University	26	Costa Rica	2
		Blute, M.L.	5					Surgical Endoscopy and Other Interventional Techniques	13	Survival	263	University of Minnesota Twin Cities	26	Lithuania	2
		Zhou, J.	5					Chinese Journal of Pathology	13	Blood	262	Baylor College of Medicine	25	Latvia	2
		Rouleau, J.L.	5					Journal of Korean Medical Science	13	Age Factors	262	Chang Gung University	25	Jamaica	2
		Russolillo, N.	5					American Heart Journal	13	Methodology	261	University of Alberta	25	Malta	2
		Fountzilas, G.	5					Scandinavian Journal of Gastroenterology	13	School child	261	Osaka University	24	Bahrain	2
		Salonen, J.T.	5					Journal of Neurosurgery	12	Protein blood level	257	Columbia University Medical Center	24	Ecuador	2
		Sasano, H.	5					Cancer Science	12	Genetics	254	University of Athens Medical School	24	Dominican Republic	2
		Kapczinski, F.	5					Cancer Epidemiology Biomarkers and Prevention	12	Body Mass Index	252	Universita degli Studi di Padova	23	Uruguay	2
		Scholmerich, J.	5					Digestive Diseases and Sciences	12	Infant	252	Zhejiang University	23	Belarus	1
		Choi, D.	5					American Journal of Gastroenterology	12	Polymorphism, Single Nucleotide	251	University Michigan Ann Arbor	23	Paraguay	1
		Shoji, T.	5					BMC Medical Genetics	12	Survival Analysis	250	University of Tokyo Faculty of Medicine	22	Libyan Arab Jamahiriya	1
		Poon, R.T.P.	5					Journal of Applied Physiology	12	Cancer prognosis	246	Universite de Montreal	22	Gabon	1
		Stefanadis, C.	5					Obesity	12	Tumor Markers, Biological	244	Kaohsiung Medical University	22	Burkina Faso	1
		Su, H.M.	5					Clinical Therapeutics	12	Quality of life	243	Oulu University Hospital	22	Liechtenstein	1
		Szeto, C.C.	5					Thrombosis Research	12	Normal human	242	Turun Yliopistollinen Keskussairaala	22	Togo	1
		Tahir, A.I.	5					AIDS	12	Hospitalization	239	Kobenhavns Universitet	22	Congo	1
		Topol, E.J.	5					American Journal of Obstetrics and Gynecology	12	Disease course	239	Universita degli Studi di Roma La Sapienza	22	Rwanda	1
		Tsai, S.J.	5					Human Reproduction	11	Physiology	237	University of Glasgow	21	Mozambique	1
		Juonala, M.	5					Journal of Strength and Conditioning Research	11	Polymerase chain reaction	237	Southern Medical University	21	Nicaragua	1
		Li, N.	5					Cancer Research	11	Proportional Hazards Models	237	Ohio State University	21	Montenegro	1
		Von Kanel, R.	5					BMC Public Health	11	Double-Blind Method	236	Newcastle University, United Kingdom	21	Solomon Islands	1
		Voon, W.C.	5					Diabetologia	11	Allele	235	Aristoteleion Panepistimion Thessalonikis	21	Papua New Guinea	1
		Wang, Y.	5					Journal of the National Cancer Institute	11	Case control study	235	University of Pittsburgh	21	Laos	1
		Kano, H.	5					European Radiology	11	Insulin	235	University of Miami Leonard M. Miller School of Medicine	21	Guatemala	1
		Wu, J.C.	5					Heart	11	Multicenter study	231	Medizinische Hochschule Hannover MHH	21	Guadeloupe	1
		Yousef, G.M.	5					American Journal of Sports Medicine	11	Double blind procedure	230	UT Southwestern Medical Center	21	Cote d'Ivoire	1
		Lamas, G.A.	4					Journal of Gastroenterology	11	Preschool child	228	University of Cambridge	21	Zambia	1
		Kaprio, J.	4					Genetic Testing and Molecular Biomarkers	11	Glucose	227	Severance Hospital	21	Suriname	1
		Hong, S.K.	4					Clinica Chimica Acta	11	Polymorphism, Genetic	225	Universitat de Barcelona	20
		Iosa, M.	4					Journal of Pediatrics	11	Placebo	222	Kyung Hee University	20
		Kim, J.J.	4					Diabetes Research and Clinical Practice	11	Analysis of Variance	219	University Hospital Maastricht	20
		Gelernter, J.	4					Histopathology	11	Disease-Free Survival	217	Memorial Sloan-Kettering Cancer Center	20
		Goff, D.C.	4					Arteriosclerosis Thrombosis and Vascular Biology	11	C reactive protein	217	Malmo University Hospital	20
		Gueco, D.	4					Chinese Journal of Clinical Nutrition	11	Risk Assessment	215	Soochow University	20
		Kim, D.K.	4					Schizophrenia Research	10	Cancer patient	215	Northwestern University Feinberg School of Medicine	20
		Jeon, E.S.	4					Zhonghua Wei Chang Wai Ke Za Zhi Chinese Journal of Gastrointestinal Surgery	10	Depression	214	Anhui Medical University	20
		Lee, S.D.	4					Clinical Pharmacology and Therapeutics	10	United States	212	Chonnam National University, College of Medicine	20
		Bhatt, D.L.	4					European Journal of Radiology	10	Genetic polymorphism	211	Chang Gung University College of Medicine	20
		Ellis, S.G.	4					American Journal of Medicine	10	Pregnancy	211	Emory University	19
		Leibovich, B.C.	4					Zhonghua Xue Ye Xue Za Zhi Zhonghua Xueyexue Zazhi	10	Breast cancer	210	University of Calgary	19
		Bafaloukos, D.	4					Hepatology Research	10	Postoperative complication	209	University Hospital of Tampere	19
		Ferrari, S.	4					Japanese Journal of Clinical Oncology	10	Cardiovascular risk	209	Kyushu University	19
		Ikeda, K.	4					Annals of Hematology	10	Tumor volume	209	Osaka University Faculty of Medicine	19
		Im, S.A.	4					American Journal of Hypertension	10	Triacylglycerol	209	Universita degli Studi di Napoli Federico II	19
		Hosking, S.L.	4					Diabetic Medicine	10	Postoperative period	209	UniversitatsSpital Zurich	19
		Lee, J.J.	4					Obstetrics and Gynecology	10	Comorbidity	205	Mayo Clinic Scottsdale-Phoenix, Arizona	19
		Lee, J.Y.	4					Clinical Transplantation	10	Glucose blood level	204	Hospital Clinic Barcelona	19
		Kobayashi, M.	4					Journal of Neurology	10	Non insulin dependent diabetes mellitus	204	Harvard School of Public Health	19
		Ferrucci, L.	4					Liver International	10	Human experiment	202	Ulsan University	19
		Emery, P.	4					Annals of Internal Medicine	10	Sex Factors	201	Universiteit Gent	19
		Kalogeras, K.T.	4					Journal of the American College of Surgeons	10	Disease free survival	200	Columbia University, College of Physicians and Surgeons	18
		Langella, S.	4					Lupus	10	Chi-Square Distribution	198	Hospital de Clinicas de Porto Alegre	18
		Lin, H.C.	4					Turkiye Klinikleri Journal of Medical Sciences	10	Pathophysiology	197	University of Birmingham	18
		Lee, C.Y.	4					Osteoporosis International	10	Postoperative Complications	195	Universitat Bern	18
		Lai, F.M.M.	4					Journal of Surgical Research	10	Breast Neoplasms	194	Medical University of South Carolina	18
		Biaggioni, I.	4					Journal of Bone and Joint Surgery Series A	10	Inflammation	193	University of Utah	18
		Ahn, C.W.	4					Clinical Science	9	Cancer recurrence	192	University of California, Los Angeles	18
		Barrett, P.H.R.	4					Journal of the Medical Association of Thailand	9	Animal experiment	190	University of New South Wales UNSW Australia	18
		Kakkar, V.V.	4					Cerebrovascular Diseases	9	Gene expression	188	Universitetet i Bergen	18
		Kroger, H.	4					Journal of Translational Medicine	9	Enzyme linked immunosorbent assay	187	Universita degli Studi di Verona	18
		Chung, K.Y.	4					Journal of Thoracic Oncology	9	Systolic blood pressure	185	Friedrich-Alexander-Universität Erlangen-Nürnberg	17
		Dunshea, F.R.	4					Arquivos Brasileiros De Cardiologia	9	Quality of Life	184	Pfizer	17
		Kosma, V.M.	4					Chinese Journal of Contemporary Neurology and Neurosurgery	9	Drug safety	183	Kyoto University	17
		Dietrich, M.S.	4					Arthritis Care and Research	9	Treatment response	182	Istanbul Tip Fakultesi	17
		Dunst, J.	4					International Journal of Gynecological Cancer	9	Blood Pressure	179	Imperial College London	17
		Ahn, Y.	4					Journal of Obstetrics and Gynaecology Research	9	Age distribution	179	Goteborgs Universitet	17
		Hayden, D.	4					Zhonghua Shiyan Yanke Zazhi Chinese Journal of Experimental Ophthalmology	9	Demography	179	Indiana University	17
		Kerr, T.	4					European Journal of Clinical Nutrition	9	Neoplasm Recurrence, Local	178	Keio University	17
		Busund, L.T.	4					Acta Ophthalmologica	9	Nuclear magnetic resonance imaging	178	Umea universitet	17
		Undefined	1					Bone	9	Stroke	175	General Hospital of People's Liberation Army	17
