# Supplementary material for: A surge of p-values between 0.041 and 0.049 in recent decades (but negative results are increasing rapidly too)
Source: PeerJ. 2015 Jan 22;3:e733. doi: 10.7717/peerj.733 (PMC4312079; doi:10.7717/peerj.733)
Supplement: Supplemental Information [file peerj-03-733-s007.zip › Supplementary material/Searches_15_nov_2014/B0120.csv]

Scopus refine results values
Your query : (ABS({p = 0.011} OR {p = .011}))
Number of results : 14319
YEAR		AUTHOR NAME		SUBJECT AREA		DOCUMENT TYPE		SOURCE TITLE		KEYWORD		AFFILIATION		COUNTRY		SOURCE TYPE		LANGUAGE
2015	1	Laakso, M.	14	Agricultural and Biological Sciences	554	Article	13532	Plos One	169	Article	12575	VA Medical Center	153	United States	3390	Journals	14278	English	13262
2014	1662	Jang, Y.	13	Arts and Humanities	47	Article in Press	343	Clinical Cancer Research	84	Human	12234	Mayo Clinic	99	China	1342	Book Series	18	Chinese	545
2013	1698	Lehtimaki, T.	13	Biochemistry, Genetics and Molecular Biology	3010	Review	218	Circulation	83	Female	10828	Sun Yat-Sen University	98	United Kingdom	1057	Conference Proceedings	15	Spanish	131
2012	1454	Hong, M.K.	11	Business, Management and Accounting	2	Conference Paper	203	Journal of Clinical Oncology	78	Humans	10263	Universidade de Sao Paulo - USP	92	Japan	924	Books	6	Portuguese	113
2011	1219	Topol, E.J.	11	Chemical Engineering	34	Book Chapter	5	Journal of Clinical Endocrinology and Metabolism	77	Male	10215	University of Toronto	92	Germany	865	Undefined	2	Turkish	78
2010	1106	Kautiainen, H.	11	Chemistry	32	Note	4	American Journal of Cardiology	72	Adult	9376	Helsinki University Central Hospital	90	South Korea	692			German	57
2009	1004	Blann, A.D.	11	Computer Science	19	Short Survey	3	Annals of Surgical Oncology	65	Controlled study	7443	University of California, San Francisco	87	Italy	675			Korean	53
2008	890	Kosma, V.M.	10	Decision Sciences	4	Erratum	1	Cancer	65	Priority journal	7246	Peking University	86	Turkey	545			Japanese	48
2007	770	Lip, G.Y.H.	10	Dentistry	198	Letter	1	World Journal of Gastroenterology	65	Major clinical study	6810	King's College London	78	Canada	531			French	39
2006	673	Scorilas, A.	10	Earth and Planetary Sciences	12	Undefined	9	International Journal of Radiation Oncology Biology Physics	60	Middle Aged	6696	Brigham and Women's Hospital	77	Spain	471			Polish	23
2005	596	Jeong, M.H.	10	Economics, Econometrics and Finance	2			International Journal of Cardiology	57	Aged	6360	Charite - Universitatsmedizin Berlin	77	Australia	441			Russian	23
2004	508	Davidson, B.	10	Energy	2			Annals of Thoracic Surgery	55	Clinical article	2580	Cleveland Clinic Foundation	76	Netherlands	391			Italian	20
2003	439	Haverich, A.	9	Engineering	98			European Journal of Cardio Thoracic Surgery	54	Adolescent	2084	National Yang-Ming University Taiwan	76	Brazil	385			Croatian	19
2002	347	Wang, T.	9	Environmental Science	144			British Journal of Cancer	54	Prognosis	2055	Erasmus University Medical Center	75	France	382			Czech	19
2001	293	Zhang, W.	9	Health Professions	387			Atherosclerosis	53	Aged, 80 and over	2016	Fudan University	74	Taiwan	381			Serbian	9
2000	268	Ribo, M.	9	Immunology and Microbiology	752			Diabetes Care	53	Treatment Outcome	1841	University of Texas M. D. Anderson Cancer Center	73	Sweden	339			Persian	8
1999	223	Ordovas, J.M.	9	Materials Science	34			Journal of Urology	51	Retrospective Studies	1763	Seoul National University College of Medicine	72	Finland	298			Hungarian	5
1998	197	Lai, C.L.	9	Mathematics	9			Transplantation Proceedings	50	Risk Factors	1662	Duke University School of Medicine	71	Greece	229			Romanian	5
1997	186	Afsar, B.	9	Medicine	12548			Blood	50	Follow up	1660	The University of Hong Kong	71	Switzerland	229			Lithuanian	3
1996	148	Fan, S.T.	9	Multidisciplinary	21			Chest	48	Middle aged	1554	Shanghai Jiaotong University	71	Belgium	197			Slovak	3
1995	143	Colombo, A.	9	Neuroscience	777			Stroke	46	Human tissue	1462	National Taiwan University Hospital	71	India	185			Dutch	2
1994	112	Hong, Y.J.	8	Nursing	503			Journal of Vascular Surgery	46	Clinical trial	1460	Universitair Medisch Centrum Groningen	67	Austria	181			Greek	2
1993	86	Tse, H.F.	8	Pharmacology, Toxicology and Pharmaceutics	421			National Medical Journal of China	46	Risk factor	1387	Academic Medical Centre, University of Amsterdam	66	Denmark	179			Hebrew	2
1992	72	Cho, J.G.	8	Physics and Astronomy	90			Urology	46	Treatment outcome	1371	Veterans General Hospital-Taipei	66	Norway	165			Bosnian	1
1991	44	Alvarez-Sabin, J.	8	Psychology	254			Investigative Ophthalmology and Visual Science	44	Retrospective study	1349	Yonsei University College of Medicine	66	Poland	161			Estonian	1
1990	45	Murohara, T.	8	Social Sciences	139			Anticancer Research	43	Randomized controlled trial	1282	University of Ulsan, College of Medicine	64	Iran	160			Norwegian	1
1989	36	Ahren, B.	8	Veterinary	155			Journal of the American College of Cardiology	43	Prospective Studies	1279	Medizinische Universitat Wien	64	Israel	151			Slovene	1
1988	21	Martinez, J.A.	8	Undefined	182			Journal of Thoracic and Cardiovascular Surgery	41	Child	1241	UCL	64	Hong Kong	151			Thai	1
1987	15	Nesland, J.M.	8					World Journal of Surgery	40	Controlled clinical trial	1211	Massachusetts General Hospital	63	Singapore	89
1986	13	Montaner, J.	8					American Journal of Ophthalmology	39	Young Adult	1203	Helsingin Yliopisto	62	New Zealand	86
1985	12	Veldhuis, J.D.	8					American Heart Journal	39	Follow-Up Studies	1146	Harvard Medical School	61	Thailand	79
1984	11	Denollet, J.	8					Metabolism Clinical and Experimental	39	Time Factors	1017	University of Sydney	60	Czech Republic	77
1983	8	Song, G.G.	8					International Journal of Cancer	37	Disease association	989	Chang Gung Memorial Hospital	60	Portugal	77
1982	7	Li, P.K.T.	7					Chinese Journal of Cancer Prevention and Treatment	36	Prospective study	986	Seoul National University Hospital	59	Ireland	63
1981	3	Scarpini, E.	7					Breast Cancer Research and Treatment	35	Cancer survival	985	Ita-Suomen yliopisto	59	Egypt	61
1980	1	Scambia, G.	7					Hepato Gastroenterology	35	Genotype	985	University of Athens	58	Croatia	57
1979	1	Ronnemaa, T.	7					Radiology	34	Mortality	930	The Catholic University of Korea	57	Malaysia	56
1977	1	Chow, K.M.	7					Journal of Surgical Oncology	34	Immunohistochemistry	923	SungKyunKwan University, School of Medicine	57	Hungary	56
1975	1	Roh, J.L.	7					Tumor Biology	34	Disease severity	900	Tehran University of Medical Sciences	56	Mexico	48
1974	3	Ahn, Y.	7					Journal of Clinical Psychiatry	33	Protein expression	886	Inserm	55	Serbia	44
1973	1	Mohan, V.	7					Transplantation	33	Unclassified drug	867	Universitat Heidelberg	55	Saudi Arabia	42
1972	1	Sezer, S.	7					Oncology Reports	33	Cancer staging	865	University of Melbourne	55	South Africa	39
		Richards, A.M.	7					Asian Pacific Journal of Cancer Prevention	33	Outcome assessment	856	Universita degli Studi di Milano	55	Slovenia	36
		Rhee, J.C.	7					European Journal of Clinical Nutrition	32	Case-Control Studies	851	Universidade Federal de Sao Paulo	54	Russian Federation	32
		Relling, M.V.	7					Thrombosis and Haemostasis	32	Comparative study	847	University of Minnesota Twin Cities	54	Tunisia	28
		Sessler, D.I.	7					Annals of the Rheumatic Diseases	32	Body mass	817	David Geffen School of Medicine at UCLA	53	Nigeria	28
		Fountzilas, G.	7					Gynecologic Oncology	32	Nonhuman	803	Universitetet i Oslo	53	Argentina	25
		Khaw, K.T.	7					American Journal of Clinical Nutrition	31	Animals	751	The University of British Columbia	53	Pakistan	24
		Rades, D.	7					Bone Marrow Transplantation	31	Correlation analysis	705	Karolinska Institutet	53	Romania	24
		Pekmezovic, T.	7					BJU International	30	Human cell	699	Karolinska University Hospital	53	Chile	22
		Choi, D.	7					Ophthalmology	30	Prevalence	683	Capital Medical University China	53	Tanzania	17
		Schild, S.E.	7					Journal of Rheumatology	30	Risk assessment	665	University of California, San Diego	53	Colombia	16
		Cetin, M.	7					Archives of Physical Medicine and Rehabilitation	30	Age	659	Baylor College of Medicine	52	Slovakia	15
		Park, J.C.	7					Human Pathology	29	Drug efficacy	654	Medizinische Hochschule Hannover MHH	52	Bulgaria	15
		Morishima, Y.	7					Medical Oncology	29	Hypertension	651	Tel Aviv University, Sackler Faculty of Medicine	51	Iceland	15
		Mori, M.	7					British Journal of Surgery	28	Pathology	647	University of Pittsburgh	51	Kenya	15
		Zeuzem, S.	7					Clinical Infectious Diseases	28	Incidence	632	Lunds Universitet	51	Kuwait	13
		Yilmaz, M.B.	7					Chinese Journal of Clinical Oncology	28	Scoring system	630	Helse Bergen Haukeland University Hospital	51	Jordan	10
		Evans, W.E.	7					Cancer Research	28	Histopathology	624	Seoul National University	50	Ghana	10
		Corella, D.	7					Nephrology Dialysis Transplantation	27	Neoplasm Staging	617	Tianjin Medical University	48	Uganda	10
		Kang, J.C.	7					BMC Cancer	27	Cohort Studies	615	University of Washington Seattle	48	Ethiopia	9
		Wong, T.Y.	7					Hypertension	27	Questionnaire	612	The University of North Carolina at Chapel Hill	48	Indonesia	9
		Denkert, C.	7					Heart	27	Survival Rate	608	University Michigan Ann Arbor	48	Latvia	9
		Fan, J.	7					Digestive Diseases and Sciences	26	Sex difference	605	University of Athens Medical School	48	Lebanon	8
		Schaff, H.V.	7					Journal of Cancer Research and Clinical Oncology	26	Cohort analysis	601	University of Queensland	47	Philippines	8
		Tsai, F.J.	7					Journal of Affective Disorders	26	Overall survival	600	Chang Gung University	46	Viet Nam	8
		Kim, J.H.	7					Annals of Oncology	26	Child, Preschool	589	University of Pennsylvania	45	Lithuania	7
		Karhunen, P.J.	7					American Journal of Respiratory and Critical Care Medicine	26	Cross-Sectional Studies	578	Maastricht University	45	Gambia	6
		Kornhuber, J.	7					Journal of Bone and Joint Surgery Series A	26	Clinical feature	561	Ludwig-Maximilians-Universitat Munchen	45	Morocco	6
		Kim, Y.H.	7					Respiratory Medicine	25	Prediction	553	University of Alberta	45	Bosnia and Herzegovina	6
		Diamandis, E.P.	7					Thorax	25	Multivariate Analysis	549	University Hospital of Tampere	44	Costa Rica	6
		Chen, W.	6					Journal of Korean Medical Science	25	Infant	544	Universita degli Studi di Torino	44	United Arab Emirates	6
		Kim, J.J.	6					AIDS	25	Biological Markers	543	Oulun Yliopisto	44	Cuba	6
		Jagodzinski, P.P.	6					Annals of Hematology	25	Severity of Illness Index	543	Leiden University Medical Center - LUMC	44	Venezuela	6
		Maier, W.	6					European Heart Journal	25	Diabetes mellitus	541	Sichuan University	44	Malawi	5
		Lewis, W.G.	6					Diabetes	25	Metabolism	540	Washington University in St. Louis, School of Medicine	44	Qatar	5
		Raimondi, S.C.	6					Diseases of the Colon and Rectum	24	Statistical significance	537	China Medical University Shenyang	43	Bahrain	5
		Patsouris, E.	6					Annals of Surgery	24	Predictive Value of Tests	532	Universita degli Studi di Napoli Federico II	43	Bangladesh	5
		Parnell, L.D.	6					Journal of Pediatrics	24	Genetic association	525	Alma Mater Studiorum Universita di Bologna	43	Peru	5
		Wedzicha, J.A.	6					Leukemia and Lymphoma	24	Animal experiment	520	Universita degli Studi di Roma La Sapienza	42	Papua New Guinea	4
		De Luca, G.	6					Journal of Gastroenterology and Hepatology Australia	24	Drug effect	517	Universitat de Barcelona	41	Mali	4
		Yang, P.C.	6					American Journal of Sports Medicine	24	Age Factors	512	Prince of Wales Hospital Hong Kong	41	Cambodia	4
		Lee, C.W.	6					Journal of Hypertension	24	Multivariate analysis	510	University of California, Los Angeles	41	Puerto Rico	4
		Lee, J.H.	6					Retina	23	Survival rate	506	Kyung Hee University	40	Georgia	4
		Lee, J.W.	6					British Journal of Ophthalmology	23	Survival Analysis	498	Imperial College London	40	Yugoslavia	4
		Choi, S.H.	6					Critical Care Medicine	23	Single nucleotide polymorphism	492	University of Western Australia	40	Zimbabwe	4
		Feuer, W.J.	6					Hepatology	23	Questionnaires	492	University of Calgary	39	Benin	3
		Yeh, K.T.	6					Journal of Gastrointestinal Surgery	22	Methodology	491	Universitatsklinikum Hamburg-Eppendorf und Medizinische Fakultat	39	Trinidad and Tobago	3
		Kahonen, M.	6					American Journal of Surgery	22	Smoking	484	Memorial Sloan-Kettering Cancer Center	39	Cameroon	3
		Kocaman, S.A.	6					Lancet	22	Double-Blind Method	477	University of Birmingham	39	Ecuador	3
		Lu, S.N.	6					Human Reproduction	22	Genetic Predisposition to Disease	473	University Central Hospital Kuopio	39	Guatemala	3
		Szeto, C.C.	6					Clinica Chimica Acta	22	Protein blood level	468	Universite de Montreal	38	Ukraine	3
		Chen, Y.L.	6					European Journal of Cancer	22	Double blind procedure	463	Yonsei University	38	Guinea-Bissau	3
		Syrjanen, K.	6					Obstetrics and Gynecology	22	Lymph node metastasis	458	University of Miami Leonard M. Miller School of Medicine	38	Nepal	3
		Montaner, J.S.G.	6					Lung Cancer	22	Obesity	458	University of Alabama at Birmingham	38	Macedonia	3
		Zinsmeister, A.R.	6					Medicine and Science in Sports and Exercise	22	Blood	456	Universita Cattolica del Sacro Cuore, Rome	38	Sri Lanka	3
		Steinberg, S.M.	6					Journal of Infectious Diseases	22	Disease course	455	Friedrich-Alexander-Universität Erlangen-Nürnberg	37	Montenegro	3
		Kuo, H.C.	6					American Journal of Obstetrics and Gynecology	22	School child	455	Chinese University of Hong Kong	37	Mozambique	3
		Nam, S.Y.	6					Surgical Endoscopy and Other Interventional Techniques	22	Tumor Markers, Biological	454	Kaohsiung Medical University	37	Zambia	3
		Bouchard, C.	6					Neurology	22	Survival	453	Sahlgrenska Universitetssjukhuset	37	Palestine	3
		Lam, D.S.C.	6					Clinical and Experimental Rheumatology	22	Logistic Models	446	The Johns Hopkins School of Medicine	36	Cyprus	2
		Soini, Y.	6					Diabetic Medicine	22	Gene frequency	443	VU University Medical Center	36	Congo	2
		Lipponen, P.	6					Arthritis and Rheumatism	22	Genetics	439	Kyoto University	36	Brunei Darussalam	2
		Siu, C.W.	6					Circulation Journal	21	Glucose	433	Kobenhavns Universitet	36	Botswana	2
		Park, K.H.	6					Chinese Medical Journal	21	Normal human	429	Universita degli Studi di Padova	35	Iraq	2
		Shin, D.H.	6					World Chinese Journal of Digestology	21	Polymorphism, Genetic	427	University of Glasgow	35	Moldova	2
		Hu, Y.	6					European Journal of Obstetrics Gynecology and Reproductive Biology	21	Hospitalization	420	Ohio State University	35	Belarus	2
		Courneya, K.S.	6					International Journal of Gynecological Cancer	21	Insulin	416	Turun yliopisto	35	Sudan	2
		Korkmaz, S.	6					Chinese Journal of Clinical Nutrition	21	Cross-sectional study	412	Arhus Universitetshospital	35	Haiti	2
		Lee, Y.H.	6					Laryngoscope	21	Polymorphism, Single Nucleotide	410	Huazhong University of Science and Technology	35	Kyrgyzstan	2
		Galimberti, D.	6					Clinical Therapeutics	20	Allele	409	Columbia University in the City of New York	35	Jamaica	2
		Ko, Y.G.	6					Annals of Internal Medicine	20	Preschool child	407	University of Cambridge	35	Libyan Arab Jamahiriya	2
		Wong, B.C.Y.	6					Journal of Neurosurgery	20	Pregnancy	406	University Medical Center Utrecht	35	Federated States of Micronesia	2
		Khabir, A.	6					Menopause	20	Placebo	405	University of Zagreb School of Medicine	34	Estonia	2
		Crea, F.	6					Journal of Animal Science	20	Physiology	401	National Cancer Institute	34	Uruguay	2
		Park, S.J.	6					American Journal of Roentgenology	20	Risk Assessment	401	University of Florida	34	Oman	2
		Park, S.W.	6					Zhonghua Yi Xue Za Zhi	20	Postoperative complication	400	Yale University School of Medicine	34	Yemen	2
		Jukema, J.W.	6					Anaesthesia	20	Multicenter study	396	Nanjing Medical University	34	Monaco	1
		Bresolin, N.	6					European Urology	20	Body Mass Index	395	Technische Universitat Munchen	34	Mongolia	1
		Troughton, R.W.	6					Journal of the Neurological Sciences	20	Comorbidity	390	Universitat Bern	34	Macao	1
		Torres, A.	6					Internal Medicine	19	Breast cancer	389	Medical University of South Carolina	34	Cote d'Ivoire	1
		Schroeder, D.R.	6					Alimentary Pharmacology and Therapeutics	19	Postoperative Complications	388	Rikshospitalet-Radiumhospitalet HF	34	Myanmar	1
		Mittal, B.	6					Journal of the National Cancer Institute	19	Polymerase chain reaction	386	University of New South Wales UNSW Australia	34	Albania	1
		Schillinger, M.	6					European Journal of Endocrinology	19	Breast Neoplasms	380	Seoul National University Bundang Hospital	34	Namibia	1
		Kim, K.H.	6					Journal of Maternal Fetal and Neonatal Medicine	19	Pathophysiology	378	Universitat Bonn	33	Togo	1
		Yang, C.M.	6					Journal of Nuclear Medicine	19	Genetic polymorphism	378	UniversitatsSpital Zurich	33	Liechtenstein	1
		Jassem, J.	6					Molecular Biology Reports	19	C reactive protein	378	Universitatsspital Basel	33	Guadeloupe	1
		Seung, K.B.	6					Journal of Viral Hepatitis	19	Disease-Free Survival	376	University of Manchester	32	Netherlands Antilles	1
		Chan, G.C.F.	5					Arquivos Brasileiros De Cardiologia	19	Animal model	375	Rigshospitalet	32	New Caledonia	1
		Hamajima, N.	5					American Journal of Gastroenterology	19	Case control study	375	Charles University in Prague	32	Gabon	1
		Sorbe, B.	5					Renal Failure	19	Quality of life	371	University of Wisconsin Madison	32	Bolivia	1
		Su, H.M.	5					Anesthesia and Analgesia	19	Statistical analysis	359	Radboud University Nijmegen Medical Centre	31	North Korea	1
		Sugihara, K.	5					Clinical Endocrinology	18	Glucose blood level	358	Universidade Federal do Rio Grande do Sul	31	Belize	1
		Hong, J.H.	5					Journal of Nutrition	18	Analysis of Variance	357	Western University	31	Barbados	1
		Sugiura, T.	5					Journal of Vascular and Interventional Radiology	18	Cardiovascular risk	357	Keck School of Medicine of USC	31	Algeria	1
		Sungkanuparph, S.	5					Journal of Allergy and Clinical Immunology	18	Cancer patient	356	Oulu University Hospital	31	Eritrea	1
		Hu, T.H.	5					Journal of Neurology Neurosurgery and Psychiatry	18	Blood Pressure	355	Universidad Autonoma de Barcelona	31	Malta	1
		Suzuki, R.	5					Journal of Surgical Research	18	Sex Factors	353	Universitat zu Koln	31	Laos	1
		Kim, S.Y.	5					Anesthesiology	18	Postoperative period	349	National Taiwan University College of Medicine	31	Panama	1
		Lee, J.H.	5					Spine	17	Proportional Hazards Models	348	University of Edinburgh	31	Syrian Arab Republic	1
		Tan, P.H.	5					Modern Pathology	17	Triacylglycerol	346	Harvard School of Public Health	31
		Tanaka, F.	5					European Journal of Radiology	17	Depression	344	Ulsan University	31
		Li, N.	5					Catheterization and Cardiovascular Interventions	17	Systolic blood pressure	343	University of Michigan Medical School	31
		Tang, W.H.W.	5					Chinese Journal of Lung Cancer	17	Human experiment	343	General Hospital of People's Liberation Army	31
		Lee, C.M.	5					Journal of the American College of Surgeons	17	Inflammation	342	University of Tokyo Faculty of Medicine	30
		Aaltomaa, S.	5					Journal of Bone and Mineral Research	17	Coronary artery disease	341	Weill Cornell Medical College	30
		Leirisalo-Repo, M.	5					Journal of Neurology	17	Cancer recurrence	339	Peking Union Medical College	30
		Tilki, D.	5					Kidney International	17	Tumor volume	339	Columbia University, College of Physicians and Surgeons	30
		Trevisan, M.	5					World Journal of Surgical Oncology	17	United States	336	Hospital Universitari Vall d'Hebron	30
		Hongo, A.	5					Resuscitation	17	Disease free survival	333	Northwestern University Feinberg School of Medicine	30
		Valente, S.	5					European Journal of Surgical Oncology	17	Nuclear magnetic resonance imaging	333	Sun Yat-Sen University Cancer Center	30
		Bokemeyer, C.	5					Acta Paediatrica International Journal of Paediatrics	17	Computer assisted tomography	331	McGill University	29
		Chen, B.D.	5					International Journal of Colorectal Disease	17	Disease Progression	329	Southern Medical University	29
		Frampton, C.M.	5					Chinese Journal of Clinical Rehabilitation	17	Intermethod comparison	328	Johns Hopkins University	29
		Waksman, R.	5					American Journal of Hypertension	17	Non insulin dependent diabetes mellitus	325	Universidade do Porto	29
		Wan, L.	5					Oral Oncology	17	Cancer prognosis	324	Hospital de Clinicas de Porto Alegre	29
		Wang, B.	5					Journal of Acquired Immune Deficiency Syndromes	17	Creatinine	324	Monash University	29
		Wang, Y.	5					Thrombosis Research	16	Cancer surgery	323	Turun Yliopistollinen Keskussairaala	29
		Weaver, A.L.	5					BMC Infectious Diseases	16	Genetic variability	319	Kaohsiung Medical University Chung-Ho Memorial Hospital	29
		Undefined	2					Hypertension Research	16	Cholesterol	318	Stanford University School of Medicine	28
