# Supplementary material for: A surge of p-values between 0.041 and 0.049 in recent decades (but negative results are increasing rapidly too)
Source: PeerJ. 2015 Jan 22;3:e733. doi: 10.7717/peerj.733 (PMC4312079; doi:10.7717/peerj.733)
Supplement: Supplemental Information [file peerj-03-733-s007.zip › Supplementary material/Searches_15_nov_2014/B0121.csv]

Scopus refine results values
Your query : (ABS({p = 0.012} OR {p = .012}))
Number of results : 16601
YEAR		AUTHOR NAME		SUBJECT AREA		DOCUMENT TYPE		SOURCE TITLE		KEYWORD		AFFILIATION		COUNTRY		SOURCE TYPE		LANGUAGE
2014	1823	Veldhuis, J.D.	18	Agricultural and Biological Sciences	698	Article	15666	Plos One	232	Article	14588	VA Medical Center	184	United States	4021	Journals	16553	English	15449
2013	1911	Li, P.K.T.	12	Arts and Humanities	57	Article in Press	364	Journal of Clinical Endocrinology and Metabolism	104	Human	14272	Universidade de Sao Paulo - USP	117	China	1418	Book Series	16	Chinese	524
2012	1653	Fan, S.T.	12	Biochemistry, Genetics and Molecular Biology	3475	Conference Paper	280	Circulation	95	Female	12619	Mayo Clinic	116	United Kingdom	1296	Books	15	Spanish	167
2011	1382	Laakso, M.	12	Business, Management and Accounting	7	Review	261	Clinical Cancer Research	91	Humans	12112	Peking University	113	Germany	1032	Conference Proceedings	11	Portuguese	110
2010	1264	Davidson, B.	12	Chemical Engineering	39	Book Chapter	11	Cancer	87	Male	11912	University of Toronto	109	Japan	987	Undefined	6	German	89
2009	1070	Ferrucci, L.	11	Chemistry	43	Short Survey	4	American Journal of Cardiology	82	Adult	11034	SungKyunKwan University, School of Medicine	104	Italy	816			Turkish	77
2008	1023	Hamajima, N.	11	Computer Science	24	Note	3	Journal of the American College of Cardiology	81	Controlled study	8939	Charite - Universitatsmedizin Berlin	102	South Korea	759			Japanese	63
2007	904	Rades, D.	11	Decision Sciences	16	Editorial	1	Transplantation Proceedings	81	Priority journal	8569	Cleveland Clinic Foundation	100	Canada	670			French	54
2006	827	Mittal, B.	10	Dentistry	228	Letter	1	Journal of Clinical Oncology	80	Middle Aged	7893	University of California, San Francisco	99	Spain	603			Korean	47
2005	705	Bouchard, C.	10	Earth and Planetary Sciences	20	Undefined	10	Annals of Thoracic Surgery	78	Major clinical study	7784	Brigham and Women's Hospital	98	Turkey	577			Polish	36
2004	626	Schild, S.E.	10	Economics, Econometrics and Finance	5			International Journal of Radiation Oncology Biology Physics	72	Aged	7350	University of Texas M. D. Anderson Cancer Center	97	Netherlands	518			Italian	24
2003	496	Chayama, K.	10	Energy	2			Journal of Thoracic and Cardiovascular Surgery	71	Clinical article	3229	Sun Yat-Sen University	96	Australia	487			Russian	24
2002	383	Szeto, C.C.	10	Engineering	77			World Journal of Gastroenterology	68	Adolescent	2415	Harvard Medical School	92	France	473			Czech	20
2001	423	Zhou, J.	10	Environmental Science	148			Atherosclerosis	67	Aged, 80 and over	2363	UCL	92	Taiwan	421			Persian	12
2000	356	Staessen, J.A.	9	Health Professions	488			International Journal of Cardiology	65	Prognosis	2266	Massachusetts General Hospital	90	Sweden	417			Croatian	11
1999	284	Jiang, W.G.	9	Immunology and Microbiology	865			Journal of Vascular Surgery	60	Treatment Outcome	2225	Duke University School of Medicine	88	Brazil	400			Hungarian	11
1998	277	Miller, D.H.	9	Materials Science	26			Stroke	60	Retrospective Studies	2084	Medizinische Universitat Wien	88	Finland	316			Greek	9
1997	232	Cheung, A.N.Y.	9	Mathematics	22			Diabetes Care	59	Risk Factors	1922	Tehran University of Medical Sciences	88	Switzerland	308			Arabic	8
1996	191	Ahren, B.	9	Medicine	14487			Gynecologic Oncology	58	Follow up	1916	Helsinki University Central Hospital	87	Greece	252			Dutch	8
1995	142	Humphries, S.E.	9	Multidisciplinary	23			Chest	57	Middle aged	1862	Fudan University	86	Austria	243			Serbian	8
1994	137	Suzuki, Y.	9	Neuroscience	898			Journal of Urology	56	Clinical trial	1794	Erasmus University Medical Center	86	Iran	232			Bulgarian	4
1993	94	Bener, A.	9	Nursing	574			European Journal of Cardio Thoracic Surgery	54	Treatment outcome	1687	Helsingin Yliopisto	82	Belgium	226			Romanian	4
1992	83	Chow, K.M.	9	Pharmacology, Toxicology and Pharmaceutics	551			Radiology	52	Human tissue	1680	The University of Hong Kong	82	Denmark	222			Hebrew	3
1991	86	Ngan, H.Y.S.	9	Physics and Astronomy	97			Annals of Surgical Oncology	51	Risk factor	1574	Karolinska University Hospital	82	Norway	208			Icelandic	3
1990	62	Topol, E.J.	8	Psychology	283			Transplantation	50	Prospective Studies	1569	National Yang-Ming University Taiwan	80	Poland	205			Lithuanian	3
1989	43	Karakiewicz, P.I.	8	Social Sciences	172			European Heart Journal	50	Randomized controlled trial	1542	Shanghai Jiaotong University	79	India	195			Norwegian	3
1988	26	Cetin, M.	8	Veterinary	178			Blood	50	Retrospective study	1534	Lunds Universitet	78	Israel	180			Slovak	2
1987	14	Kosma, V.M.	8	Undefined	190			Anticancer Research	49	Controlled clinical trial	1463	Seoul National University College of Medicine	75	Hong Kong	165			Thai	2
1986	10	Kobayashi, M.	8					Investigative Ophthalmology and Visual Science	49	Child	1448	King's College London	75	Singapore	91			Bosnian	1
1985	14	Jang, Y.	8					American Heart Journal	49	Follow-Up Studies	1378	The Catholic University of Korea	74	Czech Republic	90			Danish	1
1984	20	Fan, J.	8					National Medical Journal of China	48	Young Adult	1320	The Johns Hopkins School of Medicine	73	New Zealand	88			Urdu	1
1983	6	Ikeda, K.	8					Ophthalmology	48	Time Factors	1265	Veterans General Hospital-Taipei	72	Mexico	85
1982	7	Weizman, A.	8					Urology	47	Prospective study	1148	Leiden University Medical Center - LUMC	72	Thailand	80
1981	7	Ahn, Y.	8					British Journal of Cancer	45	Disease association	1133	Universita degli Studi di Roma La Sapienza	72	South Africa	79
1980	7	Kamm, M.A.	8					British Journal of Surgery	45	Genotype	1108	University of Melbourne	71	Ireland	75
1979	2	Tse, H.F.	8					Journal of Rheumatology	44	Cancer survival	1064	Yonsei University College of Medicine	70	Egypt	73
1978	3	Arnold, M.	8					Circulation Journal	44	Disease severity	1058	Chang Gung University	69	Portugal	72
1977	2	Zivadinov, R.	8					International Journal of Cancer	44	Case-Control Studies	1046	University of Athens	69	Hungary	64
1976	2	Chen, S.A.	8					Metabolism Clinical and Experimental	43	Comparative study	1023	Helse Bergen Haukeland University Hospital	68	Malaysia	64
1975	1	Leon, M.B.	8					Digestive Diseases and Sciences	43	Unclassified drug	992	Universita degli Studi di Milano	68	Croatia	52
1974	1	Schmieder, R.E.	8					Nephrology Dialysis Transplantation	43	Protein expression	981	University of Pittsburgh	67	Argentina	52
1973	1	Liu, K.Y.	8					Chinese Journal of Cancer Prevention and Treatment	42	Mortality	979	Ita-Suomen yliopisto	66	Saudi Arabia	48
1969	1	Saitoh, S.	8					Journal of Animal Science	42	Outcome assessment	972	Inserm	64	Serbia	47
		Bowers, C.Y.	8					Chinese Medical Journal	41	Immunohistochemistry	960	University of Washington Seattle	64	Russian Federation	42
		Lip, G.Y.H.	8					BMC Cancer	41	Cancer staging	922	Academic Medical Centre, University of Amsterdam	63	Nigeria	40
		Lip, G.Y.H.	8					Spine	40	Body mass	921	Karolinska Institutet	62	Chile	36
		Patsouris, E.	8					World Journal of Surgery	40	Nonhuman	879	Washington University in St. Louis, School of Medicine	62	Slovenia	34
		Huang, X.J.	8					American Journal of Clinical Nutrition	39	Animals	877	Radboud University Nijmegen Medical Centre	61	Tunisia	27
		Neuhaus, P.	8					American Journal of Ophthalmology	39	Prevalence	818	The University of British Columbia	61	Romania	27
		Kumada, H.	8					American Journal of Sports Medicine	38	Drug efficacy	809	University Michigan Ann Arbor	61	Colombia	25
		Murohara, T.	8					BJU International	38	Human cell	808	Chang Gung Memorial Hospital	61	Slovakia	24
		Gonzalez-Gay, M.A.	7					Breast Cancer Research and Treatment	37	Risk assessment	772	Universitetet i Oslo	60	Kenya	23
		Kim, K.H.	7					Lung Cancer	37	Child, Preschool	743	Seoul National University	60	Pakistan	23
		Kastelein, J.J.P.	7					Medical Oncology	35	Correlation analysis	742	The University of North Carolina at Chapel Hill	60	Lebanon	19
		Busch, R.	7					Asian Pacific Journal of Cancer Prevention	35	Age	739	University of California, San Diego	60	Iceland	19
		Marwick, T.H.	7					Hepato Gastroenterology	34	Pathology	734	David Geffen School of Medicine at UCLA	59	Qatar	17
		Matsuo, K.	7					European Journal of Cancer	33	Hypertension	723	University of Sydney	58	Bangladesh	16
		Li, J.	7					Critical Care Medicine	33	Survival Rate	718	National Taiwan University Hospital	58	Bulgaria	16
		Lee, S.H.	7					Diseases of the Colon and Rectum	33	Incidence	714	Universitat de Barcelona	57	Ethiopia	15
		Mintz, G.S.	7					Neurology	33	Prediction	707	University of Athens Medical School	56	Tanzania	15
		Morishima, Y.	7					Bone Marrow Transplantation	32	Scoring system	703	Universitair Medisch Centrum Groningen	55	Uganda	15
		Kwan, B.C.H.	7					Arthritis and Rheumatism	32	Neoplasm Staging	701	University of Pennsylvania	55	Lithuania	13
		Afsar, B.	7					Journal of Hepatology	32	Statistical significance	689	Capital Medical University China	55	Estonia	13
		Park, J.C.	7					European Journal of Clinical Nutrition	32	Questionnaire	670	Universita degli Studi di Padova	54	Kuwait	12
		Poon, R.T.P.	7					Journal of Surgical Oncology	31	Sex difference	666	University of Ulsan, College of Medicine	54	Cyprus	9
		Rabe, K.F.	7					American Journal of Gastroenterology	31	Cross-Sectional Studies	665	Sahlgrenska Universitetssjukhuset	54	Indonesia	9
		Reich, R.	7					Oncology Reports	31	Multivariate Analysis	658	VU University Medical Center	53	Peru	9
		Richards, A.M.	7					Cancer Research	31	Infant	654	Ludwig-Maximilians-Universitat Munchen	53	Viet Nam	9
		Takala, J.	7					Anesthesia and Analgesia	31	Cohort Studies	653	Johns Hopkins University	52	Macedonia	8
		Grimm, M.	7					Journal of Applied Physiology	31	Severity of Illness Index	653	China Medical University Shenyang	52	Ghana	8
		Koo, J.S.	7					Tumor Biology	30	Cohort analysis	649	Seoul National University Hospital	52	Yugoslavia	8
		Thijs, L.	7					Journal of Pediatrics	30	Histopathology	642	Prince of Wales Hospital Hong Kong	52	United Arab Emirates	8
		Tsubota, K.	7					World Chinese Journal of Digestology	30	Overall survival	634	Tel Aviv University, Sackler Faculty of Medicine	51	Cameroon	8
		Kim, W.H.	7					Lancet	30	Methodology	633	Universitat Heidelberg	51	Cuba	7
		Califf, R.M.	7					Clinica Chimica Acta	29	Double blind procedure	611	Maastricht University	50	Sri Lanka	7
		Wei, Q.	7					American Journal of Respiratory and Critical Care Medicine	29	Biological Markers	610	Alma Mater Studiorum Universita di Bologna	50	Philippines	7
		Weiss, S.T.	7					Journal of Cancer Research and Clinical Oncology	29	Diabetes mellitus	604	Imperial College London	49	Morocco	7
		Xu, L.P.	7					British Journal of Ophthalmology	28	Survival rate	601	Medizinische Hochschule Hannover MHH	49	Jordan	7
		Yang, L.	7					Journal of Clinical Psychiatry	28	Clinical feature	601	University Central Hospital Kuopio	49	Puerto Rico	6
		Yoon, S.S.	7					Human Reproduction	28	Age Factors	600	University Medical Center Utrecht	49	Bahrain	6
		Zapletalova, J.	7					Pediatric Blood and Cancer	28	Predictive Value of Tests	599	Seoul National University Bundang Hospital	49	Nepal	6
		Dietel, M.	7					Hypertension	28	Metabolism	599	Baylor College of Medicine	48	Palestine	6
		Zhang, W.	7					Human Pathology	28	Questionnaires	598	Ohio State University	48	Venezuela	6
		Schaff, H.V.	7					Heart	28	Double-Blind Method	581	Universitatsklinikum Hamburg-Eppendorf und Medizinische Fakultat	48	Trinidad and Tobago	6
		Nakopoulou, L.	7					Obstetrics and Gynecology	27	Animal experiment	578	University of Minnesota Twin Cities	48	Zimbabwe	5
		Blann, A.D.	7					International Journal of Gynecological Cancer	27	Multivariate analysis	576	University of California, Los Angeles	47	Latvia	5
		Liu, B.	7					Medicine and Science in Sports and Exercise	27	Drug effect	571	Kobenhavns Universitet	47	Gambia	5
		Bonfa, E.	7					Journal of Allergy and Clinical Immunology	27	Blood	570	McMaster University	47	Liechtenstein	5
		Arase, Y.	7					Diabetologia	27	Smoking	567	Stanford University School of Medicine	47	Bosnia and Herzegovina	5
		Kwon, H.C.	7					Diabetic Medicine	26	Genetic association	552	University of Alberta	46	Ukraine	5
		Cho, J.G.	7					Annals of the Rheumatic Diseases	26	Survival Analysis	532	University of Queensland	46	Malawi	5
		Lipponen, P.	7					Gut	26	Obesity	522	University of Manchester	45	Uruguay	5
		Ku, J.H.	7					Journal of Cataract and Refractive Surgery	26	Hospitalization	519	Memorial Sloan-Kettering Cancer Center	45	Botswana	4
		Liu, D.H.	7					American Journal of Obstetrics and Gynecology	26	Protein blood level	516	Universidade Federal de Sao Paulo	45	Sudan	4
		Lo, C.M.	7					Hepatology	25	Cross-sectional study	514	Sichuan University	45	Burkina Faso	4
		Martinez, J.A.	7					Journal of Infectious Diseases	25	Logistic Models	513	Yonsei University	45	Iraq	4
		Fagerberg, B.	6					Journal of Nutrition	25	School child	508	University of Birmingham	45	Jamaica	4
		Guralnik, J.M.	6					Surgical Endoscopy and Other Interventional Techniques	25	Survival	506	Weill Cornell Medical College	44	Cambodia	4
		Aaltomaa, S.	6					Journal of Hypertension	25	Genetics	505	Northwestern University Feinberg School of Medicine	44	Belarus	3
		Akuta, N.	6					Annals of Surgery	25	Genetic Predisposition to Disease	503	Yale University School of Medicine	44	Mali	3
		Kimura, K.	6					European Journal of Endocrinology	24	Polymorphism, Genetic	499	Universitat Bern	44	Gabon	3
		Balsa, A.	6					Clinical Therapeutics	24	Polymerase chain reaction	497	Chang Gung University College of Medicine	43	Luxembourg	3
		Lehtimaki, T.	6					Journal of Acquired Immune Deficiency Syndromes	24	Single nucleotide polymorphism	497	Case Western Reserve University	42	Oman	3
		Haverich, A.	6					Journal of Gastroenterology and Hepatology Australia	24	Postoperative Complications	494	Turun yliopisto	42	Costa Rica	3
		Krum, H.	6					American Journal of Roentgenology	24	Multicenter study	492	Universita degli Studi di Torino	42	Congo	3
		Huber, K.	6					Respiratory Medicine	24	Physiology	492	McGill University	41	Yemen	3
		Hosaka, T.	6					Journal of Surgical Research	24	Preschool child	491	Universite de Montreal	41	Senegal	2
		Christiansen, J.S.	6					Laryngoscope	24	Normal human	489	Tianjin Medical University	41	Barbados	2
		Kim, S.H.	6					Diabetes	23	Gene frequency	484	University of Miami Leonard M. Miller School of Medicine	41	Angola	2
		Armstrong, P.W.	6					Graefe S Archive for Clinical and Experimental Ophthalmology	23	Tumor Markers, Biological	478	University of Illinois at Chicago	41	Rwanda	2
		Giannopoulou, I.	6					Journal of the Neurological Sciences	23	Pathophysiology	477	UC Irvine	40	Malta	2
		Kautiainen, H.	6					Journal of Affective Disorders	23	Glucose	477	Western University	40	Mozambique	2
		De Luca, G.	6					Alimentary Pharmacology and Therapeutics	23	Disease course	476	UniversitatsSpital Zurich	40	Netherlands Antilles	2
		Hong, M.K.	6					AIDS	23	Risk Assessment	474	Rikshospitalet-Radiumhospitalet HF	40	Ecuador	2
		Bergstralh, E.J.	6					New England Journal of Medicine	23	Intermethod comparison	473	University of Glasgow	39	Democratic Republic Congo	2
		Heo, D.S.	6					Haematologica	22	Pregnancy	472	Monash University	39	Panama	2
		Kim, H.H.	6					International Journal of Obesity	22	Lymph node metastasis	471	Universidad Autonoma de Barcelona	39	Papua New Guinea	2
		Nightingale, P.	6					Clinical Transplantation	22	Case control study	469	Peking Union Medical College	38	Zambia	2
		Osann, K.	6					European Archives of Oto Rhino Laryngology	22	Placebo	461	Kyushu University	38	Syrian Arab Republic	1
		Papanas, N.	6					Journal of the American Geriatrics Society	22	Genetic polymorphism	461	Kaohsiung Medical University	38	Georgia	1
		Maehara, Y.	6					Journal of Vascular and Interventional Radiology	22	Postoperative complication	460	Nanjing Medical University	38	Bolivia	1
		Park, K.H.	6					Journal of Bone and Joint Surgery Series A	22	Polymorphism, Single Nucleotide	451	University of Chicago	38	Laos	1
		Park, S.	6					Rheumatology	22	Insulin	451	Hospital Clinic Barcelona	38	Tonga	1
		Parkkola, R.	6					Journal of Veterinary Internal Medicine	22	Comorbidity	450	Johns Hopkins Bloomberg School of Public Health	37	Kazakhstan	1
		Koh, W.J.	6					Journal of Neurology Neurosurgery and Psychiatry	22	Postoperative period	449	University Hospital Maastricht	37	Faroe Islands	1
		Pihlajamaki, J.	6					British Journal of Anaesthesia	22	Nuclear magnetic resonance imaging	442	Medizinische Universitat Innsbruck	37	Algeria	1
		Marin, F.	6					Clinical Infectious Diseases	22	Quality of life	432	Malmo University Hospital	37	Turkmenistan	1
		Kim, S.H.	6					European Journal of Surgical Oncology	22	Animal model	428	University of Southern California	37	Honduras	1
		Hetzer, R.	6					Clinical Endocrinology	22	Disease-Free Survival	427	University of Florida	36	Martinique	1
		Rankinen, T.	6					Annals of Oncology	22	Statistical analysis	426	Universitssjukhuset i Lund	36	Mauritius	1
		Liu, W.	6					Journal of Bone and Mineral Research	21	Inflammation	424	Oregon Health and Science University	36	Cote d'Ivoire	1
		Llorca, J.	6					Yonsei Medical Journal	21	Analysis of Variance	423	Katholieke Universiteit Leuven	36	Guinea-Bissau	1
		Roh, M.S.	6					Pediatric Allergy and Immunology	21	Allele	421	Uppsala Universitet	35	Monaco	1
		Romijn, J.A.	6					Journal of Clinical Periodontology	21	Body Mass Index	418	Vanderbilt University	35	Mongolia	1
		Rump, L.C.	6					Thrombosis and Haemostasis	21	Triacylglycerol	414	Kyoto University	35	Montenegro	1
		Joo, Y.H.	6					Scandinavian Journal of Gastroenterology	21	Blood Pressure	410	Taipei Medical University	35	Guatemala	1
		Dickstein, K.	6					European Journal of Vascular and Endovascular Surgery	21	C reactive protein	409	Medical University of South Carolina	35	Brunei Darussalam	1
		Lenke, L.G.	6					Anesthesiology	21	Proportional Hazards Models	407	Universitat zu Koln	35	Myanmar	1
		He, L.	6					Journal of the Medical Association of Thailand	21	Breast cancer	406	University of Oxford	35	Saint Kitts and Nevis	1
		Lau, C.P.	6					Modern Pathology	21	Coronary artery disease	403	Universita degli Studi di Roma Tor Vergata	35
		Scholmerich, J.	6					European Radiology	21	Breast Neoplasms	402	Harvard School of Public Health	35
		Schuster, T.	6					Archives of Physical Medicine and Rehabilitation	21	Glucose blood level	398	University of Zagreb School of Medicine	34
		Sehouli, J.	6					European Urology	21	Cancer patient	396	Rigshospitalet	34
		Shariat, S.F.	6					Clinical Rheumatology	21	United States	396	Mahidol University	34
		Sheiban, I.	6					Arteriosclerosis Thrombosis and Vascular Biology	20	Treatment response	393	Technische Universitat Munchen	34
		Singh, N.	6					International Journal of Oncology	20	Infant, Newborn	392	Hacettepe Universitesi	34
		Socie, G.	6					Journal of Human Hypertension	20	Cardiovascular risk	391	University of Edinburgh	34
		Soini, Y.	6					Neuroscience Letters	20	Treatment duration	386	Universidade Estadual de Campinas	34
		Granger, C.B.	6					Cancer Science	20	Human experiment	384	Hospital for Sick Children University of Toronto	34
		Suzuki, F.	6					Leukemia	20	Sex Factors	383	University of Western Australia	34
		Corella, D.	6					Journal of Gastrointestinal Surgery	20	Non insulin dependent diabetes mellitus	382	Universita Cattolica del Sacro Cuore, Rome	34
		Swedberg, K.	6					Liver Transplantation	20	Age distribution	382	University of Calgary	33
		Syrjanen, K.	6					European Journal of Heart Failure	20	Genetic variability	382	Chinese University of Hong Kong	33
		Szegedi, G.	6					Diabetes Research and Clinical Practice	20	Drug safety	380	University Hospital of Tampere	33
		Zurakowski, D.	6					Journal of Critical Care	20	Gene expression	380	Istanbul Tip Fakultesi	33
		Tai, C.T.	6					Pediatric Research	20	Systolic blood pressure	377	Charles University in Prague	33
		Mattle, H.P.	6					Acta Ophthalmologica	20	Disease Progression	376	University of Alabama at Birmingham	33
		Tavazzi, L.	6					Cancer Epidemiology Biomarkers and Prevention	19	Enzyme linked immunosorbent assay	376	Beth Israel Deaconess Medical Center	33
		Terracciano, L.	6					Journal of Neurology	19	Computer assisted tomography	375	Shandong University	33
		Undefined	2					American Journal of Hypertension	19	Recurrence	370	University of Wisconsin Madison	33
