# Supplementary material for: A surge of p-values between 0.041 and 0.049 in recent decades (but negative results are increasing rapidly too)
Source: PeerJ. 2015 Jan 22;3:e733. doi: 10.7717/peerj.733 (PMC4312079; doi:10.7717/peerj.733)
Supplement: Supplemental Information [file peerj-03-733-s007.zip › Supplementary material/Searches_15_nov_2014/B0122.csv]

Scopus refine results values
Your query : (ABS({p = 0.013} OR {p = .013}))
Number of results : 15245
YEAR		AUTHOR NAME		SUBJECT AREA		DOCUMENT TYPE		SOURCE TITLE		KEYWORD		AFFILIATION		COUNTRY		SOURCE TYPE		LANGUAGE
2015	2	Veldhuis, J.D.	15	Agricultural and Biological Sciences	664	Article	14405	Plos One	205	Article	13435	VA Medical Center	207	United States	3819	Journals	15214	English	14195
2014	1662	Lee, S.D.	14	Arts and Humanities	53	Article in Press	329	Cancer	98	Human	13186	Peking University	116	China	1348	Conference Proceedings	16	Chinese	548
2013	1671	Rades, D.	13	Biochemistry, Genetics and Molecular Biology	3257	Review	256	Journal of Clinical Endocrinology and Metabolism	95	Female	11597	Mayo Clinic	111	United Kingdom	1237	Book Series	10	Spanish	152
2012	1497	Davidson, B.	11	Business, Management and Accounting	5	Conference Paper	232	American Journal of Cardiology	84	Humans	11060	University of Toronto	109	Japan	939	Books	2	Portuguese	86
2011	1310	Schild, S.E.	11	Chemical Engineering	27	Short Survey	4	Journal of Clinical Oncology	83	Male	10912	University of Texas M. D. Anderson Cancer Center	95	Germany	903	Undefined	3	German	61
2010	1091	Wu, J.C.	11	Chemistry	43	Letter	3	Journal of the American College of Cardiology	83	Adult	10065	Universidade de Sao Paulo - USP	94	Italy	761			French	57
2009	1000	Ramirez, P.	10	Computer Science	18	Note	3	Clinical Cancer Research	81	Controlled study	8278	Helsinki University Central Hospital	94	Canada	591			Turkish	53
2008	941	Wang, W.	10	Decision Sciences	6	Book Chapter	2	Circulation	80	Priority journal	7857	Cleveland Clinic Foundation	90	South Korea	579			Japanese	50
2007	844	Lehtimaki, T.	10	Dentistry	205	Erratum	1	Annals of Thoracic Surgery	76	Major clinical study	7369	Medizinische Universitat Wien	88	Spain	548			Korean	33
2006	795	Jang, Y.	10	Earth and Planetary Sciences	19	Undefined	10	International Journal of Radiation Oncology Biology Physics	73	Middle Aged	7123	Massachusetts General Hospital	88	Turkey	523			Polish	32
2005	638	Wei, Q.	10	Economics, Econometrics and Finance	5			Journal of Urology	65	Aged	6821	Sun Yat-Sen University	87	Australia	485			Italian	29
2004	551	Stone, G.W.	10	Engineering	68			Transplantation Proceedings	65	Clinical article	2803	Duke University School of Medicine	85	France	472			Russian	24
2003	490	Crea, F.	10	Environmental Science	147			World Journal of Gastroenterology	64	Adolescent	2333	Karolinska University Hospital	84	Netherlands	464			Croatian	17
2002	372	Liu, W.	10	Health Professions	432			Chest	56	Prognosis	2186	King's College London	82	Brazil	385			Czech	15
2001	340	Parrilla, P.	10	Immunology and Microbiology	778			Chinese Journal of Cancer Prevention and Treatment	55	Aged, 80 and over	2113	Brigham and Women's Hospital	81	Taiwan	376			Hungarian	11
2000	324	Ronnemaa, T.	9	Materials Science	25			Annals of Surgical Oncology	54	Treatment Outcome	1998	University of California, San Francisco	81	Sweden	356			Serbian	7
1999	300	Rios, A.	9	Mathematics	16			European Journal of Cardio Thoracic Surgery	53	Retrospective Studies	1847	Helsingin Yliopisto	78	Finland	309			Lithuanian	6
1998	253	Raitakari, O.T.	9	Medicine	13312			Journal of Vascular Surgery	52	Follow up	1784	Erasmus University Medical Center	77	Switzerland	272			Persian	5
1997	232	Langefeld, C.D.	9	Multidisciplinary	14			International Journal of Cardiology	52	Risk Factors	1774	Charite - Universitatsmedizin Berlin	76	Belgium	253			Arabic	4
1996	193	Ellis, I.O.	9	Neuroscience	803			National Medical Journal of China	51	Clinical trial	1617	Fudan University	75	Austria	230			Bulgarian	3
1995	144	Chang, H.W.	8	Nursing	529			Stroke	51	Middle aged	1566	University of Pittsburgh	72	Greece	216			Danish	2
1994	147	Jenkins, D.J.A.	8	Pharmacology, Toxicology and Pharmaceutics	484			Journal of Thoracic and Cardiovascular Surgery	48	Human tissue	1548	Harvard Medical School	71	Poland	183			Dutch	2
1993	116	Mori, M.	8	Physics and Astronomy	101			Diabetes Care	48	Prospective Studies	1515	Leiden University Medical Center - LUMC	68	Denmark	175			Slovak	2
1992	80	Cooper, C.	8	Psychology	260			Metabolism Clinical and Experimental	47	Risk factor	1480	SungKyunKwan University, School of Medicine	68	India	171			Slovene	2
1991	52	Jeong, M.H.	8	Social Sciences	131			Blood	47	Treatment outcome	1472	Academic Medical Centre, University of Amsterdam	67	Norway	168			Bosnian	1
1990	49	Lipponen, P.	8	Veterinary	157			American Journal of Ophthalmology	45	Child	1437	University of Washington Seattle	66	Israel	159			Catalan	1
1989	38	Chen, J.W.	8	Undefined	162			Transplantation	45	Randomized controlled trial	1411	Capital Medical University China	66	Hong Kong	159			Greek	1
1988	33	Lip, G.Y.H.	8					Gynecologic Oncology	45	Retrospective study	1371	Inserm	65	Iran	158			Hebrew	1
1987	15	Iranmanesh, A.	8					International Journal of Cancer	45	Controlled clinical trial	1348	UCL	65	New Zealand	114			Icelandic	1
1986	9	Lam, D.S.C.	8					Atherosclerosis	45	Follow-Up Studies	1248	Karolinska Institutet	63	Portugal	84			Malay	1
1985	12	Vaarala, O.	8					BMC Cancer	44	Young Adult	1180	National Taiwan University Hospital	63	South Africa	82			Romanian	1
1984	7	Sohn, S.K.	8					American Heart Journal	43	Disease association	1063	Universita degli Studi di Roma La Sapienza	62	Czech Republic	76
1983	15	Laakso, M.	8					Chinese Medical Journal	43	Genotype	1062	Ita-Suomen yliopisto	62	Ireland	69
1982	5	Bonfa, E.	8					Critical Care Medicine	41	Cancer survival	1057	The University of Hong Kong	61	Singapore	69
1981	3	Topol, E.J.	8					Journal of Rheumatology	41	Prospective study	1046	Washington University in St. Louis, School of Medicine	61	Hungary	67
1980	3	Chang, F.Y.	8					Nephrology Dialysis Transplantation	40	Time Factors	1034	The University of North Carolina at Chapel Hill	61	Thailand	65
1979	4	Richards, A.M.	8					Ophthalmology	38	Mortality	1007	Alma Mater Studiorum Universita di Bologna	61	Malaysia	62
1978	1	Hsu, B.G.	7					American Journal of Clinical Nutrition	38	Immunohistochemistry	975	University of Pennsylvania	59	Egypt	62
1977	2	Demetriades, D.	7					Urology	38	Disease severity	972	Veterans General Hospital-Taipei	59	Saudi Arabia	56
1976	1	Chua, T.C.	7					Journal of Animal Science	38	Case-Control Studies	960	Shanghai Jiaotong University	59	Mexico	53
1974	1	Kahonen, M.	7					European Heart Journal	38	Outcome assessment	945	University of Sydney	59	Croatia	52
1973	1	Lam, T.H.	7					British Journal of Cancer	37	Comparative study	943	University of Melbourne	59	Russian Federation	43
1970	1	Hetzer, R.	7					BJU International	37	Protein expression	940	Universita degli Studi di Milano	59	Serbia	41
		Huo, T.I.	7					Anticancer Research	36	Body mass	897	David Geffen School of Medicine at UCLA	58	Chile	36
		Wagener, M.M.	7					Breast Cancer Research and Treatment	35	Cancer staging	895	Prince of Wales Hospital Hong Kong	58	Slovenia	35
		Liu, Z.	7					Journal of Clinical Psychiatry	33	Unclassified drug	865	Seoul National University College of Medicine	56	Argentina	34
		Laufer, G.	7					Bone Marrow Transplantation	33	Nonhuman	813	Lunds Universitet	56	Nigeria	32
		Westendorp, R.G.J.	7					Investigative Ophthalmology and Visual Science	33	Animals	793	National Yang-Ming University Taiwan	55	Tunisia	26
		Rhee, P.	7					American Journal of Obstetrics and Gynecology	33	Prevalence	786	Ludwig-Maximilians-Universitat Munchen	53	Pakistan	24
		Vaya, A.	7					Annals of Oncology	33	Drug efficacy	763	The Johns Hopkins School of Medicine	52	Slovakia	22
		Califf, R.M.	7					Oncology Reports	31	Correlation analysis	745	Radboud University Nijmegen Medical Centre	52	Romania	18
		Rao, D.C.	7					Asian Pacific Journal of Cancer Prevention	31	Risk assessment	742	Chang Gung Memorial Hospital	52	Estonia	16
		Tang, W.H.W.	7					World Journal of Surgery	31	Child, Preschool	716	Universita Cattolica del Sacro Cuore, Rome	52	Lithuania	16
		Bouchard, C.	7					Human Pathology	31	Human cell	715	Memorial Sloan-Kettering Cancer Center	51	Colombia	15
		Nesland, J.M.	7					Lung Cancer	31	Incidence	710	Tianjin Medical University	51	Kenya	14
		Park, S.	7					British Journal of Surgery	30	Hypertension	702	University of Glasgow	50	Kuwait	13
		Knip, M.	7					Journal of Infectious Diseases	30	Survival Rate	673	VU University Medical Center	50	Venezuela	12
		Humphries, S.E.	7					Tumor Biology	30	Questionnaire	664	University Michigan Ann Arbor	50	Cuba	11
		Shao, Z.M.	7					Hepatology	30	Age	658	Hospital Clinic Barcelona	50	Iceland	11
		Holst, J.J.	7					Annals of Surgery	30	Cohort analysis	657	University of California, San Diego	50	Bangladesh	11
		Scorilas, A.	7					Journal of Cancer Research and Clinical Oncology	30	Overall survival	656	Universitatsklinikum Hamburg-Eppendorf und Medizinische Fakultat	49	Indonesia	10
		Schroeder, D.R.	7					Heart	29	Scoring system	654	Universitair Medisch Centrum Groningen	49	Uganda	10
		Glueck, C.J.	7					Clinical Infectious Diseases	29	Infant	651	Yonsei University College of Medicine	49	Morocco	9
		Kosma, V.M.	7					Hypertension	29	Neoplasm Staging	644	Chang Gung University	49	Tanzania	9
		Kollef, M.H.	7					Radiology	29	Multivariate Analysis	642	University of Minnesota Twin Cities	49	Ethiopia	9
		Sattar, N.	7					American Journal of Gastroenterology	29	Sex difference	640	Universita degli Studi di Padova	48	United Arab Emirates	9
		Lin, T.Y.	7					Cancer Research	29	Pathology	631	Helse Bergen Haukeland University Hospital	48	Viet Nam	9
		Wareham, N.J.	7					Journal of Surgical Research	29	Cohort Studies	631	Tehran University of Medical Sciences	47	Ghana	8
		Lin, S.J.	7					Surgical Endoscopy and Other Interventional Techniques	29	Prediction	629	University of Athens	47	Peru	8
		Kendall, C.W.C.	7					Neurology	28	Statistical significance	623	University Medical Center Utrecht	47	Nepal	8
		Jamart, J.	7					Human Reproduction	28	Cross-Sectional Studies	607	Universitat de Barcelona	46	Trinidad and Tobago	7
		Chayama, K.	7					Spine	28	Biological Markers	595	Johns Hopkins University	46	Bulgaria	7
		Ahn, J.S.	7					Journal of Nutrition	27	Histopathology	591	Turun yliopisto	46	Cameroon	7
		Freedman, B.I.	7					Circulation Journal	27	Severity of Illness Index	586	Universita degli Studi di Torino	46	Jordan	7
		Inaba, K.	6					British Journal of Ophthalmology	27	Diabetes mellitus	564	Universitat Heidelberg	46	Zimbabwe	7
		Singh, N.	6					Journal of Surgical Oncology	26	Survival Analysis	563	University Hospital of Tampere	45	Philippines	7
		Karakiewicz, P.I.	6					American Journal of Hypertension	26	Survival rate	563	The University of British Columbia	45	Qatar	7
		Soini, Y.	6					World Chinese Journal of Digestology	26	Questionnaires	559	National Cancer Institute	45	Lebanon	6
		Spector, T.D.	6					Journal of Pediatrics	26	Age Factors	556	University of Oxford	45	Sudan	6
		Stefanadis, C.	6					Laryngoscope	26	Metabolism	553	Sun Yat-Sen University Cancer Center	45	Sri Lanka	6
		Kaprio, J.	6					Medical Oncology	26	Multivariate analysis	553	Ohio State University	44	Macedonia	6
		Cho, J.G.	6					Journal of Neurology	26	Predictive Value of Tests	552	University of New South Wales UNSW Australia	44	Zambia	6
		Bauer, M.	6					Thrombosis and Haemostasis	26	Genetic association	549	University of Alabama at Birmingham	43	Ecuador	5
		Aaltomaa, S.	6					Chinese Journal of Clinical Oncology	25	Double blind procedure	546	University of Queensland	43	Oman	5
		Steinberg, S.M.	6					American Journal of Respiratory and Critical Care Medicine	25	Drug effect	543	Seoul National University	42	Malawi	5
		Stock, R.G.	6					Hepato Gastroenterology	25	Clinical feature	536	University of Birmingham	42	Bosnia and Herzegovina	5
		Stone, N.N.	6					Annals of the Rheumatic Diseases	25	Obesity	533	China Medical University Shenyang	41	Puerto Rico	5
		Su, H.M.	6					Journal of Heart and Lung Transplantation	25	Single nucleotide polymorphism	531	Universitetet i Oslo	41	Cambodia	4
		Tamaki, Y.	6					Journal of Hypertension	25	Smoking	527	Kaohsiung Medical University	41	Yemen	4
		Tang, Z.Y.	6					PACE Pacing and Clinical Electrophysiology	24	Survival	513	Oulun Yliopisto	41	Jamaica	4
		Huang, H.Q.	6					Diabetes	24	Double-Blind Method	506	Maastricht University	41	Congo	4
		Taskinen, M.R.	6					European Journal of Cancer	24	Normal human	498	Columbia University in the City of New York	41	Palestine	4
		Trope, C.G.	6					Obstetrics and Gynecology	24	Animal experiment	496	University of Alberta	41	Benin	4
		Dietz, H.P.	6					Kidney International	24	Methodology	493	University of Tokyo Faculty of Medicine	40	Gambia	4
		Troughton, R.W.	6					Oncology	23	Protein blood level	493	Chinese University of Hong Kong	40	Gabon	4
		Kiss, E.	6					Digestive Diseases and Sciences	23	School child	492	Tel Aviv University, Sackler Faculty of Medicine	40	Rwanda	3
		Veninga, T.	6					Anesthesia and Analgesia	23	Glucose	483	Weill Cornell Medical College	40	Latvia	3
		Viikari, J.S.A.	6					Resuscitation	23	Logistic Models	482	Kyushu University	40	Malta	3
		Huang, Y.H.	6					Rheumatology International	23	Lymph node metastasis	480	Icahn School of Medicine at Mount Sinai	40	Senegal	3
		Wang, E.H.	6					Anesthesiology	23	Tumor Markers, Biological	473	Northwestern University Feinberg School of Medicine	40	Ukraine	3
		Wang, F.	6					Archives of Physical Medicine and Rehabilitation	22	Genetics	471	Sichuan University	40	Togo	3
		Ha, J.W.	6					Histopathology	22	Hospitalization	471	University Central Hospital Kuopio	40	Yugoslavia	3
		Wang, L.E.	6					Clinical Endocrinology	22	Polymorphism, Single Nucleotide	463	Sahlgrenska Universitetssjukhuset	40	Kyrgyzstan	2
		Wang, P.	6					American Journal of Roentgenology	22	Blood	462	Universite de Montreal	39	Costa Rica	2
		Huang, X.J.	6					European Journal of Clinical Nutrition	22	Body Mass Index	458	University of Miami Leonard M. Miller School of Medicine	39	North Korea	2
		Warzocha, K.	6					Diabetic Medicine	22	Insulin	458	University of Cambridge	39	Bahrain	2
		Harada, M.	6					Obesity	22	Preschool child	455	University of Athens Medical School	39	Botswana	2
		Zhang, W.	6					Lancet	22	Multicenter study	454	Baylor College of Medicine	38	Barbados	2
		Lee, P.C.	6					Journal of Neurology Neurosurgery and Psychiatry	22	Polymerase chain reaction	453	University of Manchester	38	Burkina Faso	2
		Courneya, K.S.	6					Thorax	22	Cross-sectional study	450	University of Ulsan, College of Medicine	38	Mali	2
		Choi, D.	6					Inflammatory Bowel Diseases	22	Risk Assessment	444	Nanjing Medical University	38	Uruguay	2
		Dowsett, M.	6					European Journal of Gastroenterology and Hepatology	22	Genetic Predisposition to Disease	440	Universita degli Studi di Firenze	38	Mozambique	2
		Zinsmeister, A.R.	6					Diseases of the Colon and Rectum	21	Postoperative Complications	436	Medizinische Hochschule Hannover MHH	38	Myanmar	2
		Denollet, J.	6					Medicine and Science in Sports and Exercise	21	Placebo	431	Kobenhavns Universitet	38	Luxembourg	1
		Hong, Y.J.	6					Arthritis and Rheumatism	21	Disease course	430	Southern Medical University	37	Bhutan	1
		Granger, C.B.	6					Osteoporosis International	21	Gene frequency	424	Peking Union Medical College	37	Guinea-Bissau	1
		Hirakawa, K.	6					Journal of Bone and Mineral Research	21	Pregnancy	424	Universita degli Studi di Napoli Federico II	37	Afghanistan	1
		Chung, N.	6					American Journal of Surgery	21	Postoperative complication	422	Yale University School of Medicine	37	Burundi	1
		Isolauri, E.	6					European Urology	20	Case control study	420	University of Western Australia	37	Paraguay	1
		Leu, H.B.	6					International Journal of Colorectal Disease	20	Proportional Hazards Models	418	The Catholic University of Korea	36	Haiti	1
		Cetin, M.	6					Cancer Science	20	Allele	416	Kyoto University	36	Algeria	1
		Alvarez-Sabin, J.	6					Arteriosclerosis Thrombosis and Vascular Biology	20	Comorbidity	414	Universidade Federal de Sao Paulo	36	Liechtenstein	1
		Haffner, S.M.	6					Journal of the American College of Surgeons	20	Polymorphism, Genetic	413	University of Chicago	36	Honduras	1
		Lin, H.C.	6					International Journal of Obesity	20	Analysis of Variance	405	Hiroshima University	36	Brunei Darussalam	1
		Noguchi, S.	6					European Journal of Endocrinology	20	Postoperative period	404	Medizinische Universitat Innsbruck	35	Laos	1
		Maehara, Y.	6					Clinical Rheumatology	20	Breast Neoplasms	403	Seoul National University Hospital	35	Mauritius	1
		Mann, J.J.	6					Diabetologia	20	C reactive protein	402	Stanford University School of Medicine	35	Niger	1
		Maseri, A.	6					Journal of Korean Medical Science	20	Triacylglycerol	400	Klinikum der Universitat Munchen	34	Georgia	1
		Bellomo, R.	6					Journal of Gastroenterology and Hepatology Australia	20	Quality of life	397	Friedrich-Alexander-Universität Erlangen-Nürnberg	34	Libyan Arab Jamahiriya	1
		Matsuo, K.	6					Acta Ophthalmologica	20	Disease-Free Survival	395	University of Tennessee Health Science Center	34	Montenegro	1
		Corella, D.	6					Pediatric Research	20	Blood Pressure	392	Rigshospitalet	34	Namibia	1
		Minematsu, K.	6					Clinical Therapeutics	20	Breast cancer	391	UniversitatsSpital Zurich	34	Guatemala	1
		Ilonen, J.	6					Journal of Pediatric Surgery	20	Statistical analysis	391	UT Southwestern Medical Center	34	Cote d'Ivoire	1
		Murohara, T.	6					Liver International	20	Glucose blood level	391	Children's Hospital Boston	34	United States Minor Outlying Islands	1
		Nakamura, Y.	6					Journal of the Neurological Sciences	19	Genetic polymorphism	390	Harvard School of Public Health	34
		Biasucci, L.M.	6					Scandinavian Journal of Gastroenterology	19	Non insulin dependent diabetes mellitus	387	Kaohsiung Medical University Chung-Ho Memorial Hospital	34
		Ogawa, O.	6					Respiratory Medicine	19	Human experiment	386	Chang Gung University College of Medicine	34
		Park, S.J.	6					American Journal of Transplantation	19	Physiology	385	Seoul National University Bundang Hospital	34
		Pinder, S.E.	6					European Journal of Obstetrics Gynecology and Reproductive Biology	19	Pathophysiology	382	University Hospital Maastricht	33
		Reeve, J.	6					Clinical Transplantation	19	Intermethod comparison	380	Osaka University	33
		Bowden, D.W.	6					Journal of Gastrointestinal Surgery	19	Animal model	375	Universitetet i Bergen	33
		Armstrong, P.W.	6					British Journal of Clinical Pharmacology	19	United States	375	Hospital for Sick Children University of Toronto	33
		Ku, J.H.	6					Journal of Acquired Immune Deficiency Syndromes	19	Inflammation	372	Universidade Federal do Rio Grande do Sul	32
		Reid, D.M.	6					Bone	19	Drug safety	371	University of Southampton	32
		Sarna, S.	6					Oncology Letters	19	Cardiovascular risk	363	Rikshospitalet-Radiumhospitalet HF	32
		Schomig, A.	6					Journal of Allergy and Clinical Immunology	19	Tumor volume	363	Columbia University Medical Center	32
		Sheiner, E.	6					Lupus	18	Cancer recurrence	362	Mahidol University	31
		Siffert, W.	6					Clinical and Experimental Rheumatology	18	Infant, Newborn	358	Universitssjukhuset i Lund	31
		Simell, O.	6					Archives of Gynecology and Obstetrics	18	Cancer surgery	355	Monash University	31
		Kim, H.S.	5					International Journal of Oncology	18	Creatinine	355	Centre Hospitalier Universitaire Vaudois	31
		Gourin, C.G.	5					Journal of Medical Virology	18	Sex Factors	351	Universite Paris Descartes	31
		Gorin, N.C.	5					Journal of Veterinary Internal Medicine	18	Animal	350	Wayne State University	30
		Mohan, V.	5					Supportive Care in Cancer	18	Systolic blood pressure	350	Malmo University Hospital	30
		Bacigalupo, A.	5					Journal of Viral Hepatitis	18	Treatment response	347	Western University	30
		Chen, M.	5					Tumor	18	Age distribution	347	Istanbul Tip Fakultesi	30
		Chow, K.M.	5					British Journal of Anaesthesia	18	Coronary artery disease	345	Stanford University	30
		Arnesen, H.	5					Heart and Vessels	18	Demography	342	Imperial College London	30
		Kim, N.	5					Coronary Artery Disease	18	Depression	342	Indiana University School of Medicine Indianapolis	30
		Kang, J.C.	5					International Journal of Gynecological Cancer	18	Treatment duration	340	Istanbul Universitesi	30
		Undefined	3					European Journal of Radiology	18	Genetic variability	339	Universiteit Gent	30
