# Supplementary material for: A surge of p-values between 0.041 and 0.049 in recent decades (but negative results are increasing rapidly too)
Source: PeerJ. 2015 Jan 22;3:e733. doi: 10.7717/peerj.733 (PMC4312079; doi:10.7717/peerj.733)
Supplement: Supplemental Information [file peerj-03-733-s007.zip › Supplementary material/Searches_15_nov_2014/B0123.csv]

Scopus refine results values
Your query : (ABS({p = 0.014} OR {p = .014}))
Number of results : 15163
YEAR		AUTHOR NAME		SUBJECT AREA		DOCUMENT TYPE		SOURCE TITLE		KEYWORD		AFFILIATION		COUNTRY		SOURCE TYPE		LANGUAGE
2015	3	Veldhuis, J.D.	14	Agricultural and Biological Sciences	634	Article	14330	Plos One	187	Article	13270	VA Medical Center	165	United States	3839	Journals	15120	English	14113
2014	1644	Waksman, R.	12	Arts and Humanities	48	Article in Press	319	Journal of Clinical Endocrinology and Metabolism	98	Human	12993	Mayo Clinic	110	China	1252	Conference Proceedings	18	Chinese	484
2013	1705	Satler, L.F.	11	Biochemistry, Genetics and Molecular Biology	3102	Review	268	Clinical Cancer Research	81	Female	11454	Universidade de Sao Paulo - USP	109	United Kingdom	1228	Books	10	Spanish	175
2012	1427	Pichard, A.D.	11	Business, Management and Accounting	8	Conference Paper	218	International Journal of Radiation Oncology Biology Physics	80	Humans	10844	University of Texas M. D. Anderson Cancer Center	102	Germany	891	Book Series	10	Portuguese	105
2011	1259	Jeong, M.H.	11	Chemical Engineering	37	Book Chapter	7	Circulation	79	Male	10731	Charite - Universitatsmedizin Berlin	93	Japan	838	Trade Publications	1	Turkish	79
2010	1050	Bailey, K.R.	10	Chemistry	35	Short Survey	6	American Journal of Cardiology	77	Adult	9816	University of Toronto	92	Italy	691	Undefined	4	German	65
2009	1016	Lugli, A.	10	Computer Science	15	Editorial	2	Journal of Clinical Oncology	74	Controlled study	8153	Peking University	89	South Korea	656			Japanese	50
2008	906	Jukema, J.W.	10	Decision Sciences	6	Erratum	1	Cancer	71	Priority journal	7838	Brigham and Women's Hospital	87	Turkey	575			French	49
2007	840	Davidson, B.	10	Dentistry	213	Letter	1	World Journal of Gastroenterology	69	Major clinical study	7151	Leiden University Medical Center - LUMC	86	Canada	569			Korean	44
2006	732	Wang, Y.	10	Earth and Planetary Sciences	26	Note	1	Annals of Thoracic Surgery	68	Middle Aged	6914	Sun Yat-Sen University	86	Spain	524			Polish	31
2005	709	Westendorp, R.G.J.	10	Economics, Econometrics and Finance	3	Undefined	10	Journal of the American College of Cardiology	66	Aged	6644	UCL	86	Australia	477			Czech	23
2004	525	Zlobec, I.	10	Energy	2			International Journal of Cardiology	64	Clinical article	2832	University of California, San Francisco	86	Netherlands	441			Russian	18
2003	483	Hong, Y.J.	10	Engineering	91			Atherosclerosis	63	Adolescent	2306	Massachusetts General Hospital	83	Brazil	412			Croatian	17
2002	386	Ahn, Y.	9	Environmental Science	173			Chest	59	Aged, 80 and over	2068	Harvard Medical School	81	France	409			Italian	17
2001	376	Arase, Y.	9	Health Professions	443			Transplantation	58	Prognosis	2059	King's College London	81	Taiwan	393			Persian	12
2000	328	Kang, J.C.	9	Immunology and Microbiology	894			British Journal of Cancer	53	Treatment Outcome	1923	National Taiwan University Hospital	80	Sweden	369			Hungarian	8
1999	295	Lip, G.Y.H.	9	Materials Science	30			Journal of Thoracic and Cardiovascular Surgery	53	Retrospective Studies	1903	Cleveland Clinic Foundation	78	Finland	288			Romanian	6
1998	228	Scorilas, A.	9	Mathematics	11			European Journal of Cardio Thoracic Surgery	52	Risk Factors	1759	Duke University School of Medicine	76	Switzerland	278			Lithuanian	4
1997	235	Lehtimaki, T.	9	Medicine	13124			Journal of Urology	50	Follow up	1747	Yonsei University College of Medicine	74	Greece	231			Slovak	4
1996	186	Crea, F.	9	Multidisciplinary	16			Stroke	50	Clinical trial	1657	Karolinska University Hospital	74	Belgium	210			Bulgarian	3
1995	177	Huber, K.	9	Neuroscience	829			Blood	49	Human tissue	1565	Medizinische Universitat Wien	73	Denmark	199			Dutch	3
1994	134	Laakso, M.	9	Nursing	514			Anticancer Research	49	Middle aged	1539	David Geffen School of Medicine at UCLA	72	Iran	190			Greek	3
1993	123	Kosma, V.M.	8	Pharmacology, Toxicology and Pharmaceutics	496			Gynecologic Oncology	48	Treatment outcome	1467	Academic Medical Centre, University of Amsterdam	71	India	189			Serbian	3
1992	101	Richards, A.M.	8	Physics and Astronomy	118			Journal of Vascular Surgery	46	Child	1432	Helsinki University Central Hospital	71	Austria	188			Danish	2
1991	66	Murohara, T.	8	Psychology	228			Investigative Ophthalmology and Visual Science	45	Randomized controlled trial	1431	The University of British Columbia	70	Norway	182			Norwegian	2
1990	60	Torres, A.	8	Social Sciences	138			Transplantation Proceedings	45	Risk factor	1408	Helsingin Yliopisto	69	Israel	181			Arabic	1
1989	34	Kobayashi, M.	8	Veterinary	171			Breast Cancer Research and Treatment	43	Prospective Studies	1390	Washington University in St. Louis, School of Medicine	68	Poland	177			Catalan	1
1988	30	Mittal, R.D.	8	Undefined	158			Diabetes Care	43	Retrospective study	1348	National Yang-Ming University Taiwan	67	Hong Kong	139			Estonian	1
1987	21	Lai, C.L.	8					American Heart Journal	42	Controlled clinical trial	1341	University of Pennsylvania	65	Singapore	88			Hebrew	1
1986	11	Mintz, G.S.	8					BJU International	42	Follow-Up Studies	1214	Karolinska Institutet	64	Ireland	86			Swedish	1
1985	12	Han, K.H.	8					Urology	41	Young Adult	1165	Tehran University of Medical Sciences	64	New Zealand	85
1984	15	Ikeda, K.	8					Chinese Journal of Cancer Prevention and Treatment	41	Time Factors	1112	Fudan University	63	Thailand	82
1983	7	Suzuki, F.	8					Tumor Biology	40	Disease severity	1049	The University of North Carolina at Chapel Hill	62	Czech Republic	80
1982	15	Su, H.M.	8					Journal of Rheumatology	39	Disease association	1037	University of Sydney	62	South Africa	74
1981	3	Komaki, R.	8					Nephrology Dialysis Transplantation	39	Prospective study	1017	Erasmus University Medical Center	61	Portugal	70
1980	10	Bonfa, E.	8					American Journal of Ophthalmology	38	Genotype	1004	University of Washington Seattle	60	Mexico	64
1979	1	Ferrucci, L.	8					Radiology	38	Cancer survival	991	Lunds Universitet	60	Egypt	61
1978	2	Akuta, N.	8					Chinese Medical Journal	38	Mortality	990	SungKyunKwan University, School of Medicine	59	Hungary	56
1977	2	Park, J.C.	8					International Journal of Cancer	37	Immunohistochemistry	951	University of California, San Diego	59	Argentina	56
1976	5	Kumada, H.	8					Annals of Surgical Oncology	37	Unclassified drug	915	Seoul National University College of Medicine	58	Croatia	53
1975	1	Suzuki, Y.	8					Critical Care Medicine	37	Case-Control Studies	898	Kobenhavns Universitet	58	Saudi Arabia	47
		Liu, W.	7					Heart	36	Comparative study	894	Shanghai Jiaotong University	57	Slovenia	41
		Guralnik, J.M.	7					Ophthalmology	36	Protein expression	877	University of Melbourne	57	Malaysia	40
		Lee, S.E.	7					BMC Cancer	36	Nonhuman	876	Universita degli Studi di Milano	57	Nigeria	38
		Hosaka, T.	7					Metabolism Clinical and Experimental	35	Outcome assessment	862	Inserm	56	Russian Federation	37
		Raitakari, O.T.	7					European Heart Journal	34	Cancer staging	833	University of Pittsburgh	56	Serbia	32
		Lee, C.W.	7					American Journal of Obstetrics and Gynecology	34	Animals	817	Universita degli Studi di Roma La Sapienza	56	Chile	28
		Humphries, S.E.	7					Chinese Journal of Clinical Oncology	33	Body mass	817	The Catholic University of Korea	55	Romania	25
		Chen, S.A.	7					American Journal of Clinical Nutrition	33	Prevalence	771	Capital Medical University China	55	Tunisia	23
		Byun, S.S.	7					Journal of Animal Science	33	Risk assessment	739	Ludwig-Maximilians-Universitat Munchen	55	Pakistan	21
		Slagboom, P.E.	7					National Medical Journal of China	33	Child, Preschool	731	The University of Hong Kong	54	Kenya	19
		Schild, S.E.	7					Hypertension	33	Human cell	726	Universitetet i Oslo	53	Colombia	19
		Rades, D.	7					Journal of Bone and Joint Surgery Series A	32	Correlation analysis	715	Veterans General Hospital-Taipei	52	Lithuania	15
		Schillinger, M.	7					World Journal of Surgery	32	Age	707	Universitat Heidelberg	52	Uganda	15
		Yuen, M.F.	7					Circulation Journal	32	Drug efficacy	690	University of Minnesota Twin Cities	52	Cameroon	14
		Kent, K.M.	7					Cancer Research	32	Scoring system	659	Helse Bergen Haukeland University Hospital	52	Estonia	13
		Biancari, F.	7					Human Pathology	31	Cohort Studies	655	Tel Aviv University, Sackler Faculty of Medicine	51	Bulgaria	13
		Yeh, K.T.	7					Anesthesia and Analgesia	31	Cohort analysis	640	University of Ulsan, College of Medicine	51	Nepal	12
		Wong, D.K.H.	7					Journal of Gastroenterology and Hepatology Australia	30	Incidence	639	Alma Mater Studiorum Universita di Bologna	51	Iceland	12
		Park, S.W.	7					British Journal of Ophthalmology	30	Sex difference	635	University of Alberta	50	Slovakia	11
		Ringden, O.	7					European Journal of Cancer	30	Survival Rate	635	Chinese University of Hong Kong	49	Indonesia	10
		Fryer, A.A.	7					Journal of Pediatrics	30	Hypertension	635	University of Manchester	49	Ethiopia	10
		Karamitopoulou, E.	7					Spine	30	Infant	632	Memorial Sloan-Kettering Cancer Center	49	Peru	10
		Lin, J.T.	7					Medical Oncology	29	Multivariate Analysis	627	University of Athens	49	Ghana	10
		Li, P.K.T.	7					Journal of Cancer Research and Clinical Oncology	29	Questionnaire	627	Ita-Suomen yliopisto	49	Latvia	9
		Li, H.	7					Diseases of the Colon and Rectum	29	Prediction	621	The Johns Hopkins School of Medicine	48	Lebanon	9
		Strange, R.C.	7					Laryngoscope	29	Neoplasm Staging	614	University of Glasgow	48	Tanzania	9
		Cho, J.G.	7					Arthritis and Rheumatism	28	Histopathology	607	Universitat de Barcelona	48	Kuwait	8
		Kang, J.H.	7					Journal of Surgical Oncology	28	Pathology	604	Universitair Medisch Centrum Groningen	48	Jordan	8
		Swisher, S.G.	7					Hepato Gastroenterology	28	Cross-Sectional Studies	599	Universidade Federal de Sao Paulo	48	Bahrain	7
		Ellis, S.G.	6					Digestive Diseases and Sciences	28	Statistical significance	593	Yale University School of Medicine	48	Bangladesh	7
		Russell, J.A.	6					International Journal of Gynecological Cancer	28	Survival rate	581	Prince of Wales Hospital Hong Kong	48	Gambia	7
		Huang, X.J.	6					Lung Cancer	28	Drug effect	573	University Michigan Ann Arbor	48	Puerto Rico	7
		Jang, Y.	6					World Chinese Journal of Digestology	27	Overall survival	573	Chang Gung Memorial Hospital	48	Cuba	7
		Izbicki, J.R.	6					Arteriosclerosis Thrombosis and Vascular Biology	27	Survival Analysis	573	China Medical University Shenyang	47	Macedonia	7
		Antoniucci, D.	6					European Journal of Endocrinology	27	Severity of Illness Index	559	Seoul National University Hospital	47	Venezuela	7
		Ronnemaa, T.	6					Clinical Infectious Diseases	26	Questionnaires	553	University of California, Los Angeles	46	Burkina Faso	6
		Ahn, S.H.	6					Thorax	26	Biological Markers	551	University Medical Center Utrecht	46	Zimbabwe	6
		Garnero, P.	6					European Journal of Clinical Nutrition	26	Double-Blind Method	538	Seoul National University	45	Syrian Arab Republic	6
		Lee, G.W.	6					American Journal of Surgery	26	Double blind procedure	536	Radboud University Nijmegen Medical Centre	44	United Arab Emirates	6
		Ancoli-Israel, S.	6					Obstetrics and Gynecology	26	Animal experiment	534	University Hospital of Tampere	44	Belarus	6
		Ho, Y.L.	6					Oncology Reports	26	Genetic association	532	Medizinische Hochschule Hannover MHH	44	Senegal	6
		Ajani, J.A.	6					Neurology	26	Multivariate analysis	530	Rigshospitalet	43	Cote d'Ivoire	5
		Wu, M.S.	6					American Journal of Roentgenology	25	Predictive Value of Tests	526	Johns Hopkins University	42	Malawi	5
		Roh, J.L.	6					Bone Marrow Transplantation	25	Age Factors	518	National Cancer Institute	42	Trinidad and Tobago	5
		Sezaki, H.	6					British Journal of Surgery	25	Metabolism	517	Imperial College London	42	Morocco	5
		Fernandez-Real, J.M.	6					Cerebrovascular Diseases	25	Methodology	514	University of Athens Medical School	42	Ecuador	5
		Jones, P.W.	6					Asian Pacific Journal of Cancer Prevention	25	Clinical feature	510	VU University Medical Center	41	Qatar	5
		Hong, S.K.	6					Diabetes	24	Disease course	494	University of Alabama at Birmingham	41	Viet Nam	5
		Freedland, S.J.	6					Osteoporosis International	24	Blood	491	Charles University in Prague	40	Philippines	4
		Kim, T.Y.	6					Journal of Neurosurgery	24	Survival	485	Sahlgrenska Universitetssjukhuset	40	Sudan	4
		Seward, J.B.	6					Thrombosis Research	24	Normal human	479	University of Western Australia	40	Jamaica	4
		Wang, W.	6					Alimentary Pharmacology and Therapeutics	24	Diabetes mellitus	478	University of Zagreb School of Medicine	39	Ukraine	4
		Wang, H.P.	6					American Journal of Transplantation	24	Protein blood level	473	Maastricht University	39	Cyprus	4
		Wang, F.	6					Modern Pathology	24	Preschool child	472	University of Miami Leonard M. Miller School of Medicine	39	Uruguay	4
		Kim, K.H.	6					Journal of Allergy and Clinical Immunology	24	Obesity	472	National Taiwan University College of Medicine	39	Papua New Guinea	3
		Voon, W.C.	6					Journal of Clinical Psychiatry	24	Genetics	466	Hospital Clinic Barcelona	39	Sri Lanka	3
		Diamandis, E.P.	6					Annals of Surgery	23	Smoking	465	Case Western Reserve University	38	Bolivia	3
		Lin, T.H.	6					Kidney International	23	Single nucleotide polymorphism	464	National Taiwan University	38	Georgia	3
		Glueck, C.J.	6					Journal of Heart and Lung Transplantation	23	School child	460	GlaxoSmithKline	38	Malta	3
		Vaughan, D.E.	6					Journal of Surgical Research	23	Placebo	458	Katholieke Universiteit Leuven	38	Luxembourg	3
		Van Veldhuisen, D.J.	6					Archives of Physical Medicine and Rehabilitation	23	Hospitalization	456	University of Michigan Medical School	38	Guadeloupe	3
		Nesland, J.M.	6					Human Reproduction	22	Logistic Models	454	Seoul National University Bundang Hospital	38	Mozambique	3
		Devereux, R.B.	6					European Urology	22	Polymerase chain reaction	450	Tel Aviv University	37	Costa Rica	3
		Shariat, S.F.	6					Journal of Hypertension	22	Cross-sectional study	449	Weill Cornell Medical College	37	Yugoslavia	3
		Wojta, J.	6					Journal of Infectious Diseases	22	Gene frequency	442	Turun yliopisto	36	Zambia	3
		Alvarez-Sabin, J.	6					Animal Feed Science and Technology	22	Postoperative Complications	440	University of Florida	36	Liechtenstein	2
		Park, S.J.	6					Journal of Neurology	22	Tumor Markers, Biological	437	UC Davis	36	Montenegro	2
		Schrader, M.	6					Anesthesiology	22	Physiology	432	Yonsei University	36	Oman	2
		Gersh, B.J.	6					Journal of Strength and Conditioning Research	22	Genetic Predisposition to Disease	431	Chonnam National University, College of Medicine	36	Paraguay	2
		Terracciano, L.	6					Surgical Endoscopy and Other Interventional Techniques	22	Pregnancy	430	Chang Gung University	36	Guatemala	2
		Schomig, A.	6					Diabetic Medicine	22	Polymorphism, Genetic	430	Taipei Medical University	36	Azerbaijan	2
		Patsouris, E.	6					Annals of the Rheumatic Diseases	21	Lymph node metastasis	427	Universidad Autonoma de Barcelona	36	Benin	2
		Bang, Y.J.	6					Diabetologia	21	Risk Assessment	425	McMaster University	36	Bosnia and Herzegovina	2
		Darzi, A.	6					Journal of Acquired Immune Deficiency Syndromes	21	Multicenter study	424	Baylor College of Medicine	35	Cambodia	2
		Kuusisto, J.	6					Human Immunology	21	Postoperative complication	418	Southern Medical University	35	Congo	2
		Lee, H.	6					American Journal of Respiratory and Critical Care Medicine	21	Pathophysiology	410	Tianjin Medical University	35	Solomon Islands	1
		Syrjanen, K.	6					Surgery	21	Case control study	409	Universita degli Studi di Torino	35	Madagascar	1
		Renzulli, A.	6					Journal of Applied Physiology	21	Genetic polymorphism	402	Monash University	35	Bhutan	1
		Maurer, G.	6					Thrombosis and Haemostasis	21	Polymorphism, Single Nucleotide	402	University of Birmingham	35	Gabon	1
		Kim, J.H.	6					Molecular Biology Reports	21	Insulin	400	University of New South Wales UNSW Australia	35	Barbados	1
		Li, W.	6					New England Journal of Medicine	21	Allele	399	Columbia University in the City of New York	35	Armenia	1
		Sattar, N.	6					Cancer Epidemiology Biomarkers and Prevention	21	Comorbidity	398	Stanford University School of Medicine	35	Anguilla	1
		Hur, S.H.	6					Acta Paediatrica International Journal of Paediatrics	20	Breast cancer	396	Albert Einstein College of Medicine of Yeshiva University	34	North Korea	1
		Lee, K.H.	6					Annals of Internal Medicine	20	C reactive protein	394	McGill University	34	Iraq	1
		Pollack, A.	6					Clinical and Experimental Allergy	20	Glucose	394	Universitatsklinikum Hamburg-Eppendorf und Medizinische Fakultat	34	Kiribati	1
		Saitoh, S.	6					Journal of the Neurological Sciences	20	Analysis of Variance	394	University Hospital Maastricht	34	New Caledonia	1
		Stone, G.W.	6					Annals of Oncology	20	Animal model	390	Peking Union Medical College	34	Mongolia	1
		Klersy, C.	6					Hepatology	19	Body Mass Index	390	Kaohsiung Medical University	34	Eritrea	1
		Stenman, U.H.	6					European Journal of Surgical Oncology	19	Statistical analysis	382	Nanjing Medical University	34	Togo	1
		Remberger, M.	6					Clinical Rheumatology	19	Postoperative period	378	UniversitatsSpital Zurich	34	Reunion	1
		Staessen, J.A.	6					Clinical Therapeutics	19	Drug safety	376	University of Bristol	34	Equatorial Guinea	1
		De Luca, G.	6					American Journal of Sports Medicine	19	Quality of life	373	University of Calgary	33	Albania	1
		Cetin, M.	6					Gut	19	Disease-Free Survival	373	Western University	33	Swaziland	1
		Brown, N.J.	6					Gastrointestinal Endoscopy	19	Proportional Hazards Models	373	Chaim Sheba Medical Center Israel	33	Monaco	1
		Soini, Y.	6					Catheterization and Cardiovascular Interventions	19	Inflammation	372	Mahidol University	33	Guyana	1
		Fan, S.T.	6					Epilepsia	19	Breast Neoplasms	371	Oulun Yliopisto	33	Rwanda	1
		Soares, F.A.	6					Journal of the American College of Surgeons	19	Intermethod comparison	369	Icahn School of Medicine at Mount Sinai	33	Guinea-Bissau	1
		Nam, S.Y.	6					Histopathology	19	Cardiovascular risk	366	Dana-Farber Cancer Institute	33	Dominican Republic	1
		Popovic, Z.B.	5					Carcinogenesis	18	Sex Factors	362	Akademiska Sjukhuset	33	Mauritania	1
		Im, S.A.	5					European Archives of Oto Rhino Laryngology	18	Demography	361	Oregon Health and Science University	33	Panama	1
		Braunwald, E.	5					International Journal of Oncology	18	Chi-Square Distribution	357	Universitat Bern	33	Martinique	1
		Kastrati, A.	5					British Journal of Nutrition	18	Infant, Newborn	355	University Central Hospital Kuopio	33	Mali	1
		Pfeffer, M.A.	5					Journal of Gastrointestinal Surgery	18	United States	352	Universitetet i Bergen	33	Algeria	1
		Pedersen, O.	5					Cytokine	18	Cancer recurrence	352	Universita Cattolica del Sacro Cuore, Rome	33	Turks and Caicos Islands	1
		Liu, D.H.	5					Leukemia and Lymphoma	18	Disease Progression	350	Universidade Federal do Rio Grande do Sul	32
		Derraik, J.G.B.	5					Applied Animal Behaviour Science	18	Human experiment	346	Duke University	32
		Bellomo, R.	5					Progress in Neuro Psychopharmacology and Biological Psychiatry	18	Cancer patient	345	Sichuan University	32
		Furst, D.E.	5					Clinica Chimica Acta	18	Gene expression	344	Universita degli Studi di Firenze	32
		Hwang, E.C.	5					American Journal of Gastroenterology	18	Treatment response	344	Universita degli Studi di Padova	31
		Pantel, K.	5					Acta Obstetricia Et Gynecologica Scandinavica	18	Animal tissue	342	Friedrich-Alexander-Universität Erlangen-Nürnberg	31
		Maier, A.B.	5					Journal of the Medical Association of Thailand	18	Triacylglycerol	341	Zhejiang University	31
		Zwinderman, A.H.	5					Leukemia	18	Age distribution	340	Newcastle University, United Kingdom	31
		Canga, A.	5					Neuroscience Letters	17	Blood Pressure	338	Malmo University Hospital	31
		Zhu, F.	5					AIDS	17	Treatment duration	336	University of Iowa	31
		Califf, R.M.	5					Plastic and Reconstructive Surgery	17	Enzyme linked immunosorbent assay	333	University of Chicago	31
		Lai, W.T.	5					Journal of Clinical Periodontology	17	Systolic blood pressure	333	Universidade Estadual de Campinas	31
		Hu, T.H.	5					Respiratory Medicine	17	Coronary artery disease	329	University of Queensland	31
		Lee, S.H.	5					PACE Pacing and Clinical Electrophysiology	17	Time	327	University of Cincinnati	30
		Onorati, F.	5					Korean Journal of Urology	17	Nuclear magnetic resonance imaging	326	University of Oxford	30
