# Supplementary material for: A surge of p-values between 0.041 and 0.049 in recent decades (but negative results are increasing rapidly too)
Source: PeerJ. 2015 Jan 22;3:e733. doi: 10.7717/peerj.733 (PMC4312079; doi:10.7717/peerj.733)
Supplement: Supplemental Information [file peerj-03-733-s007.zip › Supplementary material/Searches_15_nov_2014/B0124.csv]

Scopus refine results values
Your query : (ABS({p = 0.015} OR {p = .015}))
Number of results : 15776
YEAR		AUTHOR NAME		SUBJECT AREA		DOCUMENT TYPE		SOURCE TITLE		KEYWORD		AFFILIATION		COUNTRY		SOURCE TYPE		LANGUAGE
2015	1	Lehtimaki, T.	13	Agricultural and Biological Sciences	600	Article	14900	Plos One	180	Article	13883	VA Medical Center	201	United States	4039	Journals	15726	English	14679
2014	1682	Veldhuis, J.D.	13	Arts and Humanities	76	Article in Press	335	Cancer	103	Human	13586	Mayo Clinic	122	China	1275	Conference Proceedings	22	Chinese	548
2013	1756	Soini, Y.	13	Biochemistry, Genetics and Molecular Biology	3264	Review	260	Journal of Clinical Endocrinology and Metabolism	101	Female	12028	University of Toronto	122	United Kingdom	1269	Book Series	16	Spanish	138
2012	1465	Huber, K.	12	Business, Management and Accounting	3	Conference Paper	254	American Journal of Cardiology	98	Humans	11394	Cleveland Clinic Foundation	116	Germany	1013	Books	6	Portuguese	96
2011	1304	Stefanadis, C.	11	Chemical Engineering	40	Book Chapter	6	Annals of Thoracic Surgery	84	Male	11295	University of Texas M. D. Anderson Cancer Center	104	Japan	899	Trade Publications	2	Turkish	79
2010	1115	Han, K.H.	10	Chemistry	48	Editorial	2	Clinical Cancer Research	80	Adult	10383	Charite - Universitatsmedizin Berlin	102	Italy	748	Undefined	4	German	73
2009	1000	Ordovas, J.M.	10	Computer Science	18	Short Survey	2	Circulation	71	Controlled study	8479	Universidade de Sao Paulo - USP	99	South Korea	661			French	65
2008	963	Chen, W.	10	Decision Sciences	8	Note	1	Journal of Clinical Oncology	71	Priority journal	8215	Brigham and Women's Hospital	98	Canada	646			Japanese	41
2007	847	Syrjanen, K.	10	Dentistry	217	Undefined	16	World Journal of Gastroenterology	71	Major clinical study	7433	Massachusetts General Hospital	96	Spain	545			Korean	34
2006	760	Braunwald, E.	10	Earth and Planetary Sciences	17			Transplantation	67	Middle Aged	7326	University of California, San Francisco	94	France	539			Russian	29
2005	706	Ferrucci, L.	9	Economics, Econometrics and Finance	5			International Journal of Radiation Oncology Biology Physics	67	Aged	6921	Harvard Medical School	91	Turkey	535			Polish	25
2004	590	Lee, S.D.	9	Energy	4			Chest	66	Clinical article	3034	Peking University	88	Netherlands	494			Italian	22
2003	516	Zurakowski, D.	9	Engineering	76			International Journal of Cancer	64	Adolescent	2358	Erasmus University Medical Center	84	Australia	491			Czech	17
2002	410	Lipponen, P.	9	Environmental Science	171			Journal of the American College of Cardiology	62	Prognosis	2165	Inserm	83	Brazil	372			Croatian	15
2001	379	Langer, R.	9	Health Professions	426			Journal of Thoracic and Cardiovascular Surgery	62	Aged, 80 and over	2165	Duke University School of Medicine	83	Sweden	364			Hungarian	13
2000	351	Karakiewicz, P.I.	9	Immunology and Microbiology	824			International Journal of Cardiology	60	Treatment Outcome	2016	Karolinska University Hospital	82	Taiwan	359			Persian	7
1999	336	Kosma, V.M.	9	Materials Science	20			Transplantation Proceedings	59	Retrospective Studies	1988	Sun Yat-Sen University	82	Finland	301			Romanian	6
1998	254	Doki, Y.	9	Mathematics	10			British Journal of Cancer	57	Follow up	1862	King's College London	80	Switzerland	265			Arabic	5
1997	253	Schild, S.E.	9	Medicine	13741			Gynecologic Oncology	57	Risk Factors	1849	University of Washington Seattle	75	Denmark	224			Danish	5
1996	230	Ringden, O.	9	Multidisciplinary	15			Annals of Surgical Oncology	54	Clinical trial	1716	Academic Medical Centre, University of Amsterdam	72	Greece	217			Greek	5
1995	183	Aaltomaa, S.	9	Neuroscience	878			Journal of Urology	54	Middle aged	1660	Medizinische Universitat Wien	72	Belgium	216			Lithuanian	5
1994	137	Jamart, J.	9	Nursing	491			Atherosclerosis	54	Human tissue	1599	University of Pittsburgh	71	Israel	197			Serbian	5
1993	115	Remberger, M.	9	Pharmacology, Toxicology and Pharmaceutics	486			Blood	52	Treatment outcome	1532	Yonsei University College of Medicine	70	Austria	196			Dutch	4
1992	93	Murohara, T.	8	Physics and Astronomy	94			Investigative Ophthalmology and Visual Science	52	Risk factor	1525	Fudan University	69	Poland	188			Slovak	3
1991	74	Nesland, J.M.	8	Psychology	271			BJU International	51	Prospective Studies	1503	Helsinki University Central Hospital	69	Norway	179			Hebrew	2
1990	54	Beauchet, O.	8	Social Sciences	159			Stroke	51	Retrospective study	1485	Helsingin Yliopisto	68	Iran	173			Bosnian	1
1989	46	Li, W.	8	Veterinary	156			Journal of Vascular Surgery	50	Randomized controlled trial	1425	Universita degli Studi di Milano	68	India	167			Bulgarian	1
1988	36	Mori, M.	8	Undefined	191			Diabetes Care	49	Child	1424	University of Sydney	67	Hong Kong	159			Icelandic	1
1987	20	Roberts, S.A.	8					European Heart Journal	48	Controlled clinical trial	1385	SungKyunKwan University, School of Medicine	66	New Zealand	97			Norwegian	1
1986	8	Crea, F.	8					European Journal of Cardio Thoracic Surgery	48	Follow-Up Studies	1346	Seoul National University College of Medicine	65	Ireland	83			Ukrainian	1
1985	17	Davidson, B.	8					American Heart Journal	48	Young Adult	1200	University of Ulsan, College of Medicine	65	Portugal	81
1984	14	Erbel, R.	8					American Journal of Obstetrics and Gynecology	47	Time Factors	1125	The University of British Columbia	65	Czech Republic	79
1983	16	Medeiros, R.	8					Critical Care Medicine	46	Genotype	1083	University of Melbourne	65	Thailand	76
1982	19	Chung, J.H.	8					Urology	45	Prospective study	1061	University Medical Center Utrecht	63	Singapore	70
1981	5	Courneya, K.S.	8					Ophthalmology	44	Disease severity	1052	Veterans General Hospital-Taipei	62	Egypt	64
1980	3	Rades, D.	8					National Medical Journal of China	43	Disease association	1032	Leiden University Medical Center - LUMC	62	Mexico	64
1979	3	Pfeffer, M.A.	8					Digestive Diseases and Sciences	43	Cancer survival	1027	The University of North Carolina at Chapel Hill	62	South Africa	59
1978	4	Scorilas, A.	8					Anticancer Research	43	Case-Control Studies	978	University of Athens	62	Hungary	57
1977	2	Blann, A.D.	7					Bone Marrow Transplantation	42	Mortality	970	National Yang-Ming University Taiwan	62	Malaysia	56
1976	4	Li, N.	7					Neurology	41	Immunohistochemistry	968	Universitetet i Oslo	61	Saudi Arabia	53
1975	2	Szeto, C.C.	7					Chinese Journal of Cancer Prevention and Treatment	40	Comparative study	962	Universitat Heidelberg	61	Croatia	49
1974	1	Chow, K.M.	7					Journal of Rheumatology	40	Body mass	928	UCL	61	Argentina	49
1973	2	Zivadinov, R.	7					Tumor Biology	39	Outcome assessment	924	Karolinska Institutet	60	Russian Federation	38
		Ahn, Y.	7					Radiology	38	Unclassified drug	920	Prince of Wales Hospital Hong Kong	60	Tunisia	36
		Zeuzem, S.	7					Breast Cancer Research and Treatment	36	Nonhuman	896	David Geffen School of Medicine at UCLA	59	Slovenia	36
		Kjeldsen, S.E.	7					Diabetologia	36	Protein expression	880	Universitair Medisch Centrum Groningen	59	Serbia	34
		Hong, Y.J.	7					Heart	36	Cancer staging	870	Ludwig-Maximilians-Universitat Munchen	59	Romania	31
		Martinez, J.A.	7					BMC Cancer	36	Animals	847	Ita-Suomen yliopisto	59	Slovakia	28
		Chang, F.Y.	7					Journal of Pediatrics	35	Risk assessment	761	The Johns Hopkins School of Medicine	58	Colombia	25
		McMillan, D.C.	7					American Journal of Ophthalmology	35	Human cell	752	Universitat de Barcelona	58	Chile	24
		Lam, D.S.C.	7					Metabolism Clinical and Experimental	35	Prevalence	752	University of Pennsylvania	58	Nigeria	23
		Zhang, W.	7					Hypertension	35	Incidence	743	The University of Hong Kong	58	Pakistan	20
		Robak, T.	7					Chinese Medical Journal	34	Drug efficacy	732	National Taiwan University Hospital	58	Kenya	17
		Ahn, S.H.	7					Annals of Surgery	33	Age	727	China Medical University Shenyang	57	Iceland	16
		Wang, W.	7					Oncology Reports	33	Cohort Studies	718	Shanghai Jiaotong University	57	Lebanon	16
		Jeong, M.H.	7					Cancer Research	33	Child, Preschool	714	University of California, San Diego	57	Bulgaria	15
		Kimura, K.	7					Medical Oncology	32	Correlation analysis	712	Seoul National University	55	Kuwait	14
		Wagener, M.M.	7					Human Reproduction	32	Scoring system	705	Washington University in St. Louis, School of Medicine	55	Bangladesh	13
		Laakso, M.	7					Journal of Neurosurgery	31	Survival Rate	675	University Michigan Ann Arbor	55	Tanzania	13
		Kahonen, M.	7					American Journal of Clinical Nutrition	31	Cohort analysis	668	Alma Mater Studiorum Universita di Bologna	55	United Arab Emirates	13
		Kaprio, J.	7					American Journal of Respiratory and Critical Care Medicine	31	Multivariate Analysis	662	Universitatsklinikum Hamburg-Eppendorf und Medizinische Fakultat	53	Uganda	12
		Pellegrini, F.	7					Journal of Gastroenterology and Hepatology Australia	31	Statistical significance	656	University of Oxford	52	Lithuania	12
		Bowers, C.Y.	7					American Journal of Surgery	31	Hypertension	656	Lunds Universitet	52	Puerto Rico	12
		Lip, G.Y.H.	7					Histopathology	31	Prediction	653	Johns Hopkins University	51	Ghana	10
		Ross, J.S.	7					Anesthesia and Analgesia	30	Pathology	650	Icahn School of Medicine at Mount Sinai	51	Estonia	10
		Lee, W.J.	6					Journal of Infectious Diseases	30	Neoplasm Staging	634	University of Manchester	50	Venezuela	8
		Huo, T.I.	6					Journal of Bone and Joint Surgery Series A	30	Questionnaire	627	University of Chicago	50	Indonesia	7
		Yang, S.K.	6					Chinese Journal of Clinical Oncology	29	Infant	614	Kobenhavns Universitet	50	Bosnia and Herzegovina	7
		Young, J.B.	6					Lancet	29	Histopathology	602	Universita degli Studi di Padova	49	Ethiopia	6
		Biancari, F.	6					Arthritis and Rheumatism	29	Sex difference	602	Memorial Sloan-Kettering Cancer Center	49	Cameroon	6
		Zali, M.R.	6					World Chinese Journal of Digestology	29	Overall survival	596	Tianjin Medical University	49	Trinidad and Tobago	5
		Zetterberg, H.	6					Clinical Infectious Diseases	28	Severity of Illness Index	595	Tehran University of Medical Sciences	49	Ukraine	5
		Torres, A.	6					Journal of Surgical Research	28	Survival rate	591	Chang Gung Memorial Hospital	49	Yugoslavia	5
		Iguchi, Y.	6					British Journal of Surgery	28	Predictive Value of Tests	588	National Cancer Institute	48	Cuba	5
		Eriksson, J.W.	6					Radiotherapy and Oncology	28	Clinical feature	588	University of Alabama at Birmingham	48	Sri Lanka	5
		Chayama, K.	6					World Journal of Surgery	28	Single nucleotide polymorphism	581	University of Alberta	48	Zambia	5
		Mueller, C.	6					Journal of Animal Science	28	Double blind procedure	568	University of Birmingham	47	Nepal	5
		Hu, T.H.	6					Obstetrics and Gynecology	27	Cross-Sectional Studies	567	Medizinische Hochschule Hannover MHH	47	Philippines	5
		Feith, M.	6					Diseases of the Colon and Rectum	27	Double-Blind Method	566	Nanjing Medical University	46	Jordan	5
		Annweiler, C.	6					Journal of the Neurological Sciences	27	Methodology	564	Capital Medical University China	46	Bahrain	4
		Fazio, V.W.	6					Human Pathology	27	Survival Analysis	561	Helse Bergen Haukeland University Hospital	46	Senegal	4
		Boaz, M.	6					Annals of Oncology	27	Animal experiment	559	Tel Aviv University, Sackler Faculty of Medicine	45	Morocco	4
		Li, P.K.T.	6					Annals of the Rheumatic Diseases	27	Genetic association	559	Universite de Montreal	45	Jamaica	4
		Humphries, S.E.	6					Spine	26	Biological Markers	555	Yale University School of Medicine	45	Oman	4
		Kim, H.S.	6					Archives of Physical Medicine and Rehabilitation	26	Metabolism	553	Sahlgrenska Universitetssjukhuset	45	Gambia	4
		Eskelinen, M.	6					Journal of Hypertension	26	Questionnaires	549	Seoul National University Hospital	44	Sudan	4
		Jang, Y.	6					American Journal of Roentgenology	26	Diabetes mellitus	548	Baylor College of Medicine	43	Costa Rica	4
		Lai, C.L.	6					New England Journal of Medicine	26	Multivariate analysis	544	Radboud University Nijmegen Medical Centre	43	Malawi	3
		Diamandis, E.P.	6					Lung Cancer	26	Drug effect	543	Ohio State University	43	Qatar	3
		Hamm, C.W.	6					International Journal of Colorectal Disease	25	Hospitalization	522	Universita degli Studi di Torino	43	Mozambique	3
		Chang, J.	6					Nephrology Dialysis Transplantation	25	Survival	512	Yonsei University	43	Burkina Faso	3
		Kim, S.W.	6					Clinical Therapeutics	25	Normal human	502	Hospital Clinic Barcelona	43	Palestine	3
		Fan, S.T.	6					British Journal of Ophthalmology	25	Genetics	498	Chinese University of Hong Kong	42	Benin	3
		Koo, B.K.	6					Diabetes Research and Clinical Practice	25	Age Factors	497	University of Minnesota Twin Cities	42	Belarus	3
		Hattersley, A.T.	6					Neurosurgery	25	School child	491	VU University Medical Center	41	Peru	2
		Armstrong, P.W.	6					Diabetic Medicine	25	Polymorphism, Single Nucleotide	489	Rigshospitalet	41	Congo	2
		Goldman, S.	6					Gut	25	Logistic Models	487	University Central Hospital Kuopio	41	Georgia	2
		Ross, M.I.	6					British Journal of Nutrition	24	Blood	485	University of California, Los Angeles	41	Gabon	2
		Lau, C.P.	6					Journal of Surgical Oncology	24	Genetic Predisposition to Disease	484	Universite Paris Descartes	41	Ecuador	2
		Lim, H.Y.	6					Circulation Journal	24	Obesity	480	University of Queensland	41	Cyprus	2
		Lip, G.Y.H.	6					Liver Transplantation	24	Smoking	480	University of Western Australia	41	Macao	2
		Ljungman, P.	6					Journal of the American College of Surgeons	23	Gene frequency	478	Harvard School of Public Health	41	Latvia	2
		Maehara, Y.	6					American Journal of Gastroenterology	23	Disease course	474	Sun Yat-Sen University Cancer Center	41	Myanmar	2
		Miles, J.M.	6					Obesity Surgery	23	Postoperative Complications	472	Turun yliopisto	40	Netherlands Antilles	2
		Mintz, G.S.	6					Journal of Cancer Research and Clinical Oncology	23	Lymph node metastasis	469	University Hospital of Tampere	40	Uruguay	2
		Mittal, R.D.	6					Modern Pathology	23	Preschool child	469	Beth Israel Deaconess Medical Center	40	Iraq	2
		Mokbel, K.	6					Surgery	22	Glucose	461	Universita degli Studi di Roma La Sapienza	40	Panama	2
		Moller, H.J.	6					Kidney International	22	Insulin	459	McGill University	39	Papua New Guinea	2
		Haring, H.U.	6					Asian Pacific Journal of Cancer Prevention	22	Tumor Markers, Biological	457	Newcastle University, United Kingdom	39	Zimbabwe	2
		Moye, L.A.	6					Surgical Endoscopy and Other Interventional Techniques	22	Pregnancy	457	Universitat Tubingen	39	Guatemala	1
		Nakopoulou, L.	6					Bone	22	Placebo	455	Monash University	39	Laos	1
		Olschewski, M.	6					Annals of Hematology	22	Polymerase chain reaction	451	UniversitatsSpital Zurich	39	Malta	1
		Caprioli, J.	6					European Journal of Endocrinology	22	Postoperative complication	451	Weill Cornell Medical College	38	Swaziland	1
		Pacini, G.	6					Journal of Bone and Mineral Research	22	Protein blood level	451	University of Pittsburgh Medical Center	38	Dominican Republic	1
		Park, J.Y.	6					Pharmacogenetics and Genomics	22	Multicenter study	449	Oulun Yliopisto	38	Guadeloupe	1
		Prescott, S.L.	6					Molecular Biology Reports	22	Polymorphism, Genetic	445	Sichuan University	38	Syrian Arab Republic	1
		Kiran, R.P.	6					European Journal of Gastroenterology and Hepatology	22	Case control study	440	University of Athens Medical School	38	Brunei Darussalam	1
		Raitakari, O.T.	6					American Journal of Transplantation	21	Nuclear magnetic resonance imaging	435	The Catholic University of Korea	37	Bhutan	1
		Reich, R.	6					Cancer Epidemiology Biomarkers and Prevention	21	Body Mass Index	431	Johns Hopkins Bloomberg School of Public Health	37	Barbados	1
		Remzi, F.H.	6					American Journal of Kidney Diseases	21	Allele	430	Medizinische Universitat Innsbruck	37	Bahamas	1
		Sanderson, J.E.	6					European Journal of Cancer	21	Risk Assessment	426	Peking Union Medical College	37	Cote d'Ivoire	1
		Santos, R.D.	6					Archives of Gynecology and Obstetrics	21	Pathophysiology	417	Hospital de Clinicas de Porto Alegre	37	Armenia	1
		Schmid, K.W.	6					Journal of Gastrointestinal Surgery	21	Genetic polymorphism	416	Universidade Federal de Sao Paulo	37	Rwanda	1
		Seifert, B.	6					Diabetes	21	Physiology	411	Chang Gung University	37	Greenland	1
		Cho, J.G.	6					Supportive Care in Cancer	21	Animal model	410	Columbia University in the City of New York	37	Montenegro	1
		Shariat, S.F.	6					Hepatology	21	Postoperative period	408	Seoul National University Bundang Hospital	37	Botswana	1
		Shariat, S.F.	6					Arteriosclerosis Thrombosis and Vascular Biology	21	Proportional Hazards Models	405	Western University	36	Paraguay	1
		Sheu, W.H.H.	6					Clinical Endocrinology	21	Quality of life	403	UC Davis	36	United States Minor Outlying Islands	1
		Shibazaki, K.	6					American Journal of Sports Medicine	21	Breast Neoplasms	402	Goteborgs Universitet	36	Haiti	1
		Starling, R.C.	6					Oral Oncology	20	Breast cancer	399	University of Illinois at Chicago	36	Uzbekistan	1
		Sun, B.	6					Journal of Neurology Neurosurgery and Psychiatry	20	Analysis of Variance	391	University of New South Wales UNSW Australia	36	Kazakhstan	1
		Hermans, J.	6					Journal of Strength and Conditioning Research	20	Disease-Free Survival	390	University of Cambridge	36	Viet Nam	1
		Sun, M.	6					European Journal of Obstetrics Gynecology and Reproductive Biology	20	C reactive protein	387	Universita Cattolica del Sacro Cuore, Rome	36	Faroe Islands	1
		Teede, H.J.	6					Gastroenterology	20	Triacylglycerol	387	University of Tokyo Faculty of Medicine	35	Mongolia	1
		Hofler, H.	6					Journal of the American Society of Echocardiography	20	Cross-sectional study	386	University of Colorado Health Sciences Center	35	Monaco	1
		Gumus, M.	6					Hepato Gastroenterology	20	Intermethod comparison	385	Imperial College London	35
		Trinh, Q.D.	6					Plastic and Reconstructive Surgery	20	Comorbidity	383	University of Miami Leonard M. Miller School of Medicine	35
		Haverich, A.	6					Annals of Internal Medicine	20	Statistical analysis	380	Universidad Autonoma de Barcelona	35
		Tsuchiya, N.	6					Journal of Acquired Immune Deficiency Syndromes	20	Glucose blood level	380	Klinikum der Universitat Munchen	34
		Habuchi, T.	6					Arquivos Brasileiros De Cardiologia	20	Genetic variability	378	University of Calgary	34
		Lamas, G.A.	6					Scandinavian Journal of Gastroenterology	20	Coronary artery disease	377	National Institutes of Health, Bethesda	34
		Veninga, T.	6					PACE Pacing and Clinical Electrophysiology	20	Cancer patient	376	UniversitatsSpital Bern	34
		Viikari, J.	6					Clinical Cardiology	20	Cardiovascular risk	374	Kyushu University	34
		Wagenpfeil, S.	6					Clinical Transplantation	20	Cancer recurrence	373	Stanford University	34
		Wang, Y.	6					Clinical and Experimental Rheumatology	20	Infant, Newborn	371	Hacettepe Universitesi	34
		Wang, Y.	6					Thrombosis Research	20	Disease Progression	369	Osaka University	34
		Wang, Y.	6					Journal of Clinical Gastroenterology	19	United States	366	Hospital for Sick Children University of Toronto	34
		Wareham, N.J.	6					Journal of Nutrition	19	Sex Factors	364	Universidade Federal do Rio Grande do Sul	33
		Ohyama, C.	6					Clinical and Experimental Allergy	19	Inflammation	363	Kyoto University	33
		Xia, B.	6					Acta Ophthalmologica	19	Human experiment	361	Columbia University, College of Physicians and Surgeons	33
		Ahn, C.W.	5					Leukemia and Lymphoma	19	Animal tissue	359	Northwestern University Feinberg School of Medicine	33
		Cotrufo, M.	5					Neuroscience Letters	19	Drug safety	358	Medical University of South Carolina	33
		Denollet, J.	5					Thorax	19	Cancer surgery	357	Arhus Universitetshospital	33
		Kumada, H.	5					Clinical Rheumatology	19	Treatment response	352	Stanford University School of Medicine	33
		Kim, J.W.	5					American Journal of Neuroradiology	19	Demography	352	Friedrich-Alexander-Universität Erlangen-Nürnberg	32
		Kasprzak, J.D.	5					Journal of Magnetic Resonance Imaging	18	Creatinine	347	Universita degli Studi di Firenze	32
		Klatte, T.	5					Acta Paediatrica International Journal of Paediatrics	18	Non insulin dependent diabetes mellitus	344	Indiana University School of Medicine Indianapolis	32
		Illig, T.	5					Head and Neck	18	Gene expression	344	University of Edinburgh	32
		Hsu, B.G.	5					American Journal of Hypertension	18	Enzyme linked immunosorbent assay	344	Universitatsspital Basel	32
		Undefined	3					Clinical Pharmacology and Therapeutics	18	Treatment duration	342	University Hospital of Ghent	32
