# Supplementary material for: A surge of p-values between 0.041 and 0.049 in recent decades (but negative results are increasing rapidly too)
Source: PeerJ. 2015 Jan 22;3:e733. doi: 10.7717/peerj.733 (PMC4312079; doi:10.7717/peerj.733)
Supplement: Supplemental Information [file peerj-03-733-s007.zip › Supplementary material/Searches_15_nov_2014/B0125.csv]

Scopus refine results values
Your query : (ABS({p = 0.016} OR {p = .016}))
Number of results : 14942
YEAR		AUTHOR NAME		SUBJECT AREA		DOCUMENT TYPE		SOURCE TITLE		KEYWORD		AFFILIATION		COUNTRY		SOURCE TYPE		LANGUAGE
2015	2	Davidson, B.	15	Agricultural and Biological Sciences	578	Article	14142	Plos One	195	Article	13206	VA Medical Center	191	United States	3743	Journals	14903	English	13922
2014	1643	Chen, W.	15	Arts and Humanities	48	Article in Press	315	Journal of Clinical Endocrinology and Metabolism	101	Human	12841	Mayo Clinic	118	China	1223	Conference Proceedings	18	Chinese	467
2013	1617	Li, W.	12	Biochemistry, Genetics and Molecular Biology	3203	Review	236	Cancer	95	Female	11417	Universidade de Sao Paulo - USP	110	United Kingdom	1213	Book Series	15	Spanish	152
2012	1501	Jang, Y.	11	Business, Management and Accounting	9	Conference Paper	221	American Journal of Cardiology	81	Humans	10833	University of Texas M. D. Anderson Cancer Center	103	Germany	912	Books	3	Portuguese	107
2011	1233	Veldhuis, J.D.	11	Chemical Engineering	44	Note	5	Annals of Thoracic Surgery	80	Male	10696	University of Toronto	102	Japan	817	Undefined	3	Turkish	81
2010	1104	Soini, Y.	11	Chemistry	43	Short Survey	5	World Journal of Gastroenterology	76	Adult	9762	UCL	88	Italy	760			German	68
2009	964	Blann, A.D.	11	Computer Science	19	Book Chapter	3	Clinical Cancer Research	74	Controlled study	8041	Erasmus University Medical Center	88	South Korea	661			French	62
2008	938	Califf, R.M.	11	Decision Sciences	8	Editorial	2	International Journal of Radiation Oncology Biology Physics	69	Priority journal	7747	Karolinska University Hospital	84	Canada	595			Japanese	45
2007	815	Trope, C.G.	10	Dentistry	177	Letter	2	Circulation	68	Major clinical study	6926	Cleveland Clinic Foundation	84	Spain	538			Polish	32
2006	669	Reich, R.	10	Earth and Planetary Sciences	15	Undefined	11	Journal of Urology	64	Middle Aged	6924	Peking University	83	Turkey	530			Italian	31
2005	651	Kantarjian, H.M.	9	Economics, Econometrics and Finance	4			Journal of the American College of Cardiology	64	Aged	6445	Brigham and Women's Hospital	83	Netherlands	495			Russian	29
2004	541	Ramirez, P.	9	Engineering	86			Annals of Surgical Oncology	62	Clinical article	2932	Yonsei University College of Medicine	82	Australia	475			Korean	26
2003	484	Laakso, M.	9	Environmental Science	157			International Journal of Cardiology	59	Adolescent	2257	Helsinki University Central Hospital	80	France	447			Czech	18
2002	383	Laufer, G.	9	Health Professions	423			Transplantation Proceedings	58	Aged, 80 and over	1990	Charite - Universitatsmedizin Berlin	79	Brazil	410			Croatian	15
2001	370	Parrilla, P.	9	Immunology and Microbiology	820			Stroke	57	Prognosis	1987	Massachusetts General Hospital	79	Sweden	395			Lithuanian	7
2000	296	Kim, Y.H.	9	Materials Science	28			Journal of Clinical Oncology	55	Treatment Outcome	1917	Duke University School of Medicine	78	Taiwan	363			Greek	6
1999	277	Jonas, J.B.	9	Mathematics	7			Radiology	51	Retrospective Studies	1810	University of California, San Francisco	77	Finland	302			Serbian	6
1998	229	Wang, Y.	9	Medicine	13054			Anticancer Research	51	Risk Factors	1789	Seoul National University College of Medicine	76	Greece	260			Hungarian	5
1997	214	Korpela, R.	8	Multidisciplinary	15			Transplantation	49	Follow up	1695	Helsingin Yliopisto	75	Switzerland	252			Romanian	5
1996	186	Chang, H.W.	8	Neuroscience	796			Journal of Thoracic and Cardiovascular Surgery	49	Clinical trial	1601	Harvard Medical School	74	Belgium	208			Slovak	4
1995	171	Lip, G.Y.H.	8	Nursing	474			British Journal of Cancer	47	Middle aged	1573	University of Washington Seattle	74	Denmark	202			Arabic	3
1994	153	Crea, F.	8	Pharmacology, Toxicology and Pharmaceutics	461			Blood	47	Human tissue	1545	Sun Yat-Sen University	74	India	186			Bulgarian	3
1993	93	Mikhailidis, D.P.	8	Physics and Astronomy	93			Journal of Vascular Surgery	46	Risk factor	1477	King's College London	72	Iran	185			Dutch	3
1992	98	Schaff, H.V.	8	Psychology	247			Atherosclerosis	46	Treatment outcome	1431	Karolinska Institutet	70	Norway	179			Persian	3
1991	59	Ko, Y.G.	8	Social Sciences	125			Chest	45	Prospective Studies	1418	Leiden University Medical Center - LUMC	70	Austria	177			Estonian	1
1990	56	Fountzilas, G.	8	Veterinary	154			Diabetes Care	45	Child	1402	University of Minnesota Twin Cities	69	Israel	169			Hebrew	1
1989	41	Stefanadis, C.	8	Undefined	169			Digestive Diseases and Sciences	44	Randomized controlled trial	1374	Medizinische Universitat Wien	67	Poland	161			Norwegian	1
1988	29	Holst, J.J.	8					International Journal of Cancer	44	Retrospective study	1321	University of Melbourne	67	Hong Kong	145			Thai	1
1987	26	Hong, M.K.	8					Chinese Journal of Cancer Prevention and Treatment	42	Controlled clinical trial	1291	SungKyunKwan University, School of Medicine	66	New Zealand	81
1986	18	Ku, J.H.	8					Journal of Rheumatology	41	Follow-Up Studies	1185	National Taiwan University Hospital	66	Singapore	76
1985	19	Li, P.K.T.	8					Tumor Biology	41	Young Adult	1166	Academic Medical Centre, University of Amsterdam	65	Czech Republic	76
1984	15	Boerwinkle, E.	7					American Heart Journal	41	Time Factors	1141	Washington University in St. Louis, School of Medicine	64	Portugal	74
1983	15	Cussenot, O.	7					European Journal of Cardio Thoracic Surgery	40	Disease association	1054	Shanghai Jiaotong University	64	South Africa	72
1982	10	Chen, L.	7					American Journal of Obstetrics and Gynecology	39	Genotype	1026	The University of Hong Kong	62	Ireland	72
1981	5	Branzi, A.	7					National Medical Journal of China	38	Prospective study	994	Universita degli Studi di Milano	62	Egypt	65
1980	5	Gascoyne, R.D.	7					Hepatology	38	Disease severity	982	Tehran University of Medical Sciences	60	Malaysia	58
1979	3	Kollef, M.H.	7					Medical Oncology	38	Immunohistochemistry	967	Baylor College of Medicine	59	Mexico	53
1978	4	Glueck, C.J.	7					Circulation Journal	38	Unclassified drug	957	Seoul National University	59	Thailand	53
1977	2	Bouchard, C.	7					Urology	37	Cancer survival	949	Alma Mater Studiorum Universita di Bologna	59	Hungary	52
1976	2	Hortobagyi, G.N.	7					Nephrology Dialysis Transplantation	37	Comparative study	945	Hospital Clinic Barcelona	59	Croatia	50
1974	1	Medeiros, R.	7					Investigative Ophthalmology and Visual Science	37	Case-Control Studies	937	University Medical Center Utrecht	59	Russian Federation	40
		Cannon, C.P.	7					Cancer Research	37	Nonhuman	923	VU University Medical Center	58	Nigeria	39
		Murphy, S.A.	7					European Heart Journal	37	Protein expression	921	University of Pittsburgh	58	Saudi Arabia	38
		Bellomo, R.	7					American Journal of Respiratory and Critical Care Medicine	36	Mortality	917	Seoul National University Hospital	58	Argentina	37
		Patsouris, E.	7					Gynecologic Oncology	36	Animals	891	Universitat de Barcelona	57	Serbia	37
		Pieters, R.	7					Metabolism Clinical and Experimental	36	Outcome assessment	853	Fudan University	57	Slovenia	29
		Kroger, H.	7					Critical Care Medicine	36	Cancer staging	835	University of Sydney	57	Tunisia	29
		Ramos-Casals, M.	7					BJU International	35	Body mass	806	The Johns Hopkins School of Medicine	56	Pakistan	28
		De Luca, G.	7					American Journal of Ophthalmology	35	Human cell	761	Johns Hopkins University	56	Chile	27
		Syrjanen, K.	7					World Journal of Surgery	35	Prevalence	754	University of Pennsylvania	56	Colombia	25
		Rios, A.	7					Journal of Infectious Diseases	35	Drug efficacy	729	University of Athens	56	Iceland	24
		Kautiainen, H.	7					Breast Cancer Research and Treatment	34	Risk assessment	702	The University of British Columbia	55	Romania	19
		Schild, S.E.	7					Oncology Reports	33	Incidence	699	University Michigan Ann Arbor	55	Bulgaria	18
		Hsu, W.H.	7					Neurology	33	Child, Preschool	695	Capital Medical University China	55	Slovakia	18
		Cheung, Y.F.	7					Ophthalmology	32	Correlation analysis	689	University of California, San Diego	55	Kenya	16
		Choi, D.	7					Thorax	32	Scoring system	674	Prince of Wales Hospital Hong Kong	54	Tanzania	15
		Murohara, T.	7					Chinese Medical Journal	32	Hypertension	666	Lunds Universitet	54	Lithuania	14
		Fan, J.	7					Hepato Gastroenterology	32	Cohort Studies	658	Inserm	53	Cuba	12
		Yamanaka, H.	7					Human Pathology	32	Age	651	Ohio State University	53	Uganda	12
		Yang, P.C.	7					Arthritis and Rheumatism	32	Questionnaire	649	David Geffen School of Medicine at UCLA	53	Jordan	12
		Yun, S.C.	7					Journal of Surgical Research	32	Histopathology	635	Universitair Medisch Centrum Groningen	53	Ethiopia	11
		Ellis, S.G.	6					Journal of Gastroenterology and Hepatology Australia	31	Pathology	629	University of Ulsan, College of Medicine	53	Estonia	10
		Humphries, S.E.	6					Surgical Endoscopy and Other Interventional Techniques	31	Prediction	612	Universita degli Studi di Torino	53	United Arab Emirates	10
		Huang, Y.H.	6					American Journal of Clinical Nutrition	31	Survival Rate	612	Universidade Federal de Sao Paulo	53	Lebanon	9
		Hongo, A.	6					Annals of the Rheumatic Diseases	30	Statistical significance	608	Ludwig-Maximilians-Universitat Munchen	53	Indonesia	9
		Hsu, B.G.	6					BMC Cancer	30	Cohort analysis	598	University of Athens Medical School	53	Cameroon	9
		Barrett, P.H.R.	6					British Journal of Ophthalmology	30	Animal experiment	595	Universitatsklinikum Hamburg-Eppendorf und Medizinische Fakultat	52	Viet Nam	8
		Demetriades, D.	6					Diabetes	29	Infant	594	University of Alabama at Birmingham	52	Qatar	8
		Deary, I.J.	6					International Journal of Gynecological Cancer	29	Cross-Sectional Studies	592	Helse Bergen Haukeland University Hospital	52	Philippines	7
		Bowers, C.Y.	6					Journal of Pediatrics	29	Multivariate Analysis	591	Chang Gung Memorial Hospital	52	Sri Lanka	7
		Abbate, A.	6					Obstetrics and Gynecology	28	Neoplasm Staging	586	Radboud University Nijmegen Medical Centre	51	Ghana	7
		Courneya, K.S.	6					Diseases of the Colon and Rectum	28	Sex difference	585	Veterans General Hospital-Taipei	51	Nepal	7
		Hirata, I.	6					Diabetologia	28	Predictive Value of Tests	566	National Yang-Ming University Taiwan	50	Oman	6
		Kodama, J.	6					American Journal of Surgery	28	Overall survival	555	UniversitatsSpital Zurich	49	Peru	6
		Karakiewicz, P.I.	6					Anesthesia and Analgesia	27	Survival Analysis	548	Ita-Suomen yliopisto	49	Burkina Faso	6
		Lerman, A.	6					British Journal of Nutrition	27	Methodology	547	University of Florida	48	Bangladesh	6
		Chang, A.B.	6					Archives of Physical Medicine and Rehabilitation	27	Severity of Illness Index	544	Universitat Heidelberg	48	Jamaica	6
		Cetin, M.	6					Lancet	27	Survival rate	542	Kobenhavns Universitet	48	Bosnia and Herzegovina	6
		Lam, D.S.C.	6					Hypertension	27	Biological Markers	538	Universita Cattolica del Sacro Cuore, Rome	48	Uruguay	6
		Habuchi, T.	6					Molecular Biology Reports	26	Double-Blind Method	536	Universita degli Studi di Roma La Sapienza	48	Kuwait	6
		Enriquez-Sarano, M.	6					European Journal of Cancer	26	Metabolism	535	Seoul National University Bundang Hospital	48	Zimbabwe	5
		Bevilacqua, P.	6					British Journal of Surgery	26	Questionnaires	534	The University of North Carolina at Chapel Hill	46	Macedonia	5
		Chow, K.M.	6					Diabetic Medicine	26	Double blind procedure	528	Tel Aviv University, Sackler Faculty of Medicine	45	Trinidad and Tobago	5
		Gasparini, G.	6					Annals of Surgery	26	Drug effect	527	National Cancer Institute	45	Cyprus	5
		Lehtimaki, T.	6					Annals of Oncology	26	Age Factors	521	Medizinische Hochschule Hannover MHH	45	Bahrain	4
		Hetzer, R.	6					World Chinese Journal of Digestology	25	Multivariate analysis	520	The Catholic University of Korea	44	Mozambique	4
		Hofler, H.	6					Journal of Surgical Oncology	25	Diabetes mellitus	514	Rigshospitalet	44	Guatemala	4
		Lipponen, P.	6					Journal of Animal Science	25	Genetic association	510	Universitetet i Oslo	44	Gambia	4
		Martinez-Alarcon, L.	6					European Journal of Obstetrics Gynecology and Reproductive Biology	25	Single nucleotide polymorphism	508	Western University	44	Latvia	3
		Lee, S.E.	6					American Journal of Roentgenology	25	Protein blood level	502	Tianjin Medical University	43	Rwanda	3
		Domingo, P.	6					American Journal of Sports Medicine	25	Clinical feature	500	Keck School of Medicine of USC	43	Luxembourg	3
		Morishima, Y.	6					Journal of Hepatology	24	Blood	498	Maastricht University	43	Malta	3
		Harris, A.L.	6					Journal of Heart and Lung Transplantation	24	Obesity	496	Universita degli Studi di Padova	42	North Korea	3
		Mysliwiec, M.	6					Heart	24	Logistic Models	491	McGill University	42	Ukraine	3
		Nakopoulou, L.	6					Laryngoscope	24	School child	485	University of Manchester	42	Sudan	3
		Nesland, J.M.	6					Clinical Cardiology	24	Smoking	468	University of Miami Leonard M. Miller School of Medicine	42	Puerto Rico	3
		Newman, M.F.	6					AIDS	24	Normal human	464	University of California, Los Angeles	42	Botswana	3
		Nieminen, M.S.	6					Journal of Allergy and Clinical Immunology	24	Animal model	451	China Medical University Shenyang	41	Costa Rica	3
		Ostrowski, S.R.	6					Lung Cancer	23	Survival	451	Chang Gung University	41	Honduras	3
		Paakko, P.	6					Alimentary Pharmacology and Therapeutics	23	Physiology	450	University Central Hospital Kuopio	41	Yugoslavia	3
		Park, C.S.	6					Kidney International	23	Genetics	449	University of Oxford	41	Zambia	3
		Park, D.W.	6					Journal of Neurosurgery	23	Genetic Predisposition to Disease	445	University of Western Australia	41	Montenegro	2
		Park, H.J.	6					Spine	23	Pregnancy	439	University Hospital of Tampere	40	Brunei Darussalam	2
		Park, S.W.	6					Journal of Applied Physiology	23	Polymorphism, Single Nucleotide	438	Nanjing Medical University	40	Myanmar	2
		Arisawa, T.	6					Journal of the American Society of Nephrology	23	Gene frequency	437	Kyushu University	39	Iraq	2
		Brito-Zeron, P.	6					Bone Marrow Transplantation	22	Hospitalization	435	Sahlgrenska Universitetssjukhuset	39	Martinique	2
		Pepine, C.J.	6					Human Reproduction	22	Tumor Markers, Biological	433	University of Glasgow	38	Algeria	2
		Petri, M.	6					European Journal of Endocrinology	22	Multicenter study	428	Memorial Sloan-Kettering Cancer Center	38	Gabon	2
		Berg, T.	6					Arteriosclerosis Thrombosis and Vascular Biology	22	Risk Assessment	428	Kaohsiung Medical University	38	Ecuador	2
		Raitakari, O.T.	6					Journal of the Neurological Sciences	21	Cross-sectional study	428	Yonsei University	38	Venezuela	2
		Gasbarrini, G.	6					Respiratory Medicine	21	Placebo	424	Yale University School of Medicine	38	Cote d'Ivoire	2
		Gensini, G.F.	6					Journal of Gastrointestinal Surgery	21	Polymorphism, Genetic	422	University of Birmingham	38	Congo	2
		Rankinen, T.	6					Leukemia	20	Body Mass Index	418	National Taiwan University College of Medicine	38	Malawi	1
		Jiang, W.G.	6					Medicine and Science in Sports and Exercise	20	Postoperative Complications	414	Harvard School of Public Health	38	Mali	1
		Ahn, C.	6					American Journal of Hypertension	20	Case control study	413	Friedrich-Alexander-Universität Erlangen-Nürnberg	37	Laos	1
		Ribo, M.	6					Catheterization and Cardiovascular Interventions	20	Glucose	413	Turun yliopisto	37	Somalia	1
		Ahmed, A.	6					Journal of Bone and Joint Surgery Series A	20	Postoperative complication	413	Pfizer	37	Guinea-Bissau	1
		Saadat, M.	6					Journal of Hypertension	20	Pathophysiology	412	Oulun Yliopisto	37	Mongolia	1
		Sakamaki, H.	6					Journal of Strength and Conditioning Research	20	Comorbidity	411	Akademiska Sjukhuset	37	Morocco	1
		Hsu, H.S.	6					Asian Pacific Journal of Cancer Prevention	20	Polymerase chain reaction	410	Universite Paris Descartes	37	Greenland	1
		Lai, K.N.	6					Journal of Cancer Research and Clinical Oncology	20	Disease course	410	University of Michigan Medical School	37	Syrian Arab Republic	1
		Schreiber, S.	6					International Journal of Obesity	20	Allele	408	Peking Union Medical College	36	Georgia	1
		Scorilas, A.	6					American Journal of Gastroenterology	19	Insulin	408	Universite de Montreal	36	Albania	1
		Sehouli, J.	6					European Journal of Vascular and Endovascular Surgery	19	Preschool child	405	Icahn School of Medicine at Mount Sinai	36	Libyan Arab Jamahiriya	1
		Shibata, T.	6					Annals of Internal Medicine	19	Intermethod comparison	403	Aristoteleion Panepistimion Thessalonikis	36	Kazakhstan	1
		Shin, E.K.	6					International Journal of Colorectal Disease	19	Proportional Hazards Models	399	University of Ottawa, Canada	36	Fiji	1
		Cotrufo, M.	6					Bone	19	Lymph node metastasis	396	University of Queensland	36	Macao	1
		Spandidos, D.A.	6					Chinese Journal of Clinical Oncology	19	Analysis of Variance	395	University of Southern California	35	El Salvador	1
		Spector, T.D.	6					Journal of Thoracic Oncology	19	Breast Neoplasms	394	University of Alberta	35	Cambodia	1
		Hofman, A.	6					European Journal of Gastroenterology and Hepatology	19	Nuclear magnetic resonance imaging	394	Emory University	34	Belarus	1
		Steinberg, S.M.	6					Clinical Rheumatology	19	Quality of life	392	Universitat Bonn	34	Palau	1
		Stone, G.W.	6					Journal of Pediatric Surgery	18	Genetic polymorphism	391	University of Adelaide	34	Palestine	1
		Swisher, S.G.	6					Journal of Clinical Psychiatry	18	Breast cancer	389	UC Davis	34	Paraguay	1
		Szeto, C.C.	6					Journal of Acquired Immune Deficiency Syndromes	18	Blood Pressure	383	Oregon Health and Science University	34	Dominican Republic	1
		Tahara, T.	6					Intensive Care Medicine	18	Recurrence	374	UT Southwestern Medical Center	34	Barbados	1
		Tajik, A.J.	6					European Urology	18	Animal tissue	371	University of Chicago	34	Czechoslovakia	1
		Thorsdottir, I.	6					Diabetes Research and Clinical Practice	18	Infant, Newborn	369	Hospital for Sick Children University of Toronto	34	Yemen	1
		Topol, E.J.	6					Graefe S Archive for Clinical and Experimental Ophthalmology	18	Cardiovascular risk	367	McMaster University	34	Armenia	1
		Torres, A.	6					European Journal of Surgical Oncology	18	Inflammation	367	Johns Hopkins Bloomberg School of Public Health	33	Senegal	1
		Connelly, P.W.	6					Clinica Chimica Acta	18	Disease-Free Survival	367	Columbia University in the City of New York	33	Tajikistan	1
		Uusitupa, M.	6					Thrombosis and Haemostasis	18	Postoperative period	366	University of Cambridge	33
		Vanninen, E.	6					Obesity Surgery	17	Glucose blood level	361	General Hospital of People's Liberation Army	33
		Kjeldsen, S.E.	6					Zhonghua Yi Xue Za Zhi	17	Triacylglycerol	358	University of Pennsylvania, School of Medicine	32
		Inaba, K.	6					British Journal of Anaesthesia	17	Demography	356	Newcastle University, United Kingdom	32
		Watts, G.F.	6					American Journal of Physiology Heart and Circulatory Physiology	17	Animal	356	National Institutes of Health, Bethesda	32
		Westendorp, R.G.J.	6					Japanese Journal of Clinical Oncology	17	Treatment response	355	Universidade Federal do Rio Grande do Sul	32
		Wong, B.C.Y.	6					Liver Transplantation	17	Coronary artery disease	352	Monash University	32
		Koo, J.S.	6					Modern Pathology	17	Statistical analysis	352	St. Olavs Hospital	32
		Buchholz, T.A.	6					Acta Paediatrica International Journal of Paediatrics	17	Tumor volume	352	Universitat zu Koln	32
		Dudek, D.	6					Journal of Nutrition	17	Human experiment	349	Universidade Estadual de Campinas	32
		Zeuzem, S.	6					Histopathology	17	Sex Factors	348	Albert Einstein College of Medicine of Yeshiva University	31
		Zhang, W.	6					Journal of Neurology	17	Non insulin dependent diabetes mellitus	348	Southern Medical University	31
		Zinman, B.	6					Medicina Clinica	17	Gene expression	346	Uppsala Universitet	31
		Corella, D.	5					Renal Failure	17	C reactive protein	345	Hospital Universitari Vall d'Hebron	31
		Kwon, O.J.	5					Haematologica	17	United States	345	Sichuan University	31
		Koo, B.K.	5					Thrombosis Research	17	Systolic blood pressure	340	Universitat Bern	31
		Hillege, H.L.	5					Journal of Neurology Neurosurgery and Psychiatry	17	Chi-Square Distribution	337	Universita degli Studi di Firenze	31
		Hegele, R.A.	5					Retina	17	Cancer radiotherapy	336	University of Edinburgh	31
		Bergstralh, E.J.	5					Oncology	17	Computer assisted tomography	335	University of Illinois at Chicago	31
		Undefined	2					International Journal of Oncology	17	Sensitivity and Specificity	333	Imperial College London	30
