# Supplementary material for: A surge of p-values between 0.041 and 0.049 in recent decades (but negative results are increasing rapidly too)
Source: PeerJ. 2015 Jan 22;3:e733. doi: 10.7717/peerj.733 (PMC4312079; doi:10.7717/peerj.733)
Supplement: Supplemental Information [file peerj-03-733-s007.zip › Supplementary material/Searches_15_nov_2014/B0126.csv]

Scopus refine results values
Your query : (ABS({p = 0.017} OR {p = .017}))
Number of results : 13721
YEAR		AUTHOR NAME		SUBJECT AREA		DOCUMENT TYPE		SOURCE TITLE		KEYWORD		AFFILIATION		COUNTRY		SOURCE TYPE		LANGUAGE
2015	1	Veldhuis, J.D.	17	Agricultural and Biological Sciences	563	Article	13001	Plos One	196	Article	12120	VA Medical Center	172	United States	3376	Journals	13683	English	12750
2014	1448	Davidson, B.	12	Arts and Humanities	30	Article in Press	282	Journal of Clinical Endocrinology and Metabolism	88	Human	11917	Universidade de Sao Paulo - USP	117	China	1140	Book Series	14	Chinese	492
2013	1594	Califf, R.M.	12	Biochemistry, Genetics and Molecular Biology	2908	Review	228	Clinical Cancer Research	80	Female	10485	Mayo Clinic	100	United Kingdom	1065	Conference Proceedings	14	Spanish	146
2012	1387	Chow, K.M.	10	Business, Management and Accounting	4	Conference Paper	188	International Journal of Radiation Oncology Biology Physics	78	Humans	9971	University of Toronto	93	Germany	874	Books	6	Portuguese	108
2011	1125	Soini, Y.	10	Chemical Engineering	41	Note	6	American Journal of Cardiology	76	Male	9881	University of Texas M. D. Anderson Cancer Center	88	Japan	794	Trade Publications	2	Turkish	64
2010	990	Neuhaus, P.	10	Chemistry	41	Book Chapter	4	World Journal of Gastroenterology	74	Adult	9133	Inserm	86	Italy	714	Undefined	2	German	53
2009	887	Szeto, C.C.	10	Computer Science	12	Short Survey	3	Cancer	71	Controlled study	7453	Charite - Universitatsmedizin Berlin	81	South Korea	607			Japanese	52
2008	848	Dimsdale, J.E.	10	Decision Sciences	9	Letter	1	Annals of Thoracic Surgery	71	Priority journal	7037	Brigham and Women's Hospital	80	Canada	568			French	38
2007	782	Bonfa, E.	9	Dentistry	163	Report	1	Journal of the American College of Cardiology	66	Major clinical study	6556	Peking University	79	Spain	516			Polish	29
2006	685	Glueck, C.J.	9	Earth and Planetary Sciences	12	Undefined	7	Journal of Clinical Oncology	65	Middle Aged	6498	Karolinska University Hospital	78	France	480			Korean	26
2005	550	Reich, R.	9	Economics, Econometrics and Finance	2			Circulation	62	Aged	6187	Cleveland Clinic Foundation	78	Turkey	464			Italian	22
2004	508	Ordovas, J.M.	9	Energy	1			Diabetes Care	59	Clinical article	2654	University of California, San Francisco	75	Australia	422			Russian	19
2003	430	Nesland, J.M.	9	Engineering	71			Journal of Urology	58	Adolescent	2063	Duke University School of Medicine	73	Netherlands	400			Croatian	11
2002	369	Ohman, E.M.	8	Environmental Science	131			International Journal of Cardiology	55	Prognosis	2023	King's College London	73	Brazil	381			Czech	11
2001	284	Bouchard, C.	8	Health Professions	394			Blood	51	Aged, 80 and over	1919	Massachusetts General Hospital	73	Taiwan	327			Greek	9
2000	317	Jang, Y.	8	Immunology and Microbiology	746			Transplantation Proceedings	50	Treatment Outcome	1803	Harvard Medical School	71	Sweden	308			Hungarian	7
1999	237	Shariat, S.F.	8	Materials Science	22			Annals of Surgical Oncology	49	Retrospective Studies	1682	Helsinki University Central Hospital	71	Finland	266			Persian	7
1998	225	Kosma, V.M.	8	Mathematics	13			Stroke	46	Follow up	1662	Medizinische Universitat Wien	69	Switzerland	247			Lithuanian	6
1997	214	Lautenschlager, C.	8	Medicine	12032			Transplantation	45	Risk Factors	1625	Universita degli Studi di Milano	69	Greece	222			Romanian	5
1996	160	Schild, S.E.	8	Multidisciplinary	17			Atherosclerosis	44	Middle aged	1497	Erasmus University Medical Center	69	Belgium	209			Arabic	4
1995	144	Braunwald, E.	8	Neuroscience	774			Anticancer Research	43	Clinical trial	1485	University of Melbourne	67	Denmark	186			Dutch	3
1994	107	Maurer, G.	8	Nursing	451			International Journal of Cancer	43	Human tissue	1425	Fudan University	66	Austria	182			Slovak	3
1993	102	Hong, M.K.	8	Pharmacology, Toxicology and Pharmaceutics	444			Breast Cancer Research and Treatment	43	Treatment outcome	1332	Sun Yat-Sen University	66	Iran	179			Bulgarian	2
1992	71	Mohan, V.	8	Physics and Astronomy	111			Chest	42	Randomized controlled trial	1314	Seoul National University College of Medicine	64	Poland	175			Slovene	2
1991	60	Li, P.K.T.	7	Psychology	230			British Journal of Cancer	42	Prospective Studies	1308	Yonsei University College of Medicine	64	Israel	158			Bosnian	1
1990	54	Mittal, B.	7	Social Sciences	119			World Journal of Surgery	41	Risk factor	1293	Universita degli Studi di Padova	63	Norway	157			Danish	1
1989	32	Socie, G.	7	Veterinary	144			European Journal of Cardio Thoracic Surgery	41	Retrospective study	1249	UCL	63	India	154			Hebrew	1
1988	22	Siffert, W.	7	Undefined	154			Journal of Thoracic and Cardiovascular Surgery	41	Controlled clinical trial	1200	Helsingin Yliopisto	62	Hong Kong	140			Serbian	1
1987	19	Lotan, Y.	7					BJU International	41	Child	1195	University of Washington Seattle	62	Ireland	82			Thai	1
1986	14	Kwan, B.C.H.	7					National Medical Journal of China	39	Follow-Up Studies	1160	University of Pittsburgh	62	New Zealand	78			Ukrainian	1
1985	14	Lohse, C.M.	7					Investigative Ophthalmology and Visual Science	39	Young Adult	1061	Tehran University of Medical Sciences	60	Portugal	65			Urdu	1
1984	7	Ziegler, M.G.	7					European Heart Journal	39	Time Factors	1023	National Yang-Ming University Taiwan	60	Mexico	64
1983	10	Wei, Q.	7					Urology	38	Genotype	994	University of Ulsan, College of Medicine	59	Thailand	64
1982	2	Alvarez-Sabin, J.	7					Chinese Journal of Cancer Prevention and Treatment	38	Cancer survival	930	Universita degli Studi di Roma La Sapienza	59	Singapore	61
1981	4	Holst, J.J.	7					Journal of Vascular Surgery	37	Prospective study	923	Universitair Medisch Centrum Groningen	58	Czech Republic	61
1980	5	Rades, D.	7					Gynecologic Oncology	37	Disease association	921	The University of North Carolina at Chapel Hill	58	South Africa	59
1979	4	Pui, C.H.	7					American Journal of Ophthalmology	36	Disease severity	917	Chang Gung Memorial Hospital	58	Egypt	58
1978	3	Annweiler, C.	7					Spine	35	Mortality	891	The University of Hong Kong	57	Hungary	58
1977	1	Lehtimaki, T.	7					BMC Cancer	34	Immunohistochemistry	864	The University of British Columbia	57	Croatia	55
1976	2	Correll, C.U.	7					Thorax	33	Outcome assessment	829	Washington University in St. Louis, School of Medicine	57	Malaysia	49
1975	1	Wang, P.	7					European Journal of Endocrinology	32	Comparative study	817	Veterans General Hospital-Taipei	56	Saudi Arabia	39
1973	2	Topol, E.J.	7					Archives of Physical Medicine and Rehabilitation	31	Case-Control Studies	800	Leiden University Medical Center - LUMC	56	Slovenia	38
		Park, S.W.	7					Radiology	31	Cancer staging	795	Karolinska Institutet	54	Argentina	36
		Taubert, H.	7					American Heart Journal	31	Protein expression	784	University of Alabama at Birmingham	54	Chile	34
		Park, D.W.	7					Asian Pacific Journal of Cancer Prevention	31	Unclassified drug	779	Memorial Sloan-Kettering Cancer Center	53	Russian Federation	31
		Karakiewicz, P.I.	7					American Journal of Gastroenterology	30	Body mass	740	University of Athens	53	Serbia	27
		Lee, C.W.	7					Journal of Rheumatology	30	Drug efficacy	697	SungKyunKwan University, School of Medicine	52	Pakistan	27
		Diamandis, E.P.	7					Critical Care Medicine	30	Nonhuman	692	University of Sydney	52	Tunisia	24
		Beauchet, O.	7					British Journal of Surgery	29	Animals	681	National Taiwan University Hospital	52	Nigeria	22
		Armstrong, P.W.	7					Journal of Hypertension	29	Human cell	655	Academic Medical Centre, University of Amsterdam	51	Iceland	19
		Ancoli-Israel, S.	7					Circulation Journal	28	Correlation analysis	654	Radboud University Nijmegen Medical Centre	51	Colombia	19
		Montorsi, F.	7					Journal of Cancer Research and Clinical Oncology	28	Prevalence	651	University of Alberta	51	Bulgaria	17
		Monga, M.	7					Medical Oncology	28	Risk assessment	650	Universitat Heidelberg	50	Romania	14
		Cannon, C.P.	6					Nephrology Dialysis Transplantation	28	Cohort Studies	623	Shanghai Jiaotong University	50	Slovakia	14
		Arnesen, H.	6					Tumor Biology	28	Age	616	Universitetet i Oslo	49	Lithuania	13
		Shariat, S.F.	6					Journal of Surgical Research	27	Hypertension	613	University of Minnesota Twin Cities	49	Uganda	12
		Seljeflot, I.	6					Clinical Endocrinology	27	Prediction	593	Universite de Montreal	48	Venezuela	11
		Blute, M.L.	6					Annals of Surgery	27	Pathology	586	Capital Medical University China	48	Kuwait	11
		Sagalowsky, A.I.	6					Arthritis and Rheumatism	27	Cohort analysis	584	University of Athens Medical School	48	Cyprus	10
		Richards, A.M.	6					Diseases of the Colon and Rectum	26	Incidence	583	The Catholic University of Korea	46	Yugoslavia	9
		Pfeffer, M.A.	6					European Journal of Cancer	26	Neoplasm Staging	582	University of Pennsylvania	46	Peru	9
		Rino, Y.	6					Alimentary Pharmacology and Therapeutics	26	Statistical significance	574	Ludwig-Maximilians-Universitat Munchen	46	Nepal	8
		Leibovich, B.C.	6					Neurology	26	Child, Preschool	573	University of Cambridge	46	Ghana	8
		Parrilla, P.	6					Human Pathology	26	Survival Rate	569	Seoul National University	45	Qatar	8
		Huber, K.	6					Laryngoscope	26	Histopathology	562	University of California, San Diego	45	Kenya	8
		Montaner, J.	6					American Journal of Clinical Nutrition	26	Overall survival	560	Baylor College of Medicine	44	Philippines	7
		Murohara, T.	6					American Journal of Respiratory and Critical Care Medicine	25	Multivariate Analysis	554	David Geffen School of Medicine at UCLA	44	Tanzania	7
		Neumann, U.P.	6					Journal of Animal Science	25	Infant	552	Rigshospitalet	44	Bosnia and Herzegovina	7
		Lip, G.Y.H.	6					Journal of Allergy and Clinical Immunology	25	Sex difference	549	Universite Paris Descartes	44	Estonia	7
		Klersy, C.	6					Annals of Oncology	25	Questionnaire	543	University of Manchester	43	Jordan	7
		Chung, N.	6					American Journal of Transplantation	24	Multivariate analysis	538	University of Birmingham	43	Morocco	7
		Kumada, H.	6					Lancet	24	Scoring system	527	Seoul National University Hospital	43	Oman	6
		Wurl, P.	6					Hepato Gastroenterology	24	Survival rate	526	Helse Bergen Haukeland University Hospital	43	Cameroon	6
		Murphy, S.A.	6					Digestive Diseases and Sciences	24	Survival Analysis	514	Kobenhavns Universitet	43	Malawi	6
		Wang, W.	6					Cancer Research	24	Predictive Value of Tests	513	Ita-Suomen yliopisto	43	Cuba	6
		Novara, G.	6					Annals of the Rheumatic Diseases	24	Diabetes mellitus	513	McGill University	42	Ethiopia	6
		Wagener, M.M.	6					Chinese Medical Journal	23	Cross-Sectional Studies	509	Universidade Federal de Sao Paulo	42	Bangladesh	6
		Vierkant, R.A.	6					Journal of Surgical Oncology	23	Metabolism	509	Yale University School of Medicine	42	Macedonia	5
		Holgate, S.T.	6					Journal of Infectious Diseases	23	Severity of Illness Index	495	Nanjing Medical University	42	Jamaica	5
		Chang, F.Y.	6					Annals of Hematology	23	Double blind procedure	494	Prince of Wales Hospital Hong Kong	42	Trinidad and Tobago	5
		Juvonen, T.	6					Gastroenterology	23	Questionnaires	493	University of New South Wales UNSW Australia	42	Mongolia	5
		Busund, L.T.	6					Journal of Hepatology	23	Age Factors	492	Hospital Clinic Barcelona	42	Viet Nam	5
		Chung, J.H.	6					Metabolism Clinical and Experimental	23	Genetic association	481	VU University Medical Center	41	Puerto Rico	4
		Kjeldsen, S.E.	6					Medicine and Science in Sports and Exercise	23	Methodology	480	Turun yliopisto	41	Indonesia	4
		Mills, P.J.	6					American Journal of Hypertension	23	Double-Blind Method	480	Icahn School of Medicine at Mount Sinai	40	Sudan	4
		Lenke, L.G.	6					Journal of Affective Disorders	23	Drug effect	479	University Central Hospital Kuopio	40	Gambia	4
		Bremnes, R.M.	6					Clinical Infectious Diseases	22	Biological Markers	474	UT Southwestern Medical Center	40	Sri Lanka	4
		Leung, C.B.	6					Oncology Reports	22	Single nucleotide polymorphism	467	The Johns Hopkins School of Medicine	39	Latvia	4
		Trope, C.G.	6					Heart	22	Survival	463	Universitat de Barcelona	39	United Arab Emirates	4
		Harrington, R.A.	6					Arquivos Brasileiros De Cardiologia	22	Blood	455	Universitatsklinikum Hamburg-Eppendorf und Medizinische Fakultat	39	Yemen	4
		Donnem, T.	6					Ophthalmology	22	Protein blood level	453	Johns Hopkins University	39	Palestine	3
		Masuda, M.	6					European Journal of Clinical Nutrition	22	Normal human	445	Medizinische Hochschule Hannover MHH	39	Ecuador	3
		Fan, S.T.	6					Human Reproduction	22	Disease course	442	University of Chicago	39	Costa Rica	3
		Chen, G.	6					Thrombosis and Haemostasis	21	Gene frequency	441	McMaster University	39	Bahrain	3
		Syrjanen, K.	6					Rheumatology International	21	Smoking	438	Universita Cattolica del Sacro Cuore, Rome	39	Luxembourg	3
		Staessen, J.A.	6					Journal of Applied Physiology	21	Animal experiment	437	Oulun Yliopisto	38	Malta	3
		Efendic, S.	6					World Chinese Journal of Digestology	21	Multicenter study	429	Northwestern University Feinberg School of Medicine	38	Mozambique	3
		Srougi, M.	6					Journal of Pediatrics	21	Genetics	427	UniversitatsSpital Zurich	38	Zimbabwe	2
		Song, J.K.	6					American Journal of Roentgenology	21	Clinical feature	425	University Michigan Ann Arbor	38	Liechtenstein	2
		Ukkola, O.	6					American Journal of Obstetrics and Gynecology	21	Hospitalization	424	Maastricht University	37	Brunei Darussalam	2
		Kim, N.K.	5					European Urology	21	Obesity	422	Universitat Bern	37	Congo	2
		Kahn, A.	5					Lung Cancer	21	School child	419	Alma Mater Studiorum Universita di Bologna	37	Lebanon	2
		Morrow, D.A.	5					AIDS	20	Genetic Predisposition to Disease	418	University Medical Center Utrecht	37	Panama	2
		Nakamura, M.	5					Bone Marrow Transplantation	20	Lymph node metastasis	417	Tel Aviv University, Sackler Faculty of Medicine	36	Iraq	2
		Neuhaus, R.	5					Neuroscience Letters	20	Polymorphism, Single Nucleotide	411	University of Zagreb School of Medicine	36	Uruguay	2
		Arnett, D.K.	5					Journal of Neuro Oncology	20	Logistic Models	410	Hopitaux universitaires de Geneve	36	Benin	2
		Jacquemier, J.	5					Critical Care	20	Polymerase chain reaction	409	Western University	36	Greenland	2
		Ngan, H.Y.S.	5					Journal of Neurosurgery	20	Allele	400	University of Western Australia	36	Papua New Guinea	2
		Bang, Y.J.	5					Journal of Nutrition	20	Placebo	399	Chang Gung University College of Medicine	36	Martinique	2
		Nuutila, P.	5					Pediatric Infectious Disease Journal	20	Risk Assessment	396	Universitatsklinikum Heidelberg	35	Zambia	2
		Ip, M.S.M.	5					Surgical Endoscopy and Other Interventional Techniques	20	Tumor Markers, Biological	395	Universitat Bonn	35	Gabon	1
		Orgul, S.	5					American Journal of Sports Medicine	20	Postoperative Complications	395	Peking Union Medical College	35	French Polynesia	1
		Oyen, W.J.G.	5					Diabetologia	20	Preschool child	392	University Hospital of Tampere	35	French Guiana	1
		Lee, H.S.	5					Thrombosis Research	19	Pregnancy	386	National Cancer Institute	35	Faroe Islands	1
		Park, S.J.	5					Hypertension	19	Pathophysiology	386	University of Florida	35	Mauritius	1
		Kay, A.B.	5					Surgery	19	Analysis of Variance	385	Southern Medical University	34	Monaco	1
		Patsouris, E.	5					Journal of Bone and Joint Surgery Series A	19	Polymorphism, Genetic	384	China Medical University Shenyang	34	Democratic Republic Congo	1
		Patterson, T.L.	5					Cerebrovascular Diseases	19	Genetic polymorphism	384	Universitat Tubingen	34	Montenegro	1
		Pharoah, P.D.P.	5					Obstetrics and Gynecology	19	Physiology	382	Chang Gung University	34	Libyan Arab Jamahiriya	1
		Blanco, J.	5					Clinical and Experimental Rheumatology	19	Insulin	379	University of Queensland	34	Laos	1
		Pibarot, P.	5					Chinese Journal of Clinical Oncology	19	Glucose	373	Sahlgrenska Universitetssjukhuset	34	Cote d'Ivoire	1
		Poland, G.A.	5					International Journal of Obesity	19	Proportional Hazards Models	372	Harvard School of Public Health	34	Kazakhstan	1
		Haverich, A.	5					Respiratory Medicine	19	Breast Neoplasms	365	Stanford University School of Medicine	34	Afghanistan	1
		Kim, Y.H.	5					Neurosurgery	18	Case control study	362	Albert Einstein College of Medicine of Yeshiva University	33	New Caledonia	1
		Kurl, S.	5					Clinical and Experimental Allergy	18	Cancer patient	361	Ohio State University	33	Nicaragua	1
		Hill, A.D.K.	5					Cancer Epidemiology Biomarkers and Prevention	18	Sex Factors	359	Kyushu University	33	Honduras	1
		Biancari, F.	5					European Journal of Surgical Oncology	18	Cross-sectional study	355	Universita degli Studi di Torino	33	Paraguay	1
		Pyrhonen, S.	5					British Journal of Haematology	18	Breast cancer	353	UC Davis	33	Burundi	1
		Ribeiro, A.L.P.	5					British Journal of Anaesthesia	18	Quality of life	350	University of California, Los Angeles	33	Burkina Faso	1
		Ricart, W.	5					Journal of the Neurological Sciences	17	Body Mass Index	349	Seoul National University Bundang Hospital	33	Ukraine	1
		Rietschel, M.	5					Hepatology	17	C reactive protein	348	Universite Pierre et Marie Curie	32	Guinea	1
		Rifai, N.	5					Journal of Neurology	17	Drug safety	347	Newcastle University, United Kingdom	32	Guam	1
		Ringden, O.	5					Journal of Gastroenterology and Hepatology Australia	17	Postoperative period	347	Universidade Federal do Rio Grande do Sul	32	Bolivia	1
		Arase, Y.	5					Anesthesia and Analgesia	17	Disease-Free Survival	345	Mahidol University	32	Guatemala	1
		Haffner, S.M.	5					Journal of Periodontology	17	Gene expression	343	Aristoteleion Panepistimion Thessalonikis	32	Mali	1
		Rios, A.	5					International Urology and Nephrology	17	Systolic blood pressure	343	Hopital Pitie Salpetriere	32	Algeria	1
		Kamboh, M.I.	5					International Journal of Colorectal Disease	17	Infant, Newborn	342	Monash University	32	Macao	1
		Leung, T.F.	5					PACE Pacing and Clinical Electrophysiology	17	Statistical analysis	342	University of Miami Leonard M. Miller School of Medicine	32	Georgia	1
		Roots, I.	5					Modern Pathology	17	Intermethod comparison	341	Case Western Reserve University	31	Madagascar	1
		Samani, N.J.	5					BMC Infectious Diseases	17	Human experiment	339	Kyoto University	31	Liberia	1
		Sehouli, J.	5					Retina	17	Postoperative complication	338	Tianjin Medical University	31
		Jeong, S.Y.	5					Gut	16	Glucose blood level	336	Kaohsiung Medical University	31
		Chen, W.	5					American Journal of Surgery	16	Tumor volume	335	Sichuan University	31
		Harris, A.	5					Radiotherapy and Oncology	16	Cardiovascular risk	333	Katholieke Universiteit Leuven	31
		Lee, J.W.	5					Oncology	16	Nuclear magnetic resonance imaging	333	Lunds Universitet	31
		Sezer, S.	5					Chinese Journal of Clinical Rehabilitation	16	Blood Pressure	332	University of Wisconsin Madison	31
		Ikonomidis, I.	5					Diabetes	16	Disease Progression	329	General Hospital of People's Liberation Army	31
		Sheiner, E.	5					Leukemia	16	Treatment duration	325	Friedrich-Alexander-Universität Erlangen-Nürnberg	30
		Shibata, T.	5					Catheterization and Cardiovascular Interventions	16	Age distribution	323	University of Texas Health Science Center at San Antonio	30
		Singh, N.	5					Graefe S Archive for Clinical and Experimental Ophthalmology	16	Creatinine	322	Columbia University in the City of New York	30
		Snieder, H.	5					Scandinavian Journal of Gastroenterology	16	Genetic variability	322	Sun Yat-Sen University Cancer Center	30
		Lee, S.D.	5					European Journal of Gastroenterology and Hepatology	16	Recurrence	321	University of Calgary	29
		Lee, C.M.	5					American Journal of Kidney Diseases	16	Coronary artery disease	321	UniversitatsSpital Bern	29
		Soares, F.A.	5					European Journal of Obstetrics Gynecology and Reproductive Biology	16	Triacylglycerol	320	Trinity College Dublin	29
		Fountzilas, G.	5					Journal of Strength and Conditioning Research	16	Comorbidity	319	Oregon Health and Science University	29
		Somers, V.K.	5					Obesity	16	Heart infarction	312	Arhus Universitetshospital	29
		Sterk, P.J.	5					Clinical Pharmacology and Therapeutics	16	Chi-Square Distribution	310	Turun Yliopistollinen Keskussairaala	29
		Stern, M.P.	5					Lupus	16	Metastasis	307	University of Oxford	29
		Suzuki, F.	5					Journal of Gastrointestinal Surgery	16	Treatment response	307	Columbia University Medical Center	29
		Undefined	2					Archives of Gynecology and Obstetrics	16	Computer assisted tomography	300	University Hospital of Ghent	29
