# Supplementary material for: A surge of p-values between 0.041 and 0.049 in recent decades (but negative results are increasing rapidly too)
Source: PeerJ. 2015 Jan 22;3:e733. doi: 10.7717/peerj.733 (PMC4312079; doi:10.7717/peerj.733)
Supplement: Supplemental Information [file peerj-03-733-s007.zip › Supplementary material/Searches_15_nov_2014/B0127.csv]

Scopus refine results values
Your query : (ABS({p = 0.018} OR {p = .018}))
Number of results : 13371
YEAR		AUTHOR NAME		SUBJECT AREA		DOCUMENT TYPE		SOURCE TITLE		KEYWORD		AFFILIATION		COUNTRY		SOURCE TYPE		LANGUAGE
2015	1	Veldhuis, J.D.	14	Agricultural and Biological Sciences	510	Article	12656	Plos One	173	Article	11875	VA Medical Center	147	United States	3221	Journals	13342	English	12386
2014	1439	Jang, Y.	12	Arts and Humanities	47	Article in Press	266	Journal of Clinical Endocrinology and Metabolism	80	Human	11670	Mayo Clinic	99	China	1094	Book Series	10	Chinese	447
2013	1529	Nesland, J.M.	12	Biochemistry, Genetics and Molecular Biology	2907	Review	218	Annals of Thoracic Surgery	77	Female	10335	Cleveland Clinic Foundation	99	United Kingdom	1028	Conference Proceedings	10	Spanish	134
2012	1366	Lee, S.D.	11	Business, Management and Accounting	7	Conference Paper	205	Journal of Clinical Oncology	70	Humans	9811	University of Toronto	94	Japan	836	Books	5	Portuguese	91
2011	1138	Ahren, B.	11	Chemical Engineering	27	Note	7	World Journal of Gastroenterology	69	Male	9633	Universidade de Sao Paulo - USP	88	Germany	811	Undefined	4	German	70
2010	965	Arase, Y.	10	Chemistry	42	Short Survey	5	Journal of the American College of Cardiology	67	Adult	8980	University of California, San Francisco	86	Italy	652			Turkish	69
2009	903	Davidson, B.	10	Computer Science	18	Book Chapter	3	Journal of Urology	66	Controlled study	7226	University of Texas M. D. Anderson Cancer Center	83	South Korea	560			Japanese	67
2008	801	Kumada, H.	10	Decision Sciences	7	Letter	2	Circulation	66	Priority journal	6881	Peking University	82	Canada	542			French	56
2007	694	Schild, S.E.	10	Dentistry	160	Undefined	9	American Journal of Cardiology	64	Middle Aged	6412	Karolinska University Hospital	82	Turkey	488			Korean	36
2006	601	Stefanadis, C.	10	Earth and Planetary Sciences	16			Clinical Cancer Research	64	Major clinical study	6374	Brigham and Women's Hospital	81	Spain	469			Russian	26
2005	614	Kollef, M.H.	9	Economics, Econometrics and Finance	1			Cancer	63	Aged	6111	Duke University School of Medicine	77	Australia	414			Polish	25
2004	492	Kobayashi, M.	9	Engineering	52			International Journal of Radiation Oncology Biology Physics	62	Clinical article	2623	National Yang-Ming University Taiwan	75	Netherlands	410			Croatian	17
2003	402	Ikeda, K.	9	Environmental Science	120			Anticancer Research	55	Adolescent	2028	National Taiwan University Hospital	71	France	407			Italian	16
2002	375	Hosaka, T.	9	Health Professions	349			Chest	54	Prognosis	1898	Harvard Medical School	70	Taiwan	357			Czech	15
2001	289	Mintz, G.S.	9	Immunology and Microbiology	679			Urology	52	Aged, 80 and over	1884	Charite - Universitatsmedizin Berlin	70	Brazil	338			Persian	11
2000	298	Akuta, N.	9	Materials Science	17			Journal of Vascular Surgery	50	Treatment Outcome	1859	Erasmus University Medical Center	70	Sweden	338			Slovak	5
1999	244	Patsouris, E.	9	Mathematics	11			Diabetes Care	49	Retrospective Studies	1663	University of Melbourne	69	Finland	248			Dutch	4
1998	206	Suzuki, F.	9	Medicine	11688			Gynecologic Oncology	48	Risk Factors	1644	The University of Hong Kong	68	Switzerland	228			Hungarian	4
1997	224	Sezaki, H.	9	Multidisciplinary	20			Transplantation Proceedings	48	Follow up	1574	Massachusetts General Hospital	68	Greece	224			Lithuanian	4
1996	187	Syrjanen, K.	9	Neuroscience	743			International Journal of Cancer	46	Middle aged	1478	King's College London	67	Austria	184			Romanian	4
1995	123	Chang, F.Y.	8	Nursing	434			European Journal of Cardio Thoracic Surgery	44	Clinical trial	1465	UCL	67	India	176			Bulgarian	3
1994	91	Kim, J.S.	8	Pharmacology, Toxicology and Pharmaceutics	428			International Journal of Cardiology	42	Human tissue	1425	Medizinische Universitat Wien	64	Belgium	175			Greek	3
1993	95	Leibovich, B.C.	8	Physics and Astronomy	93			Journal of Thoracic and Cardiovascular Surgery	40	Risk factor	1308	SungKyunKwan University, School of Medicine	64	Poland	166			Serbian	3
1992	69	Jamart, J.	8	Psychology	235			British Journal of Cancer	38	Treatment outcome	1296	Sun Yat-Sen University	64	Denmark	166			Arabic	2
1991	46	Marz, W.	8	Social Sciences	102			Chinese Journal of Cancer Prevention and Treatment	37	Prospective Studies	1277	Inserm	63	Norway	153			Danish	2
1990	46	Mittal, B.	8	Veterinary	137			Neurology	37	Retrospective study	1242	Fudan University	63	Iran	152			Bosnian	1
1989	32	Rades, D.	8	Undefined	160			Stroke	37	Randomized controlled trial	1239	University of Athens	63	Israel	151			Catalan	1
1988	22	Reich, R.	8					Critical Care Medicine	36	Controlled clinical trial	1220	Academic Medical Centre, University of Amsterdam	62	Hong Kong	128			Hebrew	1
1987	14	Suzuki, Y.	8					Atherosclerosis	36	Child	1195	Helsinki University Central Hospital	62	New Zealand	77			Norwegian	1
1986	11	Alvarez-Sabin, J.	7					World Journal of Surgery	36	Young Adult	1111	Yonsei University College of Medicine	61	Singapore	76
1985	18	Gensini, G.F.	7					Chinese Medical Journal	36	Follow-Up Studies	1097	University of Pittsburgh	60	South Africa	74
1984	10	Miyazaki, K.	7					European Heart Journal	35	Disease association	1000	Universita degli Studi di Milano	60	Ireland	74
1983	8	Zhang, W.	7					American Journal of Ophthalmology	35	Genotype	971	University Medical Center Utrecht	59	Thailand	73
1982	4	Choi, E.Y.	7					Annals of Surgical Oncology	35	Time Factors	970	Universitair Medisch Centrum Groningen	58	Portugal	71
1981	1	Courneya, K.S.	7					BMC Cancer	34	Prospective study	953	The University of British Columbia	58	Czech Republic	64
1980	2	Hong, Y.J.	7					Obstetrics and Gynecology	34	Cancer survival	937	University of Sydney	57	Egypt	59
1979	3	Fan, S.T.	7					American Heart Journal	34	Disease severity	893	Leiden University Medical Center - LUMC	56	Mexico	56
1978	3	Chayama, K.	7					Blood	34	Immunohistochemistry	868	Shanghai Jiaotong University	56	Hungary	49
1977	1	Ahn, C.	7					Radiology	33	Mortality	849	Alma Mater Studiorum Universita di Bologna	56	Argentina	47
1976	2	Shariat, S.F.	7					Breast Cancer Research and Treatment	33	Protein expression	845	Veterans General Hospital-Taipei	55	Croatia	44
1973	2	Shimada, K.	7					Investigative Ophthalmology and Visual Science	33	Case-Control Studies	843	Karolinska Institutet	54	Saudi Arabia	41
		Shin, D.H.	7					American Journal of Respiratory and Critical Care Medicine	33	Unclassified drug	831	University of Washington Seattle	54	Malaysia	39
		Kosma, V.M.	7					Spine	32	Outcome assessment	822	Washington University in St. Louis, School of Medicine	54	Serbia	36
		Lin, T.H.	7					BJU International	31	Cancer staging	804	Lunds Universitet	54	Russian Federation	33
		Lohse, C.M.	7					Annals of Surgery	30	Comparative study	795	David Geffen School of Medicine at UCLA	52	Tunisia	33
		Martinez, J.A.	7					Oncology Reports	30	Body mass	776	University of Ulsan, College of Medicine	50	Slovenia	32
		Wu, J.C.	7					Journal of Hypertension	30	Nonhuman	715	The University of North Carolina at Chapel Hill	50	Nigeria	27
		Lam, D.S.C.	6					Anesthesia and Analgesia	29	Animals	654	Tehran University of Medical Sciences	50	Slovakia	24
		Bellomo, R.	6					Digestive Diseases and Sciences	29	Human cell	653	Seoul National University College of Medicine	49	Romania	21
		Holmes, D.R.	6					American Journal of Clinical Nutrition	29	Prevalence	648	The Johns Hopkins School of Medicine	49	Colombia	20
		Li, W.	6					Human Pathology	29	Drug efficacy	645	VU University Medical Center	48	Chile	19
		Agnantis, N.J.	6					Medical Oncology	29	Correlation analysis	643	Ita-Suomen yliopisto	48	Lithuania	16
		Dilmen, U.	6					Clinical Infectious Diseases	28	Hypertension	637	Johns Hopkins University	46	Uganda	13
		Kiran, R.P.	6					Journal of Rheumatology	28	Risk assessment	633	Capital Medical University China	46	Pakistan	13
		Afsar, B.	6					Nephrology Dialysis Transplantation	28	Age	633	Baylor College of Medicine	45	Iceland	12
		Izbicki, J.R.	6					Journal of Hepatology	28	Incidence	603	Tel Aviv University, Sackler Faculty of Medicine	45	Ethiopia	11
		Laakso, M.	6					National Medical Journal of China	28	Multivariate Analysis	598	Imperial College London	45	Kenya	11
		Huo, T.I.	6					Hepato Gastroenterology	27	Pathology	598	Universitat Heidelberg	45	Tanzania	10
		Lip, G.Y.H.	6					Journal of Gastroenterology and Hepatology Australia	27	Scoring system	589	Ludwig-Maximilians-Universitat Munchen	45	Jordan	10
		Lo, C.M.	6					Transplantation	27	Child, Preschool	583	University of Athens Medical School	45	Viet Nam	10
		Califf, R.M.	6					American Journal of Obstetrics and Gynecology	27	Survival Rate	569	Universitat de Barcelona	44	Puerto Rico	10
		Lu, S.N.	6					Circulation Journal	27	Questionnaire	568	Helsingin Yliopisto	43	Morocco	10
		Martinez, C.	6					Journal of Clinical Psychiatry	27	Neoplasm Staging	562	University of Pennsylvania	43	Ghana	9
		Gaidano, G.	6					Diseases of the Colon and Rectum	26	Prediction	562	University Michigan Ann Arbor	43	Estonia	9
		Isolauri, E.	6					British Journal of Ophthalmology	26	Histopathology	559	Universite Paris Descartes	42	Bulgaria	9
		Medeiros, R.	6					International Journal of Obesity	25	Cohort Studies	549	Helse Bergen Haukeland University Hospital	42	Yugoslavia	9
		Chung, N.	6					Bone Marrow Transplantation	25	Overall survival	546	Hospital Clinic Barcelona	42	Lebanon	9
		Goldblatt, J.	6					Arthritis and Rheumatism	25	Sex difference	541	University of California, San Diego	42	Sudan	7
		Hedblad, B.	6					Journal of Infectious Diseases	25	Cohort analysis	535	Kobenhavns Universitet	42	Bangladesh	7
		Moll, F.L.	6					Asian Pacific Journal of Cancer Prevention	25	Statistical significance	522	Universitatsklinikum Hamburg-Eppendorf und Medizinische Fakultat	41	Cameroon	7
		Mori, N.	6					European Journal of Clinical Nutrition	25	Survival Analysis	520	National Cancer Institute	41	Kuwait	7
		Nakamura, K.	6					Diabetic Medicine	25	Severity of Illness Index	519	University of Alberta	41	Indonesia	7
		Jeong, M.H.	6					Alimentary Pharmacology and Therapeutics	24	Biological Markers	519	Universita degli Studi di Padova	40	Qatar	7
		Neuhaus, P.	6					Clinica Chimica Acta	24	Infant	515	Turun yliopisto	40	Cuba	6
		Nuutila, P.	6					British Journal of Surgery	24	Predictive Value of Tests	507	Universitetet i Oslo	40	Gambia	6
		Pantel, K.	6					Cancer Research	24	Drug effect	507	Seoul National University	40	Nepal	6
		Choi, D.	6					Molecular Biology Reports	24	Multivariate analysis	505	Universidade Federal de Sao Paulo	40	Philippines	6
		Huang, X.J.	6					Journal of Neurosurgery	24	Genetic association	504	Sichuan University	40	United Arab Emirates	5
		Kim, Y.H.	6					Journal of Animal Science	24	Metabolism	502	Taipei Medical University	40	Malawi	5
		Rhee, J.C.	6					Annals of the Rheumatic Diseases	23	Double blind procedure	501	The Catholic University of Korea	39	Peru	5
		Hong, M.K.	6					Metabolism Clinical and Experimental	23	Survival rate	491	China Medical University Shenyang	39	Macedonia	5
		Saikku, P.	6					Diabetes	23	Double-Blind Method	486	University of Glasgow	38	Costa Rica	5
		Saitoh, S.	6					Thorax	23	Cross-Sectional Studies	483	Oulun Yliopisto	38	Zambia	4
		Huang, Y.H.	6					Gastroenterology	22	Blood	482	Yale University School of Medicine	38	Latvia	4
		Serretti, A.	6					Lung Cancer	22	Methodology	479	UniversitatsSpital Zurich	38	Sri Lanka	4
		Knuuti, J.	6					Journal of Surgical Research	22	Diabetes mellitus	471	Prince of Wales Hospital Hong Kong	38	Trinidad and Tobago	4
		Sezer, S.	6					Journal of Surgical Oncology	22	Obesity	469	Friedrich-Alexander-Universität Erlangen-Nürnberg	37	Uruguay	4
		Jeong, I.G.	6					Clinical Cardiology	22	Questionnaires	467	Western University	37	Jamaica	3
		Sheiner, E.	6					Journal of Vascular and Interventional Radiology	22	Protein blood level	465	Rikshospitalet-Radiumhospitalet HF	37	Iraq	3
		Sheu, W.H.H.	6					American Journal of Gastroenterology	22	Clinical feature	463	Universita degli Studi di Roma La Sapienza	37	Mozambique	3
		Habuchi, T.	6					Journal of Allergy and Clinical Immunology	22	Genetics	461	Universita degli Studi di Torino	36	Palestine	3
		Kawamura, Y.	6					Journal of Pediatrics	21	Survival	455	Mahidol University	36	Burkina Faso	3
		Lai, W.T.	6					British Journal of Haematology	21	Age Factors	438	University of Minnesota Twin Cities	36	Botswana	3
		Iwata, Y.	6					European Journal of Cancer	21	Animal experiment	437	Emory University School of Medicine	35	Zimbabwe	3
		Iyo, M.	6					Ophthalmology	21	Logistic Models	430	Universite de Montreal	35	Cyprus	3
		Holst, J.J.	6					Diabetologia	20	Single nucleotide polymorphism	423	Medizinische Hochschule Hannover MHH	35	Bosnia and Herzegovina	3
		Trope, C.G.	6					Lancet	20	Smoking	421	University of Queensland	35	Ukraine	3
		Ferrell, R.E.	6					Medicine and Science in Sports and Exercise	20	Postoperative Complications	417	University of Western Australia	35	Ecuador	3
		Volm, M.	6					Hypertension	20	Polymorphism, Genetic	412	McMaster University	35	Venezuela	3
		Waksman, R.	6					Radiotherapy and Oncology	20	Tumor Markers, Biological	410	Chang Gung Memorial Hospital	35	Algeria	3
		Wedzicha, J.A.	6					Journal of Cataract and Refractive Surgery	20	Disease course	409	Memorial Sloan-Kettering Cancer Center	34	Liechtenstein	2
		Wong, T.Y.	6					Kidney International	20	Polymerase chain reaction	408	UniversitatsSpital Bern	34	Mali	2
		Ku, J.H.	6					Annals of Hematology	20	Pregnancy	408	Kyoto University	34	Malta	2
		Wu, V.C.	6					Archives of Gynecology and Obstetrics	20	Case control study	406	Yonsei University	34	Oman	2
		Yuen, M.F.	6					Haematologica	20	School child	406	McGill University	33	New Caledonia	2
		Zhang, G.	6					Annals of Oncology	20	Gene frequency	404	Zhejiang University	33	Congo	2
		Ricart, W.	6					Human Reproduction	20	Multicenter study	402	University of Florida	33	Syrian Arab Republic	2
		Kapczinski, F.	5					Journal of Neurology	20	Glucose	400	Seoul National University Hospital	33	Brunei Darussalam	2
		Guan, X.Y.	5					Journal of Korean Medical Science	20	Genetic Predisposition to Disease	398	University of Oxford	33	Bolivia	2
		Lehtimaki, T.	5					Gut	20	Insulin	394	Sahlgrenska Universitetssjukhuset	33	Guinea-Bissau	2
		Bogerts, B.	5					Retina	19	Risk Assessment	392	Harvard School of Public Health	33	Uzbekistan	2
		Blann, A.D.	5					Scandinavian Journal of Gastroenterology	19	Preschool child	388	Seoul National University Bundang Hospital	33	Yemen	2
		Kang, G.H.	5					Surgical Endoscopy and Other Interventional Techniques	19	Disease-Free Survival	386	Klinikum der Universitat Munchen	32	Dominica	1
		Klersy, C.	5					Clinical Endocrinology	19	Lymph node metastasis	386	Radboud University Nijmegen Medical Centre	32	Mauritius	1
		Ip, M.S.M.	5					Modern Pathology	19	Polymorphism, Single Nucleotide	386	University Central Hospital Kuopio	32	Libyan Arab Jamahiriya	1
		Bhatt, D.L.	5					Archives of Physical Medicine and Rehabilitation	19	Normal human	385	University of Chicago	32	Cote d'Ivoire	1
		Celik, H.	5					Thrombosis Research	19	Analysis of Variance	385	Universitetet i Bergen	32	Moldova	1
		Laing, I.A.	5					British Journal of Anaesthesia	19	Placebo	384	Hospital General Universitario Gregorio Maranon	32	Monaco	1
		Jakob, S.M.	5					Chinese Journal of Clinical Oncology	19	Proportional Hazards Models	384	Universidade Federal do Rio Grande do Sul	31	Kyrgyzstan	1
		Kubiak, R.	5					American Journal of Roentgenology	18	Hospitalization	383	Maastricht University	31	Netherlands Antilles	1
		Costa, S.D.	5					International Journal of Gynecological Cancer	18	Physiology	383	University of Alabama at Birmingham	31	Luxembourg	1
		Imamura, M.	5					Hepatology	18	Cross-sectional study	374	University of California, Los Angeles	31	Niger	1
		Huang, P.	5					Journal of Gastrointestinal Surgery	18	C reactive protein	374	Chinese University of Hong Kong	30	North Korea	1
		Israel, E.	5					Heart	18	Genetic polymorphism	371	University Hospital of Tampere	30	Honduras	1
		Arango, C.	5					American Journal of Neuroradiology	18	Allele	370	Kyushu University	30	Panama	1
		Avram, M.M.	5					Journal of Applied Physiology	18	Pathophysiology	369	Universidad Autonoma de Barcelona	30	Togo	1
		Donaldson, G.C.	5					Thrombosis and Haemostasis	17	Postoperative complication	366	Arhus Universitetshospital	30	Papua New Guinea	1
		Diamant, M.	5					European Journal of Endocrinology	17	Quality of life	359	University of Edinburgh	30	Paraguay	1
		Horowitz, M.	5					Chinese Journal of Neurology	17	Comorbidity	357	Chang Gung University College of Medicine	30	Haiti	1
		Hong, J.H.	5					Journal of Cancer Research and Clinical Oncology	17	Tumor volume	350	Sun Yat-Sen University Cancer Center	30	Bermuda	1
		Chen, G.	5					Tumor Biology	17	Body Mass Index	350	University Hospital Maastricht	29	Guatemala	1
		Kim, J.H.	5					Rheumatology International	17	Triacylglycerol	348	Medizinische Universitat Innsbruck	29	Guadeloupe	1
		Ahn, Y.	5					Clinical Therapeutics	17	Breast cancer	348	Columbia University, College of Physicians and Surgeons	29	Benin	1
		Botker, H.E.	5					Journal of the American College of Surgeons	17	Breast Neoplasms	345	Kaohsiung Medical University	29	Belarus	1
		Lin, H.C.	5					Neurosurgery	17	Cancer patient	344	Hospital Universitari Vall d'Hebron	29	French Polynesia	1
		Han, S.H.	5					Critical Care	17	Inflammation	341	Northwestern University Feinberg School of Medicine	29	El Salvador	1
		Lin, Y.H.	5					Journal of Neurology Neurosurgery and Psychiatry	17	Cancer surgery	337	University of Birmingham	29	Senegal	1
		Kang, J.C.	5					Lupus	17	Cardiovascular risk	337	Chang Gung University	29	Barbados	1
		Liu, D.H.	5					Arteriosclerosis Thrombosis and Vascular Biology	17	Genetic variability	335	GlaxoSmithKline	29	Afghanistan	1
		Liu, K.Y.	5					Acta Paediatrica International Journal of Paediatrics	17	Treatment response	335	Cardiff University	29	Bahrain	1
		Li, L.	5					Plastic and Reconstructive Surgery	17	Disease Progression	334	Huazhong University of Science and Technology	29	Martinique	1
		Fernandez-Real, J.M.	5					European Journal of Obstetrics Gynecology and Reproductive Biology	17	Blood Pressure	332	Beth Israel Deaconess Medical Center	29	Rwanda	1
		Elsurer, R.	5					International Journal of Oncology	17	Postoperative period	330	Columbia University in the City of New York	29
		Man, K.	5					AIDS Research and Human Retroviruses	16	Glucose blood level	326	Universita Cattolica del Sacro Cuore, Rome	29
		Kim, C.S.	5					British Journal of Clinical Pharmacology	16	Treatment duration	326	University of Manchester	28
		Hu, T.H.	5					Biomed Research International	16	Intermethod comparison	324	University of Zagreb School of Medicine	28
		Ko, Y.G.	5					British Journal of Nutrition	16	Cancer recurrence	323	Universitat Bonn	28
		Matza, B.	5					Journal of Human Hypertension	16	Cholesterol	322	Universita degli Studi di Napoli Federico II	28
		Medeiros, L.J.	5					Liver Transplantation	16	Animal model	318	Monash University	28
		Ellis, S.G.	5					Journal of Bone and Mineral Research	16	Sex Factors	317	Hacettepe Universitesi	28
		Menon, D.K.	5					American Journal of Surgery	16	Statistical analysis	317	University of New South Wales UNSW Australia	28
		Micek, S.T.	5					Surgery	16	Non insulin dependent diabetes mellitus	314	Uniwersytet Medyczny w Lodzi	27
		Mimori, K.	5					Journal of the Neurological Sciences	16	Gene expression	314	Weill Cornell Medical College	27
		Bowers, C.Y.	5					Medical Science Monitor	16	Nuclear magnetic resonance imaging	312	Akademiska Sjukhuset	27
		Cheville, J.C.	5					Journal of Bone and Joint Surgery Series A	16	Chi-Square Distribution	312	University of Bristol	27
		Mittal, R.D.	5					Antimicrobial Agents and Chemotherapy	15	Disease free survival	305	National Taiwan University College of Medicine	27
		Field, J.K.	5					Journal of Veterinary Internal Medicine	15	Enzyme linked immunosorbent assay	304	University of Southern California	27
		Ahn, H.	5					International Journal of Colorectal Disease	15	Coronary artery disease	303	Southern Medical University	26
		Montaner, J.	5					American Journal of Hypertension	15	Drug safety	303	UT Southwestern Medical Center	26
		Undefined	2					Cerebrovascular Diseases	15	Cancer radiotherapy	301	Columbia University Medical Center	26
