# Supplementary material for: A surge of p-values between 0.041 and 0.049 in recent decades (but negative results are increasing rapidly too)
Source: PeerJ. 2015 Jan 22;3:e733. doi: 10.7717/peerj.733 (PMC4312079; doi:10.7717/peerj.733)
Supplement: Supplemental Information [file peerj-03-733-s007.zip › Supplementary material/Searches_15_nov_2014/B0128.csv]

Scopus refine results values
Your query : (ABS({p = 0.019} OR {p = .019}))
Number of results : 11867
YEAR		AUTHOR NAME		SUBJECT AREA		DOCUMENT TYPE		SOURCE TITLE		KEYWORD		AFFILIATION		COUNTRY		SOURCE TYPE		LANGUAGE
2014	1232	Wang, F.	10	Agricultural and Biological Sciences	495	Article	11254	Plos One	181	Article	10537	VA Medical Center	145	United States	2898	Journals	11834	English	11030
2013	1404	Lehtimaki, T.	10	Arts and Humanities	45	Article in Press	228	Cancer	76	Human	10326	Universidade de Sao Paulo - USP	91	China	1005	Book Series	16	Chinese	400
2012	1240	Lee, S.D.	10	Biochemistry, Genetics and Molecular Biology	2532	Review	191	Journal of the American College of Cardiology	70	Female	9106	University of Toronto	86	United Kingdom	920	Conference Proceedings	12	Spanish	126
2011	1074	Schild, S.E.	9	Business, Management and Accounting	2	Conference Paper	183	Clinical Cancer Research	69	Humans	8718	King's College London	83	Japan	761	Books	1	Portuguese	72
2010	853	Rades, D.	9	Chemical Engineering	25	Short Survey	5	American Journal of Cardiology	67	Male	8557	Mayo Clinic	82	Germany	706	Undefined	4	Turkish	58
2009	808	Shariat, S.F.	9	Chemistry	38	Note	3	World Journal of Gastroenterology	66	Adult	7914	Peking University	76	Italy	560			German	55
2008	767	Corella, D.	8	Computer Science	11	Book Chapter	1	Journal of Clinical Endocrinology and Metabolism	66	Controlled study	6380	University of Texas M. D. Anderson Cancer Center	75	South Korea	556			French	45
2007	615	Braunwald, E.	8	Decision Sciences	12	Undefined	2	Journal of Clinical Oncology	65	Priority journal	6070	University of California, San Francisco	72	Canada	460			Japanese	35
2006	559	Miki, T.	8	Dentistry	154			Circulation	62	Major clinical study	5747	Helsinki University Central Hospital	70	Spain	442			Korean	34
2005	509	Li, W.	8	Earth and Planetary Sciences	10			International Journal of Radiation Oncology Biology Physics	60	Middle Aged	5723	Charite - Universitatsmedizin Berlin	69	Turkey	399			Polish	24
2004	402	Ferrucci, L.	8	Economics, Econometrics and Finance	2			Annals of Thoracic Surgery	53	Aged	5367	Erasmus University Medical Center	69	Australia	363			Russian	22
2003	360	Matsuo, K.	8	Engineering	65			Journal of Vascular Surgery	52	Clinical article	2261	University of Washington Seattle	66	Netherlands	357			Italian	20
2002	325	Wada, H.	8	Environmental Science	126			International Journal of Cardiology	48	Adolescent	1844	Massachusetts General Hospital	66	Brazil	346			Czech	17
2001	278	Veldhuis, J.D.	8	Health Professions	297			Transplantation	47	Aged, 80 and over	1747	Brigham and Women's Hospital	64	France	339			Croatian	8
2000	272	Mori, M.	8	Immunology and Microbiology	625			Stroke	46	Prognosis	1739	Veterans General Hospital-Taipei	62	Taiwan	300			Persian	6
1999	183	Syrjanen, K.	8	Materials Science	20			Journal of Urology	45	Treatment Outcome	1531	Sun Yat-Sen University	61	Sweden	273			Serbian	6
1998	180	Jamart, J.	8	Mathematics	17			Atherosclerosis	42	Retrospective Studies	1486	Harvard Medical School	60	Finland	248			Arabic	4
1997	171	Mintz, G.S.	8	Medicine	10397			British Journal of Cancer	42	Risk Factors	1439	Medizinische Universitat Wien	59	Greece	224			Hungarian	4
1996	139	Califf, R.M.	8	Multidisciplinary	9			Anticancer Research	41	Follow up	1321	University of Melbourne	59	Switzerland	169			Greek	3
1995	102	Davidson, B.	8	Neuroscience	667			Chest	40	Middle aged	1317	Yonsei University College of Medicine	58	Austria	158			Norwegian	3
1994	92	Owen, M.J.	7	Nursing	406			Investigative Ophthalmology and Visual Science	39	Human tissue	1288	Karolinska University Hospital	58	Belgium	157			Slovene	3
1993	67	Wheeler, T.M.	7	Pharmacology, Toxicology and Pharmaceutics	376			Neurology	39	Clinical trial	1227	National Yang-Ming University Taiwan	56	Iran	140			Dutch	2
1992	50	Nakopoulou, L.	7	Physics and Astronomy	84			Chinese Journal of Cancer Prevention and Treatment	39	Treatment outcome	1191	Duke University School of Medicine	55	India	139			Hebrew	2
1991	44	Wang, W.	7	Psychology	220			Transplantation Proceedings	39	Risk factor	1159	Cleveland Clinic Foundation	55	Poland	136			Bosnian	1
1990	36	Taaffe, D.R.	7	Social Sciences	105			Annals of Surgical Oncology	38	Randomized controlled trial	1100	University of Sydney	55	Denmark	132			Lithuanian	1
1989	23	Alvarez-Sabin, J.	7	Veterinary	124			European Journal of Cardio Thoracic Surgery	38	Prospective Studies	1086	University of Athens Medical School	55	Israel	131			Romanian	1
1988	22	Gibson, C.M.	7	Undefined	133			Blood	37	Child	1075	Helsingin Yliopisto	54	Norway	131			Slovak	1
1987	17	Soini, Y.	7					International Journal of Cancer	36	Retrospective study	1066	The University of Hong Kong	53	Hong Kong	130			Thai	1
1986	8	Kohara, K.	7					BMC Cancer	36	Young Adult	1007	Leiden University Medical Center - LUMC	53	Singapore	78
1985	8	Newton, R.U.	6					Oncology Reports	35	Controlled clinical trial	1003	Seoul National University College of Medicine	52	New Zealand	73
1984	10	Zlobec, I.	6					American Journal of Obstetrics and Gynecology	35	Follow-Up Studies	969	Tehran University of Medical Sciences	51	Czech Republic	63
1983	5	Fountzilas, G.	6					National Medical Journal of China	34	Disease association	961	Alma Mater Studiorum Universita di Bologna	51	Thailand	61
1982	5	Relling, M.V.	6					American Journal of Clinical Nutrition	34	Genotype	885	Inserm	50	Hungary	55
1981	2	Busund, L.T.	6					Journal of Thoracic and Cardiovascular Surgery	34	Prospective study	834	David Geffen School of Medicine at UCLA	50	Ireland	55
1980	3	Nesland, J.M.	6					Radiology	34	Time Factors	825	SungKyunKwan University, School of Medicine	50	South Africa	50
1979	1	Raitakari, O.T.	6					Gynecologic Oncology	33	Cancer survival	799	Ita-Suomen yliopisto	50	Mexico	47
1976	1	Pectasides, D.	6					Urology	31	Disease severity	790	Karolinska Institutet	49	Malaysia	46
		Wang, Y.	6					BJU International	31	Immunohistochemistry	790	Universita degli Studi di Milano	49	Portugal	43
		Hiramatsu, Y.	6					Medical Oncology	31	Case-Control Studies	772	Chang Gung Memorial Hospital	49	Croatia	40
		Groshen, S.	6					Ophthalmology	30	Unclassified drug	769	National Taiwan University Hospital	49	Argentina	38
		Porcher, R.	6					Journal of Rheumatology	30	Mortality	757	UCL	48	Egypt	38
		Lin, H.C.	6					European Heart Journal	30	Outcome assessment	710	Fudan University	47	Saudi Arabia	36
		Murohara, T.	6					Chinese Medical Journal	30	Protein expression	707	University of Pittsburgh	47	Serbia	35
		Maier, W.	6					Diabetes Care	30	Comparative study	692	Shanghai Jiaotong University	47	Russian Federation	32
		Huang, Y.H.	6					American Journal of Respiratory and Critical Care Medicine	29	Cancer staging	673	University of Minnesota Twin Cities	47	Slovenia	32
		Donnem, T.	6					Anesthesia and Analgesia	28	Body mass	660	Universitair Medisch Centrum Groningen	46	Nigeria	24
		Diamandis, E.P.	6					World Journal of Surgery	28	Prevalence	638	The University of British Columbia	46	Colombia	23
		Bax, J.J.	6					Metabolism Clinical and Experimental	28	Nonhuman	628	Baylor College of Medicine	45	Pakistan	21
		Giannopoulou, I.	6					Breast Cancer Research and Treatment	27	Human cell	616	University of Ulsan, College of Medicine	45	Tunisia	18
		Camilleri, M.	6					Spine	26	Animals	611	Universitetet i Oslo	45	Romania	16
		Sung, J.J.Y.	6					Human Pathology	26	Risk assessment	591	Universidade Federal de Sao Paulo	44	Chile	16
		Bremnes, R.M.	6					American Journal of Ophthalmology	26	Correlation analysis	585	University of Athens	44	Kenya	13
		Fan, S.T.	6					Annals of Surgery	25	Incidence	563	University of California, San Diego	44	Iceland	13
		Zhou, L.	6					Critical Care Medicine	25	Drug efficacy	562	Seoul National University Bundang Hospital	44	Kuwait	12
		Takiguchi, S.	6					Annals of the Rheumatic Diseases	24	Cohort Studies	548	The Catholic University of Korea	43	Lithuania	11
		Jeong, M.H.	6					Journal of Neurosurgery	24	Child, Preschool	545	Washington University in St. Louis, School of Medicine	42	Ghana	11
		Zhao, J.	6					Journal of Clinical Psychiatry	24	Age	531	Academic Medical Centre, University of Amsterdam	41	Qatar	10
		Stefanadis, C.	6					British Journal of Ophthalmology	24	Hypertension	531	University of California, Los Angeles	41	Ethiopia	10
		Robertson, J.F.R.	6					Hepato Gastroenterology	24	Prediction	523	University of Pennsylvania	40	Slovakia	10
		Kwak, C.	6					European Journal of Endocrinology	24	Scoring system	517	Kyoto University	40	Tanzania	10
		Slawin, K.M.	6					Journal of Allergy and Clinical Immunology	23	Cohort analysis	515	Helse Bergen Haukeland University Hospital	40	Lebanon	8
		Galvao, D.A.	6					Annals of Oncology	23	Neoplasm Staging	510	University Medical Center Utrecht	40	Bangladesh	8
		Doki, Y.	6					Diabetologia	23	Questionnaire	508	The Johns Hopkins School of Medicine	39	United Arab Emirates	8
		Shin, E.K.	6					Tumor Biology	23	Survival Rate	501	Seoul National University Hospital	39	Peru	7
		Lugli, A.	6					American Heart Journal	23	Multivariate Analysis	501	University Central Hospital Kuopio	39	Morocco	7
		Cetin, M.	6					Hypertension	23	Histopathology	500	University Michigan Ann Arbor	39	Cameroon	7
		Ellis, I.O.	6					Journal of Animal Science	23	Sex difference	497	University of Chicago	39	Uganda	7
		Brown, N.J.	6					American Journal of Roentgenology	22	Pathology	495	University Hospital of Tampere	38	Bulgaria	6
		Blann, A.D.	6					British Journal of Surgery	22	Overall survival	486	The University of North Carolina at Chapel Hill	38	Puerto Rico	6
		Lee, S.E.	6					Arthritis and Rheumatism	21	Infant	482	Universitat de Barcelona	37	Bahrain	6
		Seung, K.B.	6					Laryngoscope	21	Cross-Sectional Studies	481	China Medical University Shenyang	37	Jordan	6
		Choi, I.J.	5					Digestive Diseases and Sciences	21	Survival rate	468	Kaohsiung Medical University	37	Ukraine	6
		Zhang, W.	5					Journal of Cancer Research and Clinical Oncology	20	Genetic association	468	Seoul National University	37	Macedonia	6
		Ferrell, R.E.	5					Cancer Epidemiology Biomarkers and Prevention	20	Statistical significance	460	Keck School of Medicine of USC	37	Malawi	5
		Zhang, J.	5					Archives of Physical Medicine and Rehabilitation	20	Predictive Value of Tests	447	Monash University	37	Oman	5
		Han, K.H.	5					Hepatology	20	Biological Markers	446	Prince of Wales Hospital Hong Kong	37	Sudan	5
		Yusuf, S.	5					Respiratory Medicine	20	Single nucleotide polymorphism	442	Turun yliopisto	36	Estonia	5
		Yilmaz, M.B.	5					Clinical Infectious Diseases	20	Metabolism	437	Memorial Sloan-Kettering Cancer Center	35	Cyprus	5
		Nam, B.H.	5					Asian Pacific Journal of Cancer Prevention	20	Clinical feature	436	Icahn School of Medicine at Mount Sinai	35	Venezuela	5
		Yeh, K.T.	5					Catheterization and Cardiovascular Interventions	19	Questionnaires	435	Yale University School of Medicine	35	Philippines	4
		Yanagihara, K.	5					Circulation Journal	19	Multivariate analysis	428	University of Alberta	35	Bosnia and Herzegovina	4
		Yamazaki, Y.	5					Neuroscience Letters	19	Severity of Illness Index	425	McGill University	34	Libyan Arab Jamahiriya	4
		Yamasaki, M.	5					Journal of Pediatrics	19	Double blind procedure	424	Radboud University Nijmegen Medical Centre	34	Zimbabwe	4
		Wu, W.J.	5					Thrombosis and Haemostasis	19	Methodology	420	University of Manchester	34	Nepal	4
		Eskelinen, M.	5					PACE Pacing and Clinical Electrophysiology	18	Double-Blind Method	417	National Cancer Institute	34	Burkina Faso	3
		Markus, H.S.	5					World Chinese Journal of Digestology	18	Drug effect	416	Maastricht University	34	Latvia	3
		Scorilas, A.	5					European Urology	18	Genetics	415	Chang Gung University	34	Senegal	3
		Joensuu, H.	5					Journal of Surgical Oncology	18	Survival	412	Capital Medical University China	34	Cuba	3
		Kim, Y.J.	5					Clinical Therapeutics	18	Age Factors	410	Lunds Universitet	34	Cote d'Ivoire	3
		Schomig, A.	5					European Journal of Clinical Nutrition	18	Diabetes mellitus	405	Nanjing Medical University	33	Indonesia	3
		Aaltomaa, S.	5					Clinical and Experimental Rheumatology	18	Survival Analysis	405	Uppsala Universitet	32	Gambia	3
		Kattan, M.W.	5					Neurosurgery	18	Polymorphism, Single Nucleotide	395	Johns Hopkins University	32	Gabon	3
		Backer, V.	5					Obstetrics and Gynecology	18	Smoking	391	Oulun Yliopisto	32	Viet Nam	3
		Vaughan, D.E.	5					Nephrology Dialysis Transplantation	18	Animal experiment	389	University of New South Wales UNSW Australia	32	Palestine	2
		Schmitt, M.	5					Diabetic Medicine	17	Protein blood level	385	University of Western Australia	32	Montenegro	2
		Van Veldhuisen, D.J.	5					Lung Cancer	17	Preschool child	384	Kaohsiung Medical University Chung-Ho Memorial Hospital	32	Ecuador	2
		Burton, D.	5					European Journal of Obstetrics Gynecology and Reproductive Biology	17	Lymph node metastasis	384	Universita degli Studi di Padova	31	Congo	2
		Untch, M.	5					European Journal of Cancer	17	Tumor Markers, Biological	383	VU University Medical Center	31	Jamaica	2
		Hong, S.K.	5					International Urology and Nephrology	17	Gene frequency	383	University of Calgary	31	Namibia	2
		Kosma, V.M.	5					Interactive Cardiovascular and Thoracic Surgery	17	Logistic Models	380	University of Florida	31	Iraq	2
		Gardner, A.W.	5					Diabetes	17	Allele	379	Medizinische Hochschule Hannover MHH	31	Nicaragua	2
		Trope, C.G.	5					Journal of Korean Medical Science	17	Genetic Predisposition to Disease	379	Stanford University School of Medicine	31	Uruguay	2
		Thompson, M.M.	5					American Journal of Gastroenterology	17	School child	378	Universitatsklinikum Hamburg-Eppendorf und Medizinische Fakultat	30	Yemen	2
		Ahn, S.H.	5					Surgery	17	Disease course	376	Tianjin Medical University	30	Yugoslavia	2
		Tanaka, F.	5					Heart	17	Blood	376	Ludwig-Maximilians-Universitat Munchen	30	Sri Lanka	1
		Izbicki, J.R.	5					Journal of Thoracic Oncology	16	Polymerase chain reaction	376	University of Queensland	30	French Polynesia	1
		Lip, G.Y.H.	5					Osteoporosis International	16	Multicenter study	375	Universita degli Studi di Verona	30	Mozambique	1
		Chung, J.H.	5					Leukemia and Lymphoma	16	Obesity	372	Universita degli Studi di Roma La Sapienza	30	Myanmar	1
		Habuchi, T.	5					British Journal of Nutrition	16	Normal human	359	Harvard School of Public Health	30	Syrian Arab Republic	1
		Hong, Y.J.	5					Journal of Hepatology	16	Hospitalization	352	Tel Aviv University, Sackler Faculty of Medicine	29	Macao	1
		Ahn, Y.	5					Bone Marrow Transplantation	16	Pregnancy	350	Korea University	29	Angola	1
		Koo, J.S.	5					Arquivos Brasileiros De Cardiologia	16	Cross-sectional study	349	University of Birmingham	29	Luxembourg	1
		Saver, J.L.	5					Human Reproduction	16	Glucose	349	Children's Hospital Boston	29	Liechtenstein	1
		Choe, G.	5					Medicina Clinica	16	Case control study	339	Universidade Federal do Rio de Janeiro	28	New Caledonia	1
		Tabara, Y.	5					Clinica Chimica Acta	16	Pathophysiology	338	Friedrich-Alexander-Universität Erlangen-Nürnberg	28	Democratic Republic Congo	1
		Sandvik, L.	5					American Journal of Physiology Endocrinology and Metabolism	15	Genetic polymorphism	337	University of Tokyo Faculty of Medicine	28	Belize	1
		Hou, M.F.	5					Rheumatology International	15	Polymorphism, Genetic	335	Chinese University of Hong Kong	28	Haiti	1
		Hamajima, N.	5					European Journal of Surgical Oncology	15	Disease-Free Survival	334	Duke University	28	North Korea	1
		Koh, K.K.	5					British Journal of Haematology	15	Insulin	332	Northwestern University Feinberg School of Medicine	28	Belarus	1
		Montaner, J.	5					Journal of Gastroenterology and Hepatology Australia	15	Placebo	330	Sichuan University	28	Aruba	1
		Zwinderman, A.H.	5					International Journal of Oncology	15	Proportional Hazards Models	328	Yonsei University	28	Malta	1
		Swisher, S.G.	5					Clinical Endocrinology	15	Physiology	323	Taipei Medical University	28	Laos	1
		Sweep, F.C.G.J.	5					Journal of Surgical Research	15	Cancer patient	319	University of Pennsylvania, Health System	28	Monaco	1
		Salonen, J.T.	5					Clinical Rheumatology	15	Quality of life	314	University of Illinois at Chicago	28	Mongolia	1
		Kang, J.C.	5					Journal of Acquired Immune Deficiency Syndromes	15	Breast cancer	314	University of Southern California	28	Rwanda	1
		Kiura, K.	5					Menopause	15	Non insulin dependent diabetes mellitus	313	Emory University	27
		Miyata, H.	5					Journal of Affective Disorders	15	Analysis of Variance	313	Hospital Universitari Vall d'Hebron	27
		Al-Shibli, K.	5					Coronary Artery Disease	15	Comorbidity	311	Technische Universitat Munchen	27
		Mittal, R.D.	5					Oral Oncology	15	Animal model	310	Cardiff University	27
		Martorana, G.	5					Cancer Research	15	Breast Neoplasms	309	Turun Yliopistollinen Keskussairaala	27
		Rha, S.W.	5					Journal of the American Geriatrics Society	15	Triacylglycerol	307	Kobenhavns Universitet	27
		Kodama, J.	5					Journal of the American College of Surgeons	15	C reactive protein	306	Sahlgrenska Universitetssjukhuset	27
		Hortobagyi, G.N.	5					American Surgeon	15	Cardiovascular risk	306	University Hospital Maastricht	26
		Bener, A.	5					Clinical Transplantation	14	Postoperative Complications	303	Universite de Montreal	26
		Chang, W.Y.	5					Journal of Hypertension	14	Enzyme linked immunosorbent assay	302	Universitat Heidelberg	26
		Diener, H.C.	5					American Journal of Medical Genetics Neuropsychiatric Genetics	14	Recurrence	301	Universitat Tubingen	26
		Reich, R.	5					Journal of the National Cancer Institute	14	Gene expression	298	UniversitatsSpital Zurich	26
		Berdeli, A.	5					AIDS	14	Genetic variability	297	GlaxoSmithKline	26
		Pui, C.H.	5					BMC Public Health	14	Risk Assessment	297	Universita degli Studi di Firenze	26
		Song, G.G.	5					Clinical Cardiology	14	Glucose blood level	292	Huazhong University of Science and Technology	26
		Kim, S.H.	5					International Journal of Clinical Practice	14	Infant, Newborn	288	University of Oxford	26
		Kim, J.H.	5					Bone	14	Postoperative period	284	University of Alabama at Birmingham	26
		Li, F.	5					Journal of Heart and Lung Transplantation	14	Body Mass Index	284	Hospital Clinic Barcelona	26
		Cho, J.G.	5					Journal of Nutrition	14	Treatment response	284	University of Cambridge	26
		Patsouris, E.	5					Diabetes Research and Clinical Practice	14	Coronary artery disease	282	McMaster University	26
		Siffert, W.	5					Surgical Endoscopy and Other Interventional Techniques	14	Postoperative complication	282	Sun Yat-Sen University Cancer Center	26
		Pantel, K.	5					Chinese Journal of Neurology	14	Disease free survival	279	University of Glasgow	25
		Jiang, W.G.	5					Acta Obstetricia Et Gynecologica Scandinavica	14	Inflammation	278	Universitat Bonn	25
		Chung, W.S.	5					Thorax	14	Cancer surgery	278	Columbia University, College of Physicians and Surgeons	25
		Ordovas, J.M.	5					Diseases of the Colon and Rectum	14	Drug safety	278	Istanbul Tip Fakultesi	25
		Kornowski, R.	5					Alimentary Pharmacology and Therapeutics	14	Statistical analysis	276	Mahidol University	25
		Min, W.S.	5					Biology of Blood and Marrow Transplantation	13	Systolic blood pressure	276	UC Davis	25
		Shin, C.	5					Journal of Neurology Neurosurgery and Psychiatry	13	Treatment duration	276	Aristoteleion Panepistimion Thessalonikis	25
		Oden, A.	5					Journal of Trauma Injury Infection and Critical Care	13	Sex Factors	275	University of Bristol	25
		Nicholson, R.I.	5					Colorectal Disease	13	Chi-Square Distribution	274	Indiana University	25
		Dong, B.	5					Korean Circulation Journal	13	Cancer recurrence	273	University of Miami Leonard M. Miller School of Medicine	25
		Liu, B.	5					Heart and Vessels	13	Blood Pressure	271	Rikshospitalet-Radiumhospitalet HF	25
		Huo, T.I.	5					Modern Pathology	13	Cancer prognosis	267	University at Buffalo State University of New York	25
		Bonfa, E.	5					Gut	13	Demography	265	Ulsan University	25
		Undefined	1					Zhonghua Yi Xue Za Zhi	13	Human experiment	265	Osaka University	24
