# Supplementary material for: A surge of p-values between 0.041 and 0.049 in recent decades (but negative results are increasing rapidly too)
Source: PeerJ. 2015 Jan 22;3:e733. doi: 10.7717/peerj.733 (PMC4312079; doi:10.7717/peerj.733)
Supplement: Supplemental Information [file peerj-03-733-s007.zip › Supplementary material/Searches_15_nov_2014/B0129.csv]

Scopus refine results values
Your query : (ABS({p = 0.020} OR {p = .020}))
Number of results : 5865
YEAR		AUTHOR NAME		SUBJECT AREA		DOCUMENT TYPE		SOURCE TITLE		KEYWORD		AFFILIATION		COUNTRY		SOURCE TYPE		LANGUAGE
2014	758	Chen, W.	9	Agricultural and Biological Sciences	265	Article	5545	Plos One	86	Article	5144	Sun Yat-Sen University	54	United States	1296	Journals	5844	English	5304
2013	761	Ordovas, J.M.	8	Arts and Humanities	21	Article in Press	144	National Medical Journal of China	36	Human	5033	VA Medical Center	50	China	701	Conference Proceedings	8	Chinese	345
2012	694	Ahn, Y.	8	Biochemistry, Genetics and Molecular Biology	1270	Review	86	World Journal of Gastroenterology	36	Female	4439	Fudan University	47	Japan	435	Book Series	6	Spanish	66
2011	546	Valdes, M.	8	Business, Management and Accounting	1	Conference Paper	80	Cancer	32	Male	4236	Universidade de Sao Paulo - USP	40	United Kingdom	374	Books	5	Portuguese	54
2010	450	Schild, S.E.	8	Chemical Engineering	15	Book Chapter	3	Annals of Thoracic Surgery	32	Humans	4194	Yonsei University College of Medicine	40	South Korea	356	Undefined	2	Japanese	26
2009	379	Rades, D.	8	Chemistry	24	Editorial	1	American Journal of Cardiology	31	Adult	3843	Peking University	39	Germany	331			Turkish	25
2008	371	Veldhuis, J.D.	7	Computer Science	10	Note	1	Journal of Clinical Endocrinology and Metabolism	29	Controlled study	2991	Shanghai Jiaotong University	39	Italy	268			German	20
2007	302	Kang, J.C.	7	Decision Sciences	8	Short Survey	1	Journal of Clinical Oncology	28	Major clinical study	2868	Seoul National University	37	Spain	203			Korean	19
2006	272	Hong, Y.J.	7	Dentistry	88	Undefined	4	Chinese Journal of Cancer Prevention and Treatment	28	Middle Aged	2813	Erasmus University Medical Center	37	Canada	201			Croatian	13
2005	216	Cho, J.G.	7	Earth and Planetary Sciences	5			International Journal of Radiation Oncology Biology Physics	27	Priority journal	2787	National Yang-Ming University Taiwan	37	Netherlands	187			French	11
2004	199	Jeong, M.H.	7	Energy	2			International Journal of Cardiology	25	Aged	2627	Seoul National University College of Medicine	36	Turkey	183			Czech	7
2003	153	Marin, F.	7	Engineering	33			British Journal of Surgery	25	Clinical article	936	University of Ulsan, College of Medicine	36	Australia	181			Polish	7
2002	117	Shariat, S.F.	7	Environmental Science	79			Investigative Ophthalmology and Visual Science	23	Prognosis	878	Capital Medical University China	36	Brazil	173			Russian	6
2001	98	Park, J.C.	7	Health Professions	149			Journal of Thoracic and Cardiovascular Surgery	22	Aged, 80 and over	868	Ita-Suomen yliopisto	36	Taiwan	163			Hungarian	5
2000	97	Nesland, J.M.	6	Immunology and Microbiology	277			Journal of Urology	22	Adolescent	776	SungKyunKwan University, School of Medicine	35	Finland	143			Italian	4
1999	83	Nozoe, T.	6	Materials Science	12			Oncology Reports	22	Treatment Outcome	766	Mayo Clinic	34	France	140			Serbian	4
1998	82	Gensini, G.F.	6	Mathematics	9			Annals of Surgical Oncology	22	Middle aged	762	Helsinki University Central Hospital	34	Sweden	139			Bosnian	2
1997	53	Kim, J.H.	6	Medicine	5088			Clinical Cancer Research	22	Risk Factors	747	Helsingin Yliopisto	33	Belgium	91			Dutch	2
1996	46	Tuomilehto, J.	6	Multidisciplinary	6			Diabetes Care	21	Follow up	710	Brigham and Women's Hospital	33	Greece	87			Greek	2
1995	38	Kim, K.H.	6	Neuroscience	343			Circulation	20	Retrospective Studies	642	Inserm	32	Switzerland	78			Hebrew	2
1994	32	Colombo, A.	6	Nursing	201			Ophthalmology	20	Human tissue	622	Duke University School of Medicine	32	Norway	78			Romanian	2
1993	30	Yoshimura, N.	5	Pharmacology, Toxicology and Pharmaceutics	185			Journal of the American College of Cardiology	19	Risk factor	616	Massachusetts General Hospital	32	India	66			Danish	1
1992	24	Laakso, M.	5	Physics and Astronomy	35			Transplantation	19	Treatment outcome	572	China Medical University Shenyang	31	Austria	63			Lithuanian	1
1991	9	Li, C.F.	5	Psychology	95			Atherosclerosis	19	Clinical trial	543	University of California, San Francisco	31	Denmark	59			Persian	1
1990	14	Huang, H.Y.	5	Social Sciences	60			European Journal of Cardio Thoracic Surgery	19	Randomized controlled trial	543	Veterans General Hospital-Taipei	30	Iran	59			Slovak	1
1989	7	Climent, V.	5	Veterinary	58			British Journal of Cancer	19	Prospective Studies	505	The University of British Columbia	29	Hong Kong	52
1988	9	Niskanen, L.	5	Undefined	72			International Journal of Cancer	19	Retrospective study	503	Tianjin Medical University	29	Poland	50
1987	4	Jamart, J.	5					BJU International	18	Young Adult	481	University of Toronto	29	Czech Republic	35
1986	2	Kjeldsen, S.E.	5					Urology	18	Child	474	Cleveland Clinic Foundation	28	Portugal	35
1985	4	Kim, Y.W.	5					Journal of Vascular Surgery	17	Genotype	460	University of California, San Diego	28	Thailand	31
1984	1	Martinez, J.A.	5					Anticancer Research	17	Controlled clinical trial	457	Chang Gung Memorial Hospital	28	Israel	30
1983	2	Lee, M.G.	5					American Heart Journal	16	Disease association	452	Harvard Medical School	27	South Africa	30
1982	2	Saxena, A.	5					Tumor Biology	16	Cancer survival	447	Universidade Federal de Sao Paulo	27	Serbia	27
1981	5	Kocaman, S.A.	5					Breast Cancer Research and Treatment	16	Follow-Up Studies	436	University of Texas M. D. Anderson Cancer Center	27	Croatia	26
1978	2	Liu, M.	5					World Chinese Journal of Digestology	16	Time Factors	406	Academic Medical Centre, University of Amsterdam	26	Singapore	26
1975	2	Soini, Y.	5					Circulation Journal	16	Cancer staging	403	Universitetet i Oslo	26	Hungary	25
1973	1	Sun, B.	5					Chinese Medical Journal	16	Prospective study	394	Seoul National University Hospital	26	Mexico	24
		Uusitupa, M.	5					BMC Cancer	15	Immunohistochemistry	393	University Central Hospital Kuopio	26	New Zealand	21
		Gardner, A.W.	5					European Journal of Endocrinology	15	Mortality	392	The Catholic University of Korea	25	Ireland	20
		Morris, D.L.	5					Gynecologic Oncology	15	Disease severity	381	The University of Hong Kong	25	Egypt	20
		Airoldi, F.	4					Transplantation Proceedings	14	Protein expression	379	Karolinska Institutet	25	Malaysia	19
		Lehtimaki, T.	4					Annals of Surgery	14	Outcome assessment	373	University of Sydney	25	Slovenia	19
		Kim, H.S.	4					World Journal of Surgery	14	Body mass	373	Helse Bergen Haukeland University Hospital	25	Saudi Arabia	14
		Chiostri, M.	4					Asian Pacific Journal of Cancer Prevention	14	Unclassified drug	359	Universita degli Studi di Padova	24	Argentina	12
		Liu, F.	4					Medical Oncology	14	Case-Control Studies	347	David Geffen School of Medicine at UCLA	24	Nigeria	11
		Hu, Y.	4					Croatian Medical Journal	13	Comparative study	338	Leiden University Medical Center - LUMC	24	Kenya	11
		Inaba, M.	4					Annals of Oncology	13	Risk assessment	309	Charite - Universitatsmedizin Berlin	24	Chile	11
		Bolenz, C.	4					Graefe S Archive for Clinical and Experimental Ophthalmology	13	Overall survival	290	Ludwig-Maximilians-Universitat Munchen	24	Uganda	10
		Franssen, B.	4					Diabetic Medicine	13	Age	280	University Medical Center Utrecht	24	Russian Federation	10
		Ancoli-Israel, S.	4					Journal of Cancer Research and Clinical Oncology	13	Hypertension	275	Universitair Medisch Centrum Groningen	23	Iceland	8
		Dahlof, B.	4					American Journal of Clinical Nutrition	13	Pathology	274	Turun yliopisto	23	Indonesia	8
		Dimsdale, J.E.	4					Journal of Medical Virology	13	Survival Rate	274	University of Washington Seattle	23	Tanzania	7
		Fan, S.T.	4					Anesthesia and Analgesia	13	Prevalence	273	Universitat Heidelberg	23	Slovakia	6
		Keinanen-Kiukaanniemi, S.	4					Lung Cancer	12	Sex difference	270	University of Melbourne	23	Peru	6
		Kim, D.W.	4					Annals of Internal Medicine	12	Questionnaire	266	University of Athens	23	Pakistan	6
		Cornelissen, G.	4					Arthritis and Rheumatism	12	Correlation analysis	266	Lunds Universitet	23	Macedonia	5
		Laukkanen, J.A.	4					Hepato Gastroenterology	12	Human cell	265	King's College London	22	Bosnia and Herzegovina	5
		Kuusisto, J.	4					Stroke	12	Neoplasm Staging	264	Washington University in St. Louis, School of Medicine	22	Tunisia	5
		Kim, Y.J.	4					Zhonghua Yi Xue Za Zhi	12	Genetic association	264	The University of North Carolina at Chapel Hill	22	Romania	5
		Kim, H.J.	4					Chest	12	Survival rate	262	University Michigan Ann Arbor	22	Estonia	5
		Lange, R.	4					Journal of Surgical Oncology	12	Scoring system	257	University of Minnesota Twin Cities	22	Colombia	4
		Ko, J.S.	4					Human Pathology	12	Drug efficacy	257	Sun Yat-Sen University Cancer Center	22	Zimbabwe	4
		Fang, F.M.	4					Korean Circulation Journal	12	Histopathology	255	Medizinische Universitat Wien	21	Lebanon	4
		Bhattacharyya, N.	4					Obesity	12	Animals	251	Sichuan University	21	Bulgaria	4
		Antoniucci, D.	4					Neurology	12	Single nucleotide polymorphism	251	Nanjing Medical University	21	Puerto Rico	4
		Eriksson, J.G.	4					Retina	12	Nonhuman	251	Universita degli Studi di Milano	21	Ukraine	4
		Bang, Y.J.	4					Annals of the Rheumatic Diseases	12	Metabolism	242	University of Athens Medical School	21	Bangladesh	3
		Chen, L.	4					Digestive Diseases and Sciences	11	Incidence	240	Chang Gung University College of Medicine	21	Mozambique	3
		Ikeda, K.	4					Metabolism Clinical and Experimental	11	Cross-Sectional Studies	240	Seoul National University Bundang Hospital	21	Kuwait	3
		Chen, C.Y.	4					Journal of Allergy and Clinical Immunology	11	Prediction	235	The Johns Hopkins School of Medicine	20	Jordan	3
		Koh, Y.	4					European Journal of Heart Failure	11	Genetics	235	University of Glasgow	20	Lithuania	3
		Hata, M.	4					European Heart Journal	11	Multivariate Analysis	235	Johns Hopkins University	20	Qatar	3
		Kim, J.J.	4					Hypertension	11	Cohort Studies	233	Peking Union Medical College	20	Malawi	3
		Busund, L.T.	4					Laryngoscope	11	Cohort analysis	232	University Hospital of Tampere	20	Ghana	3
		Kurl, S.	4					Zhonghua Wei Chang Wai Ke Za Zhi Chinese Journal of Gastrointestinal Surgery	11	Diabetes mellitus	230	Kyoto University	20	Uruguay	3
		Briguori, C.	4					Spine	11	Questionnaires	230	Universita degli Studi di Torino	20	Venezuela	3
		Aukrust, P.	4					Zhonghua Wai Ke Za Zhi Chinese Journal of Surgery	11	Lymph node metastasis	226	Karolinska University Hospital	20	Viet Nam	3
		Kim, J.H.	4					European Archives of Oto Rhino Laryngology	10	Multivariate analysis	223	Chang Gung University	20	Morocco	2
		Donnem, T.	4					Molecular Biology Reports	10	Child, Preschool	219	University of Alabama at Birmingham	20	Nepal	2
		Kim, T.Y.	4					Diseases of the Colon and Rectum	10	Polymorphism, Single Nucleotide	216	Tehran University of Medical Sciences	20	Philippines	2
		Heo, D.S.	4					Journal of Gastroenterology	10	Biological Markers	214	Sahlgrenska Universitetssjukhuset	20	Sudan	2
		Halberg, F.	4					Nephrology Dialysis Transplantation	10	Smoking	214	Universita degli Studi di Roma La Sapienza	20	Ethiopia	2
		Lopez-Beltran, A.	4					Heart	10	Double blind procedure	213	Universitat de Barcelona	19	United Arab Emirates	2
		Bakris, G.L.	4					Chinese Journal of Clinical Oncology	10	Protein blood level	211	Radboud University Nijmegen Medical Centre	19	Cuba	2
		Liao, C.T.	4					Osteoporosis International	10	Blood	210	Universite de Montreal	19	Trinidad and Tobago	2
		Masana, L.	4					Scandinavian Journal of Gastroenterology	10	Obesity	208	Turun Yliopistollinen Keskussairaala	19	Luxembourg	1
		Mausbach, B.T.	4					American Journal of Ophthalmology	10	Statistical significance	208	University of Alberta	19	Rwanda	1
		Min, C.K.	4					Clinical Pharmacology and Therapeutics	10	Methodology	207	National Taiwan University Hospital	19	Barbados	1
		Min, W.S.	4					Cancer Letters	10	Age Factors	207	University of Pennsylvania	18	Belarus	1
		Mittal, B.	4					Journal of Surgical Research	10	Physiology	201	University Hospital Maastricht	18	Benin	1
		Bae, J.H.	4					American Journal of Sports Medicine	10	Tumor Markers, Biological	201	Oulun Yliopisto	18	Malta	1
		Nakao, A.	4					Chinese Journal of Clinical Nutrition	10	Cross-sectional study	201	Icahn School of Medicine at Mount Sinai	18	Botswana	1
		Bremnes, R.M.	4					American Journal of Obstetrics and Gynecology	10	Survival Analysis	199	Alma Mater Studiorum Universita di Bologna	18	Burkina Faso	1
		Im, S.A.	4					Colorectal Disease	10	Predictive Value of Tests	199	VU University Medical Center	17	Cameroon	1
		Kumada, H.	4					Journal of Hypertension	10	Infant	193	Baylor College of Medicine	17	Cyprus	1
		O'Neill, W.W.	4					American Journal of Hypertension	9	Double-Blind Method	193	University of Zagreb School of Medicine	17	Cambodia	1
		Oh, D.Y.	4					Thorax	9	Gene frequency	192	UT Southwestern Medical School	17	Gabon	1
		Oishi, A.	4					Surgical Endoscopy and Other Interventional Techniques	9	Logistic Models	192	Yonsei University	17	Nicaragua	1
		Cannon, C.P.	4					European Journal of Cancer	9	Body Mass Index	190	Maastricht University	17	Georgia	1
		Gullestad, L.	4					Menopause	9	Glucose	190	Indiana University School of Medicine Indianapolis	17	North Korea	1
		Park, K.H.	4					Arteriosclerosis Thrombosis and Vascular Biology	9	Severity of Illness Index	189	Huazhong University of Science and Technology	17	Greenland	1
		Parnell, L.D.	4					Blood	9	Survival	189	McMaster University	17	Iraq	1
		Patterson, T.L.	4					Journal of the American Geriatrics Society	9	Polymorphism, Genetic	188	Universita Cattolica del Sacro Cuore, Rome	17	Oman	1
		Pescatello, L.S.	4					Liver International	9	Disease course	188	Korea University Medical Center	17	Guatemala	1
		Kim, J.H.	4					Journal of Rheumatology	9	Proportional Hazards Models	185	Ohio State University	16	Panama	1
		Lazzeri, C.	4					Journal of Animal Science	9	Genetic polymorphism	184	Kaohsiung Medical University	16	Paraguay	1
		Arase, Y.	4					International Journal of Obesity	9	Blood Pressure	184	Universita degli Studi di Napoli Federico II	16	Haiti	1
		Chua, T.C.	4					Diabetologia	9	Allele	184	UCL	16	Jamaica	1
		Schildberg, F.W.	4					Otolaryngology Head and Neck Surgery	9	Cancer prognosis	183	Rikshospitalet-Radiumhospitalet HF	16	Laos	1
		Schillinger, M.	4					International Journal of Oncology	9	Clinical feature	182	Universitetet i Bergen	16	Latvia	1
		Corella, D.	4					Neuroscience Letters	9	Genetic Predisposition to Disease	179	Harvard School of Public Health	16	Libyan Arab Jamahiriya	1
		Viikari, J.	4					Maturitas	9	Hospitalization	179	University of Michigan Medical School	16	Liechtenstein	1
		Sim, D.S.	4					Journal of Hepatology	9	Drug effect	178	Gachon University	16	Yemen	1
		Sohn, S.K.	4					Radiology	9	Normal human	177	Zhejiang University	15	Yugoslavia	1
		Boerwinkle, E.	4					Alimentary Pharmacology and Therapeutics	9	Disease-Free Survival	176	Universitatsklinikum Hamburg-Eppendorf und Medizinische Fakultat	15	Zambia	1
		Spandidos, D.A.	4					Human Reproduction	9	Cancer patient	175	Duke University	15	Algeria	1
		Stalpers, L.J.A.	4					Journal of Human Hypertension	9	Triacylglycerol	174	Mahidol University	15
		Kim, S.H.	4					Journal of the Neurological Sciences	9	Polymerase chain reaction	173	National Cancer Institute	15
		Suzuki, F.	4					Diabetes Research and Clinical Practice	9	C reactive protein	171	Yale University School of Medicine	15
		Svensson, P.	4					Cancer Epidemiology Biomarkers and Prevention	8	School child	171	Rush University Medical Center	15
		Tabara, Y.	4					International Journal of Gynecological Cancer	8	Case control study	170	Monash University	15
		Lee, J.W.	4					Archives of Physical Medicine and Rehabilitation	8	Pathophysiology	167	Universitat Bern	15
		Ueland, T.	4					Angiology	8	Multicenter study	166	Taipei Medical University	15
		Andersen, S.	4					Journal of Heart and Lung Transplantation	8	Quality of life	165	University of Oxford	15
		Han, S.W.	4					Chinese Journal of Lung Cancer	8	Breast cancer	164	University of New South Wales UNSW Australia	15
		Valente, S.	4					Journal of Pediatrics	8	Placebo	164	Hospital Clinic Barcelona	15
		Vanninen, E.	4					Heart and Vessels	8	Disease free survival	160	Severance Hospital	15
		Kodera, Y.	4					European Journal of Vascular and Endovascular Surgery	8	Analysis of Variance	159	Chinese University of Hong Kong	14
		Veninga, T.	4					Hepatology Research	8	Preschool child	158	Rigshospitalet	14
		Von Kanel, R.	4					Revista Espanola De Cardiologia	8	Glucose blood level	158	Universidade Federal do Rio Grande do Sul	14
		Wang, T.	4					Critical Care Medicine	8	Animal experiment	158	Weill Cornell Medical College	14
		Wang, Y.	4					Internal Medicine	8	Treatment response	155	Aristoteleion Panepistimion Thessalonikis	14
		Westendorp, R.G.J.	4					Journal of Infectious Diseases	8	Insulin	154	Oulu University Hospital	14
		Wu, J.	4					Fudan University Journal of Medical Sciences	8	Postoperative complication	154	Chonnam National University, College of Medicine	14
		Yang, H.	4					Thrombosis Research	8	Risk Assessment	151	Nagoya University School of Medicine	14
		Yang, L.	4					Clinical Endocrinology	8	Systolic blood pressure	150	Prince of Wales Hospital Hong Kong	14
		Yoon, N.S.	4					Journal of Neurology	8	Inflammation	150	Katholieke Universiteit Leuven	14
		Yoon, S.S.	4					Journal of Gastroenterology and Hepatology Australia	8	Cancer surgery	149	University of Chicago	14
		Pitt, B.	4					Neurosurgery	8	Nuclear magnetic resonance imaging	148	Beth Israel Deaconess Medical Center	14
		Cox, J.D.	3					European Journal of Applied Physiology	8	Genetic variability	148	University of Leicester	14
		Chung, J.H.	3					Chinese Journal of Clinical Rehabilitation	8	Postoperative Complications	148	Universiteit Gent	14
		Chow, K.M.	3					Clinical Rheumatology	8	Breast Neoplasms	148	McGill University	13
		Lohynska, R.	3					Journal of Cardiology	8	Non insulin dependent diabetes mellitus	146	Medizinische Universitat Graz	13
		Abinader, E.G.	3					Journal of Bone and Joint Surgery Series A	8	Sex Factors	146	Sungkyunkwan University	13
		Kim, Y.J.	3					Arquivos Brasileiros De Cardiologia	8	Tumor volume	146	Wenzhou Medical College	13
		Boni, L.	3					Journal of Thoracic Oncology	8	Comorbidity	145	Henry Ford Hospital	13
		Hsu, B.G.	3					Diabetes	8	Body weight	144	Malmo University Hospital	13
		Jang, Y.	3					Journal of Clinical Psychiatry	7	Disease Progression	143	UniversitatsSpital Bern	13
		Lin, A.H.	3					American Journal of Neuroradiology	7	Regression Analysis	142	Kyushu University	13
		Hu, J.C.	3					Gene	7	Pregnancy	141	Northwestern University Feinberg School of Medicine	13
		Burzotta, F.	3					British Journal of Anaesthesia	7	Cardiovascular risk	141	Universitssjukhuset i Lund	13
		Blumenthal, J.A.	3					Medicine and Science in Sports and Exercise	7	Postoperative period	140	Goteborgs Universitet	13
		Ko, Y.G.	3					Medical Science Monitor	7	Metastasis	140	Oregon Health and Science University	13
		Hautala, A.J.	3					Interactive Cardiovascular and Thoracic Surgery	7	High density lipoprotein cholesterol	138	Hacettepe Universitesi	13
		Karjalainen, J.J.	3					European Urology	7	Exercise	137	University of California, Los Angeles	13
		Dafni, U.	3					Journal of Periodontology	7	Treatment duration	136	Columbia University in the City of New York	13
		Jiang, Y.	3					Lupus	7	Cancer risk	136	Fudan University Shanghai Medical College	13
		De Luca, A.	3					Kidney International	7	Cholesterol blood level	135	University of Belgrade	13
		Blennow, K.	3					Chinese Journal of Contemporary Neurology and Neurosurgery	7	Depression	135	Kaohsiung Medical University Chung-Ho Memorial Hospital	13
		Undefined	2					Acta Ophthalmologica	7	Kaplan-Meier Estimate	133	Shanghai Jiao Tong University School of Medicine	13
