# Supplementary material for: A surge of p-values between 0.041 and 0.049 in recent decades (but negative results are increasing rapidly too)
Source: PeerJ. 2015 Jan 22;3:e733. doi: 10.7717/peerj.733 (PMC4312079; doi:10.7717/peerj.733)
Supplement: Supplemental Information [file peerj-03-733-s007.zip › Supplementary material/Searches_15_nov_2014/B0130.csv]

Scopus refine results values
Your query : (ABS({p = 0.021} OR {p = .021}))
Number of results : 10240
YEAR		AUTHOR NAME		SUBJECT AREA		DOCUMENT TYPE		SOURCE TITLE		KEYWORD		AFFILIATION		COUNTRY		SOURCE TYPE		LANGUAGE
2015	1	Blann, A.D.	10	Agricultural and Biological Sciences	417	Article	9633	Plos One	146	Article	8996	VA Medical Center	109	United States	2311	Journals	10204	English	9469
2014	1208	Komaki, R.	9	Arts and Humanities	27	Article in Press	242	World Journal of Gastroenterology	74	Human	8793	Peking University	84	China	1018	Conference Proceedings	16	Chinese	408
2013	1244	Davidson, B.	9	Biochemistry, Genetics and Molecular Biology	2210	Review	179	Cancer	60	Female	7838	Universidade de Sao Paulo - USP	81	United Kingdom	720	Books	9	Spanish	120
2012	1128	Devereux, R.B.	9	Business, Management and Accounting	2	Conference Paper	164	Journal of Clinical Endocrinology and Metabolism	57	Humans	7397	University of Toronto	70	Japan	640	Book Series	9	Turkish	64
2011	894	Dahlof, B.	9	Chemical Engineering	25	Book Chapter	7	American Journal of Cardiology	52	Male	7327	Sun Yat-Sen University	65	Germany	599	Undefined	2	Portuguese	56
2010	777	Laakso, M.	9	Chemistry	28	Short Survey	6	Annals of Thoracic Surgery	50	Adult	6765	Mayo Clinic	61	South Korea	535			German	40
2009	698	Veldhuis, J.D.	9	Computer Science	12	Note	3	Annals of Surgical Oncology	50	Controlled study	5510	King's College London	61	Italy	492			Korean	34
2008	604	Califf, R.M.	8	Decision Sciences	3	Editorial	1	Clinical Cancer Research	50	Priority journal	5087	University of Texas M. D. Anderson Cancer Center	60	Turkey	433			Japanese	31
2007	621	Chow, K.M.	8	Dentistry	143	Undefined	5	Journal of Clinical Oncology	46	Major clinical study	4946	Charite - Universitatsmedizin Berlin	59	Spain	415			French	25
2006	501	Jiang, W.G.	7	Earth and Planetary Sciences	7			International Journal of Radiation Oncology Biology Physics	41	Middle Aged	4828	SungKyunKwan University, School of Medicine	58	Canada	398			Polish	19
2005	399	Afsar, B.	7	Economics, Econometrics and Finance	1			Anticancer Research	38	Aged	4504	Karolinska University Hospital	57	Taiwan	305			Italian	13
2004	372	Ikeda, K.	7	Engineering	53			British Journal of Cancer	38	Clinical article	1846	University of California, San Francisco	57	Brazil	292			Russian	13
2003	303	Kobayashi, M.	7	Environmental Science	110			Journal of Urology	37	Adolescent	1483	National Yang-Ming University Taiwan	57	Netherlands	292			Croatian	10
2002	250	Szeto, C.C.	7	Health Professions	299			Stroke	36	Prognosis	1446	Yonsei University College of Medicine	55	Australia	279			Czech	10
2001	200	Kumada, H.	7	Immunology and Microbiology	547			International Journal of Cardiology	35	Aged, 80 and over	1372	National Taiwan University Hospital	55	Sweden	242			Serbian	5
2000	192	Akuta, N.	7	Materials Science	14			Chinese Journal of Cancer Prevention and Treatment	35	Treatment Outcome	1348	Seoul National University College of Medicine	53	France	232			Bulgarian	4
1999	144	Jeong, M.H.	7	Mathematics	6			Journal of the American College of Cardiology	35	Follow up	1219	Duke University School of Medicine	52	Finland	194			Greek	4
1998	139	Arase, Y.	7	Medicine	8906			Transplantation Proceedings	34	Retrospective Studies	1204	Brigham and Women's Hospital	52	Greece	174			Romanian	4
1997	107	Hosaka, T.	7	Multidisciplinary	4			Atherosclerosis	34	Risk Factors	1189	Helsinki University Central Hospital	52	Switzerland	148			Bosnian	2
1996	121	Li, P.K.T.	7	Neuroscience	576			National Medical Journal of China	34	Middle aged	1124	David Geffen School of Medicine at UCLA	51	Belgium	133			Hungarian	2
1995	69	Mittal, R.D.	7	Nursing	348			World Journal of Surgery	33	Human tissue	1103	Helsingin Yliopisto	50	Poland	129			Lithuanian	2
1994	63	Suzuki, F.	7	Pharmacology, Toxicology and Pharmaceutics	357			Transplantation	33	Clinical trial	1064	University of Ulsan, College of Medicine	49	Austria	126			Persian	2
1993	51	Schild, S.E.	7	Physics and Astronomy	66			Journal of Rheumatology	33	Treatment outcome	996	Fudan University	49	India	126			Slovak	2
1992	30	Sezaki, H.	7	Psychology	180			BMC Cancer	32	Risk factor	992	Massachusetts General Hospital	49	Iran	123			Arabic	1
1991	29	Suzuki, Y.	7	Social Sciences	104			Journal of Vascular Surgery	32	Randomized controlled trial	984	Capital Medical University China	48	Norway	119			Danish	1
1990	28	Kautiainen, H.	6	Veterinary	126			Circulation	31	Prospective Studies	957	Universita degli Studi di Milano	48	Denmark	109			Dutch	1
1989	11	Georgoulias, V.	6	Undefined	131			Breast Cancer Research and Treatment	31	Retrospective study	925	The Catholic University of Korea	47	Hong Kong	108			Norwegian	1
1988	10	Kim, C.S.	6					American Heart Journal	30	Controlled clinical trial	900	Cleveland Clinic Foundation	47	Israel	100			Slovene	1
1987	11	Hong, Y.J.	6					Chinese Medical Journal	30	Child	839	Tehran University of Medical Sciences	47	Singapore	51			Swedish	1
1986	7	Liao, Z.	6					Neurology	30	Young Adult	836	Lunds Universitet	47	New Zealand	50
1985	5	Cho, J.G.	6					Gynecologic Oncology	29	Follow-Up Studies	779	Veterans General Hospital-Taipei	46	Portugal	50
1984	5	Fan, J.	6					Diabetes Care	29	Cancer survival	741	The University of Hong Kong	45	Mexico	49
1983	2	Kosma, V.M.	6					Critical Care Medicine	28	Disease association	738	Medizinische Universitat Wien	45	Thailand	48
1982	6	Lip, G.Y.H.	6					Investigative Ophthalmology and Visual Science	28	Genotype	738	University of Athens	45	Ireland	46
1981	2	Marin, F.	6					Urology	26	Immunohistochemistry	727	Universitair Medisch Centrum Groningen	44	Czech Republic	42
1980	2	Martinez, J.A.	6					Journal of Thoracic and Cardiovascular Surgery	26	Prospective study	714	UCL	44	Croatia	42
1979	1	McNitt, S.	6					International Journal of Cancer	25	Protein expression	714	Chang Gung Memorial Hospital	44	South Africa	42
1977	1	Mittal, B.	6					Chest	25	Disease severity	683	Erasmus University Medical Center	44	Egypt	41
1976	1	Hong, M.K.	6					European Heart Journal	25	Time Factors	682	Inserm	43	Hungary	38
1975	2	Montaner, J.	6					Radiology	25	Unclassified drug	667	The University of British Columbia	43	Argentina	36
1962	1	Pantel, K.	6					Nephrology Dialysis Transplantation	25	Outcome assessment	637	University of Pittsburgh	43	Serbia	34
		Park, S.W.	6					Medical Oncology	24	Mortality	615	University of Athens Medical School	43	Saudi Arabia	34
		Rades, D.	6					Annals of the Rheumatic Diseases	24	Cancer staging	602	Leiden University Medical Center - LUMC	42	Slovenia	32
		Kawamura, Y.	6					Asian Pacific Journal of Cancer Prevention	23	Body mass	592	Academic Medical Centre, University of Amsterdam	41	Malaysia	31
		Rutgeerts, P.	6					Metabolism Clinical and Experimental	23	Case-Control Studies	588	Seoul National University	41	Tunisia	23
		Lee, S.D.	6					BJU International	23	Comparative study	586	Universitat Heidelberg	41	Russian Federation	22
		Ahn, H.	6					Human Pathology	23	Nonhuman	547	Ita-Suomen yliopisto	41	Nigeria	20
		Sheiner, E.	6					Tumor Biology	22	Animals	530	University of Melbourne	39	Pakistan	18
		Soares, F.A.	6					Journal of Surgical Oncology	22	Human cell	527	Harvard Medical School	38	Romania	16
		Lee, E.Y.	6					American Journal of Ophthalmology	21	Prevalence	523	Karolinska Institutet	38	Chile	13
		Boutsikou, M.	6					Blood	21	Drug efficacy	509	Chang Gung University	38	Iceland	12
		Topol, E.J.	6					Annals of Surgery	21	Correlation analysis	508	Shanghai Jiaotong University	37	Lithuania	10
		Tsuda, H.	6					European Journal of Cardio Thoracic Surgery	21	Risk assessment	482	Helse Bergen Haukeland University Hospital	37	Slovakia	10
		Valdes, M.	6					Spine	21	Neoplasm Staging	480	Universita degli Studi di Roma La Sapienza	37	Cuba	10
		Jeong, I.G.	6					Oncology Reports	21	Hypertension	474	Turun yliopisto	35	Tanzania	10
		Watanabe, M.	6					Human Reproduction	21	Incidence	464	Washington University in St. Louis, School of Medicine	35	Macedonia	9
		Yeh, K.T.	6					American Journal of Clinical Nutrition	20	Overall survival	453	China Medical University Shenyang	34	Bangladesh	9
		Zareba, W.	6					Clinical Rheumatology	20	Pathology	452	Tianjin Medical University	34	Indonesia	8
		Liang, J.	5					Digestive Diseases and Sciences	20	Questionnaire	446	Kaohsiung Medical University	34	Bulgaria	8
		Kodera, Y.	5					American Journal of Sports Medicine	20	Scoring system	443	University of Washington Seattle	34	Estonia	8
		Mavroudis, D.	5					Graefe S Archive for Clinical and Experimental Ophthalmology	20	Sex difference	439	Chang Gung University College of Medicine	34	Ethiopia	7
		Kwan, B.C.H.	5					World Chinese Journal of Digestology	20	Histopathology	438	Universitat de Barcelona	33	Colombia	7
		Izbicki, J.R.	5					Lung Cancer	20	Child, Preschool	432	VU University Medical Center	33	Philippines	7
		Leung, C.B.	5					Hepatology	19	Cross-Sectional Studies	431	Universitetet i Oslo	33	Morocco	7
		Bonfa, E.	5					Medicine and Science in Sports and Exercise	19	Multivariate Analysis	422	Kyoto University	33	Puerto Rico	6
		Clerici, M.	5					International Journal of Gynecological Cancer	19	Statistical significance	421	University Central Hospital Kuopio	33	United Arab Emirates	6
		Hutz, M.H.	5					Clinical Therapeutics	19	Survival Rate	409	University of California, San Diego	33	Ecuador	5
		Kotoula, V.	5					Diseases of the Colon and Rectum	19	Cohort Studies	408	Universitatsklinikum Hamburg-Eppendorf und Medizinische Fakultat	32	Ghana	5
		Hong, J.H.	5					Journal of Surgical Research	19	Age	408	Peking Union Medical College	32	Peru	5
		Adams, D.H.	5					Journal of Animal Science	19	Biological Markers	401	Kyushu University	32	Kuwait	5
		Ahn, Y.	5					American Journal of Surgery	19	Diabetes mellitus	399	Hospital Universitari Vall d'Hebron	32	Kenya	5
		Alexandrou, P.	5					Journal of Gastrointestinal Surgery	18	Cohort analysis	388	Prince of Wales Hospital Hong Kong	32	Lebanon	5
		Cooper, D.A.	5					Journal of Cancer Research and Clinical Oncology	18	Prediction	388	University of California, Los Angeles	32	Bahrain	5
		Juo, S.H.H.	5					Journal of Clinical Psychiatry	18	Genetic association	384	Alma Mater Studiorum Universita di Bologna	32	Cameroon	5
		Jang, Y.	5					Journal of Neurosurgery	18	Metabolism	382	Baylor College of Medicine	31	Uganda	5
		Ancoli-Israel, S.	5					Ophthalmology	18	Questionnaires	378	University Michigan Ann Arbor	31	Cyprus	5
		Jamart, J.	5					British Journal of Surgery	18	Double blind procedure	376	University of Minnesota Twin Cities	31	Latvia	4
		Gao, W.	5					Journal of Veterinary Internal Medicine	17	Drug effect	374	University of Alberta	31	Ukraine	4
		Chen, J.W.	5					Circulation Journal	17	Clinical feature	366	Friedrich-Alexander-Universität Erlangen-Nürnberg	30	Oman	4
		Kim, J.J.	5					American Journal of Hypertension	17	Protein blood level	363	University of Glasgow	30	Viet Nam	4
		Haferlach, T.	5					Journal of Clinical Gastroenterology	17	Severity of Illness Index	362	University of Zagreb School of Medicine	30	Jordan	3
		Howard, B.V.	5					British Journal of Ophthalmology	17	Survival rate	361	National Cancer Institute	30	Sri Lanka	3
		Bleich, S.	5					Hypertension	17	Multivariate analysis	357	The University of North Carolina at Chapel Hill	30	Qatar	3
		Lin, S.J.	5					Hepato Gastroenterology	17	Single nucleotide polymorphism	357	Hospital Clinic Barcelona	30	Sudan	3
		Kennedy, J.L.	5					Obstetrics and Gynecology	17	Survival	353	Kobenhavns Universitet	30	Cambodia	2
		Liu, H.	5					American Journal of Gastroenterology	17	Infant	352	University of Manchester	29	Burkina Faso	2
		Malamitsi-Puchner, A.	5					PACE Pacing and Clinical Electrophysiology	17	Methodology	350	Seoul National University Hospital	29	Belarus	2
		Chae, S.C.	5					Diabetologia	16	Predictive Value of Tests	346	Taipei Medical University	29	Montenegro	2
		Alvarez-Sabin, J.	5					Arthritis and Rheumatism	16	Double-Blind Method	345	Medizinische Hochschule Hannover MHH	29	Trinidad and Tobago	2
		Hassiakos, D.	5					Heart	16	Obesity	344	University of Alabama at Birmingham	29	Mozambique	2
		Melander, O.	5					Journal of the American College of Surgeons	16	Lymph node metastasis	341	Sahlgrenska Universitetssjukhuset	29	Brunei Darussalam	2
		Mintz, G.S.	5					Diabetes Research and Clinical Practice	16	Survival Analysis	340	The Johns Hopkins School of Medicine	28	Venezuela	2
		Baka, S.	5					Anadolu Kardiyoloji Dergisi	16	Glucose	336	Chinese University of Hong Kong	28	Yemen	2
		Dimsdale, J.E.	5					European Journal of Clinical Nutrition	16	Logistic Models	334	Malmo University Hospital	28	Zimbabwe	2
		Mokbel, K.	5					American Journal of Obstetrics and Gynecology	16	Blood	334	General Hospital of People's Liberation Army	28	Malta	1
		Hahn, E.G.	5					Journal of Infectious Diseases	16	Animal experiment	331	Sun Yat-Sen University Cancer Center	28	Kazakhstan	1
		Nakayama, T.	5					Clinical Endocrinology	16	Cross-sectional study	327	Universidade Federal de Sao Paulo	27	Moldova	1
		Nakopoulou, L.	5					Laryngoscope	15	Polymorphism, Single Nucleotide	325	Imperial College London	27	Myanmar	1
		Ordovas, J.M.	5					Respiratory Medicine	15	Smoking	324	Sichuan University	27	Liechtenstein	1
		Paik, S.S.	5					European Journal of Obstetrics Gynecology and Reproductive Biology	15	School child	316	Universita degli Studi di Napoli Federico II	27	Jamaica	1
		Li, W.	5					Arteriosclerosis Thrombosis and Vascular Biology	15	Genetics	313	Maastricht University	27	Iraq	1
		Papadaki, C.	5					AIDS	15	Tumor Markers, Biological	313	Universita degli Studi di Firenze	27	Netherlands Antilles	1
		Park, J.C.	5					Chinese Journal of Clinical Rehabilitation	15	Multicenter study	311	Ludwig-Maximilians-Universitat Munchen	27	Luxembourg	1
		Park, J.Y.	5					Diabetic Medicine	15	Gene frequency	311	University of Western Australia	27	Swaziland	1
		Kim, S.H.	5					Biological Psychiatry	15	Genetic Predisposition to Disease	310	Universita degli Studi di Padova	26	North Korea	1
		Ahren, B.	5					American Journal of Roentgenology	15	Polymorphism, Genetic	308	Universitat Bern	26	Cayman Islands	1
		Courneya, K.S.	5					Arquivos Brasileiros De Cardiologia	15	Age Factors	308	University of Oxford	26	Syrian Arab Republic	1
		Resino, S.	5					Journal of Nutrition	15	Hospitalization	307	Universita Cattolica del Sacro Cuore, Rome	26	Honduras	1
		Ricart, W.	5					Journal of the Neurological Sciences	14	Body Mass Index	306	Kaohsiung Medical University Chung-Ho Memorial Hospital	26	Antigua and Barbuda	1
		Ruiz-Tovar, J.	5					Modern Pathology	14	Disease course	305	Kyung Hee University	25	Azerbaijan	1
		Abaci, A.	5					Clinical Transplantation	14	Insulin	301	University of Pennsylvania	25	Congo	1
		Sato, N.	5					Biology of Blood and Marrow Transplantation	14	Normal human	299	University Hospital of Tampere	25	Algeria	1
		Jang, K.S.	5					Japanese Journal of Clinical Oncology	14	Allele	296	University of Florida	25	Guinea-Bissau	1
		Schnittger, S.	5					Journal of Gastroenterology and Hepatology Australia	14	Physiology	294	Yonsei University	25	Gabon	1
		Seung, K.B.	5					Acta Ophthalmologica	14	Preschool child	293	Yale University School of Medicine	25	Palestine	1
		Ku, J.H.	5					Cancer Research	14	Polymerase chain reaction	291	National Taiwan University College of Medicine	25	Gambia	1
		Shariat, S.F.	5					European Journal of Endocrinology	14	Comorbidity	289	University of Sydney	25	Grenada	1
		Arnold, M.	5					Catheterization and Cardiovascular Interventions	14	Pregnancy	288	Istanbul Universitesi	25	Greenland	1
		Sheu, S.H.	5					Osteoporosis International	14	Triacylglycerol	288	Hospital General Universitario Gregorio Maranon	25	Uruguay	1
		Sim, D.S.	5					Surgical Endoscopy and Other Interventional Techniques	14	Disease-Free Survival	285	Radboud University Nijmegen Medical Centre	24	Malawi	1
		Chai, C.Y.	5					Thrombosis and Haemostasis	14	Genetic polymorphism	280	Newcastle University, United Kingdom	24	Mali	1
		Soma, M.	5					European Journal of Cancer	14	Breast cancer	279	Universite de Montreal	24	Macao	1
		Souglakos, J.	5					British Journal of Haematology	14	Quality of life	278	Western University	24	Yugoslavia	1
		Ellis, S.G.	5					Neurosurgery	13	Placebo	277	Oulun Yliopisto	24	Zambia	1
		Swisher, S.G.	5					Journal of Heart and Lung Transplantation	13	Proportional Hazards Models	276	Icahn School of Medicine at Mount Sinai	24	Senegal	1
		Fan, S.T.	5					Journal of Cardiovascular Electrophysiology	13	Treatment response	275	Nanjing Medical University	24
		Tanaka, M.	5					Journal of Allergy and Clinical Immunology	13	Cancer prognosis	274	Monash University	24
		Thorsdottir, I.	5					Zhonghua Yi Xue Za Zhi	13	C reactive protein	274	University of Bristol	24
		Gu, H.F.	5					Acta Paediatrica International Journal of Paediatrics	13	Risk Assessment	273	Medical University of South Carolina	24
		Trypaki, M.	5					Supportive Care in Cancer	13	Postoperative complication	272	University of New South Wales UNSW Australia	24
		Briana, D.D.	5					Chinese Journal of Clinical Nutrition	13	Glucose blood level	270	Inje University Paik Hospital	24
		Tuomilehto, J.	5					Cancer Science	13	Drug safety	269	Seoul National University Bundang Hospital	24
		Fountzilas, G.	5					Cancer Epidemiology Biomarkers and Prevention	13	Pathophysiology	267	Johns Hopkins University	23
		Holst, J.J.	5					Liver International	13	Analysis of Variance	266	Korea University	23
		Viale, G.	5					Oncology Letters	13	Case control study	266	Universidade Federal do Rio Grande do Sul	23
		Wang, F.	5					Annals of Internal Medicine	13	Cardiovascular risk	265	Universitssjukhuset i Lund	23
		Wang, T.	5					Plastic and Reconstructive Surgery	13	Postoperative Complications	264	Tohoku University School of Medicine	23
		Wang, W.	5					European Journal of Neurology	13	Animal model	262	National Cancer Center Hospital	23
		Gensini, G.F.	5					Pancreas	13	Cancer patient	259	University Medical Center Utrecht	23
		Wieland, W.F.	5					Haematologica	12	Adenocarcinoma	259	McGill University	22
		Wu, J.C.	5					European Journal of Surgical Oncology	12	Inflammation	258	Ohio State University	22
		Kang, J.C.	5					Clinical Rehabilitation	12	Treatment duration	257	UC Davis	22
		Chang, J.Y.	5					Journal of Medical Virology	12	Disease free survival	254	University of Miami Leonard M. Miller School of Medicine	22
		Zhang, W.	5					Clinica Chimica Acta	12	Depression	253	Harbin Medical University	22
		Zhou, J.	5					Lupus	12	Breast Neoplasms	252	Huazhong University of Science and Technology	22
		Daniel, V.	4					Clinical Cardiology	12	Postoperative period	251	Shandong University	22
		Chan, I.H.S.	4					Bone	12	Human experiment	249	Medizinische Universitat Innsbruck	21
		Li, Y.H.	4					Annals of Oncology	12	Non insulin dependent diabetes mellitus	245	Hospital Universitari de Bellvitge	21
		Dimopoulos, M.A.	4					Neuroscience Letters	12	Intermethod comparison	244	Aristoteleion Panepistimion Thessalonikis	21
		Lee, S.D.	4					Diabetes	12	Age distribution	243	Chonnam National University, College of Medicine	21
		Kao, J.H.	4					Lancet	12	Blood Pressure	242	University of Birmingham	21
		Busund, L.T.	4					Korean Journal of Urology	12	Cholesterol	240	Technische Universitat Munchen	21
		Jang, S.J.	4					Journal of Hospital Infection	12	Chi-Square Distribution	236	Cardiff University	21
		Bigalke, B.	4					Clinical Chemistry and Laboratory Medicine	12	Sex Factors	235	University of Southampton	21
		Fujii, T.	4					Obesity Surgery	12	Genetic variability	234	Eli Lilly and Company	21
		Keramopoulos, A.	4					Heart Rhythm	12	Tumor volume	233	University of Chicago	21
		Kodama, J.	4					Journal of Affective Disorders	12	Gene expression	233	University of Queensland	21
		Correa, A.M.	4					Chinese Journal of Clinical Oncology	12	Messenger RNA	232	Hospital Universitario Reina Sofia	21
		Kanda, M.	4					Journal of Magnetic Resonance Imaging	12	Creatinine	232	Qilu Hospital of Shandong University	21
		Aoi, N.	4					Colorectal Disease	12	Statistical analysis	231	UniversitatsSpital Bern	20
