# Supplementary material for: A surge of p-values between 0.041 and 0.049 in recent decades (but negative results are increasing rapidly too)
Source: PeerJ. 2015 Jan 22;3:e733. doi: 10.7717/peerj.733 (PMC4312079; doi:10.7717/peerj.733)
Supplement: Supplemental Information [file peerj-03-733-s007.zip › Supplementary material/Searches_15_nov_2014/B0131.csv]

Scopus refine results values
Your query : (ABS({p = 0.022} OR {p = .022}))
Number of results : 9481
YEAR		AUTHOR NAME		SUBJECT AREA		DOCUMENT TYPE		SOURCE TITLE		KEYWORD		AFFILIATION		COUNTRY		SOURCE TYPE		LANGUAGE
2015	2	Antoniucci, D.	9	Agricultural and Biological Sciences	381	Article	8954	Plos One	137	Article	8382	VA Medical Center	97	United States	2157	Journals	9439	English	8785
2014	1111	Lee, H.S.	9	Arts and Humanities	37	Article in Press	220	Journal of Clinical Endocrinology and Metabolism	64	Human	8221	Universidade de Sao Paulo - USP	68	China	879	Conference Proceedings	18	Chinese	351
2013	1172	Veldhuis, J.D.	8	Biochemistry, Genetics and Molecular Biology	2040	Conference Paper	148	American Journal of Cardiology	61	Female	7213	Peking University	68	United Kingdom	709	Book Series	17	Spanish	107
2012	1005	Park, S.W.	8	Business, Management and Accounting	2	Review	145	Cancer	60	Humans	6863	Mayo Clinic	66	Japan	615	Books	3	Portuguese	63
2011	800	Chen, W.	7	Chemical Engineering	36	Book Chapter	3	World Journal of Gastroenterology	58	Male	6771	Cleveland Clinic Foundation	62	Germany	585	Trade Publications	1	German	49
2010	655	Tse, H.F.	7	Chemistry	25	Short Survey	3	Clinical Cancer Research	45	Adult	6235	University of Toronto	61	South Korea	503	Undefined	3	Turkish	44
2009	614	Kim, W.H.	7	Computer Science	23	Editorial	2	Journal of the American College of Cardiology	41	Controlled study	5097	Helsinki University Central Hospital	56	Italy	473			Japanese	41
2008	586	Roupret, M.	7	Decision Sciences	4	Note	2	Chinese Journal of Cancer Prevention and Treatment	41	Priority journal	4759	The University of Hong Kong	54	Turkey	349			French	35
2007	514	Jang, Y.	7	Dentistry	152	Undefined	4	Transplantation Proceedings	40	Major clinical study	4539	Charite - Universitatsmedizin Berlin	54	Canada	346			Korean	25
2006	460	Blann, A.D.	6	Earth and Planetary Sciences	9			Annals of Thoracic Surgery	39	Middle Aged	4438	Sun Yat-Sen University	53	Spain	313			Polish	25
2005	387	Kang, D.H.	6	Economics, Econometrics and Finance	2			Stroke	38	Aged	4238	Shanghai Jiaotong University	52	Netherlands	277			Italian	16
2004	311	Dimsdale, J.E.	6	Engineering	61			Diabetes Care	36	Clinical article	1790	National Yang-Ming University Taiwan	51	Australia	270			Russian	11
2003	295	Ha, J.W.	6	Environmental Science	93			Journal of Clinical Oncology	36	Adolescent	1384	University of California, San Francisco	50	Brazil	256			Croatian	7
2002	252	Hua, Q.	6	Health Professions	271			Circulation	36	Prognosis	1347	University of Athens	49	Taiwan	253			Czech	7
2001	211	Eskelinen, M.	6	Immunology and Microbiology	536			Gynecologic Oncology	36	Aged, 80 and over	1333	Veterans General Hospital-Taipei	48	France	249			Romanian	6
2000	208	Chen, G.	6	Materials Science	19			International Journal of Cardiology	35	Treatment Outcome	1191	University of Texas M. D. Anderson Cancer Center	47	Sweden	229			Persian	4
1999	147	Davidson, B.	6	Mathematics	7			Annals of Surgical Oncology	34	Retrospective Studies	1157	Karolinska University Hospital	47	Finland	193			Serbian	4
1998	123	Zhang, W.	6	Medicine	8249			Journal of Vascular Surgery	32	Risk Factors	1133	Seoul National University College of Medicine	46	Switzerland	176			Hungarian	3
1997	108	Nieminen, M.S.	6	Multidisciplinary	7			Journal of Urology	31	Follow up	1098	University of Melbourne	45	Greece	164			Slovak	3
1996	123	Hong, Y.J.	6	Neuroscience	526			Tumor Biology	31	Human tissue	1040	Helsingin Yliopisto	44	Austria	118			Bulgarian	2
1995	76	Mori, M.	6	Nursing	310			Chest	31	Middle aged	999	The University of North Carolina at Chapel Hill	44	Poland	111			Greek	2
1994	77	Holmes, D.R.	6	Pharmacology, Toxicology and Pharmaceutics	329			Investigative Ophthalmology and Visual Science	31	Clinical trial	986	The Catholic University of Korea	43	India	109			Ukrainian	2
1993	46	Migliorini, A.	6	Physics and Astronomy	50			International Journal of Radiation Oncology Biology Physics	31	Risk factor	940	Karolinska Institutet	43	Belgium	109			Arabic	1
1992	46	Shariat, S.F.	6	Psychology	145			Anticancer Research	31	Treatment outcome	893	Yonsei University College of Medicine	43	Norway	102			Bosnian	1
1991	35	Siu, C.W.	6	Social Sciences	88			World Journal of Surgery	30	Retrospective study	884	Academic Medical Centre, University of Amsterdam	42	Iran	99			Dutch	1
1990	29	Soini, Y.	6	Veterinary	96			Medical Oncology	30	Prospective Studies	883	Seoul National University	42	Denmark	96			Norwegian	1
1989	21	Song, J.K.	6	Undefined	108			National Medical Journal of China	30	Randomized controlled trial	857	University of Pittsburgh	41	Hong Kong	96
1988	15	Song, J.M.	6					Transplantation	29	Child	856	SungKyunKwan University, School of Medicine	41	Israel	94
1987	14	Syrjanen, K.	6					European Journal of Cardio Thoracic Surgery	28	Controlled clinical trial	801	Massachusetts General Hospital	41	New Zealand	56
1986	5	Taskinen, M.R.	6					British Journal of Cancer	28	Young Adult	749	Harvard Medical School	40	Thailand	55
1985	11	Montaner, J.	6					Breast Cancer Research and Treatment	26	Follow-Up Studies	743	King's College London	40	Ireland	54
1984	7	Lee, C.W.	6					BMC Cancer	25	Genotype	703	Brigham and Women's Hospital	40	Portugal	53
1983	4	Wang, E.	6					Neurology	25	Disease association	702	University of Athens Medical School	40	Czech Republic	51
1982	4	White, H.D.	6					Annals of Surgery	25	Immunohistochemistry	679	China Medical University Shenyang	39	Singapore	49
1981	3	Zareba, W.	6					Human Pathology	25	Disease severity	669	Medizinische Universitat Wien	39	Hungary	41
1980	2	Kudielka, B.M.	5					American Heart Journal	25	Time Factors	656	Leiden University Medical Center - LUMC	39	Malaysia	38
1977	1	Lam, K.S.L.	5					Urology	25	Cancer survival	653	Capital Medical University China	39	Mexico	37
1976	1	Lee, S.D.	5					Oncology Reports	25	Protein expression	647	Baylor College of Medicine	38	Egypt	35
		Granger, C.B.	5					Atherosclerosis	25	Prospective study	645	David Geffen School of Medicine at UCLA	38	Saudi Arabia	34
		Zhu, J.	5					Journal of Surgical Oncology	24	Case-Control Studies	612	Seoul National University Hospital	38	Croatia	32
		Arisawa, T.	5					Laryngoscope	24	Mortality	591	Alma Mater Studiorum Universita di Bologna	38	South Africa	31
		Arnold, M.	5					Journal of Thoracic and Cardiovascular Surgery	24	Unclassified drug	585	University of Minnesota Twin Cities	37	Slovenia	30
		Alvarez-Sabin, J.	5					Journal of Infectious Diseases	24	Cancer staging	571	VU University Medical Center	36	Argentina	29
		Bang, Y.J.	5					Blood	24	Outcome assessment	556	UCL	36	Serbia	28
		Hellmich, M.	5					International Journal of Cancer	23	Comparative study	553	Tehran University of Medical Sciences	36	Nigeria	27
		Huber, K.	5					Critical Care Medicine	23	Body mass	545	Lunds Universitet	36	Russian Federation	21
		Choi, D.	5					Journal of Rheumatology	23	Nonhuman	499	University of California, San Diego	36	Romania	19
		Chayama, K.	5					European Journal of Cancer	23	Animals	492	Seoul National University Bundang Hospital	36	Tunisia	19
		Ferrucci, L.	5					Alimentary Pharmacology and Therapeutics	23	Human cell	481	University of Ulsan, College of Medicine	35	Chile	16
		Denkert, C.	5					American Journal of Ophthalmology	23	Drug efficacy	474	Universitetet i Oslo	35	Colombia	15
		Neuhaus, P.	5					Hepato Gastroenterology	23	Risk assessment	464	Erasmus University Medical Center	35	Kenya	15
		Gensini, G.F.	5					British Journal of Ophthalmology	22	Prevalence	461	University Medical Center Utrecht	35	Pakistan	12
		Ahn, Y.	5					Radiology	22	Correlation analysis	447	Universitair Medisch Centrum Groningen	34	Slovakia	11
		Lip, G.Y.H.	5					American Journal of Obstetrics and Gynecology	22	Overall survival	429	University of Sydney	34	Philippines	9
		Marx, N.	5					Annals of Oncology	21	Cohort analysis	426	Chang Gung Memorial Hospital	34	Lithuania	9
		Chung, N.	5					Anesthesia and Analgesia	21	Hypertension	425	Nanjing Medical University	33	Iceland	8
		Mintz, G.S.	5					American Journal of Respiratory and Critical Care Medicine	21	Incidence	417	Universita degli Studi di Milano	33	Kuwait	8
		Miyazaki, H.	5					Bone Marrow Transplantation	21	Multivariate Analysis	413	Universitat de Barcelona	32	Bulgaria	8
		Miyazaki, K.	5					Circulation Journal	21	Sex difference	411	Duke University School of Medicine	32	Qatar	8
		Kruk, M.	5					Journal of Allergy and Clinical Immunology	21	Child, Preschool	409	The University of British Columbia	32	Morocco	7
		Morabito, A.	5					Journal of Animal Science	21	Questionnaire	408	Washington University in St. Louis, School of Medicine	32	Lebanon	7
		Abbate, R.	5					Heart	21	Cohort Studies	403	Medizinische Hochschule Hannover MHH	32	Venezuela	7
		Nedeltchev, K.	5					Ophthalmology	21	Age	401	University of California, Los Angeles	32	Viet Nam	7
		Chung, J.H.	5					Chinese Medical Journal	21	Histopathology	400	Ludwig-Maximilians-Universitat Munchen	32	Bangladesh	7
		Park, C.S.	5					Chinese Journal of Clinical Oncology	20	Statistical significance	393	University of Pennsylvania	31	Gambia	7
		Park, S.J.	5					Spine	20	Survival Rate	386	Turun yliopisto	31	Jordan	7
		Kim, J.J.	5					BJU International	20	Prediction	384	Chang Gung University	31	Estonia	7
		Parnell, L.D.	5					European Heart Journal	19	Infant	384	University Central Hospital Kuopio	31	Oman	6
		Patsouris, E.	5					Medicine and Science in Sports and Exercise	19	Scoring system	383	Universita degli Studi di Roma La Sapienza	31	Tanzania	6
		Rades, D.	5					European Journal of Surgical Oncology	19	Neoplasm Staging	381	Ita-Suomen yliopisto	31	Ghana	5
		Reich, R.	5					British Journal of Surgery	19	Genetic association	380	Universita degli Studi di Padova	30	Macedonia	5
		Syvanne, M.	5					Journal of Cancer Research and Clinical Oncology	19	Pathology	375	Fudan University	30	Uganda	5
		Lehtimaki, T.	5					Human Reproduction	18	Biological Markers	373	University Michigan Ann Arbor	30	United Arab Emirates	5
		Sauerbruch, T.	5					Acta Paediatrica International Journal of Paediatrics	18	Single nucleotide polymorphism	372	Ulsan University	30	Mozambique	4
		Schild, S.E.	5					Clinical Endocrinology	18	Survival rate	359	National Taiwan University Hospital	30	Bosnia and Herzegovina	4
		Schlegelberger, B.	5					Journal of Korean Medical Science	18	Cross-Sectional Studies	351	The Johns Hopkins School of Medicine	29	Indonesia	4
		Scorilas, A.	5					Graefe S Archive for Clinical and Experimental Ophthalmology	17	Metabolism	351	UniversitatsSpital Bern	29	Peru	4
		Lee, S.W.	5					Journal of Pediatrics	17	Predictive Value of Tests	341	Tianjin Medical University	29	Nepal	4
		Shibata, T.	5					Digestive Diseases and Sciences	17	Drug effect	339	Kaohsiung Medical University	29	Cuba	4
		Sierra, C.	5					Diabetologia	16	Multivariate analysis	338	Universidade Federal de Sao Paulo	29	Sudan	4
		Kim, J.S.	5					Surgical Endoscopy and Other Interventional Techniques	16	Protein blood level	338	University of Washington Seattle	29	Costa Rica	4
		Kim, J.C.	5					American Journal of Neuroradiology	16	Clinical feature	335	Hacettepe Universitesi	29	Cameroon	4
		Song, G.G.	5					World Chinese Journal of Digestology	16	Double-Blind Method	332	Universita degli Studi di Firenze	29	Ethiopia	4
		Fan, S.T.	5					Asian Pacific Journal of Cancer Prevention	16	Double blind procedure	332	Inserm	28	Jamaica	3
		Chang, F.Y.	5					Arquivos Brasileiros De Cardiologia	16	Questionnaires	329	Yonsei University	28	Benin	3
		Stenman, U.H.	5					AIDS	16	Diabetes mellitus	327	University of New South Wales UNSW Australia	28	Iraq	3
		Stulak, J.M.	5					Obstetrics and Gynecology	16	Age Factors	326	University of Southern California	28	Sri Lanka	3
		Sun, X.F.	5					American Journal of Clinical Nutrition	16	Polymorphism, Single Nucleotide	325	Sahlgrenska Universitetssjukhuset	28	Yugoslavia	3
		Kronfeld, D.S.	5					Annals of the Rheumatic Diseases	16	Smoking	320	Radboud University Nijmegen Medical Centre	27	Syrian Arab Republic	2
		Fritsche, A.	5					Archives of Physical Medicine and Rehabilitation	15	Survival	320	Universita degli Studi di Torino	27	Honduras	2
		Tam, S.	5					Journal of Surgical Research	15	Genetic Predisposition to Disease	320	Johns Hopkins Bloomberg School of Public Health	26	Latvia	2
		Deary, I.J.	5					Metabolism Clinical and Experimental	15	Severity of Illness Index	319	Mahidol University	26	Ecuador	2
		Georgoulias, V.	5					BMC Public Health	15	Lymph node metastasis	316	Hospital de Clinicas de Porto Alegre	26	Trinidad and Tobago	2
		Tucker, K.L.	5					Thrombosis and Haemostasis	15	Polymerase chain reaction	315	Osaka University	26	Cambodia	2
		Valenti, R.	5					Modern Pathology	15	Tumor Markers, Biological	310	University of Oxford	26	Guinea-Bissau	2
		Li, S.W.	5					Clinical Rheumatology	15	Survival Analysis	308	Hospital Clinic Barcelona	26	Bahrain	2
		Von Kanel, R.	5					Journal of Heart and Lung Transplantation	15	Methodology	307	Universidade Federal do Rio Grande do Sul	25	Malawi	2
		Lau, C.P.	5					Journal of Clinical Psychiatry	15	Blood	307	National Cancer Institute	25	Gabon	2
		Cooper, C.	5					Bone	15	Disease course	304	UniversitatsSpital Zurich	25	Haiti	2
		Yoshihara, A.	5					American Journal of Hypertension	15	Animal experiment	304	University of Birmingham	25	Zambia	2
		Han, H.S.	5					Diabetic Medicine	15	School child	300	Johns Hopkins University	24	Bahamas	1
		Tahara, T.	5					International Journal of Obesity	15	Genetics	291	University Hospital of Tampere	24	Bolivia	1
		Chen, S.A.	4					Clinical Therapeutics	14	Gene frequency	288	Malmo University Hospital	24	Lesotho	1
		Auriemma, R.S.	4					European Journal of Vascular and Endovascular Surgery	14	Case control study	286	Oulun Yliopisto	24	El Salvador	1
		Ganser, A.	4					Journal of Nutrition	14	Logistic Models	283	Universitat Heidelberg	24	Albania	1
		Fischer, U.	4					Journal of Antimicrobial Chemotherapy	14	Obesity	283	Cardiff University	24	Libyan Arab Jamahiriya	1
		Ancoli-Israel, S.	4					Nephrology Dialysis Transplantation	14	Pregnancy	279	University of Illinois at Chicago	24	Liechtenstein	1
		Lee, Y.C.	4					Neuroscience Letters	14	Normal human	277	Weill Cornell Medical College	23	Cote d'Ivoire	1
		Inoue, S.	4					Hypertension	14	Allele	276	Kyoto University	23	Malta	1
		Kiertiburanakul, S.	4					American Journal of Sports Medicine	14	Polymorphism, Genetic	274	Hospital Universitari Vall d'Hebron	23	Montenegro	1
		Li, M.	4					Anesthesiology	13	Glucose	273	Chonnam National University, College of Medicine	23	Swaziland	1
		Fearon, K.C.H.	4					American Journal of Gastroenterology	13	Cross-sectional study	270	Yale University School of Medicine	23	Myanmar	1
		Hortobagyi, G.N.	4					European Journal of Radiology	13	Genetic polymorphism	269	Maastricht University	23	Congo	1
		Jones, P.W.	4					Scandinavian Journal of Gastroenterology	13	Preschool child	269	Universitat Bern	23	Kyrgyzstan	1
		Li, H.	4					International Urology and Nephrology	13	Proportional Hazards Models	268	Turun Yliopistollinen Keskussairaala	23	New Caledonia	1
		Khan, F.	4					Lung Cancer	13	Cancer patient	267	University of Alabama at Birmingham	23	North Korea	1
		Krauter, J.	4					Gastroenterology	13	Multicenter study	266	University of Alberta	23	Guinea	1
		Devereux, R.B.	4					Head and Neck	13	Placebo	264	General Hospital of People's Liberation Army	23	Papua New Guinea	1
		Klersy, C.	4					Lancet	13	Insulin	263	Klinikum der Universitat Munchen	22	Grenada	1
		Chen, J.	4					Gut	13	Breast cancer	263	Case Western Reserve University	22	Burkina Faso	1
		Faglia, E.	4					Arthritis and Rheumatism	13	Breast Neoplasms	261	University of Manchester	22	Greenland	1
		Kang, S.J.	4					Molecular Biology Reports	13	Body Mass Index	259	Universitatsklinikum Hamburg-Eppendorf und Medizinische Fakultat	22	Ukraine	1
		Jeong, M.H.	4					European Radiology	12	Quality of life	257	Medizinische Universitat Graz	22	Puerto Rico	1
		Kosma, V.M.	4					Journal of Strength and Conditioning Research	12	Disease Progression	257	Peking Union Medical College	22	Brunei Darussalam	1
		Golubenko, M.V.	4					Pediatrics	12	Disease-Free Survival	251	Memorial Sloan-Kettering Cancer Center	22	Botswana	1
		Brown, N.J.	4					American Journal of Surgery	12	Cancer prognosis	251	Charles University in Prague	22	Algeria	1
		Aronow, W.S.	4					Experimental and Therapeutic Medicine	12	Physiology	249	Taipei Medical University	22	Georgia	1
		Heo, D.S.	4					Clinica Chimica Acta	12	Hospitalization	249	Katholieke Universiteit Leuven	22	Yemen	1
		Berenson, G.S.	4					Journal of Neurosurgery	12	Cancer recurrence	248	McMaster University	22	Anguilla	1
		Kang, J.C.	4					Haematologica	12	Risk Assessment	247	University of Wisconsin Madison	22	Saint Kitts and Nevis	1
		Kahri, J.	4					Thorax	12	Pathophysiology	244	Kyung Hee University	21	Zimbabwe	1
		Feurer, I.D.	4					Journal of Gastrointestinal Surgery	12	Genetic variability	243	Emory University School of Medicine	21
		Kattan, M.W.	4					Maturitas	12	C reactive protein	243	McGill University	21
		Drakoulis, N.	4					Diseases of the Colon and Rectum	12	Postoperative Complications	242	Chinese University of Hong Kong	21
		Hayran, M.	4					Clinical and Experimental Rheumatology	12	Postoperative period	239	Rigshospitalet	21
		He, L.	4					Diabetes	12	Comorbidity	238	University Hospital Maastricht	21
		Jiang, W.G.	4					Journal of Cataract and Refractive Surgery	12	Tumor volume	237	Universite de Montreal	21
		Komaki, R.	4					Journal of the American College of Surgeons	12	Analysis of Variance	236	Northwestern University Feinberg School of Medicine	21
		Ahmed, A.	4					Acta Ophthalmologica	11	Inflammation	235	Universita degli Studi di Napoli Federico II	21
		Ji, J.	4					Medicina Clinica	11	Depression	234	University of Iowa	21
		Kario, K.	4					Leukemia	11	Cancer surgery	234	Tokyo Women's Medical University	21
		Gambichler, T.	4					European Urology	11	Sex Factors	233	University of Edinburgh	21
		Cho, J.Y.	4					Journal of the American Geriatrics Society	11	Blood Pressure	232	Universitatsspital Basel	21
		Lee, H.	4					Diabetes Research and Clinical Practice	11	Glucose blood level	230	University of Chicago	21
		Choi, E.Y.	4					Hepatology	11	Triacylglycerol	230	Helse Bergen Haukeland University Hospital	21
		Hata, K.	4					Cornea	11	Infant, Newborn	229	Shandong University	21
		Inaba, K.	4					Histopathology	11	Animal model	227	University of Western Australia	21
		Klepetko, W.	4					Oral Oncology	11	Nuclear magnetic resonance imaging	226	Chang Gung University College of Medicine	21
		Bleich, S.	4					Retina	11	Messenger RNA	225	Sun Yat-Sen University Cancer Center	21
		Arnesen, H.	4					Neoplasma	11	Systolic blood pressure	225	University of Tennessee Health Science Center	20
		Aonuma, K.	4					Obesity	11	Gene expression	224	University of Tokyo Faculty of Medicine	20
		Lin, J.K.	4					Clinical Transplantation	11	Statistical analysis	224	Icahn School of Medicine at Mount Sinai	20
		Lin, T.C.	4					Clinical Chemistry and Laboratory Medicine	11	Chi-Square Distribution	219	Sichuan University	20
		Lin, T.H.	4					Clinical Science	11	Enzyme linked immunosorbent assay	218	Oulu University Hospital	20
		Demirbag, R.	4					British Journal of Nutrition	11	Recurrence	218	Universitat Tubingen	20
		Lipponen, P.	4					Cerebrovascular Diseases	11	Postoperative complication	218	Monash University	20
		Liu, C.F.	4					International Journal of Colorectal Disease	11	Age distribution	218	Centre Hospitalier Universitaire Vaudois	20
		Liu, K.	4					Biomed Research International	11	Intermethod comparison	217	Prince of Wales Hospital Hong Kong	20
		Maksimov, V.N.	4					Journal of the National Cancer Institute	11	United States	217	University of Utah	20
		Undefined	2					European Journal of Clinical Nutrition	11	Human experiment	213	University of Queensland	20
