# Supplementary material for: A surge of p-values between 0.041 and 0.049 in recent decades (but negative results are increasing rapidly too)
Source: PeerJ. 2015 Jan 22;3:e733. doi: 10.7717/peerj.733 (PMC4312079; doi:10.7717/peerj.733)
Supplement: Supplemental Information [file peerj-03-733-s007.zip › Supplementary material/Searches_15_nov_2014/B0132.csv]

Scopus refine results values
Your query : (ABS({p = 0.023} OR {p = .023}))
Number of results : 10578
YEAR		AUTHOR NAME		SUBJECT AREA		DOCUMENT TYPE		SOURCE TITLE		KEYWORD		AFFILIATION		COUNTRY		SOURCE TYPE		LANGUAGE
2014	1185	Syrjanen, K.	11	Agricultural and Biological Sciences	440	Article	9967	Plos One	133	Article	9276	VA Medical Center	140	United States	2447	Journals	10541	English	9732
2013	1214	Lip, G.Y.H.	10	Arts and Humanities	28	Article in Press	255	Journal of Clinical Endocrinology and Metabolism	65	Human	9074	Universidade de Sao Paulo - USP	70	China	1022	Conference Proceedings	16	Chinese	442
2012	1098	Veldhuis, J.D.	9	Biochemistry, Genetics and Molecular Biology	2193	Conference Paper	179	World Journal of Gastroenterology	54	Female	8039	Peking University	70	United Kingdom	805	Book Series	10	Spanish	129
2011	923	Fan, J.	8	Business, Management and Accounting	4	Review	155	American Journal of Cardiology	53	Male	7562	University of Texas M. D. Anderson Cancer Center	69	Germany	682	Books	5	Portuguese	66
2010	800	Fountzilas, G.	8	Chemical Engineering	27	Book Chapter	5	Circulation	49	Humans	7542	Helsinki University Central Hospital	68	Japan	642	Trade Publications	1	Turkish	51
2009	707	Lotan, Y.	8	Chemistry	25	Short Survey	3	Clinical Cancer Research	48	Adult	6962	Fudan University	67	Italy	533	Undefined	5	German	49
2008	667	Ahren, B.	7	Computer Science	17	Editorial	1	Annals of Thoracic Surgery	47	Controlled study	5656	Mayo Clinic	66	South Korea	505			Japanese	38
2007	586	Kane, C.J.	7	Decision Sciences	11	Letter	1	Cancer	47	Priority journal	5221	University of California, San Francisco	61	Canada	391			French	32
2006	543	Colombo, A.	7	Dentistry	144	Note	1	International Journal of Radiation Oncology Biology Physics	46	Major clinical study	4990	University of Toronto	60	Turkey	386			Korean	27
2005	437	Blann, A.D.	7	Earth and Planetary Sciences	9	Undefined	11	Annals of Surgical Oncology	46	Middle Aged	4901	Cleveland Clinic Foundation	57	Spain	378			Italian	21
2004	383	Cho, J.G.	7	Energy	1			Journal of Clinical Oncology	43	Aged	4672	Sun Yat-Sen University	55	Australia	323			Polish	18
2003	311	Mittal, B.	7	Engineering	51			Transplantation Proceedings	42	Clinical article	1994	Duke University School of Medicine	54	Netherlands	301			Russian	17
2002	268	Humphries, S.E.	6	Environmental Science	116			Journal of Vascular Surgery	41	Adolescent	1561	UCL	54	France	296			Czech	14
2001	209	Chen, G.	6	Health Professions	282			Gynecologic Oncology	41	Aged, 80 and over	1503	Massachusetts General Hospital	53	Brazil	272			Croatian	10
2000	219	Kornhuber, J.	6	Immunology and Microbiology	540			Chest	40	Prognosis	1421	Chang Gung Memorial Hospital	52	Taiwan	258			Hungarian	10
1999	197	Jeong, M.H.	6	Materials Science	21			Journal of Urology	39	Treatment Outcome	1385	Universitat Heidelberg	51	Sweden	235			Romanian	7
1998	155	Leung, P.C.	6	Mathematics	15			International Journal of Cardiology	39	Retrospective Studies	1316	University of Melbourne	51	Finland	228			Lithuanian	6
1997	125	Kim, D.Y.	6	Medicine	9270			Stroke	39	Risk Factors	1218	Universita degli Studi di Milano	51	Greece	177			Slovak	4
1996	108	Ahn, S.H.	6	Multidisciplinary	10			Journal of Thoracic and Cardiovascular Surgery	38	Middle aged	1205	Helsingin Yliopisto	50	Switzerland	167			Persian	3
1995	96	Bouchard, C.	6	Neuroscience	586			Chinese Journal of Cancer Prevention and Treatment	38	Clinical trial	1186	Brigham and Women's Hospital	50	Iran	139			Serbian	3
1994	76	Han, K.H.	6	Nursing	389			International Journal of Cancer	36	Follow up	1150	University of Athens	50	Belgium	137			Arabic	2
1993	54	Juvonen, T.	6	Pharmacology, Toxicology and Pharmaceutics	341			British Journal of Cancer	36	Human tissue	1097	National Yang-Ming University Taiwan	50	Denmark	127			Bosnian	2
1992	50	Courneya, K.S.	6	Physics and Astronomy	63			Anticancer Research	35	Treatment outcome	1061	Chang Gung University	49	Poland	126			Slovene	2
1991	41	Bloigu, A.	6	Psychology	180			Transplantation	34	Risk factor	1059	Charite - Universitatsmedizin Berlin	49	Austria	124			Bulgarian	1
1990	30	Hevelone, N.D.	6	Social Sciences	104			National Medical Journal of China	32	Randomized controlled trial	1035	Academic Medical Centre, University of Amsterdam	48	India	121			Danish	1
1989	20	Ordovas, J.M.	6	Veterinary	87			Chinese Medical Journal	32	Controlled clinical trial	998	Yonsei University College of Medicine	48	Hong Kong	112			Dutch	1
1988	21	Pectasides, D.	6	Undefined	124			Medical Oncology	32	Prospective Studies	997	Erasmus University Medical Center	48	Norway	112			Greek	1
1987	10	Zivadinov, R.	6					Journal of the American College of Cardiology	32	Retrospective study	994	Karolinska University Hospital	47	Israel	107			Hebrew	1
1986	7	Seifert, B.	6					Spine	30	Child	954	Veterans General Hospital-Taipei	46	Singapore	66			Icelandic	1
1985	8	Stefanadis, C.	6					Breast Cancer Research and Treatment	29	Young Adult	880	SungKyunKwan University, School of Medicine	46	Portugal	60			Thai	1
1984	10	Li, P.K.T.	6					Journal of Animal Science	29	Follow-Up Studies	830	Medizinische Universitat Wien	45	Czech Republic	57			Ukrainian	1
1983	3	Tam, L.S.	6					American Journal of Obstetrics and Gynecology	29	Time Factors	776	Seoul National University College of Medicine	44	South Africa	52
1982	5	Tuomilehto, J.	6					Urology	29	Genotype	749	Inserm	44	Ireland	50
1981	2	Hong, Y.J.	6					Investigative Ophthalmology and Visual Science	28	Disease association	726	Seoul National University	44	Mexico	48
1980	2	Wong, T.Y.	6					Diabetes Care	27	Prospective study	712	University of Pittsburgh	44	Egypt	44
1979	2	Zhou, J.	6					World Journal of Surgery	27	Cancer survival	705	Shanghai Jiaotong University	44	Hungary	44
1977	2	Gajic, O.	5					Ophthalmology	26	Immunohistochemistry	697	University of Sydney	44	Thailand	43
1976	2	Crea, F.	5					European Heart Journal	26	Disease severity	697	Capital Medical University China	44	New Zealand	42
1975	1	Kim, C.J.	5					Oncology Reports	26	Unclassified drug	676	Sichuan University	43	Malaysia	38
1974	1	Ahn, Y.	5					Blood	26	Protein expression	653	University of California, San Diego	42	Croatia	34
		Blute, M.L.	5					Journal of Infectious Diseases	26	Mortality	650	University of Athens Medical School	42	Russian Federation	29
		Amling, C.L.	5					World Chinese Journal of Digestology	26	Outcome assessment	644	National Taiwan University Hospital	42	Romania	28
		Kim, Y.J.	5					European Journal of Cardio Thoracic Surgery	25	Comparative study	639	David Geffen School of Medicine at UCLA	41	Saudi Arabia	26
		Htoon, H.M.	5					Anesthesia and Analgesia	25	Cancer staging	635	The University of Hong Kong	41	Argentina	26
		Kim, S.H.	5					Atherosclerosis	25	Body mass	620	Oulun Yliopisto	41	Slovenia	25
		Zlobec, I.	5					BMC Cancer	25	Case-Control Studies	603	Universita degli Studi di Roma La Sapienza	41	Nigeria	23
		Biancari, F.	5					American Journal of Clinical Nutrition	25	Nonhuman	569	Universitat de Barcelona	40	Serbia	22
		Bonfa, E.	5					Radiology	24	Prevalence	557	Washington University in St. Louis, School of Medicine	40	Slovakia	18
		Bleich, S.	5					Lung Cancer	24	Animals	547	Tehran University of Medical Sciences	40	Pakistan	16
		Fischer, U.	5					Journal of Pediatrics	23	Drug efficacy	525	Harvard Medical School	39	Colombia	14
		Haberal, M.	5					British Journal of Ophthalmology	23	Correlation analysis	525	University of Ulsan, College of Medicine	39	Chile	13
		Kim, W.H.	5					Journal of Cancer Research and Clinical Oncology	23	Risk assessment	495	China Medical University Shenyang	39	Tunisia	13
		Li, B.	5					Critical Care Medicine	22	Statistical significance	489	King's College London	39	Bulgaria	12
		Iranmanesh, A.	5					Circulation Journal	22	Human cell	488	VU University Medical Center	38	Kenya	11
		Cacoub, P.	5					Surgical Endoscopy and Other Interventional Techniques	22	Questionnaire	480	Ita-Suomen yliopisto	38	Lithuania	9
		Komeda, M.	5					Hepato Gastroenterology	22	Child, Preschool	479	The University of British Columbia	37	Philippines	9
		Davidson, B.	5					American Journal of Ophthalmology	22	Scoring system	478	Prince of Wales Hospital Hong Kong	37	Iceland	9
		Laakso, M.	5					Neurology	21	Hypertension	475	Universitair Medisch Centrum Groningen	36	Cameroon	8
		Alvarez-Sabin, J.	5					Metabolism Clinical and Experimental	21	Incidence	467	University of Minnesota Twin Cities	36	Mozambique	8
		Ferrucci, L.	5					Human Reproduction	21	Age	464	University of Alberta	36	Kuwait	8
		Dimopoulos, M.A.	5					BJU International	21	Pathology	462	Chinese University of Hong Kong	35	Senegal	7
		Kim, W.J.	5					Annals of Oncology	21	Overall survival	454	Peking Union Medical College	35	Jordan	7
		Amos, C.I.	5					Digestive Diseases and Sciences	21	Neoplasm Staging	429	Imperial College London	35	Bangladesh	6
		Liao, Z.	5					Tumor Biology	21	Cohort Studies	428	University of Washington Seattle	35	Bosnia and Herzegovina	6
		Kuwano, H.	5					Clinica Chimica Acta	20	Infant	424	Lunds Universitet	35	Ghana	6
		Liu, B.	5					Journal of Rheumatology	20	Cohort analysis	416	The Catholic University of Korea	34	Tanzania	6
		Liu, H.	5					British Journal of Surgery	20	Survival Rate	415	Universitetet i Oslo	34	Liechtenstein	5
		Hirakawa, K.	5					Arthritis and Rheumatism	20	Survival rate	414	Universidade Federal de Sao Paulo	34	United Arab Emirates	5
		Martinez, J.A.	5					American Journal of Roentgenology	20	Histopathology	414	University Medical Center Utrecht	34	Qatar	5
		Mintz, G.S.	5					Heart	20	Cross-Sectional Studies	413	Sun Yat-Sen University Cancer Center	34	Uganda	5
		Babu, R.	5					Neuroscience Letters	20	Methodology	412	Turun yliopisto	33	Ethiopia	5
		Mohan, V.	5					Thrombosis Research	20	Sex difference	411	Karolinska Institutet	33	Viet Nam	5
		Oh, S.Y.	5					Asian Pacific Journal of Cancer Prevention	19	Double blind procedure	408	Medizinische Hochschule Hannover MHH	33	Estonia	5
		Bastian, P.J.	5					Diabetes	19	Drug effect	408	Ludwig-Maximilians-Universitat Munchen	33	Nepal	5
		Park, J.Y.	5					European Urology	19	Metabolism	406	McMaster University	33	Cuba	5
		Park, K.	5					Laryngoscope	19	Biological Markers	397	Radboud University Nijmegen Medical Centre	32	Oman	5
		Park, S.W.	5					Diabetologia	19	Prediction	396	University Central Hospital Kuopio	32	Venezuela	5
		Parrilla, P.	5					Diseases of the Colon and Rectum	19	Genetic association	395	Helse Bergen Haukeland University Hospital	32	Lebanon	4
		Armstrong, P.W.	5					European Journal of Clinical Nutrition	19	Predictive Value of Tests	393	The Johns Hopkins School of Medicine	31	Macedonia	4
		Presti, J.C.	5					Nephrology Dialysis Transplantation	19	Questionnaires	390	University of Pennsylvania	31	Ukraine	4
		Pyrhonen, S.	5					Journal of Allergy and Clinical Immunology	19	Clinical feature	389	Universitat Bonn	31	Peru	4
		Qiu, S.J.	5					Rheumatology	18	Diabetes mellitus	383	Kyoto University	31	Sri Lanka	4
		Raitakari, O.T.	5					Diabetic Medicine	18	Double-Blind Method	382	Seoul National University Hospital	31	Montenegro	4
		Li, A.L.	5					American Journal of Gastroenterology	18	Blood	375	University of Miami Leonard M. Miller School of Medicine	31	Indonesia	4
		Schmid, K.W.	5					Medicine and Science in Sports and Exercise	18	Multivariate Analysis	374	University of Alabama at Birmingham	31	Yugoslavia	4
		Chen, W.	5					Rheumatology International	18	Severity of Illness Index	371	University of California, Los Angeles	31	Cote d'Ivoire	4
		Serretti, A.	5					International Journal of Colorectal Disease	18	School child	367	Universita Cattolica del Sacro Cuore, Rome	31	Sudan	4
		Serruys, P.W.	5					Human Pathology	17	Animal experiment	366	Tel Aviv University, Sackler Faculty of Medicine	30	Gambia	3
		Shariat, S.F.	5					American Heart Journal	17	Preschool child	356	University Hospital of Tampere	30	Bolivia	3
		Song, G.G.	5					Obstetrics and Gynecology	17	Age Factors	355	Alma Mater Studiorum Universita di Bologna	30	Trinidad and Tobago	3
		Spritzer, P.M.	5					Thorax	17	Genetics	353	Hospital Clinic Barcelona	30	Cyprus	3
		Jang, Y.	5					Journal of Korean Medical Science	17	Smoking	350	Universitatsklinikum Hamburg-Eppendorf und Medizinische Fakultat	29	Ecuador	3
		Arnold, M.	5					PACE Pacing and Clinical Electrophysiology	17	Survival Analysis	347	Columbia University, College of Physicians and Surgeons	29	Uruguay	3
		Eskelinen, M.	5					Bone Marrow Transplantation	17	Single nucleotide polymorphism	345	Yonsei University	29	Morocco	3
		Tsuchiya, N.	5					Chinese Journal of Neurology	17	Protein blood level	344	The University of North Carolina at Chapel Hill	29	Yemen	3
		Ghoshal, U.C.	5					American Journal of Sports Medicine	17	Polymerase chain reaction	344	Universita degli Studi di Padova	28	Malawi	2
		Terracciano, L.	5					Journal of Gastrointestinal Surgery	17	Multivariate analysis	341	Universidade Federal do Rio Grande do Sul	28	Libyan Arab Jamahiriya	2
		Joh, J.W.	5					Annals of the Rheumatic Diseases	16	Survival	337	Universita degli Studi di Torino	28	Guinea-Bissau	2
		Vendrell, J.	5					Journal of Cataract and Refractive Surgery	16	Obesity	335	Maastricht University	28	Zimbabwe	2
		Wang, F.	5					Oncology Letters	16	Polymorphism, Single Nucleotide	326	Columbia University in the City of New York	28	Myanmar	2
		Wang, W.	5					Lupus	16	Disease course	325	University of Glasgow	27	Jamaica	2
		Wang, Z.N.	5					Journal of Surgical Oncology	16	Genetic polymorphism	322	Albert Einstein College of Medicine of Yeshiva University	27	Latvia	2
		Wong, J.	5					Journal of Clinical Psychiatry	16	Gene frequency	321	Johns Hopkins University	27	Puerto Rico	2
		Habuchi, T.	5					British Journal of Nutrition	16	Hospitalization	317	University of Florida	27	Costa Rica	1
		Woo, J.	5					European Journal of Radiology	16	Genetic Predisposition to Disease	314	Leiden University Medical Center - LUMC	27	Congo	1
		Xu, H.M.	5					Korean Journal of Urology	16	Multicenter study	311	UniversitatsSpital Zurich	27	Cambodia	1
		Zhang, B.	5					International Journal of Oncology	16	Polymorphism, Genetic	310	Turun Yliopistollinen Keskussairaala	27	Burkina Faso	1
		Zhang, W.	5					Journal of Heart and Lung Transplantation	15	Tumor Markers, Biological	310	Tianjin Medical University	26	Monaco	1
		Kang, D.W.	5					Respiratory Medicine	15	Lymph node metastasis	310	Hospital de Clinicas de Porto Alegre	26	Suriname	1
		Uusitupa, M.	5					Acta Anaesthesiologica Scandinavica	15	Postoperative Complications	308	Nanjing Medical University	26	Brunei Darussalam	1
		Dzimiri, N.	4					Chinese Journal of Clinical Rehabilitation	15	Pregnancy	307	University of Birmingham	26	Botswana	1
		Hattersley, A.T.	4					Annals of Surgery	15	Cross-sectional study	307	Hospital for Sick Children University of Toronto	26	Syrian Arab Republic	1
		Kosma, V.M.	4					Clinical Rheumatology	15	Logistic Models	305	Kobenhavns Universitet	26	Namibia	1
		Dullaart, R.P.F.	4					Hypertension	15	Placebo	305	University of Western Australia	26	Iraq	1
		Farmakis, D.	4					Obesity	15	Insulin	304	Harvard School of Public Health	26	Bhutan	1
		Hollo, G.	4					Medicina Clinica	15	Body Mass Index	302	Universiteit Gent	26	Honduras	1
		Dwyer, M.G.	4					Interactive Cardiovascular and Thoracic Surgery	15	Risk Assessment	302	Case Western Reserve University	25	Benin	1
		Kim, J.H.	4					Molecular Biology Reports	15	Glucose blood level	301	Baylor College of Medicine	25	Belarus	1
		Alhava, E.	4					Journal of Hypertension	15	Postoperative complication	300	Southern Medical University	25	Palestine	1
		Ashfaq, R.	4					European Journal of Endocrinology	15	Glucose	300	Western University	25	Papua New Guinea	1
		Frieling, H.	4					International Journal of Gynecological Cancer	15	Normal human	298	Icahn School of Medicine at Mount Sinai	25	Georgia	1
		Chien, C.Y.	4					Current Medical Research and Opinion	15	Physiology	298	Technische Universitat Munchen	25	Andorra	1
		Andres, E.	4					Lancet	14	C reactive protein	289	University Michigan Ann Arbor	25	Gabon	1
		Lam, K.S.L.	4					Retina	14	Analysis of Variance	288	Yong Loo Lin School of Medicine	25	Greenland	1
		Gardner, A.W.	4					Clinical Cardiology	14	Animal model	283	Columbia University Medical Center	25	Dominican Republic	1
		Deary, I.J.	4					Chinese Critical Care Medicine	14	Pathophysiology	281	Ohio State University	24	Macao	1
		Chung, J.H.	4					Neurosurgery	14	Quality of life	281	University of Manchester	24	Mali	1
		Cheung, B.M.Y.	4					Arthritis Care and Research	14	Breast cancer	280	Zhejiang University	24	Kyrgyzstan	1
		Boorjian, S.A.	4					Cornea	14	Allele	279	Northwestern University	24	Zambia	1
		Diamandis, E.P.	4					Arquivos Brasileiros De Cardiologia	14	Case control study	278	UniversitatsSpital Bern	24	Bahrain	1
		Lee, Y.J.	4					Journal of Pediatric Surgery	14	Intermethod comparison	277	Keck School of Medicine of USC	24
		Lee, E.S.	4					American Journal of Respiratory and Critical Care Medicine	14	Cancer patient	274	Oulu University Hospital	24
		Cheng, Y.W.	4					Journal of Bone and Joint Surgery Series A	14	Proportional Hazards Models	273	University of Queensland	24
		Dorian, P.	4					Journal of Psychiatric Research	13	Comorbidity	271	Seoul National University Bundang Hospital	24
		Kim, J.C.	4					European Journal of Surgical Oncology	13	Treatment response	270	Emory University	23
		Elsurer, R.	4					Arteriosclerosis Thrombosis and Vascular Biology	13	Postoperative period	268	Kyung Hee University	23
		Gao, P.	4					Chinese Journal of Clinical Nutrition	13	Disease-Free Survival	267	Rigshospitalet	23
		D'Amico, G.	4					Clinical Infectious Diseases	13	Treatment duration	262	Kyushu University	23
		Cortes, J.	4					Heart Surgery Forum	13	Triacylglycerol	262	Hospital Universitari Vall d'Hebron	23
		Komaki, R.	4					Clinical Therapeutics	13	Statistical analysis	259	Anhui Medical University	23
		Cetin, M.	4					Journal of the Neurological Sciences	13	Nuclear magnetic resonance imaging	256	Aristoteleion Panepistimion Thessalonikis	23
		Kim, W.S.	4					Scandinavian Journal of Gastroenterology	13	Breast Neoplasms	256	Hopital Pitie Salpetriere	23
		Afsar, B.	4					European Journal of Cancer	13	Blood Pressure	254	Universitat Tubingen	23
		De Luca, G.	4					AIDS	12	Cancer recurrence	254	Universita degli Studi di Napoli Federico II	23
		Freedland, S.J.	4					Resuscitation	12	Drug safety	252	Yale University School of Medicine	23
		Li, N.	4					Anesthesiology	12	Depression	252	Hacettepe Universitesi	23
		Kwon, H.M.	4					Clinical and Experimental Allergy	12	Infant, Newborn	252	University of Liverpool	23
		Holscher, A.H.	4					American Journal of Clinical Oncology Cancer Clinical Trials	12	Systolic blood pressure	251	University of Virginia	23
		Baba, H.	4					Intensive Care Medicine	12	Gene expression	248	UT Southwestern Medical Center	23
		Kennedy, J.L.	4					Brain Research	12	Disease Progression	248	Universitatsspital Basel	23
		Murohara, T.	4					Bone	12	Computer assisted tomography	246	Universite Pierre et Marie Curie	22
		Li, M.	4					Thrombosis and Haemostasis	12	Chi-Square Distribution	244	Universidade do Porto	22
		Karakiewicz, P.I.	4					Pediatric Research	12	Genetic variability	244	Hopitaux universitaires de Geneve	22
		Kostense, P.J.	4					Clinical Nutrition	12	Inflammation	244	Taipei Medical University	22
		Fan, S.T.	4					Annals of Hematology	12	Tumor volume	243	St. Olavs Hospital	22
		Kautiainen, H.	4					Archives of Physical Medicine and Rehabilitation	12	Sex Factors	240	Semmelweis Egyetem	22
		Kikuchi, E.	4					Graefe S Archive for Clinical and Experimental Ophthalmology	12	Coronary artery disease	238	University of New South Wales UNSW Australia	22
		Civeira, F.	4					Supportive Care in Cancer	12	Age distribution	237	Shandong University	22
		Fu, L.	4					Gastrointestinal Endoscopy	12	Cancer radiotherapy	237	University of Cambridge	22
		Undefined	1					Annals of Pharmacotherapy	12	Cancer prognosis	236	Sahlgrenska Universitetssjukhuset	22
