# Supplementary material for: A surge of p-values between 0.041 and 0.049 in recent decades (but negative results are increasing rapidly too)
Source: PeerJ. 2015 Jan 22;3:e733. doi: 10.7717/peerj.733 (PMC4312079; doi:10.7717/peerj.733)
Supplement: Supplemental Information [file peerj-03-733-s007.zip › Supplementary material/Searches_15_nov_2014/B0133.csv]

Scopus refine results values
Your query : (ABS({p = 0.024} OR {p = .024}))
Number of results : 10317
YEAR		AUTHOR NAME		SUBJECT AREA		DOCUMENT TYPE		SOURCE TITLE		KEYWORD		AFFILIATION		COUNTRY		SOURCE TYPE		LANGUAGE
2015	2	Laakso, M.	9	Agricultural and Biological Sciences	407	Article	9766	Plos One	143	Article	9104	VA Medical Center	138	United States	2482	Journals	10289	English	9559
2014	1156	Davidson, B.	9	Arts and Humanities	46	Article in Press	228	Journal of Clinical Endocrinology and Metabolism	73	Human	8957	Mayo Clinic	79	China	934	Conference Proceedings	10	Chinese	361
2013	1160	Soini, Y.	9	Biochemistry, Genetics and Molecular Biology	2182	Review	165	Cancer	66	Female	7955	University of California, San Francisco	73	United Kingdom	806	Book Series	9	Spanish	124
2012	1095	Wang, Y.	8	Business, Management and Accounting	2	Conference Paper	131	American Journal of Cardiology	57	Humans	7520	Peking University	72	Japan	603	Books	7	Portuguese	67
2011	916	Bonfa, E.	8	Chemical Engineering	21	Short Survey	6	World Journal of Gastroenterology	56	Male	7446	University of Texas M. D. Anderson Cancer Center	68	Germany	598	Undefined	2	Turkish	53
2010	745	Jang, Y.	8	Chemistry	27	Book Chapter	4	Journal of Clinical Oncology	52	Adult	6928	Brigham and Women's Hospital	66	South Korea	513			German	48
2009	684	Schild, S.E.	8	Computer Science	18	Note	3	Annals of Surgical Oncology	51	Controlled study	5586	Seoul National University College of Medicine	63	Italy	473			French	37
2008	638	Lehtimaki, T.	7	Decision Sciences	2	Undefined	14	Clinical Cancer Research	49	Priority journal	5178	University of Toronto	63	Turkey	392			Korean	35
2007	573	Miyazaki, K.	7	Dentistry	126			Anticancer Research	48	Major clinical study	4972	Sun Yat-Sen University	62	Canada	371			Japanese	28
2006	497	Patsouris, E.	7	Earth and Planetary Sciences	12			International Journal of Cardiology	47	Middle Aged	4968	Charite - Universitatsmedizin Berlin	61	Spain	321			Russian	26
2005	438	Westendorp, R.G.J.	7	Economics, Econometrics and Finance	3			International Journal of Radiation Oncology Biology Physics	46	Aged	4614	Universidade de Sao Paulo - USP	59	Australia	314			Polish	22
2004	373	Rades, D.	7	Energy	2			Transplantation	41	Clinical article	1932	National Yang-Ming University Taiwan	58	Netherlands	302			Italian	14
2003	314	Califf, R.M.	7	Engineering	53			Chinese Medical Journal	41	Adolescent	1560	Harvard Medical School	56	Taiwan	285			Croatian	12
2002	275	Shariat, S.F.	7	Environmental Science	96			Transplantation Proceedings	40	Prognosis	1467	Seoul National University Hospital	54	France	266			Czech	9
2001	230	McMillan, D.C.	7	Health Professions	283			Stroke	40	Aged, 80 and over	1464	Leiden University Medical Center - LUMC	53	Brazil	261			Hungarian	6
2000	190	Scorilas, A.	7	Immunology and Microbiology	547			Circulation	39	Treatment Outcome	1332	Duke University School of Medicine	52	Sweden	217			Persian	5
1999	168	Hu, T.H.	6	Materials Science	11			Annals of Thoracic Surgery	38	Retrospective Studies	1305	SungKyunKwan University, School of Medicine	52	Finland	202			Slovene	5
1998	164	Ros, E.	6	Mathematics	6			Journal of Vascular Surgery	38	Follow up	1274	UCL	52	Greece	176			Hebrew	4
1997	127	Lin, S.J.	6	Medicine	9009			British Journal of Cancer	38	Risk Factors	1234	Academic Medical Centre, University of Amsterdam	51	Switzerland	174			Arabic	3
1996	138	Alvarez-Sabin, J.	6	Multidisciplinary	12			Journal of Urology	37	Middle aged	1172	King's College London	50	Belgium	135			Bosnian	3
1995	96	Viikari, J.	6	Neuroscience	546			Chest	36	Human tissue	1110	Cleveland Clinic Foundation	50	Denmark	133			Greek	3
1994	58	Ku, J.H.	6	Nursing	339			Journal of Thoracic and Cardiovascular Surgery	35	Clinical trial	1084	Massachusetts General Hospital	50	Poland	132			Romanian	3
1993	55	Syrjanen, K.	6	Pharmacology, Toxicology and Pharmaceutics	340			Tumor Biology	33	Treatment outcome	1042	Erasmus University Medical Center	50	Iran	125			Bulgarian	2
1992	42	Swisher, S.G.	6	Physics and Astronomy	66			Neurology	32	Randomized controlled trial	1027	Inserm	49	India	125			Dutch	2
1991	41	Li, L.	6	Psychology	188			American Heart Journal	31	Risk factor	1008	Karolinska University Hospital	49	Norway	115			Slovak	2
1990	25	Jiang, W.G.	6	Social Sciences	102			Chinese Journal of Cancer Prevention and Treatment	31	Retrospective study	957	University of Athens	49	Austria	111			Thai	2
1989	32	Medeiros, R.	6	Veterinary	89			European Journal of Cardio Thoracic Surgery	30	Child	934	National Taiwan University Hospital	49	Israel	108			Danish	1
1988	14	Ribo, M.	6	Undefined	142			Diabetes Care	30	Prospective Studies	932	Veterans General Hospital-Taipei	48	Hong Kong	97			Serbian	1
1987	14	Li, H.	6					National Medical Journal of China	30	Controlled clinical trial	897	Seoul National University	48	Ireland	63			Ukrainian	1
1986	5	Ahren, B.	6					Nephrology Dialysis Transplantation	30	Follow-Up Studies	867	Ludwig-Maximilians-Universitat Munchen	48	Portugal	62
1985	13	Jamart, J.	6					Atherosclerosis	30	Young Adult	863	Yonsei University College of Medicine	47	New Zealand	59
1984	12	Sehouli, J.	6					Investigative Ophthalmology and Visual Science	29	Time Factors	791	University of Ulsan, College of Medicine	46	Singapore	54
1983	4	Lip, G.Y.H.	6					Human Pathology	29	Disease severity	739	University of Pennsylvania	46	Egypt	53
1982	10	Nesland, J.M.	6					Gynecologic Oncology	29	Disease association	737	Universitair Medisch Centrum Groningen	45	Thailand	52
1981	2	Morris, D.L.	5					Journal of the American College of Cardiology	28	Immunohistochemistry	728	Fudan University	45	Hungary	47
1980	2	Mohan, V.	5					Breast Cancer Research and Treatment	28	Cancer survival	728	Shanghai Jiaotong University	45	South Africa	47
1979	1	Han, K.H.	5					BMC Cancer	28	Genotype	721	University of Melbourne	45	Czech Republic	44
1978	1	Keramopoulos, A.	5					Medical Oncology	27	Prospective study	683	Universita degli Studi di Roma La Sapienza	44	Mexico	43
1977	1	Camilleri, M.	5					American Journal of Clinical Nutrition	27	Outcome assessment	658	Medizinische Universitat Wien	43	Saudi Arabia	41
1976	1	Hillege, H.L.	5					European Heart Journal	25	Mortality	658	Helsinki University Central Hospital	43	Croatia	39
1975	3	Ziegler, M.G.	5					Human Reproduction	25	Protein expression	645	Lunds Universitet	42	Malaysia	39
1974	1	Mintz, G.S.	5					British Journal of Surgery	24	Comparative study	632	David Geffen School of Medicine at UCLA	41	Argentina	34
1965	1	Zhu, F.	5					Diabetes Research and Clinical Practice	24	Unclassified drug	621	University of Pittsburgh	41	Chile	30
		Karhunen, P.J.	5					Laryngoscope	24	Cancer staging	615	Chang Gung Memorial Hospital	41	Serbia	28
		Yuen, M.F.	5					American Journal of Roentgenology	23	Body mass	609	Sichuan University	40	Russian Federation	27
		Arnesen, H.	5					Hepato Gastroenterology	23	Case-Control Studies	557	Universitat Heidelberg	40	Slovenia	26
		Wang, N.	5					Hepatology	23	Nonhuman	537	Hospital Clinic Barcelona	39	Nigeria	22
		Cho, J.G.	5					Metabolism Clinical and Experimental	22	Prevalence	526	University of Athens Medical School	39	Tunisia	21
		Min, C.K.	5					Bone Marrow Transplantation	22	Human cell	517	Karolinska Institutet	37	Slovakia	19
		Mikhailidis, D.P.	5					Blood	22	Drug efficacy	506	Universidade Federal de Sao Paulo	37	Romania	18
		Denollet, J.	5					American Journal of Ophthalmology	22	Animals	499	Yale University School of Medicine	37	Pakistan	16
		Kollef, M.H.	5					Urology	22	Risk assessment	480	University of Sydney	37	Bangladesh	14
		Courneya, K.S.	5					Journal of Rheumatology	21	Correlation analysis	479	Tehran University of Medical Sciences	37	Bulgaria	12
		Chen, J.W.	5					World Journal of Surgery	20	Age	473	Universitat de Barcelona	36	Iceland	12
		Kim, K.B.	5					American Journal of Obstetrics and Gynecology	20	Cohort Studies	469	The Catholic University of Korea	36	Tanzania	11
		Veldhuis, J.D.	5					Annals of Surgery	20	Neoplasm Staging	466	University of Washington Seattle	36	Kenya	11
		He, J.	5					Journal of Animal Science	20	Questionnaire	464	Alma Mater Studiorum Universita di Bologna	36	Lebanon	11
		Uemura, K.	5					Asian Pacific Journal of Cancer Prevention	20	Incidence	457	University of California, San Diego	36	Indonesia	10
		Changchien, C.S.	5					British Journal of Ophthalmology	19	Child, Preschool	456	Helsingin Yliopisto	35	Colombia	10
		Hong, M.K.	5					Heart	19	Pathology	455	The University of Hong Kong	35	Uganda	10
		Tanaka, M.	5					Cancer Research	19	Cohort analysis	452	University of New South Wales UNSW Australia	35	Estonia	8
		Jeong, M.H.	5					Annals of Oncology	19	Prediction	451	Kobenhavns Universitet	35	Jordan	8
		Kang, C.S.	5					BJU International	19	Hypertension	447	University of Queensland	35	Kuwait	8
		Ahn, Y.	5					International Journal of Cancer	19	Multivariate Analysis	445	Universitetet i Oslo	34	Bosnia and Herzegovina	7
		Sudo, T.	5					Spine	19	Sex difference	439	Capital Medical University China	34	Lithuania	6
		Guralnik, J.M.	5					World Chinese Journal of Digestology	19	Scoring system	436	VU University Medical Center	33	Peru	6
		Ioannidis, J.P.A.	5					Journal of Pediatrics	19	Survival Rate	430	China Medical University Shenyang	33	Qatar	6
		Kim, D.W.	5					American Journal of Kidney Diseases	18	Cross-Sectional Studies	428	The University of British Columbia	33	Cuba	6
		Poon, R.T.P.	5					Rheumatology International	18	Histopathology	427	Oulun Yliopisto	33	Cyprus	6
		Lai, C.L.	5					Journal of Gastroenterology and Hepatology Australia	18	Infant	420	Nanjing Medical University	33	Mozambique	6
		Llorca, J.	5					Ophthalmology	18	Statistical significance	419	University Michigan Ann Arbor	33	Viet Nam	6
		Chen, W.	5					Circulation Journal	18	Multivariate analysis	405	University of California, Los Angeles	33	Oman	5
		Paakko, P.	5					Journal of Periodontology	18	Overall survival	405	Ohio State University	32	Macedonia	5
		Sheu, W.H.H.	5					Clinical Pharmacology and Therapeutics	17	Survival rate	404	Universitatsklinikum Hamburg-Eppendorf und Medizinische Fakultat	32	Mali	4
		Januzzi, J.L.	5					Arquivos Brasileiros De Cardiologia	17	Questionnaires	392	Washington University in St. Louis, School of Medicine	32	Latvia	4
		Nothen, M.M.	5					Journal of Cancer Research and Clinical Oncology	17	Severity of Illness Index	391	The University of North Carolina at Chapel Hill	32	Cameroon	4
		Berenguer, J.	5					Molecular Biology Reports	17	Clinical feature	391	University of Minnesota Twin Cities	32	Malawi	4
		Hong, Y.J.	5					PACE Pacing and Clinical Electrophysiology	17	Double-Blind Method	385	Universita degli Studi di Milano	32	Venezuela	4
		Maier, W.	5					Medicine and Science in Sports and Exercise	17	Predictive Value of Tests	384	Seoul National University Bundang Hospital	32	Philippines	3
		Su, H.M.	5					Archives of Physical Medicine and Rehabilitation	17	Methodology	381	Ita-Suomen yliopisto	32	Ethiopia	3
		Kosma, V.M.	5					Digestive Diseases and Sciences	17	Diabetes mellitus	379	Johns Hopkins University	31	Morocco	3
		Seto, W.K.	5					American Journal of Transplantation	17	Metabolism	378	Turun yliopisto	31	Sri Lanka	3
		Lee, W.J.	5					Critical Care Medicine	17	Drug effect	377	Universita degli Studi di Torino	31	Puerto Rico	3
		Seljeflot, I.	5					Alimentary Pharmacology and Therapeutics	17	Double blind procedure	377	Chang Gung University	31	Nepal	3
		Fan, S.T.	5					Thrombosis and Haemostasis	17	Biological Markers	376	University of Chicago	31	Gambia	3
		Koo, J.S.	5					American Journal of Gastroenterology	16	Smoking	372	Baylor College of Medicine	30	United Arab Emirates	3
		Cho, S.G.	5					European Journal of Cancer	16	Genetic association	369	Radboud University Nijmegen Medical Centre	30	Jamaica	3
		Nakopoulou, L.	5					Oncology Reports	16	Survival Analysis	355	Tel Aviv University, Sackler Faculty of Medicine	30	Yugoslavia	3
		Eskelinen, M.	5					Obstetrics and Gynecology	16	Age Factors	354	University of Birmingham	30	Zimbabwe	2
		Nakayama, K.	5					Kidney International	16	Single nucleotide polymorphism	347	Prince of Wales Hospital Hong Kong	30	Guadeloupe	2
		Huang, C.C.	5					Gut	16	Protein blood level	342	Stanford University School of Medicine	30	Bahrain	2
		Fogelman, I.	4					Diseases of the Colon and Rectum	16	Genetics	341	Universita degli Studi di Padova	29	Armenia	2
		Arendt-Nielsen, L.	4					Clinical Therapeutics	16	Logistic Models	337	The Johns Hopkins School of Medicine	29	Myanmar	2
		Chung, K.W.	4					Journal of Surgical Oncology	16	Survival	335	McGill University	29	Burkina Faso	2
		Hofstetter, W.L.	4					Surgery	15	Animal experiment	334	Chinese University of Hong Kong	29	Ghana	2
		Chuah, S.K.	4					Scandinavian Journal of Gastroenterology	15	Tumor Markers, Biological	334	Memorial Sloan-Kettering Cancer Center	29	Ukraine	2
		Volpe, A.	4					Anesthesia and Analgesia	15	Glucose	331	Universite de Montreal	29	Uruguay	2
		Janku, F.	4					Liver Transplantation	15	Disease course	325	UniversitatsSpital Bern	29	Zambia	2
		Khedmat, H.	4					Lung Cancer	15	Obesity	322	National Cancer Institute	29	French Guiana	2
		Lee, S.	4					American Journal of Respiratory and Critical Care Medicine	15	Polymorphism, Genetic	321	Monash University	29	Guatemala	2
		Voors, A.A.	4					Annals of Internal Medicine	15	School child	320	University Central Hospital Kuopio	29	Cote d'Ivoire	2
		Wang, Q.	4					Hypertension	15	Blood	320	University Medical Center Utrecht	29	Costa Rica	2
		Wang, R.	4					Arteriosclerosis Thrombosis and Vascular Biology	15	Genetic Predisposition to Disease	318	Friedrich-Alexander-Universität Erlangen-Nürnberg	28	Belarus	2
		Kang, H.S.	4					Lancet	15	Normal human	313	University Hospital of Tampere	28	Malta	1
		Haberal, M.	4					Journal of Bone and Joint Surgery Series A	15	Gene frequency	312	Tianjin Medical University	28	Mongolia	1
		Kjeldsen, S.E.	4					American Journal of Sports Medicine	15	Placebo	310	Helse Bergen Haukeland University Hospital	28	Montenegro	1
		Wang, W.	4					Journal of Surgical Research	14	Polymorphism, Single Nucleotide	308	University of Glasgow	27	Grenada	1
		Wang, W.	4					European Journal of Clinical Nutrition	14	Multicenter study	308	Universitatsspital Basel	27	Georgia	1
		Wang, Y.	4					Rheumatology	14	Polymerase chain reaction	303	UC Davis	26	Guinea-Bissau	1
		Wedel, H.	4					Cerebrovascular Diseases	14	Lymph node metastasis	302	Maastricht University	26	French Polynesia	1
		Wei, Q.	4					Surgical Endoscopy and Other Interventional Techniques	14	Physiology	299	Taipei Medical University	26	Syrian Arab Republic	1
		Han, S.K.	4					Journal of Viral Hepatitis	14	Allele	299	Kyung Hee University	25	Algeria	1
		Wei, Y.H.	4					Thorax	14	Quality of life	299	Albert Einstein College of Medicine of Yeshiva University	25	Czechoslovakia	1
		Bhattacharyya, N.	4					Journal of Neurology	14	Pregnancy	298	University of Zagreb School of Medicine	25	Cambodia	1
		De Craen, A.J.M.	4					Echocardiography	14	Cross-sectional study	298	University Hospital Maastricht	25	Botswana	1
		Kosuge, T.	4					Diabetic Medicine	14	Risk Assessment	297	Kaohsiung Medical University	25	Seychelles	1
		Weinstock-Guttman, B.	4					American Journal of Neuroradiology	14	Insulin	297	Technische Universitat Munchen	25	Senegal	1
		Wirtz, P.H.	4					Pediatric Pulmonology	14	Breast cancer	295	Medizinische Hochschule Hannover MHH	25	Sudan	1
		Gardner, A.W.	4					Radiotherapy and Oncology	14	Hospitalization	292	University of Oxford	25	Democratic Republic Congo	1
		Kim, H.J.	4					Cancer Epidemiology Biomarkers and Prevention	14	Preschool child	292	University of Cambridge	25	Barbados	1
		Wolner, E.	4					Journal of Investigative Medicine	14	Pathophysiology	289	University of Western Australia	25	Dominica	1
		Wolzt, M.	4					Histopathology	14	Analysis of Variance	288	Southern Medical University	24	Bolivia	1
		Gonzalez-Gay, M.A.	4					Journal of Medical Virology	14	Postoperative Complications	287	Mahidol University	24	Ecuador	1
		Wong, D.K.H.	4					Clinical Infectious Diseases	14	Proportional Hazards Models	286	University of Florida	24	Iraq	1
		Wong, K.P.	4					Journal of Clinical Psychiatry	13	Postoperative complication	286	Universitat Bern	24	Palestine	1
		Gale, R.P.	4					Diabetes	13	Body Mass Index	285	Cardiff University	24	Congo	1
		Wu, Y.W.	4					Endocrine	13	Glucose blood level	283	University of Michigan Medical School	24	Luxembourg	1
		Chen, L.	4					New England Journal of Medicine	13	Cancer patient	281	University of Manchester	23
		Choi, J.Y.	4					Current Medical Research and Opinion	13	Triacylglycerol	281	UniversitatsSpital Zurich	23
		Xu, H.M.	4					Obesity	13	Genetic polymorphism	279	University of Liverpool	23
		Kim, K.H.	4					Acta Paediatrica International Journal of Paediatrics	13	Breast Neoplasms	278	University of Alabama at Birmingham	23
		Xu, H.T.	4					Journal of the American College of Surgeons	13	United States	265	University of Edinburgh	23
		Dai, M.	4					Croatian Medical Journal	13	Disease-Free Survival	264	Case Western Reserve University	22
		Kim, Y.W.	4					Journal of Neurosurgery	13	Cardiovascular risk	263	University of Tokyo Faculty of Medicine	22
		Lee, J.H.	4					AIDS	13	Statistical analysis	262	Hopitaux universitaires de Geneve	22
		Yamada, S.	4					Journal of Psychiatric Research	13	Drug safety	261	Imperial College London	22
		Yang, L.	4					Oral Oncology	13	Age distribution	260	Universidad Autonoma de Barcelona	22
		Yonan, N.	4					Gastroenterology	13	Case control study	259	Shandong University	22
		Kim, Y.J.	4					Journal of Korean Medical Science	13	Infant, Newborn	258	Klinikum der Universitat Munchen	21
		Knuuti, J.	4					Clinical Transplantation	13	Comorbidity	255	Rigshospitalet	21
		Yoshioka, D.	4					International Journal of Gynecological Cancer	13	Human experiment	253	Universidade do Porto	21
		Kim, S.K.	4					British Journal of Haematology	13	Disease free survival	249	Universitat Bonn	21
		Yu, L.C.	4					Journal of Hypertension	13	Animal model	249	Malmo University Hospital	21
		Gonzalez-Juanatey, C.	4					Chinese Journal of Lung Cancer	13	Cholesterol	248	Gazi Universitesi	21
		Zeng, Y.X.	4					International Journal of Oncology	13	Postoperative period	248	Hospital de Clinicas de Porto Alegre	21
		Li, Q.	4					Radiology	13	Cancer surgery	247	Oulu University Hospital	21
		Giannopoulou, I.	4					Chinese Journal of Clinical Oncology	12	Treatment response	246	Indiana University School of Medicine Indianapolis	21
		Kaufmann, M.	4					Journal of Clinical Pathology	12	Demography	244	Universitat zu Koln	21
		Zhao, J.	4					Psychosomatic Medicine	12	Sex Factors	244	University of Tokyo	21
		Zhou, J.	4					Annals of the Rheumatic Diseases	12	Tumor volume	243	Rikshospitalet-Radiumhospitalet HF	21
		Hartmann, A.	4					Neurosurgery	12	C reactive protein	242	Chung Shan Medical University	21
		Zhou, Y.J.	4					Cancer Science	12	Chi-Square Distribution	242	Istanbul Universitesi	21
		Zinsmeister, A.R.	4					Oncology Letters	12	Intermethod comparison	240	Universite Paris Descartes	21
		Gensini, G.F.	4					APMIS	12	Cancer radiotherapy	239	Universitetet i Bergen	21
		Kim, H.H.	4					Histology and Histopathology	12	Inflammation	239	Columbia University in the City of New York	21
		Kim, S.H.	4					British Journal of Nutrition	12	Blood Pressure	238	Sahlgrenska Universitetssjukhuset	21
		Kim, Y.S.	4					Thrombosis Research	12	Treatment duration	236	Inje University Paik Hospital	21
		Habuchi, T.	4					Journal of the National Cancer Institute	12	Non insulin dependent diabetes mellitus	236	University of Southern California	20
		Lee, H.S.	4					Clinica Chimica Acta	12	Cancer recurrence	236	Fudan University Shanghai Medical College	20
		Undefined	4					Intensive Care Medicine	12	Recurrence	235	Fondazione San Raffaele del Monte Tabor	20
