# Supplementary material for: A surge of p-values between 0.041 and 0.049 in recent decades (but negative results are increasing rapidly too)
Source: PeerJ. 2015 Jan 22;3:e733. doi: 10.7717/peerj.733 (PMC4312079; doi:10.7717/peerj.733)
Supplement: Supplemental Information [file peerj-03-733-s007.zip › Supplementary material/Searches_15_nov_2014/B0134.csv]

Scopus refine results values
Your query : (ABS({p = 0.025} OR {p = .025}))
Number of results : 12032
YEAR		AUTHOR NAME		SUBJECT AREA		DOCUMENT TYPE		SOURCE TITLE		KEYWORD		AFFILIATION		COUNTRY		SOURCE TYPE		LANGUAGE
2015	2	Veldhuis, J.D.	11	Agricultural and Biological Sciences	479	Article	11405	Plos One	149	Article	10494	VA Medical Center	160	United States	3142	Journals	11991	English	11188
2014	1243	Huber, K.	9	Arts and Humanities	40	Article in Press	228	Journal of the American College of Cardiology	75	Human	10277	Mayo Clinic	102	United Kingdom	970	Book Series	19	Chinese	441
2013	1244	Li, W.	9	Biochemistry, Genetics and Molecular Biology	2577	Conference Paper	189	Cancer	74	Female	9010	Universidade de Sao Paulo - USP	94	China	950	Conference Proceedings	18	Spanish	106
2012	1130	Ahn, Y.	9	Business, Management and Accounting	1	Review	185	Journal of Clinical Oncology	69	Humans	8537	Cleveland Clinic Foundation	84	Germany	758	Books	3	Portuguese	59
2011	1000	Mintz, G.S.	9	Chemical Engineering	33	Book Chapter	3	American Journal of Cardiology	66	Male	8418	University of California, San Francisco	82	Japan	657	Undefined	1	German	57
2010	856	Scorilas, A.	9	Chemistry	22	Letter	1	Journal of Clinical Endocrinology and Metabolism	56	Adult	7775	University of Toronto	80	Italy	562			Turkish	57
2009	814	Davidson, B.	8	Computer Science	12	Short Survey	1	Circulation	56	Controlled study	6371	Brigham and Women's Hospital	77	South Korea	522			French	54
2008	732	Lehtimaki, T.	8	Decision Sciences	10	Undefined	20	International Journal of Cardiology	56	Priority journal	6219	Sun Yat-Sen University	75	Canada	492			Japanese	40
2007	604	Kosma, V.M.	8	Dentistry	168			International Journal of Radiation Oncology Biology Physics	55	Major clinical study	5642	UCL	74	Turkey	368			Polish	32
2006	549	Klersy, C.	8	Earth and Planetary Sciences	15			Journal of Vascular Surgery	53	Middle Aged	5542	University of Texas M. D. Anderson Cancer Center	73	Spain	366			Korean	23
2005	519	Lipponen, P.	8	Economics, Econometrics and Finance	1			Gynecologic Oncology	53	Aged	5316	Leiden University Medical Center - LUMC	72	France	364			Italian	21
2004	411	Syrjanen, K.	8	Energy	1			World Journal of Gastroenterology	53	Clinical article	2315	Massachusetts General Hospital	72	Netherlands	360			Russian	17
2003	375	Safranow, K.	8	Engineering	55			Chest	50	Adolescent	1783	University of Pittsburgh	62	Australia	359			Croatian	13
2002	322	Stefanadis, C.	8	Environmental Science	153			Annals of Thoracic Surgery	49	Prognosis	1654	Erasmus University Medical Center	62	Sweden	311			Czech	10
2001	284	Komaki, R.	7	Health Professions	297			Clinical Cancer Research	49	Aged, 80 and over	1640	Karolinska Institutet	61	Brazil	290			Arabic	6
2000	266	Alvarez-Sabin, J.	7	Immunology and Microbiology	643			Journal of Urology	47	Treatment Outcome	1551	Karolinska University Hospital	60	Taiwan	272			Greek	6
1999	225	Hillege, H.L.	7	Materials Science	15			Stroke	44	Retrospective Studies	1437	Washington University in St. Louis, School of Medicine	60	Finland	212			Hungarian	6
1998	226	Kjeldsen, S.E.	7	Mathematics	15			Transplantation	43	Clinical trial	1389	University of Sydney	60	Switzerland	207			Persian	2
1997	200	Bonfa, E.	7	Medicine	10416			Chinese Journal of Cancer Prevention and Treatment	43	Follow up	1344	Inserm	59	Greece	192			Romanian	2
1996	183	Califf, R.M.	7	Multidisciplinary	12			Annals of Surgical Oncology	40	Risk Factors	1318	Harvard Medical School	59	Belgium	161			Slovene	2
1995	150	Lip, G.Y.H.	7	Neuroscience	658			British Journal of Cancer	40	Middle aged	1265	Duke University School of Medicine	59	Denmark	158			Bosnian	1
1994	113	Liu, W.	7	Nursing	417			Urology	38	Human tissue	1253	University of Ulsan, College of Medicine	57	Norway	154			Danish	1
1993	99	Nesland, J.M.	7	Pharmacology, Toxicology and Pharmaceutics	410			Diabetes Care	37	Treatment outcome	1229	Charite - Universitatsmedizin Berlin	57	Austria	152			Dutch	1
1992	90	Park, J.Y.	7	Physics and Astronomy	80			Anticancer Research	36	Prospective Studies	1185	University of California, San Diego	56	Poland	152			Icelandic	1
1991	73	Raitakari, O.T.	7	Psychology	225			Investigative Ophthalmology and Visual Science	36	Randomized controlled trial	1184	David Geffen School of Medicine at UCLA	55	Israel	135			Norwegian	1
1990	46	Reichart, B.	7	Social Sciences	108			European Heart Journal	36	Child	1134	Medizinische Universitat Wien	55	India	135			Serbian	1
1989	46	Szeto, C.C.	7	Veterinary	130			National Medical Journal of China	36	Controlled clinical trial	1101	University of Melbourne	55	Iran	127			Slovak	1
1988	41	Westendorp, R.G.J.	7	Undefined	121			Atherosclerosis	35	Retrospective study	1066	Peking University	54	Hong Kong	115			Ukrainian	1
1987	27	Blann, A.D.	6					American Heart Journal	35	Risk factor	1037	The University of North Carolina at Chapel Hill	54	Portugal	67
1986	25	Lavaut, M.N.	6					Transplantation Proceedings	35	Follow-Up Studies	974	Baylor College of Medicine	52	Ireland	66
1985	19	Leon, M.B.	6					Neurology	34	Young Adult	872	Lunds Universitet	52	Thailand	61
1984	30	Martinez, J.A.	6					World Journal of Surgery	34	Time Factors	863	University of Alberta	52	Singapore	60
1983	21	Ancoli-Israel, S.	6					Radiology	34	Genotype	861	Capital Medical University China	51	Egypt	59
1982	10	Lip, G.Y.H.	6					Digestive Diseases and Sciences	33	Prospective study	849	Academic Medical Centre, University of Amsterdam	50	South Africa	52
1981	6	Bener, A.	6					Journal of Rheumatology	33	Cancer survival	777	The University of Hong Kong	50	Mexico	50
1980	11	Hong, Y.J.	6					Ophthalmology	32	Disease severity	771	National Yang-Ming University Taiwan	49	Czech Republic	50
1979	5	Ahren, B.	6					Blood	32	Disease association	766	National Taiwan University Hospital	49	New Zealand	49
1978	6	Montaner, J.	6					Metabolism Clinical and Experimental	32	Comparative study	759	SungKyunKwan University, School of Medicine	48	Croatia	47
1977	6	Mori, M.	6					American Journal of Ophthalmology	31	Mortality	746	University of Athens	48	Malaysia	47
1976	6	Cho, J.G.	6					Breast Cancer Research and Treatment	31	Immunohistochemistry	735	Seoul National University College of Medicine	47	Saudi Arabia	39
1974	10	Park, C.K.	6					Critical Care Medicine	31	Case-Control Studies	710	The University of British Columbia	47	Hungary	38
1973	1	Garcia, S.	6					Annals of Surgery	31	Nonhuman	697	King's College London	47	Serbia	31
1972	1	Patsouris, E.	6					Journal of Thoracic and Cardiovascular Surgery	30	Unclassified drug	694	Yonsei University College of Medicine	47	Russian Federation	30
1971	1	Kumada, H.	6					Nephrology Dialysis Transplantation	30	Protein expression	693	Prince of Wales Hospital Hong Kong	47	Argentina	27
1970	1	Hermans, J.	6					Annals of Oncology	29	Body mass	688	Ludwig-Maximilians-Universitat Munchen	46	Nigeria	26
1968	1	Li, L.	6					American Journal of Roentgenology	29	Outcome assessment	678	Universita degli Studi di Milano	46	Slovenia	25
1965	1	Gensini, G.F.	6					European Journal of Cancer	29	Animals	673	Helsingin Yliopisto	45	Romania	24
1959	1	Saldiva, P.H.N.	6					International Journal of Cancer	28	Cancer staging	639	Universitetet i Oslo	45	Pakistan	24
		Jung, H.W.	6					Human Pathology	28	Prevalence	615	University Medical Center Utrecht	45	Tunisia	22
		Holmes, D.R.	6					Anesthesia and Analgesia	27	Drug efficacy	610	Universitat Heidelberg	44	Slovakia	21
		Stone, G.W.	6					American Journal of Surgery	26	Human cell	610	University of Athens Medical School	44	Chile	17
		Arase, Y.	6					Heart	26	Child, Preschool	557	Fudan University	43	Colombia	14
		Topol, E.J.	6					Diabetic Medicine	26	Hypertension	548	Seoul National University	43	Bulgaria	13
		Uusitupa, M.	6					American Journal of Clinical Nutrition	26	Correlation analysis	548	Universidade Federal de Sao Paulo	43	Iceland	13
		Van De Velde, C.J.H.	6					Hepato Gastroenterology	26	Incidence	543	Shanghai Jiaotong University	43	Uganda	11
		Blumgart, L.H.	6					American Journal of Obstetrics and Gynecology	26	Risk assessment	541	University of Alabama at Birmingham	43	Cuba	11
		Wang, C.	6					Human Reproduction	26	Age	513	Helsinki University Central Hospital	42	Kenya	11
		Kennedy, J.L.	6					Laryngoscope	25	Infant	503	Seoul National University Hospital	42	Venezuela	9
		Yuen, M.F.	6					European Journal of Cardio Thoracic Surgery	25	Pathology	503	Universita degli Studi di Roma La Sapienza	42	Qatar	8
		Zeuzem, S.	6					Asian Pacific Journal of Cancer Prevention	25	Histopathology	498	The Johns Hopkins School of Medicine	41	Lebanon	8
		Lee, W.J.	5					BJU International	25	Cohort Studies	495	Universitatsklinikum Hamburg-Eppendorf und Medizinische Fakultat	41	Indonesia	8
		Huh, J.	5					European Journal of Clinical Nutrition	25	Multivariate Analysis	491	Johns Hopkins University	41	Lithuania	8
		Burroughs, A.K.	5					Journal of Surgical Oncology	25	Scoring system	490	Ita-Suomen yliopisto	40	Ukraine	8
		Koebnick, C.	5					Diabetes	24	Survival Rate	488	Veterans General Hospital-Taipei	39	Yugoslavia	7
		Darzi, A.	5					Journal of Pediatrics	24	Prediction	486	Chang Gung University	39	United Arab Emirates	7
		Kahonen, M.	5					Alimentary Pharmacology and Therapeutics	24	Drug effect	478	Tehran University of Medical Sciences	39	Kuwait	6
		Holm, R.	5					Journal of Animal Science	24	Sex difference	478	University of New South Wales UNSW Australia	39	Bangladesh	6
		Kim, S.H.	5					American Journal of Hypertension	23	Statistical significance	457	The Catholic University of Korea	38	Belarus	6
		Hartmann, A.	5					Clinica Chimica Acta	23	Cohort analysis	456	University of Florida	38	Jamaica	6
		Fong, Y.	5					Chinese Medical Journal	23	Animal experiment	450	University Michigan Ann Arbor	38	Estonia	6
		Escaned, J.	5					Journal of Neurosurgery	22	Questionnaire	448	University of Minnesota Twin Cities	38	Ghana	5
		Jang, Y.	5					Spine	22	Diabetes mellitus	448	Helse Bergen Haukeland University Hospital	38	Nepal	5
		Fossella, F.V.	5					Hepatology	22	Double blind procedure	447	University of Pennsylvania	37	Sri Lanka	5
		Kondziolka, D.	5					Circulation Journal	22	Neoplasm Staging	444	Imperial College London	37	Latvia	5
		Kim, N.K.	5					BMC Cancer	22	Biological Markers	439	Universitatsspital Basel	37	Trinidad and Tobago	5
		Kautiainen, H.	5					European Journal of Endocrinology	22	Metabolism	437	Columbia University in the City of New York	37	Malawi	5
		Jeevanandam, M.	5					Surgical Endoscopy and Other Interventional Techniques	21	Cross-Sectional Studies	433	Peking Union Medical College	36	Cyprus	4
		Kim, Y.J.	5					American Journal of Gastroenterology	21	Severity of Illness Index	433	University of Birmingham	36	Macedonia	4
		Borba, E.F.	5					Clinical Therapeutics	21	Double-Blind Method	433	Hospital Clinic Barcelona	36	Malta	4
		Hong, M.K.	5					Clinical Endocrinology	21	Overall survival	431	Stanford University School of Medicine	36	Cameroon	4
		Jirstrom, K.	5					Annals of the Rheumatic Diseases	21	Methodology	426	VU University Medical Center	35	Sudan	4
		Hertzer, N.R.	5					Scandinavian Journal of Gastroenterology	20	Survival rate	422	Radboud University Nijmegen Medical Centre	35	Peru	4
		Crea, F.	5					Journal of Infectious Diseases	20	Predictive Value of Tests	412	Ohio State University	35	Costa Rica	4
		Gardner, A.W.	5					Oncology Reports	20	Clinical feature	409	Universitair Medisch Centrum Groningen	35	Philippines	4
		Fernandez-Ortiz, A.	5					Journal of Hypertension	20	Single nucleotide polymorphism	405	Turun yliopisto	35	Congo	4
		Gonen, M.	5					Lung Cancer	20	Survival Analysis	403	University of Washington Seattle	35	Jordan	4
		Chow, K.M.	5					British Journal of Nutrition	20	Blood	400	Nanjing Medical University	35	Puerto Rico	4
		Armstrong, P.W.	5					Clinical Infectious Diseases	19	School child	397	Maastricht University	35	Syrian Arab Republic	4
		Jonas, J.B.	5					Arteriosclerosis Thrombosis and Vascular Biology	19	Survival	395	University of Cambridge	35	Luxembourg	3
		Camilleri, M.	5					Gastroenterology	18	Questionnaires	395	Seoul National University Bundang Hospital	35	Mali	3
		Kowalski, L.P.	5					Journal of Surgical Research	18	Multivariate analysis	387	Universita degli Studi di Padova	34	Morocco	3
		Aaltomaa, S.	5					Archives of Physical Medicine and Rehabilitation	18	Genetic association	387	Friedrich-Alexander-Universität Erlangen-Nürnberg	34	Senegal	3
		Humphries, S.E.	5					Zhonghua Yi Xue Za Zhi	18	Multicenter study	386	Tel Aviv University, Sackler Faculty of Medicine	34	Bosnia and Herzegovina	3
		Macaya, C.	5					Diabetologia	18	Hospitalization	380	University Hospital of Tampere	34	Ecuador	3
		Maehara, Y.	5					Journal of Hepatology	18	Protein blood level	380	Universita degli Studi di Torino	34	Ethiopia	3
		Kim, D.G.	5					Acta Paediatrica International Journal of Paediatrics	18	Preschool child	379	Monash University	34	Iraq	3
		Miller, G.A.	5					Surgery	18	Logistic Models	378	Alma Mater Studiorum Universita di Bologna	34	Uruguay	3
		Angiolillo, D.J.	5					Clinical Cardiology	17	Smoking	376	Chang Gung Memorial Hospital	34	Zimbabwe	3
		Mittal, B.	5					Cancer Research	17	Obesity	376	Memorial Sloan-Kettering Cancer Center	33	Viet Nam	3
		Molina, C.A.	5					International Journal of Obesity	17	Genetics	374	Western University	33	Burkina Faso	3
		Monga, M.	5					Journal of Clinical Psychiatry	17	Age Factors	373	Yale University School of Medicine	33	Tanzania	2
		Jeong, M.H.	5					AIDS	17	Polymorphism, Single Nucleotide	357	University of Manchester	32	Mongolia	2
		Moon, C.M.	5					Epilepsia	17	Insulin	355	Indiana University School of Medicine Indianapolis	32	Gambia	2
		Kim, Y.H.	5					Leukemia and Lymphoma	17	Normal human	355	University Central Hospital Kuopio	32	Macao	2
		Muderrisoǧlu, H.	5					Journal of Medical Virology	17	Polymerase chain reaction	355	Universite Paris Descartes	32	Kazakhstan	2
		Murohara, T.	5					European Journal of Vascular and Endovascular Surgery	17	Disease course	352	Kobenhavns Universitet	32	Mozambique	2
		Hortobagyi, G.N.	5					Journal of Bone and Joint Surgery Series A	17	Placebo	350	University at Buffalo State University of New York	32	Laos	2
		Os, I.	5					American Journal of Respiratory and Critical Care Medicine	16	Genetic Predisposition to Disease	350	Universitat de Barcelona	31	Albania	2
		Kim, Y.H.	5					International Journal of Oncology	16	Polymorphism, Genetic	349	China Medical University Shenyang	31	Dominican Republic	2
		Charpin, C.	5					Histopathology	16	Pregnancy	349	Icahn School of Medicine at Mount Sinai	31	Papua New Guinea	2
		Parodi, G.	5					Obstetrics and Gynecology	16	Allele	347	UC Davis	31	Yemen	2
		Braunwald, E.	5					Journal of Cancer Research and Clinical Oncology	16	Pathophysiology	347	Chinese University of Hong Kong	30	Bahrain	2
		Perez-Martinez, P.	5					Lancet	16	Physiology	341	Oulun Yliopisto	30	Zambia	2
		Peters, J.	5					Journal of the Neurological Sciences	16	Gene frequency	337	Universitat Bern	30	Guatemala	1
		Heo, D.S.	5					Applied Animal Behaviour Science	16	Tumor Markers, Biological	335	University of Calgary	29	Moldova	1
		Platonov, P.G.	5					Journal of Gastrointestinal Surgery	16	Glucose	333	McGill University	29	Montenegro	1
		Antoniucci, D.	5					Journal of the National Cancer Institute	16	Body Mass Index	330	Zhejiang University	29	Guam	1
		Reich, R.	5					Arthritis and Rheumatism	16	Breast Neoplasms	325	Newcastle University, United Kingdom	29	Georgia	1
		Kobayashi, M.	5					Coronary Artery Disease	16	Lymph node metastasis	324	University Hospital Maastricht	29	Russia	1
		Ribo, M.	5					Heart Surgery Forum	16	Genetic polymorphism	323	Mahidol University	29	Bahamas	1
		Richards, A.M.	5					Neuroscience Letters	16	Middle Age	320	University of Chicago	29	Oman	1
		Ronnemaa, T.	5					European Urology	16	Cross-sectional study	319	Hospital for Sick Children University of Toronto	29	Algeria	1
		Hur, S.H.	5					British Journal of Haematology	15	Intermethod comparison	319	University of Western Australia	29	Palestine	1
		Kim, W.H.	5					Thrombosis Research	15	Postoperative complication	311	Johns Hopkins Bloomberg School of Public Health	28	Panama	1
		Lai, C.L.	5					Thorax	15	Quality of life	311	Malmo University Hospital	28	Kyrgyzstan	1
		Shaw, B.E.	5					Cancer Epidemiology Biomarkers and Prevention	15	Postoperative Complications	308	UniversitatsSpital Zurich	28	Cote d'Ivoire	1
		Sheu, W.H.H.	5					Molecular Biology Reports	15	Breast cancer	304	University of Illinois at Chicago	28	Cambodia	1
		Slagboom, P.E.	5					Journal of Thoracic Oncology	15	C reactive protein	301	University of Glasgow	27	Bolivia	1
		Geisler, H.E.	5					Gut	15	Nuclear magnetic resonance imaging	300	Universitat Bonn	27	Bermuda	1
		Berner, A.	5					Rheumatology International	15	Analysis of Variance	299	Kyoto University	27	Uzbekistan	1
		Suh, C.	5					Rheumatology	15	Case control study	298	Sichuan University	27	Benin	1
		Sung, S.W.	5					Medicine and Science in Sports and Exercise	15	Animal model	296	Universita degli Studi di Napoli Federico II	27	Barbados	1
		Suzuki, Y.	5					Gastrointestinal Endoscopy	15	Disease-Free Survival	293	University of Queensland	27	Haiti	1
		Peters, T.J.	5					Journal of Allergy and Clinical Immunology	15	Animal	293	Umea universitet	27	Guyana	1
		Geisler, J.P.	5					Tumor Biology	15	Comorbidity	291	Sahlgrenska Universitetssjukhuset	27	Solomon Islands	1
		Thorsdottir, I.	5					New England Journal of Medicine	15	Cancer patient	290	McMaster University	27	French Guiana	1
		Ellis, S.G.	5					Plastic and Reconstructive Surgery	15	Postoperative period	288	Korea University	26
		Torp-Pedersen, C.	5					Acta Anaesthesiologica Scandinavica	14	Proportional Hazards Models	288	Boston University School of Medicine	26
		Ikeda, K.	5					Osteoporosis International	14	Statistical analysis	288	Rigshospitalet	26
		Kereiakes, D.J.	5					Chinese Journal of Lung Cancer	14	Cardiovascular risk	288	Weill Cornell Medical College	26
		Hitman, G.A.	5					Journal of Heart and Lung Transplantation	14	Blood Pressure	287	Tianjin Medical University	26
		Chayama, K.	5					Journal of the American Society of Nephrology	14	Sex Factors	286	Northwestern University Feinberg School of Medicine	26
		Wang, W.	5					Angiology	14	Risk Assessment	286	Universitssjukhuset i Lund	26
		Ehninger, G.	5					Clinical Transplantation	14	Enzyme linked immunosorbent assay	284	Charles University in Prague	26
		White, H.D.	5					Bone Marrow Transplantation	14	Disease Progression	283	Arhus Universitetshospital	26
		Wiemann, M.C.	5					Zhonghua Zhong Liu Za Zhi Chinese Journal of Oncology	14	Support, Non-U.S. Gov't	282	Medizinische Hochschule Hannover MHH	26
		Wu, J.	5					Arquivos Brasileiros De Cardiologia	14	Animal tissue	282	Universita Cattolica del Sacro Cuore, Rome	26
		Yang, L.	5					International Journal of Gynecological Cancer	14	Inflammation	281	Case Western Reserve University	25
		Yoshimura, N.	5					Chinese Journal of Clinical Nutrition	14	Coronary artery disease	281	Emory University	25
		Flickinger, J.C.	5					Journal of Gastroenterology and Hepatology Australia	14	Human experiment	278	University of Zagreb School of Medicine	25
		Corella, D.	5					Renal Failure	14	United States	276	Kaohsiung Medical University	25
		Zhou, Z.	5					Anaesthesia	14	Gene expression	275	University of Miami Leonard M. Miller School of Medicine	25
		Zivadinov, R.	5					Journal of Neuro Oncology	14	Recurrence	273	Rikshospitalet-Radiumhospitalet HF	25
		Boehm, B.O.	4					Lupus	14	Demography	273	UT Southwestern Medical Center	25
		Chen, Y.M.	4					Journal of Nutrition	14	Genetic variability	272	University of California, Los Angeles	25
		Lehmann, N.	4					Diabetes Research and Clinical Practice	14	Tumor volume	271	Children's Hospital Boston	25
		Dimsdale, J.E.	4					World Chinese Journal of Digestology	14	Glucose blood level	270	Klinikum der Universitat Munchen	24
		Gudmundsdottir, H.	4					Graefe S Archive for Clinical and Experimental Ophthalmology	14	Cancer recurrence	269	University of Bristol	24
		Busch, R.	4					Journal of Clinical Microbiology	14	Depression	269	Universita degli Studi di Firenze	24
		Undefined	3					American Journal of Physiology Endocrinology and Metabolism	14	Cancer surgery	268	National Cancer Center, Gyeonggi	24
