# Supplementary material for: A surge of p-values between 0.041 and 0.049 in recent decades (but negative results are increasing rapidly too)
Source: PeerJ. 2015 Jan 22;3:e733. doi: 10.7717/peerj.733 (PMC4312079; doi:10.7717/peerj.733)
Supplement: Supplemental Information [file peerj-03-733-s007.zip › Supplementary material/Searches_15_nov_2014/B0135.csv]

Scopus refine results values
Your query : (ABS({p = 0.026} OR {p = .026}))
Number of results : 10401
YEAR		AUTHOR NAME		SUBJECT AREA		DOCUMENT TYPE		SOURCE TITLE		KEYWORD		AFFILIATION		COUNTRY		SOURCE TYPE		LANGUAGE
2015	1	Ordovas, J.M.	9	Agricultural and Biological Sciences	448	Article	9867	Plos One	144	Article	9204	VA Medical Center	119	United States	2563	Journals	10368	English	9650
2014	1104	Jeong, M.H.	9	Arts and Humanities	37	Article in Press	198	Cancer	63	Human	8990	Universidade de Sao Paulo - USP	81	China	877	Book Series	15	Chinese	370
2013	1187	Huber, K.	8	Biochemistry, Genetics and Molecular Biology	2315	Review	174	Journal of Clinical Endocrinology and Metabolism	56	Female	7948	University of Texas M. D. Anderson Cancer Center	74	United Kingdom	768	Conference Proceedings	12	Spanish	107
2012	1058	Lenz, H.J.	8	Business, Management and Accounting	4	Conference Paper	149	World Journal of Gastroenterology	55	Humans	7521	University of Toronto	68	Japan	613	Books	3	Portuguese	67
2011	898	Aaltomaa, S.	8	Chemical Engineering	29	Letter	4	Journal of Clinical Oncology	55	Male	7464	Brigham and Women's Hospital	66	Germany	611	Undefined	3	Turkish	48
2010	782	Lipponen, P.	8	Chemistry	35	Book Chapter	2	International Journal of Radiation Oncology Biology Physics	54	Adult	6877	Sun Yat-Sen University	62	Italy	536			German	43
2009	688	Yoshimura, N.	8	Computer Science	15	Editorial	1	American Journal of Cardiology	51	Controlled study	5721	Cleveland Clinic Foundation	61	South Korea	500			French	41
2008	634	Guralnik, J.M.	8	Decision Sciences	4	Note	1	International Journal of Cardiology	51	Priority journal	5337	Massachusetts General Hospital	60	Canada	417			Japanese	39
2007	580	Hong, Y.J.	8	Dentistry	125	Short Survey	1	Circulation	50	Major clinical study	4971	Duke University School of Medicine	59	Spain	388			Korean	37
2006	483	Syrjanen, K.	8	Earth and Planetary Sciences	13	Undefined	4	Journal of Urology	46	Middle Aged	4938	King's College London	58	Turkey	345			Russian	20
2005	468	Ahn, Y.	7	Engineering	61			Transplantation Proceedings	44	Aged	4672	Karolinska University Hospital	58	France	322			Polish	19
2004	381	Mittal, B.	7	Environmental Science	108			Journal of Vascular Surgery	44	Clinical article	1953	Mayo Clinic	57	Australia	298			Czech	16
2003	304	Byun, S.S.	7	Health Professions	274			Clinical Cancer Research	43	Adolescent	1541	University of Washington Seattle	56	Netherlands	292			Italian	16
2002	251	Zhang, W.	7	Immunology and Microbiology	593			Annals of Thoracic Surgery	42	Prognosis	1473	Charite - Universitatsmedizin Berlin	55	Taiwan	292			Croatian	11
2001	264	Fan, J.	7	Materials Science	19			Journal of the American College of Cardiology	42	Aged, 80 and over	1457	The University of Hong Kong	54	Brazil	262			Hungarian	6
2000	209	Yang, D.	7	Mathematics	7			Diabetes Care	42	Treatment Outcome	1392	University of Athens Medical School	54	Sweden	260			Lithuanian	6
1999	165	Cho, J.G.	7	Medicine	9062			British Journal of Cancer	41	Retrospective Studies	1317	Harvard Medical School	53	Finland	192			Persian	5
1998	172	Kang, J.C.	7	Multidisciplinary	13			Anticancer Research	40	Risk Factors	1247	SungKyunKwan University, School of Medicine	53	Switzerland	191			Arabic	3
1997	148	Alexandrou, P.	7	Neuroscience	546			Chest	39	Follow up	1182	University Medical Center Utrecht	51	Greece	168			Romanian	3
1996	133	Davidson, B.	7	Nursing	328			BMC Cancer	39	Human tissue	1143	Chang Gung Memorial Hospital	50	Belgium	150			Danish	2
1995	104	Wang, Y.	7	Pharmacology, Toxicology and Pharmaceutics	373			International Journal of Cancer	38	Middle aged	1126	National Yang-Ming University Taiwan	49	Poland	131			Greek	2
1994	86	Ferrucci, L.	7	Physics and Astronomy	71			Hepato Gastroenterology	38	Clinical trial	1122	University of California, San Francisco	48	Iran	130			Catalan	1
1993	70	Veldhuis, J.D.	7	Psychology	183			Blood	37	Treatment outcome	1082	Seoul National University College of Medicine	47	India	128			Dutch	1
1992	55	Tsai, F.J.	7	Social Sciences	94			Annals of Surgical Oncology	36	Risk factor	1013	Karolinska Institutet	47	Denmark	126			Hebrew	1
1991	32	Jamart, J.	7	Veterinary	115			Urology	35	Prospective Studies	1001	Helsinki University Central Hospital	47	Austria	121			Icelandic	1
1990	29	Lotan, Y.	7	Undefined	104			Atherosclerosis	34	Randomized controlled trial	979	Lunds Universitet	47	Hong Kong	115			Serbian	1
1989	23	Pickard, J.D.	6					Neurology	33	Retrospective study	957	David Geffen School of Medicine at UCLA	46	Norway	113			Swedish	1
1988	13	Liu, H.	6					Journal of Thoracic and Cardiovascular Surgery	33	Child	943	Chang Gung University	46	Israel	91			Ukrainian	1
1987	16	Jang, Y.	6					Transplantation	32	Controlled clinical trial	906	Erasmus University Medical Center	46	Czech Republic	66
1986	13	Alhava, E.	6					Gynecologic Oncology	32	Follow-Up Studies	859	China Medical University Shenyang	45	Singapore	63
1985	14	Li, W.	6					World Journal of Surgery	31	Young Adult	799	Yonsei University College of Medicine	45	New Zealand	58
1984	8	Zivadinov, R.	6					Tumor Biology	31	Genotype	794	Helsingin Yliopisto	44	South Africa	55
1983	5	Nakopoulou, L.	6					American Heart Journal	30	Disease association	762	Medizinische Universitat Wien	44	Ireland	53
1982	4	Zhang, W.	6					National Medical Journal of China	30	Time Factors	739	Seoul National University	44	Portugal	49
1981	8	Mylona, E.	6					Chinese Journal of Cancer Prevention and Treatment	30	Prospective study	722	Ludwig-Maximilians-Universitat Munchen	44	Thailand	42
1980	4	Ganser, A.	6					Clinical Infectious Diseases	29	Immunohistochemistry	718	Veterans General Hospital-Taipei	43	Mexico	41
1979	1	Papatheodoridis, G.V.	6					Critical Care Medicine	28	Cancer survival	704	Peking University	43	Hungary	40
1978	3	Park, J.C.	6					Breast Cancer Research and Treatment	28	Mortality	700	University of Melbourne	43	Egypt	40
1977	1	Zhou, J.	6					American Journal of Ophthalmology	27	Protein expression	696	University of Athens	43	Croatia	34
1976	1	Hortobagyi, G.N.	6					Journal of Animal Science	27	Case-Control Studies	675	Universita degli Studi di Torino	42	Malaysia	32
1975	1	Pectasides, D.	6					Stroke	26	Disease severity	653	Universitat Heidelberg	42	Argentina	31
		Mittal, R.D.	6					Journal of Pediatrics	26	Unclassified drug	647	Universitair Medisch Centrum Groningen	41	Saudi Arabia	27
		Ting, C.T.	6					Radiology	25	Comparative study	640	University of Alabama at Birmingham	41	Serbia	26
		Thorsdottir, I.	6					Oncology Reports	25	Outcome assessment	640	Universitat de Barcelona	40	Russian Federation	25
		Gibson, C.M.	6					Nephrology Dialysis Transplantation	25	Cancer staging	640	Tehran University of Medical Sciences	40	Nigeria	25
		Giaginis, C.	6					Chinese Medical Journal	25	Nonhuman	616	Alma Mater Studiorum Universita di Bologna	40	Tunisia	25
		Szeto, C.C.	6					Medical Oncology	25	Body mass	586	Fudan University	39	Slovenia	21
		Karakiewicz, P.I.	6					American Journal of Obstetrics and Gynecology	24	Animals	563	Universita degli Studi di Milano	39	Estonia	16
		Kosma, V.M.	6					World Chinese Journal of Digestology	24	Prevalence	541	Baylor College of Medicine	38	Chile	16
		Suzuki, Y.	6					Journal of Gastroenterology and Hepatology Australia	24	Risk assessment	528	Academic Medical Centre, University of Amsterdam	37	Iceland	16
		Hartmann, A.	6					BJU International	24	Human cell	505	The Catholic University of Korea	37	Pakistan	15
		Sim, D.S.	6					European Journal of Cardio Thoracic Surgery	24	Drug efficacy	488	UCL	37	Romania	14
		Maehara, Y.	6					Annals of the Rheumatic Diseases	23	Neoplasm Staging	485	Medizinische Hochschule Hannover MHH	37	Colombia	14
		Burger, M.	6					Lung Cancer	23	Child, Preschool	484	Hospital Clinic Barcelona	37	Lebanon	13
		Lin, S.J.	6					Diabetologia	22	Incidence	484	University of California, San Diego	37	Tanzania	12
		Tomlinson, B.	6					Digestive Diseases and Sciences	22	Correlation analysis	481	The Johns Hopkins School of Medicine	36	Kenya	11
		Nakayama, T.	5					Metabolism Clinical and Experimental	22	Hypertension	467	UniversitatsSpital Zurich	36	Lithuania	11
		Eskelinen, M.	5					Surgical Endoscopy and Other Interventional Techniques	22	Pathology	459	Prince of Wales Hospital Hong Kong	36	Slovakia	10
		Kim, S.W.	5					American Journal of Clinical Nutrition	22	Age	459	Universita degli Studi di Roma La Sapienza	36	Indonesia	9
		Lin, T.H.	5					American Journal of Gastroenterology	22	Multivariate Analysis	450	National Taiwan University Hospital	36	Bangladesh	8
		Medeiros, R.	5					Journal of Cancer Research and Clinical Oncology	22	Survival Rate	443	Johns Hopkins University	35	Philippines	8
		McCarthy, M.I.	5					Journal of Rheumatology	22	Scoring system	441	University of Pennsylvania	35	Ghana	7
		Kim, J.H.	5					Diabetic Medicine	22	Cohort Studies	440	The University of British Columbia	35	Puerto Rico	7
		Gu, H.F.	5					European Heart Journal	21	Prediction	439	University of Pittsburgh	35	Jordan	7
		Martinez, J.A.	5					Annals of Surgery	20	Histopathology	436	Shanghai Jiaotong University	35	United Arab Emirates	7
		Koutedakis, Y.	5					Anesthesia and Analgesia	20	Overall survival	432	University Michigan Ann Arbor	35	Bulgaria	6
		Czosnyka, M.	5					Journal of Surgical Research	20	Infant	432	Friedrich-Alexander-Universität Erlangen-Nürnberg	34	Viet Nam	6
		Hetzer, R.	5					Spine	20	Cohort analysis	432	McGill University	34	Peru	5
		Zhang, L.	5					Journal of Clinical Psychiatry	19	Sex difference	432	Washington University in St. Louis, School of Medicine	34	Cuba	5
		Martin, R.C.G.	5					Investigative Ophthalmology and Visual Science	19	Questionnaire	420	VU University Medical Center	33	Zimbabwe	5
		Chen, S.A.	5					Journal of Nutrition	19	Survival rate	418	Universitetet i Oslo	33	Morocco	5
		Yuen, M.F.	5					Journal of Surgical Oncology	19	Drug effect	400	Leiden University Medical Center - LUMC	33	Oman	5
		Rutgeerts, P.	5					Clinical Rheumatology	19	Methodology	396	Inserm	32	Senegal	4
		Krauter, J.	5					Bone Marrow Transplantation	19	Genetic association	396	Chinese University of Hong Kong	32	Malta	4
		Roupret, M.	5					American Journal of Respiratory and Critical Care Medicine	19	Cross-Sectional Studies	396	Universite de Montreal	32	Ethiopia	4
		Rew, J.S.	5					Laryngoscope	19	Statistical significance	392	Kaohsiung Medical University	32	Ecuador	4
		Yoon, N.S.	5					Ophthalmology	19	Multivariate analysis	392	Universidade Federal de Sao Paulo	32	Sri Lanka	4
		Rauramaa, R.	5					Clinical Therapeutics	19	Predictive Value of Tests	391	University of Alberta	32	Cameroon	4
		Winterer, G.	5					American Journal of Roentgenology	18	Animal experiment	388	Seoul National University Bundang Hospital	32	Kuwait	4
		Bae, S.H.	5					European Journal of Endocrinology	18	Metabolism	386	Universitatsklinikum Hamburg-Eppendorf und Medizinische Fakultat	31	Jamaica	4
		Freedland, S.J.	5					Journal of Hypertension	18	Biological Markers	384	Western University	31	Gambia	4
		Pollack, A.	5					Cerebrovascular Diseases	18	Severity of Illness Index	382	Universita degli Studi di Padova	30	Cyprus	4
		Wang, W.	5					Obstetrics and Gynecology	18	Double blind procedure	380	Universite Pierre et Marie Curie	30	Sudan	3
		Ahren, B.	5					Journal of Bone and Joint Surgery Series A	18	Survival Analysis	377	Radboud University Nijmegen Medical Centre	30	Yugoslavia	3
		Waksman, R.	5					Haematologica	17	Diabetes mellitus	376	Imperial College London	30	Mozambique	3
		Jang, J.Y.	5					Journal of Infectious Diseases	17	Single nucleotide polymorphism	375	University of Sydney	30	Venezuela	3
		Chen, J.W.	5					Human Pathology	17	Clinical feature	372	University of New South Wales UNSW Australia	30	Luxembourg	3
		Kobayashi, M.	5					Diabetes	17	Polymerase chain reaction	367	Universite Paris Descartes	30	Bahrain	3
		Holst, J.J.	5					Lancet	17	Lymph node metastasis	357	University of Chicago	30	Bosnia and Herzegovina	3
		Kim, S.J.	5					Ai Zheng Aizheng Chinese Journal of Cancer	17	Genetics	356	Kaohsiung Medical University Chung-Ho Memorial Hospital	30	Nepal	2
		Van Os, J.	5					Journal of Medical Virology	17	Survival	352	Ita-Suomen yliopisto	30	Yemen	2
		Vahlberg, T.	5					American Journal of Hypertension	17	Gene frequency	351	Ohio State University	29	Zambia	2
		Kumada, H.	5					Arteriosclerosis Thrombosis and Vascular Biology	17	Obesity	350	Memorial Sloan-Kettering Cancer Center	29	Montenegro	2
		Beauchet, O.	5					Asian Pacific Journal of Cancer Prevention	17	Disease course	349	National Cancer Institute	29	Myanmar	2
		Li, H.	5					Korean Journal of Urology	17	Double-Blind Method	349	Keck School of Medicine of USC	29	Liechtenstein	2
		Krahn, A.D.	5					Human Reproduction	16	Blood	348	Chonnam National University, College of Medicine	29	Iraq	2
		Annweiler, C.	5					European Journal of Vascular and Endovascular Surgery	16	Age Factors	345	Taipei Medical University	29	Palestine	2
		Iijima, H.	5					Circulation Journal	16	Logistic Models	341	University Central Hospital Kuopio	29	Macedonia	2
		Laakso, M.	5					European Journal of Clinical Nutrition	16	Genetic Predisposition to Disease	339	Capital Medical University China	29	Gabon	2
		Clotet, B.	5					American Journal of Neuroradiology	16	Protein blood level	339	University of California, Los Angeles	29	Rwanda	2
		Ikeda, K.	5					AIDS	16	Tumor Markers, Biological	336	University of Illinois at Chicago	29	Botswana	2
		Lau, C.P.	5					Hypertension	15	Questionnaires	331	University of Minnesota Twin Cities	29	Cote d'Ivoire	2
		Pichard, A.D.	5					International Journal of Colorectal Disease	15	Smoking	331	Sahlgrenska Universitetssjukhuset	29	Costa Rica	2
		Theocharis, S.	5					Obesity	15	Glucose	330	Tel Aviv University, Sackler Faculty of Medicine	28	Greenland	2
		Tahara, T.	5					Hepatology	15	Polymorphism, Single Nucleotide	328	University of Ulsan, College of Medicine	28	Burkina Faso	2
		Appelbaum, F.R.	5					Clinical Endocrinology	15	Polymorphism, Genetic	327	Universitssjukhuset i Lund	28	Uganda	2
		Bolenz, C.	5					Thrombosis and Haemostasis	15	Genetic polymorphism	325	Charles University in Prague	28	Malawi	2
		Giannopoulou, I.	5					Heart	15	Allele	323	Seoul National University Hospital	28	Latvia	2
		Petri, M.	5					Cancer Epidemiology Biomarkers and Prevention	14	School child	322	Emory University School of Medicine	27	Moldova	1
		Parrilla, P.	5					Journal of Allergy and Clinical Immunology	14	Multicenter study	304	Peking Union Medical College	27	Monaco	1
		Kim, K.H.	5					Journal of Viral Hepatitis	14	Physiology	304	The University of North Carolina at Chapel Hill	27	Cambodia	1
		Corella, D.	5					Arthritis and Rheumatism	14	Insulin	302	Kobenhavns Universitet	27	Anguilla	1
		Hosaka, T.	5					Anesthesiology	14	Pregnancy	301	Johns Hopkins Bloomberg School of Public Health	26	Guatemala	1
		Nozoe, T.	5					Human Genetics	14	Case control study	301	University Hospital of Tampere	26	Brunei Darussalam	1
		Ahmed, A.	5					Archives of Physical Medicine and Rehabilitation	14	Preschool child	301	Gazi Universitesi	26	Haiti	1
		Suzuki, F.	5					European Journal of Cancer	14	Hospitalization	296	Universita degli Studi di Napoli Federico II	26	Paraguay	1
		Arase, Y.	5					Molecular Psychiatry	14	Breast cancer	293	University of Queensland	26	Honduras	1
		Armstrong, P.W.	5					International Journal of Oncology	14	Placebo	290	Harvard School of Public Health	26	Azerbaijan	1
		Cussenot, O.	5					Cancer Science	14	Glucose blood level	288	University of Manchester	25	Congo	1
		Steinberg, S.M.	5					Journal of Neurosurgery	14	Normal human	288	Tianjin Medical University	25	Qatar	1
		Srougi, M.	5					Interactive Cardiovascular and Thoracic Surgery	14	Proportional Hazards Models	286	Hospital Universitari Vall d'Hebron	25	Dominican Republic	1
		Spector, T.D.	5					Graefe S Archive for Clinical and Experimental Ophthalmology	14	Quality of life	286	Sichuan University	25	Kyrgyzstan	1
		Siostrzonek, P.	5					Journal of Neuro Oncology	14	Breast Neoplasms	282	Katholieke Universiteit Leuven	25	Uruguay	1
		Otto, W.	5					British Journal of Surgery	14	Analysis of Variance	280	UT Southwestern Medical Center	25	Netherlands Antilles	1
		Li, Z.	5					Journal of Cataract and Refractive Surgery	13	Genetic variability	279	Istanbul Universitesi	25	Mauritania	1
		Califf, R.M.	5					American Journal of Hematology	13	Triacylglycerol	278	Columbia University in the City of New York	25	Grenada	1
		Ning, Y.	5					Journal of the Neurological Sciences	13	Risk Assessment	277	McMaster University	25	Libyan Arab Jamahiriya	1
		Ndrepepa, G.	5					American Journal of Sports Medicine	13	Postoperative Complications	277	Stanford University School of Medicine	25	Suriname	1
		Shibata, T.	5					BMC Public Health	13	Gene expression	277	Malmo University Hospital	24	Syrian Arab Republic	1
		Seo, Y.S.	5					European Urology	13	Animal model	276	Oulun Yliopisto	24
		Akuta, N.	5					Leukemia	13	Cross-sectional study	275	Yonsei University	24
		Lip, G.Y.H.	5					Clinical Biochemistry	13	Non insulin dependent diabetes mellitus	271	Yale University School of Medicine	24
		Choi, S.K.	5					Thorax	13	Disease-Free Survival	270	Arhus Universitetshospital	24
		Jiang, T.	5					British Journal of Haematology	13	Pathophysiology	268	University of Southampton	24
		Scorilas, A.	5					Alimentary Pharmacology and Therapeutics	13	Comorbidity	266	Helse Bergen Haukeland University Hospital	24
		Schomig, A.	5					Oncology Letters	13	Animal tissue	263	Sun Yat-Sen University Cancer Center	24
		Satler, L.F.	5					PACE Pacing and Clinical Electrophysiology	13	C reactive protein	263	Turun yliopisto	23
		Kim, Y.H.	5					Chinese Journal of Clinical Oncology	13	Postoperative complication	262	Mahidol University	23
		Sastre-Garriga, J.	5					Journal of Stroke and Cerebrovascular Diseases	13	United States	260	Klinikum rechts der Isar	23
		Schild, S.E.	4					Journal of Korean Medical Science	13	Body Mass Index	258	Nanjing Medical University	23
		Schreiber, S.	4					Cancer Research	13	Postoperative period	256	Inje University Paik Hospital	23
		Scoggins, C.R.	4					Modern Pathology	13	Cardiovascular risk	255	Case Western Reserve University	22
		Chevret, S.	4					New England Journal of Medicine	13	Infant, Newborn	252	Emory University	22
		Kim, J.H.	4					Diseases of the Colon and Rectum	13	Nuclear magnetic resonance imaging	251	University of Tokyo Faculty of Medicine	22
		Seung, K.B.	4					Archives of Gynecology and Obstetrics	13	Intermethod comparison	250	Newcastle University, United Kingdom	22
		Sezaki, H.	4					Psychosomatic Medicine	13	Cancer patient	250	Universitat Bonn	22
		Lee, S.E.	4					European Journal of Obstetrics Gynecology and Reproductive Biology	13	Chi-Square Distribution	249	Universitat Marburg	22
		Bouchard, C.	4					Journal of Hepatology	12	Creatinine	249	Saint Michael's Hospital University of Toronto	22
		Shariat, S.F.	4					Scandinavian Journal of Gastroenterology	12	Treatment duration	249	Maastricht University	22
		Sheu, S.H.	4					Lupus	12	Tumor volume	246	Universitat Bern	22
		Shin, E.K.	4					Pathology and Oncology Research	12	Sex Factors	244	Indiana University	22
		Li, B.	4					Pediatric Infectious Disease Journal	12	Cholesterol blood level	244	Children's Hospital Boston	22
		Damm, F.	4					British Journal of Anaesthesia	12	Cancer recurrence	243	Chang Gung University College of Medicine	22
		Soini, Y.	4					Annals of Oncology	12	Treatment response	239	Fondazione San Raffaele del Monte Tabor	22
		Soma, M.	4					Kidney International	12	Cholesterol	239	Icahn School of Medicine at Mount Sinai	21
		Bluemke, D.A.	4					Zhonghua Yi Xue Za Zhi	12	Cancer surgery	239	Dana-Farber Cancer Institute	21
		Ko, Y.G.	4					Thrombosis Research	12	Cancer prognosis	239	Chung Shan Medical University	21
		Kim, S.J.	4					Plastic and Reconstructive Surgery	12	Coronary artery disease	238	University of Ottawa, Canada	21
		Speich, R.	4					Journal of Vascular and Interventional Radiology	12	Blood Pressure	236	Beth Israel Deaconess Medical Center	21
		Undefined	1					Critical Care	12	Drug safety	235	University of Western Australia	21
