# Supplementary material for: A surge of p-values between 0.041 and 0.049 in recent decades (but negative results are increasing rapidly too)
Source: PeerJ. 2015 Jan 22;3:e733. doi: 10.7717/peerj.733 (PMC4312079; doi:10.7717/peerj.733)
Supplement: Supplemental Information [file peerj-03-733-s007.zip › Supplementary material/Searches_15_nov_2014/B0136.csv]

Scopus refine results values
Your query : (ABS({p = 0.027} OR {p = .027}))
Number of results : 10109
YEAR		AUTHOR NAME		SUBJECT AREA		DOCUMENT TYPE		SOURCE TITLE		KEYWORD		AFFILIATION		COUNTRY		SOURCE TYPE		LANGUAGE
2015	1	Braunwald, E.	9	Agricultural and Biological Sciences	380	Article	9538	Plos One	131	Article	8918	VA Medical Center	115	United States	2449	Journals	10093	English	9357
2014	1113	Scorilas, A.	9	Arts and Humanities	39	Article in Press	228	Journal of Clinical Oncology	62	Human	8771	Peking University	75	China	900	Conference Proceedings	8	Chinese	370
2013	1171	Soini, Y.	8	Biochemistry, Genetics and Molecular Biology	2127	Review	186	Clinical Cancer Research	61	Female	7703	University of Toronto	72	United Kingdom	752	Book Series	7	Spanish	99
2012	1053	Morrow, D.A.	8	Business, Management and Accounting	1	Conference Paper	145	Cancer	58	Humans	7305	Universidade de Sao Paulo - USP	70	Japan	613	Books	1	Portuguese	66
2011	875	Schild, S.E.	8	Chemical Engineering	21	Note	3	International Journal of Radiation Oncology Biology Physics	55	Male	7207	University of Texas M. D. Anderson Cancer Center	69	Germany	597			Turkish	55
2010	774	Diamandis, E.P.	8	Chemistry	24	Short Survey	3	American Journal of Cardiology	52	Adult	6655	Brigham and Women's Hospital	66	Italy	486			German	51
2009	722	Mittal, R.D.	8	Computer Science	10	Editorial	2	Journal of Clinical Endocrinology and Metabolism	51	Controlled study	5472	Massachusetts General Hospital	62	South Korea	486			French	47
2008	601	Laakso, M.	7	Decision Sciences	9	Erratum	1	Circulation	47	Priority journal	5177	King's College London	60	Canada	373			Japanese	37
2007	549	Hortobagyi, G.N.	7	Dentistry	129	Undefined	3	Annals of Thoracic Surgery	46	Major clinical study	4741	Sun Yat-Sen University	60	Spain	357			Korean	29
2006	438	Ku, J.H.	7	Earth and Planetary Sciences	8			World Journal of Gastroenterology	46	Middle Aged	4635	Charite - Universitatsmedizin Berlin	60	Turkey	347			Polish	27
2005	446	Alvarez-Sabin, J.	7	Economics, Econometrics and Finance	2			Transplantation Proceedings	43	Aged	4407	Harvard Medical School	59	France	306			Italian	16
2004	343	Denkert, C.	7	Engineering	38			Journal of Urology	42	Clinical article	2055	Mayo Clinic	58	Australia	301			Croatian	14
2003	310	Bae, D.S.	7	Environmental Science	91			International Journal of Cardiology	40	Adolescent	1448	UCL	57	Netherlands	291			Czech	11
2002	260	Rades, D.	7	Health Professions	274			Journal of the American College of Cardiology	39	Prognosis	1391	Tehran University of Medical Sciences	57	Brazil	264			Russian	11
2001	218	Mittal, B.	7	Immunology and Microbiology	546			Gynecologic Oncology	39	Treatment Outcome	1350	University of Athens	56	Taiwan	263			Romanian	9
2000	220	Gibson, C.M.	6	Materials Science	16			Stroke	38	Aged, 80 and over	1328	Cleveland Clinic Foundation	55	Sweden	242			Persian	5
1999	203	Shariat, S.F.	6	Mathematics	10			Atherosclerosis	38	Retrospective Studies	1253	Fudan University	53	Switzerland	182			Greek	4
1998	118	Stone, G.W.	6	Medicine	8845			Ophthalmology	37	Follow up	1238	Helsinki University Central Hospital	53	Finland	178			Arabic	3
1997	118	Wang, W.	6	Multidisciplinary	3			Anticancer Research	37	Risk Factors	1166	Karolinska University Hospital	53	Greece	172			Lithuanian	3
1996	117	Dietel, M.	6	Neuroscience	584			Chinese Medical Journal	34	Clinical trial	1160	Seoul National University	51	Iran	142			Danish	2
1995	90	Wu, J.	6	Nursing	368			British Journal of Cancer	33	Middle aged	1109	University of California, San Francisco	51	Denmark	136			Slovak	2
1994	76	Chen, W.	6	Pharmacology, Toxicology and Pharmaceutics	327			Chinese Journal of Cancer Prevention and Treatment	33	Human tissue	1089	Duke University School of Medicine	49	Belgium	129			Bosnian	1
1993	67	Jonas, J.B.	6	Physics and Astronomy	72			Transplantation	32	Treatment outcome	1070	Erasmus University Medical Center	49	India	129			Bulgarian	1
1992	50	Kim, T.J.	6	Psychology	177			Diabetes Care	32	Randomized controlled trial	1031	SungKyunKwan University, School of Medicine	48	Poland	118			Hungarian	1
1991	44	Gourgiotis, D.	6	Social Sciences	100			International Journal of Cancer	31	Risk factor	994	Karolinska Institutet	47	Israel	112			Icelandic	1
1990	33	Ahren, B.	6	Veterinary	105			National Medical Journal of China	30	Child	941	Shanghai Jiaotong University	47	Austria	111			Serbian	1
1989	29	Davidson, B.	6	Undefined	119			Urology	30	Retrospective study	939	National Yang-Ming University Taiwan	47	Hong Kong	104
1988	14	Kikuchi, E.	6					Annals of Surgical Oncology	29	Controlled clinical trial	934	National Taiwan University Hospital	47	Norway	100
1987	12	Syrjanen, K.	6					BJU International	29	Prospective Studies	918	Inserm	46	Mexico	53
1986	9	Martinez, J.A.	6					Journal of Thoracic and Cardiovascular Surgery	28	Young Adult	839	The University of Hong Kong	46	Czech Republic	52
1985	8	Mintz, G.S.	6					Metabolism Clinical and Experimental	28	Follow-Up Studies	802	Veterans General Hospital-Taipei	46	Singapore	50
1984	5	Montaner, J.	6					Tumor Biology	28	Genotype	749	Seoul National University College of Medicine	45	Thailand	50
1983	3	Murphy, S.A.	6					European Heart Journal	27	Cancer survival	706	Baylor College of Medicine	45	New Zealand	50
1982	4	Nakopoulou, L.	6					European Journal of Cardio Thoracic Surgery	27	Time Factors	704	Yonsei University College of Medicine	45	Ireland	49
1981	4	Reich, R.	6					Investigative Ophthalmology and Visual Science	27	Disease severity	685	Capital Medical University China	45	Egypt	46
1980	3	Cheung, Y.F.	5					Journal of Vascular Surgery	26	Prospective study	675	Universita degli Studi di Milano	45	Portugal	46
1979	2	Lehtimaki, T.	5					BMC Cancer	26	Disease association	671	University of Ulsan, College of Medicine	43	South Africa	42
1977	1	Garcia-Garcia, H.M.	5					American Heart Journal	26	Immunohistochemistry	661	China Medical University Shenyang	43	Hungary	42
1976	2	Georgoulias, V.	5					Diabetes	25	Mortality	634	The Johns Hopkins School of Medicine	42	Croatia	40
1972	1	Correll, C.U.	5					Chinese Journal of Clinical Oncology	25	Protein expression	630	Medizinische Universitat Wien	42	Malaysia	38
1971	1	Jia, J.	5					Critical Care Medicine	25	Case-Control Studies	629	University of Pennsylvania	41	Saudi Arabia	31
1964	1	Dimitriadis, G.	5					Neurology	25	Cancer staging	626	University of Athens Medical School	41	Chile	23
		Gardner, A.W.	5					Human Pathology	24	Body mass	617	Academic Medical Centre, University of Amsterdam	40	Argentina	22
		Bonacchi, M.	5					Chest	24	Unclassified drug	617	Universitair Medisch Centrum Groningen	40	Slovenia	20
		Huang, X.J.	5					Annals of the Rheumatic Diseases	24	Comparative study	607	University of Washington Seattle	40	Russian Federation	20
		Li, C.F.	5					Anesthesia and Analgesia	24	Outcome assessment	607	Johns Hopkins University	39	Romania	20
		Kim, S.W.	5					Oncology Reports	24	Nonhuman	524	Universitat Heidelberg	39	Pakistan	19
		Kiran, R.P.	5					American Journal of Ophthalmology	24	Drug efficacy	520	University of California, San Diego	39	Tunisia	19
		Blute, M.L.	5					Breast Cancer Research and Treatment	24	Animals	519	Universidade Federal de Sao Paulo	38	Serbia	18
		Doki, Y.	5					British Journal of Ophthalmology	22	Human cell	498	Alma Mater Studiorum Universita di Bologna	38	Slovakia	15
		Khabir, A.	5					Blood	22	Correlation analysis	489	Helsingin Yliopisto	37	Nigeria	15
		Kennedy, J.L.	5					American Journal of Obstetrics and Gynecology	22	Age	480	University of Sydney	37	Kenya	13
		Li, W.	5					Medical Oncology	22	Risk assessment	480	Chang Gung Memorial Hospital	37	Colombia	11
		Matsumoto, K.	5					World Journal of Surgery	22	Child, Preschool	455	University Medical Center Utrecht	37	Cuba	11
		Miki, T.	5					Journal of Pediatrics	21	Hypertension	452	VU University Medical Center	36	Uganda	10
		Noske, A.	5					Diseases of the Colon and Rectum	21	Scoring system	452	University of Alberta	36	Lebanon	9
		Park, S.W.	5					Journal of Infectious Diseases	21	Prevalence	449	The Catholic University of Korea	35	Bulgaria	8
		Poon, R.T.P.	5					Laryngoscope	21	Pathology	439	University of Pittsburgh	34	United Arab Emirates	8
		Prifti, E.	5					Clinical Infectious Diseases	21	Cohort Studies	436	Leiden University Medical Center - LUMC	34	Lithuania	7
		Pyrhonen, S.	5					Journal of Gastroenterology and Hepatology Australia	21	Cohort analysis	435	Ita-Suomen yliopisto	34	Philippines	7
		Leacche, M.	5					Medicine and Science in Sports and Exercise	21	Neoplasm Staging	434	Memorial Sloan-Kettering Cancer Center	33	Iceland	6
		Mancuso, S.	5					American Journal of Respiratory and Critical Care Medicine	21	Sex difference	434	The University of British Columbia	33	Viet Nam	6
		Tabara, Y.	5					Journal of Rheumatology	21	Incidence	434	University of California, Los Angeles	33	Kuwait	6
		Romero, R.	5					Hepato Gastroenterology	21	Questionnaire	433	Hospital Clinic Barcelona	33	Bangladesh	6
		Li, C.	5					Neuroscience Letters	21	Overall survival	427	Seoul National University Bundang Hospital	33	Palestine	5
		Schomig, A.	5					Arthritis and Rheumatism	20	Survival Rate	423	Chinese University of Hong Kong	32	Yugoslavia	5
		Muhlestein, J.B.	5					Circulation Journal	19	Histopathology	413	Tel Aviv University, Sackler Faculty of Medicine	32	Venezuela	5
		Darb-Esfahani, S.	5					Cancer Research	19	Infant	405	Peking Union Medical College	32	Tanzania	5
		Sheiner, E.	5					Nephrology Dialysis Transplantation	19	Survival Analysis	397	Universitetet i Oslo	32	Estonia	5
		Shiue, Y.L.	5					Clinical Endocrinology	19	Biological Markers	395	The University of North Carolina at Chapel Hill	32	Bosnia and Herzegovina	5
		Bremnes, R.M.	5					Lung Cancer	18	Survival rate	394	University of Melbourne	32	Ethiopia	5
		Song, G.G.	5					Alimentary Pharmacology and Therapeutics	18	Double blind procedure	392	Universita degli Studi di Padova	31	Jordan	5
		Stefanadis, C.	5					Asian Pacific Journal of Cancer Prevention	18	Double-Blind Method	386	Universitat de Barcelona	31	Puerto Rico	5
		Jeong, I.G.	5					Human Reproduction	18	Multivariate Analysis	386	Turun yliopisto	31	Yemen	4
		Fan, S.T.	5					Digestive Diseases and Sciences	18	Prediction	380	Ludwig-Maximilians-Universitat Munchen	31	Bahrain	4
		Szeto, C.C.	5					Annals of Surgery	18	Statistical significance	378	Tianjin Medical University	30	Libyan Arab Jamahiriya	4
		Taheri, S.	5					Diabetic Medicine	18	Questionnaires	376	Seoul National University Hospital	30	Morocco	4
		Thuesen, L.	5					Surgical Endoscopy and Other Interventional Techniques	18	Clinical feature	369	Washington University in St. Louis, School of Medicine	30	Ukraine	3
		Wang, L.	5					Journal of Clinical Psychiatry	18	Genetic association	369	Medizinische Hochschule Hannover MHH	30	Botswana	3
		Lin, S.J.	5					Hypertension	18	Cross-Sectional Studies	363	Prince of Wales Hospital Hong Kong	30	Cyprus	3
		Windecker, S.	5					European Journal of Endocrinology	18	Drug effect	360	Radboud University Nijmegen Medical Centre	29	Nepal	3
		Frati, G.	5					Journal of Allergy and Clinical Immunology	17	Severity of Illness Index	357	Universitatsklinikum Hamburg-Eppendorf und Medizinische Fakultat	29	Macedonia	3
		Wu, V.C.	5					Annals of Oncology	17	Metabolism	355	David Geffen School of Medicine at UCLA	29	Trinidad and Tobago	3
		Xie, D.	5					Clinica Chimica Acta	17	Single nucleotide polymorphism	349	Johns Hopkins Bloomberg School of Public Health	29	Ghana	3
		Yoo, H.J.	5					New England Journal of Medicine	17	Obesity	348	Universita degli Studi di Torino	29	Senegal	3
		Leibovich, B.C.	4					American Journal of Hypertension	17	Multivariate analysis	343	Oulun Yliopisto	29	Iraq	3
		Kesaniemi, Y.A.	4					Radiology	17	Age Factors	342	Lunds Universitet	29	Peru	3
		Dunst, J.	4					Heart	17	Animal experiment	338	University of Queensland	29	Oman	3
		Barbui, T.	4					Hepatology	17	Protein blood level	336	Universita degli Studi di Roma La Sapienza	29	Qatar	3
		Jones, P.W.	4					Respiratory Medicine	17	Gene frequency	336	Ohio State University	28	Malawi	3
		Johnson, D.W.	4					Journal of Animal Science	16	School child	336	Northwestern University Feinberg School of Medicine	28	Luxembourg	2
		Khamashta, M.A.	4					Journal of Bone and Joint Surgery Series A	16	Diabetes mellitus	333	Imperial College London	28	Macao	2
		Gerbing, R.B.	4					European Journal of Cancer	16	Genetic Predisposition to Disease	332	Universita degli Studi di Napoli Federico II	28	Mali	2
		Hodges, S.E.	4					Thrombosis and Haemostasis	16	Multicenter study	328	Yale University School of Medicine	28	Papua New Guinea	2
		Lee, M.Y.	4					American Journal of Clinical Nutrition	16	Placebo	327	Universidad Autonoma de Barcelona	28	Zimbabwe	2
		Kimura, K.	4					British Journal of Surgery	16	Survival	326	University of New South Wales UNSW Australia	28	Gambia	2
		Alonzo, T.A.	4					Journal of Cancer Research and Clinical Oncology	16	Methodology	326	Newcastle University, United Kingdom	27	Sudan	2
		Claussen, C.D.	4					Archives of Physical Medicine and Rehabilitation	16	Tumor Markers, Biological	325	Weill Cornell Medical College	27	Dominican Republic	2
		Choi, C.H.	4					Arquivos Brasileiros De Cardiologia	15	Polymorphism, Single Nucleotide	319	University Hospital of Tampere	27	Syrian Arab Republic	2
		Heiligenhaus, A.	4					Bone Marrow Transplantation	15	Preschool child	319	Monash University	27	Ecuador	2
		Fraser, W.D.	4					Spine	15	Genetics	318	UniversitatsSpital Zurich	27	Congo	2
		Collier, D.A.	4					Clinical Rheumatology	15	Predictive Value of Tests	318	University Michigan Ann Arbor	27	Burkina Faso	2
		Keramopoulos, A.	4					Clinical Therapeutics	15	Normal human	311	Columbia University in the City of New York	27	Albania	2
		Lee, J.W.	4					Journal of Neurosurgery	15	Polymerase chain reaction	311	Kobenhavns Universitet	27	Georgia	1
		Hafstrom, I.	4					Acta Paediatrica International Journal of Paediatrics	15	Smoking	310	Universitssjukhuset i Lund	26	Indonesia	1
		Ikeda, M.	4					American Journal of Gastroenterology	15	Disease course	310	Maastricht University	26	French Guiana	1
		Ahn, C.	4					Journal of Gastrointestinal Surgery	15	Lymph node metastasis	308	McMaster University	26	Federated States of Micronesia	1
		Kobayashi, R.	4					Journal of Hepatology	15	Polymorphism, Genetic	307	University of Glasgow	25	Mozambique	1
		Briana, D.D.	4					European Journal of Clinical Nutrition	15	Logistic Models	300	University of Tokyo Faculty of Medicine	25	Montenegro	1
		Kaur, G.	4					Journal of Surgical Research	15	Blood	299	Rigshospitalet	25	Sri Lanka	1
		Giunti, G.	4					Journal of Nutrition	15	Glucose	296	Chang Gung University	25	Paraguay	1
		Garaulet, M.	4					Human Immunology	15	Body Mass Index	295	University of Western Australia	25	Afghanistan	1
		Haller, H.	4					Journal of Acquired Immune Deficiency Syndromes	15	Allele	288	Ulsan University	25	Jamaica	1
		Kim, W.H.	4					International Urology and Nephrology	14	Case control study	286	Universidade Federal do Rio Grande do Sul	24	Haiti	1
		Karakiewicz, P.I.	4					International Journal of Urology	14	Pathophysiology	283	Kaohsiung Medical University	24	Kyrgyzstan	1
		Ferre, R.	4					Lancet	14	Breast cancer	282	Icahn School of Medicine at Mount Sinai	24	Latvia	1
		Frikha, M.	4					Rheumatology International	14	Pregnancy	281	National Cancer Institute	24	Guinea-Bissau	1
		Kastelein, J.J.P.	4					European Journal of Neurology	14	Quality of life	277	Keck School of Medicine of USC	24	Liechtenstein	1
		Joensuu, H.	4					Journal of Affective Disorders	14	Genetic polymorphism	277	University Central Hospital Kuopio	24	Cote d'Ivoire	1
		Chalmers, J.	4					British Journal of Nutrition	14	Insulin	276	University of Alabama at Birmingham	24	Costa Rica	1
		Busund, L.T.	4					Journal of Clinical Pathology	14	Postoperative Complications	270	Universitatsspital Basel	24	Guadeloupe	1
		Brown, N.J.	4					Diabetes Research and Clinical Practice	14	Postoperative complication	270	University of Zagreb School of Medicine	23	Belarus	1
		Kwan, B.C.H.	4					Chinese Journal of Neurology	14	Cross-sectional study	269	Kyushu University	23	Bahamas	1
		Boutsikou, M.	4					Current Medical Research and Opinion	14	Comorbidity	269	Hospital Universitari Vall d'Hebron	23	Kazakhstan	1
		Amini, M.	4					Lupus	14	Breast Neoplasms	269	Mahidol University	23	Niger	1
		Chen, J.W.	4					Journal of the National Cancer Institute	14	Postoperative period	266	Universitat Bern	23	Uruguay	1
		Califf, R.M.	4					Annals of Hematology	14	Risk Assessment	266	University of Bristol	23	Uzbekistan	1
		Ferrandina, G.	4					Journal of Surgical Oncology	13	Physiology	264	Helse Bergen Haukeland University Hospital	23	Armenia	1
		Fieuws, S.	4					Journal of Nuclear Medicine	13	C reactive protein	263	Chang Gung University College of Medicine	23	Andorra	1
		Hutz, M.H.	4					Journal of Hypertension	13	Hospitalization	263	University of Manchester	22	Algeria	1
		Jiang, L.	4					Cancer Epidemiology Biomarkers and Prevention	13	Disease-Free Survival	261	UniversitatsSpital Bern	22	Nicaragua	1
		Holst, J.J.	4					Gastrointestinal Endoscopy	13	Tumor volume	260	Taipei Medical University	22	Zambia	1
		Kim, C.S.	4					Journal of Cataract and Refractive Surgery	13	Triacylglycerol	258	Arhus Universitetshospital	22	Cameroon	1
		Cai, M.Y.	4					Anaesthesia	13	Cardiovascular risk	256	University of Tokyo	22
		Antman, E.M.	4					Journal of Clinical Periodontology	13	Blood Pressure	254	Stanford University School of Medicine	22
		Fisher, W.E.	4					British Journal of Anaesthesia	13	Animal model	251	Korea University Medical Center	22
		Liang, Y.	4					Critical Care	13	Analysis of Variance	249	Klinikum der Universitat Munchen	21
		Lin, C.Y.	4					Journal of Maternal Fetal and Neonatal Medicine	13	Treatment response	243	Universitat Bochum	21
		Fan, J.	4					Journal of Cardiovascular Medicine	13	Sex Factors	242	Universite de Montreal	21
		Lip, G.Y.H.	4					Journal of the Neurological Sciences	13	Human experiment	241	Istanbul Tip Fakultesi	21
		Lip, G.Y.H.	4					Diabetologia	13	Nuclear magnetic resonance imaging	240	National Cheng Kung University	21
		Lopez-Miranda, J.	4					Journal of Human Hypertension	13	Cancer patient	239	Charles University in Prague	21
		Malamitsi-Puchner, A.	4					Journal of Strength and Conditioning Research	12	Cancer radiotherapy	238	National Taiwan University College of Medicine	21
		Kellokumpu-Lehtinen, P.	4					International Journal of Gynecological Cancer	12	Glucose blood level	237	Turun Yliopistollinen Keskussairaala	21
		Marmarinos, A.	4					Journal of Veterinary Internal Medicine	12	Intermethod comparison	236	Rikshospitalet-Radiumhospitalet HF	21
		Jauhiainen, M.	4					Zhonghua Zhong Liu Za Zhi Chinese Journal of Oncology	12	Coronary artery disease	235	Universite Paris Descartes	21
		Masana, L.	4					Anesthesiology	12	Disease Progression	234	University of Chicago	21
		Matsubara, B.B.	4					Archives of Gynecology and Obstetrics	12	United States	234	Sahlgrenska Universitetssjukhuset	21
		Altamura, A.C.	4					Cytokine	12	Cancer surgery	234	General Hospital of People's Liberation Army	21
		Matsuo, K.	4					American Journal of Surgery	12	Drug safety	234	Medizinische Universitat Innsbruck	20
		Mattsson, J.	4					Journal of Neuro Oncology	12	Proportional Hazards Models	231	Kyoto University	20
		McCabe, C.H.	4					Otolaryngology Head and Neck Surgery	12	Treatment duration	231	Sichuan University	20
		McNitt, S.	4					Obstetrics and Gynecology	12	Infant, Newborn	230	Oulu University Hospital	20
		Li, S.	4					Obesity Surgery	12	Gene expression	230	Nanjing Medical University	20
		Mikkelsson, J.	4					European Journal of Vascular and Endovascular Surgery	12	Systolic blood pressure	230	University of Birmingham	20
		Milella, M.	4					Modern Pathology	12	Adenocarcinoma	228	Universitat zu Koln	20
		Fazio, V.W.	4					Histopathology	12	Non insulin dependent diabetes mellitus	227	University of Cincinnati	20
		Lee, S.E.	4					European Archives of Oto Rhino Laryngology	12	Cancer prognosis	227	Harvard School of Public Health	20
		Kim, Y.J.	4					Journal of Pediatric Gastroenterology and Nutrition	12	Gene Frequency	226	Beijing Tongren Hospital	20
		Undefined	6					American Journal of Clinical Pathology	12	Regression Analysis	226	University of Colorado Health Sciences Center	19
