# Supplementary material for: A surge of p-values between 0.041 and 0.049 in recent decades (but negative results are increasing rapidly too)
Source: PeerJ. 2015 Jan 22;3:e733. doi: 10.7717/peerj.733 (PMC4312079; doi:10.7717/peerj.733)
Supplement: Supplemental Information [file peerj-03-733-s007.zip › Supplementary material/Searches_15_nov_2014/B0137.csv]

Scopus refine results values
Your query : (ABS({p = 0.028} OR {p = .028}))
Number of results : 10322
YEAR		AUTHOR NAME		SUBJECT AREA		DOCUMENT TYPE		SOURCE TITLE		KEYWORD		AFFILIATION		COUNTRY		SOURCE TYPE		LANGUAGE
2015	3	Veldhuis, J.D.	11	Agricultural and Biological Sciences	459	Article	9758	Plos One	141	Article	9061	VA Medical Center	113	United States	2406	Journals	10281	English	9527
2014	1111	Szeto, C.C.	10	Arts and Humanities	30	Article in Press	236	World Journal of Gastroenterology	59	Human	8767	Charite - Universitatsmedizin Berlin	74	China	861	Book Series	18	Chinese	397
2013	1175	Patsouris, E.	9	Biochemistry, Genetics and Molecular Biology	2165	Conference Paper	167	Annals of Thoracic Surgery	58	Female	7679	University of Texas M. D. Anderson Cancer Center	72	United Kingdom	854	Conference Proceedings	14	Spanish	113
2012	1040	Li, P.K.T.	8	Chemical Engineering	25	Review	139	Cancer	56	Humans	7379	Peking University	69	Germany	674	Books	5	Portuguese	62
2011	871	Chow, K.M.	8	Chemistry	33	Book Chapter	5	Journal of Clinical Endocrinology and Metabolism	55	Male	7335	Mayo Clinic	66	Japan	615	Trade Publications	1	German	56
2010	740	Shen, H.	7	Computer Science	13	Letter	3	International Journal of Cardiology	49	Adult	6698	Universidade de Sao Paulo - USP	65	South Korea	508	Undefined	3	Turkish	55
2009	706	Anker, S.D.	7	Decision Sciences	3	Note	3	Annals of Surgical Oncology	48	Controlled study	5596	Fudan University	65	Italy	496			French	35
2008	633	Stefanadis, C.	7	Dentistry	147	Editorial	1	Journal of Urology	46	Priority journal	5252	University of California, San Francisco	64	Spain	388			Japanese	33
2007	567	Jang, Y.	7	Earth and Planetary Sciences	7	Short Survey	1	Circulation	43	Middle Aged	4799	King's College London	63	Canada	380			Korean	29
2006	488	Hortobagyi, G.N.	7	Economics, Econometrics and Finance	2	Undefined	9	Journal of Clinical Oncology	42	Major clinical study	4649	Sun Yat-Sen University	60	Turkey	376			Polish	23
2005	435	Li, W.	7	Energy	1			American Journal of Cardiology	41	Aged	4456	Yonsei University College of Medicine	59	Netherlands	330			Russian	19
2004	383	Soini, Y.	6	Engineering	56			Anticancer Research	41	Clinical article	2089	Duke University School of Medicine	57	France	318			Italian	16
2003	370	Lehtimaki, T.	6	Environmental Science	101			Journal of the American College of Cardiology	40	Adolescent	1528	Karolinska University Hospital	56	Australia	310			Croatian	10
2002	277	Arslan, M.	6	Health Professions	263			Clinical Cancer Research	39	Prognosis	1403	Helsinki University Central Hospital	55	Sweden	266			Bulgarian	7
2001	233	Scorilas, A.	6	Immunology and Microbiology	589			International Journal of Radiation Oncology Biology Physics	39	Aged, 80 and over	1398	Erasmus University Medical Center	54	Brazil	258			Czech	7
2000	193	Lee, C.W.	6	Materials Science	16			Transplantation Proceedings	39	Treatment Outcome	1317	SungKyunKwan University, School of Medicine	53	Taiwan	232			Serbian	5
1999	184	Braunwald, E.	6	Mathematics	6			Journal of Vascular Surgery	37	Retrospective Studies	1208	Brigham and Women's Hospital	52	Finland	231			Hungarian	4
1998	173	Medeiros, R.	6	Medicine	8959			Nephrology Dialysis Transplantation	35	Clinical trial	1153	Harvard Medical School	51	Switzerland	179			Lithuanian	4
1997	144	Topol, E.J.	6	Multidisciplinary	6			Chest	34	Risk Factors	1151	Leiden University Medical Center - LUMC	51	Greece	171			Bosnian	3
1996	122	Ahmed, A.	6	Neuroscience	604			International Journal of Cancer	33	Middle aged	1132	Massachusetts General Hospital	51	Belgium	149			Danish	3
1995	95	Chayama, K.	6	Nursing	361			Stroke	33	Follow up	1101	UCL	50	Austria	144			Dutch	3
1994	74	Hong, M.K.	6	Pharmacology, Toxicology and Pharmaceutics	366			Journal of Thoracic and Cardiovascular Surgery	32	Human tissue	1076	Inserm	49	Denmark	123			Greek	3
1993	84	Ahn, Y.	6	Physics and Astronomy	66			Atherosclerosis	32	Treatment outcome	1027	Cleveland Clinic Foundation	49	Iran	120			Arabic	2
1992	45	Sugihara, K.	6	Psychology	169			National Medical Journal of China	31	Randomized controlled trial	1001	University of Toronto	48	Poland	118			Hebrew	2
1991	36	Park, S.W.	6	Social Sciences	83			Chinese Journal of Cancer Prevention and Treatment	30	Prospective Studies	989	Tehran University of Medical Sciences	48	India	117			Norwegian	2
1990	30	Fan, S.T.	6	Veterinary	109			Critical Care Medicine	30	Controlled clinical trial	964	Universita degli Studi di Milano	48	Hong Kong	106			Persian	2
1989	29	Ordovas, J.M.	6	Undefined	129			American Heart Journal	30	Risk factor	959	Academic Medical Centre, University of Amsterdam	47	Israel	105			Slovak	1
1988	23	Kim, D.S.	6					Urology	29	Child	936	Shanghai Jiaotong University	47	Norway	87			Swedish	1
1987	10	Nozoe, T.	6					Neurology	29	Retrospective study	913	Lunds Universitet	47	New Zealand	59			Thai	1
1986	14	Ko, Y.G.	6					British Journal of Cancer	28	Young Adult	817	Seoul National University College of Medicine	45	Portugal	54			Ukrainian	1
1985	8	Neuhaus, P.	6					Radiology	28	Follow-Up Studies	796	Universitair Medisch Centrum Groningen	45	Ireland	54
1984	4	Diamant, M.	6					BJU International	28	Genotype	774	Helsingin Yliopisto	44	Czech Republic	53
1983	5	Kwan, B.C.H.	6					Transplantation	27	Time Factors	743	Karolinska Institutet	43	South Africa	50
1982	3	Wei, Q.	6					Diabetes Care	27	Prospective study	729	National Yang-Ming University Taiwan	43	Mexico	44
1981	7	Mori, M.	6					Blood	27	Disease association	684	VU University Medical Center	42	Thailand	40
1980	2	Choi, D.	6					American Journal of Respiratory and Critical Care Medicine	26	Cancer survival	666	The University of Hong Kong	42	Hungary	40
1979	2	Kuerer, H.M.	5					Tumor Biology	26	Disease severity	657	Medizinische Universitat Wien	42	Singapore	38
1978	1	Bellomo, R.	5					Hepato Gastroenterology	26	Immunohistochemistry	654	University Medical Center Utrecht	42	Croatia	37
1973	1	Armstrong, P.W.	5					Anesthesia and Analgesia	26	Nonhuman	649	Veterans General Hospital-Taipei	41	Egypt	36
1964	1	Tam, L.S.	5					European Journal of Cardio Thoracic Surgery	26	Case-Control Studies	632	Capital Medical University China	41	Slovenia	34
		Vauthey, J.N.	5					Journal of Animal Science	26	Mortality	631	University of Athens	41	Saudi Arabia	34
		Kim, N.K.	5					International Journal of Obesity	25	Unclassified drug	622	Universita degli Studi di Roma La Sapienza	41	Malaysia	34
		Vincent, J.L.	5					Digestive Diseases and Sciences	25	Animals	620	David Geffen School of Medicine at UCLA	40	Chile	31
		Kumada, H.	5					Metabolism Clinical and Experimental	25	Protein expression	618	Universitat Heidelberg	40	Argentina	28
		Wang, N.	5					Journal of Rheumatology	25	Outcome assessment	601	Prince of Wales Hospital Hong Kong	40	Russian Federation	27
		Broadwater, G.	5					American Journal of Obstetrics and Gynecology	24	Comparative study	594	Alma Mater Studiorum Universita di Bologna	40	Tunisia	24
		Weinstock-Guttman, B.	5					Investigative Ophthalmology and Visual Science	24	Body mass	584	Ita-Suomen yliopisto	40	Serbia	23
		Wikstrand, J.	5					Journal of Korean Medical Science	23	Cancer staging	565	University of Ulsan, College of Medicine	39	Nigeria	19
		Bigalke, B.	5					Human Pathology	23	Drug efficacy	524	University Central Hospital Kuopio	39	Kenya	19
		Xu, H.	5					American Journal of Ophthalmology	23	Human cell	510	Ludwig-Maximilians-Universitat Munchen	39	Pakistan	17
		Leung, T.F.	5					Annals of Oncology	23	Prevalence	492	University of Pittsburgh	38	Romania	17
		Kim, S.W.	5					Gynecologic Oncology	23	Child, Preschool	474	University of Sydney	38	Slovakia	16
		Hartmann, A.	5					World Chinese Journal of Digestology	22	Hypertension	455	University of Melbourne	38	Colombia	14
		Kollef, M.H.	5					American Journal of Gastroenterology	22	Pathology	448	University of Athens Medical School	38	Bulgaria	12
		Bowers, C.Y.	5					Journal of Infectious Diseases	22	Cohort Studies	439	The University of British Columbia	37	Tanzania	11
		Chan, W.M.	5					British Journal of Ophthalmology	22	Questionnaire	438	Seoul National University	37	Lebanon	11
		Martinez-Abundis, E.	5					Journal of Pediatrics	22	Correlation analysis	436	University of Washington Seattle	37	Kuwait	11
		Laufer, G.	5					Clinical Cardiology	22	Risk assessment	434	University of Alberta	37	Iceland	9
		Hong, Y.J.	5					Oncology Reports	22	Scoring system	433	National Taiwan University Hospital	37	Qatar	8
		Gawaz, M.	5					Cancer Research	21	Animal experiment	433	The Johns Hopkins School of Medicine	36	Lithuania	8
		Chen, W.	5					Annals of the Rheumatic Diseases	21	Histopathology	431	Seoul National University Hospital	36	Uganda	8
		Han, K.H.	5					Clinical Therapeutics	21	Survival Rate	430	Turun yliopisto	35	Estonia	8
		Hemminki, K.	5					Breast Cancer Research and Treatment	21	Drug effect	421	University Hospital of Tampere	35	Venezuela	7
		Gonzalez-Ortiz, M.	5					World Journal of Surgery	20	Statistical significance	421	Oulun Yliopisto	35	Peru	7
		Correa, A.M.	5					Journal of Surgical Oncology	19	Incidence	416	University of Oxford	35	Yemen	7
		Laakso, M.	5					PACE Pacing and Clinical Electrophysiology	19	Cohort analysis	414	University of Queensland	35	Indonesia	6
		Kondziolka, D.	5					Diseases of the Colon and Rectum	19	Neoplasm Staging	409	Universitat de Barcelona	34	Puerto Rico	6
		Ahn, S.H.	5					BMC Cancer	19	Age	406	Tel Aviv University, Sackler Faculty of Medicine	34	Jordan	6
		Liao, Z.	5					Spine	19	Cross-Sectional Studies	405	Imperial College London	34	Cuba	6
		Appelbaum, F.R.	5					Chinese Medical Journal	18	Infant	405	Washington University in St. Louis, School of Medicine	34	Ghana	5
		Kim, J.S.	5					Journal of Cancer Research and Clinical Oncology	18	Metabolism	401	Kobenhavns Universitet	34	Morocco	5
		Jamart, J.	5					European Heart Journal	18	Severity of Illness Index	397	Baylor College of Medicine	33	Libyan Arab Jamahiriya	5
		Lopez-Miranda, J.	5					Laryngoscope	18	Multivariate Analysis	394	University of Minnesota Twin Cities	33	Bahrain	5
		Kim, W.H.	5					Zhonghua Yi Xue Za Zhi	18	Overall survival	389	University of Pennsylvania	32	Cameroon	5
		Hu, Z.	5					Bone Marrow Transplantation	18	Methodology	388	Universitetet i Oslo	32	United Arab Emirates	5
		Caprioli, J.	5					Lancet	18	Genetic association	385	Universidade Federal de Sao Paulo	32	Bangladesh	5
		Lu, Q.	5					Thrombosis Research	18	Double-Blind Method	373	Medizinische Hochschule Hannover MHH	32	Yugoslavia	5
		Lai, F.M.M.	5					American Journal of Clinical Nutrition	18	Prediction	372	Johns Hopkins University	31	Gabon	4
		Maier, W.	5					Thorax	18	Sex difference	369	China Medical University Shenyang	31	Ukraine	4
		Martinez, J.A.	5					Journal of Bone and Joint Surgery Series A	18	Smoking	364	The University of North Carolina at Chapel Hill	31	Uruguay	4
		Mittal, R.D.	5					Clinical and Experimental Allergy	18	Survival rate	363	University of California, San Diego	31	Bosnia and Herzegovina	4
		Mohan, V.	5					Heart	17	Genetics	360	Seoul National University Bundang Hospital	31	Zimbabwe	4
		Murohara, T.	5					AIDS	17	Clinical feature	357	Universita degli Studi di Padova	30	Sudan	3
		Rades, D.	5					Hypertension	17	Double blind procedure	356	Radboud University Nijmegen Medical Centre	30	Gambia	3
		Hsu, L.A.	5					Clinical Biochemistry	17	Survival Analysis	353	Medizinische Universitat Innsbruck	30	Cyprus	3
		Zivadinov, R.	5					Journal of Neurosurgery	17	Biological Markers	352	Universite de Montreal	30	Burkina Faso	3
		Heiss, M.M.	5					Journal of Clinical Psychiatry	17	Diabetes mellitus	346	University of Alabama at Birmingham	30	Philippines	3
		Schild, S.E.	5					Surgical Endoscopy and Other Interventional Techniques	17	Blood	345	University of Cambridge	30	Viet Nam	3
		Syrjanen, K.	5					Circulation Journal	17	Questionnaires	344	The Catholic University of Korea	29	Palestine	3
		Buchholz, T.A.	5					Gut	17	Single nucleotide polymorphism	344	University of Manchester	29	Trinidad and Tobago	3
		Takala, J.	5					Lung Cancer	17	Preschool child	339	Sichuan University	29	Luxembourg	2
		Kristensen, G.B.	4					Journal of Bone and Mineral Research	17	Polymorphism, Single Nucleotide	339	Chang Gung University	28	Togo	2
		Lefering, R.	4					Journal of Nutrition	16	Normal human	338	Universita Cattolica del Sacro Cuore, Rome	28	Senegal	2
		Jang, J.J.	4					Critical Care	16	Predictive Value of Tests	338	Newcastle University, United Kingdom	27	Latvia	2
		Cerfolio, R.J.	4					Ophthalmology	16	Multivariate analysis	334	General Hospital of People's Liberation Army	27	Ethiopia	2
		Aaltomaa, S.	4					Molecular Biology Reports	16	Animal model	333	UniversitatsSpital Bern	26	Macedonia	2
		Ferrucci, L.	4					Journal of Surgical Research	16	School child	333	Universita degli Studi di Torino	26	Malawi	2
		Lee, H.S.	4					Bone	16	Obesity	329	Icahn School of Medicine at Mount Sinai	26	Malta	2
		Altun, A.	4					Annals of Surgery	16	Age Factors	325	UC Davis	26	Mozambique	2
		Kim, Y.H.	4					Acta Paediatrica International Journal of Paediatrics	16	Multicenter study	324	Taipei Medical University	26	Oman	2
		Jin, G.	4					Journal of Acquired Immune Deficiency Syndromes	15	Protein blood level	319	Hospital Clinic Barcelona	26	Sri Lanka	2
		Ehninger, G.	4					Gastroenterology	15	Disease course	318	Chinese University of Hong Kong	25	Azerbaijan	2
		Beauchet, O.	4					European Journal of Cancer	15	Genetic Predisposition to Disease	318	Zhejiang University	25	Cambodia	2
		Chen, L.	4					Cytokine	15	Hospitalization	317	Johns Hopkins Bloomberg School of Public Health	25	Guatemala	2
		Jakob, S.M.	4					Gastrointestinal Endoscopy	15	Lymph node metastasis	316	Columbia University, College of Physicians and Surgeons	25	Haiti	2
		Lai, T.Y.Y.	4					International Journal of Gynecological Cancer	15	Postoperative Complications	313	Yonsei University	25	Jamaica	2
		Brown, N.J.	4					Medical Oncology	15	Polymorphism, Genetic	312	Katholieke Universiteit Leuven	25	Ecuador	1
		Kijlstra, A.	4					Human Reproduction	15	Glucose	311	University Michigan Ann Arbor	25	Cote d'Ivoire	1
		Li, J.	4					British Journal of Surgery	15	Survival	310	Sahlgrenska Universitetssjukhuset	25	Suriname	1
		Gasbarrini, G.	4					Clinical Endocrinology	15	Allele	310	Uppsala Universitet	24	Papua New Guinea	1
		Georgoulias, V.	4					American Journal of Surgery	15	Polymerase chain reaction	310	University of Zagreb School of Medicine	24	Costa Rica	1
		Celermajer, D.S.	4					Diabetic Medicine	15	Postoperative complication	306	Western University	24	Syrian Arab Republic	1
		Huang, X.J.	4					BMC Public Health	15	Genetic polymorphism	304	Kaohsiung Medical University	24	Brunei Darussalam	1
		Deary, I.J.	4					Journal of Clinical Gastroenterology	15	Gene frequency	303	Universitat zu Koln	24	Botswana	1
		Ikeda, K.	4					Journal of Applied Physiology	15	Placebo	296	University of Chicago	24	Barbados	1
		Bonaros, N.	4					Medical Science Monitor	14	Tumor Markers, Biological	296	Chang Gung Memorial Hospital	24	Martinique	1
		Aoi, N.	4					Surgery Today	14	Insulin	295	Stanford University School of Medicine	24	Mauritius	1
		Haverich, A.	4					Journal of Neurology Neurosurgery and Psychiatry	14	Physiology	293	Case Western Reserve University	23	Laos	1
		Kirtane, A.J.	4					Journal of the American College of Surgeons	14	Logistic Models	290	Universitatsklinikum Hamburg-Eppendorf und Medizinische Fakultat	23	Iraq	1
		Jonas, J.B.	4					Diabetologia	14	Disease-Free Survival	283	University of Pittsburgh Medical Center	23	Saint Kitts and Nevis	1
		Gray, G.E.	4					Annals of Vascular Surgery	14	Quality of life	282	Universitat Tubingen	23	Mali	1
		Harley, J.B.	4					Alimentary Pharmacology and Therapeutics	14	Case control study	277	Yale University School of Medicine	23	Nepal	1
		Bayraktar, F.	4					European Journal of Vascular and Endovascular Surgery	14	Body Mass Index	273	University of Birmingham	23	Georgia	1
		Blute, M.L.	4					Coronary Artery Disease	14	Cross-sectional study	273	University of New South Wales UNSW Australia	23	Netherlands Antilles	1
		Hamajima, N.	4					Journal of Trauma Injury Infection and Critical Care	14	Pathophysiology	270	Universite Paris Descartes	23	French Polynesia	1
		Kremsner, P.G.	4					Thrombosis and Haemostasis	13	Glucose blood level	270	Helse Bergen Haukeland University Hospital	23	Algeria	1
		Lazaris, A.C.	4					Asian Pacific Journal of Cancer Prevention	13	Pregnancy	267	University of Western Australia	23	Somalia	1
		Kaya, M.G.	4					Chinese Journal of Clinical Oncology	13	Animal tissue	267	University Hospital of Ghent	23	North Korea	1
		Guillot, B.	4					Graefe S Archive for Clinical and Experimental Ophthalmology	13	C reactive protein	263	University of Glasgow	22	Eritrea	1
		Corella, D.	4					Supportive Care in Cancer	13	Cancer patient	263	National Cancer Institute	22	Zambia	1
		Iranmanesh, A.	4					Journal of Neurology	13	Breast cancer	262	Universitssjukhuset i Lund	22	Lesotho	1
		Clotet, B.	4					Saudi Medical Journal	13	Infant, Newborn	258	Nanjing Medical University	22
		Leibovich, B.C.	4					European Journal of Clinical Nutrition	13	Postoperative period	257	Universita degli Studi di Genova	22
		Deepa, R.	4					Clinical Transplantation	13	Gene expression	255	Turun Yliopistollinen Keskussairaala	22
		Lee, G.W.	4					Clinical Pharmacology and Therapeutics	13	Comorbidity	254	Columbia University in the City of New York	22
		Hoelzer, D.	4					Journal of Gastroenterology and Hepatology Australia	13	Proportional Hazards Models	253	McGill University	21
		Chun, H.K.	4					New England Journal of Medicine	13	Cancer surgery	253	Ohio State University	21
		Lee, S.D.	4					International Urology and Nephrology	13	Treatment response	253	Universitat Bonn	21
		Buchler, M.W.	4					Clinical Nephrology	13	Analysis of Variance	253	Kyoto University	21
		Kattan, M.W.	4					European Journal of Neurology	13	Treatment duration	252	Northwestern University Feinberg School of Medicine	21
		Califf, R.M.	4					Journal of Pediatric Gastroenterology and Nutrition	13	Risk Assessment	251	University of Florida	21
		Ferrell, R.E.	4					Carcinogenesis	13	Triacylglycerol	251	Goteborgs Universitet	21
		Doki, Y.	4					Obstetrics and Gynecology	13	Genetic variability	251	Universita degli Studi di Firenze	21
		Fu, J.H.	4					Arthritis and Rheumatism	13	Drug safety	248	University of Illinois at Chicago	21
		Cotrufo, M.	4					European Journal of Gastroenterology and Hepatology	12	Tumor volume	247	Universitatsspital Basel	21
		Fagerberg, B.	4					Otolaryngology Head and Neck Surgery	12	Disease Progression	247	Umea universitet	21
		Chang, H.J.	4					Rheumatology	12	Human experiment	245	Friedrich-Alexander-Universität Erlangen-Nürnberg	20
		Hosaka, T.	4					Medicine and Science in Sports and Exercise	12	Nuclear magnetic resonance imaging	241	Linkopings universitet	20
		Flickinger, J.C.	4					Histopathology	12	Breast Neoplasms	240	Malmo University Hospital	20
		Klein, H.U.	4					Journal of the American Geriatrics Society	12	Inflammation	239	Gazi Universitesi	20
		Du, X.	4					Journal of Cardiac Failure	12	Animal	238	Aristoteleion Panepistimion Thessalonikis	20
		Kang, S.J.	4					Cancer Epidemiology Biomarkers and Prevention	12	Coronary artery disease	238	Charles University in Prague	20
		Berner, A.	4					American Journal of Roentgenology	12	Cardiovascular risk	237	Universita degli Studi di Napoli Federico II	20
		Bohm, M.	4					Knee Surgery Sports Traumatology Arthroscopy	12	Chi-Square Distribution	235	Maastricht University	20
		Hou, J.	4					International Journal of Oncology	12	Metastasis	234	Universitat Bern	20
		Chung, W.Y.	4					Archives of Gerontology and Geriatrics	12	Intermethod comparison	234	Medical University of South Carolina	20
		Galli, M.	4					Archives of Gynecology and Obstetrics	12	Blood Pressure	234	Universitatsklinikum des Saarlandes Medizinische Fakultat der Universitat des Saarlandes	20
		Blaak, E.E.	4					Clinical Infectious Diseases	12	Statistics, Nonparametric	231	Huazhong University of Science and Technology	20
		Incorvaia, C.	4					International Journal of Sports Medicine	12	Computer assisted tomography	229	Fudan University Shanghai Medical College	20
		Undefined	1					Archives of Physical Medicine and Rehabilitation	12	Disease free survival	229	Severance Hospital	20
