# Supplementary material for: A surge of p-values between 0.041 and 0.049 in recent decades (but negative results are increasing rapidly too)
Source: PeerJ. 2015 Jan 22;3:e733. doi: 10.7717/peerj.733 (PMC4312079; doi:10.7717/peerj.733)
Supplement: Supplemental Information [file peerj-03-733-s007.zip › Supplementary material/Searches_15_nov_2014/B0138.csv]

Scopus refine results values
Your query : (ABS({p = 0.029} OR {p = .029}))
Number of results : 9153
YEAR		AUTHOR NAME		SUBJECT AREA		DOCUMENT TYPE		SOURCE TITLE		KEYWORD		AFFILIATION		COUNTRY		SOURCE TYPE		LANGUAGE
2015	1	Davidson, B.	10	Agricultural and Biological Sciences	397	Article	8656	Plos One	140	Article	8046	VA Medical Center	97	United States	2163	Journals	9125	English	8455
2014	1022	Veldhuis, J.D.	9	Arts and Humanities	32	Article in Press	188	Journal of Clinical Endocrinology and Metabolism	52	Human	7841	University of Toronto	74	China	849	Conference Proceedings	10	Chinese	349
2013	1063	Fountzilas, G.	9	Biochemistry, Genetics and Molecular Biology	1972	Conference Paper	147	Clinical Cancer Research	50	Female	6954	Brigham and Women's Hospital	67	United Kingdom	682	Book Series	8	Spanish	115
2012	913	Szeto, C.C.	9	Business, Management and Accounting	3	Review	147	Circulation	49	Male	6573	Mayo Clinic	64	Japan	590	Books	6	Portuguese	61
2011	850	Chow, K.M.	8	Chemical Engineering	36	Book Chapter	6	Cancer	49	Humans	6522	Peking University	64	Germany	582	Trade Publications	2	Turkish	49
2010	715	Bleich, S.	7	Chemistry	28	Letter	2	Anticancer Research	48	Adult	5980	Cleveland Clinic Foundation	56	Italy	455	Undefined	2	German	46
2009	589	Hillemacher, T.	7	Computer Science	14	Note	2	International Journal of Radiation Oncology Biology Physics	44	Controlled study	4951	Charite - Universitatsmedizin Berlin	55	South Korea	447			French	35
2008	543	Frieling, H.	7	Decision Sciences	12	Erratum	1	World Journal of Gastroenterology	44	Priority journal	4612	University of Texas M. D. Anderson Cancer Center	54	Canada	370			Korean	30
2007	515	Risberg, B.	7	Dentistry	121	Short Survey	1	Journal of Clinical Oncology	41	Major clinical study	4410	Universidade de Sao Paulo - USP	52	Spain	357			Japanese	27
2006	440	Liu, W.	7	Earth and Planetary Sciences	13	Undefined	3	International Journal of Cardiology	39	Middle Aged	4240	Karolinska University Hospital	51	Turkey	308			Polish	20
2005	409	Li, P.K.T.	7	Economics, Econometrics and Finance	1			International Journal of Cancer	39	Aged	4034	Shanghai Jiaotong University	51	Australia	265			Russian	14
2004	338	Zivadinov, R.	7	Energy	3			Transplantation Proceedings	39	Clinical article	1655	University of California, San Francisco	50	Netherlands	264			Czech	13
2003	279	Shibata, T.	7	Engineering	51			Journal of Urology	38	Adolescent	1341	King's College London	49	Brazil	254			Italian	13
2002	213	Zlobec, I.	7	Environmental Science	96			American Journal of Cardiology	37	Prognosis	1340	Massachusetts General Hospital	49	France	242			Croatian	6
2001	189	Mittal, B.	7	Health Professions	252			Journal of the American College of Cardiology	36	Aged, 80 and over	1302	Sun Yat-Sen University	47	Taiwan	232			Hungarian	6
2000	160	Kornhuber, J.	7	Immunology and Microbiology	461			Annals of Surgical Oncology	35	Treatment Outcome	1163	SungKyunKwan University, School of Medicine	46	Sweden	207			Lithuanian	4
1999	140	Lugli, A.	6	Materials Science	23			National Medical Journal of China	35	Retrospective Studies	1129	Erasmus University Medical Center	46	Finland	173			Dutch	3
1998	127	Schild, S.E.	6	Mathematics	16			Journal of Vascular Surgery	33	Risk Factors	1070	Harvard Medical School	44	Greece	162			Persian	3
1997	126	Chi, H.S.	6	Medicine	7973			Atherosclerosis	32	Follow up	1067	National Taiwan University Hospital	44	Switzerland	155			Romanian	3
1996	95	Han, S.H.	6	Multidisciplinary	12			Gynecologic Oncology	32	Clinical trial	1022	David Geffen School of Medicine at UCLA	43	Belgium	120			Arabic	2
1995	90	Lee, S.H.	6	Neuroscience	477			Investigative Ophthalmology and Visual Science	30	Human tissue	1020	Medizinische Universitat Wien	43	Austria	116			Danish	2
1994	92	Reich, R.	6	Nursing	284			British Journal of Cancer	28	Middle aged	993	Helsinki University Central Hospital	43	India	108			Greek	1
1993	62	Pectasides, D.	6	Pharmacology, Toxicology and Pharmaceutics	286			Chinese Journal of Cancer Prevention and Treatment	28	Randomized controlled trial	888	Seoul National University College of Medicine	42	Israel	108			Slovak	1
1992	43	Arisawa, T.	6	Physics and Astronomy	62			Journal of Thoracic and Cardiovascular Surgery	27	Treatment outcome	878	University of Ulsan, College of Medicine	42	Poland	107			Slovene	1
1991	43	Nesland, J.M.	6	Psychology	156			Diabetes Care	27	Risk factor	868	Yonsei University College of Medicine	42	Iran	102
1990	18	Fujii, Y.	6	Social Sciences	95			Medical Oncology	27	Prospective Studies	864	Tianjin Medical University	41	Denmark	93
1989	19	Miyazaki, M.	6	Veterinary	100			Hepato Gastroenterology	27	Retrospective study	823	Universita degli Studi di Roma La Sapienza	41	Hong Kong	93
1988	13	Gur, M.	6	Undefined	118			Annals of Thoracic Surgery	27	Child	821	Seoul National University	40	Norway	91
1987	9	Weinstock-Guttman, B.	6					Transplantation	27	Controlled clinical trial	819	University of Washington Seattle	40	Portugal	53
1986	10	Terracciano, L.	6					Spine	26	Young Adult	749	Universitat Heidelberg	40	South Africa	52
1985	7	Hsu, W.H.	6					Anesthesia and Analgesia	26	Follow-Up Studies	732	University of Athens Medical School	40	New Zealand	51
1984	1	Tahara, T.	6					American Journal of Clinical Nutrition	26	Genotype	690	Academic Medical Centre, University of Amsterdam	39	Czech Republic	48
1983	6	Leung, T.F.	6					Urology	26	Disease association	663	The Catholic University of Korea	39	Thailand	45
1982	6	Syrjanen, K.	6					Radiology	26	Time Factors	662	Capital Medical University China	39	Singapore	43
1981	1	Spector, T.D.	6					Breast Cancer Research and Treatment	25	Cancer survival	654	Inserm	38	Ireland	41
1980	1	Alvarez-Sabin, J.	6					Journal of Rheumatology	25	Prospective study	643	Universitat de Barcelona	38	Malaysia	39
1979	2	Shin, E.K.	6					Nephrology Dialysis Transplantation	24	Immunohistochemistry	627	Helsingin Yliopisto	37	Saudi Arabia	38
1977	1	Jang, Y.	6					Stroke	24	Protein expression	611	University of Melbourne	37	Egypt	38
1973	1	Wang, Y.	6					Blood	24	Disease severity	607	Duke University School of Medicine	36	Hungary	36
1962	1	Serruys, P.W.	6					Neurology	23	Unclassified drug	602	Fudan University	36	Mexico	35
		Martinez, J.A.	6					European Heart Journal	23	Mortality	601	Leiden University Medical Center - LUMC	36	Serbia	26
		Nakamura, M.	6					Journal of Cancer Research and Clinical Oncology	23	Cancer staging	582	UCL	36	Croatia	25
		Sehouli, J.	6					American Heart Journal	23	Comparative study	560	Medizinische Hochschule Hannover MHH	36	Russian Federation	23
		Wu, Y.C.	5					Chest	22	Case-Control Studies	555	Prince of Wales Hospital Hong Kong	36	Pakistan	22
		Ellis, I.O.	5					BMC Cancer	22	Human cell	510	National Yang-Ming University Taiwan	36	Nigeria	22
		Afsar, B.	5					BJU International	21	Animals	509	The University of Hong Kong	35	Romania	21
		Chung, J.Y.	5					Metabolism Clinical and Experimental	21	Outcome assessment	503	Karolinska Institutet	35	Tunisia	21
		Yoshimura, N.	5					Oncology Reports	21	Nonhuman	501	Veterans General Hospital-Taipei	35	Argentina	19
		Young, W.L.	5					Human Pathology	21	Body mass	496	Ludwig-Maximilians-Universitat Munchen	35	Chile	18
		Chua, T.C.	5					Journal of Pediatrics	21	Correlation analysis	467	Tehran University of Medical Sciences	34	Slovenia	16
		Cugno, M.	5					Chinese Medical Journal	21	Risk assessment	464	University of Athens	34	Colombia	15
		Boriani, G.	5					Journal of Animal Science	21	Prevalence	452	Baylor College of Medicine	33	Slovakia	12
		Lazaris, A.C.	5					Ophthalmology	21	Age	444	University of Pennsylvania	33	Kenya	12
		Kwan, B.C.H.	5					Journal of Surgical Oncology	21	Drug efficacy	417	University of Pittsburgh	33	Lebanon	11
		Gensini, G.F.	5					European Journal of Cardio Thoracic Surgery	20	Survival Rate	417	University of Sydney	33	Iceland	10
		Lai, F.M.M.	5					Digestive Diseases and Sciences	20	Incidence	401	Turun yliopisto	32	Bangladesh	9
		Li, C.F.	5					American Journal of Surgery	20	Pathology	399	Alma Mater Studiorum Universita di Bologna	32	Bulgaria	9
		Kotoula, V.	5					American Journal of Obstetrics and Gynecology	19	Sex difference	397	Lunds Universitet	32	Kuwait	8
		Lee, K.H.	5					Annals of Oncology	19	Child, Preschool	393	University of Minnesota Twin Cities	32	Cameroon	7
		Mori, M.	5					Circulation Journal	18	Survival rate	386	University of Queensland	32	Ethiopia	7
		Lehtimaki, T.	5					Human Reproduction	18	Prediction	385	University Medical Center Utrecht	32	Macedonia	6
		Bellomo, R.	5					International Journal of Colorectal Disease	18	Hypertension	383	VU University Medical Center	31	Indonesia	6
		Lip, G.Y.H.	5					Lancet	18	Neoplasm Staging	383	Radboud University Nijmegen Medical Centre	31	Cuba	6
		Bergsland, N.	5					European Journal of Endocrinology	18	Scoring system	380	Tel Aviv University, Sackler Faculty of Medicine	31	Lithuania	6
		Liu, F.	5					Diabetic Medicine	18	Overall survival	380	Seoul National University Bundang Hospital	31	Qatar	6
		Maier, W.	5					British Journal of Ophthalmology	18	Questionnaire	371	Universita degli Studi di Padova	30	Oman	6
		Montaner, J.	5					World Journal of Surgery	18	Multivariate Analysis	368	Universitetet i Oslo	30	Uganda	6
		Dimsdale, J.E.	5					Heart	17	Histopathology	367	Katholieke Universiteit Leuven	30	Estonia	5
		Morris, D.L.	5					Annals of the Rheumatic Diseases	17	Metabolism	365	Johns Hopkins University	29	Jamaica	5
		Ordovas, J.M.	5					Chinese Journal of Clinical Rehabilitation	17	Infant	361	Memorial Sloan-Kettering Cancer Center	29	Jordan	5
		Kim, W.H.	5					Diseases of the Colon and Rectum	17	Statistical significance	360	Chang Gung University	29	Ghana	5
		Park, C.J.	5					Gut	17	Cohort Studies	357	Universidad Autonoma de Barcelona	29	Tanzania	5
		Rades, D.	5					British Journal of Surgery	17	Cohort analysis	356	University of California, San Diego	29	Peru	5
		Chung, N.	5					Clinical Therapeutics	16	Cross-Sectional Studies	346	University of Alberta	29	United Arab Emirates	5
		Sauter, G.	5					Thrombosis and Haemostasis	16	Age Factors	344	Chang Gung Memorial Hospital	29	Puerto Rico	5
		Schillaci, G.	5					Annals of Surgery	16	Biological Markers	343	Ita-Suomen yliopisto	29	Zimbabwe	4
		Scorilas, A.	5					Catheterization and Cardiovascular Interventions	16	Animal experiment	339	Universitair Medisch Centrum Groningen	28	Belarus	4
		Seljeflot, I.	5					American Journal of Sports Medicine	15	Predictive Value of Tests	336	Peking Union Medical College	28	Burkina Faso	4
		Seung, K.B.	5					AIDS	15	Genetic association	332	Sichuan University	28	Cyprus	4
		Lenz, B.	5					Archives of Physical Medicine and Rehabilitation	15	Drug effect	329	Universita degli Studi di Milano	28	Gabon	4
		Topol, E.J.	5					Obstetrics and Gynecology	15	Clinical feature	328	University of Glasgow	27	Trinidad and Tobago	4
		Vendrell, J.	5					European Journal of Gastroenterology and Hepatology	15	Multivariate analysis	324	Southern Medical University	27	Philippines	3
		Von Kanel, R.	5					Laryngoscope	15	Single nucleotide polymorphism	320	The University of British Columbia	27	Bosnia and Herzegovina	3
		Wu, V.C.	5					Journal of Internal Medicine	15	Double blind procedure	318	University of Birmingham	27	Latvia	3
		Lee, S.D.	4					Respiratory Medicine	15	Severity of Illness Index	315	Washington University in St. Louis, School of Medicine	27	Congo	3
		Jeong, M.H.	4					Journal of Korean Medical Science	15	Polymerase chain reaction	314	University of New South Wales UNSW Australia	27	Sri Lanka	3
		Cho, H.	4					Tumor Biology	15	Survival Analysis	312	Universidade Federal de Sao Paulo	26	Suriname	3
		Courneya, K.S.	4					Intensive Care Medicine	15	Double-Blind Method	309	Imperial College London	26	Morocco	3
		Hughes, M.D.	4					Journal of Hypertension	15	Questionnaires	309	Nanjing Medical University	26	Mozambique	3
		Huang, H.Y.	4					Surgical Endoscopy and Other Interventional Techniques	14	Methodology	308	Maastricht University	26	Ukraine	3
		Chen, W.C.	4					American Journal of Roentgenology	14	School child	308	Hospital for Sick Children University of Toronto	26	Nepal	3
		Diamandis, E.P.	4					Journal of Neurosurgery	14	Genetics	308	Albert Einstein College of Medicine of Yeshiva University	25	Venezuela	3
		Crea, F.	4					Hypertension	14	Disease course	302	Ohio State University	25	Zambia	3
		Collins, M.	4					Journal of Acquired Immune Deficiency Syndromes	14	Protein blood level	300	University of Manchester	25	Guadeloupe	2
		Jonas, J.B.	4					Arthritis and Rheumatism	14	Lymph node metastasis	298	Kyoto University	25	Georgia	2
		Hirata, I.	4					American Journal of Ophthalmology	14	Genetic Predisposition to Disease	294	Kaohsiung Medical University	25	North Korea	2
		Hillege, H.L.	4					Critical Care Medicine	14	Gene frequency	293	Charles University in Prague	25	Gambia	2
		Chantry, C.J.	4					Lung Cancer	13	Tumor Markers, Biological	292	Seoul National University Hospital	25	Cambodia	2
		Hsing, C.H.	4					Journal of Hepatology	13	Survival	291	The University of North Carolina at Chapel Hill	25	Ecuador	2
		Bohm, M.	4					Chinese Journal of Clinical Oncology	13	Diabetes mellitus	285	Universidade Estadual de Campinas	25	Panama	2
		Ishii, G.	4					Archives of Gynecology and Obstetrics	13	Smoking	284	Kobenhavns Universitet	25	Papua New Guinea	2
		Kalofonos, H.P.	4					Diabetes Research and Clinical Practice	13	Logistic Models	283	Universita degli Studi di Torino	24	El Salvador	2
		Kaprio, J.	4					PACE Pacing and Clinical Electrophysiology	13	Blood	281	National Cancer Institute	24	Democratic Republic Congo	2
		Califf, R.M.	4					Medicine and Science in Sports and Exercise	13	Glucose	279	Aristoteleion Panepistimion Thessalonikis	24	Costa Rica	2
		Armstrong, P.W.	4					Gastrointestinal Endoscopy	13	Genetic polymorphism	278	Technische Universitat Munchen	24	Madagascar	2
		Forti, G.	4					Clinica Chimica Acta	13	Polymorphism, Single Nucleotide	276	Universita degli Studi di Firenze	24	Malta	2
		Choi, D.	4					Clinical Infectious Diseases	13	Polymorphism, Genetic	275	University of Oxford	24	Albania	1
		Boehm, B.O.	4					Alimentary Pharmacology and Therapeutics	13	Preschool child	275	University of Southern California	24	Sudan	1
		Fujita, H.	4					American Journal of Neuroradiology	13	Risk Assessment	272	Hospital Clinic Barcelona	24	Cote d'Ivoire	1
		Feller, A.C.	4					Leukemia and Lymphoma	13	Cross-sectional study	262	University of Western Australia	24	Malawi	1
		Gourgoulianis, K.I.	4					Thrombosis Research	12	Obesity	262	McMaster University	24	Kazakhstan	1
		Dwyer, M.G.	4					American Journal of Medical Genetics Neuropsychiatric Genetics	12	Placebo	259	Friedrich-Alexander-Universität Erlangen-Nürnberg	23	Liechtenstein	1
		Giacomelli, L.	4					Journal of Medical Virology	12	Postoperative complication	259	University of Tokyo Faculty of Medicine	23	Mali	1
		Dong, H.P.	4					Haematologica	12	Postoperative Complications	257	National Institutes of Health, Bethesda	23	Senegal	1
		Lazzarin, A.	4					Annals of Internal Medicine	12	Pregnancy	256	Universite de Montreal	23	Haiti	1
		Kruger, S.	4					Journal of Bone and Joint Surgery Series A	12	Normal human	255	Columbia University, College of Physicians and Surgeons	23	Montenegro	1
		Chen, Y.H.	4					Journal of Cataract and Refractive Surgery	12	Multicenter study	255	Oulun Yliopisto	23	Barbados	1
		Fernandez-Real, J.M.	4					Supportive Care in Cancer	12	Physiology	254	Yale University School of Medicine	23	Bahrain	1
		Cheon, J.H.	4					Anesthesiology	12	Cancer patient	253	Monash University	23	Namibia	1
		Cokkinos, D.V.	4					Histopathology	12	Breast cancer	252	University Michigan Ann Arbor	23	Libyan Arab Jamahiriya	1
		Kim, Y.J.	4					Human Immunology	12	Proportional Hazards Models	251	University of Alabama at Birmingham	23	Luxembourg	1
		Goldberg, I.	4					Asian Pacific Journal of Cancer Prevention	12	Animal model	249	University of California, Los Angeles	23	Guinea-Bissau	1
		Lee, D.H.	4					Rheumatology	12	Breast Neoplasms	244	Helse Bergen Haukeland University Hospital	23	New Caledonia	1
		Grant, I.	4					European Urology	12	Allele	244	Shandong University	23	Uruguay	1
		Han, K.H.	4					American Journal of Gastroenterology	12	Disease-Free Survival	243	Kaohsiung Medical University Chung-Ho Memorial Hospital	23	Bolivia	1
		Bonfa, E.	4					Bone	12	Case control study	243	The Johns Hopkins School of Medicine	22	Viet Nam	1
		Boersma, E.	4					Journal of Affective Disorders	12	Hospitalization	242	McGill University	22	French Guiana	1
		Li, W.	4					Cancer Research	12	Body Mass Index	242	Johns Hopkins Bloomberg School of Public Health	22	Syrian Arab Republic	1
		Kim, S.H.	4					American Surgeon	11	Quality of life	241	UniversitatsSpital Bern	22
		Koo, J.S.	4					Critical Care	11	Gene expression	241	Oregon Health and Science University	22
		Easton, D.F.	4					Urologia Internationalis	11	Glucose blood level	239	Universitatsspital Basel	22
		Kim, D.W.	4					Renal Failure	11	Insulin	239	Severance Hospital	22
		Clotet, B.	4					Journal of Gastroenterology and Hepatology Australia	11	Pathophysiology	233	Chinese University of Hong Kong	21
		Corella, D.	4					Rheumatology International	11	Treatment response	231	Uppsala Universitet	21
		Chen, L.	4					European Journal of Obstetrics Gynecology and Reproductive Biology	11	Cancer recurrence	227	China Medical University Taichung	21
		Lazzeri, C.	4					Carcinogenesis	11	Triacylglycerol	226	University Hospital Maastricht	21
		Iversen, P.	4					Liver International	11	Postoperative period	225	Icahn School of Medicine at Mount Sinai	21
		Gallagher, W.M.	4					Radiotherapy and Oncology	11	Disease Progression	225	UC Davis	21
		Chiostri, M.	4					Journal of Clinical Psychiatry	11	Blood Pressure	223	Keck School of Medicine of USC	21
		Garcia-Garcia, H.M.	4					Coronary Artery Disease	11	Analysis of Variance	222	UniversitatsSpital Zurich	21
		Chen, G.	4					Journal of Strength and Conditioning Research	11	C reactive protein	219	University Central Hospital Kuopio	21
		Juvonen, T.	4					World Journal of Surgical Oncology	11	Cancer prognosis	217	University of Edinburgh	21
		Chayama, K.	4					Brain	11	Genetic variability	216	University of Chicago	21
		Ancoli-Israel, S.	4					Cancer Chemotherapy and Pharmacology	11	Cancer surgery	215	University of Cambridge	21
		Berner, A.	4					Oncology Letters	11	Cancer radiotherapy	215	Sun Yat-Sen University Cancer Center	21
		Kim, H.	4					Neuroscience Letters	11	Tumor volume	215	Emory University School of Medicine	20
		Collan, Y.	4					Clinical Endocrinology	11	Comorbidity	214	Universitatsklinikum Hamburg-Eppendorf und Medizinische Fakultat	20
		Lee, Y.	4					Journal of Maternal Fetal and Neonatal Medicine	11	Cholesterol	212	Universidade Federal do Rio Grande do Sul	20
		Christophi, C.	4					Molecular Biology Reports	11	Sex Factors	211	Medizinische Universitat Innsbruck	20
		Flato, B.	4					European Journal of Clinical Nutrition	11	Inflammation	211	Western University	20
		Marz, W.	4					Cerebrovascular Diseases	11	Age distribution	211	Hospital Universitari Vall d'Hebron	20
		Miller, K.	4					European Journal of Heart Failure	11	Nuclear magnetic resonance imaging	211	University of Tokyo	20
		Mills, P.J.	4					Clinical Transplantation	11	Depression	210	Children's Hospital Boston	20
		Klibanski, A.	4					Zhonghua Yi Xue Za Zhi	11	Cardiovascular risk	209	Hospital Universitario Reina Sofia	20
		Mittal, R.D.	4					Korean Circulation Journal	11	Animal	208	Harvard School of Public Health	20
		Jang, S.J.	4					American Journal of Respiratory and Critical Care Medicine	11	Phenotype	205	Stanford University School of Medicine	20
		Mizokami, M.	4					International Journal of Cardiovascular Imaging	11	Metastasis	205	Chang Gung University College of Medicine	20
		Cho, E.Y.	4					Zhonghua Zhong Liu Za Zhi Chinese Journal of Oncology	10	Disease free survival	205	China Medical University Shenyang	19
		Moon, S.Y.	4					Modern Pathology	10	Animal tissue	204	Heinrich Heine Universitat	19
		Undefined	1					Clinical Chemistry and Laboratory Medicine	10	Recurrence	204	Umea universitet	19
