# Supplementary material for: A surge of p-values between 0.041 and 0.049 in recent decades (but negative results are increasing rapidly too)
Source: PeerJ. 2015 Jan 22;3:e733. doi: 10.7717/peerj.733 (PMC4312079; doi:10.7717/peerj.733)
Supplement: Supplemental Information [file peerj-03-733-s007.zip › Supplementary material/Searches_15_nov_2014/B0139.csv]

Scopus refine results values
Your query : (ABS({p = 0.030} OR {p = .030}))
Number of results : 4692
YEAR		AUTHOR NAME		SUBJECT AREA		DOCUMENT TYPE		SOURCE TITLE		KEYWORD		AFFILIATION		COUNTRY		SOURCE TYPE		LANGUAGE
2014	648	Lehtimaki, T.	8	Agricultural and Biological Sciences	235	Article	4438	Plos One	74	Article	4117	VA Medical Center	43	United States	1007	Journals	4677	English	4290
2013	632	Han, K.H.	7	Arts and Humanities	22	Article in Press	122	Journal of Clinical Endocrinology and Metabolism	28	Human	3997	Universidade de Sao Paulo - USP	39	China	555	Conference Proceedings	5	Chinese	238
2012	539	Ku, J.H.	7	Biochemistry, Genetics and Molecular Biology	1064	Review	69	Chinese Journal of Cancer Prevention and Treatment	25	Female	3547	Erasmus University Medical Center	38	Japan	370	Book Series	4	Spanish	49
2011	439	Byun, S.S.	6	Business, Management and Accounting	3	Conference Paper	59	International Journal of Cardiology	24	Male	3351	Mayo Clinic	35	South Korea	312	Books	2	Portuguese	34
2010	368	Lin, T.Y.	6	Chemical Engineering	7	Letter	2	World Journal of Gastroenterology	23	Humans	3336	Sun Yat-Sen University	34	United Kingdom	294	Undefined	4	Turkish	23
2009	327	Scorilas, A.	6	Chemistry	11	Book Chapter	1	Atherosclerosis	21	Adult	3089	Seoul National University College of Medicine	32	Germany	238			Japanese	21
2008	303	Syrjanen, K.	6	Computer Science	1	Note	1	Annals of Surgical Oncology	21	Controlled study	2491	Helsinki University Central Hospital	32	Italy	210			German	19
2007	261	Lee, S.E.	5	Decision Sciences	4			Asian Pacific Journal of Cancer Prevention	21	Major clinical study	2283	Helsingin Yliopisto	30	Netherlands	183			Korean	17
2006	210	Laakso, M.	5	Dentistry	79			Anticancer Research	21	Middle Aged	2220	Fudan University	30	Canada	165			French	10
2005	159	Mittal, B.	5	Earth and Planetary Sciences	5			Diabetes Care	20	Priority journal	2219	Karolinska Institutet	30	Spain	164			Russian	9
2004	120	Keinanen-Kiukaanniemi, S.	5	Economics, Econometrics and Finance	1			International Journal of Radiation Oncology Biology Physics	20	Aged	2078	Yonsei University College of Medicine	30	Brazil	143			Croatian	7
2003	123	Li, W.	5	Energy	2			National Medical Journal of China	20	Clinical article	757	University of Toronto	30	Sweden	141			Czech	7
2002	98	Maier, W.	5	Engineering	20			Transplantation Proceedings	20	Aged, 80 and over	706	SungKyunKwan University, School of Medicine	29	Turkey	140			Polish	5
2001	78	Martinez, J.A.	5	Environmental Science	55			Journal of Urology	19	Prognosis	691	Karolinska University Hospital	29	Finland	126			Dutch	4
2000	82	Mensink, R.P.	5	Health Professions	134			Circulation	19	Adolescent	633	Seoul National University Hospital	29	Taiwan	118			Italian	3
1999	50	Mori, M.	5	Immunology and Microbiology	215			Clinical Cancer Research	18	Middle aged	602	Peking University	28	France	110			Serbian	3
1998	51	Park, J.Y.	5	Materials Science	12			Stroke	18	Follow up	570	Charite - Universitatsmedizin Berlin	27	Australia	106			Slovene	2
1997	40	Rades, D.	5	Mathematics	4			European Journal of Cardio Thoracic Surgery	18	Treatment Outcome	557	Academic Medical Centre, University of Amsterdam	26	Switzerland	73			Estonian	1
1996	35	Sargent, D.J.	5	Medicine	4053			Journal of the American College of Cardiology	17	Risk Factors	542	Turun yliopisto	26	Greece	73			Icelandic	1
1995	35	Schild, S.E.	5	Multidisciplinary	6			Cancer	17	Retrospective Studies	533	Seoul National University	26	Denmark	65			Lithuanian	1
1994	25	Demarin, V.	4	Neuroscience	252			International Journal of Cancer	17	Clinical trial	485	Universidade Federal de Sao Paulo	26	Belgium	54
1993	22	Ito, H.	4	Nursing	196			Tumor Biology	17	Human tissue	476	The Catholic University of Korea	25	Poland	51
1992	12	Jorgensen, T.	4	Pharmacology, Toxicology and Pharmaceutics	158			Annals of Thoracic Surgery	17	Risk factor	458	Universitair Medisch Centrum Groningen	25	Norway	51
1991	5	Harris, A.	4	Physics and Astronomy	25			Chinese Medical Journal	16	Retrospective study	455	Brigham and Women's Hospital	25	India	50
1990	8	He, J.	4	Psychology	88			American Journal of Ophthalmology	16	Randomized controlled trial	450	Harvard Medical School	24	Austria	47
1989	5	Lakka, T.A.	4	Social Sciences	44			Ophthalmology	15	Treatment outcome	448	University of Texas M. D. Anderson Cancer Center	23	Hong Kong	44
1988	2	Bouchard, C.	4	Veterinary	54			Journal of Hypertension	15	Young Adult	433	Washington University in St. Louis, School of Medicine	23	Iran	44
1987	3	Hamajima, N.	4	Undefined	61			American Journal of Cardiology	15	Prospective Studies	411	Lunds Universitet	23	Portugal	29
1986	1	Jung, C.K.	4					Journal of Animal Science	15	Controlled clinical trial	386	Ita-Suomen yliopisto	23	Malaysia	25
1985	3	Ferrucci, L.	4					Journal of Clinical Oncology	15	Follow-Up Studies	369	University of California, San Francisco	22	Singapore	25
1984	1	Choi, J.Y.	4					Medical Oncology	14	Genotype	365	Tianjin Medical University	21	Czech Republic	25
1983	3	Forsblom, C.	4					Spine	14	Child	359	University of Washington Seattle	21	Croatia	24
1982	1	Kohara, K.	4					Blood	13	Immunohistochemistry	338	Turun Yliopistollinen Keskussairaala	21	Thailand	23
1981	2	Hong, S.K.	4					Chinese Journal of Clinical Oncology	13	Cancer survival	333	Chang Gung Memorial Hospital	21	South Africa	23
1977	1	Izbicki, J.R.	4					Oncology Reports	12	Disease association	320	Prince of Wales Hospital Hong Kong	20	New Zealand	23
		Kim, M.S.	4					Gynecologic Oncology	12	Mortality	314	The University of Hong Kong	19	Serbia	21
		Lee, K.H.	4					European Journal of Clinical Nutrition	12	Prospective study	309	China Medical University Shenyang	19	Mexico	20
		Fotouhi, A.	4					American Journal of Clinical Nutrition	12	Case-Control Studies	308	Kyushu University	19	Israel	19
		Groop, P.H.	4					British Journal of Cancer	12	Cancer staging	307	Veterans General Hospital-Taipei	19	Egypt	19
		Chung, J.H.	4					Journal of Gastroenterology and Hepatology Australia	12	Unclassified drug	307	Leiden University Medical Center - LUMC	19	Ireland	18
		Lai, C.Q.	4					Metabolism Clinical and Experimental	12	Comparative study	298	Chang Gung University	19	Saudi Arabia	17
		Annweiler, C.	4					Journal of Surgical Oncology	11	Time Factors	296	Universita degli Studi di Milano	19	Russian Federation	12
		Miki, T.	4					European Heart Journal	11	Body mass	296	UCL	18	Hungary	12
		Kim, J.G.	4					Molecular Biology Reports	11	Protein expression	294	Capital Medical University China	18	Slovenia	11
		Huang, H.Q.	4					Radiology	11	Outcome assessment	284	Tehran University of Medical Sciences	18	Nigeria	10
		Nakao, A.	4					International Journal of Obesity	11	Disease severity	280	University of Athens	18	Chile	9
		Nomoto, S.	4					Circulation Journal	11	Sex difference	240	University Medical Center Utrecht	18	Iceland	8
		Ordovas, J.M.	4					Laryngoscope	11	Animals	228	National Yang-Ming University Taiwan	18	Tunisia	7
		Pantel, K.	4					BMC Cancer	11	Prevalence	227	Sun Yat-Sen University Cancer Center	18	Peru	7
		Hsu, B.G.	4					Journal of Cancer Research and Clinical Oncology	10	Neoplasm Staging	226	Jichi Medical University	18	Pakistan	7
		Parkkola, R.	4					Journal of Thoracic and Cardiovascular Surgery	10	Drug efficacy	225	The Johns Hopkins School of Medicine	17	Kenya	6
		Parnell, L.D.	4					Journal of Vascular Surgery	10	Hypertension	223	Universitat de Barcelona	17	Argentina	5
		Polo-Kantola, P.	4					Annals of the Rheumatic Diseases	10	Cross-Sectional Studies	223	Baylor College of Medicine	17	Bosnia and Herzegovina	5
		Diamandis, E.P.	4					Urology	10	Age	222	University of Ulsan, College of Medicine	17	Slovakia	5
		Rudat, V.	4					Chest	10	Pathology	221	University Hospital of Tampere	17	Cuba	4
		Beauchet, O.	4					Hypertension Research	10	Risk assessment	221	Icahn School of Medicine at Mount Sinai	17	Bulgaria	4
		Schalij, M.J.	4					World Journal of Surgery	10	Cohort analysis	214	Yale University School of Medicine	17	Lithuania	4
		Ahn, S.H.	4					European Radiology	10	Multivariate Analysis	212	Cleveland Clinic Foundation	17	Bahrain	4
		Schreiber, S.	4					Transplantation	10	Overall survival	212	Massachusetts General Hospital	17	Venezuela	4
		Schwarzenbach, H.	4					Journal of Nutrition	10	Scoring system	211	University of Alberta	17	Romania	3
		Kim, Y.T.	4					Breast Cancer Research and Treatment	10	Genetic association	210	Kobenhavns Universitet	17	Indonesia	3
		Sinicrope, F.A.	4					World Chinese Journal of Digestology	10	Nonhuman	210	Seoul National University Bundang Hospital	17	Mozambique	3
		Song, Y.G.	4					International Journal of Oncology	10	Correlation analysis	208	Inserm	16	Estonia	3
		Fujii, T.	4					Journal of Strength and Conditioning Research	10	Prediction	207	Universitatsklinikum Hamburg-Eppendorf und Medizinische Fakultat	16	Colombia	3
		Tucker, K.L.	4					Human Pathology	9	Metabolism	203	Duke University School of Medicine	16	Ecuador	3
		Veerman, A.J.P.	4					Neurology	9	Cohort Studies	203	David Geffen School of Medicine at UCLA	16	Uruguay	3
		Wang, Y.	4					American Journal of Gastroenterology	9	Questionnaire	202	University of Pennsylvania	16	Guinea-Bissau	2
		Wei, Q.	4					Nephrology Dialysis Transplantation	9	Survival rate	197	University of Zagreb School of Medicine	16	Morocco	2
		Xu, H.M.	4					Zhonghua Shiyan Yanke Zazhi Chinese Journal of Experimental Ophthalmology	9	Human cell	197	Rigshospitalet	16	Macedonia	2
		Yousef, G.M.	4					American Heart Journal	9	Survival Rate	196	Oulun Yliopisto	16	Cyprus	2
		Anagnostopoulos, P.V.	3					Journal of Korean Medical Science	9	Incidence	196	Yonsei University	16	Congo	2
		Kim, W.H.	3					American Journal of Roentgenology	9	Clinical feature	189	Nagoya University School of Medicine	16	Lebanon	2
		Li, L.	3					International Journal of Sports Medicine	9	Single nucleotide polymorphism	189	Indiana University School of Medicine Indianapolis	16	Ghana	2
		Jiang, W.Q.	3					Chinese Journal of Clinical Nutrition	9	Histopathology	188	Shanghai Jiaotong University	16	Sri Lanka	2
		Lee, S.	3					Korean Journal of Pathology	9	Obesity	185	Huazhong University of Science and Technology	16	Tanzania	2
		Hur, S.H.	3					Croatian Medical Journal	9	Genetics	184	University of Alabama at Birmingham	16	Brunei Darussalam	2
		Lang, B.H.H.	3					Clinical Therapeutics	9	Multivariate analysis	182	University of California, San Diego	16	Bangladesh	2
		Helmer, S.D.	3					Public Health Nutrition	9	Lymph node metastasis	180	Sahlgrenska Universitetssjukhuset	16	Uganda	2
		Lieberman, J.A.	3					Medicine and Science in Sports and Exercise	9	Statistical significance	175	Universita degli Studi di Roma La Sapienza	16	Ukraine	2
		Chen, J.	3					European Journal of Obstetrics Gynecology and Reproductive Biology	8	Double blind procedure	174	Johns Hopkins University	15	United Arab Emirates	2
		Lee, J.W.	3					Journal of Rheumatology	8	Predictive Value of Tests	174	The University of British Columbia	15	Papua New Guinea	2
		Khalil, B.	3					Investigative Ophthalmology and Visual Science	8	Diabetes mellitus	173	Medizinische Universitat Wien	15	Palestine	2
		Hartmann, A.	3					Hepatology	8	Cross-sectional study	171	Kaohsiung Medical University	15	Qatar	2
		Dunst, J.	3					European Journal of Surgical Oncology	8	Questionnaires	170	Sichuan University	15	Yemen	2
		Lee, Y.C.	3					European Journal of Gastroenterology and Hepatology	8	Polymorphism, Genetic	169	Nanjing Medical University	15	Algeria	1
		Cotter, G.	3					Pancreas	8	Protein blood level	169	University Central Hospital Kuopio	15	Madagascar	1
		Huh, J.W.	3					Clinical Infectious Diseases	8	Smoking	166	The University of North Carolina at Chapel Hill	15	Malawi	1
		Kim, S.U.	3					Nutrition Metabolism and Cardiovascular Diseases	8	Double-Blind Method	164	University of Chicago	15	Benin	1
		Ahmed, A.	3					Critical Care Medicine	8	Blood	162	National Taiwan University Hospital	15	Malta	1
		Kim, H.R.	3					British Journal of Ophthalmology	8	Biological Markers	162	Radboud University Nijmegen Medical Centre	14	Martinique	1
		Khong, P.L.	3					Annals of Oncology	8	Logistic Models	162	University Hospital Maastricht	14	Mauritius	1
		Buccisano, F.	3					Anesthesia and Analgesia	8	Age Factors	160	Universite de Montreal	14	Burkina Faso	1
		Jacques, L.	3					Clinica Chimica Acta	8	Physiology	158	King's College London	14	Montenegro	1
		Ahn, C.W.	3					Clinical Rheumatology	8	Body Mass Index	158	University of Pittsburgh	14	Costa Rica	1
		Fujiwara, Y.	3					British Journal of Surgery	8	Drug effect	158	Goteborgs Universitet	14	Democratic Republic Congo	1
		Ge, J.	3					Annals of Surgery	7	Severity of Illness Index	157	Oregon Health and Science University	14	Nepal	1
		Jang, Y.	3					Clinical Pharmacology and Therapeutics	7	Gene frequency	157	GlaxoSmithKline	14	Sudan	1
		Lin, M.C.	3					European Journal of Haematology	7	Normal human	155	Universita degli Studi di Firenze	14	Cameroon	1
		Lawton, M.T.	3					Archives of Physical Medicine and Rehabilitation	7	Polymorphism, Single Nucleotide	155	Universidad Autonoma de Barcelona	14	Macao	1
		Huang, H.	3					Neuroscience Letters	7	Survival Analysis	154	Alma Mater Studiorum Universita di Bologna	14	Syrian Arab Republic	1
		Lennon, R.J.	3					Journal of Clinical Pathology	7	Allele	153	Columbia University in the City of New York	14	Iraq	1
		Allali, G.	3					Journal of the National Cancer Institute	7	Quality of life	152	University of Tokyo Faculty of Medicine	13	Nicaragua	1
		Gibson, C.M.	3					American Journal of Surgery	7	Infant	152	Universidade Federal do Rio Grande do Sul	13	Guatemala	1
		D'Almeida, V.	3					European Urology	7	Child, Preschool	151	Universitat Bonn	13	Jordan	1
		Hernesniemi, J.A.	3					European Journal of Endocrinology	7	Polymerase chain reaction	150	Peking Union Medical College	13	Oman	1
		Chon, C.Y.	3					Journal of Surgical Research	7	Tumor Markers, Biological	148	Linkopings universitet	13	Kuwait	1
		Bajrovic, A.	3					Acta Ophthalmologica	7	Genetic polymorphism	147	Charles University in Prague	13	Latvia	1
		Cho, K.J.	3					Gut	7	Genetic Predisposition to Disease	146	Ludwig-Maximilians-Universitat Munchen	13	Libyan Arab Jamahiriya	1
		Chae, Y.S.	3					Korean Journal of Urology	7	Survival	145	University of Minnesota Twin Cities	13	Liechtenstein	1
		Kim, M.K.	3					Clinical Science	7	Disease course	144	University of Athens Medical School	13	Philippines	1
		Dubinski, W.	3					Schizophrenia Research	7	Triacylglycerol	143	Inje University Paik Hospital	13	Luxembourg	1
		Chai, C.Y.	3					Clinical Biochemistry	7	Pathophysiology	143	Universita degli Studi di Padova	12	Afghanistan	1
		Komborozos, V.	3					Nutrition	7	Multicenter study	142	VU University Medical Center	12	Puerto Rico	1
		Heron, D.E.	3					Liver International	7	Placebo	142	Johns Hopkins Bloomberg School of Public Health	12	Zambia	1
		Kim, Y.K.	3					Human Reproduction	7	Insulin	141	Malmo University Hospital	12	Zimbabwe	1
		Lee, J.H.	3					Journal of Gastrointestinal Surgery	7	Disease-Free Survival	140	Universita degli Studi di Torino	12
		Kasper, S.	3					Lung Cancer	7	Case control study	140	Mahidol University	12
		Cheon, J.H.	3					Journal of Nutrition Health and Aging	7	Treatment duration	139	Northwestern University Feinberg School of Medicine	12
		Gao, P.	3					Bone	7	Methodology	138	Universitssjukhuset i Lund	12
		Juskiewicz, J.	3					Graefe S Archive for Clinical and Experimental Ophthalmology	7	Glucose	135	UC Davis	12
		Hong, S.P.	3					AIDS	7	Animal experiment	132	Dalhousie University	12
		Baba, H.A.	3					Journal of Clinical Psychiatry	7	Hospitalization	131	Universitat Heidelberg	12
		Amato, M.C.	3					HPB	7	Tumor volume	129	Universitat Bern	12
		Groen, A.K.	3					Zhonghua Wai Ke Za Zhi Chinese Journal of Surgery	7	Gene expression	128	University of Bristol	12
		Jeong, M.H.	3					Cancer Epidemiology Biomarkers and Prevention	7	Analysis of Variance	127	Tufts University	12
		Lee, J.I.	3					Surgery Today	7	Proportional Hazards Models	126	Osaka University	12
		Hirohashi, S.	3					Diabetologia	7	Cancer patient	125	Second Military Medical University	12
		Cho, Y.B.	3					Neurosurgery	6	Sex Factors	124	Keio University School of Medicine	12
		Knuchel, R.	3					Arthritis Care and Research	6	Comorbidity	123	University of Melbourne	12
		Fan, S.T.	3					Arthritis and Rheumatism	6	Blood Pressure	123	University of Queensland	12
		Kupari, M.	3					Journal of Infectious Diseases	6	Risk Assessment	123	University of Western Australia	12
		Herrmann, F.R.	3					Early Human Development	6	Cardiovascular risk	121	National Cancer Center, Gyeonggi	12
		Kimmig, R.	3					Endocrine Journal	6	Metastasis	121	University of Belgrade	12
		Lee, H.C.	3					Clinical Nutrition	6	Cancer surgery	121	Emory University	11
		Boersma, E.	3					Leukemia and Lymphoma	6	Glucose blood level	121	Chinese University of Hong Kong	11
		Bendardaf, R.	3					Journal of Hepatology	6	Postoperative complication	120	Hopitaux universitaires de Geneve	11
		Ji, Y.	3					Heart and Vessels	6	Depression	119	UniversitatsSpital Bern	11
		Hashemi, H.	3					Hepato Gastroenterology	6	Breast Neoplasms	118	Norges Teknisk-Naturvitenskapelige Universitet	11
		Garcia-Dorado, D.	3					Biological Psychiatry	6	Cancer prognosis	118	Hospital de Clinicas de Porto Alegre	11
		Lee, J.	3					Journal of the American Geriatrics Society	6	Systolic blood pressure	118	University of California, Los Angeles	11
		Gilfrich, C.	3					Chinese Journal of Clinical Rehabilitation	6	Nuclear magnetic resonance imaging	118	Hospital Clinic Barcelona	11
		Dahl, E.	3					Clinical Rehabilitation	6	Drug safety	117	Shandong University	11
		Hsu, K.H.	3					Chinese Journal of Contemporary Neurology and Neurosurgery	6	Cancer recurrence	117	Ulsan University	11
		Li, Y.	3					European Journal of Applied Physiology	6	Pregnancy	117	McGill University	10
		Kong, D.S.	3					European Journal of Cancer	6	Genetic variability	117	Southern Medical University	10
		Jankowski, J.	3					Journal of Cataract and Refractive Surgery	6	Postoperative Complications	116	Uppsala Universitet	10
		Jeong, S.J.	3					International Journal of Colorectal Disease	6	Breast cancer	116	Vanderbilt University	10
		Demirci, U.	3					Journal of Allergy and Clinical Immunology	6	School child	114	University of Auckland	10
		Delgado, V.	3					Journal of Stroke and Cerebrovascular Diseases	6	Confidence interval	114	Universitetet i Oslo	10
		Huang, J.J.	3					Journal of Neurology Neurosurgery and Psychiatry	6	C reactive protein	113	Maastricht University	10
		Forth, R.	3					Journal of Neuro Oncology	6	Recurrence	113	Kansanterveyslaitos	10
		Kang, J.H.	3					International Journal of Geriatric Psychiatry	6	Cholesterol	112	St. Olavs Hospital	10
		Joo, Y.H.	3					Internal Medicine	6	Intermethod comparison	112	Sanjay Gandhi Postgraduate Institute of Medical Sciences Lucknow	10
		Gwon, H.C.	3					Supportive Care in Cancer	6	Disease free survival	111	University of Oxford	10
		Kim, Y.J.	3					American Journal of Medical Genetics Part B Neuropsychiatric Genetics	6	Human experiment	111	University of New South Wales UNSW Australia	10
		Garot, P.	3					American Journal of Nephrology	6	Coronary artery disease	109	University of Wisconsin Madison	10
		Lai, T.Y.Y.	3					Scandinavian Journal of Gastroenterology	6	Quality of Life	109	Universite Laval	10
		Kim, I.J.	3					American Journal of Physiology Regulatory Integrative and Comparative Physiology	6	Preschool child	107	Hospital of Nanjing Medical University	10
		Lee, M.A.	3					American Journal of Respiratory and Critical Care Medicine	6	Exercise	107	Cancer Institute and Hospital, Chinese Academy of Medical Sciences	10
		Kim, C.S.	3					Angiology	6	Postoperative period	107	Severance Hospital	10
