# Supplementary material for: A surge of p-values between 0.041 and 0.049 in recent decades (but negative results are increasing rapidly too)
Source: PeerJ. 2015 Jan 22;3:e733. doi: 10.7717/peerj.733 (PMC4312079; doi:10.7717/peerj.733)
Supplement: Supplemental Information [file peerj-03-733-s007.zip › Supplementary material/Searches_15_nov_2014/B0140.csv]

Scopus refine results values
Your query : (ABS({p = 0.031} OR {p = .031}))
Number of results : 8205
YEAR		AUTHOR NAME		SUBJECT AREA		DOCUMENT TYPE		SOURCE TITLE		KEYWORD		AFFILIATION		COUNTRY		SOURCE TYPE		LANGUAGE
2015	3	Veldhuis, J.D.	11	Agricultural and Biological Sciences	328	Article	7756	Plos One	111	Article	7204	VA Medical Center	82	United States	1817	Journals	8179	English	7552
2014	978	Ahn, Y.	9	Arts and Humanities	33	Article in Press	185	Journal of Clinical Endocrinology and Metabolism	57	Human	7072	Mayo Clinic	66	China	810	Conference Proceedings	15	Chinese	354
2013	1066	Rha, S.W.	9	Biochemistry, Genetics and Molecular Biology	1761	Review	131	World Journal of Gastroenterology	55	Female	6228	Universidade de Sao Paulo - USP	64	United Kingdom	585	Book Series	5	Spanish	94
2012	857	Soini, Y.	9	Business, Management and Accounting	3	Conference Paper	117	Clinical Cancer Research	46	Humans	5907	University of California, San Francisco	56	Germany	514	Books	4	Portuguese	67
2011	774	Jeong, M.H.	8	Chemical Engineering	12	Book Chapter	4	Cancer	46	Male	5818	Karolinska University Hospital	51	Japan	510	Undefined	2	German	47
2010	557	Corella, D.	8	Chemistry	24	Letter	2	American Journal of Cardiology	39	Adult	5411	Medizinische Universitat Wien	50	South Korea	466			French	31
2009	542	Cho, J.G.	8	Computer Science	11	Short Survey	2	Annals of Thoracic Surgery	38	Controlled study	4458	University of Toronto	50	Italy	371			Japanese	29
2008	523	Park, S.J.	8	Decision Sciences	7	Editorial	1	Journal of the American College of Cardiology	36	Priority journal	4094	Seoul National University	48	Spain	326			Turkish	26
2007	477	Park, S.W.	8	Dentistry	128	Erratum	1	Journal of Clinical Oncology	36	Middle Aged	3870	Cleveland Clinic Foundation	47	Canada	294			Korean	14
2006	389	Alexandrou, P.	7	Earth and Planetary Sciences	8	Note	1	Journal of Vascular Surgery	34	Major clinical study	3808	Seoul National University College of Medicine	46	Turkey	281			Russian	12
2005	337	Lee, C.W.	7	Energy	1	Undefined	5	Transplantation Proceedings	34	Aged	3600	Peking University	45	Brazil	243			Italian	11
2004	284	Ordovas, J.M.	7	Engineering	45			Chinese Journal of Cancer Prevention and Treatment	33	Clinical article	1572	SungKyunKwan University, School of Medicine	45	Netherlands	236			Polish	11
2003	203	Roelfsema, F.	7	Environmental Science	68			National Medical Journal of China	33	Adolescent	1211	University of Texas M. D. Anderson Cancer Center	44	Taiwan	220			Croatian	10
2002	190	Scorilas, A.	7	Health Professions	259			International Journal of Radiation Oncology Biology Physics	33	Prognosis	1145	Yonsei University College of Medicine	44	France	217			Czech	8
2001	167	Seong, I.W.	7	Immunology and Microbiology	421			Annals of Surgical Oncology	33	Aged, 80 and over	1129	Sun Yat-Sen University	43	Australia	217			Hungarian	7
2000	161	Lee, S.W.	6	Materials Science	13			BMC Cancer	32	Treatment Outcome	1043	UCL	43	Sweden	199			Arabic	3
1999	131	Kim, N.K.	6	Mathematics	13			British Journal of Cancer	32	Retrospective Studies	1031	Helsingin Yliopisto	42	Switzerland	156			Persian	3
1998	91	Kasper, S.	6	Medicine	7173			Transplantation	32	Follow up	932	Veterans General Hospital-Taipei	42	Finland	155			Bulgarian	2
1997	96	Chae, S.C.	6	Multidisciplinary	9			Anticancer Research	31	Middle aged	919	Universitat de Barcelona	41	Greece	141			Greek	2
1996	76	Davidson, B.	6	Neuroscience	465			Circulation	31	Human tissue	916	University of Ulsan, College of Medicine	41	Austria	124			Slovak	2
1995	74	Fan, J.	6	Nursing	297			Neurology	29	Risk Factors	907	Shanghai Jiaotong University	41	Iran	106			Catalan	1
1994	44	Cho, M.C.	6	Pharmacology, Toxicology and Pharmaceutics	262			International Journal of Cardiology	29	Clinical trial	837	University of Athens Medical School	41	Denmark	96			Dutch	1
1993	35	Bae, J.H.	6	Physics and Astronomy	44			Journal of Urology	29	Treatment outcome	807	Helsinki University Central Hospital	40	Poland	95			Hebrew	1
1992	25	Jiang, W.G.	6	Psychology	133			Gynecologic Oncology	28	Retrospective study	787	Charite - Universitatsmedizin Berlin	40	Belgium	93			Lithuanian	1
1991	33	Windecker, S.	6	Social Sciences	76			Chinese Medical Journal	27	Randomized controlled trial	784	National Yang-Ming University Taiwan	40	Norway	78			Slovene	1
1990	21	Yoshimura, N.	6	Veterinary	82			Medical Oncology	26	Prospective Studies	782	Fudan University	39	India	76			Ukrainian	1
1989	18	Lee, N.H.	5	Undefined	107			Radiology	26	Risk factor	774	Capital Medical University China	39	Hong Kong	65			Urdu	1
1988	8	Laakso, M.	5					Urology	25	Child	723	National Taiwan University Hospital	39	Israel	60
1987	15	Kim, Y.H.	5					Chest	25	Controlled clinical trial	713	The Catholic University of Korea	38	Portugal	48
1986	5	Hortobagyi, G.N.	5					Diabetes Care	25	Young Adult	672	Leiden University Medical Center - LUMC	38	Czech Republic	47
1985	8	Li, P.K.T.	5					Atherosclerosis	23	Follow-Up Studies	669	Massachusetts General Hospital	38	Singapore	43
1984	4	Chae, I.H.	5					British Journal of Surgery	23	Prospective study	614	Chang Gung Memorial Hospital	38	Thailand	41
1983	3	Chen, W.	5					American Heart Journal	23	Cancer survival	587	Brigham and Women's Hospital	37	Croatia	36
1982	4	Chung, W.S.	5					Journal of Cancer Research and Clinical Oncology	22	Time Factors	586	University of Athens	36	South Africa	36
1981	3	Kang, C.S.	5					International Journal of Cancer	22	Disease association	572	Ita-Suomen yliopisto	36	Egypt	36
1980	2	Kim, C.J.	5					Stroke	22	Genotype	561	David Geffen School of Medicine at UCLA	35	Hungary	36
1979	1	Kang, H.S.	5					European Journal of Cardio Thoracic Surgery	22	Immunohistochemistry	555	Medizinische Hochschule Hannover MHH	35	Ireland	35
		Hong, M.K.	5					Blood	22	Protein expression	532	Erasmus University Medical Center	35	Argentina	32
		Ukkola, O.	5					Nephrology Dialysis Transplantation	21	Cancer staging	529	Universitat Heidelberg	34	New Zealand	32
		Giaginis, C.	5					Tumor Biology	21	Disease severity	520	Duke University School of Medicine	33	Mexico	26
		Choi, D.	5					World Journal of Surgery	20	Unclassified drug	517	Universita degli Studi di Milano	33	Malaysia	26
		Jang, Y.S.	5					Journal of Gastroenterology and Hepatology Australia	20	Outcome assessment	512	Academic Medical Centre, University of Amsterdam	32	Serbia	25
		Griffiths, L.R.	5					Journal of Thoracic and Cardiovascular Surgery	19	Comparative study	503	The University of British Columbia	32	Saudi Arabia	23
		Alvarez-Sabin, J.	5					American Journal of Ophthalmology	19	Mortality	502	Sichuan University	32	Nigeria	19
		Diamandis, E.P.	5					Journal of Surgical Research	19	Case-Control Studies	501	University of Melbourne	32	Slovenia	16
		Kesaniemi, Y.A.	5					American Journal of Sports Medicine	18	Body mass	461	Harvard Medical School	31	Tunisia	15
		Lehtimaki, T.	5					Human Reproduction	18	Nonhuman	432	Seoul National University Hospital	31	Pakistan	14
		Li, W.	5					Investigative Ophthalmology and Visual Science	18	Human cell	430	Universita degli Studi di Roma La Sapienza	31	Russian Federation	12
		Lotan, Y.	5					Hepato Gastroenterology	18	Prevalence	419	Karolinska Institutet	30	Romania	12
		Meier, B.	5					Laryngoscope	18	Overall survival	409	King's College London	29	Colombia	11
		Menendez, C.	5					Clinical Therapeutics	17	Animals	393	Universidade Federal de Sao Paulo	29	Chile	10
		Min, B.S.	5					Human Pathology	17	Incidence	384	Seoul National University Bundang Hospital	29	Slovakia	9
		Montaner, J.	5					Cancer Research	17	Age	371	Inserm	28	Jordan	9
		Nanashima, A.	5					World Chinese Journal of Digestology	17	Drug efficacy	368	Imperial College London	28	Kenya	9
		Nosikov, V.V.	5					Journal of Korean Medical Science	17	Neoplasm Staging	366	University of Pittsburgh	28	Uganda	8
		Bouchard, C.	5					Circulation Journal	17	Correlation analysis	364	Washington University in St. Louis, School of Medicine	28	Tanzania	8
		Park, D.W.	5					Journal of Infectious Diseases	17	Scoring system	363	Tehran University of Medical Sciences	28	Macedonia	7
		Kennedy, J.L.	5					Journal of Rheumatology	17	Pathology	361	Alma Mater Studiorum Universita di Bologna	28	Bulgaria	7
		Chow, K.M.	5					Ophthalmology	16	Child, Preschool	358	Ludwig-Maximilians-Universitat Munchen	28	Cameroon	6
		Rades, D.	5					Breast Cancer Research and Treatment	16	Survival Rate	354	McGill University	27	Cuba	6
		Rew, J.S.	5					American Journal of Respiratory and Critical Care Medicine	16	Risk assessment	349	The University of Hong Kong	27	Ethiopia	6
		Chistiakov, D.A.	5					BJU International	16	Histopathology	348	Rigshospitalet	27	Estonia	6
		Rizzoli, R.	5					Lung Cancer	16	Statistical significance	348	Peking Union Medical College	27	Lithuania	6
		Robak, T.	5					Asian Pacific Journal of Cancer Prevention	16	Hypertension	346	Yonsei University	27	Yugoslavia	6
		Courneya, K.S.	5					Diabetologia	16	Questionnaire	343	University Michigan Ann Arbor	27	Bangladesh	5
		Romijn, J.A.	5					Rheumatology International	16	Cohort Studies	343	University of California, Los Angeles	27	Iceland	5
		Sawai, T.	5					Thorax	16	Cohort analysis	326	Lunds Universitet	27	Mozambique	5
		Schild, S.E.	5					Annals of Surgery	15	Multivariate Analysis	313	University of California, San Diego	27	Nepal	5
		Lee, J.W.	5					European Heart Journal	15	Prediction	313	Sahlgrenska Universitetssjukhuset	27	Indonesia	5
		Laufer, G.	5					Journal of Strength and Conditioning Research	15	Sex difference	312	Universitair Medisch Centrum Groningen	26	Oman	5
		Serruys, P.W.	5					European Journal of Cancer	15	Double blind procedure	310	University of Pennsylvania	26	Bosnia and Herzegovina	5
		Seung, K.B.	5					Molecular Biology Reports	15	Infant	308	China Medical University Shenyang	26	Qatar	5
		Shao, Z.	5					Heart	15	Genetic association	303	Hopitaux universitaires de Geneve	26	Peru	5
		Shariat, S.F.	5					Digestive Diseases and Sciences	15	Clinical feature	302	Oulun Yliopisto	26	Lebanon	4
		Simell, O.	5					British Journal of Ophthalmology	15	Survival rate	298	Hospital de Clinicas de Porto Alegre	26	Venezuela	4
		Smolewski, P.	5					American Journal of Gastroenterology	15	Severity of Illness Index	294	University of Washington Seattle	26	Cyprus	4
		Kiyosawa, K.	5					Oncology Reports	15	Methodology	294	Chonnam National University, College of Medicine	26	Ghana	4
		Song, G.G.	5					Lancet	14	Lymph node metastasis	291	University of Sydney	26	Zimbabwe	4
		Song, Y.W.	5					Journal of Surgical Oncology	14	Metabolism	289	Tianjin Medical University	25	Sudan	4
		Stefanadis, C.	5					American Journal of Roentgenology	14	Single nucleotide polymorphism	289	UniversitatsSpital Zurich	25	Zambia	3
		Takahashi, H.	5					Osteoporosis International	14	Biological Markers	289	Kobenhavns Universitet	25	Yemen	3
		Kim, Y.J.	5					Hepatology	14	Questionnaires	288	University Medical Center Utrecht	25	Bahrain	3
		Wang, W.	5					Clinica Chimica Acta	14	Drug effect	287	National Cancer Center, Gyeonggi	25	Sri Lanka	3
		Guralnik, J.M.	5					Metabolism Clinical and Experimental	14	Genetics	284	Emory University	24	Kuwait	3
		Wu, K.D.	5					Obstetrics and Gynecology	14	Double-Blind Method	280	University of Glasgow	24	Jamaica	3
		Xie, D.	5					Coronary Artery Disease	13	Cross-Sectional Studies	280	Baylor College of Medicine	24	Gambia	3
		Yasutake, T.	5					Anesthesia and Analgesia	13	Survival Analysis	279	Turun yliopisto	24	Latvia	2
		Yoon, N.S.	5					International Journal of Obesity	13	Protein blood level	279	Prince of Wales Hospital Hong Kong	24	Morocco	2
		Kroger, H.	5					Annals of the Rheumatic Diseases	13	Normal human	278	University of Minnesota Twin Cities	24	Laos	2
		Zhang, W.	5					Arquivos Brasileiros De Cardiologia	13	Animal experiment	275	Korea University, College of Medicine	24	Palestine	2
		Zlobec, I.	5					Clinical Endocrinology	13	Diabetes mellitus	275	The Johns Hopkins School of Medicine	23	Philippines	2
		Hangai, M.	4					Diabetic Medicine	13	Polymerase chain reaction	267	VU University Medical Center	23	Puerto Rico	2
		Donnem, T.	4					Lupus	13	Survival	267	Icahn School of Medicine at Mount Sinai	23	Georgia	2
		Kim, J.S.	4					Clinical Infectious Diseases	13	Multivariate analysis	265	Hospital Clinic Barcelona	23	Trinidad and Tobago	2
		Jassem, J.	4					Obesity	12	Gene frequency	263	Shandong University	23	Cote d'Ivoire	2
		Keramopoulos, A.	4					European Journal of Radiology	12	Obesity	261	Radboud University Nijmegen Medical Centre	22	Ukraine	2
		Cheon, J.H.	4					International Journal of Sports Medicine	12	Tumor Markers, Biological	260	Southern Medical University	22	United Arab Emirates	2
		Kosma, V.M.	4					Journal of Animal Science	12	Genetic Predisposition to Disease	258	Chinese University of Hong Kong	22	Uruguay	2
		Kamm, M.A.	4					Journal of the National Cancer Institute	12	Glucose	257	Universitatsklinikum Hamburg-Eppendorf und Medizinische Fakultat	22	Ecuador	1
		Berg, T.	4					American Journal of Clinical Nutrition	12	Postoperative complication	256	University of Zagreb School of Medicine	22	Dominican Republic	1
		Bremnes, R.M.	4					Neuroscience Letters	12	Predictive Value of Tests	254	Universidade Federal do Rio Grande do Sul	22	Senegal	1
		He, X.	4					Journal of Bone and Joint Surgery Series A	12	Insulin	253	Universite de Montreal	22	Guadeloupe	1
		Li, Q.	4					American Journal of Obstetrics and Gynecology	12	Placebo	251	Saint Michael's Hospital University of Toronto	22	Papua New Guinea	1
		Lee, D.H.	4					Head and Neck	12	School child	250	Ulsan University	22	Grenada	1
		Ferrucci, L.	4					Journal of Viral Hepatitis	12	Smoking	248	General Hospital of People's Liberation Army	22	Brunei Darussalam	1
		Koike, K.	4					Surgical Endoscopy and Other Interventional Techniques	12	Polymorphism, Single Nucleotide	247	University of Tokyo Faculty of Medicine	21	Iraq	1
		Afsar, B.	4					Cerebrovascular Diseases	12	Polymorphism, Genetic	247	Ohio State University	21	Bolivia	1
		Jacobsen, S.J.	4					World Journal of Surgical Oncology	12	Postoperative Complications	245	Uppsala Universitet	21	Luxembourg	1
		Kim, T.W.	4					Spine	12	Allele	244	Memorial Sloan-Kettering Cancer Center	21	North Korea	1
		Gong, G.	4					Croatian Medical Journal	12	Case control study	243	Universitetet i Oslo	21	Benin	1
		Couch, F.J.	4					Clinical Pharmacology and Therapeutics	12	Disease course	242	Kyoto University	21	Mauritius	1
		Heo, D.S.	4					Journal of the American College of Surgeons	12	Breast cancer	241	Kyushu University	21	Martinique	1
		Kim, Y.J.	4					Arthritis and Rheumatism	12	Age Factors	241	Mahidol University	21	Gabon	1
		Jang, J.J.	4					Thrombosis and Haemostasis	12	Blood	240	Nanjing Medical University	21	Albania	1
		Bae, D.S.	4					Journal of Pediatrics	12	Logistic Models	236	Korea University	20	Armenia	1
		Graus, F.	4					Critical Care Medicine	12	Preschool child	232	Medizinische Universitat Innsbruck	20	Montenegro	1
		Alhava, E.	4					European Journal of Endocrinology	12	Physiology	231	Northwestern University Feinberg School of Medicine	20	El Salvador	1
		Larrousse, M.	4					Medicine and Science in Sports and Exercise	11	Breast Neoplasms	230	Universita degli Studi di Napoli Federico II	20	Malta	1
		Huh, J.W.	4					Gastrointestinal Endoscopy	11	Disease-Free Survival	230	Chang Gung University	20	Viet Nam	1
		Lu, L.G.	4					Journal of Neurology	11	Hospitalization	230	University of New South Wales UNSW Australia	20	Malawi	1
		Lugli, A.	4					European Urology	11	Multicenter study	229	University of Alberta	20	Macao	1
		Mansel, R.E.	4					European Journal of Vascular and Endovascular Surgery	11	Genetic polymorphism	227	University of Western Australia	20	Liechtenstein	1
		Matsumoto, A.	4					International Journal of Oncology	11	Pregnancy	225	Universidade Federal do Rio de Janeiro	19	Algeria	1
		Matsuo, K.	4					Journal of Bone and Mineral Research	11	Pathophysiology	225	Universita degli Studi di Padova	19
		McLeod, R.S.	4					Gut	11	Body Mass Index	225	Johns Hopkins University	19
		McNitt, S.	4					Human Immunology	11	Glucose blood level	224	UniversitatsSpital Bern	19
		Colombo, A.	4					Annals of Oncology	11	Quality of life	222	Columbia University, College of Physicians and Surgeons	19
		Kang, D.H.	4					Oral Oncology	11	Nuclear magnetic resonance imaging	220	Hospital Universitari Vall d'Hebron	19
		De Vries, E.G.E.	4					Cancer Science	11	Postoperative period	220	Charles University in Prague	19
		Mintz, G.S.	4					Hypertension	11	Cardiovascular risk	219	Maastricht University	19
		Fryer, A.A.	4					European Journal of Surgical Oncology	11	Tumor volume	218	Universita degli Studi di Firenze	19
		Nakopoulou, L.	4					Scandinavian Journal of Gastroenterology	11	Proportional Hazards Models	216	University of Chicago	19
		Ferrell, R.E.	4					Acta Paediatrica International Journal of Paediatrics	11	Treatment response	214	McMaster University	19
		Ng, L.L.	4					American Journal of Surgery	11	Cross-sectional study	212	Changhai Hospital	19
		Ng, T.P.	4					Histopathology	11	Analysis of Variance	210	Qilu Hospital of Shandong University	19
		Douglas-Jones, A.	4					Pediatric Infectious Disease Journal	11	Triacylglycerol	209	Korea University Medical Center	19
		Ogawa, H.	4					Archives of Physical Medicine and Rehabilitation	10	Risk Assessment	209	Kyung Hee University	18
		Okonkwo, D.O.	4					Arteriosclerosis Thrombosis and Vascular Biology	10	C reactive protein	207	Tel Aviv University, Sackler Faculty of Medicine	18
		Bonaros, N.	4					Anesthesiology	10	Statistical analysis	206	Universitat Leipzig	18
		Ozer, C.	4					Journal of Bone and Joint Surgery Series B	10	Intermethod comparison	205	University Hospital of Tampere	18
		Papassotiriou, I.	4					Journal of Hepatology	10	Inflammation	205	UC Davis	18
		Jia, W.	4					Journal of the Neurological Sciences	10	Cancer surgery	205	Oulu University Hospital	18
		Park, H.W.	4					Neurosurgery	10	Cancer prognosis	203	Technische Universitat Munchen	18
		Park, J.C.	4					Zhonghua Wai Ke Za Zhi Chinese Journal of Surgery	10	Cancer patient	202	Taipei Medical University	18
		Park, S.J.	4					BJOG an International Journal of Obstetrics and Gynaecology	10	Animal model	201	University of Tokyo	18
		Acosta, S.	4					Korean Circulation Journal	10	Gene expression	199	University of Oxford	18
		Chevalley, T.	4					Multiple Sclerosis	10	Sex Factors	199	University of Alabama at Birmingham	18
		Pereira, A.M.	4					Kidney International	10	Cancer recurrence	198	Universite Paris Descartes	18
		Qiu, S.J.	4					Journal of Nutrition	10	Comorbidity	196	University of Queensland	18
		Fernandez-Real, J.M.	4					International Journal of Colorectal Disease	10	Treatment duration	195	Stanford University School of Medicine	18
		Raitakari, O.T.	4					Graefe S Archive for Clinical and Experimental Ophthalmology	10	Disease free survival	195	Johns Hopkins Bloomberg School of Public Health	17
		Reich, R.	4					Chinese Journal of Clinical Oncology	10	Genetic variability	194	University Hospital Maastricht	17
		Cho, K.S.	4					European Journal of Gastroenterology and Hepatology	10	Human experiment	194	National Cancer Institute	17
		Kim, K.H.	4					Clinical and Experimental Rheumatology	10	Cancer radiotherapy	192	University of Birmingham	17
		Ricart, W.	4					Zhonghua Yi Xue Za Zhi	10	Recurrence	191	Universitat zu Koln	17
		Hu, T.H.	4					Rheumatology	10	Drug safety	187	University Central Hospital Kuopio	17
		Hu, B.S.	4					Critical Care	10	Cancer grading	186	National Taiwan University College of Medicine	17
		Kavantzas, N.	4					Biomed Research International	10	Demography	185	Universidade Estadual de Campinas	17
		Jang, Y.	4					Journal of Trauma Injury Infection and Critical Care	10	Messenger RNA	185	Hospital for Sick Children University of Toronto	17
		Undefined	2					Osteoarthritis and Cartilage	10	Coronary artery disease	185	Sun Yat-Sen University Cancer Center	17
