# Supplementary material for: A surge of p-values between 0.041 and 0.049 in recent decades (but negative results are increasing rapidly too)
Source: PeerJ. 2015 Jan 22;3:e733. doi: 10.7717/peerj.733 (PMC4312079; doi:10.7717/peerj.733)
Supplement: Supplemental Information [file peerj-03-733-s007.zip › Supplementary material/Searches_15_nov_2014/B0141.csv]

Scopus refine results values
Your query : (ABS({p = 0.032} OR {p = .032}))
Number of results : 8483
YEAR		AUTHOR NAME		SUBJECT AREA		DOCUMENT TYPE		SOURCE TITLE		KEYWORD		AFFILIATION		COUNTRY		SOURCE TYPE		LANGUAGE
2015	2	Soini, Y.	11	Agricultural and Biological Sciences	356	Article	7978	Plos One	103	Article	7392	VA Medical Center	95	United States	1890	Journals	8455	English	7768
2014	1010	Veldhuis, J.D.	10	Arts and Humanities	35	Article in Press	208	American Journal of Cardiology	53	Human	7223	Peking University	66	China	853	Conference Proceedings	11	Chinese	385
2013	1049	Li, P.K.T.	9	Biochemistry, Genetics and Molecular Biology	1772	Review	147	World Journal of Gastroenterology	47	Female	6388	Mayo Clinic	58	United Kingdom	578	Book Series	10	Spanish	94
2012	939	Chen, W.	8	Business, Management and Accounting	1	Conference Paper	135	Annals of Surgical Oncology	47	Male	6037	SungKyunKwan University, School of Medicine	58	Germany	546	Books	4	Portuguese	58
2011	773	Giannopoulou, I.	8	Chemical Engineering	27	Book Chapter	3	Annals of Thoracic Surgery	45	Humans	5996	University of Toronto	58	Japan	512	Trade Publications	1	Turkish	41
2010	615	Chow, K.M.	8	Chemistry	32	Note	3	Journal of Clinical Endocrinology and Metabolism	43	Adult	5621	Sun Yat-Sen University	56	South Korea	499	Undefined	2	German	40
2009	557	Nakopoulou, L.	8	Computer Science	14	Editorial	1	Clinical Cancer Research	41	Controlled study	4557	Charite - Universitatsmedizin Berlin	54	Italy	427			Japanese	35
2008	544	Keramopoulos, A.	8	Decision Sciences	6	Letter	1	Journal of the American College of Cardiology	38	Priority journal	4165	Seoul National University College of Medicine	52	Spain	306			French	33
2007	444	Lee, S.D.	7	Dentistry	107	Short Survey	1	Cancer	38	Major clinical study	4062	Fudan University	48	Turkey	297			Korean	26
2006	377	Bremnes, R.M.	7	Earth and Planetary Sciences	10	Undefined	6	Gynecologic Oncology	37	Middle Aged	3972	Yonsei University College of Medicine	46	Canada	292			Italian	17
2005	332	Mylona, E.	7	Energy	1			Diabetes Care	36	Aged	3765	University of California, San Francisco	46	Brazil	242			Polish	16
2004	310	Szeto, C.C.	7	Engineering	42			Journal of Clinical Oncology	36	Clinical article	1518	Universidade de Sao Paulo - USP	45	France	237			Russian	14
2003	229	Kern, W.	6	Environmental Science	77			Chinese Journal of Cancer Prevention and Treatment	36	Prognosis	1235	Helsinki University Central Hospital	45	Australia	231			Czech	13
2002	196	Hetzer, R.	6	Health Professions	209			Journal of Vascular Surgery	33	Aged, 80 and over	1186	Harvard Medical School	44	Netherlands	226			Croatian	8
2001	153	Jeong, M.H.	6	Immunology and Microbiology	405			Stroke	33	Adolescent	1167	Medizinische Universitat Wien	44	Taiwan	213			Persian	4
2000	158	Ahn, Y.	6	Materials Science	23			Investigative Ophthalmology and Visual Science	33	Treatment Outcome	1093	King's College London	43	Finland	164			Romanian	4
1999	140	Busund, L.T.	6	Mathematics	9			International Journal of Radiation Oncology Biology Physics	32	Retrospective Studies	1033	University of Athens	43	Sweden	163			Serbian	4
1998	104	Cheon, J.H.	6	Medicine	7371			British Journal of Cancer	31	Follow up	987	Seoul National University Bundang Hospital	43	Greece	158			Arabic	3
1997	109	Chun, H.K.	6	Multidisciplinary	9			International Journal of Cardiology	30	Risk Factors	972	UCL	41	Switzerland	143			Lithuanian	3
1996	99	Dimsdale, J.E.	6	Neuroscience	477			Journal of Urology	29	Middle aged	936	University of Texas M. D. Anderson Cancer Center	39	Austria	111			Bulgarian	2
1995	82	Alexandrou, P.	6	Nursing	310			Anticancer Research	29	Human tissue	897	Veterans General Hospital-Taipei	38	Poland	111			Greek	2
1994	59	Huang, Y.H.	6	Pharmacology, Toxicology and Pharmaceutics	276			Hepato Gastroenterology	29	Clinical trial	893	Shanghai Jiaotong University	38	Belgium	109			Hebrew	2
1993	49	Haferlach, T.	6	Physics and Astronomy	51			Circulation	28	Treatment outcome	884	University Michigan Ann Arbor	38	Iran	106			Hungarian	2
1992	34	Haller, B.	6	Psychology	136			Urology	27	Retrospective study	828	Capital Medical University China	38	India	102			Bosnian	1
1991	28	Donnem, T.	6	Social Sciences	83			International Journal of Cancer	26	Risk factor	804	Duke University School of Medicine	37	Norway	94			Slovene	1
1990	19	Mittal, R.D.	6	Veterinary	103			Medical Oncology	26	Randomized controlled trial	804	National Taiwan University Hospital	37	Hong Kong	89
1989	15	Haferlach, C.	6	Undefined	116			American Heart Journal	26	Prospective Studies	796	The University of Hong Kong	36	Denmark	89
1988	9	Patsouris, E.	6					Transplantation Proceedings	25	Controlled clinical trial	756	Massachusetts General Hospital	36	Israel	82
1987	11	Rades, D.	6					Tumor Biology	25	Young Adult	719	Chang Gung Memorial Hospital	36	Portugal	63
1986	5	Davidson, B.	6					Transplantation	24	Child	703	University of Ulsan, College of Medicine	35	Egypt	44
1985	8	Schild, S.E.	6					Neurology	24	Follow-Up Studies	692	Universitetet i Oslo	35	Ireland	44
1984	3	Schnittger, S.	6					Annals of Oncology	24	Disease association	619	Cleveland Clinic Foundation	35	Czech Republic	44
1983	3	Jang, Y.	6					Journal of Surgical Research	24	Cancer survival	618	Prince of Wales Hospital Hong Kong	35	Thailand	43
1982	8	Song, Y.W.	6					National Medical Journal of China	24	Time Factors	611	Alma Mater Studiorum Universita di Bologna	35	Mexico	43
1981	2	Thorsdottir, I.	6					Blood	23	Immunohistochemistry	609	National Yang-Ming University Taiwan	35	Singapore	43
1980	2	Hong, Y.J.	6					Lung Cancer	23	Genotype	603	China Medical University Shenyang	34	South Africa	38
1979	1	Wang, J.Y.	6					Oncology Reports	23	Prospective study	590	Seoul National University	34	New Zealand	38
1978	1	Yilmaz, R.	6					World Journal of Surgery	22	Cancer staging	589	University of Pittsburgh	34	Hungary	36
1977	2	Erel, O.	5					European Journal of Cardio Thoracic Surgery	22	Protein expression	560	Leiden University Medical Center - LUMC	34	Croatia	31
1976	1	Kim, J.H.	5					Ophthalmology	22	Mortality	540	Brigham and Women's Hospital	34	Malaysia	28
1973	1	Lee, E.B.	5					American Journal of Ophthalmology	21	Disease severity	537	Karolinska University Hospital	34	Tunisia	24
		Lin, H.C.	5					Molecular Biology Reports	21	Case-Control Studies	520	Universita degli Studi di Milano	34	Argentina	23
		Liu, H.	5					British Journal of Surgery	21	Unclassified drug	518	Helsingin Yliopisto	33	Russian Federation	21
		Mills, P.J.	5					Diabetic Medicine	21	Outcome assessment	505	Erasmus University Medical Center	33	Romania	19
		Ferrandina, G.	5					Archives of Physical Medicine and Rehabilitation	20	Body mass	475	Ita-Suomen yliopisto	33	Saudi Arabia	18
		Gourgiotis, D.	5					Nephrology Dialysis Transplantation	20	Comparative study	458	Tianjin Medical University	32	Nigeria	15
		Fan, S.T.	5					Chest	20	Animals	440	Sichuan University	32	Slovenia	14
		Ordovas, J.M.	5					BJU International	20	Human cell	438	University of Melbourne	32	Serbia	14
		Otake, Y.	5					European Journal of Cancer	20	Nonhuman	432	Tehran University of Medical Sciences	32	Colombia	14
		Park, H.W.	5					Journal of Korean Medical Science	19	Correlation analysis	422	Southern Medical University	31	Iceland	12
		Park, J.C.	5					Critical Care Medicine	19	Prevalence	421	University of Pennsylvania	31	Chile	11
		Kosma, V.M.	5					Chinese Journal of Clinical Oncology	19	Hypertension	410	Seoul National University Hospital	31	Bulgaria	11
		Pinna, A.D.	5					Journal of Pediatrics	19	Neoplasm Staging	402	Ludwig-Maximilians-Universitat Munchen	31	Estonia	10
		Cho, J.G.	5					Spine	19	Pathology	385	VU University Medical Center	30	Pakistan	9
		Remzi, M.	5					American Journal of Obstetrics and Gynecology	18	Drug efficacy	385	The University of British Columbia	30	Lebanon	9
		Gur, M.	5					Cancer Research	18	Risk assessment	385	Chang Gung University	30	Ghana	8
		Scambia, G.	5					Anesthesia and Analgesia	18	Incidence	383	University of Athens Medical School	30	Kenya	8
		Schaff, H.V.	5					European Heart Journal	18	Age	374	Karolinska Institutet	29	Uganda	7
		Arslan, M.	5					Journal of Thoracic and Cardiovascular Surgery	18	Scoring system	365	Universita degli Studi di Roma La Sapienza	29	Slovakia	7
		Hofler, H.	5					Chinese Medical Journal	18	Survival Rate	359	The Catholic University of Korea	28	Lithuania	6
		Sheu, W.H.H.	5					International Journal of Gynecological Cancer	18	Prediction	358	Klinikum rechts der Isar	28	Bangladesh	6
		Sim, D.S.	5					Journal of Rheumatology	18	Cohort analysis	354	University of California, San Diego	28	Indonesia	6
		Kim, D.Y.	5					Metabolism Clinical and Experimental	17	Survival rate	354	Inserm	27	Bosnia and Herzegovina	5
		Karakiewicz, P.I.	5					Coronary Artery Disease	17	Cohort Studies	354	Tel Aviv University, Sackler Faculty of Medicine	27	Kuwait	5
		Suh, G.Y.	5					Annals of Surgery	17	Multivariate Analysis	351	Memorial Sloan-Kettering Cancer Center	27	Jordan	5
		Sungkanuparph, S.	5					BMC Cancer	17	Child, Preschool	345	Oulun Yliopisto	27	Bahrain	4
		Devereux, R.B.	5					British Journal of Ophthalmology	16	Overall survival	344	Universitat Heidelberg	27	Oman	4
		Tucker, K.L.	5					Atherosclerosis	16	Cross-Sectional Studies	342	University of Sydney	27	Sri Lanka	4
		Kjeldsen, S.E.	5					Journal of Neurology Neurosurgery and Psychiatry	16	Questionnaire	338	University of Alabama at Birmingham	27	Yugoslavia	4
		Lee, W.Y.	5					Cancer Epidemiology Biomarkers and Prevention	16	Histopathology	336	Lunds Universitet	27	Philippines	4
		Yildiz, A.	5					Human Pathology	16	Genetic association	332	Helse Bergen Haukeland University Hospital	27	Cameroon	4
		Lee, S.H.	5					European Urology	16	Sex difference	332	Universita degli Studi di Padova	26	Macedonia	3
		Yun, S.H.	5					Bone Marrow Transplantation	15	Drug effect	330	The Johns Hopkins School of Medicine	26	Malawi	3
		Zhang, W.	5					Diabetologia	15	Statistical significance	328	Academic Medical Centre, University of Amsterdam	26	Tanzania	3
		Bernstein, C.N.	4					Korean Journal of Urology	15	Clinical feature	328	Universitat de Barcelona	26	Gambia	3
		Chen, X.Q.	4					Lancet	15	Metabolism	322	Baylor College of Medicine	26	Venezuela	3
		Andrac, L.	4					Journal of Hypertension	15	Double blind procedure	318	Zhejiang University	26	Peru	3
		Kim, D.W.	4					Journal of Animal Science	15	Multivariate analysis	317	David Geffen School of Medicine at UCLA	26	Latvia	3
		Li, W.	4					Alimentary Pharmacology and Therapeutics	15	Single nucleotide polymorphism	317	Turun yliopisto	26	Cuba	3
		Kim, H.C.	4					Journal of Gastrointestinal Surgery	15	Survival Analysis	316	Yonsei University	26	Cambodia	2
		Chung, J.H.	4					Biological Psychiatry	15	Diabetes mellitus	309	Universita degli Studi di Napoli Federico II	26	Trinidad and Tobago	2
		Ashton-Miller, J.A.	4					Annals of the Rheumatic Diseases	14	Infant	309	St. Olavs Hospital	26	Mali	2
		Cerfolio, R.J.	4					Diabetes Research and Clinical Practice	14	Severity of Illness Index	305	Sun Yat-Sen University Cancer Center	26	Burkina Faso	2
		Byun, S.S.	4					Liver International	14	Double-Blind Method	302	Johns Hopkins University	25	Benin	2
		Kim, H.	4					Obstetrics and Gynecology	14	Genetics	298	Medizinische Hochschule Hannover MHH	25	United Arab Emirates	2
		Kim, Y.M.	4					Clinical Endocrinology	14	Obesity	291	The University of North Carolina at Chapel Hill	25	Nepal	2
		Grant, I.	4					Respiratory Medicine	14	Lymph node metastasis	286	University of California, Los Angeles	25	Belarus	2
		Chang, H.M.	4					European Journal of Endocrinology	14	Biological Markers	285	Hospital Clinic Barcelona	25	Uruguay	2
		Cokkinos, D.V.	4					Clinical Therapeutics	14	Protein blood level	284	University of Queensland	25	Viet Nam	2
		Hong, S.K.	4					European Journal of Clinical Nutrition	14	Polymerase chain reaction	280	University of Manchester	24	Jamaica	2
		Chan, J.C.N.	4					Journal of Applied Physiology	14	Genetic Predisposition to Disease	279	University Hospital of Tampere	24	Zambia	2
		Kim, S.K.	4					Digestive Diseases and Sciences	13	Blood	277	Imperial College London	24	Puerto Rico	2
		Gonzalez-Angulo, A.M.	4					Archives of Gynecology and Obstetrics	13	Glucose	276	Technische Universitat Munchen	24	Zimbabwe	2
		Ku, J.H.	4					Supportive Care in Cancer	13	Survival	275	Columbia University in the City of New York	24	Gabon	2
		Lee, H.J.	4					World Chinese Journal of Digestology	13	Questionnaires	274	Universidade Federal do Rio Grande do Sul	23	Ethiopia	2
		Ledergerber, B.	4					Human Immunology	13	Smoking	273	Kaohsiung Medical University	23	Cyprus	2
		Deary, I.J.	4					World Journal of Urology	13	Animal experiment	273	Universita degli Studi di Torino	23	Sudan	2
		Huh, J.W.	4					Journal of Cancer Research and Clinical Oncology	13	Predictive Value of Tests	270	University of Florida	23	Macao	1
		Charpin, C.	4					Journal of Bone and Joint Surgery Series A	13	Age Factors	270	University of Washington Seattle	23	Liechtenstein	1
		Huber, K.	4					Radiology	13	School child	267	Universitat Tubingen	23	Libyan Arab Jamahiriya	1
		Doki, Y.	4					Gut	13	Multicenter study	266	Washington University in St. Louis, School of Medicine	23	Montenegro	1
		Kim, W.H.	4					American Journal of Roentgenology	13	Polymorphism, Genetic	263	Universitat zu Koln	23	Morocco	1
		Kaski, J.C.	4					American Journal of Respiratory and Critical Care Medicine	13	Logistic Models	260	Kobenhavns Universitet	23	New Caledonia	1
		Blann, A.D.	4					Journal of Affective Disorders	13	Placebo	260	Kyung Hee University	22	Luxembourg	1
		Klersy, C.	4					Zhonghua Yi Xue Za Zhi	13	C reactive protein	260	Universitatsklinikum Hamburg-Eppendorf und Medizinische Fakultat	22	North Korea	1
		Aung, T.	4					Clinica Chimica Acta	12	Polymorphism, Single Nucleotide	260	Universitair Medisch Centrum Groningen	22	Palestine	1
		Huber, W.	4					American Journal of Surgery	12	Gene frequency	259	University of Zagreb School of Medicine	22	Haiti	1
		Chen, F.	4					Acta Ophthalmologica	12	Methodology	256	Peking Union Medical College	22	Algeria	1
		Bryant, A.S.	4					American Journal of Clinical Nutrition	12	Genetic polymorphism	256	Chonnam National University, College of Medicine	22	Guatemala	1
		Choi, D.	4					Surgery	12	Postoperative complication	252	Nanjing Medical University	22	Iraq	1
		Lavaut, M.N.	4					International Journal of Obesity	12	Allele	251	Maastricht University	22	Guinea-Bissau	1
		Jiang, H.	4					Journal of Surgical Oncology	12	Disease-Free Survival	249	UniversitatsSpital Zurich	22	Ukraine	1
		Im, S.A.	4					Breast Cancer Research and Treatment	12	Tumor Markers, Biological	249	Hacettepe Universitesi	22	Ecuador	1
		Lee, P.C.	4					Human Reproduction	12	Preschool child	247	Turun Yliopistollinen Keskussairaala	22	Costa Rica	1
		Angiolillo, D.J.	4					Journal of Trauma Injury Infection and Critical Care	12	Postoperative Complications	246	University of Minnesota Twin Cities	22	Monaco	1
		Chae, I.H.	4					Journal of Nutrition	12	Disease course	245	Chinese University of Hong Kong	21	Congo	1
		Kim, T.I.	4					American Journal of Surgical Pathology	12	Glucose blood level	241	Universidade do Porto	21	Papua New Guinea	1
		Lai, F.M.M.	4					Cancer Science	12	Normal human	239	Hospital de Clinicas de Porto Alegre	21	Djibouti	1
		Ancoli-Israel, S.	4					Anadolu Kardiyoloji Dergisi	12	Breast cancer	238	University of Liverpool	21	Yemen	1
		Lin, S.R.	4					European Journal of Surgical Oncology	12	Body Mass Index	234	Taipei Medical University	21	Panama	1
		Kim, Y.T.	4					Journal of Clinical Psychiatry	12	Breast Neoplasms	234	University of Edinburgh	21	Qatar	1
		Liu, J.	4					Korean Circulation Journal	12	Case control study	233	University of Chicago	21	Barbados	1
		Lo, C.M.	4					Rheumatology International	12	Analysis of Variance	232	Universidade Estadual de Campinas	21
		Lotan, Y.	4					Circulation Journal	12	Cancer patient	232	University of Western Australia	21
		Lu, C.Y.	4					Graefe S Archive for Clinical and Experimental Ophthalmology	11	Risk Assessment	231	Ulsan University	21
		Marchesini, G.	4					Journal of Endocrinological Investigation	11	Cross-sectional study	227	Chang Gung University College of Medicine	21
		Martinez, J.A.	4					Hypertension	11	Hospitalization	227	Radboud University Nijmegen Medical Centre	20
		Mausbach, B.T.	4					Journal of Allergy and Clinical Immunology	11	Disease free survival	225	Universite de Montreal	20
		Miki, T.	4					American Journal of Clinical Oncology Cancer Clinical Trials	11	Pregnancy	225	Icahn School of Medicine at Mount Sinai	20
		Li, B.	4					Interactive Cardiovascular and Thoracic Surgery	11	Comorbidity	224	University of Glasgow	19
		Demirbag, R.	4					American Journal of Neuroradiology	11	Quality of life	223	University College Dublin	19
		Kim, K.H.	4					International Journal of Colorectal Disease	11	Physiology	221	Universidade Federal de Sao Paulo	19
		Nakayama, T.	4					European Journal of Obstetrics Gynecology and Reproductive Biology	11	Treatment response	220	Universita degli Studi di Firenze	19
		Bang, Y.J.	4					AIDS	11	Insulin	219	Shandong University	19
		Nam, J.H.	4					Annals of Internal Medicine	11	Proportional Hazards Models	217	University Medical Center Utrecht	19
		Oh, D.Y.	4					Clinical Transplantation	11	Tumor volume	217	Case Western Reserve University	18
		Omezzine, A.	4					Kidney International	10	Pathophysiology	216	Rigshospitalet	18
		Ordovas, J.M.	4					Journal of Heart and Lung Transplantation	10	Cardiovascular risk	215	Western University	18
		Bonnier, P.	4					Laryngoscope	10	Postoperative period	212	Kyoto University	18
		Os, I.	4					Clinical and Experimental Rheumatology	10	Intermethod comparison	212	Universitat zu Lubeck	18
		Dorey, F.J.	4					Neurobiology of Aging	10	Cancer surgery	212	Monash University	18
		Paakko, P.	4					Leukemia	10	Cancer prognosis	212	University of New South Wales UNSW Australia	18
		Haak, T.	4					Journal of the National Cancer Institute	10	Blood Pressure	208	Children's Hospital Boston	18
		Bouchard, C.	4					Renal Failure	10	Coronary artery disease	206	Sahlgrenska Universitetssjukhuset	18
		Park, J.G.	4					Chinese Journal of Neurology	10	Statistical analysis	204	University of Wisconsin Madison	18
		Park, J.Y.	4					British Journal of Haematology	10	Animal model	204	Universita degli Studi di Verona	18
		Lee, W.J.	4					Diabetes	10	Triacylglycerol	202	Westfalische Wilhelms-Universitat Munster	17
		Patterson, T.L.	4					Yonsei Medical Journal	10	Infant, Newborn	200	Friedrich-Alexander-Universität Erlangen-Nürnberg	17
		Li, J.	4					Bone	10	Disease Progression	196	University of Calgary	17
		Ang, M.	4					European Journal of Neurology	10	Depression	196	Ohio State University	17
		Rallapalli, V.	4					American Journal of Gastroenterology	10	Inflammation	196	Pusan National University	17
		Ramirez, P.T.	4					Chinese Journal of Clinical Nutrition	10	Nuclear magnetic resonance imaging	195	Mahidol University	17
		Forlani, G.	4					Anesthesiology	10	Sex Factors	194	University of Birmingham	17
		Ahren, B.	4					Journal of Bone and Mineral Research	10	Non insulin dependent diabetes mellitus	193	University of Bristol	17
		Roessner, A.	4					Journal of Veterinary Internal Medicine	10	Gene expression	192	University Central Hospital Kuopio	17
		Romero, R.	4					Leukemia and Lymphoma	10	Cancer invasion	192	Katholieke Universiteit Leuven	17
		Kaufmann, M.	4					Ai Zheng Aizheng Chinese Journal of Cancer	10	Metastasis	191	UT Southwestern Medical Center	17
		Chen, T.C.	4					Arthritis and Rheumatism	10	Demography	189	Zhejiang University School of Medicine	17
		Gu, D.	4					Lupus	10	Treatment duration	188	University of Alberta	17
		Schmid, R.M.	4					Journal of Magnetic Resonance Imaging	10	Drug safety	187	Universita Cattolica del Sacro Cuore, Rome	17
