# Supplementary material for: A surge of p-values between 0.041 and 0.049 in recent decades (but negative results are increasing rapidly too)
Source: PeerJ. 2015 Jan 22;3:e733. doi: 10.7717/peerj.733 (PMC4312079; doi:10.7717/peerj.733)
Supplement: Supplemental Information [file peerj-03-733-s007.zip › Supplementary material/Searches_15_nov_2014/B0142.csv]

Scopus refine results values
Your query : (ABS({p = 0.033} OR {p = .033}))
Number of results : 7578
YEAR		AUTHOR NAME		SUBJECT AREA		DOCUMENT TYPE		SOURCE TITLE		KEYWORD		AFFILIATION		COUNTRY		SOURCE TYPE		LANGUAGE
2014	824	Mittal, R.D.	10	Agricultural and Biological Sciences	314	Article	7165	Plos One	112	Article	6657	VA Medical Center	67	United States	1715	Journals	7550	English	6957
2013	947	Wang, Y.	10	Arts and Humanities	23	Article in Press	157	Cancer	43	Human	6558	Universidade de Sao Paulo - USP	59	China	788	Book Series	13	Chinese	356
2012	806	Courneya, K.S.	9	Biochemistry, Genetics and Molecular Biology	1630	Review	133	Chinese Journal of Cancer Prevention and Treatment	42	Female	5806	Sun Yat-Sen University	56	United Kingdom	571	Conference Proceedings	10	Spanish	60
2011	635	Davidson, B.	8	Business, Management and Accounting	2	Conference Paper	110	Clinical Cancer Research	41	Humans	5505	Peking University	55	Japan	502	Books	1	Turkish	37
2010	592	Soini, Y.	8	Chemical Engineering	18	Short Survey	4	Annals of Thoracic Surgery	37	Male	5410	Helsinki University Central Hospital	50	Germany	476	Undefined	4	Portuguese	36
2009	527	Chen, W.	7	Chemistry	19	Letter	3	Journal of Clinical Endocrinology and Metabolism	37	Adult	5061	UCL	49	South Korea	371			German	34
2008	527	Reich, R.	7	Computer Science	11	Book Chapter	1	World Journal of Gastroenterology	35	Controlled study	4096	University of Toronto	48	Italy	341			Korean	32
2007	385	Zivadinov, R.	7	Decision Sciences	3	Erratum	1	Journal of the American College of Cardiology	34	Priority journal	3840	University of Texas M. D. Anderson Cancer Center	47	Spain	281			French	27
2006	355	Hong, Y.J.	6	Dentistry	113	Undefined	4	Annals of Surgical Oncology	33	Major clinical study	3673	Mayo Clinic	46	Canada	279			Japanese	25
2005	296	Juvela, S.	6	Earth and Planetary Sciences	6			American Journal of Cardiology	33	Middle Aged	3634	SungKyunKwan University, School of Medicine	45	Turkey	276			Czech	18
2004	263	Rades, D.	6	Economics, Econometrics and Finance	4			International Journal of Radiation Oncology Biology Physics	32	Aged	3421	Yonsei University College of Medicine	45	Taiwan	210			Russian	15
2003	244	Schild, S.E.	6	Energy	1			Atherosclerosis	32	Clinical article	1391	Harvard Medical School	43	Australia	209			Polish	12
2002	187	Syrjanen, K.	6	Engineering	47			Gynecologic Oncology	31	Prognosis	1150	Fudan University	42	France	199			Croatian	9
2001	160	Weinstock-Guttman, B.	6	Environmental Science	83			Stroke	30	Adolescent	1118	The University of Hong Kong	40	Netherlands	193			Persian	6
2000	148	Giunti, G.	5	Health Professions	208			Journal of Clinical Oncology	30	Aged, 80 and over	1103	University of California, San Francisco	40	Brazil	190			Arabic	5
1999	148	Korkolopoulou, P.	5	Immunology and Microbiology	390			Circulation	27	Treatment Outcome	971	Massachusetts General Hospital	39	Finland	155			Hungarian	5
1998	96	Fischer, J.E.	5	Materials Science	13			International Journal of Cardiology	27	Retrospective Studies	958	National Taiwan University Hospital	38	Sweden	153			Italian	5
1997	81	Lang, B.H.H.	5	Mathematics	7			Anticancer Research	27	Risk Factors	921	University of Ulsan, College of Medicine	37	Greece	133			Dutch	4
1996	75	Jeong, M.H.	5	Medicine	6605			National Medical Journal of China	27	Follow up	905	Cleveland Clinic Foundation	37	Switzerland	124			Lithuanian	4
1995	50	Kim, S.H.	5	Multidisciplinary	4			Breast Cancer Research and Treatment	26	Middle aged	846	Lunds Universitet	37	Austria	109			Bulgarian	3
1994	51	Chen, L.	5	Neuroscience	401			Chest	25	Clinical trial	832	Chang Gung Memorial Hospital	37	Belgium	99			Greek	3
1993	39	Bonacchi, M.	5	Nursing	253			Journal of Thoracic and Cardiovascular Surgery	25	Human tissue	830	The University of British Columbia	36	India	90			Serbian	2
1992	30	Hetzer, R.	5	Pharmacology, Toxicology and Pharmaceutics	255			Journal of Vascular Surgery	24	Retrospective study	739	Medizinische Universitat Wien	36	Denmark	87			Bosnian	1
1991	25	Ferrandina, G.	5	Physics and Astronomy	50			European Heart Journal	24	Risk factor	734	University of Athens Medical School	36	Norway	78			Catalan	1
1990	20	Lin, T.H.	5	Psychology	118			Journal of Urology	23	Treatment outcome	729	Seoul National University	34	Iran	76			Romanian	1
1989	12	Carl, E.	5	Social Sciences	65			Human Pathology	23	Randomized controlled trial	698	University of Alberta	34	Poland	75
1988	9	Kim, J.M.	5	Veterinary	82			Medical Oncology	23	Controlled clinical trial	681	Seoul National University College of Medicine	33	Hong Kong	75
1987	8	Hanrath, P.	5	Undefined	82			Transplantation Proceedings	23	Prospective Studies	679	University of Washington Seattle	33	Israel	69
1986	7	Miki, T.	5					Urology	22	Child	658	Brigham and Women's Hospital	33	New Zealand	46
1985	7	Kosma, V.M.	5					Blood	22	Young Adult	626	Shanghai Jiaotong University	33	Czech Republic	41
1984	4	Nakayama, T.	5					Metabolism Clinical and Experimental	22	Follow-Up Studies	619	Capital Medical University China	33	Portugal	38
1983	8	Nesland, J.M.	5					American Journal of Ophthalmology	21	Disease association	583	Universita degli Studi di Milano	33	Ireland	38
1982	4	Patsouris, E.	5					Annals of Surgery	21	Genotype	572	Academic Medical Centre, University of Amsterdam	32	Singapore	37
1980	3	Prifti, E.	5					European Journal of Cardio Thoracic Surgery	21	Cancer survival	552	Helsingin Yliopisto	32	Thailand	34
1979	2	Lee, S.D.	5					Ophthalmology	21	Immunohistochemistry	534	Charite - Universitatsmedizin Berlin	32	Egypt	32
1977	2	Han, K.H.	5					British Journal of Cancer	20	Time Factors	532	University of Melbourne	32	South Africa	28
1973	1	Zwinderman, A.H.	5					Oncology Reports	20	Protein expression	515	Erasmus University Medical Center	32	Mexico	27
		Scambia, G.	5					BMC Cancer	20	Mortality	514	University Michigan Ann Arbor	31	Croatia	27
		Heckman, M.G.	5					Digestive Diseases and Sciences	19	Case-Control Studies	513	Memorial Sloan-Kettering Cancer Center	30	Malaysia	23
		Sheen, I.S.	5					Diabetes Care	18	Prospective study	511	Leiden University Medical Center - LUMC	30	Serbia	20
		Sheu, S.H.	5					International Journal of Cancer	18	Unclassified drug	497	Washington University in St. Louis, School of Medicine	30	Russian Federation	19
		Jeng, K.S.	5					World Journal of Surgery	18	Disease severity	493	University of Athens	30	Nigeria	19
		Bae, J.H.	5					Circulation Journal	18	Cancer staging	488	Sichuan University	29	Hungary	18
		Su, H.M.	5					BJU International	18	Outcome assessment	452	National Yang-Ming University Taiwan	29	Slovenia	17
		Kang, J.C.	5					Cancer Research	17	Comparative study	439	Baylor College of Medicine	28	Argentina	16
		Szeto, C.C.	5					Transplantation	17	Body mass	431	China Medical University Shenyang	28	Saudi Arabia	16
		Tabara, Y.	5					Asian Pacific Journal of Cancer Prevention	17	Human cell	378	Universitetet i Oslo	28	Pakistan	16
		Trope, C.G.	5					Investigative Ophthalmology and Visual Science	16	Nonhuman	371	Veterans General Hospital-Taipei	28	Chile	14
		Strange, R.C.	5					Diabetologia	16	Correlation analysis	371	Nanjing Medical University	28	Slovakia	13
		Wang, Y.	5					American Journal of Roentgenology	16	Prevalence	366	Duke University School of Medicine	27	Tunisia	13
		Kitajima, M.	5					Journal of Bone and Joint Surgery Series A	16	Animals	362	David Geffen School of Medicine at UCLA	27	Kenya	9
		Wei, Q.	5					American Journal of Obstetrics and Gynecology	16	Drug efficacy	356	Universitat Heidelberg	27	Bulgaria	8
		Li, W.	5					Thorax	16	Age	355	The University of North Carolina at Chapel Hill	27	Colombia	7
		Yang, J.	5					Journal of Cancer Research and Clinical Oncology	16	Overall survival	355	University of California, San Diego	27	Bangladesh	7
		Wang, T.	5					Spine	16	Neoplasm Staging	350	Universita Cattolica del Sacro Cuore, Rome	27	Lebanon	7
		Crea, F.	4					Journal of Surgical Oncology	16	Risk assessment	348	Universita degli Studi di Roma La Sapienza	27	Romania	7
		Kim, J.H.	4					Rheumatology International	15	Incidence	341	King's College London	26	Bosnia and Herzegovina	6
		Boehm, B.O.	4					Arthritis and Rheumatism	15	Scoring system	340	Tianjin Medical University	26	Uganda	6
		Kavantzas, N.	4					Neurology	15	Cohort Studies	328	National Cancer Institute	26	Kuwait	6
		Demetriades, D.	4					Molecular Biology Reports	15	Cohort analysis	324	Universidade Federal de Sao Paulo	26	Peru	6
		Choi, J.Y.	4					American Heart Journal	15	Prediction	319	Chang Gung University	26	Lithuania	6
		Li, P.K.T.	4					Heart	15	Child, Preschool	318	Alma Mater Studiorum Universita di Bologna	26	Philippines	5
		Jang, Y.	4					British Journal of Surgery	15	Hypertension	317	Karolinska University Hospital	25	United Arab Emirates	5
		Holm, R.	4					Journal of Clinical Psychiatry	15	Statistical significance	315	Taipei Medical University	25	Viet Nam	5
		Ballotta, E.	4					European Journal of Cancer	15	Pathology	312	University of Sydney	25	Yugoslavia	5
		Iwayama, Y.	4					Nephrology Dialysis Transplantation	15	Histopathology	310	Tehran University of Medical Sciences	25	Macedonia	4
		Da Giau, G.	4					AIDS	14	Questionnaire	307	Ita-Suomen yliopisto	25	Zambia	4
		Kennedy, C.	4					Scandinavian Journal of Gastroenterology	14	Diabetes mellitus	306	Universitat de Barcelona	24	Ethiopia	4
		Jiang, W.G.	4					Lung Cancer	14	Multivariate Analysis	303	VU University Medical Center	24	Estonia	4
		Bouslama, A.	4					Diseases of the Colon and Rectum	14	Biological Markers	296	Turun yliopisto	24	Bahrain	4
		Lee, Y.C.	4					Journal of Hypertension	14	Survival Rate	295	Western University	24	Cyprus	4
		Erkinjuntti, T.	4					Journal of Rheumatology	14	Survival Analysis	295	Kyoto University	24	Iceland	4
		Bowden, D.W.	4					Journal of Acquired Immune Deficiency Syndromes	14	Single nucleotide polymorphism	291	Medizinische Hochschule Hannover MHH	24	Ecuador	3
		Huang, Y.	4					Journal of Surgical Research	14	Metabolism	288	Helse Bergen Haukeland University Hospital	24	Sri Lanka	3
		Kim, K.H.	4					Journal of Gastroenterology and Hepatology Australia	14	Genetic association	287	Inserm	23	Costa Rica	3
		Josse, R.G.	4					Critical Care Medicine	14	Survival rate	282	Chinese University of Hong Kong	23	Zimbabwe	3
		Bonfa, E.	4					British Journal of Ophthalmology	14	Infant	281	Seoul National University Hospital	23	Gabon	3
		Ahn, S.H.	4					Archives of Gynecology and Obstetrics	14	Clinical feature	279	Hospital Clinic Barcelona	23	Cameroon	3
		Kasper, S.	4					European Journal of Clinical Nutrition	14	Sex difference	278	Emory University	22	Puerto Rico	3
		Hagemeier, J.	4					American Journal of Clinical Nutrition	13	Questionnaires	276	Universitair Medisch Centrum Groningen	22	Venezuela	3
		Gao, X.	4					Laryngoscope	13	Tumor Markers, Biological	272	Kaohsiung Medical University	22	Nepal	3
		Hoffbrand, A.V.	4					International Journal of Gynecological Cancer	13	Cross-Sectional Studies	271	Oulun Yliopisto	22	Mozambique	3
		Huhtala, H.	4					European Archives of Oto Rhino Laryngology	13	Severity of Illness Index	271	University of Pittsburgh	22	Morocco	3
		Cho, J.G.	4					Clinical Therapeutics	13	Smoking	270	Ludwig-Maximilians-Universitat Munchen	22	Guinea-Bissau	2
		Casanueva, F.F.	4					World Chinese Journal of Digestology	13	Obesity	269	Universita degli Studi di Padova	21	Sudan	2
		Langefeld, C.D.	4					Diabetes	13	Lymph node metastasis	268	The Catholic University of Korea	21	Ghana	2
		Leone, A.M.	4					American Journal of Hypertension	13	Drug effect	267	Weill Cornell Medical College	21	Tanzania	2
		Imamura, M.	4					Korean Journal of Urology	13	Double blind procedure	262	Peking Union Medical College	21	Gambia	2
		Lin, Y.J.	4					Journal of Nutrition	12	Genetics	260	University Hospital of Tampere	21	Cuba	2
		Lipponen, P.	4					Journal of Neuro Oncology	12	Multivariate analysis	260	UniversitatsSpital Bern	21	Malawi	2
		Lotan, Y.	4					Chinese Medical Journal	12	Gene frequency	256	Yale University School of Medicine	21	Indonesia	2
		Lucarini, G.	4					Journal of Neurology Neurosurgery and Psychiatry	12	Genetic Predisposition to Disease	256	Huazhong University of Science and Technology	21	Jordan	2
		McCarthy, M.I.	4					American Journal of Gastroenterology	12	Double-Blind Method	254	University of California, Los Angeles	21	Uruguay	2
		McCulloch, C.E.	4					Radiology	12	Blood	254	Kobenhavns Universitet	21	Oman	2
		Chow, K.M.	4					American Surgeon	12	Methodology	252	Stanford University School of Medicine	21	El Salvador	2
		Mitchell, E.A.	4					Annals of Oncology	12	Survival	250	Kaohsiung Medical University Chung-Ho Memorial Hospital	21	Palestine	2
		Mittal, B.	4					Journal of Animal Science	12	Polymerase chain reaction	250	Rigshospitalet	20	Montenegro	2
		Dimsdale, J.E.	4					Clinical Cardiology	12	Predictive Value of Tests	249	Karolinska Institutet	20	Rwanda	2
		Mohanakumar, T.	4					American Journal of Respiratory and Critical Care Medicine	12	Age Factors	249	University of Bristol	20	Niger	1
		Montaner, J.	4					Clinica Chimica Acta	11	Polymorphism, Genetic	239	Columbia University in the City of New York	20	Azerbaijan	1
		Mori, M.	4					Obesity Surgery	11	Glucose	237	Harvard School of Public Health	20	North Korea	1
		Murohara, T.	4					Annals of the Rheumatic Diseases	11	Multicenter study	234	The Johns Hopkins School of Medicine	19	Benin	1
		Bemelman, W.A.	4					European Journal of Surgical Oncology	11	Risk Assessment	233	University of Glasgow	19	Dominican Republic	1
		Nakopoulou, L.	4					Biological Psychiatry	11	Animal experiment	233	Ohio State University	19	Albania	1
		Nam, J.H.	4					American Journal of Surgery	11	Polymorphism, Single Nucleotide	233	Tel Aviv University, Sackler Faculty of Medicine	19	Cote d'Ivoire	1
		Chang, T.C.	4					Journal of the American College of Surgeons	11	Placebo	232	Newcastle University, United Kingdom	19	Panama	1
		Neuhaus, P.	4					Hepato Gastroenterology	11	Normal human	232	Medizinische Universitat Graz	19	Latvia	1
		Park, C.K.	4					Carcinogenesis	11	School child	231	University of Pennsylvania	19	Laos	1
		Park, J.C.	4					Respiratory Medicine	11	Case control study	230	University Hospital Maastricht	19	Syrian Arab Republic	1
		Park, J.Y.	4					Neuroscience Letters	11	Protein blood level	230	Soochow University	19	Papua New Guinea	1
		Eskelinen, M.	4					Tumor Biology	11	Logistic Models	230	Universitssjukhuset i Lund	19	Paraguay	1
		Patti, G.	4					Zhonghua Yi Xue Za Zhi	10	Disease course	229	Saint Michael's Hospital University of Toronto	19	Guatemala	1
		Polyzos, S.A.	4					Alimentary Pharmacology and Therapeutics	10	Preschool child	229	Universita degli Studi di Napoli Federico II	19	Togo	1
		Porras, M.	4					European Journal of Neurology	10	Allele	227	University of Birmingham	19	Trinidad and Tobago	1
		Poussa, K.	4					Journal of Neurosurgery	10	Genetic polymorphism	227	University Central Hospital Kuopio	19	Nicaragua	1
		Poussa, T.	4					Chinese Journal of Clinical Oncology	10	Breast cancer	225	University Medical Center Utrecht	19	Jamaica	1
		Prentice, H.G.	4					International Journal of Colorectal Disease	10	Hospitalization	223	General Hospital of People's Liberation Army	19	Guyana	1
		Aaltomaa, S.	4					Journal of Heart and Lung Transplantation	10	Breast Neoplasms	219	Seoul National University Bundang Hospital	19	Ukraine	1
		Pyrhonen, S.	4					Gut	10	C reactive protein	216	University of Calgary	18	Haiti	1
		Goto, H.	4					Clinical Endocrinology	10	Glucose blood level	215	University of Tokyo Faculty of Medicine	18	Kazakhstan	1
		Fountzilas, G.	4					British Journal of Clinical Pharmacology	10	Insulin	215	Southern Medical University	18	Honduras	1
		Reid, R.D.	4					Clinical Infectious Diseases	10	Cancer recurrence	213	Medizinische Universitat Innsbruck	18	Qatar	1
		Rutgeerts, P.	4					European Journal of Endocrinology	10	Treatment response	210	Imperial College London	18	Iraq	1
		Sato, N.	4					Human Immunology	10	Disease-Free Survival	209	Aristoteleion Panepistimion Thessalonikis	18	Mali	1
		Chang, W.H.	4					International Journal of Oncology	10	Proportional Hazards Models	209	Universitat Bern	18	Yemen	1
		Antoniucci, D.	4					Journal of Infectious Diseases	10	Postoperative Complications	206	Cardiff University	18	Mongolia	1
		Dunger, D.B.	4					Surgery	10	Cancer surgery	203	Prince of Wales Hospital Hong Kong	18	Luxembourg	1
		Kim, W.H.	4					Surgical Endoscopy and Other Interventional Techniques	10	Postoperative period	202	Katholieke Universiteit Leuven	18	Algeria	1
		Shen, H.	4					Thrombosis Research	10	Physiology	201	Turun Yliopistollinen Keskussairaala	18
		Kohara, K.	4					Arteriosclerosis Thrombosis and Vascular Biology	10	Drug safety	200	University of New South Wales UNSW Australia	18
		Shih, S.C.	4					Histopathology	10	Postoperative complication	200	University of Ottawa, Canada	18
		Karhunen, P.J.	4					Modern Pathology	10	Body Mass Index	200	Ulsan University	18
		Soma, M.	4					Oncology	10	Pathophysiology	199	Emory University School of Medicine	17
		Song, Y.G.	4					Graefe S Archive for Clinical and Experimental Ophthalmology	9	Cardiovascular risk	199	Malmo University Hospital	17
		Frati, G.	4					Arquivos Brasileiros De Cardiologia	9	Cancer prognosis	198	Icahn School of Medicine at Mount Sinai	17
		Chung, C.H.	4					Medical Science Monitor	9	Genetic variability	198	University of Tokyo	17
		Choi, Y.L.	4					Leukemia and Lymphoma	9	Analysis of Variance	196	Eli Lilly and Company	17
		Leung, T.F.	4					Human Reproduction	9	Disease free survival	195	Universitatsspital Basel	17
		Fryer, A.A.	4					Journal of Investigative Medicine	9	Comorbidity	194	University of Chicago	17
		Takahashi, H.	4					British Journal of Haematology	9	Cancer radiotherapy	194	University of Queensland	17
		Takala, J.	4					European Journal of Ophthalmology	9	Treatment duration	193	University of Western Australia	17
		Tan, P.H.	4					Journal of Hepatology	9	Intermethod comparison	193	Case Western Reserve University	16
		Topakian, R.	4					Cancer Chemotherapy and Pharmacology	9	Pregnancy	192	Universidade Federal do Rio Grande do Sul	16
		Topuz, E.	4					Cancer Science	9	Cancer patient	192	Nagasaki University	16
		Kim, W.J.	4					Journal of Oral Pathology and Medicine	9	Tumor volume	190	Northwestern University Feinberg School of Medicine	16
		Tsai, F.J.	4					Clinical Pharmacology and Therapeutics	9	Nuclear magnetic resonance imaging	189	Universitat Tubingen	16
		Ukkola, O.	4					Hypertension	9	Triacylglycerol	189	Hacettepe Universitesi	16
		Upchurch, G.R.	4					Journal of Pathology	9	Disease Progression	186	GlaxoSmithKline	16
		Uusitupa, M.	4					International Journal of Obesity	9	Coronary artery disease	184	Indiana University	16
		Van Der Heijde, D.	4					European Spine Journal	9	Cross-sectional study	184	Universita degli Studi di Firenze	16
		Vermeire, S.	4					Experimental and Clinical Endocrinology and Diabetes	9	Quality of life	184	Universitats Klinikum Freiburg und Medizinische Fakultat	16
		Wada, H.	4					Journal of Pediatric Surgery	9	Inflammation	182	National Taiwan University College of Medicine	16
		Wang, F.	4					Resuscitation	9	Animal model	179	University of Cambridge	16
		Wang, H.Y.	4					Oncology Letters	9	Non insulin dependent diabetes mellitus	178	University at Buffalo State University of New York	16
		Wang, J.Y.	4					Journal of Clinical Psychopharmacology	9	Demography	177	Sun Yat-Sen University Cancer Center	16
		Wang, P.C.	4					Haematologica	9	Sex Factors	177	Universitatsklinikum Hamburg-Eppendorf und Medizinische Fakultat	15
		Wang, Q.	4					Journal of Periodontology	9	Statistical analysis	176	University of Zagreb School of Medicine	15
		Han, W.	4					Colorectal Disease	9	Gene expression	174	UC Davis	15
		Fok, T.F.	4					Clinical Nutrition	9	Cholesterol	173	University Health Network University of Toronto	15
		Undefined	1					Oral Oncology	9	Age distribution	173	Monash University	15
