# Supplementary material for: A surge of p-values between 0.041 and 0.049 in recent decades (but negative results are increasing rapidly too)
Source: PeerJ. 2015 Jan 22;3:e733. doi: 10.7717/peerj.733 (PMC4312079; doi:10.7717/peerj.733)
Supplement: Supplemental Information [file peerj-03-733-s007.zip › Supplementary material/Searches_15_nov_2014/B0143.csv]

Scopus refine results values
Your query : (ABS({p = 0.034} OR {p = .034}))
Number of results : 8491
YEAR		AUTHOR NAME		SUBJECT AREA		DOCUMENT TYPE		SOURCE TITLE		KEYWORD		AFFILIATION		COUNTRY		SOURCE TYPE		LANGUAGE
2014	977	Rades, D.	14	Agricultural and Biological Sciences	312	Article	8011	Plos One	103	Article	7462	VA Medical Center	93	United States	1961	Journals	8474	English	7837
2013	961	Schild, S.E.	13	Arts and Humanities	27	Article in Press	198	Journal of Clinical Endocrinology and Metabolism	50	Human	7318	Universidade de Sao Paulo - USP	63	China	773	Book Series	7	Chinese	317
2012	921	Chow, K.M.	10	Biochemistry, Genetics and Molecular Biology	1834	Review	142	International Journal of Radiation Oncology Biology Physics	47	Female	6464	Sun Yat-Sen University	60	United Kingdom	611	Conference Proceedings	5	Spanish	111
2011	746	Arnesen, H.	9	Business, Management and Accounting	2	Conference Paper	125	American Journal of Cardiology	46	Humans	6110	University of California, San Francisco	57	Germany	522	Books	3	Portuguese	66
2010	604	Szeto, C.C.	9	Chemical Engineering	25	Book Chapter	3	Journal of Clinical Oncology	44	Male	6084	Medizinische Universitat Wien	55	Japan	513	Trade Publications	1	German	46
2009	613	Haverich, A.	7	Chemistry	26	Note	3	Clinical Cancer Research	43	Adult	5611	University of Toronto	54	South Korea	440	Undefined	1	Turkish	30
2008	545	Li, P.K.T.	7	Computer Science	7	Short Survey	3	Cancer	43	Controlled study	4583	University of Texas M. D. Anderson Cancer Center	52	Italy	378			Japanese	28
2007	472	Li, W.	7	Decision Sciences	11	Editorial	1	World Journal of Gastroenterology	39	Priority journal	4238	University of Athens	52	Spain	334			Korean	25
2006	375	Scorilas, A.	7	Dentistry	118	Letter	1	Annals of Thoracic Surgery	37	Major clinical study	4041	Peking University	49	Canada	331			Polish	22
2005	355	Starke, R.M.	7	Earth and Planetary Sciences	4	Undefined	4	Journal of Vascular Surgery	36	Middle Aged	3974	Helsinki University Central Hospital	48	Turkey	302			French	21
2004	300	Stone, G.W.	7	Economics, Econometrics and Finance	3			International Journal of Cardiology	36	Aged	3718	Charite - Universitatsmedizin Berlin	48	Netherlands	254			Russian	20
2003	261	Veldhuis, J.D.	7	Energy	1			Circulation	36	Clinical article	1600	Mayo Clinic	46	Australia	249			Italian	12
2002	195	Dimsdale, J.E.	6	Engineering	40			Annals of Surgical Oncology	35	Adolescent	1275	Cleveland Clinic Foundation	45	Brazil	240			Czech	10
2001	181	Kwan, B.C.H.	6	Environmental Science	73			Chest	33	Aged, 80 and over	1190	Erasmus University Medical Center	44	France	233			Romanian	7
2000	178	Chiariello, M.	6	Health Professions	231			Journal of the American College of Cardiology	33	Prognosis	1180	Duke University School of Medicine	43	Taiwan	215			Croatian	5
1999	135	Chung, N.	6	Immunology and Microbiology	481			Atherosclerosis	32	Treatment Outcome	1160	Prince of Wales Hospital Hong Kong	43	Sweden	206			Persian	4
1998	115	Schuster, T.	6	Materials Science	11			Journal of Urology	32	Retrospective Studies	1076	Academic Medical Centre, University of Amsterdam	42	Finland	161			Arabic	3
1997	116	Kornhuber, J.	6	Mathematics	13			Transplantation	32	Follow up	1000	SungKyunKwan University, School of Medicine	42	Greece	152			Bosnian	3
1996	100	Zhang, W.	6	Medicine	7413			Chinese Journal of Cancer Prevention and Treatment	30	Risk Factors	990	Seoul National University College of Medicine	41	Switzerland	150			Lithuanian	3
1995	81	Alvarez-Sabin, J.	6	Multidisciplinary	11			Transplantation Proceedings	30	Clinical trial	982	Fudan University	41	Austria	127			Norwegian	2
1994	52	Lip, G.Y.H.	6	Neuroscience	414			British Journal of Cancer	30	Middle aged	947	Leiden University Medical Center - LUMC	41	Denmark	113			Bulgarian	1
1993	39	Nakopoulou, L.	6	Nursing	272			Chinese Medical Journal	28	Human tissue	935	Karolinska University Hospital	41	Belgium	111			Estonian	1
1992	35	Seljeflot, I.	6	Pharmacology, Toxicology and Pharmaceutics	281			Stroke	27	Randomized controlled trial	888	Medizinische Hochschule Hannover MHH	41	Norway	107			Greek	1
1991	26	Soini, Y.	6	Physics and Astronomy	64			Journal of Thoracic and Cardiovascular Surgery	27	Treatment outcome	861	Harvard Medical School	40	Hong Kong	104			Hebrew	1
1990	33	Stefanadis, C.	6	Psychology	127			Hepato Gastroenterology	26	Retrospective study	811	Helsingin Yliopisto	40	Iran	98			Hungarian	1
1989	14	Syrjanen, K.	6	Social Sciences	73			International Journal of Cancer	25	Child	806	The University of British Columbia	40	Poland	95			Serbian	1
1988	14	Veninga, T.	6	Veterinary	78			Radiology	25	Risk factor	803	Shanghai Jiaotong University	40	India	93
1987	14	Leung, C.B.	5	Undefined	85			Laryngoscope	25	Controlled clinical trial	798	The University of Hong Kong	39	Israel	93
1986	7	Georgoulias, V.	5					Nephrology Dialysis Transplantation	25	Prospective Studies	796	Brigham and Women's Hospital	39	Mexico	48
1985	9	Lotan, Y.	5					Spine	24	Young Adult	715	University of California, San Diego	39	New Zealand	46
1984	4	Mills, P.J.	5					National Medical Journal of China	23	Follow-Up Studies	686	Yonsei University College of Medicine	38	Portugal	43
1983	4	Montaner, J.	5					Investigative Ophthalmology and Visual Science	23	Genotype	646	UCL	38	Czech Republic	42
1982	2	Ahn, C.	5					Anticancer Research	23	Cancer survival	634	Sichuan University	37	Egypt	42
1981	1	Kjeldsen, S.E.	5					World Journal of Surgery	23	Time Factors	632	Lunds Universitet	37	Singapore	41
1980	1	Ohe, Y.	5					Medical Oncology	23	Prospective study	621	National Yang-Ming University Taiwan	37	South Africa	38
1979	2	Park, S.W.	5					Tumor Biology	22	Immunohistochemistry	586	University of Pennsylvania	36	Thailand	37
1978	1	Patterson, T.L.	5					Urology	22	Disease association	581	King's College London	36	Croatia	36
1974	2	Pyrhonen, S.	5					European Journal of Cardio Thoracic Surgery	22	Protein expression	556	Universitetet i Oslo	35	Hungary	34
		Comi, G.	5					Human Pathology	22	Unclassified drug	538	Universitair Medisch Centrum Groningen	34	Russian Federation	33
		Kim, J.C.	5					Chinese Journal of Clinical Oncology	22	Comparative study	536	Karolinska Institutet	34	Saudi Arabia	33
		Mori, M.	5					European Heart Journal	22	Cancer staging	529	Massachusetts General Hospital	34	Malaysia	31
		Bleich, S.	5					Ophthalmology	21	Disease severity	514	The Catholic University of Korea	33	Serbia	31
		Lind, L.	5					BMC Cancer	21	Case-Control Studies	513	University of Pittsburgh	33	Ireland	30
		Shariat, S.F.	5					Breast Cancer Research and Treatment	21	Outcome assessment	499	Chang Gung Memorial Hospital	33	Argentina	23
		Shin, E.K.	5					Diabetes Care	20	Body mass	497	University Medical Center Utrecht	33	Slovenia	19
		Siffert, W.	5					Anesthesia and Analgesia	20	Mortality	487	Universitatsklinikum Hamburg-Eppendorf und Medizinische Fakultat	32	Romania	18
		Dunst, J.	5					European Journal of Endocrinology	20	Nonhuman	455	University of Ulsan, College of Medicine	32	Chile	18
		Li, H.	5					American Journal of Ophthalmology	20	Drug efficacy	428	Seoul National University	32	Colombia	17
		Chen, S.A.	5					Gynecologic Oncology	20	Animals	425	University of Sydney	32	Tunisia	15
		Califf, R.M.	5					Asian Pacific Journal of Cancer Prevention	19	Prevalence	421	Capital Medical University China	32	Nigeria	14
		Swedberg, K.	5					World Chinese Journal of Digestology	19	Neoplasm Staging	396	Ludwig-Maximilians-Universitat Munchen	32	Jordan	11
		Swisher, S.G.	5					Metabolism Clinical and Experimental	19	Child, Preschool	393	Kobenhavns Universitet	32	Uganda	10
		De Luca, G.	5					Histopathology	18	Hypertension	390	Inserm	31	Kenya	10
		Lee, C.W.	5					Clinical Cardiology	18	Human cell	389	Helse Bergen Haukeland University Hospital	31	Estonia	9
		Tai, C.T.	5					American Journal of Clinical Nutrition	18	Correlation analysis	377	Universita degli Studi di Milano	31	Slovakia	9
		Fan, S.T.	5					Annals of the Rheumatic Diseases	18	Questionnaire	374	University Hospital of Tampere	30	Tanzania	8
		Torp-Pedersen, C.	5					Journal of Rheumatology	18	Overall survival	373	University of Virginia	30	Lithuania	8
		Ha, J.W.	5					American Journal of Respiratory and Critical Care Medicine	18	Pathology	372	University of Melbourne	30	Pakistan	8
		Lip, G.Y.H.	5					Journal of Animal Science	17	Survival Rate	371	Alma Mater Studiorum Universita di Bologna	30	Venezuela	6
		Von Kanel, R.	5					Circulation Journal	17	Risk assessment	369	David Geffen School of Medicine at UCLA	29	Indonesia	6
		Wang, Y.	5					Clinical Rheumatology	17	Infant	368	Universidade Federal de Sao Paulo	29	Morocco	6
		Weinreb, R.N.	5					Critical Care Medicine	17	Incidence	362	Chang Gung University	29	Peru	6
		Zhang, L.	5					Digestive Diseases and Sciences	17	Cohort Studies	361	Tehran University of Medical Sciences	29	Macedonia	5
		Tamura, T.	5					European Journal of Clinical Nutrition	17	Sex difference	355	Hospital Clinic Barcelona	29	Philippines	5
		Chung, J.H.	4					International Journal of Oncology	16	Cohort analysis	352	University of Athens Medical School	29	Zimbabwe	5
		Ku, J.H.	4					Annals of Surgery	16	Histopathology	349	Johns Hopkins University	28	Lebanon	5
		Haitel, A.	4					BJU International	16	Biological Markers	347	Rigshospitalet	28	Bulgaria	5
		Kunitoh, H.	4					Annals of Oncology	16	Age	344	Veterans General Hospital-Taipei	28	Uruguay	5
		Araie, M.	4					Heart	16	Multivariate Analysis	336	University Michigan Ann Arbor	28	Oman	4
		Boerwinkle, E.	4					International Journal of Obesity	16	Prediction	332	Sun Yat-Sen University Cancer Center	28	Sri Lanka	4
		Berchuck, A.	4					Blood	16	Double blind procedure	330	Tel Aviv University, Sackler Faculty of Medicine	27	Bosnia and Herzegovina	4
		Lange, R.	4					British Journal of Surgery	16	Genetic association	328	Kaohsiung Medical University	27	Palestine	4
		Deen, S.	4					Bone Marrow Transplantation	16	Metabolism	326	Seoul National University Hospital	27	Ghana	4
		Karttunen, T.J.	4					Journal of Surgical Oncology	16	Survival Analysis	323	University of Alabama at Birmingham	27	Malawi	4
		Jeong, M.H.	4					Oncology Reports	15	Drug effect	322	Baylor College of Medicine	26	Nepal	3
		Bouchard, C.	4					American Journal of Hypertension	15	Cross-Sectional Studies	318	China Medical University Shenyang	26	Cameroon	3
		Di Sciascio, G.	4					American Journal of Obstetrics and Gynecology	15	Single nucleotide polymorphism	316	Tianjin Medical University	26	Cuba	3
		Li, K.	4					Neurosurgery	15	Statistical significance	314	UC Davis	26	Kuwait	3
		Baker, K.	4					Neuroscience Letters	15	Scoring system	311	University of Washington Seattle	26	Algeria	3
		Giannopoulou, I.	4					Journal of Gastroenterology and Hepatology Australia	15	Double-Blind Method	311	Universitat Heidelberg	26	Gabon	3
		Fimmers, R.	4					Journal of Cancer Research and Clinical Oncology	14	Diabetes mellitus	309	The University of North Carolina at Chapel Hill	26	Gambia	3
		He, L.	4					Clinica Chimica Acta	14	Questionnaires	308	University of Minnesota Twin Cities	26	Mozambique	3
		Chayama, K.	4					Arteriosclerosis Thrombosis and Vascular Biology	14	Survival rate	306	Ita-Suomen yliopisto	26	Qatar	3
		Jirstrom, K.	4					Hypertension	14	Genetic Predisposition to Disease	303	University of Miami Leonard M. Miller School of Medicine	25	Panama	3
		Bajrovic, A.	4					Arquivos Brasileiros De Cardiologia	14	Methodology	302	Universita degli Studi di Roma La Sapienza	25	Viet Nam	3
		Beauchet, O.	4					Journal of Hypertension	14	Protein blood level	296	Universita degli Studi di Padova	24	Bangladesh	3
		Ahn, Y.	4					American Heart Journal	14	Predictive Value of Tests	294	Friedrich-Alexander-Universität Erlangen-Nürnberg	24	Papua New Guinea	2
		Kron, I.L.	4					Human Reproduction	14	Severity of Illness Index	291	McGill University	24	Albania	2
		Kautzky-Willer, A.	4					Journal of Bone and Joint Surgery Series A	14	Polymorphism, Single Nucleotide	290	Uppsala Universitet	24	Bahrain	2
		Holscher, A.H.	4					Clinical and Experimental Allergy	13	Multivariate analysis	290	Turun yliopisto	24	United Arab Emirates	2
		Jiang, H.	4					Diabetologia	13	School child	289	Memorial Sloan-Kettering Cancer Center	24	Sudan	2
		Gensini, G.F.	4					Clinical Infectious Diseases	13	Obesity	288	Akademiska Sjukhuset	24	Ethiopia	2
		Collins, C.E.	4					Hepatology	13	Smoking	288	Universitat Bern	24	Iceland	2
		Felsenberg, D.	4					Modern Pathology	13	Clinical feature	285	Washington University in St. Louis, School of Medicine	24	Liechtenstein	2
		Darzi, A.	4					American Journal of Transplantation	13	Animal experiment	284	University of California, Los Angeles	24	Iraq	2
		Ahmed, A.	4					Journal of Pediatric Surgery	13	Blood	282	University of Queensland	24	Yemen	2
		Kim, C.S.	4					Medical Science Monitor	13	Polymorphism, Genetic	280	University of Western Australia	24	Yugoslavia	2
		Graham, C.A.	4					Respiratory Medicine	13	Genetics	277	National Taiwan University Hospital	24	Zambia	2
		Lam, D.S.C.	4					Diabetes	13	Genetic polymorphism	273	Kaohsiung Medical University Chung-Ho Memorial Hospital	24	Trinidad and Tobago	2
		Chen, L.	4					Alimentary Pharmacology and Therapeutics	13	Placebo	272	University of Glasgow	23	Costa Rica	1
		Kim, Y.J.	4					Journal of Infectious Diseases	12	Preschool child	263	University of Zagreb School of Medicine	23	Macao	1
		Fraser, V.J.	4					Supportive Care in Cancer	12	Gene frequency	263	Universite de Montreal	23	North Korea	1
		Lo, C.M.	4					Journal of Heart and Lung Transplantation	12	Age Factors	260	Kyushu University	23	Cambodia	1
		Lohse, C.M.	4					Journal of Applied Physiology	12	Logistic Models	260	Universita degli Studi di Napoli Federico II	23	Botswana	1
		Clotet, B.	4					Japanese Journal of Clinical Oncology	12	Polymerase chain reaction	260	University of Birmingham	23	Suriname	1
		Maehara, Y.	4					Diabetic Medicine	12	Postoperative Complications	259	Technische Universitat Munchen	23	Belarus	1
		Makuuchi, M.	4					Journal of Gastrointestinal Surgery	12	Lymph node metastasis	259	Universite Paris Descartes	23	Barbados	1
		Mancini, D.M.	4					Zhonghua Wai Ke Za Zhi Chinese Journal of Surgery	12	Allele	255	Columbia University in the City of New York	23	Azerbaijan	1
		Marin, F.	4					Medicina Clinica	12	Postoperative complication	253	Universitat de Barcelona	22	Luxembourg	1
		Martinez, J.A.	4					European Archives of Oto Rhino Laryngology	12	Hospitalization	249	VU University Medical Center	22	Burkina Faso	1
		Mausbach, B.T.	4					Lung Cancer	12	Disease course	248	University of Calgary	22	Libyan Arab Jamahiriya	1
		Meaume, S.	4					Korean Journal of Urology	12	Tumor Markers, Biological	248	Chinese University of Hong Kong	22	Kazakhstan	1
		Mehran, R.J.	4					Journal of the National Cancer Institute	12	Multicenter study	246	University of Manchester	22	Mali	1
		Aronow, W.S.	4					Obesity	12	Normal human	244	Peking Union Medical College	22	Malta	1
		Moilanen, E.	4					Clinical Therapeutics	12	Body Mass Index	243	Hospital Universitari Vall d'Hebron	22	Ukraine	1
		Monig, S.P.	4					Obstetrics and Gynecology	12	Survival	243	Universidad Autonoma de Barcelona	22	Puerto Rico	1
		Emdin, M.	4					Journal of Trauma Injury Infection and Critical Care	12	Quality of life	237	Radboud University Nijmegen Medical Centre	21	Jamaica	1
		Aaltomaa, S.	4					Journal of Surgical Research	12	Glucose	236	National Taiwan University	21	Moldova	1
		Murohara, T.	4					Journal of Nutrition	12	Cross-sectional study	234	Universidade Federal do Rio Grande do Sul	21	Montenegro	1
		Mylona, E.	4					Radiation Oncology	12	Pregnancy	233	UniversitatsSpital Bern	21	Rwanda	1
		Nagayasu, T.	4					Journal of Neurosurgery	12	Comorbidity	230	Klinikum rechts der Isar	21	Greenland	1
		Jamart, J.	4					Annals of Internal Medicine	12	Disease-Free Survival	229	Yonsei University	21	El Salvador	1
		Ng, I.O.L.	4					European Urology	12	Physiology	226	UniversitatsSpital Zurich	21	Ecuador	1
		Lee, S.Y.	4					Pediatric Blood and Cancer	11	Intermethod comparison	225	Osaka University	21	Democratic Republic Congo	1
		Onorati, F.	4					Annals of Hematology	11	Postoperative period	224	University of Alberta	21	Netherlands Antilles	1
		Pala, S.	4					Lancet	11	Analysis of Variance	223	Sahlgrenska Universitetssjukhuset	21
		Parissis, J.T.	4					Cancer Epidemiology Biomarkers and Prevention	11	Disease Progression	221	University of Wisconsin Madison	21
		Connolly, E.S.	4					American Journal of Neuroradiology	11	Pathophysiology	221	Stanford University School of Medicine	21
		Park, S.Y.	4					Journal of Neuro Oncology	11	Proportional Hazards Models	220	Ulleval University Hospital	21
		Imamura, H.	4					Current Medical Research and Opinion	11	Treatment response	219	Gachon University	21
		Fernandez-Benitez, M.	4					Clinical and Experimental Immunology	11	Glucose blood level	219	Southern Medical University	20
		Blann, A.D.	4					Journal of Viral Hepatitis	11	Case control study	219	University of Pittsburgh Graduate School of Public Health	20
		Ramires, J.A.F.	4					International Journal of Urology	11	C reactive protein	219	Northwestern University Feinberg School of Medicine	20
		Remzi, M.	4					Clinical and Experimental Rheumatology	11	Risk Assessment	217	Nanjing Medical University	20
		Reveiz, L.	4					Neurology	11	Gene expression	217	University Central Hospital Kuopio	20
		Ribo, M.	4					Human Immunology	11	Cancer patient	217	Columbia University Medical Center	20
		Rutgeerts, P.	4					Thrombosis and Haemostasis	11	Enzyme linked immunosorbent assay	214	Istanbul Universitesi	20
		Huang, H.Y.	4					Journal of the American Society of Nephrology	11	Breast cancer	214	Wake Forest University School of Medicine	20
		Antoniucci, D.	4					Journal of Clinical Psychiatry	11	Insulin	214	National Cancer Center, Gyeonggi	20
		Iranmanesh, A.	4					Strahlentherapie Und Onkologie	11	Inflammation	212	Ohio State University	19
		Lenz, H.J.	4					International Journal of Hematology	11	Gene Frequency	210	Korea University	19
		Hong, M.K.	4					Journal of Korean Medical Science	11	Blood Pressure	210	National Cancer Institute	19
		Shim, C.S.	4					Journal of Endourology	11	Breast Neoplasms	209	Yale University School of Medicine	19
		Shimomura, I.	4					European Journal of Cancer	11	Sex Factors	208	Maastricht University	19
		Shin, D.H.	4					British Journal of Haematology	11	Tumor volume	207	Universita degli Studi di Firenze	19
		Karaahmet, T.	4					American Journal of Gastroenterology	10	Treatment duration	206	King's College Hospital	19
		Sieper, J.	4					International Journal of Gynecological Cancer	10	Nuclear magnetic resonance imaging	205	St. Olavs Hospital	19
		Sievanen, H.	4					Molecular Vision	10	Chi-Square Distribution	204	Hospital Universitari Germans Trias i Pujol	19
		Kim, W.H.	4					Carcinogenesis	10	Non insulin dependent diabetes mellitus	202	Umea universitet	19
		Baumgartner, R.W.	4					Antimicrobial Agents and Chemotherapy	10	Animal model	199	Pfizer	18
		Haferlach, T.	4					Osteoporosis International	10	Recurrence	199	Hopitaux universitaires de Geneve	18
		Herman, J.G.	4					American Surgeon	10	Creatinine	198	Malmo University Hospital	18
		Cardona, A.F.	4					Molecular Biology Reports	10	Cancer recurrence	198	Universitatsspital Basel	18
		Sun, Y.	4					Journal of Neurology	10	Cancer radiotherapy	197	University of New South Wales UNSW Australia	18
		Li, C.F.	4					Journal of Cardiac Surgery	10	Computer assisted tomography	197	University of Ottawa, Canada	18
		Kang, S.	4					BMC Cardiovascular Disorders	10	Cancer prognosis	195	General Hospital of People's Liberation Army	18
		Lang, B.H.H.	4					Allergy European Journal of Allergy and Clinical Immunology	10	Cardiovascular risk	195	Inje University Paik Hospital	18
		Klatte, T.	4					Catheterization and Cardiovascular Interventions	10	Cancer surgery	194	Oulun Yliopisto	17
		Lehtimaki, T.	4					Gastroenterology	10	Infant, Newborn	193	UT Southwestern Medical Center	17
		Undefined	4					Lupus	10	Statistical analysis	192	University of Oxford	17
