# Supplementary material for: A surge of p-values between 0.041 and 0.049 in recent decades (but negative results are increasing rapidly too)
Source: PeerJ. 2015 Jan 22;3:e733. doi: 10.7717/peerj.733 (PMC4312079; doi:10.7717/peerj.733)
Supplement: Supplemental Information [file peerj-03-733-s007.zip › Supplementary material/Searches_15_nov_2014/B0144.csv]

Scopus refine results values
Your query : (ABS({p = 0.035} OR {p = .035}))
Number of results : 9545
YEAR		AUTHOR NAME		SUBJECT AREA		DOCUMENT TYPE		SOURCE TITLE		KEYWORD		AFFILIATION		COUNTRY		SOURCE TYPE		LANGUAGE
2014	1042	Li, W.	10	Agricultural and Biological Sciences	354	Article	8991	Plos One	115	Article	8369	VA Medical Center	120	United States	2413	Journals	9513	English	8796
2013	1083	Mintz, G.S.	8	Arts and Humanities	24	Article in Press	184	World Journal of Gastroenterology	61	Human	8243	Peking University	70	China	880	Conference Proceedings	13	Chinese	394
2012	961	Bonnier, P.	8	Biochemistry, Genetics and Molecular Biology	1986	Review	183	International Journal of Radiation Oncology Biology Physics	56	Female	7246	University of Toronto	65	United Kingdom	693	Book Series	9	Spanish	80
2011	818	Kennedy, J.L.	7	Chemical Engineering	21	Conference Paper	167	Annals of Thoracic Surgery	52	Male	6826	Sun Yat-Sen University	65	Japan	573	Books	6	Portuguese	56
2010	676	Allasia, C.	7	Chemistry	24	Book Chapter	4	Journal of the American College of Cardiology	51	Humans	6817	Massachusetts General Hospital	65	Germany	525	Trade Publications	1	Turkish	44
2009	666	Jiang, W.G.	7	Computer Science	18	Short Survey	3	Journal of Clinical Endocrinology and Metabolism	49	Adult	6257	Mayo Clinic	64	Italy	470	Undefined	3	French	40
2008	610	Lavaut, M.N.	7	Decision Sciences	8	Editorial	2	Cancer	49	Controlled study	5235	Brigham and Women's Hospital	62	South Korea	420			Japanese	38
2007	491	Garcia, S.	7	Dentistry	116	Note	1	American Journal of Cardiology	46	Priority journal	4881	Cleveland Clinic Foundation	60	Canada	385			German	34
2006	445	Li, P.	7	Earth and Planetary Sciences	9	Undefined	10	Journal of Urology	43	Major clinical study	4484	Helsinki University Central Hospital	57	Spain	345			Korean	34
2005	428	Salonen, J.T.	7	Economics, Econometrics and Finance	3			Journal of Clinical Oncology	43	Middle Aged	4445	National Yang-Ming University Taiwan	57	France	315			Polish	24
2004	329	Schild, S.E.	7	Energy	2			Circulation	43	Aged	4198	Universidade de Sao Paulo - USP	56	Turkey	314			Russian	22
2003	302	Suzuki, Y.	7	Engineering	55			National Medical Journal of China	40	Clinical article	1909	SungKyunKwan University, School of Medicine	55	Australia	275			Italian	14
2002	250	Jonas, J.B.	6	Environmental Science	97			Transplantation Proceedings	40	Adolescent	1415	University of Texas M. D. Anderson Cancer Center	54	Netherlands	265			Czech	13
2001	213	Kloner, R.A.	6	Health Professions	244			Chinese Journal of Cancer Prevention and Treatment	39	Prognosis	1382	University of California, San Francisco	54	Brazil	258			Croatian	9
2000	193	Kosma, V.M.	6	Immunology and Microbiology	501			Journal of Vascular Surgery	38	Aged, 80 and over	1308	Inserm	52	Taiwan	252			Hebrew	4
1999	167	Jung, H.C.	6	Materials Science	24			Clinical Cancer Research	38	Treatment Outcome	1237	Harvard Medical School	52	Finland	200			Hungarian	4
1998	136	Jeong, M.H.	6	Mathematics	14			British Journal of Cancer	35	Retrospective Studies	1149	Universita degli Studi di Roma La Sapienza	52	Sweden	196			Persian	4
1997	140	Charpin, C.	6	Medicine	8363			Annals of Surgical Oncology	34	Risk Factors	1118	Duke University School of Medicine	50	Switzerland	172			Romanian	4
1996	115	Araie, M.	6	Multidisciplinary	7			Journal of Thoracic and Cardiovascular Surgery	32	Follow up	1109	UCL	49	Greece	149			Lithuanian	3
1995	71	Dales, J.P.	6	Neuroscience	488			Diabetes Care	31	Middle aged	1044	Capital Medical University China	49	Belgium	130			Arabic	2
1994	75	Lu, Q.	6	Nursing	330			Stroke	31	Clinical trial	1037	Universita degli Studi di Milano	47	Israel	118			Bulgarian	2
1993	68	Makuuchi, M.	6	Pharmacology, Toxicology and Pharmaceutics	287			American Heart Journal	31	Human tissue	1011	Erasmus University Medical Center	46	Poland	114			Greek	2
1992	64	Rades, D.	6	Physics and Astronomy	74			Blood	30	Treatment outcome	993	Fudan University	45	Austria	111			Serbian	2
1991	47	Song, I.S.	6	Psychology	142			International Journal of Cardiology	30	Prospective Studies	940	University of Washington Seattle	45	Iran	111			Bosnian	1
1990	46	Ros, E.	6	Social Sciences	76			Atherosclerosis	30	Randomized controlled trial	936	University of Ulsan, College of Medicine	44	Denmark	110			Malay	1
1989	23	Scorilas, A.	6	Veterinary	114			Spine	29	Risk factor	916	Veterans General Hospital-Taipei	44	Norway	105
1988	25	Shariat, S.F.	6	Undefined	116			Journal of Rheumatology	29	Retrospective study	869	Academic Medical Centre, University of Amsterdam	43	India	103
1987	10	Syrjanen, K.	6					Chinese Medical Journal	28	Controlled clinical trial	854	University of Athens	42	Hong Kong	92
1986	12	Arase, Y.	5					European Journal of Cardio Thoracic Surgery	27	Child	823	Baylor College of Medicine	41	Czech Republic	60
1985	4	Kumada, H.	5					Gynecologic Oncology	26	Young Adult	761	University of Melbourne	41	South Africa	54
1984	10	Kim, J.H.	5					Investigative Ophthalmology and Visual Science	26	Follow-Up Studies	751	Tehran University of Medical Sciences	41	Singapore	54
1983	7	Ishigami, S.	5					Radiology	26	Prospective study	702	Universitair Medisch Centrum Groningen	40	Ireland	53
1982	5	Kastelein, J.J.P.	5					Ophthalmology	26	Time Factors	690	Tianjin Medical University	40	New Zealand	42
1981	2	Cho, J.G.	5					Chest	25	Genotype	674	University of Pittsburgh	40	Mexico	42
1980	2	Kang, J.C.	5					Metabolism Clinical and Experimental	24	Cancer survival	657	King's College London	39	Hungary	41
1979	4	Berenson, G.S.	5					Transplantation	24	Immunohistochemistry	651	National Taiwan University Hospital	39	Egypt	40
1978	1	Ikeda, K.	5					Critical Care Medicine	24	Disease association	649	Ita-Suomen yliopisto	39	Portugal	40
1977	2	Bordachar, P.	5					Bone Marrow Transplantation	24	Disease severity	647	Seoul National University College of Medicine	38	Russian Federation	40
1976	1	Grzegorzewska, A.E.	5					Asian Pacific Journal of Cancer Prevention	24	Mortality	620	Universitetet i Oslo	38	Croatia	40
1974	1	Ahn, Y.	5					World Journal of Surgery	23	Case-Control Studies	620	Yonsei University College of Medicine	38	Malaysia	33
		Ferroni, P.	5					Anesthesia and Analgesia	23	Comparative study	611	Karolinska University Hospital	38	Saudi Arabia	32
		Boerwinkle, E.	5					BMC Cancer	23	Protein expression	589	University of California, San Diego	38	Thailand	29
		Hong, Y.J.	5					Human Pathology	23	Outcome assessment	566	University of Alberta	38	Tunisia	26
		Jenkins, D.J.A.	5					Journal of Neurosurgery	23	Unclassified drug	557	University Medical Center Utrecht	38	Argentina	25
		Heinonen, S.	5					Anticancer Research	23	Cancer staging	554	Helsingin Yliopisto	37	Chile	23
		Kobayashi, M.	5					International Journal of Cancer	22	Nonhuman	534	Johns Hopkins University	37	Serbia	23
		Jais, P.	5					American Journal of Obstetrics and Gynecology	22	Body mass	526	The University of Hong Kong	37	Slovenia	23
		Lehtimaki, T.	5					Urology	22	Correlation analysis	478	Medizinische Universitat Wien	37	Nigeria	18
		Andrac, L.	5					Neurology	22	Risk assessment	472	Charite - Universitatsmedizin Berlin	37	Romania	16
		Clementy, J.	5					American Journal of Gastroenterology	22	Animals	468	University of Pennsylvania	36	Pakistan	13
		Kim, J.S.	5					Journal of Surgical Research	21	Drug efficacy	462	Hospital Clinic Barcelona	36	Slovakia	11
		Lakka, T.A.	5					Breast Cancer Research and Treatment	21	Prevalence	459	University Central Hospital Kuopio	35	Colombia	10
		Chang, F.Y.	5					European Heart Journal	21	Incidence	432	Chang Gung Memorial Hospital	35	Lithuania	9
		Gardner, A.W.	5					Human Reproduction	21	Human cell	432	Radboud University Nijmegen Medical Centre	34	Viet Nam	9
		Lip, G.Y.H.	5					Annals of the Rheumatic Diseases	21	Age	426	Washington University in St. Louis, School of Medicine	34	Iceland	8
		Lotan, Y.	5					Alimentary Pharmacology and Therapeutics	21	Pathology	422	Shanghai Jiaotong University	34	Lebanon	8
		Huber, K.	5					Diabetic Medicine	20	Scoring system	413	David Geffen School of Medicine at UCLA	33	Venezuela	8
		Haissaguerre, M.	5					Annals of Oncology	20	Cohort analysis	406	Peking Union Medical College	33	Bulgaria	8
		Mathiason, M.A.	5					Journal of Infectious Diseases	20	Neoplasm Staging	401	Medizinische Hochschule Hannover MHH	33	Oman	7
		Maurer, G.	5					Nephrology Dialysis Transplantation	20	Statistical significance	398	Universitat de Barcelona	32	Kuwait	7
		Min, C.K.	5					World Chinese Journal of Digestology	20	Survival Rate	397	The Catholic University of Korea	32	Kenya	7
		Davidson, B.	5					American Journal of Ophthalmology	19	Child, Preschool	394	Chang Gung University	32	United Arab Emirates	6
		Mokbel, K.	5					Hepato Gastroenterology	19	Hypertension	392	Ludwig-Maximilians-Universitat Munchen	32	Indonesia	6
		Montgomery, P.S.	5					Diabetologia	19	Infant	391	Seoul National University Bundang Hospital	32	Peru	6
		Natsugoe, S.	5					Lancet	18	Questionnaire	391	Universita degli Studi di Padova	31	Bangladesh	6
		Navasa, M.	5					Laryngoscope	18	Cohort Studies	386	Leiden University Medical Center - LUMC	31	Jordan	5
		Ng, I.O.L.	5					American Journal of Neuroradiology	18	Overall survival	382	University of Birmingham	31	Cameroon	5
		Nieminen, M.S.	5					European Journal of Cancer	18	Severity of Illness Index	381	The University of North Carolina at Chapel Hill	31	Malawi	5
		Niskanen, L.	5					British Journal of Ophthalmology	18	Sex difference	377	Helse Bergen Haukeland University Hospital	31	Tanzania	5
		Ordovas, J.M.	5					Digestive Diseases and Sciences	18	Multivariate Analysis	376	Sichuan University	30	Ethiopia	4
		Park, J.C.	5					BJU International	18	Prediction	371	University of Sydney	30	Estonia	4
		Park, J.W.	5					Circulation Journal	18	Cross-Sectional Studies	366	Lunds Universitet	30	Luxembourg	4
		Puzyrev, V.P.	5					Journal of Pediatrics	18	Questionnaires	365	Yale University School of Medicine	29	Bahrain	4
		Fan, S.T.	5					International Journal of Gynecological Cancer	18	Survival rate	360	The University of British Columbia	28	Cuba	4
		Chen, W.	5					Acta Paediatrica International Journal of Paediatrics	17	Biological Markers	357	Kaohsiung Medical University	28	Morocco	4
		Resino, S.	5					Journal of Hypertension	17	Histopathology	357	Prince of Wales Hospital Hong Kong	28	Yugoslavia	4
		Corella, D.	5					Tumor Biology	17	Double-Blind Method	353	McMaster University	28	Cyprus	3
		Saitoh, S.	5					Obstetrics and Gynecology	17	Metabolism	352	Ohio State University	27	Senegal	3
		Hyon, J.Y.	5					Journal of Hepatology	17	Drug effect	350	University of Zagreb School of Medicine	27	Bolivia	3
		Sasano, H.	5					Clinica Chimica Acta	17	Diabetes mellitus	350	Karolinska Institutet	27	Sri Lanka	3
		Eisenberger, M.A.	5					Journal of Allergy and Clinical Immunology	17	Double blind procedure	348	Oulun Yliopisto	27	Latvia	3
		Schmid, J.P.	5					American Journal of Respiratory and Critical Care Medicine	17	Methodology	346	Seoul National University	27	Zimbabwe	3
		Jeong, M.H.	5					Journal of Clinical Psychiatry	17	Survival Analysis	339	Seoul National University Hospital	27	Ghana	3
		Alvarez-Sabin, J.	5					Surgical Endoscopy and Other Interventional Techniques	16	Animal experiment	338	University of Alabama at Birmingham	27	Nepal	3
		Soares, F.A.	5					Hypertension	16	Genetic association	336	Universite Paris Descartes	27	Jamaica	3
		Soini, Y.	5					Journal of Affective Disorders	16	Clinical feature	335	The Johns Hopkins School of Medicine	26	Ecuador	3
		Ramuz, O.	5					Clinical and Experimental Rheumatology	16	Single nucleotide polymorphism	334	VU University Medical Center	26	Puerto Rico	2
		Srinivasan, S.R.	5					Diabetes	16	Multivariate analysis	328	Universitat Heidelberg	26	Papua New Guinea	2
		Suh, C.	5					Molecular Biology Reports	16	Lymph node metastasis	326	Alma Mater Studiorum Universita di Bologna	26	Uganda	2
		Sun, Y.	5					Zhonghua Yi Xue Za Zhi	16	Predictive Value of Tests	324	University of Athens Medical School	26	Ukraine	2
		Guadagni, F.	5					Journal of Gastroenterology and Hepatology Australia	15	Smoking	320	Tel Aviv University, Sackler Faculty of Medicine	25	Gambia	2
		Baumgartner, I.	5					Respiratory Medicine	15	Blood	316	Newcastle University, United Kingdom	25	Kazakhstan	2
		Tan, L.	5					Diabetes Research and Clinical Practice	15	Obesity	316	Turun yliopisto	25	Burkina Faso	2
		Wagener, M.M.	5					Heart	15	Genetics	314	China Medical University Shenyang	25	Benin	2
		Wang, Y.	5					Cancer Research	15	Disease course	309	Icahn School of Medicine at Mount Sinai	25	Qatar	2
		Wong, J.	5					Clinical Endocrinology	15	Placebo	308	Universidade Federal de Sao Paulo	25	Yemen	2
		Xu, Q.	5					Chinese Journal of Clinical Oncology	15	Survival	308	Medical University of South Carolina	25	Bosnia and Herzegovina	2
		Yu, J.T.	5					European Journal of Clinical Nutrition	15	Age Factors	307	Cardiff University	25	Trinidad and Tobago	2
		Yuan, Y.	5					British Journal of Surgery	15	Protein blood level	306	University Michigan Ann Arbor	25	Georgia	1
		Halpern, E.F.	4					Oncology Reports	15	Polymorphism, Single Nucleotide	305	Universitatsspital Basel	25	Guadeloupe	1
		Califf, R.M.	4					American Journal of Clinical Nutrition	15	Genetic Predisposition to Disease	301	University of Chicago	25	Haiti	1
		Hengstler, J.G.	4					American Journal of Clinical Pathology	15	Gene frequency	295	Sun Yat-Sen University Cancer Center	25	Albania	1
		Dreyfus, F.	4					Thorax	14	Tumor Markers, Biological	290	Southern Medical University	24	Algeria	1
		Kesaniemi, Y.A.	4					Intensive Care Medicine	14	Logistic Models	288	Kyushu University	24	Barbados	1
		Lee, S.D.	4					Coronary Artery Disease	14	School child	287	University of New South Wales UNSW Australia	24	Botswana	1
		Daida, H.	4					AIDS	14	Hospitalization	286	Keck School of Medicine of USC	23	Guatemala	1
		Kim, S.Y.	4					European Journal of Endocrinology	14	Polymerase chain reaction	280	Taipei Medical University	23	Libyan Arab Jamahiriya	1
		Bonaros, N.	4					Diseases of the Colon and Rectum	14	Normal human	280	University of California, Los Angeles	23	Philippines	1
		Laufer, G.	4					Clinical and Experimental Allergy	14	Quality of life	280	Universita di Pisa	23	Brunei Darussalam	1
		Cho, S.G.	4					Korean Journal of Urology	14	Postoperative Complications	280	Kobenhavns Universitet	23	Cambodia	1
		Kikuchi, E.	4					European Journal of Obstetrics Gynecology and Reproductive Biology	14	Case control study	279	University of Glasgow	22	Congo	1
		Chen, F.	4					Arteriosclerosis Thrombosis and Vascular Biology	14	Multicenter study	279	University of Tokyo Faculty of Medicine	22	Costa Rica	1
		Kahn, A.	4					Lung Cancer	14	Polymorphism, Genetic	278	Zhejiang University	22	Malta	1
		D'Amico, A.V.	4					Surgery	13	Allele	278	National Institutes of Health, Bethesda	22	Martinique	1
		Ellis, S.G.	4					Oncology Letters	13	Postoperative complication	277	Universite de Montreal	22	Mauritius	1
		Cacoub, P.	4					Chinese Journal of Clinical Rehabilitation	13	Genetic polymorphism	269	Kyoto University	22	Dominica	1
		Anderson, J.L.	4					Acta Ophthalmologica	13	Pregnancy	266	Universita degli Studi di Torino	22	Mongolia	1
		Chen, S.A.	4					Journal of Endourology	13	Disease-Free Survival	265	Charles University in Prague	22	Faroe Islands	1
		Kim, K.H.	4					British Journal of Nutrition	13	Breast cancer	263	Universitat Tubingen	22	Mozambique	1
		Channer, K.S.	4					Hepatology	13	Analysis of Variance	260	National Taiwan University College of Medicine	22	Zambia	1
		He, Y.L.	4					Medical Oncology	13	Comorbidity	260	UT Southwestern Medical Center	22	Gabon	1
		Dimsdale, J.E.	4					Gastroenterology	13	Body Mass Index	259	Beth Israel Deaconess Medical Center	22
		Laakso, M.	4					Cancer Letters	13	Cross-sectional study	258	University of Queensland	22
		Barrett, P.H.R.	4					Korean Circulation Journal	13	Pathophysiology	257	Universidade Federal do Rio de Janeiro	21
		Tsai, F.J.	4					American Journal of Sports Medicine	13	Risk Assessment	255	Friedrich-Alexander-Universität Erlangen-Nürnberg	21
		Hirakawa, K.	4					Clinical Infectious Diseases	13	Animal model	253	Emory University	21
		Chen, J.	4					Inflammatory Bowel Diseases	13	Breast Neoplasms	251	University of Tennessee Health Science Center	21
		Guzman-Fulgencio, M.	4					Journal of Cancer Research and Clinical Oncology	13	Insulin	248	Chinese University of Hong Kong	21
		Fu, J.H.	4					Biological Psychiatry	13	Preschool child	247	UniversitatsSpital Bern	21
		Cooper, C.	4					Journal of Nutrition	13	Nuclear magnetic resonance imaging	247	University of Florida	21
		Liang, Y.	4					Arthritis and Rheumatism	12	Glucose	245	Yonsei University	21
		Lima, J.A.C.	4					Acta Diabetologica	12	Postoperative period	245	Arhus Universitetshospital	21
		Hsu, B.G.	4					Nephron Clinical Practice	12	Physiology	239	Semmelweis Egyetem	21
		Liu, W.	4					Ai Zheng Aizheng Chinese Journal of Cancer	12	Proportional Hazards Models	238	Tokyo Women's Medical University	21
		Hu, R.	4					Clinical Rheumatology	12	Disease Progression	237	Turun Yliopistollinen Keskussairaala	21
		Louis, E.D.	4					Journal of Surgical Oncology	12	Blood Pressure	236	Stanford University School of Medicine	21
		La Torre, G.	4					Neurosurgery	12	Drug safety	236	Chang Gung University College of Medicine	21
		Maeshima, A.M.	4					Scandinavian Journal of Gastroenterology	12	Chi-Square Distribution	235	Hadassah University Medical Centre	20
		Chen, L.	4					Resuscitation	12	Animal tissue	233	Klinikum der Universitat Munchen	20
		Mannermaa, A.	4					European Journal of Surgical Oncology	12	Sex Factors	232	Case Western Reserve University	20
		Kim, S.W.	4					Journal of the American College of Surgeons	12	Cancer patient	230	Duke University	20
		Haahtela, T.	4					Applied Animal Behaviour Science	12	Cardiovascular risk	230	Malmo University Hospital	20
		McMillan, D.C.	4					Journal of Pediatric Surgery	12	Tumor volume	229	University of Pittsburgh Medical Center	20
		Medeiros, R.	4					Journal of Animal Science	12	C reactive protein	229	Anhui Medical University	20
		Bonatti, J.	4					Journal of Cardiac Failure	12	Infant, Newborn	229	Nanjing Medical University	20
		Fu, L.	4					Croatian Medical Journal	12	Intermethod comparison	228	Universitat Bern	20
		Mitchell, B.D.	4					Pediatric Infectious Disease Journal	12	Genetic variability	223	GlaxoSmithKline	20
		Mittal, B.	4					Anesthesiology	12	Treatment response	223	University of Alabama	20
		Lee, E.M.	4					International Journal of Obesity	12	Creatinine	222	University of Utah	20
		Montaner, J.	4					Clinical Transplantation	12	United States	222	Eli Lilly and Company	20
		Denkert, C.	4					Obesity Surgery	12	Statistical analysis	221	Harvard School of Public Health	20
		Moreno, S.	4					Menopause	12	Coronary artery disease	221	Qilu Hospital of Shandong University	20
		Mori, M.	4					Bone	12	Glucose blood level	221	University Hospital Maastricht	19
		Mu, D.	4					Chinese Journal of Clinical Nutrition	11	Treatment duration	217	University of Adelaide	19
		Muhlestein, J.B.	4					Antimicrobial Agents and Chemotherapy	11	Gene expression	216	Istanbul Tip Fakultesi	19
		Murohara, T.	4					Annals of Surgery	11	Human experiment	216	Hospital Universitari Vall d'Hebron	19
		Murray, R.M.	4					Oral Oncology	11	Non insulin dependent diabetes mellitus	215	Oulu University Hospital	19
		Chiariello, M.	4					Cancer Epidemiology Biomarkers and Prevention	11	Depression	214	Hacettepe Universitesi	19
		Kawamura, Y.	4					BMC Public Health	11	Systolic blood pressure	213	University of Oxford	19
		Nesland, J.M.	4					Undefined	1	Cancer recurrence	213	Kaohsiung Medical University Chung-Ho Memorial Hospital	19
