# Supplementary material for: A surge of p-values between 0.041 and 0.049 in recent decades (but negative results are increasing rapidly too)
Source: PeerJ. 2015 Jan 22;3:e733. doi: 10.7717/peerj.733 (PMC4312079; doi:10.7717/peerj.733)
Supplement: Supplemental Information [file peerj-03-733-s007.zip › Supplementary material/Searches_15_nov_2014/B0145.csv]

Scopus refine results values
Your query : (ABS({p = 0.036} OR {p = .036}))
Number of results : 9178
YEAR		AUTHOR NAME		SUBJECT AREA		DOCUMENT TYPE		SOURCE TITLE		KEYWORD		AFFILIATION		COUNTRY		SOURCE TYPE		LANGUAGE
2015	2	Davidson, B.	11	Agricultural and Biological Sciences	367	Article	8711	Plos One	118	Article	8143	VA Medical Center	104	United States	2180	Journals	9155	English	8448
2014	969	Li, W.	10	Arts and Humanities	25	Review	162	American Journal of Cardiology	51	Human	7954	Universidade de Sao Paulo - USP	73	China	834	Book Series	8	Chinese	374
2013	1083	Nesland, J.M.	9	Biochemistry, Genetics and Molecular Biology	1954	Article in Press	159	Journal of Clinical Endocrinology and Metabolism	50	Female	7014	Brigham and Women's Hospital	66	United Kingdom	685	Conference Proceedings	6	Spanish	96
2012	936	Changchien, C.S.	7	Business, Management and Accounting	3	Conference Paper	132	Cancer	49	Humans	6644	Peking University	62	Japan	575	Books	2	Portuguese	61
2011	801	Hu, T.H.	7	Chemical Engineering	24	Letter	3	Journal of Urology	49	Male	6616	Mayo Clinic	60	Germany	542	Undefined	7	Turkish	47
2010	673	Lee, C.M.	7	Chemistry	29	Book Chapter	2	Circulation	48	Adult	6095	University of Texas M. D. Anderson Cancer Center	59	Italy	462			German	38
2009	611	Lu, S.N.	7	Computer Science	10	Note	1	Chinese Journal of Cancer Prevention and Treatment	46	Controlled study	4993	Sun Yat-Sen University	57	South Korea	453			Korean	37
2008	588	Li, H.	7	Decision Sciences	8	Short Survey	1	International Journal of Radiation Oncology Biology Physics	46	Priority journal	4692	Academic Medical Centre, University of Amsterdam	53	Canada	329			Japanese	33
2007	485	Laakso, M.	7	Dentistry	120	Undefined	7	World Journal of Gastroenterology	45	Major clinical study	4426	University of Toronto	52	Turkey	321			French	32
2006	469	Murohara, T.	7	Earth and Planetary Sciences	7			Clinical Cancer Research	44	Middle Aged	4333	University of Athens	52	Spain	303			Polish	28
2005	433	Patsouris, E.	7	Economics, Econometrics and Finance	2			Journal of Clinical Oncology	43	Aged	4062	Harvard Medical School	51	Netherlands	287			Italian	15
2004	322	Soini, Y.	7	Energy	1			International Journal of Cardiology	43	Clinical article	1758	Duke University School of Medicine	51	France	266			Russian	13
2003	269	Stefanadis, C.	7	Engineering	52			Journal of the American College of Cardiology	41	Adolescent	1360	University of California, San Francisco	51	Brazil	251			Croatian	9
2002	240	Jeong, M.H.	6	Environmental Science	97			Journal of Vascular Surgery	40	Prognosis	1330	Erasmus University Medical Center	50	Australia	249			Hungarian	7
2001	204	Hong, Y.J.	6	Health Professions	243			Annals of Thoracic Surgery	40	Treatment Outcome	1249	Helsinki University Central Hospital	48	Taiwan	222			Czech	6
2000	174	Di Minno, G.	6	Immunology and Microbiology	462			Gynecologic Oncology	37	Aged, 80 and over	1236	Cleveland Clinic Foundation	48	Sweden	217			Greek	4
1999	142	Kang, J.C.	6	Materials Science	12			Transplantation Proceedings	35	Follow up	1103	Charite - Universitatsmedizin Berlin	47	Finland	186			Persian	4
1998	122	Maehara, Y.	6	Mathematics	8			Annals of Surgical Oncology	34	Retrospective Studies	1095	SungKyunKwan University, School of Medicine	46	Switzerland	168			Lithuanian	3
1997	118	Humphries, S.E.	6	Medicine	8025			Journal of Thoracic and Cardiovascular Surgery	31	Clinical trial	1043	UCL	45	Greece	158			Romanian	3
1996	115	Kohara, K.	6	Multidisciplinary	13			American Heart Journal	30	Risk Factors	1039	The University of Hong Kong	44	Belgium	135			Slovak	3
1995	95	Bouchard, C.	6	Neuroscience	460			Medical Oncology	28	Human tissue	1032	Universitetet i Oslo	44	Denmark	127			Arabic	2
1994	61	Chen, C.H.	6	Nursing	302			Diabetes Care	27	Middle aged	1029	Massachusetts General Hospital	44	Norway	106			Danish	2
1993	72	Hung, C.H.	6	Pharmacology, Toxicology and Pharmaceutics	296			BJU International	27	Treatment outcome	958	Seoul National University College of Medicine	43	India	105			Hebrew	2
1992	50	Lind, L.	6	Physics and Astronomy	59			Nephrology Dialysis Transplantation	26	Randomized controlled trial	935	Universitair Medisch Centrum Groningen	43	Poland	105			Bulgarian	1
1991	32	Miki, T.	6	Psychology	138			American Journal of Ophthalmology	26	Prospective Studies	913	Karolinska University Hospital	43	Israel	103			Dutch	1
1990	32	Reinehr, T.	6	Social Sciences	86			European Journal of Cardio Thoracic Surgery	25	Risk factor	880	King's College London	42	Iran	103			Serbian	1
1989	22	Schild, S.E.	6	Veterinary	100			Journal of Surgical Research	25	Controlled clinical trial	874	Leiden University Medical Center - LUMC	42	Austria	100
1988	10	Shariat, S.F.	6	Undefined	107			Journal of Surgical Oncology	25	Retrospective study	872	Yonsei University College of Medicine	42	Hong Kong	95
1987	4	Tanaka, F.	6					Atherosclerosis	25	Child	812	University of Athens Medical School	42	Thailand	57
1986	7	Wada, H.	6					British Journal of Cancer	25	Follow-Up Studies	773	University of Ulsan, College of Medicine	41	Singapore	52
1985	8	Wang, J.H.	6					Breast Cancer Research and Treatment	24	Young Adult	716	Medizinische Universitat Wien	40	Ireland	49
1984	10	Haghjoo, M.	5					Blood	24	Cancer survival	715	Hospital Clinic Barcelona	40	South Africa	46
1983	2	Florenes, V.A.	5					Chest	24	Time Factors	695	Fudan University	39	Czech Republic	46
1982	7	Califf, R.M.	5					Anticancer Research	24	Genotype	681	University of Melbourne	39	Mexico	46
1981	3	Bae, J.H.	5					International Journal of Cancer	24	Disease association	665	Inserm	38	New Zealand	43
1980	1	Ahn, Y.	5					Human Pathology	24	Prospective study	654	Helsingin Yliopisto	38	Hungary	38
1979	1	Fan, S.T.	5					World Journal of Surgery	23	Immunohistochemistry	645	Seoul National University	38	Portugal	37
1978	2	Li, J.Y.	5					National Medical Journal of China	23	Protein expression	607	Washington University in St. Louis, School of Medicine	38	Malaysia	37
1976	2	Margaglione, M.	5					Radiology	23	Case-Control Studies	586	Chang Gung Memorial Hospital	38	Croatia	35
1974	1	Matsuo, K.	5					Urology	22	Outcome assessment	584	Lunds Universitet	37	Egypt	33
		Fan, J.	5					BMC Cancer	22	Disease severity	580	National Taiwan University Hospital	37	Russian Federation	32
		Mintz, G.S.	5					British Journal of Surgery	22	Cancer staging	580	Capital Medical University China	36	Argentina	30
		Mittal, B.	5					American Journal of Clinical Nutrition	21	Unclassified drug	572	Helse Bergen Haukeland University Hospital	36	Saudi Arabia	27
		Mittal, R.D.	5					Chinese Journal of Clinical Oncology	21	Mortality	569	National Yang-Ming University Taiwan	36	Serbia	25
		Hodler, J.	5					Stroke	21	Comparative study	556	Karolinska Institutet	35	Slovenia	21
		Murphy, S.A.	5					Diseases of the Colon and Rectum	20	Body mass	522	University of Washington Seattle	35	Romania	18
		Chung, J.H.	5					Spine	20	Nonhuman	505	University of Pittsburgh	35	Chile	18
		Newman, M.F.	5					Anesthesia and Analgesia	20	Human cell	477	Shanghai Jiaotong University	35	Pakistan	16
		Novara, G.	5					American Journal of Respiratory and Critical Care Medicine	20	Drug efficacy	470	Tehran University of Medical Sciences	35	Tunisia	16
		Ordovas, J.M.	5					Investigative Ophthalmology and Visual Science	20	Prevalence	465	The Catholic University of Korea	34	Nigeria	14
		Pantel, K.	5					Alimentary Pharmacology and Therapeutics	20	Risk assessment	464	The University of British Columbia	34	Colombia	13
		Papatheodoridis, G.V.	5					Korean Journal of Urology	20	Animals	459	Veterans General Hospital-Taipei	34	Kenya	11
		Kruger, S.	5					Journal of Gastroenterology and Hepatology Australia	19	Correlation analysis	444	Alma Mater Studiorum Universita di Bologna	34	Slovakia	10
		Reich, R.	5					American Journal of Obstetrics and Gynecology	19	Questionnaire	418	Ludwig-Maximilians-Universitat Munchen	34	Uganda	8
		Izbicki, J.R.	5					British Journal of Anaesthesia	19	Overall survival	414	David Geffen School of Medicine at UCLA	33	Indonesia	7
		Relling, M.V.	5					European Heart Journal	18	Statistical significance	410	Universita degli Studi di Milano	33	Lithuania	7
		Rotter, J.I.	5					Heart	18	Age	401	The Johns Hopkins School of Medicine	31	Bulgaria	7
		Rutgeerts, P.	5					International Journal of Obesity	18	Survival Rate	400	University of Manchester	31	Macedonia	7
		Komaki, R.	5					Digestive Diseases and Sciences	18	Scoring system	396	Johns Hopkins University	31	Cyprus	6
		Scorilas, A.	5					Neurology	18	Incidence	393	Universidade Federal de Sao Paulo	31	Cuba	6
		Sehouli, J.	5					Critical Care Medicine	18	Sex difference	393	Chang Gung University	31	Iceland	6
		Bruera, E.	5					Tumor Biology	18	Cohort Studies	380	Stanford University School of Medicine	31	Lebanon	6
		Lee, E.Y.	5					European Journal of Cancer	17	Cross-Sectional Studies	377	Baylor College of Medicine	30	Bosnia and Herzegovina	5
		Song, G.G.	5					Medicine and Science in Sports and Exercise	17	Neoplasm Staging	377	Radboud University Nijmegen Medical Centre	30	Jamaica	5
		Grandone, E.	5					Pediatric Blood and Cancer	17	Multivariate Analysis	376	Kyoto University	30	Kuwait	5
		Stone, G.W.	5					Journal of Animal Science	17	Prediction	375	Universitat Heidelberg	30	Estonia	5
		Syrjanen, K.	5					Arthritis and Rheumatism	17	Survival rate	374	University of California, San Diego	30	Malawi	5
		Tabara, Y.	5					Journal of Infectious Diseases	17	Hypertension	371	University Medical Center Utrecht	30	Venezuela	5
		Tajima, K.	5					Hepato Gastroenterology	17	Histopathology	369	Ita-Suomen yliopisto	30	Jordan	4
		Ajani, J.A.	5					Annals of Oncology	17	Cohort analysis	369	Universita degli Studi di Padova	29	Ethiopia	4
		Tang, Z.Y.	5					Ophthalmology	17	Pathology	367	Universite de Montreal	29	Tanzania	4
		Tsuda, H.	5					Lupus	17	Child, Preschool	361	University Central Hospital Kuopio	29	Nepal	4
		Kosma, V.M.	5					Obstetrics and Gynecology	16	Genetic association	359	University Michigan Ann Arbor	29	Puerto Rico	4
		Berner, A.	5					World Chinese Journal of Digestology	16	Questionnaires	356	General Hospital of People's Liberation Army	29	Yugoslavia	4
		Zanella, M.T.	5					Journal of Rheumatology	16	Infant	356	Southern Medical University	28	United Arab Emirates	4
		Zanetti, M.	5					European Journal of Surgical Oncology	16	Methodology	354	Tel Aviv University, Sackler Faculty of Medicine	28	Costa Rica	4
		Zhou, H.H.	5					Asian Pacific Journal of Cancer Prevention	16	Drug effect	351	Universitat Tubingen	28	Trinidad and Tobago	4
		Bockhorn, M.	4					American Journal of Sports Medicine	16	Metabolism	342	UT Southwestern Medical Center	28	Luxembourg	3
		De Herder, W.W.	4					Metabolism Clinical and Experimental	16	Blood	339	University of Minnesota Twin Cities	28	Latvia	3
		Holth, A.	4					British Journal of Ophthalmology	16	Biological Markers	338	Universita Cattolica del Sacro Cuore, Rome	28	Malta	3
		Kubo, M.	4					Clinical and Experimental Rheumatology	16	Clinical feature	336	Universita degli Studi di Roma La Sapienza	28	Peru	3
		Gibson, C.M.	4					Transplantation	16	Severity of Illness Index	333	Friedrich-Alexander-Universität Erlangen-Nürnberg	27	Ecuador	3
		Hartmann, A.	4					Oncology Reports	15	Multivariate analysis	332	Yale University School of Medicine	27	Morocco	3
		Kim, C.S.	4					Journal of Heart and Lung Transplantation	15	Double blind procedure	330	Seoul National University Hospital	27	Qatar	3
		Kesaniemi, Y.A.	4					European Journal of Endocrinology	15	Double-Blind Method	326	VU University Medical Center	26	Cameroon	3
		Gonen, M.	4					Clinical Infectious Diseases	15	Survival Analysis	326	Rigshospitalet	26	Viet Nam	3
		Lange, J.M.A.	4					Journal of Bone and Joint Surgery Series A	15	Animal experiment	322	Peking Union Medical College	26	Oman	3
		Ancoli-Israel, S.	4					Cancer Research	15	Genetics	322	University Hospital of Tampere	26	Gabon	3
		Jonas, J.B.	4					Thrombosis and Haemostasis	15	Predictive Value of Tests	321	Columbia University, College of Physicians and Surgeons	26	Bangladesh	3
		Cho, J.G.	4					Chinese Medical Journal	15	Survival	320	Tianjin Medical University	26	Brunei Darussalam	2
		Lazzeri, C.	4					Journal of Pediatrics	15	Single nucleotide polymorphism	313	University of Birmingham	26	Zimbabwe	2
		Fruhbeck, G.	4					Archives of Gynecology and Obstetrics	15	Obesity	312	University of Miami Leonard M. Miller School of Medicine	26	Ukraine	2
		Crea, F.	4					Journal of Hypertension	14	Age Factors	309	University of Chicago	26	Iraq	2
		Ahren, B.	4					Lung Cancer	14	Diabetes mellitus	304	University of Alberta	26	Yemen	2
		Jantunen, E.	4					International Journal of Oncology	14	Smoking	303	Sahlgrenska Universitetssjukhuset	26	Zambia	2
		Berkowitz, R.S.	4					American Journal of Roentgenology	14	Postoperative Complications	300	Sun Yat-Sen University Cancer Center	26	Palestine	2
		Kanda, Y.	4					Circulation Journal	14	School child	292	Case Western Reserve University	25	Papua New Guinea	2
		Gawaz, M.	4					American Journal of Transplantation	14	Postoperative complication	291	Emory University	25	Ghana	2
		Alexandrou, P.	4					Respiratory Medicine	14	Lymph node metastasis	286	University of Glasgow	25	Georgia	2
		Lange, R.	4					Hypertension	14	Placebo	286	China Medical University Shenyang	25	Namibia	2
		Ko, J.S.	4					Retina	14	Disease course	286	Kyushu University	25	Cote d'Ivoire	2
		Honda, S.	4					Diabetologia	14	Gene frequency	284	Universita degli Studi di Torino	25	Sudan	2
		Kwon, T.G.	4					Clinical and Experimental Allergy	14	Protein blood level	282	Oulun Yliopisto	25	Mauritius	1
		Hirata, I.	4					Journal of Viral Hepatitis	14	Tumor Markers, Biological	281	Icahn School of Medicine at Mount Sinai	25	Montenegro	1
		Lehtimaki, T.	4					Journal of Neurology	14	Risk Assessment	281	The University of North Carolina at Chapel Hill	25	Nauru	1
		Kim, K.H.	4					Annals of Surgery	14	Polymerase chain reaction	280	Kobenhavns Universitet	25	Honduras	1
		Choi, D.	4					Carcinogenesis	14	Cancer patient	279	Universitat de Barcelona	24	Nicaragua	1
		Baumann, P.	4					Arteriosclerosis Thrombosis and Vascular Biology	13	Multicenter study	279	University of Zagreb School of Medicine	24	Sri Lanka	1
		Davalos, A.	4					Clinical Pharmacology and Therapeutics	13	Quality of life	278	Imperial College London	24	El Salvador	1
		Ebstein, R.P.	4					European Urology	13	Normal human	275	Medizinische Hochschule Hannover MHH	24	Suriname	1
		Ferrandina, G.	4					Journal of Clinical Psychiatry	13	Glucose	275	University of Pennsylvania	23	Rwanda	1
		Kristensen, G.B.	4					Journal of the Medical Association of Thailand	13	Polymorphism, Single Nucleotide	274	Johann Wolfgang Goethe Universitat Frankfurt am Main	23	Gambia	1
		Lee, M.G.	4					Surgical Endoscopy and Other Interventional Techniques	13	Allele	273	Nanjing Medical University	23	Syrian Arab Republic	1
		Herlitz, J.	4					Leukemia	13	Genetic polymorphism	269	Maastricht University	23	Fiji	1
		Guo, W.	4					Thorax	13	Preschool child	269	Technische Universitat Munchen	23	Solomon Islands	1
		Hong, S.J.	4					European Journal of Applied Physiology	13	Genetic Predisposition to Disease	269	Taipei Medical University	23	Bhutan	1
		Gong, W.	4					Journal of Nutrition	13	Cross-sectional study	268	University of Sydney	23	Paraguay	1
		Chayama, K.	4					Human Reproduction	12	Logistic Models	268	McMaster University	23	Benin	1
		Liu, W.	4					American Journal of Surgery	12	Hospitalization	267	Turun yliopisto	22	Belarus	1
		Liu, Y.	4					Journal of Maternal Fetal and Neonatal Medicine	12	Polymorphism, Genetic	264	Memorial Sloan-Kettering Cancer Center	22	Panama	1
		Lo, C.M.	4					Osteoporosis International	12	Insulin	263	Kaohsiung Medical University	22	Dominica	1
		Heo, D.S.	4					International Journal of Colorectal Disease	12	Case control study	261	Mahidol University	22	Guatemala	1
		Luscher, T.F.	4					Neuroscience Letters	12	Disease-Free Survival	258	Universitat Bern	22	Angola	1
		Bigalke, B.	4					American Journal of Gastroenterology	12	Pregnancy	257	Arhus Universitetshospital	22	Algeria	1
		Fryer, A.A.	4					American Journal of Kidney Diseases	12	C reactive protein	257	Universitetet i Bergen	22	Vanuatu	1
		Margreiter, R.	4					American Surgeon	12	Body Mass Index	255	Columbia University in the City of New York	22	Libyan Arab Jamahiriya	1
		Marin, F.	4					AIDS	12	Blood Pressure	249	McGill University	21	Guinea	1
		Marinkovic, J.	4					Laryngoscope	12	Proportional Hazards Models	246	Zhejiang University	21	Democratic Republic Congo	1
		Marz, W.	4					Human Immunology	12	Physiology	243	Malmo University Hospital	21	Haiti	1
		Lee, S.E.	4					Radiotherapy and Oncology	12	Postoperative period	242	Hospital Universitari Vall d'Hebron	21	Albania	1
		Medeiros, R.	4					Acta Obstetricia Et Gynecologica Scandinavica	12	Cardiovascular risk	242	Akademiska Sjukhuset	21	Senegal	1
		Fritsche, H.M.	4					Journal of Clinical Gastroenterology	12	Infant, Newborn	239	UniversitatsSpital Zurich	21
		Kim, D.W.	4					Acta Paediatrica International Journal of Paediatrics	12	Drug safety	238	University of Bristol	21
		Huang, S.	4					Clinica Chimica Acta	12	Pathophysiology	237	Prince of Wales Hospital Hong Kong	21
		Arnesen, H.	4					Otolaryngology Head and Neck Surgery	12	Disease free survival	235	Turun Yliopistollinen Keskussairaala	21
		Moll, F.L.	4					Clinical Nutrition	12	Statistical analysis	235	Universitatsspital Basel	21
		Burger, M.	4					Hepatology Research	12	Tumor volume	235	University of Cambridge	21
		Cappucci, G.	4					Hepatology	12	Triacylglycerol	234	Emory University School of Medicine	20
		Myung, S.J.	4					Antiviral Therapy	11	Glucose blood level	233	Chinese University of Hong Kong	20
		Nakamura, Y.	4					European Journal of Gastroenterology and Hepatology	11	Breast cancer	233	Ohio State University	20
		Nakopoulou, L.	4					Gut	11	Disease Progression	231	Universitat Bonn	20
		Eap, C.B.	4					Diabetic Medicine	11	Nuclear magnetic resonance imaging	231	University of Florida	20
		Neuhaus, P.	4					Neurosurgery	11	Animal model	229	Yonsei University	20
		Jeong, I.G.	4					Journal of Periodontology	11	Analysis of Variance	229	Universite Paris Descartes	20
		Niklinski, J.	4					Annals of the Rheumatic Diseases	11	Treatment response	229	University of Western Australia	20
		Nishizawa, Y.	4					Diabetes	11	Breast Neoplasms	228	National Cancer Center, Gyeonggi	20
		Nousiainen, T.	4					Oncology Letters	11	Comorbidity	228	University of Tokyo Faculty of Medicine	19
		Ishii, H.	4					Journal of Neurosurgery	11	Metastasis	223	Albert Einstein College of Medicine of Yeshiva University	19
		Ooto, S.	4					Head and Neck	11	Genetic variability	223	Tel Aviv University	19
		Bailey, K.R.	4					Clinical Transplantation	11	Cancer surgery	222	UniversitatsSpital Bern	19
		Otto, W.	4					Clinical Cardiology	11	Cancer prognosis	221	Stanford University	19
		Padeletti, L.	4					Annals of Internal Medicine	11	Cancer recurrence	219	Klinikum rechts der Isar	19
		Leon, M.B.	4					Gastrointestinal Endoscopy	11	Inflammation	217	Monash University	19
		Papanas, N.	4					Obesity Surgery	11	Human experiment	216	New York University School of Medicine	19
		Hong, M.K.	4					Chinese Journal of Clinical Nutrition	11	Gene expression	215	Children's Hospital Boston	19
		Park, J.C.	4					Journal of Cardiology	11	Treatment duration	215	Seoul National University Bundang Hospital	19
		Park, K.H.	4					Cancer Science	11	Systolic blood pressure	214	Saint Michael's Hospital University of Toronto	18
		Gasser, T.	4					European Journal of Vascular and Endovascular Surgery	11	Sex Factors	211	Semmelweis Egyetem	18
		Rades, D.	4					Biology of Blood and Marrow Transplantation	11	Cancer chemotherapy	210	University of Illinois at Chicago	18
		Undefined	2					Angiology	11	Chi-Square Distribution	210	Hospital of Nanjing Medical University	18
