# Supplementary material for: A surge of p-values between 0.041 and 0.049 in recent decades (but negative results are increasing rapidly too)
Source: PeerJ. 2015 Jan 22;3:e733. doi: 10.7717/peerj.733 (PMC4312079; doi:10.7717/peerj.733)
Supplement: Supplemental Information [file peerj-03-733-s007.zip › Supplementary material/Searches_15_nov_2014/B0146.csv]

Scopus refine results values
Your query : (ABS({p = 0.037} OR {p = .037}))
Number of results : 8859
YEAR		AUTHOR NAME		SUBJECT AREA		DOCUMENT TYPE		SOURCE TITLE		KEYWORD		AFFILIATION		COUNTRY		SOURCE TYPE		LANGUAGE
2014	999	Chen, G.	10	Agricultural and Biological Sciences	364	Article	8359	Plos One	114	Article	7815	VA Medical Center	111	United States	2104	Journals	8831	English	8186
2013	948	Lee, S.D.	8	Arts and Humanities	36	Article in Press	222	Cancer	60	Human	7606	Universidade de Sao Paulo - USP	63	China	828	Conference Proceedings	12	Chinese	357
2012	912	Stone, G.W.	8	Biochemistry, Genetics and Molecular Biology	1899	Review	153	Journal of Clinical Endocrinology and Metabolism	58	Female	6693	The University of Hong Kong	60	United Kingdom	673	Book Series	11	Spanish	86
2011	750	Chen, W.	7	Chemical Engineering	26	Conference Paper	115	American Journal of Cardiology	48	Humans	6436	Charite - Universitatsmedizin Berlin	59	Japan	612	Books	2	Turkish	43
2010	649	Ellis, I.O.	7	Chemistry	24	Book Chapter	2	Circulation	46	Male	6350	University of Texas M. D. Anderson Cancer Center	58	Germany	534	Trade Publications	1	German	40
2009	604	Fan, S.T.	7	Computer Science	11	Letter	2	Annals of Thoracic Surgery	45	Adult	5826	University of Toronto	55	Italy	433	Undefined	2	Portuguese	40
2008	551	Hur, S.H.	7	Decision Sciences	5	Note	1	Journal of Clinical Oncology	44	Controlled study	4904	Brigham and Women's Hospital	53	South Korea	408			Japanese	30
2007	479	Giannopoulou, I.	7	Dentistry	115	Report	1	World Journal of Gastroenterology	44	Priority journal	4522	Mayo Clinic	51	Canada	360			French	28
2006	445	Nakopoulou, L.	7	Earth and Planetary Sciences	6	Short Survey	1	Clinical Cancer Research	43	Middle Aged	4214	Veterans General Hospital-Taipei	51	Turkey	327			Korean	25
2005	396	Shariat, S.F.	7	Economics, Econometrics and Finance	4	Undefined	3	Annals of Surgical Oncology	42	Major clinical study	4163	Sun Yat-Sen University	49	Spain	289			Polish	20
2004	319	Soini, Y.	7	Energy	3			Chest	40	Aged	3927	Cleveland Clinic Foundation	48	Australia	247			Italian	12
2003	272	Devereux, R.B.	6	Engineering	54			International Journal of Cardiology	37	Clinical article	1721	National Yang-Ming University Taiwan	48	Taiwan	245			Russian	12
2002	225	Bryant, A.S.	6	Environmental Science	116			International Journal of Radiation Oncology Biology Physics	37	Adolescent	1331	Erasmus University Medical Center	47	Netherlands	242			Croatian	10
2001	224	Kosma, V.M.	6	Health Professions	232			British Journal of Cancer	35	Aged, 80 and over	1283	Harvard Medical School	46	France	238			Czech	9
2000	191	Keramopoulos, A.	6	Immunology and Microbiology	440			Transplantation Proceedings	35	Prognosis	1193	King's College London	46	Brazil	221			Serbian	8
1999	158	Kim, Y.J.	6	Materials Science	22			Atherosclerosis	34	Treatment Outcome	1143	University of California, San Francisco	46	Sweden	188			Persian	5
1998	122	Ferrucci, L.	6	Mathematics	10			Transplantation	33	Retrospective Studies	1046	Shanghai Jiaotong University	46	Greece	161			Hebrew	4
1997	132	Cho, J.G.	6	Medicine	7736			Gynecologic Oncology	33	Follow up	1007	Massachusetts General Hospital	46	Finland	161			Lithuanian	4
1996	125	Chen, I.H.	6	Multidisciplinary	11			Journal of Urology	32	Risk Factors	994	National Taiwan University Hospital	46	Switzerland	151			Greek	2
1995	82	Nakayama, T.	6	Neuroscience	486			Diabetes Care	31	Clinical trial	990	Peking University	45	Belgium	130			Slovene	2
1994	65	Ngan, H.Y.S.	6	Nursing	271			Neurology	31	Human tissue	980	Yonsei University College of Medicine	45	Austria	110			Arabic	1
1993	39	Rades, D.	6	Pharmacology, Toxicology and Pharmaceutics	291			International Journal of Cancer	29	Middle aged	960	University of Washington Seattle	44	Denmark	108			Danish	1
1992	48	Zhou, L.	6	Physics and Astronomy	49			Chinese Journal of Cancer Prevention and Treatment	28	Randomized controlled trial	907	Helsinki University Central Hospital	44	Hong Kong	107			Dutch	1
1991	31	Sung, J.J.Y.	6	Psychology	136			Hepato Gastroenterology	28	Treatment outcome	892	SungKyunKwan University, School of Medicine	43	Israel	107			Hungarian	1
1990	23	Wada, H.	6	Social Sciences	86			Journal of Thoracic and Cardiovascular Surgery	28	Prospective Studies	845	UCL	42	Poland	105			Slovak	1
1989	15	Wang, H.M.	6	Veterinary	110			Anticancer Research	28	Controlled clinical trial	832	Karolinska University Hospital	41	Norway	99
1988	6	Wang, Y.	6	Undefined	114			Journal of the American College of Cardiology	28	Risk factor	827	University of Athens Medical School	41	India	95
1987	7	Yoshino, I.	6					Investigative Ophthalmology and Visual Science	26	Child	814	Helsingin Yliopisto	40	Iran	93
1986	4	Hofman, A.	5					BJU International	26	Retrospective study	768	Seoul National University	38	Singapore	59
1985	10	Jiang, W.G.	5					Stroke	26	Young Adult	735	University of Athens	38	New Zealand	55
1984	9	Cerfolio, R.J.	5					Journal of Surgical Oncology	26	Follow-Up Studies	706	Seoul National University College of Medicine	37	Czech Republic	49
1983	4	Li, C.F.	5					European Journal of Cardio Thoracic Surgery	25	Genotype	667	Universitat Heidelberg	37	Thailand	48
1982	4	Von Minckwitz, G.	5					Journal of Infectious Diseases	25	Time Factors	620	Academic Medical Centre, University of Amsterdam	36	Portugal	48
1981	4	Denkert, C.	5					European Heart Journal	25	Disease association	609	Medizinische Universitat Wien	36	Egypt	46
1980	2	Liao, C.T.	5					Critical Care Medicine	24	Cancer survival	609	Tianjin Medical University	36	Ireland	42
1978	1	Ahn, Y.	5					Journal of Vascular Surgery	23	Mortality	591	Universidade Federal de Sao Paulo	36	Mexico	39
1977	1	Huo, T.I.	5					Blood	22	Immunohistochemistry	577	University of Melbourne	36	South Africa	35
1976	2	Bonfa, E.	5					Urology	22	Disease severity	576	Universitat de Barcelona	35	Saudi Arabia	34
1975	1	Lin, C.Y.	5					Hepatology	22	Prospective study	572	Duke University School of Medicine	35	Malaysia	31
		Laakso, M.	5					BMC Cancer	22	Protein expression	571	The University of British Columbia	35	Croatia	29
		Courneya, K.S.	5					National Medical Journal of China	22	Unclassified drug	560	Universita degli Studi di Milano	35	Slovenia	26
		Emoto, M.	5					Chinese Journal of Clinical Oncology	21	Case-Control Studies	557	Universita degli Studi di Roma La Sapienza	35	Serbia	26
		Jeong, M.H.	5					American Journal of Sports Medicine	21	Outcome assessment	541	University of Manchester	34	Argentina	24
		Loibl, S.	5					Circulation Journal	21	Comparative study	512	University of Ulsan, College of Medicine	34	Hungary	21
		Maehara, Y.	5					Human Pathology	21	Nonhuman	506	Nanjing Medical University	34	Russian Federation	20
		Maki, K.C.	5					Nephrology Dialysis Transplantation	21	Cancer staging	501	Tel Aviv University, Sackler Faculty of Medicine	33	Nigeria	20
		Matsuo, K.	5					Annals of Surgery	21	Animals	490	Prince of Wales Hospital Hong Kong	33	Chile	19
		Morris, D.L.	5					Metabolism Clinical and Experimental	21	Body mass	474	Ludwig-Maximilians-Universitat Munchen	33	Pakistan	17
		Mylona, E.	5					Journal of Surgical Research	21	Drug efficacy	449	Lunds Universitet	33	Tunisia	16
		Cheung, A.N.Y.	5					Surgical Endoscopy and Other Interventional Techniques	21	Human cell	430	Memorial Sloan-Kettering Cancer Center	32	Kenya	15
		Karakiewicz, P.I.	5					Journal of Animal Science	21	Correlation analysis	428	Fudan University	32	Romania	14
		Nanas, J.N.	5					Breast Cancer Research and Treatment	21	Hypertension	411	Universitetet i Oslo	32	Lebanon	14
		Nedeltchev, K.	5					Human Reproduction	20	Risk assessment	410	Kyoto University	32	Colombia	13
		Boerwinkle, E.	5					Ophthalmology	20	Child, Preschool	409	Karolinska Institutet	32	Slovakia	13
		Nitta, K.	5					British Journal of Ophthalmology	20	Histopathology	399	Tehran University of Medical Sciences	32	Bulgaria	10
		Kang, C.J.	5					British Journal of Surgery	20	Incidence	398	University of California, San Diego	32	United Arab Emirates	9
		Raitakari, O.T.	5					Annals of Oncology	20	Prevalence	398	Chang Gung Memorial Hospital	32	Uganda	9
		Rha, S.W.	5					Tumor Biology	20	Age	382	The Catholic University of Korea	31	Yugoslavia	8
		Sauerbruch, T.	5					PACE Pacing and Clinical Electrophysiology	19	Scoring system	377	Universitatsklinikum Hamburg-Eppendorf und Medizinische Fakultat	31	Iceland	7
		Scambia, G.	5					Lung Cancer	19	Survival Rate	376	Kaohsiung Medical University	31	Ethiopia	7
		Schild, S.E.	5					Diabetes Research and Clinical Practice	18	Pathology	362	Leiden University Medical Center - LUMC	31	Estonia	6
		Dahlof, B.	5					Laryngoscope	18	Neoplasm Staging	362	University of Minnesota Twin Cities	31	Tanzania	6
		Lang, B.H.H.	5					Journal of Cancer Research and Clinical Oncology	18	Sex difference	361	Seoul National University Bundang Hospital	31	Lithuania	5
		Fan, K.H.	5					Obstetrics and Gynecology	18	Survival rate	359	University of Pittsburgh	30	Jordan	5
		Song, G.G.	5					Journal of Rheumatology	18	Infant	355	Washington University in St. Louis, School of Medicine	30	Puerto Rico	5
		Srinivasan, S.R.	5					Journal of Neurosurgery	18	Statistical significance	355	Helse Bergen Haukeland University Hospital	30	Indonesia	5
		Kitagawa, Y.	5					American Heart Journal	18	Multivariate Analysis	355	Baylor College of Medicine	29	Bosnia and Herzegovina	5
		Huang, S.F.	5					Hypertension	17	Double blind procedure	349	China Medical University Shenyang	29	Ecuador	4
		Taubert, H.	5					Medical Oncology	17	Drug effect	348	University of Sydney	29	Macedonia	4
		Topol, E.J.	5					Spine	17	Prediction	345	Seoul National University Hospital	28	Malawi	4
		Ulmer, H.	5					Chinese Medical Journal	17	Questionnaire	342	The University of North Carolina at Chapel Hill	28	Venezuela	4
		Veldhuis, J.D.	5					Oncology Reports	16	Double-Blind Method	342	Capital Medical University China	28	Cuba	4
		Arnold, M.	5					Chinese Journal of Clinical Rehabilitation	16	Cohort Studies	341	UT Southwestern Medical Center	27	Bangladesh	4
		Berenson, G.S.	5					Radiology	16	Metabolism	339	Alma Mater Studiorum Universita di Bologna	27	Ghana	4
		Wang, W.	5					American Journal of Hypertension	16	Cohort analysis	335	University of Alberta	27	Latvia	3
		Chiba, T.	5					Respiratory Medicine	16	Clinical feature	334	University Medical Center Utrecht	27	Sudan	3
		Witkowski, A.	5					International Urology and Nephrology	16	Biological Markers	330	VU University Medical Center	26	Bahrain	3
		Wu, J.C.	5					American Journal of Gastroenterology	16	Overall survival	330	Universitair Medisch Centrum Groningen	26	Mozambique	3
		Wu, K.D.	5					American Journal of Roentgenology	15	Genetic association	329	Rigshospitalet	26	Barbados	3
		Yoshikawa, J.	5					Rheumatology International	15	Survival Analysis	321	Peking Union Medical College	26	Cyprus	3
		Bae, J.H.	5					Surgery	15	Multivariate analysis	320	Technische Universitat Munchen	26	Trinidad and Tobago	3
		Zhou, J.	5					Digestive Diseases and Sciences	15	Cross-Sectional Studies	319	University of New South Wales UNSW Australia	26	Zambia	3
		Kao, J.H.	4					Anesthesia and Analgesia	15	Questionnaires	317	Inserm	25	Burkina Faso	3
		Inaba, M.	4					Clinical Therapeutics	15	Smoking	315	Radboud University Nijmegen Medical Centre	25	Palestine	3
		Huang, H.Y.	4					AIDS	14	Single nucleotide polymorphism	313	Turun yliopisto	25	Cameroon	3
		Lee, J.J.	4					Medicine and Science in Sports and Exercise	14	Methodology	313	University Hospital of Tampere	25	Gambia	3
		Fabri, B.M.	4					Arthritis and Rheumatism	14	Animal experiment	309	Maastricht University	25	Viet Nam	2
		Hirata, K.	4					Acta Paediatrica International Journal of Paediatrics	14	Diabetes mellitus	306	Universitat Bern	25	Kuwait	2
		Alexandrou, P.	4					American Journal of Clinical Nutrition	14	Genetics	303	Kobenhavns Universitet	25	Morocco	2
		Jeong, M.H.	4					World Chinese Journal of Digestology	14	Glucose	299	University of Queensland	25	Mali	2
		Aytemir, K.	4					European Journal of Clinical Nutrition	14	Obesity	299	Ita-Suomen yliopisto	25	Jamaica	2
		Cho, M.C.	4					Diabetologia	14	Blood	291	The Johns Hopkins School of Medicine	24	Qatar	2
		Kim, E.Y.	4					Lancet	14	Severity of Illness Index	290	Chinese University of Hong Kong	24	Philippines	2
		Chae, I.H.	4					European Urology	14	Survival	290	Zhejiang University	24	Senegal	2
		Chang, J.T.C.	4					American Journal of Ophthalmology	13	Protein blood level	290	David Geffen School of Medicine at UCLA	24	Sri Lanka	2
		Hinz, U.	4					Journal of Pediatrics	13	Genetic Predisposition to Disease	290	Universite de Montreal	24	Ukraine	2
		Guadagni, F.	4					Modern Pathology	13	Normal human	288	University of California, Los Angeles	24	Uruguay	2
		Basaran, Y.	4					Journal of Pathology	13	Disease course	286	University of Southern California	24	Libyan Arab Jamahiriya	1
		Guan, X.Y.	4					European Journal of Endocrinology	13	Age Factors	285	Friedrich-Alexander-Universität Erlangen-Nürnberg	23	Guam	1
		Guralnik, J.M.	4					European Journal of Haematology	13	Polymorphism, Single Nucleotide	284	Johns Hopkins University	23	Cote d'Ivoire	1
		Afsar, B.	4					World Journal of Surgery	13	Gene frequency	281	University of Pennsylvania	23	Costa Rica	1
		Hagglund, H.	4					Korean Journal of Urology	13	School child	280	Kyushu University	23	El Salvador	1
		Lin, H.C.	4					Journal of Viral Hepatitis	13	Multicenter study	279	Oulun Yliopisto	23	Guatemala	1
		Cussenot, O.	4					Croatian Medical Journal	13	Predictive Value of Tests	279	Osaka City University	23	Congo	1
		Fan, L.	4					Cancer Research	13	Placebo	279	Chang Gung University	23	Peru	1
		Humphries, S.E.	4					Journal of Nutrition	13	Insulin	278	Universita degli Studi di Firenze	23	Papua New Guinea	1
		Kiss, A.	4					Molecular Biology Reports	13	Tumor Markers, Biological	277	Katholieke Universiteit Leuven	23	Guinea-Bissau	1
		Grzegorzewska, A.E.	4					International Journal of Oncology	13	Lymph node metastasis	270	Turun Yliopistollinen Keskussairaala	23	Oman	1
		Kim, J.G.	4					Journal of the Neurological Sciences	13	Postoperative Complications	270	University of Alabama at Birmingham	23	Honduras	1
		Liu, B.	4					International Journal of Colorectal Disease	13	Logistic Models	269	University of Western Australia	23	Belarus	1
		Liu, C.J.	4					Clinical Infectious Diseases	13	Hospitalization	269	Universita degli Studi di Padova	22	Nepal	1
		Liu, W.	4					Journal of Heart and Lung Transplantation	13	Postoperative complication	267	University of Florida	22	Marshall Islands	1
		Liu, X.F.	4					European Journal of Cancer	13	Allele	266	University of Birmingham	22	Albania	1
		Lai, M.Y.	4					Cancer Epidemiology Biomarkers and Prevention	12	Pathophysiology	265	University Central Hospital Kuopio	22	Malta	1
		Liao, Z.	4					Journal of Hypertension	12	Polymorphism, Genetic	264	University Michigan Ann Arbor	22	Belize	1
		Lotan, Y.	4					Diabetic Medicine	12	Polymerase chain reaction	261	University of Cambridge	22	Algeria	1
		Chou, T.Y.	4					Journal of Nuclear Medicine	12	Preschool child	259	Stanford University School of Medicine	22	Dominica	1
		Aaltomaa, S.	4					Neuroscience Letters	12	Genetic polymorphism	256	Columbia University, College of Physicians and Surgeons	21	Kazakhstan	1
		Marwick, T.H.	4					Journal of the National Cancer Institute	12	Physiology	253	Sichuan University	21	Greenland	1
		Chang, D.	4					Histopathology	12	Comorbidity	245	Yonsei University	21	Yemen	1
		Mattle, H.P.	4					Diabetes	12	Quality of life	244	UniversitatsSpital Zurich	21	Luxembourg	1
		Mavroudis, D.	4					Journal of Bone and Mineral Research	12	Cancer patient	243	Columbia University Medical Center	21	Angola	1
		McNitt, S.	4					Journal of Alzheimer S Disease	12	Disease-Free Survival	243	Universitatsspital Basel	21
		Mishima, M.	4					American Journal of Surgery	12	Pregnancy	242	Ajou University, School of Medicine	21
		Laufer, G.	4					Gastroenterology	11	Glucose blood level	241	University Hospital Leuven	21
		Chua, T.C.	4					European Archives of Oto Rhino Laryngology	11	Animal model	239	McMaster University	21
		Nakamura, J.	4					Journal of Thrombosis and Thrombolysis	11	Blood Pressure	237	Korea University	20
		Nakao, A.	4					Saudi Medical Journal	11	Risk Assessment	235	University of Zagreb School of Medicine	20
		Cevik, C.	4					Journal of Gastrointestinal Surgery	11	Postoperative period	235	Universidade Federal do Rio Grande do Sul	20
		Lewis, W.G.	4					Journal of Gastroenterology and Hepatology Australia	11	Breast Neoplasms	231	Malmo University Hospital	20
		Kjeldsen, S.E.	4					Journal of Applied Physiology	11	Case control study	231	UniversitatsSpital Bern	20
		Ku, J.H.	4					Clinical Transplantation	11	Proportional Hazards Models	230	Universita degli Studi di Torino	20
		Nekljudova, V.	4					American Journal of Obstetrics and Gynecology	11	Breast cancer	229	National University of Singapore	20
		Ng, I.O.L.	4					Journal of Korean Medical Science	11	Cross-sectional study	226	Yale University School of Medicine	20
		Ng, S.H.	4					Clinical Biochemistry	11	Gene expression	226	Indiana University School of Medicine Indianapolis	20
		Chen, C.Y.	4					Annals of the Rheumatic Diseases	11	Drug safety	225	Medizinische Hochschule Hannover MHH	20
		Nieminen, M.S.	4					Alimentary Pharmacology and Therapeutics	11	Genetic variability	223	Tokyo Women's Medical University	20
		Nishizawa, Y.	4					Journal of Endocrinological Investigation	11	Recurrence	222	University of Illinois at Chicago	20
		Lee, P.C.	4					European Journal of Surgical Oncology	11	Nuclear magnetic resonance imaging	221	Sahlgrenska Universitetssjukhuset	20
		Ochiai, A.	4					Liver Transplantation	11	Body Mass Index	221	University of Wisconsin Madison	20
		Oh, B.H.	4					International Journal of Sports Medicine	11	Triacylglycerol	220	Hospital General Universitario Gregorio Maranon	20
		Oh, S.J.	4					Critical Care	11	Intermethod comparison	220	Kaohsiung Medical University Chung-Ho Memorial Hospital	20
		Ordovas, J.M.	4					Intensive Care Medicine	11	Treatment response	219	Medizinische Universitat Innsbruck	19
		Oto, A.	4					Antimicrobial Agents and Chemotherapy	11	Disease Progression	219	Northwestern University Feinberg School of Medicine	19
		Pairojkul, C.	4					European Journal of Heart Failure	11	Cancer radiotherapy	213	Chonnam National University, College of Medicine	19
		Parrilla, P.	4					Turkish Journal of Medical Sciences	11	Analysis of Variance	212	Universitat Tubingen	19
		Pfreundschuh, M.	4					Archives of Gynecology and Obstetrics	11	Statistical analysis	212	University of Bristol	19
		Pichard, A.D.	4					Journal of Heart Valve Disease	11	Animal tissue	211	National Taiwan University College of Medicine	19
		Pollack, A.	4					Radiotherapy and Oncology	11	Non insulin dependent diabetes mellitus	208	Universitat Wien	19
		Prezelj, J.	4					Diseases of the Colon and Rectum	11	Creatinine	207	Universita di Pisa	19
		Li, M.	4					Heart	11	Cancer surgery	205	Sun Yat-Sen University Cancer Center	19
		Grayson, A.D.	4					Chinese Journal of Emergency Medicine	10	Cardiovascular risk	205	Yale University	18
		Remberger, M.	4					Clinical Rehabilitation	10	Inflammation	203	Johns Hopkins Bloomberg School of Public Health	18
		Chang, F.Y.	4					Journal of Stroke and Cerebrovascular Diseases	10	C reactive protein	203	University of Colorado Health Sciences Center	18
		Ringden, O.	4					Journal of Cataract and Refractive Surgery	10	Sex Factors	203	Universita degli Studi di Pavia	18
		Ruzyllo, W.	4					Asian Pacific Journal of Cancer Prevention	10	Cancer recurrence	202	Universita degli Studi di Brescia	18
		Satler, L.F.	4					European Journal of Applied Physiology	10	Human experiment	201	Consiglio Nazionale delle Ricerche	18
		Sato, N.	4					European Journal of Gastroenterology and Hepatology	10	Systolic blood pressure	201	University of Oxford	18
		Gebbia, V.	4					Arteriosclerosis Thrombosis and Vascular Biology	10	Treatment duration	200	Universitetet i Bergen	18
		Undefined	1					Angiology	10	Animal	197	General Hospital of People's Liberation Army	18
