# Supplementary material for: A surge of p-values between 0.041 and 0.049 in recent decades (but negative results are increasing rapidly too)
Source: PeerJ. 2015 Jan 22;3:e733. doi: 10.7717/peerj.733 (PMC4312079; doi:10.7717/peerj.733)
Supplement: Supplemental Information [file peerj-03-733-s007.zip › Supplementary material/Searches_15_nov_2014/B0147.csv]

Scopus refine results values
Your query : (ABS({p = 0.038} OR {p = .038}))
Number of results : 8712
YEAR		AUTHOR NAME		SUBJECT AREA		DOCUMENT TYPE		SOURCE TITLE		KEYWORD		AFFILIATION		COUNTRY		SOURCE TYPE		LANGUAGE
2015	1	Veldhuis, J.D.	10	Agricultural and Biological Sciences	325	Article	8223	Plos One	93	Article	7656	VA Medical Center	106	United States	2147	Journals	8684	English	8060
2014	1006	Davidson, B.	10	Arts and Humanities	42	Article in Press	198	Journal of Clinical Endocrinology and Metabolism	56	Human	7453	University of California, San Francisco	70	China	804	Conference Proceedings	15	Chinese	360
2013	990	Zhou, Y.J.	9	Biochemistry, Genetics and Molecular Biology	1822	Conference Paper	146	Annals of Thoracic Surgery	48	Female	6592	Mayo Clinic	57	United Kingdom	645	Book Series	7	Spanish	105
2012	936	Huber, K.	8	Business, Management and Accounting	3	Review	130	American Journal of Cardiology	48	Humans	6336	University of Toronto	57	Japan	578	Books	3	Portuguese	45
2011	774	Kim, W.H.	8	Chemical Engineering	27	Short Survey	4	Journal of Clinical Oncology	45	Male	6218	Cleveland Clinic Foundation	54	Germany	536	Undefined	3	German	36
2010	596	Jiang, W.G.	7	Chemistry	22	Book Chapter	3	World Journal of Gastroenterology	44	Adult	5757	Seoul National University College of Medicine	52	Italy	417			Japanese	34
2009	575	Patsouris, E.	7	Computer Science	12	Note	3	Clinical Cancer Research	44	Controlled study	4670	Sun Yat-Sen University	52	South Korea	412			Turkish	33
2008	490	Montaner, J.	7	Decision Sciences	9	Letter	1	International Journal of Radiation Oncology Biology Physics	42	Priority journal	4430	Capital Medical University China	52	Spain	318			French	25
2007	477	Kang, J.C.	7	Dentistry	113	Undefined	4	Journal of Thoracic and Cardiovascular Surgery	42	Middle Aged	4153	Universidade de Sao Paulo - USP	51	Canada	314			Korean	21
2006	431	Alvarez-Sabin, J.	7	Earth and Planetary Sciences	8			Circulation	41	Major clinical study	4065	Harvard Medical School	48	Turkey	304			Croatian	12
2005	361	Kim, Y.H.	7	Economics, Econometrics and Finance	1			Cancer	39	Aged	3847	Peking University	48	Australia	286			Polish	11
2004	323	Li, W.	7	Energy	2			Stroke	37	Clinical article	1635	University of Texas M. D. Anderson Cancer Center	48	France	260			Russian	11
2003	270	Reich, R.	7	Engineering	44			Anticancer Research	35	Adolescent	1275	Erasmus University Medical Center	48	Netherlands	250			Italian	10
2002	225	Wada, H.	6	Environmental Science	89			Urology	33	Prognosis	1197	Brigham and Women's Hospital	46	Taiwan	214			Czech	9
2001	178	Jeong, M.H.	6	Health Professions	249			Annals of Surgical Oncology	33	Aged, 80 and over	1183	Medizinische Universitat Wien	45	Brazil	203			Hebrew	5
2000	201	Soini, Y.	6	Immunology and Microbiology	488			Atherosclerosis	33	Treatment Outcome	1182	The University of Hong Kong	42	Sweden	176			Hungarian	5
1999	154	Berner, A.	6	Materials Science	17			BMC Cancer	32	Retrospective Studies	1071	King's College London	42	Finland	155			Bulgarian	2
1998	138	Bonfa, E.	6	Mathematics	8			Journal of the American College of Cardiology	32	Follow up	1023	SungKyunKwan University, School of Medicine	42	Switzerland	133			Greek	2
1997	111	Hong, Y.J.	6	Medicine	7613			National Medical Journal of China	31	Clinical trial	1002	Washington University in St. Louis, School of Medicine	42	Greece	133			Lithuanian	2
1996	107	Louis, E.D.	6	Multidisciplinary	5			Transplantation	30	Middle aged	989	Fudan University	41	Austria	117			Persian	2
1995	71	Jonas, J.B.	6	Neuroscience	476			Chinese Journal of Cancer Prevention and Treatment	29	Risk Factors	973	Helsinki University Central Hospital	41	Belgium	116			Ukrainian	2
1994	64	Nuutila, P.	6	Nursing	306			Transplantation Proceedings	29	Randomized controlled trial	907	Massachusetts General Hospital	41	Israel	100			Arabic	1
1993	57	Cho, J.G.	6	Pharmacology, Toxicology and Pharmaceutics	241			Journal of Vascular Surgery	28	Treatment outcome	870	Universita degli Studi di Milano	40	India	91			Bosnian	1
1992	34	Opolski, G.	6	Physics and Astronomy	56			European Heart Journal	28	Human tissue	870	UCL	39	Hong Kong	90			Danish	1
1991	31	Park, J.C.	6	Psychology	147			Gynecologic Oncology	27	Prospective Studies	854	National Yang-Ming University Taiwan	39	Poland	90			Dutch	1
1990	29	Alexandrou, P.	6	Social Sciences	82			International Journal of Cancer	27	Controlled clinical trial	851	The Catholic University of Korea	37	Iran	85			Estonian	1
1989	25	Scorilas, A.	6	Veterinary	98			British Journal of Cancer	26	Risk factor	829	Veterans General Hospital-Taipei	37	Norway	83			Serbian	1
1988	15	Lakatos, P.L.	6	Undefined	115			Blood	26	Retrospective study	797	University of California, San Diego	37	Denmark	82			Slovene	1
1987	11	Shao, Z.M.	6					International Journal of Cardiology	26	Child	778	University of Melbourne	36	New Zealand	48			Thai	1
1986	6	Ahn, Y.	6					Medical Oncology	26	Follow-Up Studies	748	University of Athens	36	Hungary	46
1985	8	Medeiros, R.	6					Chinese Medical Journal	26	Young Adult	705	Universitat de Barcelona	35	Thailand	44
1984	7	Fan, S.T.	5					Hepato Gastroenterology	26	Time Factors	644	Universitair Medisch Centrum Groningen	35	Singapore	44
1983	2	Almawi, W.Y.	5					Radiology	26	Genotype	635	The University of British Columbia	35	Portugal	42
1982	4	Ikeda, K.	5					Metabolism Clinical and Experimental	25	Prospective study	617	University of Washington Seattle	35	Mexico	42
1980	2	Giaginis, C.	5					European Journal of Cardio Thoracic Surgery	24	Disease association	609	Ludwig-Maximilians-Universitat Munchen	35	Ireland	40
1976	2	Kumada, H.	5					Journal of Urology	23	Immunohistochemistry	576	University of Athens Medical School	35	South Africa	38
		Date, H.	5					American Journal of Respiratory and Critical Care Medicine	23	Cancer survival	574	Baylor College of Medicine	34	Croatia	38
		Hetzer, R.	5					Ophthalmology	23	Mortality	573	Duke University School of Medicine	34	Malaysia	36
		Filipiak, K.J.	5					Investigative Ophthalmology and Visual Science	23	Protein expression	550	Yonsei University College of Medicine	34	Czech Republic	31
		Chen, W.	5					Alimentary Pharmacology and Therapeutics	22	Outcome assessment	544	Charite - Universitatsmedizin Berlin	34	Saudi Arabia	29
		Jung, T.Y.	5					Neurology	22	Disease severity	539	Tianjin Medical University	33	Egypt	29
		Ishiguro, N.	5					Critical Care Medicine	21	Comparative study	530	University of Pittsburgh	33	Serbia	27
		Li, P.K.T.	5					Breast Cancer Research and Treatment	20	Unclassified drug	525	Sichuan University	33	Argentina	26
		Bouchard, C.	5					Digestive Diseases and Sciences	20	Body mass	519	Inserm	32	Nigeria	23
		Lip, G.Y.H.	5					Archives of Physical Medicine and Rehabilitation	20	Cancer staging	516	Academic Medical Centre, University of Amsterdam	32	Russian Federation	22
		Groshen, S.	5					Human Reproduction	20	Case-Control Studies	494	Tel Aviv University, Sackler Faculty of Medicine	32	Tunisia	21
		Patterson, G.A.	5					American Journal of Clinical Nutrition	20	Animals	487	Johns Hopkins University	32	Chile	18
		Giacomelli, L.	5					Arthritis and Rheumatism	20	Drug efficacy	481	University of Sydney	32	Slovenia	16
		Kennedy, J.L.	5					American Journal of Obstetrics and Gynecology	20	Nonhuman	478	The Johns Hopkins School of Medicine	31	Colombia	14
		Ribo, M.	5					Journal of Gastrointestinal Surgery	19	Human cell	427	Helsingin Yliopisto	31	Romania	14
		Richards, A.M.	5					Diabetes Care	19	Prevalence	414	University of Pennsylvania	31	Slovakia	14
		Sanguineti, G.	5					Journal of Medical Virology	19	Hypertension	402	China Medical University Shenyang	31	Pakistan	10
		Lopes, C.	5					Tumor Biology	19	Correlation analysis	398	Prince of Wales Hospital Hong Kong	31	Lithuania	10
		Erbel, R.	5					American Journal of Ophthalmology	19	Pathology	397	Universita degli Studi di Roma La Sapienza	31	Iceland	9
		Sohn, S.K.	5					World Journal of Surgery	19	Child, Preschool	397	Universitatsklinikum Hamburg-Eppendorf und Medizinische Fakultat	30	Venezuela	9
		Keenan, D.M.	5					American Journal of Surgery	18	Risk assessment	395	Universitat Heidelberg	30	Bulgaria	8
		Szeto, C.C.	5					Bone Marrow Transplantation	18	Overall survival	380	Shanghai Jiaotong University	30	Bangladesh	8
		Tahara, T.	5					Heart	18	Scoring system	380	University Michigan Ann Arbor	29	Estonia	8
		Theocharis, S.	5					Chest	18	Histopathology	378	Lunds Universitet	29	Kenya	8
		Demirbag, R.	5					Laryngoscope	18	Neoplasm Staging	374	University of Minnesota Twin Cities	29	Philippines	7
		Chung, C.H.	5					Journal of Surgical Oncology	18	Survival Rate	373	University of Queensland	29	Uganda	6
		Wong, J.	5					Oncology Reports	18	Questionnaire	368	Stanford University School of Medicine	29	Peru	6
		Wu, K.D.	5					Clinical Endocrinology	18	Cohort Studies	367	Universitetet i Oslo	28	Indonesia	6
		Qin, X.	5					Nephrology Dialysis Transplantation	17	Cohort analysis	359	Karolinska Institutet	28	Macedonia	6
		Fox, K.A.A.	4					BJU International	17	Incidence	357	Leiden University Medical Center - LUMC	28	Yugoslavia	6
		Facchinetti, F.	4					Medicine and Science in Sports and Exercise	17	Multivariate Analysis	357	National Taiwan University Hospital	28	Lebanon	5
		Guyton, R.A.	4					Annals of the Rheumatic Diseases	17	Double-Blind Method	348	Ita-Suomen yliopisto	28	Tanzania	5
		Beyersdorf, F.	4					International Journal of Obesity	17	Age	346	Radboud University Nijmegen Medical Centre	27	Bahrain	5
		Hertle, L.	4					Journal of Animal Science	17	Drug effect	345	University of Ulsan, College of Medicine	27	Cameroon	5
		Chayama, K.	4					Molecular Biology Reports	16	Metabolism	342	Seoul National University Hospital	27	Jordan	5
		Jirstrom, K.	4					American Heart Journal	16	Infant	336	The University of North Carolina at Chapel Hill	27	Ethiopia	5
		Darzi, A.	4					Asian Pacific Journal of Cancer Prevention	16	Prediction	333	UT Southwestern Medical Center	27	Malta	5
		Kim, K.H.	4					European Journal of Cancer	16	Biological Markers	332	Tehran University of Medical Sciences	27	Qatar	5
		Buchholz, T.A.	4					Journal of Clinical Psychiatry	16	Methodology	331	University of Alberta	27	United Arab Emirates	4
		Derosa, G.	4					Journal of Veterinary Internal Medicine	15	Statistical significance	329	Kyoto University	26	Nepal	3
		Kosma, V.M.	4					Human Pathology	15	Survival rate	328	Seoul National University	26	Gambia	3
		Choo, S.J.	4					Journal of Korean Medical Science	15	Severity of Illness Index	323	Karolinska University Hospital	26	Ukraine	3
		Bell, P.R.F.	4					AIDS	15	Genetic association	322	Medizinische Hochschule Hannover MHH	26	Liechtenstein	3
		Dietel, M.	4					Journal of Surgical Research	15	Questionnaires	321	University Central Hospital Kuopio	26	Trinidad and Tobago	3
		Chae, I.H.	4					Hypertension	15	Double blind procedure	319	University of Edinburgh	26	Sudan	3
		Arnesen, H.	4					American Journal of Gastroenterology	15	Diabetes mellitus	313	Chang Gung Memorial Hospital	26	Viet Nam	3
		Lee, W.Y.	4					Journal of Cancer Research and Clinical Oncology	15	Sex difference	312	Seoul National University Bundang Hospital	26	Kuwait	2
		Kim, J.H.	4					American Journal of Hypertension	15	Single nucleotide polymorphism	309	Zhejiang University	25	Jamaica	2
		Kiran, R.P.	4					Diabetic Medicine	15	Multivariate analysis	308	David Geffen School of Medicine at UCLA	25	Oman	2
		Dimsdale, J.E.	4					Diabetologia	15	Obesity	306	Peking Union Medical College	25	Malawi	2
		Arase, Y.	4					Journal of Rheumatology	15	Cross-Sectional Studies	304	Yale University School of Medicine	25	Puerto Rico	2
		Byun, S.S.	4					Journal of Pediatrics	15	Protein blood level	297	Universidad Autonoma de Barcelona	25	Cyprus	2
		Li, N.	4					International Journal of Urology	15	Survival Analysis	297	Alma Mater Studiorum Universita di Bologna	25	Cuba	2
		Hsu, B.G.	4					European Journal of Obstetrics Gynecology and Reproductive Biology	14	Animal experiment	297	University of Western Australia	25	Bosnia and Herzegovina	2
		Hunt, K.K.	4					Obstetrics and Gynecology	14	Predictive Value of Tests	296	Universita degli Studi di Padova	24	Senegal	2
		Burke, V.	4					Spine	14	Clinical feature	293	VU University Medical Center	24	Libyan Arab Jamahiriya	2
		Lee, J.W.	4					Chinese Journal of Clinical Oncology	14	Genetics	293	University Hospital of Tampere	24	Uruguay	2
		Faraone, S.V.	4					Medical Science Monitor	14	Lymph node metastasis	290	UC Davis	24	Morocco	2
		Ko, J.S.	4					Thrombosis and Haemostasis	14	Blood	286	University of Birmingham	24	Latvia	2
		Asensi, V.	4					Journal of Gastroenterology and Hepatology Australia	14	Smoking	284	Semmelweis Egyetem	24	Benin	1
		Cho, Y.B.	4					Anesthesiology	14	Normal human	283	Sahlgrenska Universitetssjukhuset	24	Ghana	1
		Hirata, I.	4					Acta Paediatrica International Journal of Paediatrics	14	Age Factors	283	Universita Cattolica del Sacro Cuore, Rome	24	Guatemala	1
		Franks, P.W.	4					European Journal of Surgical Oncology	14	Disease course	275	Emory University School of Medicine	23	Burkina Faso	1
		Gawaz, M.	4					Pediatric Research	13	Survival	274	Turun yliopisto	23	Guinea-Bissau	1
		Brown, N.J.	4					Obesity	13	Polymorphism, Genetic	271	Kaohsiung Medical University	23	Haiti	1
		Lakatos, L.	4					Anesthesia and Analgesia	13	Body Mass Index	269	Universita degli Studi di Torino	23	Iraq	1
		Leung, T.F.	4					Rheumatology International	13	Placebo	268	Chinese University of Hong Kong	22	Brunei Darussalam	1
		Balogh, M.	4					Critical Care	13	Gene frequency	267	University of Zagreb School of Medicine	22	Paraguay	1
		Kobayashi, M.	4					Scandinavian Journal of Gastroenterology	13	Polymorphism, Single Nucleotide	265	UniversitatsSpital Bern	22	North Korea	1
		Jung, S.	4					Journal of Affective Disorders	13	Genetic Predisposition to Disease	264	Columbia University, College of Physicians and Surgeons	22	Monaco	1
		Laakso, M.	4					Circulation Journal	13	Pregnancy	264	Hospital Universitari Vall d'Hebron	22	Montenegro	1
		Hong, S.K.	4					Epilepsia	13	School child	261	Universidade Federal de Sao Paulo	22	Sri Lanka	1
		Huang, Y.	4					European Journal of Vascular and Endovascular Surgery	13	Polymerase chain reaction	261	Chonnam National University, College of Medicine	22	Uzbekistan	1
		Chung, J.H.	4					Annals of Oncology	13	Logistic Models	261	University of Miami Leonard M. Miller School of Medicine	22	Costa Rica	1
		Komaromi, E.	4					Journal of the Medical Association of Thailand	13	Genetic polymorphism	258	University of Virginia	22	Afghanistan	1
		Arai, Y.	4					Journal of Applied Physiology	13	Glucose	255	Katholieke Universiteit Leuven	22	Namibia	1
		Bang, Y.J.	4					Journal of Nutrition	12	Triacylglycerol	253	University of California, Los Angeles	22	Zimbabwe	1
		Fischer, G.	4					Surgical Endoscopy and Other Interventional Techniques	12	Physiology	251	Universite Paris Descartes	22
		Li, J.Y.	4					Ai Zheng Aizheng Chinese Journal of Cancer	12	Multicenter study	250	University at Buffalo State University of New York	22
		Chen, J.	4					European Journal of Clinical Nutrition	12	Hospitalization	250	Klinikum der Universitat Munchen	21
		Courneya, K.S.	4					World Chinese Journal of Digestology	12	Preschool child	250	Southern Medical University	21
		Camsari, T.	4					Rheumatology	12	Disease-Free Survival	249	Memorial Sloan-Kettering Cancer Center	21
		Kim, J.G.	4					Journal of Hypertension	12	Postoperative complication	249	Western University	21
		Denkert, C.	4					Annals of Surgery	12	Postoperative Complications	245	Icahn School of Medicine at Mount Sinai	21
		Iwakiri, S.	4					Journal of Critical Care	12	Animal model	242	Aristoteleion Panepistimion Thessalonikis	21
		Hirata, T.	4					Calcified Tissue International	12	Insulin	241	Nanjing Medical University	21
		Flynn, H.W.	4					Lung Cancer	12	Tumor Markers, Biological	240	Harbin Medical University	21
		Bigalke, B.	4					Journal of Neurosurgery	12	Allele	239	University of Alabama at Birmingham	21
		Flyvbjerg, A.	4					Graefe S Archive for Clinical and Experimental Ophthalmology	12	Proportional Hazards Models	235	University of Illinois at Chicago	21
		Jamart, J.	4					Coronary Artery Disease	12	Analysis of Variance	233	University Medical Center Utrecht	21
		Fok, T.F.	4					European Journal of Endocrinology	12	Blood Pressure	231	University of Adelaide	20
		Lenz, H.J.	4					Chinese Journal of Neurology	12	Pathophysiology	228	University of Manitoba	20
		Liu, H.	4					Diseases of the Colon and Rectum	12	Coronary artery disease	227	Mahidol University	20
		Liu, W.	4					Journal of Heart and Lung Transplantation	12	Breast cancer	226	Oulun Yliopisto	20
		Lo, C.M.	4					Journal of Bone and Joint Surgery Series A	12	C reactive protein	223	Northwestern University Feinberg School of Medicine	20
		Kwan, B.C.H.	4					Clinical Transplantation	12	Statistical analysis	222	Universitssjukhuset i Lund	20
		Kautiainen, H.	4					Diabetes Research and Clinical Practice	11	Human experiment	222	Maastricht University	20
		Lovasz, B.D.	4					International Journal of Oncology	11	Quality of life	220	Universitatsspital Basel	20
		Lugli, A.	4					International Journal of Colorectal Disease	11	Postoperative period	219	Columbia University in the City of New York	20
		Luo, M.	4					Diabetes	11	Risk Assessment	218	Helse Bergen Haukeland University Hospital	20
		Mahner, S.	4					New England Journal of Medicine	11	Cross-sectional study	217	University of Cambridge	20
		Mandel, M.	4					Clinical Cardiology	11	Comorbidity	217	Hospital General Universitario Gregorio Maranon	20
		Marin, F.	4					Neuroscience Letters	11	Glucose blood level	216	Yale University	19
		Marioni, G.	4					Cancer Epidemiology Biomarkers and Prevention	11	Systolic blood pressure	215	University of Florida	19
		Marz, W.	4					Journal of Cardiovascular Electrophysiology	11	Cancer patient	215	Imperial College London	19
		Maurer, G.	4					Zhonghua Yi Xue Za Zhi	11	Disease free survival	213	Oulu University Hospital	19
		Habuchi, T.	4					Surgery	11	Intermethod comparison	213	UniversitatsSpital Zurich	19
		Miyahara, R.	4					American Journal of Sports Medicine	11	Disease Progression	212	Taipei Medical University	19
		Mohan, V.	4					Clinical Infectious Diseases	11	Creatinine	211	Medical University of South Carolina	19
		Molina, C.A.	4					British Journal of Haematology	11	Breast Neoplasms	211	Universita di Pisa	19
		Molnar, C.	4					Annals of Hematology	11	Treatment response	210	University of Michigan Medical School	19
		Kiss, L.S.	4					American Journal of Medical Genetics Part B Neuropsychiatric Genetics	11	Animal tissue	207	McGill University	18
		Moon, W.S.	4					Gastroenterology	11	Genetic variability	205	Tokyo Medical and Dental University	18
		Muramatsu, M.	4					American Journal of Roentgenology	11	Animal	204	Pfizer	18
		Nagai, S.	4					Journal of Infectious Diseases	10	Cholesterol	204	National Cancer Institute	18
		Nagasaka, M.	4					Journal of Thoracic Oncology	10	Drug safety	204	National University of Singapore	18
		Neumann, F.J.	4					Clinical Rheumatology	10	Cardiovascular risk	204	University of Bristol	18
		Ng, E.H.Y.	4					Nephrology	10	Enzyme linked immunosorbent assay	203	University of Iowa	18
		Nishida, Y.	4					British Journal of Surgery	10	Cancer recurrence	203	Columbia University Medical Center	18
		Isolauri, E.	4					Journal of Strength and Conditioning Research	10	Cancer surgery	202	University of New South Wales UNSW Australia	18
		Ogawa, O.	4					Israel Medical Association Journal	10	Gene expression	201	University of Southern California	18
		Oh, S.K.	4					Modern Pathology	10	Inflammation	201	Beth Israel Deaconess Medical Center	18
		Omezzine, A.	4					Respiratory Medicine	10	Treatment duration	200	Hospital Clinic Barcelona	18
		Onal, B.	4					Liver Transplantation	10	Case control study	200	Umea universitet	18
		Undefined	2					Leukemia and Lymphoma	10	Antineoplastic agent	198	Fondazione San Raffaele del Monte Tabor	18
