# Supplementary material for: A surge of p-values between 0.041 and 0.049 in recent decades (but negative results are increasing rapidly too)
Source: PeerJ. 2015 Jan 22;3:e733. doi: 10.7717/peerj.733 (PMC4312079; doi:10.7717/peerj.733)
Supplement: Supplemental Information [file peerj-03-733-s007.zip › Supplementary material/Searches_15_nov_2014/B0148.csv]

Scopus refine results values
Your query : (ABS({p = 0.039} OR {p = .039}))
Number of results : 7886
YEAR		AUTHOR NAME		SUBJECT AREA		DOCUMENT TYPE		SOURCE TITLE		KEYWORD		AFFILIATION		COUNTRY		SOURCE TYPE		LANGUAGE
2014	901	Park, S.W.	8	Agricultural and Biological Sciences	324	Article	7434	Plos One	114	Article	6959	VA Medical Center	84	United States	1782	Journals	7863	English	7231
2013	981	Wang, W.	8	Arts and Humanities	28	Article in Press	203	World Journal of Gastroenterology	51	Human	6831	University of Toronto	53	China	741	Conference Proceedings	15	Chinese	327
2012	826	Li, W.	7	Biochemistry, Genetics and Molecular Biology	1698	Conference Paper	119	Journal of Clinical Endocrinology and Metabolism	49	Female	6033	University of California, San Francisco	53	United Kingdom	548	Book Series	4	Spanish	99
2011	700	Schreiber, S.	7	Business, Management and Accounting	4	Review	116	Circulation	42	Humans	5727	Peking University	52	Japan	527	Books	1	Portuguese	45
2010	602	Su, H.M.	7	Chemical Engineering	22	Note	7	Journal of Clinical Oncology	42	Male	5623	Universidade de Sao Paulo - USP	51	Germany	478	Undefined	3	Turkish	44
2009	499	Veldhuis, J.D.	7	Chemistry	22	Short Survey	2	Cancer	40	Adult	5280	Harvard Medical School	47	Italy	384			German	37
2008	525	Carini, M.	6	Computer Science	12	Book Chapter	1	Chinese Journal of Cancer Prevention and Treatment	36	Controlled study	4285	Sun Yat-Sen University	47	South Korea	382			French	35
2007	397	Mintz, G.S.	6	Decision Sciences	4	Letter	1	Stroke	33	Priority journal	3882	Cleveland Clinic Foundation	46	Spain	302			Japanese	31
2006	378	Bonfa, E.	6	Dentistry	91	Undefined	3	Clinical Cancer Research	32	Major clinical study	3798	Mayo Clinic	45	Turkey	283			Korean	24
2005	342	Fan, S.T.	6	Earth and Planetary Sciences	4			Annals of Thoracic Surgery	31	Middle Aged	3794	Massachusetts General Hospital	45	Canada	279			Polish	17
2004	275	Lee, S.E.	6	Economics, Econometrics and Finance	1			Annals of Surgical Oncology	30	Aged	3538	Brigham and Women's Hospital	44	Australia	236			Italian	15
2003	234	Hortobagyi, G.N.	6	Energy	2			Transplantation Proceedings	30	Clinical article	1511	National Taiwan University Hospital	43	France	234			Russian	14
2002	176	Davidson, B.	6	Engineering	45			Transplantation	29	Adolescent	1145	Seoul National University	41	Netherlands	226			Croatian	10
2001	171	Park, D.W.	6	Environmental Science	63			Journal of Vascular Surgery	29	Prognosis	1144	Helsinki University Central Hospital	41	Brazil	206			Czech	10
2000	149	Park, S.J.	6	Health Professions	202			European Journal of Cardio Thoracic Surgery	28	Aged, 80 and over	1123	Shanghai Jiaotong University	41	Taiwan	203			Persian	7
1999	128	Soini, Y.	6	Immunology and Microbiology	405			American Journal of Cardiology	28	Treatment Outcome	1093	University of Texas M. D. Anderson Cancer Center	40	Sweden	172			Arabic	4
1998	107	Topol, E.J.	6	Materials Science	12			British Journal of Cancer	27	Retrospective Studies	987	Seoul National University Hospital	40	Finland	148			Bosnian	3
1997	108	Van Veldhuisen, D.J.	6	Mathematics	8			International Journal of Radiation Oncology Biology Physics	26	Follow up	957	Charite - Universitatsmedizin Berlin	40	Greece	137			Greek	3
1996	81	Courneya, K.S.	5	Medicine	6977			Urology	26	Risk Factors	939	Universita degli Studi di Milano	40	Switzerland	114			Hungarian	3
1995	81	Lip, G.Y.H.	5	Multidisciplinary	3			Anticancer Research	26	Clinical trial	867	Erasmus University Medical Center	40	Belgium	105			Lithuanian	3
1994	46	Ahn, C.	5	Neuroscience	406			Nephrology Dialysis Transplantation	26	Middle aged	859	Karolinska University Hospital	38	Austria	104			Serbian	3
1993	44	Lee, S.W.	5	Nursing	261			Ophthalmology	24	Treatment outcome	856	King's College London	37	Poland	100			Slovak	2
1992	31	Ohmiya, N.	5	Pharmacology, Toxicology and Pharmaceutics	255			Chinese Medical Journal	24	Human tissue	853	Ludwig-Maximilians-Universitat Munchen	37	India	96			Dutch	1
1991	23	Goto, H.	5	Physics and Astronomy	43			Breast Cancer Research and Treatment	24	Prospective Studies	795	Universitetet i Oslo	36	Norway	94			Norwegian	1
1990	17	Kang, S.J.	5	Psychology	132			National Medical Journal of China	23	Randomized controlled trial	788	Chang Gung Memorial Hospital	36	Hong Kong	92			Slovene	1
1989	14	Kosma, V.M.	5	Social Sciences	63			Atherosclerosis	23	Retrospective study	760	Seoul National University College of Medicine	35	Israel	88			Thai	1
1988	12	Nakamura, M.	5	Veterinary	86			Journal of the American College of Cardiology	23	Risk factor	751	Medizinische Universitat Wien	35	Iran	85
1987	10	Nakopoulou, L.	5	Undefined	91			Metabolism Clinical and Experimental	22	Controlled clinical trial	704	SungKyunKwan University, School of Medicine	35	Denmark	72
1986	7	Obermayer-Pietsch, B.	5					Journal of Thoracic and Cardiovascular Surgery	22	Follow-Up Studies	654	Inserm	34	Mexico	43
1985	4	Ordovas, J.M.	5					Journal of Rheumatology	22	Child	653	The Catholic University of Korea	34	Portugal	43
1984	2	Papp, M.	5					Gynecologic Oncology	22	Young Adult	646	Universitair Medisch Centrum Groningen	34	Thailand	41
1983	4	Heo, D.S.	5					Human Pathology	22	Genotype	595	The University of Hong Kong	34	Czech Republic	39
1982	2	Li, N.	5					American Heart Journal	22	Disease association	588	UCL	34	New Zealand	39
1981	1	Park, S.J.	5					World Journal of Surgery	20	Time Factors	579	National Yang-Ming University Taiwan	34	Singapore	38
1980	4	Erbel, R.	5					Investigative Ophthalmology and Visual Science	20	Prospective study	560	University of Melbourne	33	Egypt	36
1977	1	Peters, K.M.	5					Journal of Surgical Oncology	20	Cancer survival	547	University of Athens	33	Ireland	34
1974	1	Renner, W.	5					Hepato Gastroenterology	20	Disease severity	537	Lunds Universitet	33	South Africa	34
1973	2	Arisawa, T.	5					Diabetes Care	20	Immunohistochemistry	535	Fudan University	32	Hungary	30
		Sheu, S.H.	5					Journal of Infectious Diseases	19	Mortality	516	Universidade Federal de Sao Paulo	32	Saudi Arabia	29
		Shibata, T.	5					Diabetic Medicine	19	Protein expression	501	Universitat de Barcelona	31	Argentina	26
		Shimada, K.	5					Bone Marrow Transplantation	19	Unclassified drug	498	Kaohsiung Medical University	31	Croatia	25
		Lin, T.H.	5					BJU International	19	Case-Control Studies	491	Veterans General Hospital-Taipei	31	Slovenia	22
		Stone, G.W.	5					International Journal of Cardiology	19	Cancer staging	491	Yonsei University College of Medicine	31	Malaysia	21
		Byun, S.S.	5					Critical Care Medicine	19	Outcome assessment	485	Prince of Wales Hospital Hong Kong	31	Serbia	20
		Sweep, F.C.G.J.	5					Clinical Rheumatology	18	Body mass	480	Capital Medical University China	31	Tunisia	20
		Syrjanen, K.	5					Digestive Diseases and Sciences	18	Comparative study	444	University of Ulsan, College of Medicine	30	Kenya	15
		Tahara, T.	5					Asian Pacific Journal of Cancer Prevention	18	Drug efficacy	392	Peking Union Medical College	30	Romania	15
		Lee, C.W.	5					Journal of Urology	18	Risk assessment	391	The University of British Columbia	30	Chile	14
		Topuz, E.	5					Neurology	18	Prevalence	389	University of Pittsburgh	30	Slovakia	14
		Tse, H.F.	5					Tumor Biology	18	Nonhuman	386	University of Athens Medical School	30	Russian Federation	13
		Tzeng, C.H.	5					BMC Cancer	18	Correlation analysis	370	Ita-Suomen yliopisto	30	Estonia	11
		Ioannidis, J.P.A.	5					Spine	17	Human cell	365	Academic Medical Centre, University of Amsterdam	29	Nigeria	10
		Martinez, J.A.	5					American Journal of Clinical Nutrition	17	Age	350	Duke University School of Medicine	29	Iceland	8
		Wan, J.Y.	5					Oncology Reports	17	Sex difference	350	Universitat Heidelberg	29	Lebanon	8
		Wang, R.	5					American Journal of Obstetrics and Gynecology	17	Pathology	348	Sahlgrenska Universitetssjukhuset	29	Bangladesh	8
		Krahn, A.D.	5					Blood	17	Neoplasm Staging	348	Seoul National University Bundang Hospital	29	Colombia	7
		Wong, J.	5					Radiology	17	Survival Rate	345	Universita degli Studi di Padova	28	Ethiopia	7
		Ahn, J.M.	4					Medical Oncology	17	Animals	342	Karolinska Institutet	28	Bulgaria	7
		Lai, C.L.	4					Heart	17	Cohort Studies	340	Washington University in St. Louis, School of Medicine	28	Pakistan	6
		Kim, Y.H.	4					International Journal of Cancer	16	Overall survival	340	The University of North Carolina at Chapel Hill	28	Lithuania	6
		Goldsmith, D.J.A.	4					Circulation Journal	16	Scoring system	335	Turun yliopisto	27	Tanzania	6
		Kinalska, I.	4					American Journal of Ophthalmology	16	Cross-Sectional Studies	333	Tianjin Medical University	27	Kuwait	6
		Kim, E.Y.	4					Journal of Cancer Research and Clinical Oncology	16	Survival rate	330	University of California, San Diego	27	Ghana	5
		Gacci, M.	4					American Journal of Respiratory and Critical Care Medicine	16	Histopathology	329	Radboud University Nijmegen Medical Centre	26	Cuba	5
		Dinya, T.	4					Alimentary Pharmacology and Therapeutics	16	Prediction	320	Helsingin Yliopisto	26	Uganda	5
		Cho, J.Y.	4					Lung Cancer	16	Genetic association	319	University Central Hospital Kuopio	26	Morocco	4
		Hirooka, Y.	4					Journal of Applied Physiology	15	Multivariate Analysis	318	University of Sydney	26	Mozambique	4
		Kim, M.S.	4					AIDS	15	Statistical significance	318	Alma Mater Studiorum Universita di Bologna	26	Oman	4
		Alvarez-Sabin, J.	4					Journal of Hypertension	15	Cohort analysis	317	Helse Bergen Haukeland University Hospital	26	Peru	4
		Altorjay, I.	4					European Journal of Radiology	15	Hypertension	317	VU University Medical Center	25	Puerto Rico	4
		Koo, J.S.	4					European Heart Journal	15	Incidence	316	Chinese University of Hong Kong	25	Macedonia	4
		Chae, S.C.	4					Respiratory Medicine	15	Questionnaire	314	Tel Aviv University, Sackler Faculty of Medicine	25	Jordan	4
		Cosio, F.G.	4					Chest	15	Double-Blind Method	314	China Medical University Shenyang	25	Latvia	4
		Cho, S.W.	4					Obstetrics and Gynecology	15	Single nucleotide polymorphism	308	Universita degli Studi di Torino	25	Cameroon	4
		Lee, J.Y.	4					Annals of the Rheumatic Diseases	15	Infant	307	Chang Gung University	25	Mali	4
		Crea, F.	4					Medicine and Science in Sports and Exercise	14	Double blind procedure	302	McMaster University	25	Indonesia	3
		Ditsch, N.	4					Journal of Allergy and Clinical Immunology	14	Child, Preschool	302	Universita degli Studi di Roma La Sapienza	25	Malawi	3
		Hong, M.K.	4					International Journal of Gynecological Cancer	14	Clinical feature	299	Kaohsiung Medical University Chung-Ho Memorial Hospital	25	Sudan	3
		Leacche, M.	4					Journal of Animal Science	14	Severity of Illness Index	295	Sun Yat-Sen University Cancer Center	25	Nepal	3
		Lipponen, P.	4					American Journal of Transplantation	14	Drug effect	294	Baylor College of Medicine	24	Jamaica	3
		Lo, C.M.	4					American Journal of Gastroenterology	14	Diabetes mellitus	290	University of Pennsylvania	24	Bosnia and Herzegovina	3
		Lu, L.	4					Journal of Surgical Research	14	Biological Markers	288	Columbia University, College of Physicians and Surgeons	24	Gambia	3
		Mayr, D.	4					Acta Obstetricia Et Gynecologica Scandinavica	14	Metabolism	288	University of Washington Seattle	24	Ukraine	3
		McCarthy, M.I.	4					European Journal of Endocrinology	14	Protein blood level	281	Leiden University Medical Center - LUMC	24	Gabon	3
		Meier, B.	4					Human Reproduction	13	Gene frequency	278	Hospital Clinic Barcelona	24	Yugoslavia	3
		Mihas, C.	4					Clinical Cardiology	13	Obesity	276	Medizinische Universitat Graz	23	North Korea	2
		Lee, S.H.	4					Journal of Pediatrics	13	Survival Analysis	275	Kyoto University	23	Cyprus	2
		Mitchell, B.D.	4					Annals of Surgery	13	Multivariate analysis	274	University of Alberta	23	Georgia	2
		Mittal, B.	4					Gastroenterology	13	Questionnaires	273	Kobenhavns Universitet	23	United Arab Emirates	2
		Mittal, R.D.	4					Clinical Therapeutics	13	Methodology	272	Zhejiang University	22	Philippines	2
		Montaner, J.	4					Catheterization and Cardiovascular Interventions	13	Genetics	264	Universitatsklinikum Hamburg-Eppendorf und Medizinische Fakultat	22	Uruguay	2
		Mori, M.	4					Clinical Endocrinology	13	Predictive Value of Tests	261	David Geffen School of Medicine at UCLA	22	Venezuela	2
		Itoh, A.	4					Osteoporosis International	13	Survival	261	Oulun Yliopisto	22	Viet Nam	2
		Lam, C.W.K.	4					Obesity	13	Polymorphism, Single Nucleotide	256	Universidad Autonoma de Barcelona	22	Yemen	2
		Naz, R.K.	4					British Journal of Ophthalmology	12	Tumor Markers, Biological	256	Southern Medical University	21	Madagascar	1
		Nesland, J.M.	4					British Journal of Surgery	12	Lymph node metastasis	255	Memorial Sloan-Kettering Cancer Center	21	Qatar	1
		Bajetta, E.	4					Journal of Bone and Joint Surgery Series A	12	Age Factors	254	Sichuan University	21	Papua New Guinea	1
		Ogawa, H.	4					Archives of Physical Medicine and Rehabilitation	12	Genetic Predisposition to Disease	252	Universita degli Studi di Napoli Federico II	21	Malta	1
		Gerger, A.	4					Histopathology	12	Smoking	251	University Michigan Ann Arbor	21	Cambodia	1
		Palatka, K.	4					Ai Zheng Aizheng Chinese Journal of Cancer	12	School child	251	Baskent Universitesi	21	Burkina Faso	1
		Papanas, N.	4					Intensive Care Medicine	12	Placebo	250	University Medical Center Utrecht	21	Botswana	1
		Ishikawa, J.	4					Thrombosis and Haemostasis	12	Disease course	249	McGill University	20	Armenia	1
		Hong, S.K.	4					Critical Care	12	Polymorphism, Genetic	246	Johns Hopkins University	20	Luxembourg	1
		Park, N.H.	4					Journal of Neurosurgery	12	Blood	246	Medizinische Universitat Innsbruck	20	Sri Lanka	1
		Covic, A.	4					American Journal of Hypertension	12	Body Mass Index	245	University Hospital of Tampere	20	Guatemala	1
		Hwang, J.J.	4					Journal of Gastroenterology and Hepatology Australia	12	Postoperative Complications	244	Oulu University Hospital	20	Andorra	1
		Kim, Y.J.	4					Lancet	12	Insulin	244	Nanjing Medical University	20	Laos	1
		Granger, C.B.	4					Laryngoscope	12	Animal experiment	241	University of Alabama at Birmingham	20	Zambia	1
		Pfeffer, M.A.	4					World Chinese Journal of Digestology	11	Case control study	239	University of California, Los Angeles	20	Zimbabwe	1
		Pitt, B.	4					Journal of Viral Hepatitis	11	Pregnancy	239	Columbia University Medical Center	20
		Presti, J.C.	4					Journal of the Neurological Sciences	11	Polymerase chain reaction	238	Tehran University of Medical Sciences	20
		Reich, R.	4					Surgery	11	Hospitalization	237	University of Queensland	20
		Kim, J.W.	4					Chinese Journal of Clinical Oncology	11	Breast cancer	236	Universita Cattolica del Sacro Cuore, Rome	20
		Rino, Y.	4					Revista Espanola De Cardiologia	11	Multicenter study	232	University of Leeds	19
		Rodes-Cabau, J.	4					Oncology Letters	11	Glucose	232	Aristoteleion Panepistimion Thessalonikis	19
		Sakamoto, T.	4					International Journal of Sports Medicine	11	Cross-sectional study	230	Yonsei University	19
		Samonigg, H.	4					American Journal of Surgery	11	Disease-Free Survival	228	Maastricht University	19
		Sandvik, L.	4					Clinica Chimica Acta	11	Analysis of Variance	224	UniversitatsSpital Zurich	19
		Schaefer, E.J.	4					European Journal of Gastroenterology and Hepatology	11	Preschool child	224	University of Birmingham	19
		Scholmerich, J.	4					Lupus	11	Logistic Models	222	Technische Universitat Munchen	19
		Schomig, A.	4					Journal of Heart Valve Disease	10	Comorbidity	221	Universita degli Studi di Firenze	19
		Kao, J.H.	4					European Journal of Surgical Oncology	10	Breast Neoplasms	221	University of Virginia	19
		Semczuk, A.	4					American Journal of Sports Medicine	10	Normal human	221	UT Southwestern Medical Center	19
		Serruys, P.W.	4					European Journal of Applied Physiology	10	Postoperative complication	219	University of Oxford	19
		Seung, K.B.	4					Journal of Medical Virology	10	Genetic polymorphism	217	National Taiwan University	18
		Kim, J.J.	4					Journal of Affective Disorders	10	Allele	217	Cedars-Sinai Medical Center	18
		Eralp, Y.	4					Korean Journal of Urology	10	Treatment response	215	Medizinische Hochschule Hannover MHH	18
		Chen, S.C.	4					Plastic and Reconstructive Surgery	10	Risk Assessment	212	University of Tokyo	18
		Leung, T.F.	4					European Journal of Clinical Pharmacology	10	Glucose blood level	211	University of New South Wales UNSW Australia	18
		Song, Y.S.	4					European Urology	10	Quality of life	209	Hospital Universitari Germans Trias i Pujol	18
		Stefanadis, C.	4					British Journal of Nutrition	10	Triacylglycerol	206	Shandong University	18
		Jiang, W.G.	4					Yonsei Medical Journal	10	Genetic variability	205	University of Tokyo Faculty of Medicine	17
		Hogl, B.	4					Coronary Artery Disease	10	Drug safety	204	Tokyo Medical and Dental University	17
		Svensson, P.	4					Journal of Heart and Lung Transplantation	10	Cancer patient	204	Ohio State University	17
		Swedberg, K.	4					Arthritis and Rheumatism	10	Coronary artery disease	204	Hospital Universitari de Bellvitge	17
		Blann, A.D.	4					International Journal of Obesity	10	Tumor volume	204	Mahidol University	17
		Harsfalvi, J.	4					Graefe S Archive for Clinical and Experimental Ophthalmology	10	Proportional Hazards Models	204	Universitat Duisburg-Essen	17
		Lai, W.T.	4					Leukemia	10	Intermethod comparison	198	Akademiska Sjukhuset	17
		Tan, L.	4					Diabetes Research and Clinical Practice	10	Non insulin dependent diabetes mellitus	198	Monash University	17
		Tas, F.	4					Journal of Trauma Injury Infection and Critical Care	10	Gene expression	196	Harbin Medical University	17
		Jeong, M.H.	4					Molecular Biology Reports	10	Inflammation	194	Semmelweis Egyetem	17
		Arenillas, J.F.	4					Oral Oncology	10	Blood Pressure	192	University of Minnesota Twin Cities	17
		Tornai, I.	4					Biology of Blood and Marrow Transplantation	10	Pathophysiology	191	Universidade Federal do Rio de Janeiro	16
		Hebebrand, J.	4					International Journal of Colorectal Disease	10	C reactive protein	189	University of Calgary	16
		Laufer, G.	4					Diseases of the Colon and Rectum	9	Physiology	188	UC Irvine	16
		Udvardy, M.	4					Cancer Epidemiology Biomarkers and Prevention	9	Postoperative period	188	Weill Cornell Medical College	16
		Jeschke, U.	4					Colorectal Disease	9	Cancer prognosis	186	Hebei Medical University	16
		Haffner, S.M.	4					Heart Surgery Forum	9	Treatment duration	186	Western University	16
		Vendrell, J.	4					Nan Fang Yi Ke Da Xue Xue Bao Journal of Southern Medical University	9	Creatinine	184	Kyushu University	16
		Vitalis, Z.	4					Cancer Research	9	Enzyme linked immunosorbent assay	183	Klinikum rechts der Isar	16
		Voon, W.C.	4					Annals of Oncology	9	Demography	183	Chonnam National University, College of Medicine	16
		Voors, A.A.	4					Kardiologia Polska	9	Sex Factors	182	Taipei Medical University	16
		Bae, J.H.	4					Journals of Gerontology Series A Biological Sciences and Medical Sciences	9	Age distribution	181	Cardiff University	16
		Wang, N.	4					Hepatology	9	Depression	181	Turun Yliopistollinen Keskussairaala	16
		Lakatos, P.L.	4					Journal of the National Cancer Institute	9	Chi-Square Distribution	181	Inje University Paik Hospital	16
		Bohm, M.	4					Journal of Vascular and Interventional Radiology	9	Cardiovascular risk	181	Uppsala Universitet	15
		Windecker, S.	4					Archives of Gynecology and Obstetrics	9	Metastasis	181	National Institutes of Health, Bethesda	15
		Frauscher, B.	4					Journal of Thoracic Oncology	9	Time	181	Universitat zu Koln	15
		Wong, K.S.	4					Journal of Sexual Medicine	9	Systolic blood pressure	180	Istanbul Universitesi	15
		Yanaga, K.	4					Journal of Gastroenterology	9	Recurrence	176	Fondazione San Raffaele del Monte Tabor	15
