# Supplementary material for: A surge of p-values between 0.041 and 0.049 in recent decades (but negative results are increasing rapidly too)
Source: PeerJ. 2015 Jan 22;3:e733. doi: 10.7717/peerj.733 (PMC4312079; doi:10.7717/peerj.733)
Supplement: Supplemental Information [file peerj-03-733-s007.zip › Supplementary material/Searches_15_nov_2014/B0149.csv]

Scopus refine results values
Your query : (ABS({p = 0.040} OR {p = .040}))
Number of results : 3944
YEAR		AUTHOR NAME		SUBJECT AREA		DOCUMENT TYPE		SOURCE TITLE		KEYWORD		AFFILIATION		COUNTRY		SOURCE TYPE		LANGUAGE
2015	1	Han, K.H.	8	Agricultural and Biological Sciences	175	Article	3734	Plos One	69	Article	3476	Yonsei University College of Medicine	43	United States	836	Journals	3938	English	3612
2014	569	Dimsdale, J.E.	8	Arts and Humanities	22	Article in Press	113	World Journal of Gastroenterology	24	Human	3381	VA Medical Center	42	China	495	Conference Proceedings	4	Chinese	213
2013	551	Ahn, S.H.	8	Biochemistry, Genetics and Molecular Biology	875	Review	54	International Journal of Radiation Oncology Biology Physics	23	Female	3000	Peking University	38	Japan	312	Book Series	2	Spanish	28
2012	421	Mills, P.J.	7	Business, Management and Accounting	2	Conference Paper	42	Annals of Thoracic Surgery	21	Humans	2824	University of Texas M. D. Anderson Cancer Center	31	South Korea	288			Portuguese	23
2011	401	Cho, J.G.	6	Chemical Engineering	13	Short Survey	1	Asian Pacific Journal of Cancer Prevention	19	Male	2804	Seoul National University College of Medicine	30	United Kingdom	240			Turkish	21
2010	332	Schild, S.E.	6	Chemistry	10			Chinese Journal of Cancer Prevention and Treatment	19	Adult	2601	The Catholic University of Korea	30	Germany	192			Japanese	17
2009	263	Laakso, M.	6	Computer Science	5			Journal of Clinical Endocrinology and Metabolism	18	Controlled study	2038	Helsinki University Central Hospital	30	Italy	174			German	16
2008	248	Rades, D.	6	Decision Sciences	1			Urology	17	Major clinical study	1914	Universidade de Sao Paulo - USP	29	Canada	145			Korean	16
2007	194	Park, J.Y.	6	Dentistry	65			Annals of Surgical Oncology	17	Middle Aged	1873	SungKyunKwan University, School of Medicine	29	Spain	141			French	8
2006	182	Kim, S.H.	6	Earth and Planetary Sciences	2			Tumor Biology	17	Priority journal	1848	Seoul National University	26	Turkey	125			Polish	6
2005	154	Hong, Y.J.	6	Economics, Econometrics and Finance	1			American Journal of Cardiology	17	Aged	1768	Sun Yat-Sen University	25	Taiwan	114			Russian	6
2004	124	Marc, J.	6	Engineering	25			Journal of Clinical Oncology	17	Clinical article	640	Shanghai Jiaotong University	25	Australia	112			Czech	4
2003	82	Ahn, Y.	5	Environmental Science	39			Anticancer Research	17	Prognosis	623	Fudan University	24	Netherlands	110			Italian	4
2002	76	Kwon, H.C.	5	Health Professions	123			Atherosclerosis	17	Aged, 80 and over	591	Karolinska Institutet	23	Finland	107			Croatian	3
2001	69	Ancoli-Israel, S.	5	Immunology and Microbiology	193			Cancer	16	Treatment Outcome	513	University of California, San Diego	23	Sweden	105			Bosnian	2
2000	68	Jeong, M.H.	5	Materials Science	12			National Medical Journal of China	16	Adolescent	511	University of Toronto	22	Brazil	105			Serbian	2
1999	44	Zhou, J.	5	Mathematics	2			World Journal of Surgery	15	Follow up	503	Academic Medical Centre, University of Amsterdam	21	France	82			Arabic	1
1998	27	Syrjanen, K.	5	Medicine	3430			Journal of Urology	15	Middle aged	498	University of Ulsan, College of Medicine	21	Greece	67			Bulgarian	1
1997	32	Suzuki, Y.	5	Multidisciplinary	1			Gynecologic Oncology	15	Risk Factors	497	Kyoto University	21	Switzerland	58			Hungarian	1
1996	23	Sheu, W.H.H.	5	Neuroscience	220			Journal of Thoracic and Cardiovascular Surgery	14	Retrospective Studies	493	Tianjin Medical University	21	Belgium	58			Lithuanian	1
1995	17	Fan, J.	5	Nursing	154			British Journal of Surgery	14	Risk factor	436	Capital Medical University China	21	India	52
1994	15	Arase, Y.	5	Pharmacology, Toxicology and Pharmaceutics	128			Circulation	14	Treatment outcome	395	Lunds Universitet	21	Denmark	51
1993	15	Jeon, H.G.	5	Physics and Astronomy	31			BMC Cancer	13	Clinical trial	393	Erasmus University Medical Center	21	Norway	42
1992	10	Ramirez, P.T.	5	Psychology	75			Clinical Cancer Research	13	Randomized controlled trial	388	Helsingin Yliopisto	20	Austria	40
1991	10	Park, J.C.	5	Social Sciences	37			British Journal of Cancer	12	Human tissue	388	National Yang-Ming University Taiwan	20	Hong Kong	38
1990	3	Moschonis, G.	5	Veterinary	42			Transplantation Proceedings	12	Retrospective study	383	UCL	19	Iran	35
1989	5	Kim, N.K.	5	Undefined	62			Ophthalmology	12	Young Adult	370	Sun Yat-Sen University Cancer Center	19	Poland	30
1988	2	Chon, C.Y.	5					American Journal of Clinical Nutrition	12	Controlled clinical trial	338	University of Manchester	18	Thailand	23
1987	2	Kim, N.K.	5					Diabetes Care	12	Prospective Studies	328	Medizinische Universitat Wien	18	New Zealand	22
1985	1	Jamart, J.	4					Obesity	11	Genotype	318	Yale University School of Medicine	18	Singapore	21
1983	1	Bleich, S.	4					Human Pathology	11	Follow-Up Studies	314	Seoul National University Hospital	18	Portugal	19
1982	1	Tang, Z.Y.	4					Metabolism Clinical and Experimental	11	Cancer survival	295	University of California, San Francisco	18	Malaysia	18
1981	1	Sezaki, H.	4					Journal of Gastroenterology and Hepatology Australia	10	Child	293	University of Melbourne	18	Czech Republic	17
		Sim, D.S.	4					Journal of Rheumatology	10	Disease association	290	David Geffen School of Medicine at UCLA	17	Saudi Arabia	17
		Kim, S.H.	4					Nephrology Dialysis Transplantation	10	Time Factors	288	Chonnam National University, College of Medicine	17	Hungary	17
		Lee, W.J.	4					Neurology	10	Prospective study	274	Karolinska University Hospital	17	Israel	16
		Soliman, P.T.	4					Medicine and Science in Sports and Exercise	10	Immunohistochemistry	267	Taipei Medical University	17	Egypt	15
		Suzuki, F.	4					Japanese Journal of Clinical Oncology	10	Protein expression	263	Washington University in St. Louis, School of Medicine	17	Mexico	15
		Chang, H.Y.	4					British Journal of Nutrition	10	Outcome assessment	263	Ita-Suomen yliopisto	17	South Africa	15
		Wang, Y.	4					Journal of Hypertension	10	Cancer staging	263	University of Tokyo Faculty of Medicine	16	Slovenia	14
		Jeon, Y.J.	4					American Journal of Ophthalmology	10	Case-Control Studies	263	The University of Hong Kong	16	Croatia	13
		Akuta, N.	4					International Journal of Cancer	10	Comparative study	253	China Medical University Shenyang	16	Ireland	12
		Wei, Q.	4					Investigative Ophthalmology and Visual Science	10	Mortality	245	University of Washington Seattle	16	Serbia	10
		Wu, H.G.	4					Journal of Animal Science	9	Body mass	240	University of Athens	16	Colombia	9
		Xiao, Y.S.	4					Journal of Korean Medical Science	9	Unclassified drug	228	Helse Bergen Haukeland University Hospital	16	Nigeria	8
		Chung, N.	4					Medical Oncology	9	Disease severity	224	Sahlgrenska Universitetssjukhuset	16	Pakistan	6
		Yang, L.	4					Transplantation	9	Sex difference	196	University of Calgary	15	Bulgaria	5
		Zhang, B.H.	4					Stroke	9	Pathology	196	Southern Medical University	15	Romania	5
		Hosaka, T.	4					Lung Cancer	9	Drug efficacy	195	Turun yliopisto	15	Kuwait	5
		Lee, S.	4					International Journal of Cardiology	9	Risk assessment	195	The University of British Columbia	15	Argentina	5
		Kobayashi, M.	4					Zhonghua Wai Ke Za Zhi Chinese Journal of Surgery	9	Overall survival	194	Yonsei University	15	Ethiopia	5
		Kang, J.C.	4					Digestive Diseases and Sciences	9	Questionnaire	188	Chang Gung University	15	Slovakia	5
		Manios, Y.	4					Annals of Internal Medicine	9	Age	187	Charite - Universitatsmedizin Berlin	15	Chile	4
		Bouchard, C.	4					Breast Cancer Research and Treatment	9	Neoplasm Staging	185	Ulsan University	15	Zimbabwe	4
		Mausbach, B.T.	4					Chest	9	Cohort Studies	184	University of Athens Medical School	15	Qatar	4
		Mohan, V.	4					Journal of Acquired Immune Deficiency Syndromes	9	Prevalence	184	Gachon University	15	Russian Federation	4
		Kumada, H.	4					Chinese Journal of Clinical Oncology	9	Genetic association	181	Friedrich-Alexander-Universität Erlangen-Nürnberg	14	Tunisia	4
		Montaner, J.	4					Clinical Therapeutics	9	Incidence	180	Universite de Montreal	14	Uganda	4
		Niskanen, L.	4					Blood	8	Cohort analysis	180	King's College London	14	Jordan	3
		Oh, S.Y.	4					Neuroscience Letters	8	Multivariate Analysis	179	Oulun Yliopisto	14	Lithuania	3
		Kim, J.H.	4					Korean Circulation Journal	8	Nonhuman	179	Veterans General Hospital-Taipei	14	Bangladesh	3
		Ikeda, K.	4					Critical Care Medicine	8	Scoring system	177	Universidade Federal de Sao Paulo	14	Tanzania	3
		Ordovas, J.M.	4					Journal of Hepatology	8	Animals	173	Leiden University Medical Center - LUMC	14	Philippines	3
		Park, K.H.	4					Oncology Reports	8	Single nucleotide polymorphism	172	Sichuan University	14	Jamaica	2
		Polo-Kantola, P.	4					Journal of Vascular Surgery	8	Survival Rate	170	Medizinische Hochschule Hannover MHH	14	Estonia	2
		Hillemacher, T.	4					Retina	8	Correlation analysis	168	Prince of Wales Hospital Hong Kong	14	Oman	2
		Qiu, S.J.	4					Annals of Oncology	8	Metabolism	167	University of Sydney	14	Lebanon	2
		Kjeldsen, S.E.	4					International Journal of Oncology	8	Histopathology	166	Alma Mater Studiorum Universita di Bologna	14	Bosnia and Herzegovina	2
		Hedner, T.	3					European Heart Journal	8	Survival rate	166	University Medical Center Utrecht	14	Cambodia	2
		Gardner, A.W.	3					Diabetic Medicine	8	Hypertension	166	Radboud University Nijmegen Medical Centre	13	Iceland	2
		Lee, J.E.	3					Journal of Clinical Psychiatry	8	Cross-Sectional Studies	165	Harvard Medical School	13	Indonesia	2
		Lam, T.H.	3					Journal of Cancer Research and Clinical Oncology	7	Questionnaires	159	Universitatsklinikum Hamburg-Eppendorf und Medizinische Fakultat	13	Venezuela	2
		Li, N.	3					Hypertension	7	Prediction	156	Duke University School of Medicine	13	Yugoslavia	2
		Grant, I.	3					Laryngoscope	7	Predictive Value of Tests	154	Rigshospitalet	13	Zambia	2
		Gao, Q.	3					European Journal of Surgical Oncology	7	Human cell	154	Kaohsiung Medical University	13	Senegal	1
		Hinoda, Y.	3					Acta Paediatrica International Journal of Paediatrics	7	Obesity	153	University of Pittsburgh	13	Luxembourg	1
		Chung, H.C.	3					Annals of Surgery	7	Logistic Models	153	Osaka University	13	Malawi	1
		Chen, B.	3					European Urology	7	Double blind procedure	151	The University of North Carolina at Chapel Hill	13	Guyana	1
		Biancari, F.	3					Menopause	7	Blood	151	University Michigan Ann Arbor	13	Mali	1
		Ito, K.	3					Cancer Science	7	Multivariate analysis	150	Kobenhavns Universitet	13	Guinea-Bissau	1
		Kim, K.H.	3					Annals of the Rheumatic Diseases	7	Biological Markers	149	Universiteit Gent	13	Guadeloupe	1
		Kwon, K.A.	3					American Heart Journal	7	Polymorphism, Single Nucleotide	148	Universita degli Studi di Padova	12	Ghana	1
		Briguori, C.	3					Arthritis and Rheumatism	7	Child, Preschool	148	Johns Hopkins University	12	Gabon	1
		Kawamura, Y.	3					Hepato Gastroenterology	7	Clinical feature	147	University of Pennsylvania	12	Fiji	1
		Huber, W.	3					European Journal of Cancer	7	Diabetes mellitus	145	Kyushu University	12	Laos	1
		Lee, K.S.	3					European Journal of Clinical Nutrition	7	Statistical significance	144	Columbia University, College of Physicians and Surgeons	12	Cameroon	1
		Hsiao, L.T.	3					Heart	7	Smoking	143	Imperial College London	12	Papua New Guinea	1
		Chung, J.H.	3					Chinese Journal of Clinical Rehabilitation	7	Double-Blind Method	142	Brigham and Women's Hospital	12	Peru	1
		Kaste, M.	3					Nutrition Metabolism and Cardiovascular Diseases	7	Severity of Illness Index	140	Cleveland Clinic Foundation	12	Cyprus	1
		Kim, Y.H.	3					European Journal of Obstetrics Gynecology and Reproductive Biology	7	Genetics	140	University Central Hospital Kuopio	12	Cuba	1
		Kim, O.J.	3					Cytokine	7	Genetic Predisposition to Disease	140	University of California, Los Angeles	12	Congo	1
		Alvarez-Sabin, J.	3					Chinese Critical Care Medicine	7	Gene frequency	139	University of Minnesota Twin Cities	12	Ukraine	1
		Fountzilas, G.	3					World Chinese Journal of Digestology	7	Cross-sectional study	136	Massachusetts General Hospital	12	United Arab Emirates	1
		Ajani, J.A.	3					International Journal of Hematology	7	Age Factors	135	Hospital Clinic Barcelona	12	Puerto Rico	1
		Kwan, B.C.H.	3					Liver Transplantation	6	Physiology	133	University of Cambridge	12	Botswana	1
		Huang, X.W.	3					Oncology Letters	6	Survival	133	Chang Gung Memorial Hospital	12	Barbados	1
		Li, N.	3					Journal of Psychiatric Research	6	Survival Analysis	131	Harvard School of Public Health	12	Viet Nam	1
		Li, P.	3					International Journal of Sports Medicine	6	Infant	131	Changhai Hospital	12	Bahrain	1
		Kornhuber, J.	3					Journal of Cataract and Refractive Surgery	6	Genetic polymorphism	129	Seoul National University Bundang Hospital	12	Kenya	1
		Kim, M.C.	3					Journal of Pediatrics	6	Drug effect	129	Kyung Hee University	11	Trinidad and Tobago	1
		Kusuhara, K.	3					AIDS	6	Lymph node metastasis	129	Chinese University of Hong Kong	11
		Hara, T.	3					Clinical Pharmacology and Therapeutics	6	Body Mass Index	129	Zhejiang University	11
		Kahan, A.	3					Respiratory Medicine	6	Case control study	128	College of Medicine, Pochon CHA University	11
		Celik, G.	3					Melanoma Research	6	Methodology	126	Mayo Clinic	11
		Kluger, J.	3					Journal of Clinical Gastroenterology	6	Normal human	126	Universitetet i Oslo	11
		Kodera, Y.	3					Circulation Journal	6	Allele	124	Malmo University Hospital	11
		Colombo, A.	3					Surgical Endoscopy and Other Interventional Techniques	6	Placebo	124	Hospital Universitari Vall d'Hebron	11
		Frieling, H.	3					Journal of Neurology	6	Protein blood level	124	Oulu University Hospital	11
		Hafstrom, I.	3					Anesthesia and Analgesia	6	Polymorphism, Genetic	122	Maastricht University	11
		Lang, B.H.H.	3					Journal of Medical Virology	6	Postoperative complication	121	UniversitatsSpital Zurich	11
		Chen, G.	3					Surgery Today	6	Proportional Hazards Models	121	Universitat Bern	11
		Berenguer, J.	3					American Journal of Epidemiology	6	Tumor Markers, Biological	121	University of Bristol	11
		Karn, T.	3					Scandinavian Journal of Gastroenterology	6	Multicenter study	120	Universidad Autonoma de Barcelona	11
		Eren, M.	3					Hepatology Research	6	Hospitalization	118	Turun Yliopistollinen Keskussairaala	11
		Formento, J.L.	3					European Journal of Endocrinology	6	Glucose	118	Tehran University of Medical Sciences	11
		Friis, H.	3					Chinese Medical Journal	6	Insulin	118	Ludwig-Maximilians-Universitat Munchen	11
		Guzman-Fulgencio, M.	3					Journal of Surgical Research	6	C reactive protein	117	University of Chicago	11
		Ko, J.S.	3					American Journal of Medical Genetics Part B Neuropsychiatric Genetics	6	Breast cancer	117	Ajou University, School of Medicine	11
		Denkert, C.	3					Chinese Journal of Neurology	6	Sex Factors	117	University of Queensland	11
		Kim, W.H.	3					European Journal of Gastroenterology and Hepatology	6	Disease course	115	McMaster University	11
		Kim, M.H.	3					Journal of Gastrointestinal Surgery	6	Polymerase chain reaction	114	Universita degli Studi di Roma La Sapienza	11
		Kim, J.K.	3					Archives of Gynecology and Obstetrics	6	Triacylglycerol	114	Universite Laval	11
		Garcia-Alvarez, M.	3					Arteriosclerosis Thrombosis and Vascular Biology	6	Cancer prognosis	113	National Cancer Center, Gyeonggi	11
		Kroger, H.	3					European Journal of Cardio Thoracic Surgery	6	Cardiovascular risk	113	General Hospital of People's Liberation Army	11
		Lee, W.Y.	3					Human Reproduction	6	Risk Assessment	113	National Taiwan University Hospital	11
		Koo, J.S.	3					Graefe S Archive for Clinical and Experimental Ophthalmology	6	Treatment response	112	Xuanwu Hospital Capital Medical University	11
		Choi, D.	3					Journal of Stroke and Cerebrovascular Diseases	6	Quality of life	112	Korea University Medical Center	11
		Chiou, T.J.	3					American Journal of Sports Medicine	6	Glucose blood level	111	Inserm	10
		Lee, S.Y.	3					Bone	6	Depression	109	University of Glasgow	10
		Anagnostopoulos, C.E.	3					Chinese Journal of Cerebrovascular Diseases	6	Cancer patient	109	Baylor College of Medicine	10
		Chen, J.	3					BJU International	6	Postoperative Complications	109	McGill University	10
		Date, H.	3					American Journal of Surgery	6	Drug safety	108	Uppsala Universitet	10
		Francoual, M.	3					European Journal of Vascular and Endovascular Surgery	6	Disease-Free Survival	108	Yale University	10
		Lee, E.M.	3					Head and Neck	6	Analysis of Variance	108	Universitair Medisch Centrum Groningen	10
		Chow, K.M.	3					Carcinogenesis	6	Disease free survival	108	UNESP-Universidade Estadual Paulista	10
		Jeong, M.H.	3					Current Medical Research and Opinion	6	School child	107	Universidade Federal do Rio Grande do Sul	10
		Ahmed, A.	3					Cerebrovascular Diseases	6	Cholesterol	107	University Hospital of Tampere	10
		De Haan, L.	3					Pediatric Blood and Cancer	5	Animal experiment	106	Osaka University Faculty of Medicine	10
		Frostegard, J.	3					Spine	5	Tumor volume	104	Akademiska Sjukhuset	10
		Jeong, B.C.	3					Zhonghua Wei Chang Wai Ke Za Zhi Chinese Journal of Gastrointestinal Surgery	5	Breast Neoplasms	104	Xi'an Jiaotong University	10
		Mittal, R.D.	3					Journal of Periodontology	5	Stroke	103	Nanjing Medical University	10
		Koyama, H.	3					Southeast Asian Journal of Tropical Medicine and Public Health	5	Chi-Square Distribution	103	Chongqing University of Medical Sciences	10
		Moll, F.L.	3					Gastroenterology	5	Comorbidity	103	University of Iowa	10
		Kim, D.Y.	3					Journal of the American College of Cardiology	5	Odds Ratio	101	Huazhong University of Science and Technology	10
		Montgomery, P.S.	3					Beijing Da Xue Xue Bao Yi Xue Ban Journal of Peking University Health Sciences	5	Pathophysiology	101	University of New South Wales UNSW Australia	10
		Ji, J.D.	3					Journal of Ocular Pharmacology and Therapeutics	5	Treatment duration	100	Columbia University in the City of New York	10
		Nishizawa, Y.	3					Radiotherapy and Oncology	5	Non insulin dependent diabetes mellitus	100	Hiroshima University	10
		Gerger, A.	3					Journal of Nutrition Health and Aging	5	Cancer surgery	99	Hospital General Universitario Gregorio Maranon	10
		Niskanen, L.K.	3					Oral Oncology	5	Human experiment	97	Fudan University Shanghai Medical College	10
		Ochiai, A.	3					Journal of Nutrition	5	Recurrence	97	Kaohsiung Medical University Chung-Ho Memorial Hospital	10
		Oh, S.H.	3					Thrombosis Research	5	Cholesterol blood level	96	Johns Hopkins Medical Institutions	9
		Oh, S.K.	3					Internal Medicine	5	Cancer radiotherapy	95	National Hospital Organization, Japan	9
		Fu, J.H.	3					Journal of Neurosurgery	5	Preschool child	95	Tohoku University School of Medicine	9
		Okada, M.	3					Clinical Cardiology	5	Confidence interval	94	University of Texas Health Science Center at San Antonio	9
		Omori, T.	3					Radiology	5	Creatinine	94	Nippon Medical School	9
		Du, Z.	3					Clinical and Experimental Rheumatology	5	Genetic variability	94	Okayama University Medical School	9
		Pan, H.F.	3					Journal of the Medical Association of Thailand	5	Kaplan-Meier Estimate	94	Universita degli Studi di Milano	9
		Araie, M.	3					Psychosomatic Medicine	5	Computer assisted tomography	93	Umea universitet	9
		Park, J.Y.	3					Journal of Trauma and Acute Care Surgery	5	Postoperative period	93	Universita Cattolica del Sacro Cuore, Rome	9
		Du, W.D.	3					Modern Pathology	5	Cancer chemotherapy	92	Hospital of Nanjing Medical University	9
