# Supplementary material for: A surge of p-values between 0.041 and 0.049 in recent decades (but negative results are increasing rapidly too)
Source: PeerJ. 2015 Jan 22;3:e733. doi: 10.7717/peerj.733 (PMC4312079; doi:10.7717/peerj.733)
Supplement: Supplemental Information [file peerj-03-733-s007.zip › Supplementary material/Searches_15_nov_2014/B0150.csv]

Scopus refine results values
Your query : (ABS({p = 0.041} OR {p = .041}))
Number of results : 6859
YEAR		AUTHOR NAME		SUBJECT AREA		DOCUMENT TYPE		SOURCE TITLE		KEYWORD		AFFILIATION		COUNTRY		SOURCE TYPE		LANGUAGE
2015	1	Shariat, S.F.	10	Agricultural and Biological Sciences	283	Article	6481	Plos One	92	Article	6034	Universidade de Sao Paulo - USP	56	United States	1482	Journals	6834	English	6295
2014	839	Nesland, J.M.	7	Arts and Humanities	22	Article in Press	164	Cancer	50	Human	5926	VA Medical Center	56	China	723	Book Series	12	Chinese	307
2013	835	Chung, J.H.	7	Biochemistry, Genetics and Molecular Biology	1503	Review	110	World Journal of Gastroenterology	43	Female	5190	University of Texas M. D. Anderson Cancer Center	50	United Kingdom	484	Books	5	Spanish	82
2012	753	Li, W.	7	Business, Management and Accounting	2	Conference Paper	92	Annals of Thoracic Surgery	39	Humans	4903	Sun Yat-Sen University	49	Japan	465	Conference Proceedings	5	Portuguese	43
2011	632	Holscher, A.H.	7	Chemical Engineering	25	Book Chapter	5	Clinical Cancer Research	38	Male	4868	Brigham and Women's Hospital	47	Germany	445	Undefined	3	Turkish	39
2010	483	Giannopoulou, I.	6	Chemistry	30	Short Survey	3	British Journal of Cancer	35	Adult	4560	University of Toronto	45	South Korea	375			French	25
2009	504	Leung, T.F.	6	Computer Science	9	Note	2	Journal of Clinical Oncology	34	Controlled study	3730	Peking University	41	Italy	329			Korean	23
2008	422	Colombo, A.	6	Decision Sciences	4	Letter	1	American Journal of Cardiology	33	Priority journal	3298	University of California, San Francisco	40	Turkey	257			German	22
2007	328	Zhou, J.	6	Dentistry	97	Undefined	1	Chinese Journal of Cancer Prevention and Treatment	30	Major clinical study	3289	Charite - Universitatsmedizin Berlin	39	Spain	255			Japanese	20
2006	323	Lotan, Y.	6	Earth and Planetary Sciences	6			Journal of Clinical Endocrinology and Metabolism	28	Middle Aged	3249	SungKyunKwan University, School of Medicine	38	Canada	224			Italian	14
2005	293	Metzger, R.	6	Economics, Econometrics and Finance	1			Annals of Surgical Oncology	28	Aged	3117	University of Athens	38	Brazil	204			Polish	13
2004	241	Nakopoulou, L.	6	Engineering	32			Anticancer Research	26	Clinical article	1307	The Catholic University of Korea	37	Australia	196			Russian	12
2003	189	Patsouris, E.	6	Environmental Science	60			World Journal of Surgery	26	Prognosis	981	Universidade Federal de Sao Paulo	37	Netherlands	188			Czech	11
2002	158	Zivadinov, R.	6	Health Professions	183			Circulation	25	Aged, 80 and over	968	Shanghai Jiaotong University	37	Taiwan	184			Croatian	8
2001	148	Syrjanen, K.	6	Immunology and Microbiology	337			Journal of the American College of Cardiology	25	Adolescent	953	Yonsei University College of Medicine	36	France	165			Greek	3
2000	133	Wolever, T.M.S.	6	Materials Science	13			Breast Cancer Research and Treatment	25	Treatment Outcome	921	Capital Medical University China	36	Sweden	161			Romanian	3
1999	96	Kadoglou, N.P.E.	5	Mathematics	4			Atherosclerosis	25	Retrospective Studies	836	Cleveland Clinic Foundation	35	Greece	140			Arabic	2
1998	91	Latib, A.	5	Medicine	6013			Gynecologic Oncology	25	Follow up	811	Fudan University	34	Finland	129			Bosnian	2
1997	84	Karakiewicz, P.I.	5	Multidisciplinary	11			American Journal of Ophthalmology	24	Risk Factors	809	University of Athens Medical School	34	Switzerland	123			Hungarian	2
1996	72	Kivela, S.L.	5	Neuroscience	369			Radiology	24	Middle aged	793	National Yang-Ming University Taiwan	34	Iran	105			Persian	2
1995	50	Lehtimaki, T.	5	Nursing	248			Journal of Urology	24	Clinical trial	777	Mayo Clinic	33	Belgium	100			Serbian	2
1994	41	Lee, S.D.	5	Pharmacology, Toxicology and Pharmaceutics	209			International Journal of Radiation Oncology Biology Physics	23	Human tissue	771	Veterans General Hospital-Taipei	33	Poland	87			Dutch	1
1993	29	Kikuchi, E.	5	Physics and Astronomy	37			Transplantation Proceedings	23	Treatment outcome	738	Tehran University of Medical Sciences	32	Austria	79			Latvian	1
1992	26	Uusitupa, M.	5	Psychology	98			Metabolism Clinical and Experimental	22	Randomized controlled trial	722	Medizinische Universitat Wien	31	Hong Kong	76			Slovak	1
1991	22	Habuchi, T.	5	Social Sciences	58			British Journal of Surgery	21	Retrospective study	679	Massachusetts General Hospital	31	Denmark	73
1990	18	Leon, M.B.	5	Veterinary	81			Urology	21	Risk factor	655	Chang Gung Memorial Hospital	31	India	69
1989	15	Marz, W.	5	Undefined	89			Diabetes Care	20	Controlled clinical trial	646	Erasmus University Medical Center	31	Norway	69
1988	12	Califf, R.M.	5					Annals of Oncology	20	Prospective Studies	630	University of Ulsan, College of Medicine	30	Israel	64
1987	5	Mylona, E.	5					BMC Cancer	20	Child	571	Prince of Wales Hospital Hong Kong	30	Ireland	40
1986	1	Davidson, B.	5					Neurology	20	Young Adult	566	Helsingin Yliopisto	29	Czech Republic	39
1985	5	Park, H.J.	5					Chinese Medical Journal	19	Cancer survival	530	Seoul National University	29	Portugal	38
1983	3	Berger, J.	5					BJU International	18	Immunohistochemistry	496	Helsinki University Central Hospital	29	Egypt	37
1982	1	Rades, D.	5					Chest	18	Follow-Up Studies	495	UCL	29	Singapore	36
1980	3	Rietschel, M.	5					Journal of Rheumatology	18	Disease association	487	Chang Gung University	28	Thailand	35
1979	2	Rutgeerts, P.	5					Journal of Thoracic and Cardiovascular Surgery	18	Prospective study	486	Seoul National University Hospital	28	New Zealand	32
1973	1	Schild, S.E.	5					Tumor Biology	18	Protein expression	479	Alma Mater Studiorum Universita di Bologna	28	South Africa	28
		Nothen, M.M.	5					Investigative Ophthalmology and Visual Science	18	Genotype	468	Baylor College of Medicine	27	Saudi Arabia	27
		Kosma, V.M.	5					International Journal of Cardiology	17	Time Factors	456	Harvard Medical School	27	Malaysia	26
		Song, G.G.	5					European Journal of Cardio Thoracic Surgery	17	Outcome assessment	446	University of Manchester	27	Hungary	25
		Sun, X.F.	5					American Journal of Clinical Nutrition	17	Disease severity	439	The University of Hong Kong	27	Argentina	24
		Jang, Y.	5					Stroke	17	Cancer staging	439	China Medical University Shenyang	27	Mexico	24
		Tsuchiya, N.	5					American Heart Journal	16	Unclassified drug	436	The University of British Columbia	27	Croatia	23
		Liu, M.Z.	5					Critical Care Medicine	16	Case-Control Studies	418	Karolinska Institutet	27	Slovenia	21
		Wang, W.	5					Spine	16	Mortality	403	Karolinska University Hospital	27	Serbia	18
		Weinstock-Guttman, B.	5					Ophthalmology	15	Body mass	398	Lunds Universitet	27	Russian Federation	16
		Courneya, K.S.	5					Oncology Reports	15	Comparative study	389	Universita degli Studi di Milano	27	Nigeria	16
		Wu, M.C.	5					European Journal of Cancer	15	Correlation analysis	348	Ita-Suomen yliopisto	27	Uganda	12
		Zhao, J.	5					European Journal of Endocrinology	15	Nonhuman	341	Seoul National University College of Medicine	26	Romania	11
		Wang, N.	5					Alimentary Pharmacology and Therapeutics	15	Human cell	341	Academic Medical Centre, University of Amsterdam	26	Pakistan	11
		Higashiyama, M.	4					Digestive Diseases and Sciences	15	Drug efficacy	340	VU University Medical Center	26	Chile	11
		Kitajima, K.	4					Diabetic Medicine	15	Age	335	Tianjin Medical University	26	Tunisia	10
		Hussein, S.	4					Chinese Journal of Clinical Oncology	15	Histopathology	332	Duke University School of Medicine	25	Tanzania	10
		Kennedy, J.L.	4					Retina	15	Overall survival	327	David Geffen School of Medicine at UCLA	25	Bulgaria	9
		Ahn, H.	4					Hepato Gastroenterology	14	Scoring system	326	Kaohsiung Medical University	25	Slovakia	9
		Freedland, S.J.	4					Heart	14	Neoplasm Staging	323	University of Washington Seattle	25	Kenya	9
		Jula, A.	4					American Journal of Roentgenology	14	Animals	322	Yonsei University	25	Estonia	7
		Jenkins, D.J.A.	4					Journal of Animal Science	14	Survival Rate	314	Universitetet i Oslo	24	Indonesia	7
		Ahren, B.	4					International Journal of Cancer	14	Incidence	311	Leiden University Medical Center - LUMC	24	Macedonia	6
		Hamilton, S.R.	4					International Journal of Gynecological Cancer	14	Prevalence	309	University of Melbourne	24	Jordan	6
		Corella, D.	4					European Journal of Clinical Nutrition	13	Pathology	301	Inserm	23	Philippines	5
		Fan, J.	4					Journal of Clinical Psychiatry	13	Risk assessment	300	Korea University	23	Kuwait	4
		Blann, A.D.	4					Journal of Hypertension	13	Hypertension	300	University Hospital of Tampere	23	Bangladesh	4
		Brabender, J.	4					Histopathology	12	Cohort analysis	291	Western University	23	Lithuania	4
		Liao, C.T.	4					Liver Transplantation	12	Survival rate	284	Aristoteleion Panepistimion Thessalonikis	23	Viet Nam	4
		Bae, J.H.	4					Nephrology Dialysis Transplantation	12	Prediction	278	Washington University in St. Louis, School of Medicine	23	Colombia	4
		Katz, S.J.	4					Annals of Internal Medicine	12	Clinical feature	277	Korea University Medical Center	23	Cuba	4
		Bookman, M.A.	4					Gastroenterology	12	Questionnaire	276	Universitat de Barcelona	22	Trinidad and Tobago	4
		Kanda, T.	4					Journal of Pediatrics	12	Multivariate Analysis	272	Rigshospitalet	22	Peru	4
		Ferrell, R.E.	4					Surgical Endoscopy and Other Interventional Techniques	12	Cohort Studies	271	Peking Union Medical College	22	Yugoslavia	3
		Hsu, H.S.	4					British Journal of Ophthalmology	12	Double blind procedure	263	Kyoto University	22	Ghana	3
		Lin, H.C.	4					Asian Pacific Journal of Cancer Prevention	12	Drug effect	259	Universitat Heidelberg	22	Latvia	3
		Kim, Y.H.	4					National Medical Journal of China	12	Sex difference	259	Ludwig-Maximilians-Universitat Munchen	22	Morocco	3
		Georgoulias, V.	4					Transplantation	12	Child, Preschool	257	National Taiwan University Hospital	22	Uruguay	3
		Cho, K.J.	4					Zhonghua Wai Ke Za Zhi Chinese Journal of Surgery	12	Survival Analysis	255	Universita degli Studi di Padova	21	Qatar	3
		Lui, W.Y.	4					Journal of Clinical Pathology	12	Statistical significance	255	University of Glasgow	21	Sri Lanka	3
		Maehara, Y.	4					Journal of Surgical Oncology	12	Genetic association	253	Universitair Medisch Centrum Groningen	21	United Arab Emirates	3
		Manios, Y.	4					Journal of Cancer Research and Clinical Oncology	12	Diabetes mellitus	252	King's College London	21	Bosnia and Herzegovina	3
		Boerwinkle, E.	4					Arthritis and Rheumatism	12	Cross-Sectional Studies	251	Sichuan University	21	Cameroon	3
		Matin, S.F.	4					European Heart Journal	12	Metabolism	249	Nanjing Medical University	21	Zimbabwe	3
		Mavroudis, D.	4					Journal of Neurology Neurosurgery and Psychiatry	12	Biological Markers	245	Medizinische Hochschule Hannover MHH	21	Gambia	3
		Meltzer, H.Y.	4					World Chinese Journal of Digestology	12	Tumor Markers, Biological	245	Chinese University of Hong Kong	20	Bolivia	2
		Fountzilas, G.	4					Diseases of the Colon and Rectum	12	Lymph node metastasis	242	Universitatsklinikum Hamburg-Eppendorf und Medizinische Fakultat	20	Algeria	2
		Miller, G.A.	4					Journal of Gastroenterology and Hepatology Australia	11	Survival	238	Johns Hopkins University	20	Lebanon	2
		Mokbel, K.	4					Circulation Journal	11	Predictive Value of Tests	238	Universidade Federal do Rio Grande do Sul	20	Nepal	2
		Montgomery, H.E.	4					American Journal of Respiratory and Critical Care Medicine	11	Protein blood level	234	Turun yliopisto	20	Laos	2
		Moutsopoulos, H.M.	4					Clinical Nephrology	11	Obesity	233	Kyushu University	20	Malawi	2
		Iaconelli, A.	4					Medicine and Science in Sports and Exercise	11	Gene frequency	233	Chonnam National University, College of Medicine	20	Papua New Guinea	2
		Dimopoulos, M.A.	4					Journal of Neuro Oncology	11	Single nucleotide polymorphism	233	The University of North Carolina at Chapel Hill	20	Iceland	2
		Link, T.M.	4					Journal of Applied Physiology	11	Double-Blind Method	232	University of California, San Diego	20	North Korea	2
		Onorati, F.	4					Medical Oncology	11	Questionnaires	230	Kobenhavns Universitet	20	Ethiopia	2
		Ordovas, J.M.	4					Medical Science Monitor	11	Severity of Illness Index	229	Zhejiang University	19	Barbados	1
		Papanas, N.	4					Korean Journal of Urology	11	Multivariate analysis	229	Tel Aviv University, Sackler Faculty of Medicine	19	Guinea-Bissau	1
		Holgate, S.T.	4					Yonsei Medical Journal	11	Animal experiment	228	Johns Hopkins Bloomberg School of Public Health	19	Gabon	1
		Park, J.Y.	4					Human Pathology	11	Blood	226	Memorial Sloan-Kettering Cancer Center	19	Senegal	1
		Jeong, I.G.	4					Journal of Vascular Surgery	11	Genetics	226	University Central Hospital Kuopio	19	Albania	1
		Pavlidis, N.	4					International Journal of Obesity	11	Age Factors	224	UT Southwestern Medical Center	19	Ecuador	1
		Peltonen, M.	4					International Journal of Oncology	11	Infant	222	University of Alabama at Birmingham	19	Cyprus	1
		Pinna, A.D.	4					Lung Cancer	11	Methodology	222	Hospital Clinic Barcelona	19	Haiti	1
		Puolijoki, H.	4					Journal of Korean Medical Science	10	Polymerase chain reaction	213	Universita degli Studi di Roma La Sapienza	19	Puerto Rico	1
		Korkolopoulou, P.	4					Cancer Science	10	Smoking	213	University Medical Center Utrecht	19	Cote d'Ivoire	1
		Ramanathan, M.	4					Arteriosclerosis Thrombosis and Vascular Biology	10	Genetic Predisposition to Disease	210	Sun Yat-Sen University Cancer Center	19	Costa Rica	1
		Lan, Q.	4					Modern Pathology	10	Glucose	210	Severance Hospital	19	Iraq	1
		Holmes, D.R.	4					Osteoporosis International	10	Breast cancer	209	Seoul National University Bundang Hospital	19	Central African Republic	1
		Hamajima, N.	4					Critical Care	10	Insulin	208	Kyung Hee University	18	Palestine	1
		Schneider, P.M.	4					American Journal of Sports Medicine	10	School child	208	Southern Medical University	18	Jamaica	1
		Schreiber, S.	4					Current Medical Research and Opinion	10	Postoperative complication	206	UniversitatsSpital Bern	18	Oman	1
		Bondy, B.	4					Annals of the Rheumatic Diseases	10	Postoperative Complications	205	Northwestern University Feinberg School of Medicine	18	Libyan Arab Jamahiriya	1
		Serruys, P.W.	4					American Journal of Kidney Diseases	10	Physiology	205	Klinikum rechts der Isar	18	Ukraine	1
		Geisler, H.E.	4					Journal of Thoracic Oncology	10	Pathophysiology	203	Taipei Medical University	18	Kazakhstan	1
		Sharma, P.	4					Blood	10	Breast Neoplasms	202	Arhus Universitetshospital	18	Saint Kitts and Nevis	1
		Shimada, Y.	4					Interactive Cardiovascular and Thoracic Surgery	10	Allele	202	University Michigan Ann Arbor	18	Benin	1
		Singer, C.F.	4					European Journal of Applied Physiology	10	Multicenter study	202	Shandong University	18	Guadeloupe	1
		Chen, L.	4					Journal of Allergy and Clinical Immunology	10	Postoperative period	201	Johannes Gutenberg Universitat Mainz	18	Mozambique	1
		Song, Y.W.	4					Journal of Surgical Research	10	Disease course	201	University of Western Australia	18	Venezuela	1
		Soucek, P.	4					Anaesthesia	10	Polymorphism, Genetic	200	The Johns Hopkins School of Medicine	17	Madagascar	1
		Stefanadis, C.	4					AIDS	10	Polymorphism, Single Nucleotide	199	McGill University	17	Yemen	1
		Stenman, U.H.	4					Clinical and Experimental Rheumatology	10	Case control study	199	Radboud University Nijmegen Medical Centre	17	Luxembourg	1
		Stitt, L.	4					Journal of Neurosurgery	10	Quality of life	197	Linkopings universitet	17	Zambia	1
		Suenaga, Y.	4					Plastic and Reconstructive Surgery	10	Placebo	196	Universite de Montreal	17	United States Minor Outlying Islands	1
		Sugimura, K.	4					Renal Failure	10	Glucose blood level	196	Malmo University Hospital	17
		Geisler, J.P.	4					International Journal of STD and AIDS	9	Genetic polymorphism	194	Mahidol University	17
		Sungkanuparph, S.	4					Tumor	9	Disease free survival	194	Oulun Yliopisto	17
		Antoniucci, D.	4					Journal of Gastroenterology	9	Gene expression	194	National Cancer Institute	17
		Topol, E.J.	4					Clinical and Experimental Allergy	9	Hospitalization	192	Imperial College London	17
		Tousoulis, D.	4					Journal of Bone and Joint Surgery Series B	9	Body Mass Index	192	Maastricht University	17
		Tsiachris, D.	4					Journal of Infectious Diseases	9	Preschool child	190	Osaka University	17
		Chanock, S.	4					Clinical Transplantation	9	Disease-Free Survival	190	Ajou University, School of Medicine	17
		Tuomilehto, J.	4					Zhonghua Yi Xue Za Zhi	9	Cross-sectional study	188	Universidade Estadual de Campinas	17
		Vahlberg, T.	4					Urologic Oncology Seminars and Original Investigations	9	Tumor volume	188	Helse Bergen Haukeland University Hospital	17
		Vermeire, S.	4					Journal of Acquired Immune Deficiency Syndromes	9	Logistic Models	185	General Hospital of People's Liberation Army	17
		Wang, B.	4					Cancer Research	9	Intermethod comparison	180	University of Pennsylvania	16
		Keramopoulos, A.	4					BMC Public Health	9	Treatment response	180	Universitat Bonn	16
		Jeremic, B.	4					Korean Circulation Journal	9	Analysis of Variance	177	Weill Cornell Medical College	16
		Laakso, M.	4					Radiotherapy and Oncology	9	Risk Assessment	175	University of Sydney	16
		Wiemann, M.C.	4					Journal of the National Cancer Institute	9	Normal human	173	University of Alberta	16
		Kapelouzou, A.	4					Journal of Vascular and Interventional Radiology	9	Nuclear magnetic resonance imaging	173	University of Cambridge	16
		Lee, E.B.	4					Journal of Veterinary Internal Medicine	9	Proportional Hazards Models	172	Chang Gung University College of Medicine	16
		Yang, J.	4					Journal of Hepatology	9	C reactive protein	172	Pfizer	15
		Yu, E.	4					Liver International	9	Pregnancy	171	Universidade do Porto	15
		Kubista, E.	4					Journal of Obstetrics and Gynaecology Research	9	Cancer patient	171	Hopitaux universitaires de Geneve	15
		Davaris, P.	4					International Journal of Colorectal Disease	9	Animal model	170	Universita degli Studi di Torino	15
		Zhou, L.	4					Strahlentherapie Und Onkologie	9	Cancer recurrence	167	Hospital Universitari Vall d'Hebron	15
		Zhou, Z.	4					Oral Oncology	9	Comorbidity	167	Stanford University	15
		Bae, D.S.	3					European Journal of Surgical Oncology	9	Drug safety	164	University of Florida	15
		Liapis, C.D.	3					Archives of Physical Medicine and Rehabilitation	8	Cancer grading	163	University of Pittsburgh	15
		Kim, C.J.	3					Anesthesia and Analgesia	8	Cancer prognosis	163	Indiana University School of Medicine Indianapolis	15
		Levinson, D.F.	3					Journal of Affective Disorders	8	Disease Progression	161	University of Southampton	15
		Denkert, C.	3					Journal of Neurology	8	Cancer surgery	161	University of Oxford	15
		Hu, Y.	3					American Journal of Physiology Regulatory Integrative and Comparative Physiology	8	Triacylglycerol	161	University of Edinburgh	15
		Herrmann, W.	3					European Journal of Vascular and Endovascular Surgery	8	Lymphatic Metastasis	161	University of Chicago	15
		Dietel, M.	3					Lupus	8	Coronary artery disease	159	University of Southern California	15
		Chung, M.P.	3					Chinese Journal of Neurology	8	Depression	158	UCL Medical School	15
		Caixas, A.	3					Clinical Therapeutics	8	Cholesterol blood level	158	University of Queensland	15
		Beauchet, O.	3					Journal of Experimental and Clinical Cancer Research	8	Blood Pressure	157	Hospital General Universitario Gregorio Maranon	15
		Lee, N.Y.	3					Journal of Microbiology Immunology and Infection	8	Chi-Square Distribution	157	Ohio State University	14
		Ellis, I.O.	3					Zhonghua Wei Chang Wai Ke Za Zhi Chinese Journal of Gastrointestinal Surgery	8	Inflammation	156	National University of Singapore	14
		Li, N.	3					Neuroscience Letters	8	Computer assisted tomography	154	Shahid Beheshti University of Medical Sciences	14
		Knobloch, K.	3					Human Immunology	8	Enzyme linked immunosorbent assay	154	University of Birmingham	14
		Benson, L.A.	3					European Journal of Obstetrics Gynecology and Reproductive Biology	8	Cancer radiotherapy	154	Universitat Bern	14
		Undefined	2					Archives of Gynecology and Obstetrics	8	Creatinine	153	Sahlgrenska Universitetssjukhuset	14
