# Supplementary material for: A surge of p-values between 0.041 and 0.049 in recent decades (but negative results are increasing rapidly too)
Source: PeerJ. 2015 Jan 22;3:e733. doi: 10.7717/peerj.733 (PMC4312079; doi:10.7717/peerj.733)
Supplement: Supplemental Information [file peerj-03-733-s007.zip › Supplementary material/Searches_15_nov_2014/B0151.csv]

Scopus refine results values
Your query : (ABS({p = 0.042} OR {p = .042}))
Number of results : 7112
YEAR		AUTHOR NAME		SUBJECT AREA		DOCUMENT TYPE		SOURCE TITLE		KEYWORD		AFFILIATION		COUNTRY		SOURCE TYPE		LANGUAGE
2014	806	Davidson, B.	8	Agricultural and Biological Sciences	273	Article	6700	Plos One	97	Article	6250	VA Medical Center	59	United States	1616	Journals	7091	English	6541
2013	895	Shariat, S.F.	8	Arts and Humanities	29	Article in Press	170	Cancer	45	Human	6148	Universidade de Sao Paulo - USP	56	China	725	Book Series	7	Chinese	307
2012	747	Nakopoulou, L.	7	Biochemistry, Genetics and Molecular Biology	1485	Review	129	World Journal of Gastroenterology	43	Female	5453	Peking University	49	United Kingdom	493	Books	5	Spanish	80
2011	639	Laakso, M.	7	Business, Management and Accounting	2	Conference Paper	92	American Journal of Cardiology	38	Humans	5138	University of Toronto	47	Japan	484	Conference Proceedings	2	Turkish	36
2010	556	Kumada, H.	7	Chemical Engineering	16	Note	7	Journal of Clinical Endocrinology and Metabolism	38	Male	5032	Sun Yat-Sen University	45	Germany	407	Trade Publications	1	Portuguese	35
2009	470	Kennedy, J.L.	7	Chemistry	17	Book Chapter	3	Annals of Thoracic Surgery	34	Adult	4769	Yonsei University College of Medicine	44	South Korea	407	Undefined	6	German	33
2008	465	Nesland, J.M.	7	Computer Science	6	Letter	3	International Journal of Radiation Oncology Biology Physics	32	Controlled study	3805	Seoul National University	41	Italy	358			French	25
2007	388	Scorilas, A.	7	Decision Sciences	6	Short Survey	3	Clinical Cancer Research	29	Priority journal	3489	University of Texas M. D. Anderson Cancer Center	41	Canada	265			Russian	23
2006	336	Dzhaiani, N.A.	6	Dentistry	113	Editorial	1	Transplantation	29	Major clinical study	3396	University of California, San Francisco	41	Turkey	257			Japanese	19
2005	326	Jang, Y.	6	Earth and Planetary Sciences	5	Undefined	4	National Medical Journal of China	28	Middle Aged	3344	Cleveland Clinic Foundation	40	Spain	255			Italian	16
2004	236	Soini, Y.	6	Economics, Econometrics and Finance	2			Chinese Journal of Cancer Prevention and Treatment	28	Aged	3161	King's College London	38	Netherlands	197			Korean	16
2003	190	Risberg, B.	6	Energy	1			Urology	27	Clinical article	1321	University of Pittsburgh	38	Australia	194			Polish	13
2002	154	Ros, E.	6	Engineering	28			Asian Pacific Journal of Cancer Prevention	26	Prognosis	1032	Shanghai Jiaotong University	38	Brazil	194			Czech	8
2001	161	Salonen, J.T.	6	Environmental Science	75			BJU International	26	Adolescent	1005	Alma Mater Studiorum Universita di Bologna	36	France	190			Croatian	6
2000	137	Trope, C.G.	6	Health Professions	159			Annals of Surgical Oncology	26	Aged, 80 and over	991	Erasmus University Medical Center	36	Taiwan	181			Greek	3
1999	95	Nikitin, A.G.	5	Immunology and Microbiology	368			International Journal of Cardiology	25	Treatment Outcome	924	Helsinki University Central Hospital	35	Sweden	138			Hungarian	3
1998	102	De Luca, V.	5	Materials Science	10			Anticancer Research	25	Retrospective Studies	867	Ita-Suomen yliopisto	35	Finland	134			Persian	3
1997	92	De La Sierra, A.	5	Mathematics	9			Transplantation Proceedings	24	Follow up	861	David Geffen School of Medicine at UCLA	34	Greece	133			Arabic	2
1996	79	Hosaka, T.	5	Medicine	6220			Gynecologic Oncology	23	Risk Factors	826	Fudan University	34	Switzerland	100			Bulgarian	2
1995	52	Evdokimova, M.A.	5	Multidisciplinary	9			Atherosclerosis	23	Middle aged	806	Brigham and Women's Hospital	34	Israel	98			Romanian	2
1994	37	Giannopoulou, I.	5	Neuroscience	376			Journal of Vascular Surgery	21	Clinical trial	800	Seoul National University College of Medicine	33	Iran	98			Serbian	2
1993	37	Busund, L.T.	5	Nursing	232			Journal of Clinical Oncology	21	Human tissue	764	Helsingin Yliopisto	33	India	96			Danish	1
1992	22	Zakirova, V.B.	5	Pharmacology, Toxicology and Pharmaceutics	227			European Journal of Cardio Thoracic Surgery	21	Randomized controlled trial	748	Charite - Universitatsmedizin Berlin	33	Belgium	86			Hebrew	1
1991	22	Kosma, V.M.	5	Physics and Astronomy	36			Stroke	20	Treatment outcome	727	University of Athens	33	Austria	80			Icelandic	1
1990	18	Bremnes, R.M.	5	Psychology	116			British Journal of Cancer	20	Risk factor	669	National Taiwan University Hospital	33	Poland	80			Lithuanian	1
1989	12	Chang, F.Y.	5	Social Sciences	58			European Journal of Surgical Oncology	20	Prospective Studies	661	Duke University School of Medicine	32	Norway	79			Slovak	1
1988	9	Kobayashi, M.	5	Veterinary	68			European Heart Journal	20	Controlled clinical trial	659	The University of British Columbia	32	Denmark	78			Thai	1
1987	7	Brovkin, A.N.	5	Undefined	90			Journal of Urology	20	Retrospective study	646	National Yang-Ming University Taiwan	32	Hong Kong	63			Urdu	1
1986	3	Borggrefe, M.	5					Journal of Rheumatology	20	Child	602	SungKyunKwan University, School of Medicine	31	Thailand	42
1985	2	Kawamura, Y.	5					Journal of Surgical Oncology	19	Young Adult	588	Seoul National University Hospital	31	Egypt	37
1984	7	Ikeda, K.	5					American Journal of Obstetrics and Gynecology	19	Follow-Up Studies	564	UCL	31	Portugal	36
1983	1	Diener, H.C.	5					Critical Care Medicine	19	Genotype	544	Harvard Medical School	30	Russian Federation	36
1982	3	Jukema, J.W.	5					Investigative Ophthalmology and Visual Science	19	Cancer survival	508	Karolinska University Hospital	30	Mexico	33
1981	3	Lip, G.Y.H.	5					Tumor Biology	19	Disease association	504	Mayo Clinic	29	Singapore	31
1980	2	Maehara, Y.	5					American Heart Journal	18	Prospective study	489	Universitair Medisch Centrum Groningen	29	Ireland	30
1977	1	Meltzer, H.Y.	5					Circulation	18	Time Factors	485	Tianjin Medical University	29	Czech Republic	30
		Minushkina, L.O.	5					British Journal of Surgery	17	Immunohistochemistry	476	University of Ulsan, College of Medicine	28	New Zealand	29
		Mori, M.	5					American Journal of Ophthalmology	17	Cancer staging	472	Peking Union Medical College	28	Hungary	28
		Konstantinov, V.O.	5					Chest	17	Protein expression	472	Lunds Universitet	28	South Africa	28
		Nosikov, V.V.	5					Ophthalmology	17	Mortality	470	Universitat de Barcelona	27	Saudi Arabia	27
		Pushkov, A.A.	5					Journal of Gastroenterology and Hepatology Australia	16	Case-Control Studies	456	The University of Hong Kong	27	Malaysia	27
		Ahn, S.H.	5					American Journal of Clinical Nutrition	16	Unclassified drug	455	University of Washington Seattle	27	Croatia	26
		Han, K.H.	5					Medical Oncology	16	Body mass	455	University of Melbourne	27	Serbia	22
		Hwang, S.J.	5					Human Pathology	16	Outcome assessment	447	Tehran University of Medical Sciences	27	Argentina	18
		Blagodatskikh, K.A.	5					Journal of the American College of Cardiology	16	Disease severity	440	Helse Bergen Haukeland University Hospital	27	Slovenia	18
		Donnem, T.	5					Obesity	16	Comparative study	422	Hospital Clinic Barcelona	27	Nigeria	15
		Shlyk, S.V.	5					Metabolism Clinical and Experimental	16	Prevalence	364	University of Athens Medical School	27	Romania	15
		Sidorenko, B.A.	5					Nephrology Dialysis Transplantation	16	Drug efficacy	363	Yonsei University	26	Tunisia	14
		Lerner, S.P.	5					Arteriosclerosis Thrombosis and Vascular Biology	16	Correlation analysis	362	University Central Hospital Kuopio	26	Colombia	13
		Song, G.G.	5					BMC Cancer	16	Human cell	355	Southern Medical University	25	Pakistan	12
		Souza, R.P.	5					Journal of Cancer Research and Clinical Oncology	15	Risk assessment	337	University of Pennsylvania	25	Slovakia	8
		Takeda, M.	5					World Journal of Surgery	15	Nonhuman	334	Turun yliopisto	25	Chile	8
		Talyzin, P.A.	5					Surgical Endoscopy and Other Interventional Techniques	15	Pathology	333	Karolinska Institutet	25	Uganda	7
		Baklanova, T.N.	5					Chinese Journal of Neurology	14	Age	332	Imperial College London	25	Peru	7
		Volkova, E.G.	5					Diabetes Care	14	Scoring system	331	Nanjing Medical University	25	Kenya	7
		Koziolova, N.A.	4					Obstetrics and Gynecology	14	Questionnaire	328	Chang Gung Memorial Hospital	25	Lebanon	6
		Blann, A.D.	4					Circulation Journal	14	Animals	325	Inserm	24	Bulgaria	6
		Bonatti, J.	4					Digestive Diseases and Sciences	14	Hypertension	320	Tel Aviv University, Sackler Faculty of Medicine	24	Tanzania	6
		Irish, J.	4					Neuroscience Letters	14	Incidence	320	Universidade Federal de Sao Paulo	24	Viet Nam	6
		Alvarez-Sabin, J.	4					Chinese Medical Journal	14	Cross-Sectional Studies	314	Ludwig-Maximilians-Universitat Munchen	24	Lithuania	5
		Cokkinos, D.V.	4					Diabetic Medicine	14	Statistical significance	312	Chinese University of Hong Kong	23	Morocco	5
		Choi, D.	4					Radiology	14	Multivariate Analysis	311	Medizinische Universitat Wien	23	Nepal	5
		Ger, L.P.	4					Anesthesia and Analgesia	14	Survival Rate	311	Northwestern University Feinberg School of Medicine	23	Estonia	5
		Izumi, T.	4					Diabetologia	14	Neoplasm Staging	307	Capital Medical University China	23	Macedonia	5
		Diamandis, E.P.	4					Oncology Reports	14	Sex difference	304	Universita degli Studi di Milano	23	Oman	4
		Kim, J.M.	4					Journal of Surgical Research	14	Survival rate	302	Academic Medical Centre, University of Amsterdam	22	Cuba	4
		Jirstrom, K.	4					International Journal of Cancer	14	Prediction	294	University of Tokyo Faculty of Medicine	22	Ghana	4
		Bae, D.S.	4					Clinical Rheumatology	14	Histopathology	290	Johns Hopkins University	22	Ethiopia	4
		Lee, Y.H.	4					European Journal of Endocrinology	13	Genetic association	290	Universitetet i Oslo	22	Bosnia and Herzegovina	4
		Lee, S.D.	4					Korean Journal of Urology	13	Cohort analysis	290	Mahidol University	22	United Arab Emirates	4
		Hua, Q.	4					Cancer Research	13	Cohort Studies	288	Veterans General Hospital-Taipei	22	Puerto Rico	4
		Espinet, B.	4					Journal of Infectious Diseases	13	Metabolism	287	Sichuan University	22	Cyprus	4
		Ewig, S.	4					Lung Cancer	13	Overall survival	283	University of Sydney	22	Bahrain	3
		Hu, T.H.	4					Zhonghua Yi Xue Za Zhi	13	Questionnaires	282	Istanbul Universitesi	22	Latvia	3
		Jeong, M.H.	4					Journal of Hypertension	13	Single nucleotide polymorphism	274	Massachusetts General Hospital	22	Zimbabwe	3
		Lee, C.W.	4					British Journal of Ophthalmology	13	Biological Markers	273	Seoul National University Bundang Hospital	22	Laos	3
		Huang, W.	4					Annals of Surgery	13	Double blind procedure	271	Universita degli Studi di Padova	21	Mozambique	3
		Bokemeyer, C.	4					Journal of Thoracic and Cardiovascular Surgery	13	Multivariate analysis	269	Radboud University Nijmegen Medical Centre	21	Cameroon	3
		Boerwinkle, E.	4					Journal of Pathology	12	Clinical feature	266	Memorial Sloan-Kettering Cancer Center	21	Venezuela	3
		Ferrucci, L.	4					European Journal of Cancer	12	Child, Preschool	265	Leiden University Medical Center - LUMC	21	Costa Rica	3
		Jauch, K.W.	4					Blood	12	Methodology	259	Prince of Wales Hospital Hong Kong	21	Yugoslavia	3
		Hong, M.K.	4					American Journal of Respiratory and Critical Care Medicine	12	Genetic Predisposition to Disease	258	Baylor College of Medicine	20	Iceland	3
		Lip, G.Y.H.	4					Archives of Gynecology and Obstetrics	12	Double-Blind Method	258	McGill University	20	Zambia	3
		Ho, Y.H.	4					Journal of Pediatrics	12	Drug effect	257	China Medical University Shenyang	20	Sri Lanka	3
		Liu, H.	4					Radiotherapy and Oncology	12	Obesity	255	Western University	20	Congo	2
		Glezer, M.G.	4					Journal of Bone and Joint Surgery Series A	12	Survival Analysis	255	Universita degli Studi di Torino	20	Mauritius	2
		Cardona, A.F.	4					Hepatology Research	12	Protein blood level	251	University Michigan Ann Arbor	20	Jordan	2
		Arase, Y.	4					Diabetes	12	Severity of Illness Index	249	Inje University Paik Hospital	20	Philippines	2
		Chae, S.C.	4					Clinical Therapeutics	12	Survival	249	Zhejiang University	19	Qatar	2
		Hong, Y.J.	4					British Journal of Haematology	12	Blood	247	University of Birmingham	19	Ukraine	2
		Akuta, N.	4					Human Reproduction	11	Lymph node metastasis	244	University of California, San Diego	19	Rwanda	2
		Niwano, S.	4					Haematologica	11	Diabetes mellitus	243	Kobenhavns Universitet	19	Sudan	2
		Boeva, O.I.	4					Arthritis and Rheumatism	11	Polymerase chain reaction	242	Universita degli Studi di Roma La Sapienza	19	Yemen	2
		Nyyssonen, K.	4					Neurology	11	Infant	241	Ohio State University	18	Cambodia	2
		Parissis, J.T.	4					Molecular Biology Reports	11	Genetics	239	University of Manchester	18	Bangladesh	1
		Park, D.W.	4					Psychosomatic Medicine	11	Disease course	235	Johns Hopkins Bloomberg School of Public Health	18	Belarus	1
		Park, S.W.	4					Heart	11	Predictive Value of Tests	232	University Hospital of Tampere	18	Benin	1
		Peabody, J.O.	4					American Journal of Roentgenology	11	Polymorphism, Genetic	230	Universite de Montreal	18	Botswana	1
		Hashimoto, R.	4					Osteoporosis International	11	Body Mass Index	230	UT Southwestern Medical School	18	Mali	1
		Rades, D.	4					Chinese Journal of Clinical Oncology	11	Polymorphism, Single Nucleotide	230	Universidad Autonoma de Barcelona	18	Burkina Faso	1
		Reich, R.	4					International Journal of Clinical and Experimental Pathology	11	Quality of life	229	The University of North Carolina at Chapel Hill	18	Monaco	1
		Reveiz, L.	4					Histopathology	11	School child	229	Turun Yliopistollinen Keskussairaala	18	Jamaica	1
		Ribo, M.	4					World Chinese Journal of Digestology	11	Logistic Models	227	Sahlgrenska Universitetssjukhuset	18	Malawi	1
		Ricart, W.	4					Rheumatology International	11	Age Factors	227	McMaster University	18	Indonesia	1
		Huang, H.Y.	4					Maturitas	11	Smoking	226	Stanford University School of Medicine	18	Haiti	1
		Clark, J.R.	4					Journal of Sexual Medicine	11	Normal human	225	Klinikum der Universitat Munchen	17	Libyan Arab Jamahiriya	1
		Salgado, R.	4					Medicine and Science in Sports and Exercise	10	Genetic polymorphism	224	University of Calgary	17	Dominican Republic	1
		Kilvaer, T.K.	4					American Journal of Gastroenterology	10	Cross-sectional study	223	The Catholic University of Korea	17	Papua New Guinea	1
		Schild, S.E.	4					Journal of Stroke and Cerebrovascular Diseases	10	Gene frequency	223	Universitatsklinikum Hamburg-Eppendorf und Medizinische Fakultat	17	Armenia	1
		Schreiber, S.	4					Journal of Clinical Psychiatry	10	Tumor Markers, Biological	219	Medizinische Universitat Innsbruck	17	United States Minor Outlying Islands	1
		Schroeder, D.R.	4					Foot and Ankle International	10	Glucose	217	Hospital Universitari Vall d'Hebron	17	Uzbekistan	1
		Holgate, S.T.	4					Eye	10	Insulin	216	Oulu University Hospital	17	Montenegro	1
		Sezaki, H.	4					Diseases of the Colon and Rectum	10	Postoperative complication	215	Taipei Medical University	17	North Korea	1
		Shao, Z.M.	4					Journal of Endocrinological Investigation	10	Placebo	211	St. Olavs Hospital	17	Kuwait	1
		Kiura, K.	4					Thorax	10	Postoperative Complications	210	Kyungpook National University Hospital	17
		Shen, K.	4					International Journal of Obesity	10	Multicenter study	210	University of Southampton	17
		Shen, W.F.	4					Clinica Chimica Acta	10	Allele	207	University of Tokyo	17
		Lam, C.W.K.	4					Annals of Oncology	10	Pregnancy	206	University Hospital Leuven	17
		Hoffmann, R.	4					Retina	10	Proportional Hazards Models	203	Ulsan University	17
		Sinicrope, F.A.	4					Liver Transplantation	10	Preschool child	201	University of Belgrade	17
		Smeland, E.	4					American Journal of Medical Genetics Neuropsychiatric Genetics	10	Case control study	200	University of Arizona	16
		Soares, F.A.	4					Journal of the Medical Association of Thailand	10	Animal experiment	200	Malmo University Hospital	16
		Angeli, F.	4					Zhonghua Fu Chan Ke Za Zhi	10	C reactive protein	196	UniversitatsSpital Bern	16
		Kolovou, G.D.	4					Journal of Korean Medical Science	10	Glucose blood level	196	Kyoto University	16
		Dopsaj, V.	4					Kidney International	10	Cancer patient	194	Columbia University, College of Physicians and Surgeons	16
		Kaufmann, M.	4					Experimental and Therapeutic Medicine	10	Risk Assessment	193	Kaohsiung Medical University	16
		Staessen, J.A.	4					International Journal of Colorectal Disease	10	Physiology	191	Oulun Yliopisto	16
		Sungkanuparph, S.	4					Breast Cancer Research and Treatment	10	Hospitalization	189	Osaka University Faculty of Medicine	16
		Suzuki, F.	4					Cancer Science	10	Comorbidity	187	National Cheng Kung University	16
		Suzuki, Y.	4					American Journal of Surgery	9	Disease Progression	185	Universitat Heidelberg	16
		Izumi, N.	4					BMC Medical Genetics	9	Genetic variability	185	Universita degli Studi di Napoli Federico II	16
		Lieberman, J.A.	4					Otolaryngology Head and Neck Surgery	9	Chi-Square Distribution	185	Eli Lilly and Company	16
		Tereshchenko, S.N.	4					Journal of Gastrointestinal Surgery	9	Treatment response	183	Huazhong University of Science and Technology	16
		Torres, A.	4					International Journal of Sports Medicine	9	Treatment duration	183	University of Oxford	16
		Gourgoulianis, K.I.	4					European Urology	9	Drug safety	183	University of Illinois at Chicago	16
		Tsuda, H.	4					Oral Oncology	9	Triacylglycerol	181	University of New South Wales UNSW Australia	16
		Ulmer, H.	4					Oncology	9	Breast Neoplasms	179	Ajou University, School of Medicine	16
		Valkov, A.	4					Neurosurgery	9	Postoperative period	177	University of Alberta	16
		Cho, Y.	4					BMC Public Health	9	Inflammation	177	University of Queensland	16
		Wang, J.	4					Annals of Internal Medicine	9	Analysis of Variance	175	University of Cambridge	16
		Wheeler, T.M.	4					Zhonghua Zhong Liu Za Zhi Chinese Journal of Oncology	9	Demography	174	General Hospital of People's Liberation Army	16
		Yang, D.H.	4					Lupus	9	Systolic blood pressure	174	Chang Gung University College of Medicine	16
		Yu, J.	4					Lancet	9	Blood Pressure	173	Friedrich-Alexander-Universität Erlangen-Nürnberg	15
		Srougi, M.	4					Heart and Vessels	9	Tumor volume	173	VU University Medical Center	15
		Enomoto, N.	3					Korean Circulation Journal	9	Pathophysiology	172	University of Tennessee Health Science Center	15
		Enomoto, T.	3					Intensive Care Medicine	9	Cardiovascular risk	171	University of Zagreb School of Medicine	15
		Gu, H.	3					International Journal of Oncology	9	Statistical analysis	169	Universidade Federal do Rio Grande do Sul	15
		Lawton, M.T.	3					Journal of Viral Hepatitis	9	Gene expression	167	Kyushu University	15
		Cacina, C.	3					Chinese Journal of Clinical Nutrition	9	Cancer surgery	166	University of Pittsburgh Medical Center	15
		Kim, B.N.	3					Clinical Endocrinology	9	Human experiment	166	National Cancer Institute	15
		Halperin, S.A.	3					Chinese Journal of Clinical Rehabilitation	9	Intermethod comparison	165	GlaxoSmithKline	15
		Castro-Marrero, J.	3					Hepato Gastroenterology	9	Cancer invasion	165	Washington University in St. Louis, School of Medicine	15
		Ahn, Y.	3					Interactive Cardiovascular and Thoracic Surgery	9	Disease-Free Survival	164	UT Southwestern Medical Center	15
		Giamarellos-Bourboulis, E.J.	3					Journal of Medical Virology	9	Depression	163	University of Alabama at Birmingham	15
		Hanly, J.G.	3					European Journal of Clinical Nutrition	9	Breast cancer	163	University of Chicago	15
		Heneghan, M.A.	3					European Journal of Orthodontics	9	Recurrence	162	University of Minnesota Twin Cities	15
		Ahren, B.	3					American Journal of Hypertension	9	Non insulin dependent diabetes mellitus	160	Universidade Estadual de Campinas	15
		Kohara, K.	3					Diabetes Research and Clinical Practice	9	Cancer prognosis	160	University Medical Center Utrecht	15
		Kristoffersson, U.	3					Alimentary Pharmacology and Therapeutics	8	Sex Factors	159	Gachon University	15
		Undefined	4					Clinical Pharmacology and Therapeutics	8	Cancer radiotherapy	158	Sun Yat-Sen University Cancer Center	15
