# Supplementary material for: A surge of p-values between 0.041 and 0.049 in recent decades (but negative results are increasing rapidly too)
Source: PeerJ. 2015 Jan 22;3:e733. doi: 10.7717/peerj.733 (PMC4312079; doi:10.7717/peerj.733)
Supplement: Supplemental Information [file peerj-03-733-s007.zip › Supplementary material/Searches_15_nov_2014/B0152.csv]

Scopus refine results values
Your query : (ABS({p = 0.043} OR {p = .043}))
Number of results : 7281
YEAR		AUTHOR NAME		SUBJECT AREA		DOCUMENT TYPE		SOURCE TITLE		KEYWORD		AFFILIATION		COUNTRY		SOURCE TYPE		LANGUAGE
2015	1	Ordovas, J.M.	8	Agricultural and Biological Sciences	257	Article	6858	Plos One	75	Article	6333	VA Medical Center	78	United States	1627	Journals	7262	English	6737
2014	843	Rades, D.	8	Arts and Humanities	22	Article in Press	177	Cancer	46	Human	6207	University of California, San Francisco	49	China	674	Books	7	Chinese	268
2013	869	Schild, S.E.	8	Biochemistry, Genetics and Molecular Biology	1480	Conference Paper	115	World Journal of Gastroenterology	44	Female	5478	Universidade de Sao Paulo - USP	46	United Kingdom	499	Conference Proceedings	6	Spanish	81
2012	772	Bradley, T.D.	7	Business, Management and Accounting	2	Review	115	International Journal of Radiation Oncology Biology Physics	44	Humans	5212	Charite - Universitatsmedizin Berlin	46	Japan	485	Book Series	2	Portuguese	53
2011	648	Richards, A.M.	7	Chemical Engineering	16	Book Chapter	5	American Journal of Cardiology	39	Male	5107	Erasmus University Medical Center	44	Germany	450	Trade Publications	1	German	41
2010	553	Jeong, I.G.	6	Chemistry	21	Note	2	Journal of Clinical Endocrinology and Metabolism	36	Adult	4717	Chang Gung Memorial Hospital	43	South Korea	385	Undefined	3	French	33
2009	533	Lee, S.D.	6	Computer Science	5	Short Survey	2	Clinical Cancer Research	35	Controlled study	3947	The University of Hong Kong	42	Italy	329			Turkish	33
2008	433	Kim, W.J.	6	Decision Sciences	2	Letter	1	Journal of Clinical Oncology	34	Priority journal	3602	Peking University	39	Canada	269			Korean	29
2007	366	Arisawa, T.	6	Dentistry	114	Undefined	6	Annals of Thoracic Surgery	32	Middle Aged	3433	University of Texas M. D. Anderson Cancer Center	39	Turkey	249			Polish	16
2006	306	Liu, H.	6	Earth and Planetary Sciences	2			Journal of Urology	32	Major clinical study	3366	University of Toronto	38	Spain	240			Russian	14
2005	283	Lehtimaki, T.	6	Energy	2			Transplantation Proceedings	30	Aged	3198	Sun Yat-Sen University	38	France	214			Japanese	13
2004	243	Kim, Y.J.	6	Engineering	40			Anticancer Research	29	Clinical article	1428	Shanghai Jiaotong University	38	Netherlands	210			Italian	11
2003	210	Nakayama, T.	6	Environmental Science	73			International Journal of Cardiology	28	Adolescent	1057	SungKyunKwan University, School of Medicine	36	Taiwan	210			Czech	9
2002	190	Resino, S.	6	Health Professions	215			Annals of Surgical Oncology	28	Prognosis	1023	Cleveland Clinic Foundation	36	Australia	192			Croatian	4
2001	168	Stefanadis, C.	6	Immunology and Microbiology	326			Journal of Vascular Surgery	26	Aged, 80 and over	1007	UCL	36	Brazil	173			Greek	4
2000	144	Wee, W.R.	6	Materials Science	16			Ophthalmology	25	Treatment Outcome	986	Helse Bergen Haukeland University Hospital	36	Sweden	141			Hungarian	4
1999	151	Wei, Q.	6	Mathematics	5			Investigative Ophthalmology and Visual Science	25	Retrospective Studies	878	Duke University School of Medicine	35	Finland	140			Arabic	3
1998	105	Hong, M.K.	5	Medicine	6360			Hepato Gastroenterology	23	Follow up	857	Universitair Medisch Centrum Groningen	35	Switzerland	126			Dutch	3
1997	104	Lee, J.W.	5	Multidisciplinary	6			British Journal of Cancer	23	Middle aged	842	Chang Gung University	35	Greece	125			Hebrew	3
1996	72	Hermann, B.P.	5	Neuroscience	407			Urology	23	Treatment outcome	787	National Yang-Ming University Taiwan	35	Iran	96			Bulgarian	2
1995	65	Nakamura, M.	5	Nursing	261			Human Pathology	22	Clinical trial	787	Universitetet i Oslo	34	Belgium	90			Lithuanian	2
1994	42	Kruger, S.	5	Pharmacology, Toxicology and Pharmaceutics	245			Chinese Journal of Cancer Prevention and Treatment	22	Risk Factors	781	The University of British Columbia	34	Norway	90			Romanian	2
1993	39	Jung, C.K.	5	Physics and Astronomy	57			Journal of the American College of Cardiology	22	Randomized controlled trial	753	University of Pittsburgh	34	Hong Kong	90			Slovak	2
1992	26	Kim, Y.S.	5	Psychology	114			Circulation	22	Human tissue	732	Capital Medical University China	34	India	86			Persian	1
1991	25	Chang, F.Y.	5	Social Sciences	53			International Journal of Cancer	22	Prospective Studies	686	Mayo Clinic	33	Austria	84			Urdu	1
1990	22	Lee, S.C.	5	Veterinary	81			Atherosclerosis	21	Retrospective study	665	Brigham and Women's Hospital	33	Israel	83
1989	8	Antoniucci, D.	5	Undefined	72			Critical Care Medicine	21	Controlled clinical trial	663	University of Athens	33	Poland	80
1988	15	Kosma, V.M.	5					Transplantation	21	Risk factor	646	The Catholic University of Korea	32	Denmark	71
1987	9	Lee, J.H.	5					American Heart Journal	21	Child	612	Veterans General Hospital-Taipei	32	Mexico	44
1986	7	Martinez, J.A.	5					European Journal of Cardio Thoracic Surgery	20	Young Adult	593	Helsinki University Central Hospital	32	Portugal	42
1985	8	Mohan, V.	5					Stroke	20	Follow-Up Studies	581	Helsingin Yliopisto	31	Czech Republic	38
1984	4	Moon, K.C.	5					BMC Cancer	19	Prospective study	536	University of Ulsan, College of Medicine	31	Singapore	37
1983	7	Nagasaka, M.	5					Chinese Medical Journal	19	Genotype	517	University of Pennsylvania	31	New Zealand	37
1982	5	Chen, W.	5					Radiology	19	Time Factors	517	University of Washington Seattle	31	Egypt	36
1981	1	Okubo, M.	5					National Medical Journal of China	18	Cancer survival	512	Seoul National University College of Medicine	30	Thailand	33
1980	1	Laakso, M.	5					Asian Pacific Journal of Cancer Prevention	18	Disease severity	484	Academic Medical Centre, University of Amsterdam	30	Hungary	30
1977	2	Patsouris, E.	5					Diabetes Care	18	Disease association	476	King's College London	30	Croatia	27
1976	1	Jiang, W.G.	5					Blood	18	Immunohistochemistry	472	Seoul National University	30	Saudi Arabia	24
		Brown, N.J.	5					World Journal of Surgery	18	Protein expression	465	Yonsei University College of Medicine	30	South Africa	24
		Jimenez-Sousa, M.A.	5					Oncology Reports	18	Unclassified drug	461	The University of North Carolina at Chapel Hill	30	Ireland	23
		Hong, J.H.	5					Archives of Physical Medicine and Rehabilitation	18	Outcome assessment	451	Massachusetts General Hospital	30	Romania	22
		Sehouli, J.	5					Laryngoscope	17	Comparative study	447	Prince of Wales Hospital Hong Kong	29	Serbia	20
		Zhang, W.	5					International Journal of Gynecological Cancer	17	Cancer staging	444	University of Melbourne	29	Argentina	19
		Shibata, T.	5					American Journal of Respiratory and Critical Care Medicine	17	Mortality	442	University of Minnesota Twin Cities	29	Malaysia	16
		Soma, M.	5					British Journal of Surgery	17	Case-Control Studies	425	Ita-Suomen yliopisto	29	Tunisia	15
		Boerwinkle, E.	5					Obstetrics and Gynecology	16	Nonhuman	418	Baylor College of Medicine	28	Chile	15
		Tahara, T.	5					BJU International	16	Body mass	417	University of Athens Medical School	28	Nigeria	14
		Vaughan, D.E.	5					Surgical Endoscopy and Other Interventional Techniques	16	Drug efficacy	412	Inserm	27	Slovenia	12
		Veninga, T.	5					Medical Oncology	16	Animals	378	Fudan University	27	Russian Federation	12
		Ahn, H.	5					Metabolism Clinical and Experimental	16	Human cell	360	Karolinska Institutet	27	Pakistan	11
		Hirata, I.	5					Journal of Infectious Diseases	16	Survival Rate	332	Sichuan University	27	Kuwait	10
		You, D.	5					Diabetologia	16	Correlation analysis	331	University of California, San Diego	27	Slovakia	10
		Yun, S.J.	5					Alimentary Pharmacology and Therapeutics	15	Prevalence	329	National Taiwan University Hospital	27	Colombia	9
		Li, Q.	4					Thorax	15	Child, Preschool	322	Medizinische Universitat Wien	26	Bangladesh	7
		Jang, Y.	4					Chinese Journal of Clinical Nutrition	15	Hypertension	306	Turun yliopisto	25	Kenya	7
		Fan, S.T.	4					International Journal of Colorectal Disease	15	Incidence	306	University Hospital of Tampere	24	Bulgaria	6
		Chang, Y.C.	4					Journal of Surgical Oncology	15	Pathology	304	Leiden University Medical Center - LUMC	24	Iceland	6
		Fontana, R.J.	4					Molecular Biology Reports	15	Age	303	Karolinska University Hospital	24	Lithuania	6
		Fujita, H.	4					Lancet	15	Infant	301	University Michigan Ann Arbor	24	Indonesia	6
		Berenguer, J.	4					Neurology	15	Overall survival	296	University of California, Los Angeles	24	Peru	6
		Chang, T.C.	4					Hypertension	15	Statistical significance	295	Ludwig-Maximilians-Universitat Munchen	24	Cuba	6
		Hayashida, N.	4					Journal of Hypertension	15	Questionnaire	293	Sahlgrenska Universitetssjukhuset	24	Sudan	5
		Chayama, K.	4					American Journal of Obstetrics and Gynecology	14	Neoplasm Staging	292	Universita degli Studi di Roma La Sapienza	24	Tanzania	5
		Ferrell, R.E.	4					Journal of Cancer Research and Clinical Oncology	14	Cohort Studies	290	Chang Gung University College of Medicine	24	Lebanon	5
		Hu, T.H.	4					Gynecologic Oncology	14	Risk assessment	286	Harvard Medical School	23	Trinidad and Tobago	5
		Bae, J.H.	4					American Journal of Kidney Diseases	14	Histopathology	285	Tianjin Medical University	23	United Arab Emirates	5
		Chen, H.C.	4					Journal of Thoracic and Cardiovascular Surgery	14	Scoring system	282	Yale University School of Medicine	23	Philippines	5
		Hong, Y.J.	4					Digestive Diseases and Sciences	14	Cross-Sectional Studies	279	Seoul National University Hospital	23	Venezuela	5
		Chou, H.H.	4					Annals of Oncology	14	Multivariate Analysis	278	Medizinische Hochschule Hannover MHH	23	Oman	4
		Fietkau, R.	4					Leukemia and Lymphoma	14	Metabolism	276	University of Sydney	23	Nepal	4
		Chung, C.H.	4					Journal of Gastroenterology and Hepatology Australia	14	Drug effect	275	University of Southern California	23	Uganda	4
		Inzitari, D.	4					Medicine and Science in Sports and Exercise	14	Survival rate	274	University Medical Center Utrecht	23	Qatar	4
		Guzman-Fulgencio, M.	4					Journal of Neurology	13	Double blind procedure	271	VU University Medical Center	22	Senegal	4
		Ding, J.	4					Clinical Endocrinology	13	Sex difference	270	Chinese University of Hong Kong	22	Bosnia and Herzegovina	4
		Lip, G.Y.H.	4					Chinese Journal of Clinical Oncology	12	Methodology	270	Universitatsklinikum Hamburg-Eppendorf und Medizinische Fakultat	22	Jordan	4
		Figulla, H.R.	4					Diabetes Research and Clinical Practice	12	Cohort analysis	269	Kyoto University	22	Viet Nam	4
		Liu, Z.	4					Nephrology Dialysis Transplantation	12	Biological Markers	268	Kaohsiung Medical University	22	Costa Rica	3
		Lopez, J.C.	4					Angiology	12	Genetic association	266	Oulun Yliopisto	22	Morocco	3
		Madhusudan, S.	4					Human Reproduction	12	Double-Blind Method	263	Monash University	22	Ghana	2
		Magann, E.F.	4					American Journal of Sports Medicine	12	Clinical feature	262	Washington University in St. Louis, School of Medicine	22	Libyan Arab Jamahiriya	2
		Kang, D.H.	4					Journal of Applied Physiology	12	Single nucleotide polymorphism	261	Columbia University in the City of New York	22	Gambia	2
		McMillan, D.C.	4					Journal of Cataract and Refractive Surgery	12	Animal experiment	256	University of Queensland	22	Palestine	2
		Micheloud, D.	4					Clinical Infectious Diseases	12	Diabetes mellitus	253	Radboud University Nijmegen Medical Centre	21	Papua New Guinea	2
		Migliorini, A.	4					Clinical Biochemistry	12	Prediction	251	Nanjing Medical University	21	Paraguay	2
		Mittal, B.	4					British Journal of Nutrition	12	Protein blood level	250	Tehran University of Medical Sciences	21	Zimbabwe	2
		Chen, G.	4					Chinese Journal of Lung Cancer	12	Severity of Illness Index	250	Hospital Clinic Barcelona	21	Ethiopia	2
		Johnson, P.D.R.	4					European Journal of Cancer	12	Obesity	246	University of Alberta	21	Estonia	2
		Morselli-Labate, A.M.	4					Journal of Rheumatology	12	Blood	244	Tel Aviv University, Sackler Faculty of Medicine	20	Cyprus	2
		Murakami, Y.	4					Colorectal Disease	11	Multivariate analysis	244	University of Zagreb School of Medicine	20	Puerto Rico	2
		Herndon, J.E.	4					Plastic and Reconstructive Surgery	11	Questionnaires	242	Universitat Bonn	20	Cameroon	2
		Kamiya, Y.	4					European Journal of Obstetrics Gynecology and Reproductive Biology	11	Genetics	239	Universidade Federal de Sao Paulo	20	Sri Lanka	2
		Nakopoulou, L.	4					Circulation Journal	11	Lymph node metastasis	234	Universita degli Studi di Firenze	20	Barbados	2
		Neuvonen, P.J.	4					Osteoporosis International	11	Polymorphism, Single Nucleotide	233	University Central Hospital Kuopio	20	Bahrain	2
		Newman, A.B.	4					Journal of Korean Medical Science	11	Glucose	231	University of Glasgow	19	Macedonia	2
		Noguchi, S.	4					Gut	11	Survival Analysis	230	University of Manchester	19	Uruguay	2
		Ochiai, A.	4					Bone Marrow Transplantation	11	Age Factors	229	David Geffen School of Medicine at UCLA	19	Jamaica	2
		Ohashi, Y.	4					American Journal of Clinical Nutrition	11	Disease course	228	Rigshospitalet	19	Mozambique	2
		Okin, P.M.	4					Journal of Affective Disorders	11	Placebo	228	China Medical University Shenyang	19	Zambia	2
		Jukema, J.W.	4					Hepatology	11	Hospitalization	225	Columbia University, College of Physicians and Surgeons	19	Burkina Faso	1
		Omata, M.	4					American Journal of Gastroenterology	11	Breast cancer	224	Alma Mater Studiorum Universita di Bologna	19	Brunei Darussalam	1
		Li, W.	4					European Heart Journal	11	School child	223	Universitatsspital Basel	19	Gabon	1
		Park, S.W.	4					Heart	11	Predictive Value of Tests	222	Universita degli Studi di Padova	18	Bolivia	1
		Dunst, J.	4					Obesity	10	Preschool child	221	Universitat de Barcelona	18	Dominican Republic	1
		Potapov, E.V.	4					Journal of Heart and Lung Transplantation	10	Disease-Free Survival	220	McGill University	18	Benin	1
		Puzyrev, V.P.	4					Journal of Strength and Conditioning Research	10	Gene frequency	220	Johns Hopkins University	18	Belarus	1
		Kaminek, M.	4					Lung Cancer	10	Physiology	218	Johns Hopkins Bloomberg School of Public Health	18	Luxembourg	1
		Fernandez-Rodriguez, A.	4					Journal of Bone and Joint Surgery Series A	10	Genetic Predisposition to Disease	216	Mahidol University	18	Syrian Arab Republic	1
		Charles, C.J.	4					Chest	10	Tumor Markers, Biological	215	National Cancer Institute	18	Angola	1
		Roussos, C.	4					Thrombosis and Haemostasis	10	Normal human	213	University of Florida	18	Russia	1
		Sato, N.	4					Breast Cancer Research and Treatment	10	Pregnancy	213	Indiana University School of Medicine Indianapolis	18	Malawi	1
		Kim, T.W.	4					Spine	10	Survival	212	University of Pennsylvania, Health System	18	Laos	1
		Schuster, T.	4					World Chinese Journal of Digestology	10	Polymerase chain reaction	210	Universite Paris Descartes	18	Democratic Republic Congo	1
		Lam, D.S.C.	4					Liver Transplantation	10	Polymorphism, Genetic	210	Lunds Universitet	18	San Marino	1
		Devereux, R.B.	4					Journal of Nutrition	10	Genetic polymorphism	209	Kobenhavns Universitet	18	Cote d'Ivoire	1
		Cerisano, G.	4					Progress in Neuro Psychopharmacology and Biological Psychiatry	10	Cross-sectional study	207	McMaster University	18	Sierra Leone	1
		Slagboom, P.E.	4					Journal of Pediatrics	10	Pathophysiology	207	Zhejiang University	17	Latvia	1
		Slooff, M.J.H.	4					Journal of Endocrinological Investigation	10	Animal model	206	Kyushu University	17	Iraq	1
		Soini, Y.	4					Supportive Care in Cancer	10	Insulin	206	Icahn School of Medicine at Mount Sinai	17	Botswana	1
		Hetzer, R.	4					Clinical Transplantation	10	Smoking	206	Osaka University Faculty of Medicine	17	Guinea-Bissau	1
		Song, G.G.	4					Archives of Gynecology and Obstetrics	10	Logistic Models	204	Universitat Heidelberg	17	Guadeloupe	1
		Song, J.K.	4					Saudi Medical Journal	10	Allele	204	Yonsei University	17	Yemen	1
		Song, J.M.	4					Tumor Biology	10	Body Mass Index	202	UniversitatsSpital Zurich	17	Yugoslavia	1
		Aoi, N.	4					Nutrition Metabolism and Cardiovascular Diseases	10	Case control study	199	University of Miami Leonard M. Miller School of Medicine	17	Cambodia	1
		Stejskal, D.	4					Annals of Surgery	10	Postoperative Complications	198	Medical University of South Carolina	17	Mali	1
		Su, H.M.	4					Cerebrovascular Diseases	10	Multicenter study	198	University of Cambridge	17
		Sudo, T.	4					Cornea	10	Postoperative complication	197	University of Western Australia	17
		Sueda, T.	4					Diseases of the Colon and Rectum	9	Cancer patient	197	Ulsan University	17
		Corella, D.	4					Journal of the Neurological Sciences	9	Drug safety	196	Friedrich-Alexander-Universität Erlangen-Nürnberg	16
		Takamura, N.	4					Psychosomatic Medicine	9	Quality of life	196	The Johns Hopkins School of Medicine	16
		Tamburino, C.	4					Knee Surgery Sports Traumatology Arthroscopy	9	Analysis of Variance	194	Mashhad University of Medical Sciences	16
		Tousoulis, D.	4					Cardiovascular and Interventional Radiology	9	C reactive protein	193	Uppsala Universitet	16
		Sheen, I.S.	4					Journal of Hepatology	9	Blood Pressure	192	University Hospital Maastricht	16
		Tsubota, K.	4					Cancer Chemotherapy and Pharmacology	9	Proportional Hazards Models	190	Weill Cornell Medical College	16
		Uemura, K.	4					American Journal of Hematology	9	Risk Assessment	188	Klinikum rechts der Isar	16
		Valenti, R.	4					British Journal of Haematology	9	Infant, Newborn	188	Oulu University Hospital	16
		Ellis, I.O.	4					Korean Journal of Urology	9	Glucose blood level	188	Cardiff University	16
		Kwon, T.	4					Pediatric Blood and Cancer	9	Postoperative period	185	Klinikum der Universitat Munchen	15
		Viale, G.	4					European Journal of Endocrinology	9	Triacylglycerol	184	Emory University	15
		Chao, H.R.	4					American Journal of Neuroradiology	9	Nuclear magnetic resonance imaging	183	Linkopings universitet	15
		Chiou, T.J.	4					Croatian Medical Journal	9	Cancer radiotherapy	183	Universite de Montreal	15
		Wong, B.C.Y.	4					Surgery Today	9	Chi-Square Distribution	182	UniversitatsSpital Bern	15
		Xu, Q.	4					Menopause	9	Disease free survival	181	University of Pittsburgh Medical Center	15
		Yamamoto, K.	4					British Journal of Sports Medicine	9	Breast Neoplasms	181	Universita degli Studi di Torino	15
		Yamao, K.	4					Bone	9	Cholesterol blood level	181	Northwestern University Feinberg School of Medicine	15
		Yoshioka, D.	4					Pediatric Research	8	Comorbidity	180	Imperial College London	15
		Jin, L.	4					Journal of Critical Care	8	Enzyme linked immunosorbent assay	180	National University of Singapore	15
		Yuan, Y.	4					Journal of Animal Science	8	Intermethod comparison	179	Chonnam National University, College of Medicine	15
		Hoskin, P.J.	4					Ai Zheng Aizheng Chinese Journal of Cancer	8	Treatment duration	179	University of Birmingham	15
		Zhang, G.	4					Pharmacogenetics and Genomics	8	Treatment response	177	Universitat zu Koln	15
		Tsiachris, D.	4					Journal of Veterinary Internal Medicine	8	Cancer surgery	176	Osaka University	15
		Dahlof, B.	3					Zhonghua Yi Xue Za Zhi	8	Tumor volume	176	Huazhong University of Science and Technology	15
		Jarkovsky, J.	3					Annals of the Rheumatic Diseases	8	Non insulin dependent diabetes mellitus	174	Turun Yliopistollinen Keskussairaala	15
		Li, L.	3					Heart Rhythm	8	Depression	171	University of Oxford	15
		Gardner, A.W.	3					Hypertension Research	8	Cancer prognosis	167	Universidade Estadual de Campinas	15
		Ducceschi, V.	3					Journal of Gastroenterology	8	Demography	167	Children's Hospital Boston	15
		Kameda, Y.	3					European Journal of Vascular and Endovascular Surgery	8	Animal tissue	166	Stanford University School of Medicine	15
		Kang, J.H.	3					Cancer Science	8	Genetic variability	165	Kaohsiung Medical University Chung-Ho Memorial Hospital	15
		Coresh, J.	3					Cancer Research	8	Cardiovascular risk	165	Vanderbilt University	14
		Choi, D.	3					BMC Infectious Diseases	8	Cholesterol	164	UC Davis	14
		Undefined	2					Chinese Journal of Clinical Rehabilitation	8	Cancer recurrence	163	Seoul National University Bundang Hospital	14
