# Supplementary material for: A surge of p-values between 0.041 and 0.049 in recent decades (but negative results are increasing rapidly too)
Source: PeerJ. 2015 Jan 22;3:e733. doi: 10.7717/peerj.733 (PMC4312079; doi:10.7717/peerj.733)
Supplement: Supplemental Information [file peerj-03-733-s007.zip › Supplementary material/Searches_15_nov_2014/B0153.csv]

Scopus refine results values
Your query : (ABS({p = 0.044} OR {p = .044}))
Number of results : 6388
YEAR		AUTHOR NAME		SUBJECT AREA		DOCUMENT TYPE		SOURCE TITLE		KEYWORD		AFFILIATION		COUNTRY		SOURCE TYPE		LANGUAGE
2015	1	Topol, E.J.	8	Agricultural and Biological Sciences	230	Article	6032	Plos One	77	Article	5588	VA Medical Center	79	United States	1463	Journals	6365	English	5909
2014	743	Ferrucci, L.	7	Arts and Humanities	28	Article in Press	130	Cancer	38	Human	5513	Mayo Clinic	44	China	616	Book Series	8	Chinese	249
2013	806	Kosma, V.M.	7	Biochemistry, Genetics and Molecular Biology	1380	Review	110	American Journal of Cardiology	37	Female	4959	University of Toronto	44	United Kingdom	450	Conference Proceedings	8	Spanish	73
2012	644	Veldhuis, J.D.	7	Chemical Engineering	14	Conference Paper	108	Annals of Thoracic Surgery	36	Humans	4643	Helsinki University Central Hospital	41	Japan	404	Books	3	Portuguese	51
2011	565	Jeong, M.H.	6	Chemistry	11	Note	4	Journal of the American College of Cardiology	35	Male	4635	Yonsei University College of Medicine	40	Germany	369	Trade Publications	1	Japanese	33
2010	500	Califf, R.M.	6	Computer Science	4	Letter	2	World Journal of Gastroenterology	32	Adult	4267	Duke University School of Medicine	39	South Korea	335	Undefined	3	Turkish	28
2009	452	Han, K.H.	6	Decision Sciences	6	Book Chapter	1	International Journal of Cardiology	30	Controlled study	3416	Peking University	39	Italy	292			German	26
2008	373	Lee, S.D.	6	Dentistry	70	Short Survey	1	International Journal of Radiation Oncology Biology Physics	30	Priority journal	3140	University of Texas M. D. Anderson Cancer Center	39	Turkey	245			Russian	22
2007	341	Nakazato, H.	6	Earth and Planetary Sciences	2			Journal of Clinical Endocrinology and Metabolism	30	Major clinical study	3127	Fudan University	36	Canada	217			French	18
2006	293	Denkert, C.	6	Economics, Econometrics and Finance	1			British Journal of Cancer	29	Middle Aged	3098	Charite - Universitatsmedizin Berlin	36	Spain	216			Korean	15
2005	252	Chung, J.H.	6	Engineering	36			Clinical Cancer Research	28	Aged	2910	Medizinische Universitat Wien	35	Australia	185			Czech	12
2004	216	Sakamoto, J.	6	Environmental Science	52			Chinese Medical Journal	27	Clinical article	1143	SungKyunKwan University, School of Medicine	35	Netherlands	184			Polish	10
2003	189	Scorilas, A.	6	Health Professions	191			Circulation	25	Prognosis	920	University of California, San Francisco	34	Taiwan	175			Italian	9
2002	164	Leung, T.F.	6	Immunology and Microbiology	335			Journal of Vascular Surgery	25	Adolescent	919	Shanghai Jiaotong University	33	France	174			Croatian	3
2001	131	Shariat, S.F.	6	Materials Science	12			Diabetes Care	24	Aged, 80 and over	896	Tehran University of Medical Sciences	33	Brazil	169			Hungarian	3
2000	128	Soini, Y.	6	Mathematics	6			Chinese Journal of Cancer Prevention and Treatment	24	Treatment Outcome	819	Universidade de Sao Paulo - USP	32	Sweden	138			Greek	2
1999	99	Ramos-Casals, M.	6	Medicine	5595			Critical Care Medicine	24	Retrospective Studies	816	Leiden University Medical Center - LUMC	32	Finland	128			Persian	2
1998	94	Bae, S.H.	5	Multidisciplinary	5			Journal of Rheumatology	24	Follow up	771	UCL	32	Greece	127			Serbian	2
1997	76	Li, M.	5	Neuroscience	327			World Journal of Surgery	22	Risk Factors	741	University of Sydney	32	Switzerland	104			Arabic	1
1996	84	Hong, Y.J.	5	Nursing	251			American Heart Journal	22	Middle aged	732	King's College London	31	Belgium	101			Dutch	1
1995	53	Davidson, B.	5	Pharmacology, Toxicology and Pharmaceutics	200			Journal of Urology	21	Clinical trial	675	Cleveland Clinic Foundation	31	Denmark	91			Lithuanian	1
1994	40	Dimsdale, J.E.	5	Physics and Astronomy	41			Journal of Clinical Oncology	21	Human tissue	672	Capital Medical University China	31	Poland	84			Romanian	1
1993	32	Huo, T.I.	5	Psychology	116			European Journal of Cardio Thoracic Surgery	20	Risk factor	637	Erasmus University Medical Center	31	Iran	82			Ukrainian	1
1992	32	Danenberg, P.V.	5	Social Sciences	74			Atherosclerosis	20	Randomized controlled trial	627	National Taiwan University Hospital	31	Austria	79
1991	21	Hu, T.H.	5	Veterinary	73			National Medical Journal of China	20	Treatment outcome	608	The University of British Columbia	30	India	68
1990	11	Chow, K.M.	5	Undefined	71			Oncology Reports	20	Retrospective study	606	Karolinska Institutet	30	Hong Kong	65
1989	17	Ahn, Y.	5					Anticancer Research	20	Prospective Studies	582	Sun Yat-Sen University	30	Norway	63
1988	5	Kim, N.H.	5					Breast Cancer Research and Treatment	19	Controlled clinical trial	558	Massachusetts General Hospital	30	Israel	49
1987	5	Danenberg, K.D.	5					BJU International	19	Child	555	Seoul National University College of Medicine	29	Czech Republic	39
1986	5	Lee, P.C.	5					Neurology	19	Follow-Up Studies	527	Inserm	29	Portugal	39
1985	3	Kim, J.H.	5					International Journal of Cancer	19	Genotype	514	The University of Hong Kong	29	Saudi Arabia	33
1984	3	Kim, J.C.	5					Transplantation	18	Young Adult	494	China Medical University Shenyang	29	Singapore	33
1983	3	Park, H.J.	5					Stroke	18	Disease association	460	Johns Hopkins University	28	Russian Federation	31
1980	3	Sehouli, J.	5					Journal of Thoracic and Cardiovascular Surgery	18	Cancer survival	458	University of Athens	28	New Zealand	30
1979	1	Park, J.C.	5					Asian Pacific Journal of Cancer Prevention	18	Time Factors	458	Universitair Medisch Centrum Groningen	27	Ireland	30
1977	1	Wong, G.W.K.	5					Journal of Clinical Psychiatry	17	Prospective study	433	Seoul National University	27	Malaysia	28
1976	1	Sim, D.S.	5					Transplantation Proceedings	16	Disease severity	430	Washington University in St. Louis, School of Medicine	27	Croatia	27
1973	1	Pekmezovic, T.	5					Laryngoscope	16	Cancer staging	425	University of Melbourne	27	Thailand	25
		Chang, F.Y.	5					Respiratory Medicine	16	Immunohistochemistry	425	Alma Mater Studiorum Universita di Bologna	27	Mexico	24
		Kang, J.C.	5					Urology	15	Mortality	418	Chang Gung Memorial Hospital	27	Hungary	24
		Von Kanel, R.	5					Metabolism Clinical and Experimental	14	Comparative study	410	University of Athens Medical School	27	South Africa	24
		Wang, E.H.	5					Medicine and Science in Sports and Exercise	14	Body mass	401	VU University Medical Center	26	Egypt	24
		Wu, J.	5					Medical Oncology	14	Case-Control Studies	399	Harvard Medical School	26	Serbia	17
		Wu, M.S.	5					Annals of Surgical Oncology	14	Outcome assessment	395	Helsingin Yliopisto	26	Slovenia	16
		Xu, H.T.	5					Blood	14	Protein expression	386	Veterans General Hospital-Taipei	26	Slovakia	16
		Yeh, K.T.	5					American Journal of Ophthalmology	14	Unclassified drug	381	University of Washington Seattle	26	Tunisia	15
		Yim, S.V.	5					Journal of Animal Science	14	Prevalence	342	Prince of Wales Hospital Hong Kong	26	Romania	13
		Yoon, S.K.	5					Human Pathology	14	Age	324	Hospital Clinic Barcelona	26	Kenya	12
		Zali, M.R.	5					Retina	14	Correlation analysis	323	University of California, San Diego	26	Colombia	12
		Kristiansen, G.	4					Molecular Biology Reports	14	Drug efficacy	319	Universitat de Barcelona	25	Bulgaria	11
		Daida, H.	4					European Journal of Cancer	13	Risk assessment	315	David Geffen School of Medicine at UCLA	25	Nigeria	11
		Jamart, J.	4					Chest	13	Animals	300	University of Ulsan, College of Medicine	25	United Arab Emirates	10
		Bove, A.	4					Journal of Cancer Research and Clinical Oncology	13	Scoring system	299	University of Pittsburgh	25	Argentina	9
		Hruban, R.H.	4					World Chinese Journal of Digestology	13	Nonhuman	299	Karolinska University Hospital	25	Pakistan	8
		Annweiler, C.	4					Circulation Journal	13	Hypertension	296	The University of North Carolina at Chapel Hill	25	Chile	8
		Byun, S.S.	4					Strahlentherapie Und Onkologie	13	Questionnaire	289	Universita degli Studi di Roma La Sapienza	25	Indonesia	7
		Darb-Esfahani, S.	4					BMC Cancer	13	Incidence	284	University Medical Center Utrecht	25	Iceland	7
		Li, P.K.T.	4					Journal of Korean Medical Science	13	Pathology	281	National Yang-Ming University Taiwan	25	Lithuania	6
		Lin, J.T.	4					Journal of Pediatric Surgery	13	Neoplasm Staging	280	Ita-Suomen yliopisto	25	Tanzania	6
		Kim, Y.S.	4					Cancer Research	13	Human cell	279	The Catholic University of Korea	24	Uganda	6
		Han, Y.L.	4					Surgical Endoscopy and Other Interventional Techniques	13	Child, Preschool	276	Rigshospitalet	24	Bangladesh	5
		Li, S.	4					Journal of the Neurological Sciences	13	Survival Rate	273	Tianjin Medical University	24	Jordan	5
		Choi, J.Y.	4					Hepato Gastroenterology	13	Histopathology	270	The Johns Hopkins School of Medicine	23	Estonia	4
		Beauchet, O.	4					Annals of Oncology	13	Cohort analysis	265	Universitatsklinikum Hamburg-Eppendorf und Medizinische Fakultat	23	Qatar	4
		Kim, K.H.	4					Arquivos Brasileiros De Cardiologia	13	Cohort Studies	264	Chang Gung University	23	Lebanon	4
		Haffner, S.M.	4					Journal of Nutrition	13	Sex difference	262	Academic Medical Centre, University of Amsterdam	22	Macedonia	3
		Eskelinen, M.	4					Ophthalmology	13	Cross-Sectional Studies	261	University of Alabama at Birmingham	22	Ghana	3
		Granger, C.B.	4					Investigative Ophthalmology and Visual Science	13	Prediction	257	Universidade Federal de Sao Paulo	21	Ecuador	3
		Kim, K.S.	4					Bone Marrow Transplantation	12	Multivariate Analysis	254	Maastricht University	21	Philippines	3
		Guida, P.	4					Tumor Biology	12	Genetic association	254	Seoul National University Hospital	21	Cuba	3
		Kim, D.W.	4					BMC Public Health	12	Overall survival	254	Lunds Universitet	21	Bahrain	3
		Hartmann, A.	4					Head and Neck	12	Clinical feature	253	Universita degli Studi di Milano	21	Bosnia and Herzegovina	3
		Lip, G.Y.H.	4					Lung Cancer	12	Severity of Illness Index	250	Kobenhavns Universitet	21	Ukraine	3
		Liu, K.	4					Diabetes Research and Clinical Practice	12	Statistical significance	249	Baylor College of Medicine	20	Yugoslavia	3
		Lotan, Y.	4					Thrombosis Research	12	Questionnaires	249	Zhejiang University	20	Zambia	3
		Lui, W.Y.	4					Journal of Surgical Oncology	12	Single nucleotide polymorphism	248	Brigham and Women's Hospital	20	Luxembourg	2
		Mills, P.J.	4					Journal of Hypertension	12	Infant	247	Medizinische Hochschule Hannover MHH	20	Malawi	2
		Morselli-Labate, A.M.	4					American Journal of Clinical Nutrition	12	Diabetes mellitus	244	University Central Hospital Kuopio	20	Morocco	2
		Cho, J.G.	4					American Journal of Gastroenterology	12	Survival rate	243	University Michigan Ann Arbor	20	Mozambique	2
		Nakopoulou, L.	4					Annals of the Rheumatic Diseases	12	Survival Analysis	238	Kyoto University	19	Puerto Rico	2
		Niskanen, L.	4					European Archives of Oto Rhino Laryngology	11	Lymph node metastasis	235	Kyushu University	19	Sri Lanka	2
		Noske, A.	4					Surgery	11	Double blind procedure	234	Aristoteleion Panepistimion Thessalonikis	19	Barbados	2
		Oh, S.Y.	4					Chinese Journal of Clinical Oncology	11	Biological Markers	232	Universitat Heidelberg	19	Belarus	2
		Ardizzoni, A.	4					Nephrology Dialysis Transplantation	11	Gene frequency	231	Nanjing Medical University	19	Venezuela	2
		Kim, Y.K.	4					American Journal of Sports Medicine	11	Genetics	226	University of Alberta	19	Burkina Faso	2
		Park, J.Y.	4					American Journal of Surgery	11	Smoking	226	Chang Gung University College of Medicine	19	Ethiopia	2
		Park, K.H.	4					Journal of Acquired Immune Deficiency Syndromes	11	Survival	226	Duke University	18	Myanmar	1
		Patterson, T.L.	4					Journal of Clinical Gastroenterology	11	Allele	223	University Hospital of Tampere	18	Nepal	1
		Pavlidis, N.	4					Radiology	11	Blood	219	Universitetet i Oslo	18	Jamaica	1
		Kim, D.Y.	4					Spine	11	Multivariate analysis	219	Imperial College London	18	Iraq	1
		Peng, Q.	4					Journal of the Medical Association of Thailand	11	Protein blood level	218	Yale University School of Medicine	18	Nicaragua	1
		Plebani, M.	4					Obstetrics and Gynecology	10	Metabolism	218	Universitat Bern	18	Greenland	1
		Qin, X.	4					European Journal of Endocrinology	10	Polymorphism, Single Nucleotide	217	University of New South Wales UNSW Australia	18	North Korea	1
		Lima, J.A.C.	4					Annals of Surgery	10	Age Factors	216	University of Minnesota Twin Cities	18	Gambia	1
		Rodenhuis, S.	4					Acta Paediatrica International Journal of Paediatrics	10	Disease course	215	Helse Bergen Haukeland University Hospital	18	Oman	1
		Kastelein, J.J.P.	4					Applied Animal Behaviour Science	10	Obesity	213	Friedrich-Alexander-Universität Erlangen-Nürnberg	17	Fiji	1
		Wang, B.	4					Neuroscience Letters	10	Double-Blind Method	210	Newcastle University, United Kingdom	17	Palestine	1
		Schild, S.E.	4					European Heart Journal	10	Polymerase chain reaction	209	University of Zagreb School of Medicine	17	Peru	1
		Schillinger, M.	4					Heart	10	Polymorphism, Genetic	208	Peking Union Medical College	17	Trinidad and Tobago	1
		Boerwinkle, E.	4					Journal of Hepatology	10	Predictive Value of Tests	206	Sichuan University	17	Cyprus	1
		Ahn, S.H.	4					Diabetic Medicine	10	Hospitalization	206	Centre Hospitalier Universitaire Vaudois	17	Costa Rica	1
		Seung, K.B.	4					British Journal of Surgery	10	Methodology	205	University of Chicago	17	Congo	1
		Gerber, B.	4					Hepatology	10	Drug effect	205	University of Queensland	17	Laos	1
		Dietel, M.	4					International Journal of Gynecological Cancer	10	Disease-Free Survival	203	University of Western Australia	17	Cameroon	1
		Habuchi, T.	4					Leukemia and Lymphoma	10	Tumor Markers, Biological	202	Seoul National University Bundang Hospital	17	Bolivia	1
		Soares, F.A.	4					Clinical Rheumatology	10	Logistic Models	202	Tel Aviv University, Sackler Faculty of Medicine	16	Kuwait	1
		Glanemann, M.	4					Biology of Blood and Marrow Transplantation	10	Genetic Predisposition to Disease	200	University of Pennsylvania	16	Uruguay	1
		Stefanadis, C.	4					Journal of Heart and Lung Transplantation	9	Placebo	198	Turun yliopisto	16	Madagascar	1
		Szeto, C.C.	4					Obesity	9	Comorbidity	196	Northwestern University Feinberg School of Medicine	16	Viet Nam	1
		Tabara, Y.	4					Coronary Artery Disease	9	Cross-sectional study	192	Hospital de Clinicas de Porto Alegre	16	Yemen	1
		Tang, N.L.S.	4					Journal of Gastroenterology and Hepatology Australia	9	School child	191	National Taiwan University College of Medicine	16	Senegal	1
		Tiseo, M.	4					Chinese Journal of Lung Cancer	9	Physiology	188	University of California, Los Angeles	16	Latvia	1
		Kim, S.H.	4					Annals of Internal Medicine	9	Pregnancy	188	Tongji University	16	Zimbabwe	1
		Torres, A.	4					International Journal of Colorectal Disease	9	Multicenter study	187	Kyung Hee University	15
		Ko, Y.G.	4					European Urology	9	Body Mass Index	184	Chinese University of Hong Kong	15
		Chrousos, G.P.	4					Diabetologia	9	Glucose	183	National Institutes of Health, Bethesda	15
		Kwon, H.C.	4					Diseases of the Colon and Rectum	9	Animal experiment	183	Universidade Federal do Rio Grande do Sul	15
		Wang, J.J.	4					Oral Oncology	9	Cancer patient	182	Memorial Sloan-Kettering Cancer Center	15
		Wang, W.	4					American Journal of Obstetrics and Gynecology	9	Risk Assessment	182	Universita degli Studi di Torino	15
		Wheeler, T.M.	4					Lupus	9	Postoperative complication	181	Charles University in Prague	15
		Shun, C.T.	4					Liver Transplantation	9	Normal human	180	University of Birmingham	15
		Wong, T.Y.	4					Clinical Therapeutics	9	Preschool child	178	Katholieke Universiteit Leuven	15
		Guralnik, J.M.	4					Clinical and Experimental Allergy	9	Genetic polymorphism	177	University of Utah	15
		Wu, J.C.	4					Korean Journal of Urology	9	Analysis of Variance	174	Istanbul Universitesi	15
		Lincoff, A.M.	4					British Journal of Ophthalmology	9	C reactive protein	174	Columbia University in the City of New York	15
		Ahren, B.	4					Journal of the American Geriatrics Society	9	Glucose blood level	173	Emory University	14
		Yang, F.	4					European Journal of Clinical Nutrition	9	Case control study	172	Johns Hopkins Bloomberg School of Public Health	14
		Kollef, M.H.	4					Alimentary Pharmacology and Therapeutics	9	Insulin	172	Universitat Bonn	14
		Korpela, R.	4					Journal of Strength and Conditioning Research	9	Breast cancer	170	Universite de Montreal	14
		Yoon, H.J.	4					Journal of Medical Virology	9	Treatment response	170	UniversitatsSpital Bern	14
		Yoon, N.S.	4					Journal of Maternal Fetal and Neonatal Medicine	9	Postoperative Complications	169	Icahn School of Medicine at Mount Sinai	14
		Jeddi, R.	4					Human Reproduction	9	Pathophysiology	168	University of Tsukuba	14
		Yoshimura, N.	4					Obesity Surgery	9	Quality of life	168	Chonnam National University, College of Medicine	14
		Yu, C.M.	4					Anadolu Kardiyoloji Dergisi	9	Triacylglycerol	167	National Cancer Center Hospital	14
		Erbay, A.	4					Journal of Investigative Medicine	9	Cholesterol	167	Monash University	14
		Zhang, L.	4					Anesthesia and Analgesia	9	Disease Progression	165	UniversitatsSpital Zurich	14
		Zhao, G.	4					European Journal of Surgical Oncology	9	Postoperative period	163	University of Miami Leonard M. Miller School of Medicine	14
		Zhou, Y.J.	4					AIDS	8	Chi-Square Distribution	163	Harbin Medical University	14
		Kang, D.H.	3					Menopause	8	Gene Frequency	163	Universita degli Studi di Firenze	14
		Elliott, M.	3					Clinical and Experimental Rheumatology	8	Systolic blood pressure	162	Indiana University School of Medicine Indianapolis	14
		Kim, T.W.	3					International Journal of Oncology	8	Creatinine	160	Taipei Medical University	14
		Guerini, F.R.	3					International Journal of Clinical and Experimental Pathology	8	Statistical analysis	160	Medical University of South Carolina	14
		Igase, M.	3					Intensive Care Medicine	8	Sex Factors	160	Ludwig-Maximilians-Universitat Munchen	14
		Kijlstra, A.	3					Journal of the American College of Surgeons	8	Nuclear magnetic resonance imaging	160	Korea University, College of Medicine	14
		Gale, R.P.	3					Critical Care	8	Blood Pressure	159	Universita Cattolica del Sacro Cuore, Rome	14
		Jiang, T.	3					Arthritis Care and Research	8	Genetic variability	158	Fudan University Shanghai Medical College	14
		Carevic, V.	3					Histopathology	8	Proportional Hazards Models	156	University of Glasgow	13
		Kim, Y.J.	3					Thorax	8	Age distribution	156	Pfizer	13
		Ahn, H.	3					Lancet	8	Drug safety	156	University of Manitoba	13
		Kwon, O.J.	3					Gastrointestinal Endoscopy	8	United States	156	Mahidol University	13
		Cavalli, F.	3					Clinical Endocrinology	8	Gene	155	National Cancer Institute	13
		Hung, C.H.	3					Schizophrenia Research	8	Non insulin dependent diabetes mellitus	154	University of Nottingham	13
		Bellemans, J.	3					Journal of Pediatrics	8	Breast Neoplasms	154	Technische Universitat Munchen	13
		Kim, D.	3					Saudi Medical Journal	8	Gene expression	152	Nagoya University School of Medicine	13
		Han, S.Y.	3					Gynecologic Oncology	8	Cancer radiotherapy	151	Universidad Autonoma de Barcelona	13
		Lenz, H.J.	3					European Journal of Neurology	8	Tumor volume	150	Heinrich Heine Universitat	13
		Eren, M.	3					Tumori	8	Cancer surgery	150	University of Oxford	13
		Gladman, D.D.	3					Endocrine	8	Infant, Newborn	149	University of Edinburgh	13
		Bevilacqua, P.	3					European Radiology	8	Recurrence	149	University of Southern California	13
		Undefined	3					Human Immunology	8	Treatment duration	148	General Hospital of People's Liberation Army	13
