# Supplementary material for: A surge of p-values between 0.041 and 0.049 in recent decades (but negative results are increasing rapidly too)
Source: PeerJ. 2015 Jan 22;3:e733. doi: 10.7717/peerj.733 (PMC4312079; doi:10.7717/peerj.733)
Supplement: Supplemental Information [file peerj-03-733-s007.zip › Supplementary material/Searches_15_nov_2014/B0154.csv]

Scopus refine results values
Your query : (ABS({p = 0.045} OR {p = .045}))
Number of results : 8499
YEAR		AUTHOR NAME		SUBJECT AREA		DOCUMENT TYPE		SOURCE TITLE		KEYWORD		AFFILIATION		COUNTRY		SOURCE TYPE		LANGUAGE
2015	2	Alvarez-Sabin, J.	8	Medicine	7444	Article	8058	Plos One	101	Article	7478	VA Medical Center	112	United States	2211	Journals	8483	English	7857
2014	915	Davidson, B.	8	Biochemistry, Genetics and Molecular Biology	1775	Article in Press	174	American Journal of Cardiology	56	Human	7325	University of California, San Francisco	76	China	667	Book Series	10	Chinese	297
2013	961	Wagener, M.M.	8	Neuroscience	474	Review	141	Cancer	54	Female	6512	University of Texas M. D. Anderson Cancer Center	69	United Kingdom	579	Books	3	Spanish	97
2012	856	Patsouris, E.	8	Immunology and Microbiology	445	Conference Paper	110	Annals of Thoracic Surgery	52	Humans	6145	Mayo Clinic	62	Germany	508	Conference Proceedings	2	Portuguese	65
2011	717	Lehtimaki, T.	7	Agricultural and Biological Sciences	318	Note	4	Journal of Clinical Endocrinology and Metabolism	47	Male	6080	Universidade de Sao Paulo - USP	56	Japan	485	Undefined	1	Turkish	51
2010	640	Wei, Q.	7	Nursing	285	Short Survey	3	Journal of the American College of Cardiology	44	Adult	5646	University of Toronto	56	Italy	401			German	37
2009	584	Raitakari, O.T.	7	Pharmacology, Toxicology and Pharmaceutics	266	Book Chapter	2	Journal of Clinical Oncology	43	Controlled study	4627	Brigham and Women's Hospital	50	South Korea	382			Japanese	32
2008	521	Pichard, A.D.	7	Health Professions	249	Editorial	2	Circulation	41	Priority journal	4290	Seoul National University College of Medicine	49	Canada	352			French	30
2007	449	Nesland, J.M.	7	Psychology	134	Letter	2	Clinical Cancer Research	38	Major clinical study	4102	Peking University	49	Spain	304			Polish	24
2006	426	Jeong, M.H.	6	Dentistry	121	Undefined	3	Annals of Surgical Oncology	37	Middle Aged	4005	University of Sydney	49	Australia	286			Korean	22
2005	359	Courneya, K.S.	6	Veterinary	83			World Journal of Gastroenterology	34	Aged	3756	Charite - Universitatsmedizin Berlin	49	France	276			Italian	13
2004	351	Ahn, C.	6	Social Sciences	78			British Journal of Cancer	34	Clinical article	1603	University of Washington Seattle	47	Turkey	268			Russian	11
2003	247	Karakiewicz, P.I.	6	Environmental Science	74			Gynecologic Oncology	33	Adolescent	1261	Karolinska University Hospital	47	Netherlands	231			Hungarian	8
2002	229	Hartmann, A.	6	Physics and Astronomy	45			International Journal of Cardiology	32	Prognosis	1217	Fudan University	46	Brazil	215			Czech	6
2001	194	Alexandrou, P.	6	Arts and Humanities	35			International Journal of Radiation Oncology Biology Physics	32	Aged, 80 and over	1181	SungKyunKwan University, School of Medicine	46	Taiwan	200			Persian	6
2000	169	Marcus, G.M.	6	Engineering	27			Journal of Urology	31	Treatment Outcome	1149	Cleveland Clinic Foundation	45	Sweden	199			Slovak	6
1999	152	Kavantzas, N.	6	Chemical Engineering	15			Transplantation Proceedings	28	Retrospective Studies	1074	David Geffen School of Medicine at UCLA	44	Greece	153			Croatian	5
1998	132	Granger, C.B.	6	Chemistry	13			Journal of Vascular Surgery	27	Risk Factors	1015	Sun Yat-Sen University	44	Switzerland	145			Lithuanian	4
1997	126	Hong, Y.J.	6	Computer Science	12			Neurology	26	Follow up	1008	University of Athens	43	Finland	145			Bulgarian	3
1996	106	Morris, D.L.	6	Earth and Planetary Sciences	11			Ophthalmology	26	Clinical trial	986	Massachusetts General Hospital	43	Denmark	124			Dutch	3
1995	74	Nakopoulou, L.	6	Materials Science	11			Stroke	26	Randomized controlled trial	923	Universitetet i Oslo	42	Iran	120			Romanian	3
1994	63	Satler, L.F.	6	Multidisciplinary	11			Anticancer Research	26	Treatment outcome	912	Erasmus University Medical Center	42	India	117			Arabic	2
1993	59	Syrjanen, K.	6	Mathematics	9			Chinese Journal of Cancer Prevention and Treatment	26	Middle aged	900	King's College London	41	Poland	117			Serbian	2
1992	48	Waksman, R.	6	Decision Sciences	6			National Medical Journal of China	25	Human tissue	856	Academic Medical Centre, University of Amsterdam	40	Belgium	105			Bosnian	1
1991	27	Crea, F.	5	Business, Management and Accounting	2			Metabolism Clinical and Experimental	25	Controlled clinical trial	845	Duke University School of Medicine	40	Israel	103			Danish	1
1990	25	Kahonen, M.	5	Economics, Econometrics and Finance	1			Diabetes Care	24	Prospective Studies	839	University of California, San Diego	39	Norway	102			Greek	1
1989	14	Ahn, Y.	5	Undefined	100			Chest	24	Risk factor	794	Helsinki University Central Hospital	38	Austria	98			Hebrew	1
1988	11	Kumagai, K.	5					World Journal of Surgery	24	Retrospective study	771	Medizinische Hochschule Hannover MHH	38	Hong Kong	74			Norwegian	1
1987	13	Humar, A.	5					European Heart Journal	24	Child	741	University of Alberta	38	Singapore	51			Slovene	1
1986	5	Kim, D.Y.	5					Journal of Animal Science	24	Follow-Up Studies	727	Helsingin Yliopisto	37	New Zealand	48
1985	2	Lee, J.H.	5					American Journal of Hypertension	22	Young Adult	674	The University of British Columbia	37	Czech Republic	45
1984	6	Byun, S.S.	5					BJU International	22	Cancer survival	608	Medizinische Universitat Wien	37	Ireland	41
1983	3	Ferrucci, L.	5					Hepato Gastroenterology	22	Time Factors	606	Harvard Medical School	36	Portugal	41
1982	7	Li, W.	5					BMC Cancer	22	Prospective study	596	University of Pittsburgh	36	Mexico	37
1981	5	Egawa, S.	5					Obstetrics and Gynecology	22	Disease association	590	Karolinska Institutet	35	South Africa	36
1980	1	Cho, J.G.	5					Urology	22	Outcome assessment	568	Yonsei University College of Medicine	35	Thailand	36
		Hu, J.C.	5					Atherosclerosis	22	Genotype	566	The University of North Carolina at Chapel Hill	35	Malaysia	33
		Laakso, M.	5					American Heart Journal	22	Disease severity	542	National Taiwan University Hospital	35	Slovenia	32
		Armstrong, P.W.	5					Critical Care Medicine	22	Comparative study	528	Inserm	34	Russian Federation	28
		Hong, W.K.	5					Annals of the Rheumatic Diseases	21	Mortality	528	The Catholic University of Korea	34	Hungary	28
		Jamart, J.	5					Annals of Surgery	21	Immunohistochemistry	514	Seoul National University Hospital	34	Saudi Arabia	25
		Aronow, W.S.	5					Journal of Thoracic and Cardiovascular Surgery	21	Case-Control Studies	512	University of Athens Medical School	34	Argentina	25
		Blumgart, L.H.	5					Transplantation	20	Unclassified drug	507	Baylor College of Medicine	33	Nigeria	24
		McMasters, K.M.	5					Lung Cancer	20	Protein expression	494	Seoul National University	33	Serbia	23
		Minematsu, K.	5					Journal of Rheumatology	20	Cancer staging	491	University of Melbourne	33	Croatia	23
		Manios, Y.	5					Blood	19	Body mass	476	Capital Medical University China	33	Egypt	21
		Park, J.W.	5					Diabetic Medicine	19	Animals	442	Ludwig-Maximilians-Universitat Munchen	33	Chile	20
		Parrilla, P.	5					Human Pathology	18	Drug efficacy	440	Chang Gung Memorial Hospital	33	Pakistan	20
		Liu, K.	5					Human Reproduction	18	Prevalence	434	Universitair Medisch Centrum Groningen	32	Slovakia	19
		Lip, G.Y.H.	5					Nephrology Dialysis Transplantation	18	Nonhuman	427	China Medical University Shenyang	32	Tunisia	16
		Pinder, S.E.	5					Journal of Infectious Diseases	18	Risk assessment	418	Washington University in St. Louis, School of Medicine	32	Romania	13
		Rades, D.	5					Thrombosis and Haemostasis	18	Incidence	403	University Michigan Ann Arbor	32	Iceland	10
		Chang, H.J.	5					Journal of Applied Physiology	18	Correlation analysis	402	University of Minnesota Twin Cities	32	Tanzania	9
		Rhee, J.C.	5					American Journal of Respiratory and Critical Care Medicine	18	Hypertension	402	Universita degli Studi di Milano	32	Bulgaria	9
		Ross, M.I.	5					Journal of Pediatrics	18	Human cell	398	University of Western Australia	32	Kenya	9
		Thorsdottir, I.	5					Journal of Surgical Oncology	18	Cohort Studies	391	University of Pennsylvania	31	Lebanon	9
		Mittal, R.D.	5					Medical Oncology	18	Age	372	University of California, Los Angeles	31	Estonia	8
		Schild, S.E.	5					Diabetes	17	Scoring system	368	Tehran University of Medical Sciences	31	Kuwait	8
		Schuster, T.	5					Circulation Journal	17	Child, Preschool	361	Universita degli Studi di Roma La Sapienza	31	Ghana	7
		Schwarz, M.J.	5					Breast Cancer Research and Treatment	17	Drug effect	360	Johns Hopkins University	30	Puerto Rico	6
		Singh, N.	5					Journal of Cancer Research and Clinical Oncology	17	Cohort analysis	357	Leiden University Medical Center - LUMC	30	Uganda	6
		Montaner, J.	5					Annals of Oncology	17	Overall survival	356	University of Ulsan, College of Medicine	29	Colombia	6
		Topol, E.J.	5					Journal of Cataract and Refractive Surgery	17	Pathology	355	Northwestern University Feinberg School of Medicine	29	Venezuela	5
		Torres, A.	5					International Journal of Gynecological Cancer	17	Questionnaire	355	Sichuan University	29	Cameroon	5
		Trope, C.G.	5					Chinese Journal of Clinical Oncology	17	Survival Rate	353	Shanghai Jiaotong University	29	Cuba	5
		Veldhuis, J.D.	5					Tumor Biology	17	Histopathology	349	Lunds Universitet	29	Lithuania	5
		Viikari, J.	5					International Journal of Cancer	17	Survival Analysis	349	McMaster University	29	Philippines	5
		Kim, B.T.	5					Thorax	16	Prediction	347	Universitat de Barcelona	28	Qatar	5
		Montorsi, F.	5					New England Journal of Medicine	16	Statistical significance	345	Memorial Sloan-Kettering Cancer Center	28	Jordan	5
		Wang, L.E.	5					American Journal of Neuroradiology	16	Infant	340	University Medical Center Utrecht	28	Uruguay	5
		Dimopoulos, M.A.	5					Journal of Surgical Research	16	Neoplasm Staging	340	Northwestern University	27	Peru	4
		Yan, T.D.	5					Journal of Nutrition	16	Multivariate Analysis	337	Veterans General Hospital-Taipei	27	Bahrain	4
		Young, I.S.	5					Journal of Gastroenterology and Hepatology Australia	16	Cross-Sectional Studies	329	University of Florida	27	Mozambique	4
		Aikata, H.	4					Laryngoscope	16	Sex difference	329	University of New South Wales UNSW Australia	27	Yemen	4
		Jarnagin, W.R.	4					Investigative Ophthalmology and Visual Science	16	Double blind procedure	327	Hospital Clinic Barcelona	27	Bosnia and Herzegovina	3
		Leizorovicz, A.	4					Journal of Clinical Psychiatry	15	Methodology	327	The Johns Hopkins School of Medicine	26	Sudan	3
		Giaginis, C.	4					Radiology	15	Metabolism	323	University of Glasgow	26	Morocco	3
		Carson, K.A.	4					Cancer Research	15	Double-Blind Method	322	Icahn School of Medicine at Mount Sinai	26	Indonesia	3
		Bohm, M.	4					Journal of Hypertension	15	Severity of Illness Index	317	Chang Gung University	26	Zimbabwe	3
		Jung, C.K.	4					Oncology Reports	15	Survival rate	317	Prince of Wales Hospital Hong Kong	26	Ethiopia	3
		Cho, S.C.	4					AIDS	15	Diabetes mellitus	316	University of Alabama at Birmingham	26	Ecuador	3
		Greco, F.A.	4					Journal of the American College of Surgeons	15	Questionnaires	314	Alma Mater Studiorum Universita di Bologna	26	Gambia	3
		Choi, J.Y.	4					Journal of the American Geriatrics Society	15	Clinical feature	310	National Yang-Ming University Taiwan	26	Yugoslavia	3
		Hiramatsu, A.	4					Digestive Diseases and Sciences	15	Biological Markers	305	VU University Medical Center	25	Sri Lanka	2
		Badhwar, N.	4					Catheterization and Cardiovascular Interventions	14	Multivariate analysis	296	Ohio State University	25	Bangladesh	2
		Emery, P.	4					Archives of Gynecology and Obstetrics	14	Hospitalization	292	Universitatsklinikum Hamburg-Eppendorf und Medizinische Fakultat	25	Trinidad and Tobago	2
		Huang, S.P.	4					Chinese Medical Journal	14	Obesity	289	University of Utah	25	Cote d'Ivoire	2
		Jin, F.	4					Medicine and Science in Sports and Exercise	14	Genetic association	286	Helse Bergen Haukeland University Hospital	25	Cyprus	2
		Bonfa, E.	4					Clinical Infectious Diseases	14	Disease course	279	University of Manchester	24	Macedonia	2
		Johnson, D.H.	4					Journal of Neuro Oncology	14	Placebo	278	The University of Hong Kong	24	Ukraine	2
		Kent, K.M.	4					Journal of Hepatology	14	Predictive Value of Tests	277	Rigshospitalet	24	Laos	2
		Dunstan, J.A.	4					European Urology	13	Logistic Models	275	Kaohsiung Medical University	24	Oman	2
		Kim, J.S.	4					Surgery	13	Age Factors	273	Oulun Yliopisto	24	Palestine	2
		Lee, B.K.	4					Clinical Rheumatology	13	Animal experiment	273	Universidade Federal de Sao Paulo	24	Viet Nam	2
		Emoto, M.	4					Acta Paediatrica International Journal of Paediatrics	13	School child	273	Keck School of Medicine of USC	24	Latvia	2
		Jung, H.C.	4					Head and Neck	13	Blood	269	Kobenhavns Universitet	24	Rwanda	2
		Arnesen, H.	4					Journal of Periodontology	13	Multicenter study	269	University of Queensland	24	Luxembourg	1
		Bektas, H.	4					Spine	13	Protein blood level	269	Emory University	23	Nepal	1
		Adachi, M.	4					Neurosurgery	13	Survival	266	Chinese University of Hong Kong	23	Congo	1
		Austin, P.C.	4					European Journal of Clinical Nutrition	13	Postoperative Complications	265	Hospital Universitari Vall d'Hebron	23	Cambodia	1
		Ibsen, H.	4					American Journal of Clinical Nutrition	13	Single nucleotide polymorphism	264	Universitat Heidelberg	23	Botswana	1
		Lee, Y.C.	4					Respiratory Medicine	13	Quality of life	262	University of Texas Health Science Center at San Antonio	23	Benin	1
		Bergman, R.N.	4					European Journal of Obstetrics Gynecology and Reproductive Biology	13	Polymerase chain reaction	260	Monash University	23	Belarus	1
		Kim, B.H.	4					Diabetes Research and Clinical Practice	13	Gene frequency	259	UCL	23	Namibia	1
		Goldman, M.	4					Strahlentherapie Und Onkologie	12	Smoking	258	Seoul National University Bundang Hospital	23	Malta	1
		Colombo, A.	4					Journal of the National Cancer Institute	12	Normal human	253	Radboud University Nijmegen Medical Centre	22	Jamaica	1
		Diamandis, E.P.	4					Journal of Medical Virology	12	Postoperative period	253	Turun yliopisto	22	Liechtenstein	1
		Kristensen, G.B.	4					Hepatology	12	Genetic Predisposition to Disease	252	University Hospital of Tampere	22	Mali	1
		Kim, J.W.	4					Asian Pacific Journal of Cancer Prevention	12	Disease-Free Survival	251	Universite de Montreal	22	Guinea-Bissau	1
		Califf, R.M.	4					Hypertension	12	Postoperative complication	249	Tianjin Medical University	22	United Arab Emirates	1
		Grissom, C.K.	4					American Journal of Obstetrics and Gynecology	12	Tumor Markers, Biological	249	University Central Hospital Kuopio	22	Seychelles	1
		Zwinderman, A.H.	4					Scandinavian Journal of Gastroenterology	12	Genetics	247	Turun Yliopistollinen Keskussairaala	22	Dominica	1
		Choo, S.J.	4					Bone Marrow Transplantation	12	Proportional Hazards Models	246	Columbia University in the City of New York	22	Guinea	1
		Latib, A.	4					European Journal of Endocrinology	12	Breast cancer	245	General Hospital of People's Liberation Army	22	Libyan Arab Jamahiriya	1
		Holst, J.J.	4					Obesity	12	Pregnancy	245	McGill University	21	Guam	1
		Kumon, H.	4					Bone	12	Insulin	243	Southern Medical University	21	Guadeloupe	1
		Lee, J.	4					Leukemia and Lymphoma	12	Risk Assessment	242	Zhejiang University	21	Macao	1
		Ellis, S.G.	4					Intensive Care Medicine	12	Comorbidity	240	Peking Union Medical College	21	Gabon	1
		Li, B.	4					Journal of Heart and Lung Transplantation	12	Depression	239	Akademiska Sjukhuset	21
		Ahn, C.W.	4					Diseases of the Colon and Rectum	12	Glucose	239	Aristoteleion Panepistimion Thessalonikis	21
		Bailey, M.	4					Carcinogenesis	11	Genetic polymorphism	238	Oregon Health and Science University	21
		Kim, B.N.	4					Journal of the National Medical Association	11	Physiology	236	University of Miami Leonard M. Miller School of Medicine	21
		Lind, L.	4					Annals of Hematology	11	Polymorphism, Single Nucleotide	235	University of Virginia	21
		Haffner, S.M.	4					Cerebrovascular Diseases	11	Lymph node metastasis	233	University of Chicago	21
		Chung, C.H.	4					Haematologica	11	Polymorphism, Genetic	233	University of Southern California	21
		Liu, Z.	4					Clinical Therapeutics	11	Analysis of Variance	229	Chang Gung University College of Medicine	21
		Ludvigsson, J.	4					Journal of Neurology Neurosurgery and Psychiatry	11	Body Mass Index	228	Universita degli Studi di Padova	20
		Luketich, J.D.	4					Knee Surgery Sports Traumatology Arthroscopy	11	Case control study	228	Tel Aviv University, Sackler Faculty of Medicine	20
		Fujimoto, W.Y.	4					European Journal of Surgical Oncology	11	Preschool child	225	University of Adelaide	20
		Huber, K.	4					International Journal of Colorectal Disease	11	Breast Neoplasms	223	Universita degli Studi di Torino	20
		Martin, R.C.G.	4					Lupus	11	Allele	222	Stanford University	20
		Martinez, J.A.	4					British Journal of Ophthalmology	11	C reactive protein	221	Hospital de Clinicas de Porto Alegre	20
		Cummings, J.L.	4					Colorectal Disease	11	Cross-sectional study	221	Imperial College London	20
		McMillan, D.C.	4					Journal of Neurology	11	Pathophysiology	221	Nanjing Medical University	20
		Mehta, J.	4					PACE Pacing and Clinical Electrophysiology	11	Treatment response	218	Indiana University School of Medicine Indianapolis	20
		Mills, P.J.	4					Zhonghua Yi Xue Za Zhi	11	Glucose blood level	217	Katholieke Universiteit Leuven	20
		Lee, D.S.	4					Journal of Neurosurgery	11	Animal model	215	University of Ottawa, Canada	20
		Mineo, T.C.	4					Cancer Epidemiology Biomarkers and Prevention	11	Intermethod comparison	215	Beth Israel Deaconess Medical Center	20
		Mintz, G.S.	4					Yonsei Medical Journal	11	Cancer patient	212	Kaohsiung Medical University Chung-Ho Memorial Hospital	20
		Demizu, S.	4					Journal of Strength and Conditioning Research	11	Creatinine	212	Johns Hopkins Bloomberg School of Public Health	19
		Molina, C.A.	4					Critical Care	11	United States	210	Universidade Federal do Rio Grande do Sul	19
		Corella, D.	4					Journal of Gastrointestinal Surgery	11	Chi-Square Distribution	209	University Hospital Maastricht	19
		Hanagiri, T.	4					Croatian Medical Journal	11	Cancer recurrence	206	Weill Cornell Medical College	19
		Mori, K.	4					Pediatric Blood and Cancer	11	Sex Factors	204	All India Institute of Medical Sciences	19
		Mori, T.A.	4					Heart and Vessels	10	Statistical analysis	203	University of Pittsburgh Medical Center	19
		Cannon, C.P.	4					Pediatric Research	10	Cancer surgery	201	Hopital Pitie Salpetriere	19
		Mundt, A.J.	4					Radiotherapy and Oncology	10	Computer assisted tomography	201	Maastricht University	19
		Lee, J.J.	4					Archives of Physical Medicine and Rehabilitation	10	Infant, Newborn	200	UniversitatsSpital Zurich	19
		Kim, W.S.	4					Chinese Journal of Neurology	10	Triacylglycerol	200	Universita degli Studi di Firenze	19
		Ogawa, H.	4					Lancet	10	Demography	199	Taipei Medical University	19
		Ogino, N.	4					Surgical Endoscopy and Other Interventional Techniques	10	Drug safety	199	Medical University of South Carolina	19
		Oh, S.T.	4					American Journal of Transplantation	10	Tumor volume	199	UT Southwestern Medical Center	19
		Ohbayashi, H.	4					Kardiologia Polska	10	Blood Pressure	198	Universidade Federal de Minas Gerais	19
		Olgin, J.E.	4					Clinical Endocrinology	10	Cardiovascular risk	197	Children's Hospital Boston	19
		Pantel, K.	4					Radiation Oncology	10	Cholesterol	197	Universita Cattolica del Sacro Cuore, Rome	19
		Park, J.C.	4					Journal of Investigative Medicine	10	Disease Progression	197	Universite Pierre et Marie Curie	18
		De Pauw, L.	4					Archives of Internal Medicine	10	Disease free survival	197	Yale University School of Medicine	18
		Husain, S.	4					European Journal of Cardio Thoracic Surgery	10	Nuclear magnetic resonance imaging	196	University of Birmingham	18
		Lee, H.C.	4					Journal of Clinical Pathology	10	Inflammation	195	Arhus Universitetshospital	18
		Undefined	1					International Journal of Obesity	10	Heart infarction	194	University of Michigan Medical School	18
