# Supplementary material for: A surge of p-values between 0.041 and 0.049 in recent decades (but negative results are increasing rapidly too)
Source: PeerJ. 2015 Jan 22;3:e733. doi: 10.7717/peerj.733 (PMC4312079; doi:10.7717/peerj.733)
Supplement: Supplemental Information [file peerj-03-733-s007.zip › Supplementary material/Searches_15_nov_2014/B0155.csv]

Scopus refine results values
Your query : (ABS({p = 0.046} OR {p = .046}))
Number of results : 8652
YEAR		AUTHOR NAME		SUBJECT AREA		DOCUMENT TYPE		SOURCE TITLE		KEYWORD		AFFILIATION		COUNTRY		SOURCE TYPE		LANGUAGE
2015	2	Li, P.K.T.	10	Agricultural and Biological Sciences	358	Article	8180	Plos One	128	Article	7657	VA Medical Center	122	United States	2293	Journals	8619	English	8042
2014	926	Szeto, C.C.	10	Arts and Humanities	32	Article in Press	179	Journal of Clinical Endocrinology and Metabolism	52	Human	7498	Mayo Clinic	83	China	670	Book Series	14	Chinese	302
2013	988	Fountzilas, G.	8	Biochemistry, Genetics and Molecular Biology	1774	Review	153	Annals of Thoracic Surgery	51	Female	6634	University of California, San Francisco	76	United Kingdom	663	Conference Proceedings	8	Spanish	76
2012	888	Holmes, D.R.	8	Business, Management and Accounting	1	Conference Paper	125	Cancer	48	Humans	6310	Brigham and Women's Hospital	73	Germany	540	Books	6	Portuguese	61
2011	761	Chow, K.M.	8	Chemical Engineering	22	Book Chapter	3	International Journal of Radiation Oncology Biology Physics	46	Male	6179	Harvard Medical School	67	Japan	523	Trade Publications	2	German	45
2010	631	Syrjanen, K.	8	Chemistry	19	Note	2	American Journal of Cardiology	46	Adult	5750	University of Texas M. D. Anderson Cancer Center	67	South Korea	419	Undefined	3	Turkish	31
2009	615	Fryer, A.A.	7	Computer Science	8	Short Survey	2	Journal of Clinical Oncology	43	Controlled study	4719	Massachusetts General Hospital	63	Italy	373			French	30
2008	503	Lip, G.Y.H.	7	Decision Sciences	9	Editorial	1	Journal of the American College of Cardiology	42	Priority journal	4463	Universidade de Sao Paulo - USP	57	Canada	351			Japanese	23
2007	471	Soares, F.A.	7	Dentistry	120	Report	1	World Journal of Gastroenterology	41	Middle Aged	4137	Cleveland Clinic Foundation	53	Australia	299			Korean	23
2006	425	Soini, Y.	7	Earth and Planetary Sciences	7	Undefined	6	Clinical Cancer Research	37	Major clinical study	4089	Peking University	50	France	286			Italian	17
2005	399	Crea, F.	6	Economics, Econometrics and Finance	2			Circulation	37	Aged	3792	University of Toronto	50	Spain	281			Russian	17
2004	295	Dimopoulos, M.A.	6	Energy	1			Diabetes Care	34	Clinical article	1672	Erasmus University Medical Center	49	Turkey	275			Polish	16
2003	294	Bamias, A.	6	Engineering	59			International Journal of Cardiology	33	Adolescent	1262	Duke University School of Medicine	48	Netherlands	248			Czech	11
2002	206	Lee, S.E.	6	Environmental Science	91			Urology	33	Treatment Outcome	1248	University of Minnesota Twin Cities	46	Brazil	221			Croatian	9
2001	221	Annweiler, C.	6	Health Professions	248			Anticancer Research	32	Aged, 80 and over	1154	Inserm	45	Sweden	220			Romanian	6
2000	165	Kwan, B.C.H.	6	Immunology and Microbiology	438			Annals of Surgical Oncology	31	Prognosis	1119	Karolinska University Hospital	45	Taiwan	191			Slovak	5
1999	147	Kosma, V.M.	6	Materials Science	22			Stroke	31	Retrospective Studies	1102	Medizinische Universitat Wien	44	Finland	173			Hungarian	4
1998	127	Jones, P.W.	6	Mathematics	15			Blood	31	Follow up	1094	University of Pittsburgh	44	Switzerland	153			Persian	3
1997	111	Davidson, B.	6	Medicine	7599			Journal of Vascular Surgery	30	Clinical trial	1058	Washington University in St. Louis, School of Medicine	44	Greece	133			Arabic	2
1996	102	Kennedy, J.L.	6	Multidisciplinary	8			Gynecologic Oncology	30	Risk Factors	1020	Academic Medical Centre, University of Amsterdam	43	Belgium	119			Bulgarian	2
1995	97	Jonas, J.B.	6	Neuroscience	491			European Journal of Cardio Thoracic Surgery	30	Middle aged	959	The University of Hong Kong	43	Denmark	112			Dutch	2
1994	70	Komaki, R.	6	Nursing	312			American Journal of Obstetrics and Gynecology	28	Randomized controlled trial	958	Helsinki University Central Hospital	43	Poland	109			Greek	2
1993	60	Beauchet, O.	6	Pharmacology, Toxicology and Pharmaceutics	257			Atherosclerosis	27	Treatment outcome	943	Charite - Universitatsmedizin Berlin	43	Austria	106			Danish	1
1992	38	Korpela, R.	6	Physics and Astronomy	61			Journal of Thoracic and Cardiovascular Surgery	27	Human tissue	925	University of Ulsan, College of Medicine	42	Norway	104			Estonian	1
1991	26	Mintz, G.S.	6	Psychology	153			American Heart Journal	26	Prospective Studies	889	King's College London	42	Hong Kong	101			Indonesian	1
1990	19	Pectasides, D.	6	Social Sciences	85			Chest	26	Risk factor	858	Sun Yat-Sen University	42	Iran	96			Latvian	1
1989	19	Tucker, S.L.	6	Veterinary	91			Radiology	25	Controlled clinical trial	846	University of Sydney	42	Israel	90			Serbian	1
1988	7	Strange, R.C.	6	Undefined	96			Journal of Infectious Diseases	25	Retrospective study	799	University of Melbourne	42	India	85			Swedish	1
1987	10	Topol, E.J.	6					Transplantation Proceedings	24	Follow-Up Studies	757	Harvard School of Public Health	42	New Zealand	49
1986	3	Tse, H.F.	6					Journal of Urology	24	Child	746	SungKyunKwan University, School of Medicine	41	Czech Republic	45
1985	8	Wei, Q.	6					Journal of Pediatrics	22	Young Adult	690	Seoul National University	40	Ireland	43
1984	4	Hortobagyi, G.N.	5					National Medical Journal of China	22	Time Factors	641	University of Washington Seattle	40	Singapore	42
1983	2	Nesland, J.M.	5					European Heart Journal	22	Prospective study	613	National Taiwan University Hospital	40	Thailand	41
1982	3	Joh, J.W.	5					Journal of Surgical Research	22	Disease association	596	UCL	38	Egypt	39
1981	1	Lai, K.B.	5					Breast Cancer Research and Treatment	21	Cancer survival	582	University of California, Los Angeles	38	Mexico	36
1980	1	Chen, S.A.	5					World Journal of Surgery	21	Mortality	577	Yonsei University College of Medicine	37	Portugal	34
1979	3	Buchwald, H.	5					Alimentary Pharmacology and Therapeutics	21	Genotype	577	Seoul National University College of Medicine	36	South Africa	34
1978	2	Li, W.	5					British Journal of Cancer	21	Disease severity	575	The Johns Hopkins School of Medicine	36	Croatia	30
1976	1	Geisler, J.P.	5					American Journal of Gastroenterology	21	Outcome assessment	564	Karolinska Institutet	36	Argentina	30
1975	1	Borggrefe, M.	5					American Journal of Clinical Nutrition	21	Unclassified drug	554	Lunds Universitet	36	Malaysia	28
		Lehtimaki, T.	5					Respiratory Medicine	20	Comparative study	538	Helse Bergen Haukeland University Hospital	36	Slovenia	26
		Jakob, S.M.	5					American Journal of Ophthalmology	20	Immunohistochemistry	535	University of California, San Diego	36	Saudi Arabia	26
		Fang, Y.	5					Neurology	20	Protein expression	513	National Yang-Ming University Taiwan	36	Russian Federation	25
		Ancoli-Israel, S.	5					European Journal of Clinical Nutrition	20	Case-Control Studies	498	David Geffen School of Medicine at UCLA	35	Chile	24
		Kang, S.J.	5					Annals of Oncology	20	Nonhuman	487	The University of North Carolina at Chapel Hill	35	Hungary	24
		Armstrong, P.W.	5					Obstetrics and Gynecology	20	Cancer staging	476	The Catholic University of Korea	34	Serbia	19
		Liao, Z.	5					Human Pathology	20	Body mass	468	Ohio State University	34	Iceland	15
		Lin, T.Y.	5					Investigative Ophthalmology and Visual Science	19	Drug efficacy	443	Universidade Federal de Sao Paulo	34	Slovakia	14
		Lee, S.W.	5					Digestive Diseases and Sciences	19	Animals	439	Universitat Heidelberg	34	Nigeria	14
		Ljungman, P.	5					Transplantation	19	Risk assessment	432	Prince of Wales Hospital Hong Kong	34	Romania	12
		Martinez, J.A.	5					Ophthalmology	19	Human cell	424	Helsingin Yliopisto	33	Bangladesh	11
		Mehran, R.	5					Asian Pacific Journal of Cancer Prevention	19	Incidence	420	University of Pennsylvania	33	Pakistan	11
		Miller, G.A.	5					Diabetic Medicine	19	Prevalence	412	Veterans General Hospital-Taipei	33	Colombia	11
		Lee, C.W.	5					International Journal of Cancer	18	Drug effect	382	Johns Hopkins University	32	Tunisia	11
		Mori, M.	5					Medical Oncology	18	Cohort Studies	381	Turun yliopisto	32	Kenya	10
		Oh, C.W.	5					Psychosomatic Medicine	18	Pathology	380	VU University Medical Center	31	Yugoslavia	8
		Park, S.J.	5					British Journal of Ophthalmology	18	Hypertension	375	Johns Hopkins Bloomberg School of Public Health	31	Lebanon	8
		Park, S.W.	5					Arthritis and Rheumatism	18	Age	371	Monash University	31	Tanzania	8
		Bang, J.S.	5					New England Journal of Medicine	18	Cohort analysis	370	University of Alabama at Birmingham	31	Morocco	7
		Pentheroudakis, G.	5					World Chinese Journal of Digestology	18	Correlation analysis	368	University of Athens	31	Philippines	6
		Sacks, F.M.	5					European Journal of Cancer	18	Child, Preschool	368	University of Athens Medical School	31	Estonia	6
		Safranow, K.	5					Chinese Journal of Cancer Prevention and Treatment	18	Histopathology	364	Universitair Medisch Centrum Groningen	30	Lithuania	6
		Ahn, J.M.	5					Annals of Surgery	17	Neoplasm Staging	360	Memorial Sloan-Kettering Cancer Center	30	Ghana	5
		Smith, H.O.	5					Heart	17	Prediction	354	Fudan University	30	Bulgaria	5
		Smith, J.A.	5					Journal of the American College of Surgeons	17	Survival Rate	353	Tianjin Medical University	30	Cuba	5
		Bang, O.Y.	5					Chinese Journal of Clinical Oncology	17	Infant	351	University of Florida	30	Venezuela	5
		Hoffmann, R.	5					Journal of Clinical Psychiatry	17	Sex difference	350	Keck School of Medicine of USC	30	Peru	5
		Stone, G.W.	5					BMC Cancer	17	Questionnaire	350	Kobenhavns Universitet	30	Uganda	4
		Geisler, H.E.	5					Oncology Reports	17	Scoring system	348	Universita degli Studi di Roma La Sapienza	30	Latvia	4
		Ciechanowicz, A.	5					BJU International	17	Statistical significance	340	University Medical Center Utrecht	30	Ukraine	4
		Holscher, A.H.	5					Hepato Gastroenterology	17	Survival Analysis	337	Ita-Suomen yliopisto	30	Ethiopia	4
		Takala, J.	5					Histopathology	17	Overall survival	335	Leiden University Medical Center - LUMC	29	Viet Nam	3
		Brodie, B.R.	5					American Journal of Roentgenology	16	Survival rate	334	Yale University School of Medicine	29	Macedonia	3
		Jiang, W.G.	5					International Journal of Gynecological Cancer	16	Obesity	326	Shanghai Jiaotong University	29	Jordan	3
		Veldhuis, J.D.	5					Spine	15	Double-Blind Method	325	Tehran University of Medical Sciences	29	Bosnia and Herzegovina	3
		Wang, Y.	5					Thorax	15	Biological Markers	324	Hospital Clinic Barcelona	29	Zimbabwe	3
		Wedzicha, J.A.	5					Catheterization and Cardiovascular Interventions	15	Double blind procedure	324	Radboud University Nijmegen Medical Centre	28	Puerto Rico	3
		Choe, G.	5					Chinese Journal of Clinical Rehabilitation	15	Metabolism	317	Northwestern University Feinberg School of Medicine	28	Sri Lanka	3
		Wiemann, M.C.	5					Liver Transplantation	15	Severity of Illness Index	314	Chang Gung University	28	Kuwait	3
		Willoughby, D.S.	5					Lung Cancer	15	Blood	310	UT Southwestern Medical Center	28	United Arab Emirates	3
		Yu, S.	5					Chinese Medical Journal	15	Multicenter study	309	Ludwig-Maximilians-Universitat Munchen	28	Uruguay	3
		Zhou, Z.	5					Journal of Surgical Oncology	14	Predictive Value of Tests	308	Chang Gung Memorial Hospital	28	Honduras	2
		Chung, D.R.	4					Human Reproduction	14	Animal experiment	307	Case Western Reserve University	27	Benin	2
		Lee, J.S.	4					Acta Ophthalmologica	14	Clinical feature	306	Tel Aviv University, Sackler Faculty of Medicine	27	Guinea-Bissau	2
		Byrd, J.C.	4					Metabolism Clinical and Experimental	14	Cross-Sectional Studies	303	The University of British Columbia	27	Paraguay	2
		Lee, J.Y.	4					Laryngoscope	14	Diabetes mellitus	302	Sichuan University	27	Guadeloupe	2
		Hoban, P.R.	4					Anesthesia and Analgesia	14	Protein blood level	298	Capital Medical University China	27	Malawi	2
		Jang, J.Y.	4					Journal of Rheumatology	14	Age Factors	297	Columbia University Medical Center	27	Indonesia	2
		Kim, T.W.	4					Critical Care Medicine	14	Genetic association	296	Universite Paris Descartes	27	Ecuador	2
		Huang, X.J.	4					Cancer Science	14	Multivariate Analysis	294	Universita degli Studi di Milano	27	Cote d'Ivoire	2
		Delgado, P.	4					Carcinogenesis	14	Questionnaires	291	Seoul National University Bundang Hospital	27	Cyprus	2
		Blann, A.D.	4					PACE Pacing and Clinical Electrophysiology	14	Disease course	289	Universitat de Barcelona	26	Gambia	2
		Kim, Y.H.	4					Hypertension	14	Methodology	289	Rigshospitalet	26	Qatar	2
		Appelbaum, F.R.	4					Journal of Korean Medical Science	14	Single nucleotide polymorphism	285	Columbia University, College of Physicians and Surgeons	26	Sudan	2
		Katsambas, A.	4					Epilepsia	14	Logistic Models	283	University Central Hospital Kuopio	26	Gabon	2
		Kim, J.W.	4					Journal of Gastroenterology and Hepatology Australia	14	Hospitalization	278	University Michigan Ann Arbor	26	Oman	2
		Dondorp, A.M.	4					Clinical Endocrinology	14	Multivariate analysis	275	University of Southern California	26	Bahrain	1
		Leung, T.F.	4					Intensive Care Medicine	14	Postoperative Complications	274	University of Alberta	26	Bolivia	1
		Ngan, H.Y.S.	4					Diabetes	14	Survival	274	McMaster University	26	Botswana	1
		Gee, J.M.W.	4					International Journal of Oncology	13	Pregnancy	272	University Hospital of Tampere	25	Cambodia	1
		Ellis, S.G.	4					Clinical Therapeutics	13	School child	267	UniversitatsSpital Bern	25	Congo	1
		Ahn, S.H.	4					European Journal of Surgical Oncology	13	Placebo	266	University of Birmingham	25	Costa Rica	1
		Califf, R.M.	4					European Journal of Endocrinology	13	Glucose	261	Seoul National University Hospital	25	Panama	1
		Fieuws, S.	4					Clinical Infectious Diseases	13	Breast cancer	258	Medizinische Hochschule Hannover MHH	25	New Caledonia	1
		Larson, R.A.	4					European Journal of Clinical Microbiology and Infectious Diseases	13	Normal human	258	Turun Yliopistollinen Keskussairaala	25	Palestine	1
		Lam, C.W.K.	4					Journal of Neurology	13	Postoperative complication	257	Children's Hospital Boston	25	Haiti	1
		Brueckmann, M.	4					Diabetologia	13	Genetics	255	University of Queensland	25	Myanmar	1
		Chayama, K.	4					International Journal of Colorectal Disease	13	Insulin	255	McGill University	24	Georgia	1
		Haverich, A.	4					American Surgeon	13	Smoking	255	Oulun Yliopisto	24	Nepal	1
		Zorzon, M.	4					Journal of Hypertension	13	Gene frequency	253	Cardiff University	24	Malta	1
		Kim, S.H.	4					Journal of Nutrition	13	Polymorphism, Single Nucleotide	251	University of Chicago	24	Trinidad and Tobago	1
		Kang, C.I.	4					American Journal of Surgery	12	Preschool child	250	Columbia University in the City of New York	24	Luxembourg	1
		Inaba, M.	4					Journal of the National Cancer Institute	12	Intermethod comparison	249	Hospital Universitari Vall d'Hebron	23	Libyan Arab Jamahiriya	1
		Ahren, B.	4					Obesity	12	Polymerase chain reaction	249	Icahn School of Medicine at Mount Sinai	23	Turkmenistan	1
		Kim, W.J.	4					Journal of Animal Science	12	Risk Assessment	247	University of New South Wales UNSW Australia	23	French Polynesia	1
		Huang, H.Q.	4					European Journal of Neurology	12	Pathophysiology	246	Vanderbilt University	22	Aruba	1
		Guagliumi, G.	4					Archives of Gynecology and Obstetrics	12	Body Mass Index	245	Northwestern University	22	Iraq	1
		Hynan, L.S.	4					Interactive Cardiovascular and Thoracic Surgery	12	Breast Neoplasms	244	Linkopings universitet	22	Faroe Islands	1
		Lee, H.S.	4					Infection	12	Analysis of Variance	239	Universitetet i Oslo	22	El Salvador	1
		Kong, A.	4					American Journal of Sports Medicine	12	Disease-Free Survival	239	Kyushu University	22	Cameroon	1
		Jones, G.	4					Thrombosis and Haemostasis	12	Genetic Predisposition to Disease	236	Technische Universitat Munchen	22	Dominican Republic	1
		Lieberman, J.A.	4					Circulation Journal	12	Tumor Markers, Biological	233	Universitat Bern	22	Jamaica	1
		Diener, H.C.	4					Tumor Biology	12	Comorbidity	233	St. Olavs Hospital	22	Democratic Republic Congo	1
		Kim, J.E.	4					Antiviral Therapy	12	Cross-sectional study	232	Universitat zu Koln	22	Zambia	1
		Liu, P.	4					Applied Animal Behaviour Science	12	C reactive protein	227	Sahlgrenska Universitetssjukhuset	22	Mozambique	1
		Anker, S.D.	4					Journal of Cancer Research and Clinical Oncology	12	Lymph node metastasis	224	Stanford University School of Medicine	22
		Lopez, R.	4					Plastic and Reconstructive Surgery	11	Physiology	223	General Hospital of People's Liberation Army	22
		Louis, E.D.	4					Gastroenterology	11	Chi-Square Distribution	222	Western University	21
		Mansel, R.E.	4					Journal of Acquired Immune Deficiency Syndromes	11	Cancer patient	222	National Cancer Institute	21
		Margaritora, S.	4					Cancer Research	11	Allele	222	UC Davis	21
		Marin, F.	4					Journal of the American Geriatrics Society	11	Treatment response	222	Yonsei University	21
		Martinelli, V.	4					Neurosurgery	11	Cardiovascular risk	221	GlaxoSmithKline	21
		Fu, Y.	4					Heart Rhythm	11	United States	221	University of Cambridge	21
		Bobos, M.	4					European Journal of Vascular and Endovascular Surgery	11	Blood Pressure	220	Ulsan University	21
		Mensink, R.P.	4					Hepatology	11	Glucose blood level	220	Emory University	20
		Michalis, L.K.	4					Archives of Physical Medicine and Rehabilitation	11	Case control study	219	University of Glasgow	20
		Lam, D.S.C.	4					Biological Psychiatry	11	Animal model	219	Albert Einstein College of Medicine of Yeshiva University	20
		Mimori, K.	4					Journal of Neurosurgery	11	Polymorphism, Genetic	218	Zhejiang University	20
		Fernandez-de-las-Penas, C.	4					Journal of Cataract and Refractive Surgery	11	Drug safety	217	Weill Cornell Medical College	20
		Mizuno, K.	4					Thrombosis Research	11	Non insulin dependent diabetes mellitus	216	Universitat Leipzig	20
		Montaner, J.	4					Surgery	11	Genetic polymorphism	216	Medizinische Universitat Innsbruck	20
		Han, K.H.	4					Medicine and Science in Sports and Exercise	11	Tumor volume	216	Wayne State University	20
		Muhlestein, J.B.	4					Scandinavian Journal of Gastroenterology	11	Triacylglycerol	215	Universite de Montreal	20
		Lee, J.J.	4					Journal of Trauma Injury Infection and Critical Care	11	Human experiment	214	Akademiska Sjukhuset	20
		Nguyen, P.L.	4					Allergy European Journal of Allergy and Clinical Immunology	11	Infant, Newborn	214	Charles University in Prague	20
		Nicholson, R.I.	4					American Journal of Clinical Oncology Cancer Clinical Trials	10	Treatment duration	214	Medical University of South Carolina	20
		Nosikov, V.V.	4					Clinical and Experimental Rheumatology	10	Postoperative period	213	University of Utah	20
		Aytemir, K.	4					Retina	10	Recurrence	210	University of Edinburgh	20
		Oh, J.K.	4					Eye	10	Disease Progression	206	Johannes Gutenberg Universitat Mainz	20
		Paakko, P.	4					Coronary Artery Disease	10	Cancer radiotherapy	205	University at Buffalo State University of New York	20
		Palacios, I.F.	4					Annals of the Rheumatic Diseases	10	Proportional Hazards Models	205	Chinese University of Hong Kong	19
		Park, D.W.	4					Journal of Bone and Mineral Research	10	Depression	204	Universitatsklinikum Hamburg-Eppendorf und Medizinische Fakultat	19
		Park, N.H.	4					Annals of Vascular Surgery	10	Statistical analysis	203	University of Colorado Health Sciences Center	19
		Bae, J.H.	4					Journal of Applied Physiology	10	Cancer surgery	202	Hopitaux universitaires de Geneve	19
		Hong, S.K.	4					Cornea	10	Inflammation	201	Universitssjukhuset i Lund	19
		Peck, K.R.	4					Liver International	10	Nuclear magnetic resonance imaging	200	Huazhong University of Science and Technology	19
		Des Jarlais, D.C.	4					European Journal of Obstetrics Gynecology and Reproductive Biology	10	Quality of life	200	University of Illinois at Chicago	19
		Penninckx, F.	4					American Journal of Hypertension	10	Demography	199	University of Western Australia	19
		Harris, A.L.	4					Journal of Gastrointestinal Surgery	10	Coronary artery disease	195	Universita Cattolica del Sacro Cuore, Rome	19
		Undefined	6					Biology of Blood and Marrow Transplantation	10	Computer assisted tomography	194	University of Michigan Medical School	19
