# Supplementary material for: A surge of p-values between 0.041 and 0.049 in recent decades (but negative results are increasing rapidly too)
Source: PeerJ. 2015 Jan 22;3:e733. doi: 10.7717/peerj.733 (PMC4312079; doi:10.7717/peerj.733)
Supplement: Supplemental Information [file peerj-03-733-s007.zip › Supplementary material/Searches_15_nov_2014/B0156.csv]

Scopus refine results values
Your query : (ABS({p = 0.047} OR {p = .047}))
Number of results : 8341
YEAR		AUTHOR NAME		SUBJECT AREA		DOCUMENT TYPE		SOURCE TITLE		KEYWORD		AFFILIATION		COUNTRY		SOURCE TYPE		LANGUAGE
2015	2	Chen, W.	8	Agricultural and Biological Sciences	352	Article	7877	Plos One	110	Article	7334	VA Medical Center	121	United States	2145	Journals	8312	English	7751
2014	920	Topol, E.J.	8	Arts and Humanities	28	Article in Press	179	American Journal of Cardiology	66	Human	7223	Mayo Clinic	80	United Kingdom	634	Book Series	11	Chinese	300
2013	975	Rades, D.	7	Biochemistry, Genetics and Molecular Biology	1752	Review	140	Cancer	50	Female	6417	University of Toronto	68	China	614	Conference Proceedings	8	Spanish	71
2012	928	Schild, S.E.	7	Business, Management and Accounting	1	Conference Paper	132	Journal of Clinical Endocrinology and Metabolism	46	Humans	6040	University of California, San Francisco	68	Japan	532	Books	2	Portuguese	60
2011	726	Freedland, S.J.	6	Chemical Engineering	18	Note	4	International Journal of Radiation Oncology Biology Physics	45	Male	5998	University of Texas M. D. Anderson Cancer Center	58	Germany	501	Trade Publications	1	French	33
2010	578	Jiang, W.G.	6	Chemistry	19	Book Chapter	2	Journal of the American College of Cardiology	43	Adult	5486	Massachusetts General Hospital	55	Italy	402	Undefined	7	Turkish	32
2009	534	Matsuo, K.	6	Computer Science	8	Short Survey	2	World Journal of Gastroenterology	43	Controlled study	4435	Cleveland Clinic Foundation	50	South Korea	373			German	29
2008	499	Califf, R.M.	6	Decision Sciences	3	Erratum	1	Clinical Cancer Research	40	Priority journal	4142	University of Melbourne	50	Canada	359			Japanese	28
2007	461	Li, J.Y.	6	Dentistry	113	Undefined	4	Circulation	39	Major clinical study	3970	Peking University	49	Netherlands	286			Korean	27
2006	387	Laakso, M.	6	Earth and Planetary Sciences	8			British Journal of Cancer	38	Middle Aged	3881	Sun Yat-Sen University	49	Australia	280			Polish	21
2005	361	Ferrucci, L.	6	Energy	1			Journal of Clinical Oncology	36	Aged	3714	Harvard Medical School	48	France	264			Russian	18
2004	290	Veldhuis, J.D.	6	Engineering	47			American Heart Journal	34	Clinical article	1586	Universitair Medisch Centrum Groningen	48	Spain	260			Czech	17
2003	259	White, H.D.	6	Environmental Science	89			Annals of Thoracic Surgery	33	Adolescent	1245	Universidade de Sao Paulo - USP	48	Turkey	252			Italian	15
2002	197	Bachner-Melman, R.	5	Health Professions	230			Transplantation	33	Aged, 80 and over	1181	Duke University School of Medicine	47	Brazil	227			Croatian	6
2001	217	Chi, H.S.	5	Immunology and Microbiology	391			Annals of Surgical Oncology	33	Treatment Outcome	1175	David Geffen School of Medicine at UCLA	46	Sweden	186			Arabic	4
2000	158	Amling, C.L.	5	Materials Science	11			International Journal of Cardiology	31	Prognosis	1124	King's College London	46	Taiwan	183			Hungarian	4
1999	137	Kimura, K.	5	Mathematics	6			Urology	31	Retrospective Studies	1048	Brigham and Women's Hospital	46	Finland	172			Romanian	3
1998	146	Hengstler, J.G.	5	Medicine	7330			Journal of Vascular Surgery	30	Clinical trial	1000	UCL	44	Switzerland	142			Bosnian	2
1997	117	Ebstein, R.P.	5	Multidisciplinary	7			Journal of Thoracic and Cardiovascular Surgery	30	Follow up	1000	Karolinska University Hospital	43	Belgium	138			Bulgarian	2
1996	93	Harris, A.L.	5	Neuroscience	440			Journal of Urology	30	Risk Factors	971	Seoul National University College of Medicine	42	Poland	136			Lithuanian	2
1995	73	Fujii, Y.	5	Nursing	266			Transplantation Proceedings	29	Treatment outcome	932	Charite - Universitatsmedizin Berlin	42	Greece	133			Persian	2
1994	68	Miralles, P.	5	Pharmacology, Toxicology and Pharmaceutics	275			Chest	29	Middle aged	909	University of Sydney	41	Denmark	119			Serbian	2
1993	55	Morita, S.	5	Physics and Astronomy	65			Blood	27	Randomized controlled trial	889	University of Pittsburgh	40	Iran	114			Danish	1
1992	46	Murohara, T.	5	Psychology	144			Annals of Surgery	26	Human tissue	850	Erasmus University Medical Center	40	Israel	110			Dutch	1
1991	30	Nakopoulou, L.	5	Social Sciences	81			Investigative Ophthalmology and Visual Science	26	Prospective Studies	825	Helsingin Yliopisto	39	Austria	109			Greek	1
1990	22	Patsouris, E.	5	Veterinary	93			Anticancer Research	26	Controlled clinical trial	823	The University of Hong Kong	39	India	91			Icelandic	1
1989	15	Pfreundschuh, M.	5	Undefined	86			Diabetes Care	25	Child	815	Fudan University	39	Norway	85			Slovak	1
1988	10	Kang, S.J.	5					National Medical Journal of China	25	Risk factor	814	Universidade Federal de Sao Paulo	39	Hong Kong	83			Slovene	1
1987	11	Relling, M.V.	5					International Journal of Cancer	23	Retrospective study	809	The University of North Carolina at Chapel Hill	39	Singapore	54
1986	3	Lee, S.C.	5					Laryngoscope	23	Follow-Up Studies	695	Medizinische Universitat Wien	38	Czech Republic	51
1985	5	Rutgeerts, P.	5					Stroke	23	Young Adult	622	Yonsei University College of Medicine	38	Portugal	49
1984	4	De La Taille, A.	5					Journal of Animal Science	22	Prospective study	606	Ludwig-Maximilians-Universitat Munchen	38	New Zealand	49
1983	2	Sohn, S.K.	5					European Journal of Cardio Thoracic Surgery	22	Time Factors	599	National Yang-Ming University Taiwan	38	South Africa	41
1982	4	Song, G.G.	5					Breast Cancer Research and Treatment	22	Disease association	593	University of Ulsan, College of Medicine	37	Thailand	39
1981	4	Stone, G.W.	5					Digestive Diseases and Sciences	22	Cancer survival	581	University of Pennsylvania	37	Ireland	37
1980	1	Sturgis, E.M.	5					Respiratory Medicine	22	Mortality	554	The University of British Columbia	37	Mexico	36
1979	1	Suh, G.Y.	5					Journal of Rheumatology	21	Disease severity	552	SungKyunKwan University, School of Medicine	36	Malaysia	35
1978	1	Vahlberg, T.	5					Chinese Journal of Cancer Prevention and Treatment	20	Comparative study	543	Universita degli Studi di Milano	36	Egypt	34
1973	1	Lerman, A.	5					Metabolism Clinical and Experimental	20	Outcome assessment	527	Academic Medical Centre, University of Amsterdam	35	Saudi Arabia	29
		Veninga, T.	5					BJU International	20	Genotype	527	The Catholic University of Korea	35	Hungary	28
		Wei, Q.	5					Atherosclerosis	20	Immunohistochemistry	519	Memorial Sloan-Kettering Cancer Center	35	Serbia	27
		Kornowski, R.	5					BMC Cancer	20	Protein expression	515	Seoul National University	35	Croatia	25
		Wu, Y.J.	5					Critical Care Medicine	20	Unclassified drug	512	Helsinki University Central Hospital	35	Russian Federation	24
		Chu, L.W.	4					Annals of the Rheumatic Diseases	19	Body mass	491	Tehran University of Medical Sciences	34	Nigeria	20
		Grenman, R.	4					American Journal of Respiratory and Critical Care Medicine	19	Case-Control Studies	473	Washington University in St. Louis, School of Medicine	33	Chile	18
		Gerber, L.	4					Radiology	19	Cancer staging	468	University Michigan Ann Arbor	33	Pakistan	18
		Bradford, C.R.	4					European Heart Journal	19	Drug efficacy	465	Inserm	32	Tunisia	18
		Hibi, K.	4					World Journal of Surgery	19	Child, Preschool	431	Leiden University Medical Center - LUMC	32	Slovenia	17
		Husain, S.	4					Gynecologic Oncology	18	Animals	417	Chang Gung Memorial Hospital	32	Bulgaria	17
		Chae, I.H.	4					Oncology Reports	18	Risk assessment	411	The Johns Hopkins School of Medicine	31	Slovakia	16
		Lee, C.W.	4					Neurology	18	Nonhuman	402	Baylor College of Medicine	31	Argentina	15
		Chung, H.C.	4					Bone Marrow Transplantation	17	Cohort analysis	400	Universite de Montreal	31	Romania	15
		Levitt, N.S.	4					Annals of Oncology	16	Prevalence	389	University of Washington Seattle	31	Kenya	13
		Haring, H.U.	4					European Journal of Cancer	16	Age	388	Monash University	31	Iceland	10
		Kocaman, S.A.	4					Surgical Endoscopy and Other Interventional Techniques	16	Cohort Studies	387	Alma Mater Studiorum Universita di Bologna	31	Colombia	10
		Li, L.	4					Journal of the American Geriatrics Society	16	Infant	386	Helse Bergen Haukeland University Hospital	31	Lebanon	8
		Fujisawa, M.	4					American Journal of Obstetrics and Gynecology	16	Questionnaire	382	National Taiwan University Hospital	31	Venezuela	8
		Bennett, D.A.	4					Diseases of the Colon and Rectum	16	Incidence	376	Tianjin Medical University	30	Tanzania	7
		Korpela, R.	4					American Journal of Surgery	15	Pathology	369	University of Florida	30	Uganda	7
		Bremnes, R.M.	4					Journal of Hypertension	15	Human cell	366	University of Athens	30	Lithuania	7
		Funatsu, H.	4					Hepatology	15	Double blind procedure	362	Universitatsklinikum Hamburg-Eppendorf und Medizinische Fakultat	29	Kuwait	6
		Andersen, S.	4					Journal of Korean Medical Science	15	Survival Rate	358	Johns Hopkins University	29	Estonia	5
		Cheung, B.M.Y.	4					Journal of Pediatrics	15	Scoring system	358	Turun yliopisto	29	Macedonia	5
		Ballard, C.G.	4					Ophthalmology	15	Drug effect	356	Maastricht University	29	Cyprus	5
		Bae, S.C.	4					Medical Oncology	15	Sex difference	351	Capital Medical University China	29	Bangladesh	5
		Butler, J.	4					Oral Oncology	14	Correlation analysis	351	Radboud University Nijmegen Medical Centre	28	Yugoslavia	5
		Corella, D.	4					Tumor Biology	14	Overall survival	344	Tel Aviv University, Sackler Faculty of Medicine	28	Oman	4
		Chen, C.J.	4					American Journal of Ophthalmology	14	Statistical significance	340	Rigshospitalet	28	Palestine	4
		Janicke, F.	4					Chinese Journal of Clinical Oncology	14	Prediction	331	University of Birmingham	28	Jordan	4
		Donnem, T.	4					Journal of Infectious Diseases	14	Hypertension	331	Seoul National University Hospital	28	Bahrain	4
		Diehl, V.	4					Journal of Surgical Oncology	14	Neoplasm Staging	331	University of Athens Medical School	28	Qatar	4
		Haferlach, C.	4					Hepato Gastroenterology	14	Questionnaires	325	Karolinska Institutet	27	Ukraine	4
		Chen, Y.H.	4					Journal of Gastroenterology and Hepatology Australia	14	Multivariate Analysis	325	Akademiska Sjukhuset	27	United Arab Emirates	4
		Brunner, N.	4					Cancer Research	14	Double-Blind Method	324	Universitat Heidelberg	27	Viet Nam	4
		Lehtimaki, T.	4					Obesity	14	Survival rate	320	Yale University School of Medicine	27	Ethiopia	3
		Aronson, W.J.	4					Liver Transplantation	14	Histopathology	309	Turun Yliopistollinen Keskussairaala	27	Cuba	3
		Lambert, E.V.	4					Human Reproduction	14	Survival Analysis	309	University of Alabama at Birmingham	27	Rwanda	3
		Kim, T.W.	4					American Journal of Roentgenology	14	Biological Markers	308	University of California, San Diego	27	Latvia	3
		Briganti, A.	4					Nephrology Dialysis Transplantation	14	Diabetes mellitus	308	University of Queensland	27	Uruguay	3
		Akiba, S.	4					Psychosomatic Medicine	14	Severity of Illness Index	306	Universita degli Studi di Roma La Sapienza	27	Brunei Darussalam	3
		Banez, L.L.	4					Obstetrics and Gynecology	13	Cross-Sectional Studies	305	Ita-Suomen yliopisto	27	Peru	3
		Courneya, K.S.	4					Medical Science Monitor	13	Metabolism	302	Universitat de Barcelona	26	Gambia	3
		Kim, H.H.	4					Anesthesiology	13	Genetic association	301	University Hospital of Tampere	26	Zambia	3
		Fritsche, A.	4					Kidney International	13	Age Factors	298	Universitetet i Oslo	26	Morocco	2
		Liao, C.T.	4					Anesthesia and Analgesia	13	Methodology	297	Medizinische Hochschule Hannover MHH	26	Mozambique	2
		Lin, T.H.	4					Leukemia and Lymphoma	13	Smoking	289	University of New South Wales UNSW Australia	26	Nepal	2
		Lip, G.Y.H.	4					Journal of Cancer Research and Clinical Oncology	13	Predictive Value of Tests	286	University of Chicago	26	North Korea	2
		Liu, W.	4					Clinical Infectious Diseases	13	Protein blood level	286	Northwestern University Feinberg School of Medicine	25	Trinidad and Tobago	2
		Lopez, J.C.	4					Chinese Medical Journal	13	Multicenter study	283	Arhus Universitetshospital	25	Philippines	2
		Luthra, R.	4					New England Journal of Medicine	13	Blood	283	University of California, Los Angeles	25	Puerto Rico	2
		Machicao, F.	4					Journal of Surgical Research	13	Clinical feature	280	Emory University	24	Benin	2
		Malats, N.	4					Spine	13	Placebo	279	Johns Hopkins Bloomberg School of Public Health	24	Costa Rica	2
		Maltezos, E.	4					Journal of Clinical Psychiatry	13	Multivariate analysis	277	UniversitatsSpital Bern	24	Cote d'Ivoire	2
		Hartmann, A.	4					British Journal of Clinical Pharmacology	13	Obesity	273	Veterans General Hospital-Taipei	24	Ecuador	2
		Mehran, R.	4					Lancet	13	Survival	273	Chang Gung University	24	Georgia	2
		Milde-Langosch, K.	4					American Journal of Clinical Nutrition	13	Glucose	267	Centers for Disease Control and Prevention	24	Ghana	2
		Mills, P.J.	4					Critical Care	13	Preschool child	264	Medical University of South Carolina	24	Indonesia	2
		Mimura, T.	4					Leukemia Research	12	Disease course	263	Shanghai Jiaotong University	24	Iraq	2
		Kim, J.W.	4					Internal Medicine	12	Single nucleotide polymorphism	262	University of Minnesota Twin Cities	24	Zimbabwe	2
		Mizuno, K.	4					Leukemia	12	School child	262	Beth Israel Deaconess Medical Center	24	Montenegro	2
		Chen, P.J.	4					Journal of Cardiovascular Electrophysiology	12	Animal experiment	257	University of Alberta	24	New Caledonia	1
		Moses, J.W.	4					Journal of Neurology	12	Genetics	254	Kobenhavns Universitet	24	Libyan Arab Jamahiriya	1
		Moul, J.W.	4					Journal of Bone and Joint Surgery Series B	12	Logistic Models	251	University of Wisconsin Madison	24	Niger	1
		Muller, V.	4					Clinical Therapeutics	12	Insulin	250	University Medical Center Utrecht	24	Honduras	1
		Koh, W.J.	4					Diabetologia	12	Postoperative Complications	250	VU University Medical Center	23	Mongolia	1
		Murphy, S.A.	4					Chinese Journal of Neurology	12	Normal human	247	Emory University School of Medicine	23	Grenada	1
		Al-Shibli, K.	4					American Journal of Medical Genetics Neuropsychiatric Genetics	12	Lymph node metastasis	247	McGill University	23	Sri Lanka	1
		Nam, S.Y.	4					Asian Pacific Journal of Cancer Prevention	12	Hospitalization	246	Kyoto University	23	Sudan	1
		Nikolajuk, A.	4					Archives of Physical Medicine and Rehabilitation	12	Breast Neoplasms	246	National Cancer Institute	23	Eritrea	1
		Noma, H.	4					Clinical and Experimental Allergy	12	Quality of life	244	Hospital Clinic Barcelona	23	El Salvador	1
		O'Donovan, M.C.	4					European Urology	12	Pregnancy	243	Harvard School of Public Health	23	Syrian Arab Republic	1
		Ohman, E.M.	4					American Journal of Emergency Medicine	12	Gene frequency	243	Stanford University School of Medicine	23	Democratic Republic Congo	1
		Ohtsuki, H.	4					Alimentary Pharmacology and Therapeutics	12	Tumor Markers, Biological	242	Chinese University of Hong Kong	22	Tajikistan	1
		Oue, N.	4					Circulation Journal	12	Glucose blood level	240	Ohio State University	22	Cameroon	1
		Owen, M.J.	4					Thrombosis Research	11	Body Mass Index	237	University of Bristol	22	Papua New Guinea	1
		Papanas, N.	4					Acta Paediatrica International Journal of Paediatrics	11	Comorbidity	235	University of Miami Leonard M. Miller School of Medicine	22	Botswana	1
		Park, S.J.	4					Arthritis and Rheumatism	11	Case control study	234	St Mary's Hospital London	22	Malta	1
		Park, S.W.	4					American Journal of Hypertension	11	Infant, Newborn	233	McMaster University	22	Belarus	1
		Kim, W.J.	4					Pediatric Infectious Disease Journal	11	Postoperative complication	233	University of Michigan Medical School	22	Barbados	1
		Patterson, T.L.	4					Journal of Acquired Immune Deficiency Syndromes	11	Cross-sectional study	232	Sun Yat-Sen University Cancer Center	22	Martinique	1
		Berenguer, J.	4					Arquivos Brasileiros De Cardiologia	11	Polymorphism, Single Nucleotide	232	University of Zagreb School of Medicine	21	Azerbaijan	1
		Phillips, R.K.S.	4					Bone	11	Breast cancer	229	Icahn School of Medicine at Mount Sinai	21	Anguilla	1
		Pibarot, P.	4					American Surgeon	11	Disease-Free Survival	228	Universitat Bern	21	Angola	1
		Piette, J.C.	4					Journal of the American Medical Association	11	Genetic Predisposition to Disease	227	University Central Hospital Kuopio	21	Mauritius	1
		Pitt, B.	4					Molecular Biology Reports	11	Intermethod comparison	226	Columbia University in the City of New York	21	Macao	1
		Polistena, A.	4					Diabetic Medicine	11	Physiology	225	University of Cambridge	21	Luxembourg	1
		Polo, O.	4					Lung Cancer	11	Polymorphism, Genetic	224	Hospital General Universitario Gregorio Maranon	21	Yemen	1
		Prasad, A.	4					PACE Pacing and Clinical Electrophysiology	11	Recurrence	220	University of Manchester	20	Netherlands Antilles	1
		Granger, C.B.	4					American Journal of Sports Medicine	11	Risk Assessment	217	Duke University	20	Seychelles	1
		Raitakari, O.T.	4					American Journal of Neuroradiology	11	Treatment duration	217	Wayne State University	20	Senegal	1
		Klein, R.	4					Journal of Neurosurgery	11	Polymerase chain reaction	216	Western University	20
		Resino, S.	4					European Radiology	11	Nuclear magnetic resonance imaging	214	University of Maryland School of Medicine	20
		Ringden, O.	4					British Journal of Ophthalmology	11	Postoperative period	213	University of Edinburgh	20
		Roh, J.L.	4					Cerebrovascular Diseases	11	Drug safety	213	University of Southern California	20
		Kane, C.J.	4					Journal of Allergy and Clinical Immunology	11	Cancer radiotherapy	212	Hospital for Sick Children University of Toronto	20
		Arbman, G.	4					European Journal of Endocrinology	11	C reactive protein	212	Universite Pierre et Marie Curie	19
		Ruzyllo, W.	4					Zhonghua Wai Ke Za Zhi Chinese Journal of Surgery	10	Proportional Hazards Models	209	Universidade do Porto	19
		Sarrafzadegan, N.	4					Journal of Trauma Injury Infection and Critical Care	10	Pathophysiology	207	Chaim Sheba Medical Center Israel	19
		Busund, L.T.	4					International Journal of Gynecological Cancer	10	Allele	206	Kaohsiung Medical University	19
		Schnittger, S.	4					Journal of Neurology Neurosurgery and Psychiatry	10	Analysis of Variance	205	Mahidol University	19
		Schroeder, D.R.	4					Oncology	10	Triacylglycerol	205	UT Southwestern Medical School	19
		Sekeres, M.A.	4					Journal of Bone and Mineral Research	10	Genetic polymorphism	203	Hopital Pitie Salpetriere	19
		Shepherd, F.A.	4					Clinica Chimica Acta	10	Demography	203	Nagoya University School of Medicine	19
		Singh, N.	4					Journal of Nutrition	10	United States	202	Katholieke Universiteit Leuven	19
		Choi, S.J.	4					Clinical Rheumatology	10	Animal model	202	University of Oxford	19
		Almawi, W.Y.	4					Neuroscience Letters	10	Enzyme linked immunosorbent assay	201	Universitatsspital Basel	19
		Song, J.K.	4					International Journal of Oncology	10	Sex Factors	201	Universite Paris Descartes	19
		Sparreboom, A.	4					Journal of the American Society of Echocardiography	10	Treatment response	201	Children's Hospital Boston	19
		Stefan, N.	4					Journal of Endocrinological Investigation	10	Disease Progression	200	Inje University Paik Hospital	19
		Iranmanesh, A.	4					Histopathology	10	Coronary artery disease	198	Universidade Federal do Rio de Janeiro	18
		Arden, N.K.	4					Pediatric Blood and Cancer	10	Cancer patient	198	Case Western Reserve University	18
		Su, H.M.	4					Journal of Applied Physiology	10	Inflammation	191	University of Calgary	18
		Kim, H.J.	4					Head and Neck	10	Disease free survival	189	Medizinische Universitat Innsbruck	18
		Sun, X.F.	4					Calcified Tissue International	10	Non insulin dependent diabetes mellitus	188	Peking Union Medical College	18
		Takahashi, H.	4					American Journal of Surgical Pathology	10	Regression Analysis	187	Oulun Yliopisto	18
		Terris, M.K.	4					Thyroid	10	Depression	185	Imperial College London	18
		Routy, J.P.	4					Diabetes	10	Statistical analysis	183	Universita degli Studi di Pavia	18
		Tsezou, A.	4					Knee Surgery Sports Traumatology Arthroscopy	9	Heart infarction	183	Indiana University School of Medicine Indianapolis	18
		Umemura, S.	4					Clinical Endocrinology	9	Human experiment	182	Cardiff University	18
		Undefined	2					Journal of Vascular and Interventional Radiology	9	Cancer recurrence	181	Poznan University of Medical Sciences	18
