# Supplementary material for: A surge of p-values between 0.041 and 0.049 in recent decades (but negative results are increasing rapidly too)
Source: PeerJ. 2015 Jan 22;3:e733. doi: 10.7717/peerj.733 (PMC4312079; doi:10.7717/peerj.733)
Supplement: Supplemental Information [file peerj-03-733-s007.zip › Supplementary material/Searches_15_nov_2014/B0157.csv]

Scopus refine results values
Your query : (ABS({p = 0.048} OR {p = .048}))
Number of results : 8541
YEAR		AUTHOR NAME		SUBJECT AREA		DOCUMENT TYPE		SOURCE TITLE		KEYWORD		AFFILIATION		COUNTRY		SOURCE TYPE		LANGUAGE
2014	997	Richards, A.M.	10	Agricultural and Biological Sciences	332	Article	8014	Plos One	103	Article	7489	VA Medical Center	127	United States	2191	Journals	8521	English	7993
2013	994	Holst, J.J.	8	Arts and Humanities	30	Article in Press	211	Cancer	58	Human	7357	Mayo Clinic	78	United Kingdom	633	Conference Proceedings	8	Chinese	255
2012	879	Nesland, J.M.	7	Biochemistry, Genetics and Molecular Biology	1733	Review	161	Journal of Clinical Endocrinology and Metabolism	57	Female	6586	University of California, San Francisco	75	China	615	Book Series	6	Spanish	94
2011	771	Topol, E.J.	7	Business, Management and Accounting	3	Conference Paper	138	American Journal of Cardiology	56	Humans	6245	Brigham and Women's Hospital	73	Japan	600	Books	4	Portuguese	63
2010	633	Hong, M.K.	7	Chemical Engineering	21	Book Chapter	4	Clinical Cancer Research	50	Male	6124	Universidade de Sao Paulo - USP	71	Germany	482	Undefined	2	Japanese	41
2009	551	Ridker, P.M.	7	Chemistry	19	Note	3	Journal of Clinical Oncology	42	Adult	5674	University of Texas M. D. Anderson Cancer Center	58	Italy	409			German	35
2008	498	Ellis, S.G.	7	Computer Science	10	Letter	2	World Journal of Gastroenterology	41	Controlled study	4669	Massachusetts General Hospital	56	South Korea	403			Turkish	34
2007	461	Jang, Y.	6	Decision Sciences	4	Short Survey	2	Circulation	39	Priority journal	4407	Erasmus University Medical Center	54	Canada	335			French	32
2006	382	Shin, E.K.	6	Dentistry	108	Undefined	6	Annals of Thoracic Surgery	39	Middle Aged	4077	Charite - Universitatsmedizin Berlin	52	Spain	298			Korean	23
2005	353	Bhatt, D.L.	6	Earth and Planetary Sciences	9			International Journal of Radiation Oncology Biology Physics	38	Major clinical study	4047	Harvard Medical School	49	France	282			Polish	15
2004	330	Tanaka, M.	6	Economics, Econometrics and Finance	1			International Journal of Cardiology	37	Aged	3883	University of Toronto	48	Turkey	264			Russian	12
2003	261	Kitamura, S.	6	Energy	2			Annals of Surgical Oncology	37	Clinical article	1689	Sun Yat-Sen University	47	Netherlands	260			Italian	7
2002	231	Stefanadis, C.	6	Engineering	40			Journal of the American College of Cardiology	37	Adolescent	1285	Yonsei University College of Medicine	46	Australia	257			Croatian	6
2001	197	Corella, D.	6	Environmental Science	95			Anticancer Research	34	Treatment Outcome	1246	Cleveland Clinic Foundation	46	Brazil	238			Czech	6
2000	158	Tsiachris, D.	6	Health Professions	235			Journal of Vascular Surgery	33	Aged, 80 and over	1177	Duke University School of Medicine	45	Taiwan	216			Hungarian	5
1999	171	Mintz, G.S.	6	Immunology and Microbiology	431			Critical Care Medicine	33	Prognosis	1151	Helsingin Yliopisto	43	Sweden	192			Persian	5
1998	126	Sugihara, K.	6	Materials Science	13			Transplantation Proceedings	31	Clinical trial	1069	Medizinische Universitat Wien	43	Finland	168			Arabic	2
1997	112	Charles, C.J.	6	Mathematics	7			Stroke	30	Retrospective Studies	1066	The University of North Carolina at Chapel Hill	43	Switzerland	150			Danish	2
1996	85	Califf, R.M.	6	Medicine	7528			British Journal of Cancer	29	Risk Factors	1040	Peking University	42	Greece	142			Greek	2
1995	77	Karakiewicz, P.I.	6	Multidisciplinary	13			Chest	29	Follow up	1006	University of Sydney	42	Poland	130			Bosnian	1
1994	56	Shariat, S.F.	6	Neuroscience	416			European Journal of Cardio Thoracic Surgery	29	Randomized controlled trial	977	University of Athens	42	Denmark	125			Estonian	1
1993	52	Shao, Z.M.	6	Nursing	294			American Heart Journal	28	Treatment outcome	904	Helsinki University Central Hospital	41	Belgium	116			Lithuanian	1
1992	35	Rouleau, J.L.	6	Pharmacology, Toxicology and Pharmaceutics	272			Gynecologic Oncology	28	Middle aged	901	University of California, San Diego	41	Austria	108			Malay	1
1991	33	Lip, G.Y.H.	6	Physics and Astronomy	57			Journal of Thoracic and Cardiovascular Surgery	28	Prospective Studies	899	Inserm	40	Iran	107			Romanian	1
1990	23	Rademaker, M.T.	6	Psychology	113			Anesthesia and Analgesia	27	Controlled clinical trial	867	University of Pittsburgh	40	Norway	97			Serbian	1
1989	19	Pfeffer, M.A.	6	Social Sciences	92			Blood	26	Human tissue	837	Academic Medical Centre, University of Amsterdam	39	India	91			Slovene	1
1988	15	Horowitz, M.	5	Veterinary	91			Atherosclerosis	26	Risk factor	821	King's College London	39	Israel	84
1987	11	Tsioufis, C.	5	Undefined	96			Journal of Rheumatology	25	Retrospective study	786	University of Washington Seattle	39	Hong Kong	78
1986	7	Michaelsen, K.F.	5					Diabetes Care	24	Child	763	University of Alabama at Birmingham	39	Singapore	51
1985	5	Denkert, C.	5					Chinese Journal of Cancer Prevention and Treatment	24	Follow-Up Studies	688	Universitair Medisch Centrum Groningen	37	South Africa	51
1984	5	Kenny, G.P.	5					BJU International	24	Young Adult	676	Karolinska University Hospital	37	Ireland	47
1982	2	Li, H.	5					Transplantation	23	Prospective study	664	UCL	37	Thailand	44
1981	1	Marin, F.	5					American Journal of Obstetrics and Gynecology	23	Time Factors	640	Tehran University of Medical Sciences	37	Mexico	44
1980	3	Tanaka, F.	5					Human Pathology	22	Cancer survival	609	Hospital Clinic Barcelona	37	Portugal	43
1979	2	Arnold, M.	5					Breast Cancer Research and Treatment	22	Mortality	584	Ita-Suomen yliopisto	37	New Zealand	40
1978	2	Sun, X.F.	5					Journal of Urology	22	Disease association	574	Yale University School of Medicine	36	Croatia	33
1977	1	Stone, G.W.	5					Hepato Gastroenterology	22	Disease severity	568	Lunds Universitet	36	Czech Republic	32
1969	1	Knip, M.	5					Oncology Reports	22	Genotype	552	Universita degli Studi di Roma La Sapienza	36	Egypt	31
1963	1	Braunwald, E.	5					European Journal of Cancer	22	Comparative study	538	The Johns Hopkins School of Medicine	35	Slovenia	30
		Olsson, A.G.	5					Radiology	21	Case-Control Studies	536	Baylor College of Medicine	35	Malaysia	28
		Dimopoulos, M.A.	5					Nephrology Dialysis Transplantation	21	Outcome assessment	533	Seoul National University	35	Argentina	27
		Cutfield, W.S.	5					European Heart Journal	21	Unclassified drug	524	Shanghai Jiaotong University	35	Russian Federation	23
		Shin, D.H.	5					American Journal of Ophthalmology	21	Immunohistochemistry	518	University of Ulsan, College of Medicine	34	Hungary	23
		Dimsdale, J.E.	5					Neurology	21	Protein expression	502	SungKyunKwan University, School of Medicine	34	Serbia	21
		Cohen, D.J.	5					National Medical Journal of China	21	Cancer staging	477	University of Athens Medical School	34	Pakistan	17
		Han, S.H.	5					Urology	21	Drug efficacy	475	National Yang-Ming University Taiwan	34	Nigeria	16
		Koh, K.K.	5					Annals of Oncology	20	Body mass	463	David Geffen School of Medicine at UCLA	33	Tunisia	14
		Shen, Z.Z.	5					Journal of Pediatrics	20	Nonhuman	458	Fudan University	33	Chile	13
		Ma, J.	5					Journal of Surgical Oncology	20	Cohort Studies	437	Seoul National University Bundang Hospital	33	Slovakia	11
		Murohara, T.	5					Journal of Infectious Diseases	20	Animals	424	University of Alberta	32	Bulgaria	11
		Hofman, P.L.	5					BMC Cancer	20	Prevalence	415	Kobenhavns Universitet	32	Saudi Arabia	10
		Lee, S.E.	5					Journal of Neurosurgery	19	Risk assessment	397	National Taiwan University Hospital	32	Romania	10
		Zlobec, I.	5					Heart	19	Cohort analysis	394	Seoul National University College of Medicine	31	Puerto Rico	8
		Choi, J.Y.	5					Chinese Medical Journal	19	Human cell	394	The University of Hong Kong	31	Kenya	8
		Lotan, Y.	5					Diabetic Medicine	19	Child, Preschool	387	Veterans General Hospital-Taipei	31	Jordan	8
		Leon, M.B.	5					Tumor Biology	19	Scoring system	385	University of Melbourne	31	Tanzania	7
		Yusuf, S.	5					Medicine and Science in Sports and Exercise	19	Incidence	383	Alma Mater Studiorum Universita di Bologna	31	Colombia	7
		Schroeder, D.R.	5					American Journal of Clinical Nutrition	18	Age	377	University of Minnesota Twin Cities	31	Estonia	7
		Laakso, M.	5					Metabolism Clinical and Experimental	18	Survival Rate	374	Universita degli Studi di Milano	31	Viet Nam	7
		Offerhaus, G.J.A.	5					Hypertension	18	Correlation analysis	373	Universita degli Studi di Padova	30	Bosnia and Herzegovina	6
		Davidson, B.	5					Circulation Journal	18	Hypertension	372	Johns Hopkins University	30	Venezuela	6
		Hong, S.K.	5					Journal of Cancer Research and Clinical Oncology	18	Double blind procedure	366	Medizinische Hochschule Hannover MHH	30	Lithuania	6
		Roelfsema, F.	5					Lung Cancer	18	Questionnaire	359	University Medical Center Utrecht	30	United Arab Emirates	6
		Arnesen, H.	5					Diabetologia	17	Statistical significance	353	Radboud University Nijmegen Medical Centre	29	Philippines	6
		Kosma, V.M.	5					Asian Pacific Journal of Cancer Prevention	17	Pathology	349	Washington University in St. Louis, School of Medicine	29	Uganda	5
		Wells, G.A.	5					Digestive Diseases and Sciences	17	Neoplasm Staging	347	Capital Medical University China	29	Nepal	5
		Hetzer, R.	5					Medical Oncology	17	Double-Blind Method	347	The Catholic University of Korea	28	Lebanon	5
		Lord, S.R.	5					Bone Marrow Transplantation	17	Multivariate Analysis	345	The University of British Columbia	27	Ghana	5
		Holmes, D.R.	5					Gastrointestinal Endoscopy	16	Overall survival	344	Kyushu University	27	Trinidad and Tobago	5
		Kim, T.W.	5					Journal of Nutrition	16	Prediction	342	Karolinska Institutet	27	Kuwait	4
		Wedzicha, J.A.	5					American Journal of Respiratory and Critical Care Medicine	16	Severity of Illness Index	334	National Cancer Institute	27	Macedonia	4
		Ancoli-Israel, S.	5					Obstetrics and Gynecology	16	Infant	333	Prince of Wales Hospital Hong Kong	27	Peru	4
		Kobayashi, J.	5					Laryngoscope	16	Cross-Sectional Studies	329	Universitatsspital Basel	27	Cameroon	4
		Camilleri, M.	5					Investigative Ophthalmology and Visual Science	16	Biological Markers	326	McMaster University	27	Bahrain	4
		Wada, H.	5					Ophthalmology	16	Multicenter study	324	VU University Medical Center	26	Bangladesh	4
		Li, W.	5					Gut	16	Survival Analysis	322	Tianjin Medical University	26	Morocco	3
		Dahlstrom, U.	4					Journal of Cardiac Failure	15	Sex difference	321	Maastricht University	26	Iceland	3
		Han, S.H.	4					European Journal of Obstetrics Gynecology and Reproductive Biology	15	Survival rate	319	University of Chicago	26	Malawi	3
		Lau, C.P.	4					Clinical Infectious Diseases	15	Histopathology	318	Memorial Sloan-Kettering Cancer Center	25	Cote d'Ivoire	3
		Florenes, V.A.	4					Journal of Gastroenterology and Hepatology Australia	15	Diabetes mellitus	310	Universita degli Studi di Torino	25	Congo	3
		Omezzine, A.	4					Diseases of the Colon and Rectum	15	Clinical feature	307	Leiden University Medical Center - LUMC	25	Ecuador	3
		Guth, U.	4					Spine	15	Questionnaires	305	Chinese University of Hong Kong	24	Cambodia	3
		Ordovas, J.M.	4					International Journal of Sports Medicine	14	Placebo	304	Oulun Yliopisto	24	Uruguay	3
		Koo, J.S.	4					Journal of the American College of Surgeons	14	Metabolism	303	Universidade Federal de Sao Paulo	24	Zimbabwe	3
		Park, S.W.	4					Nutrition Metabolism and Cardiovascular Diseases	14	Drug effect	301	Universitat Heidelberg	24	Zambia	3
		Bouslama, A.	4					British Journal of Surgery	14	Smoking	299	University of Tokyo	24	Ukraine	2
		Boerwinkle, E.	4					Coronary Artery Disease	14	Protein blood level	299	University Michigan Ann Arbor	24	Qatar	2
		Patterson, T.L.	4					Clinical Endocrinology	14	Multivariate analysis	297	University of New South Wales UNSW Australia	24	Indonesia	2
		Pedersen, O.	4					International Journal of Cancer	14	Hospitalization	293	Ludwig-Maximilians-Universitat Munchen	24	Sudan	2
		Hansen, T.	4					Journal of Animal Science	14	Blood	292	Helse Bergen Haukeland University Hospital	24	Belarus	2
		Darb-Esfahani, S.	4					Human Reproduction	14	Animal experiment	291	University of Calgary	23	Brunei Darussalam	2
		Phillips, P.	4					Thorax	14	Methodology	291	Rigshospitalet	23	Costa Rica	2
		Pijl, H.	4					International Journal of Oncology	14	Logistic Models	290	Turun yliopisto	23	Cuba	2
		Lee, H.S.	4					Alimentary Pharmacology and Therapeutics	14	Predictive Value of Tests	288	University Hospital of Tampere	23	Cyprus	2
		Choi, D.	4					Clinical and Experimental Rheumatology	14	Genetic association	287	Universitetet i Oslo	23	Luxembourg	2
		Rahimi, Z.	4					Liver Transplantation	13	Survival	283	Kaohsiung Medical University	23	Mozambique	2
		Rebhi, L.	4					British Journal of Ophthalmology	13	Obesity	279	Northwestern University Feinberg School of Medicine	23	Yugoslavia	2
		Ricart, W.	4					Cornea	13	Single nucleotide polymorphism	277	Sichuan University	23	Panama	2
		Kereiakes, D.J.	4					American Journal of Hypertension	13	Disease course	275	Arhus Universitetshospital	23	Oman	1
		Rigatelli, G.	4					International Journal of Obesity	13	C reactive protein	264	University of California, Los Angeles	23	French Polynesia	1
		Garcia-Garcia, H.M.	4					Respiratory Medicine	13	Postoperative Complications	264	Universite Paris Descartes	23	El Salvador	1
		Chen, G.	4					Respirology	13	School child	263	University of Queensland	23	Honduras	1
		Cho, S.H.	4					Histopathology	13	Polymerase chain reaction	262	Chang Gung Memorial Hospital	23	Haiti	1
		Kastritis, E.	4					Archives of Physical Medicine and Rehabilitation	13	Gene frequency	262	University of Glasgow	22	Guinea-Bissau	1
		Rigatelli, G.	4					Annals of Surgery	13	Disease-Free Survival	262	Vanderbilt University	22	Sri Lanka	1
		Ros, E.	4					Journal of Human Hypertension	13	Normal human	257	University of Pennsylvania	22	Macao	1
		Chen, W.	4					Journal of the Neurological Sciences	13	Postoperative complication	256	Kyoto University	22	Guam	1
		Sakano, S.	4					Zhonghua Yi Xue Za Zhi	13	Preschool child	256	Imperial College London	22	Dominican Republic	1
		Lee, C.W.	4					American Surgeon	12	Quality of life	256	Chang Gung University	22	Syrian Arab Republic	1
		Jeong, S.J.	4					New England Journal of Medicine	12	Proportional Hazards Models	254	Universidad Autonoma de Barcelona	22	Greenland	1
		Sato, A.	4					Journal of Clinical Pathology	12	Age Factors	254	University of Edinburgh	22	Burkina Faso	1
		Schreiber, S.	4					Chinese Journal of Clinical Oncology	12	Genetic Predisposition to Disease	250	Beth Israel Deaconess Medical Center	22	Bolivia	1
		Schwartz, G.G.	4					Clinical Cardiology	12	Tumor Markers, Biological	247	Sahlgrenska Universitetssjukhuset	22	Togo	1
		Scoggins, C.R.	4					Leukemia and Lymphoma	12	Glucose	243	Friedrich-Alexander-Universität Erlangen-Nürnberg	21	Benin	1
		Donaldson, G.C.	4					International Urology and Nephrology	12	Case control study	243	Southern Medical University	21	North Korea	1
		Seljeflot, I.	4					Journal of the American Geriatrics Society	12	Lymph node metastasis	243	Universite de Montreal	21	Nicaragua	1
		Gourgoulianis, K.I.	4					European Journal of Clinical Nutrition	12	Pregnancy	240	UT Southwestern Medical Center	21	Palestine	1
		Serruys, P.W.	4					Cancer Research	12	Body Mass Index	239	Harvard School of Public Health	21	Netherlands Antilles	1
		Shih, S.C.	4					European Urology	12	Allele	237	Tokyo Medical and Dental University	20	Latvia	1
		Lee, K.H.	4					Heart and Vessels	12	Chi-Square Distribution	235	Ohio State University	20	Gambia	1
		Cakir, N.	4					Pediatric Research	12	Inflammation	235	Western University	20	Gabon	1
		Sigal, R.J.	4					Psychosomatic Medicine	12	Cross-sectional study	234	UC Davis	20	United States Minor Outlying Islands	1
		Isolauri, E.	4					Retina	12	Polymorphism, Single Nucleotide	234	Universitat Bern	20	Monaco	1
		Song, Y.G.	4					Rheumatology International	12	Risk Assessment	231	Seoul National University Hospital	20	Rwanda	1
		Kim, H.	4					Scandinavian Journal of Gastroenterology	12	Physiology	230	University of Iowa	20	Papua New Guinea	1
		Holgate, S.T.	4					Thrombosis and Haemostasis	12	Pathophysiology	230	Universidade Estadual de Campinas	20	Senegal	1
		Hartmann, A.	4					Clinical Transplantation	12	Genetics	229	Children's Hospital Boston	20	Mali	1
		Stellos, K.	4					American Journal of Sports Medicine	12	Animal model	229	Chang Gung University College of Medicine	20	Guadeloupe	1
		Stock, R.G.	4					Colorectal Disease	11	Insulin	228	Emory University	19
		Chervin, R.D.	4					Menopause	11	Comorbidity	228	Universite Pierre et Marie Curie	19
		Hering, B.J.	4					Journal of Heart and Lung Transplantation	11	Polymorphism, Genetic	227	Emory University School of Medicine	19
		Stone, N.N.	4					World Journal of Surgery	11	Drug safety	227	McGill University	19
		Su, H.M.	4					Annals of Pharmacotherapy	11	Analysis of Variance	224	University of Pennsylvania, School of Medicine	19
		Sun, Y.	4					Leukemia	11	Coronary artery disease	223	University of Zagreb School of Medicine	19
		Swedberg, K.	4					Journal of Hepatology	11	Glucose blood level	223	Weill Cornell Medical College	19
		Inokuchi, M.	4					PACE Pacing and Clinical Electrophysiology	11	Intermethod comparison	216	Medizinische Universitat Innsbruck	19
		Tajima, K.	4					Journal of Clinical Psychiatry	11	Breast cancer	216	Linkopings universitet	19
		Tan, P.H.	4					Otolaryngology Head and Neck Surgery	11	Cardiovascular risk	215	Icahn School of Medicine at Mount Sinai	19
		Daida, H.	4					Annals of the Rheumatic Diseases	11	Tumor volume	215	University of Maryland, Baltimore	19
		Terracciano, L.	4					European Archives of Oto Rhino Laryngology	11	Breast Neoplasms	215	UniversitatsSpital Zurich	19
		Tinahones, F.J.	4					Archives of Internal Medicine	11	Cancer recurrence	215	University of Birmingham	19
		Haie-Meder, C.	4					Journal of Strength and Conditioning Research	11	Treatment response	212	Medical University of South Carolina	19
		Topol, E.J.	4					Journal of Antimicrobial Chemotherapy	11	Postoperative period	211	University of Utah	19
		Kasai, T.	4					AIDS	10	Genetic polymorphism	208	University Hospital Leuven	19
		Tsai, F.J.	4					Journal of Endourology	10	Blood Pressure	206	University of Michigan Medical School	19
		Buring, J.E.	4					Critical Care	10	Treatment duration	205	Poznan University of Medical Sciences	19
		Tse, G.M.	4					American Journal of Neuroradiology	10	Systolic blood pressure	204	Zhejiang University	18
		Ikeda, N.	4					Journal of Veterinary Internal Medicine	10	United States	201	Yale University	18
		Tuomilehto, J.	4					Journal of the American Medical Association	10	Recurrence	197	Tel Aviv University	18
		Valdes, M.	4					Arthritis and Rheumatism	10	Cancer patient	197	Universidade Federal do Rio Grande do Sul	18
		Duh, Q.Y.	4					Journal of Korean Medical Science	10	Depression	197	Northwestern University	18
		Anderson, J.L.	4					Journal of Cardiology	10	Disease Progression	195	Johann Wolfgang Goethe Universitat Frankfurt am Main	18
		Veldhuis, J.D.	4					Pediatric Cardiology	10	Infant, Newborn	194	Hopitaux universitaires de Geneve	18
		Kim, J.C.	4					Journal of the American Society of Echocardiography	10	Cancer radiotherapy	194	Mahidol University	18
		Vendrell, J.	4					Catheterization and Cardiovascular Interventions	10	Nuclear magnetic resonance imaging	194	National University of Singapore	18
		Colombo, A.	4					Cancer Epidemiology Biomarkers and Prevention	10	Gene expression	191	University Central Hospital Kuopio	18
		Von Kanel, R.	4					Korean Journal of Urology	10	Creatinine	191	Turun Yliopistollinen Keskussairaala	18
		Waters, D.	4					Journal of Allergy and Clinical Immunology	10	Age distribution	189	University of Western Australia	18
		Fernandez-Real, J.M.	4					American Journal of Kidney Diseases	10	Triacylglycerol	188	Universita degli Studi di Verona	18
		Undefined	5					Journal of Neurology	10	Genetic variability	188	Hospital General Universitario Gregorio Maranon	18
