# Supplementary material for: A surge of p-values between 0.041 and 0.049 in recent decades (but negative results are increasing rapidly too)
Source: PeerJ. 2015 Jan 22;3:e733. doi: 10.7717/peerj.733 (PMC4312079; doi:10.7717/peerj.733)
Supplement: Supplemental Information [file peerj-03-733-s007.zip › Supplementary material/Searches_15_nov_2014/B0158.csv]

Scopus refine results values
Your query : (ABS({p = 0.049} OR {p = .049}))
Number of results : 7656
YEAR		AUTHOR NAME		SUBJECT AREA		DOCUMENT TYPE		SOURCE TITLE		KEYWORD		AFFILIATION		COUNTRY		SOURCE TYPE		LANGUAGE
2015	1	Park, S.W.	10	Agricultural and Biological Sciences	335	Article	7214	Plos One	109	Article	6715	VA Medical Center	101	United States	1956	Journals	7625	English	7131
2014	881	Park, S.J.	9	Arts and Humanities	45	Article in Press	182	Cancer	48	Human	6563	Brigham and Women's Hospital	67	United Kingdom	581	Conference Proceedings	14	Chinese	230
2013	927	Lee, C.W.	8	Biochemistry, Genetics and Molecular Biology	1563	Review	136	Journal of the American College of Cardiology	43	Female	5892	University of California, San Francisco	55	Japan	530	Book Series	10	Spanish	93
2012	755	Ikeda, K.	7	Business, Management and Accounting	3	Conference Paper	109	Annals of Thoracic Surgery	42	Humans	5568	Harvard Medical School	53	China	522	Books	5	Portuguese	65
2011	696	Kobayashi, M.	7	Chemical Engineering	17	Short Survey	5	American Journal of Cardiology	40	Male	5492	Massachusetts General Hospital	53	Germany	445	Undefined	2	French	37
2010	570	Kumada, H.	7	Chemistry	11	Book Chapter	3	Journal of Clinical Endocrinology and Metabolism	35	Adult	5050	Mayo Clinic	52	Italy	375			Polish	30
2009	523	Arase, Y.	7	Computer Science	11	Letter	2	World Journal of Gastroenterology	34	Controlled study	4139	University of Texas M. D. Anderson Cancer Center	50	South Korea	348			Turkish	30
2008	447	Mori, M.	7	Decision Sciences	3	Note	2	Annals of Surgical Oncology	34	Priority journal	3905	Universidade de Sao Paulo - USP	49	Canada	322			Japanese	27
2007	423	Park, D.W.	7	Dentistry	111	Undefined	3	Chest	33	Middle Aged	3693	University of Toronto	49	Spain	275			German	22
2006	354	Suzuki, Y.	7	Earth and Planetary Sciences	6			International Journal of Radiation Oncology Biology Physics	32	Major clinical study	3598	Cleveland Clinic Foundation	49	Australia	239			Korean	20
2005	350	Kim, Y.H.	6	Economics, Econometrics and Finance	1			Journal of Clinical Oncology	31	Aged	3413	The University of British Columbia	47	France	228			Italian	15
2004	277	Davidson, B.	6	Engineering	37			Clinical Cancer Research	30	Clinical article	1442	Charite - Universitatsmedizin Berlin	47	Brazil	220			Russian	14
2003	216	Kosma, V.M.	6	Environmental Science	82			Transplantation Proceedings	30	Adolescent	1131	University of Ulsan, College of Medicine	44	Netherlands	215			Croatian	5
2002	213	Doki, Y.	6	Health Professions	214			Journal of Vascular Surgery	30	Treatment Outcome	1106	SungKyunKwan University, School of Medicine	44	Turkey	200			Greek	5
2001	168	Ellis, S.G.	6	Immunology and Microbiology	378			Blood	30	Aged, 80 and over	1092	Peking University	43	Sweden	173			Serbian	5
2000	144	Kang, S.J.	6	Materials Science	10			Stroke	29	Prognosis	1025	The University of Hong Kong	41	Taiwan	161			Arabic	4
1999	133	Espiner, E.A.	6	Mathematics	6			Gynecologic Oncology	28	Retrospective Studies	987	Academic Medical Centre, University of Amsterdam	40	Finland	151			Hungarian	4
1998	107	Koo, J.S.	6	Medicine	6642			Journal of Thoracic and Cardiovascular Surgery	28	Risk Factors	927	Helsinki University Central Hospital	39	Switzerland	151			Czech	3
1997	105	Patsouris, E.	6	Multidisciplinary	5			European Journal of Cardio Thoracic Surgery	27	Follow up	903	UCL	39	Poland	137			Persian	3
1996	102	Richards, A.M.	6	Neuroscience	400			Atherosclerosis	27	Clinical trial	902	Duke University School of Medicine	38	Greece	127			Romanian	3
1995	55	Sutton-Tyrrell, K.	6	Nursing	267			Transplantation	26	Treatment outcome	838	Universita degli Studi di Milano	38	Belgium	101			Dutch	2
1994	48	Syrjanen, K.	6	Pharmacology, Toxicology and Pharmaceutics	258			International Journal of Cardiology	25	Middle aged	830	Erasmus University Medical Center	38	Iran	101			Hebrew	2
1993	44	Fok, T.F.	5	Physics and Astronomy	47			American Journal of Obstetrics and Gynecology	25	Randomized controlled trial	816	Universitair Medisch Centrum Groningen	37	Denmark	95			Slovak	2
1992	33	Kavantzas, N.	5	Psychology	136			British Journal of Cancer	25	Prospective Studies	776	University of Pittsburgh	37	Hong Kong	88			Bulgarian	1
1991	12	Huang, X.J.	5	Social Sciences	73			Journal of Urology	24	Risk factor	764	Sun Yat-Sen University	37	India	84			Danish	1
1990	20	Chung, H.C.	5	Veterinary	83			Urology	23	Controlled clinical trial	746	University of Melbourne	37	Israel	77			Icelandic	1
1989	13	Lee, W.Y.	5	Undefined	95			Critical Care Medicine	22	Retrospective study	715	The Johns Hopkins School of Medicine	36	Norway	77			Lithuanian	1
1988	11	Marin, F.	5					Journal of Rheumatology	22	Human tissue	713	Helsingin Yliopisto	36	Austria	76			Thai	1
1987	6	Montaner, J.	5					Investigative Ophthalmology and Visual Science	22	Child	706	David Geffen School of Medicine at UCLA	36	Portugal	47			Ukrainian	1
1986	3	Kodama, J.	5					Chinese Medical Journal	21	Follow-Up Studies	653	University of Pennsylvania	35	New Zealand	42
1985	3	Akuta, N.	5					American Journal of Clinical Nutrition	20	Young Adult	630	Universitat Heidelberg	35	Singapore	40
1984	5	Hongo, A.	5					Diabetes Care	20	Time Factors	607	Lunds Universitet	35	Mexico	36
1983	4	Hsu, B.G.	5					Chinese Journal of Cancer Prevention and Treatment	20	Mortality	542	University of Athens Medical School	35	South Africa	36
1982	3	Courneya, K.S.	5					BMC Cancer	19	Prospective study	540	Seoul National University College of Medicine	34	Ireland	35
1980	2	Reich, R.	5					American Journal of Ophthalmology	19	Cancer survival	537	National Taiwan University Hospital	34	Saudi Arabia	33
1979	1	Laakso, M.	5					International Journal of Cancer	19	Disease association	517	Baylor College of Medicine	33	Serbia	32
1974	1	Roh, J.L.	5					National Medical Journal of China	18	Genotype	496	King's College London	33	Czech Republic	31
		Saitoh, S.	5					European Heart Journal	18	Outcome assessment	491	University of Alabama at Birmingham	33	Malaysia	27
		Sato, Y.	5					Metabolism Clinical and Experimental	18	Disease severity	482	Alma Mater Studiorum Universita di Bologna	32	Hungary	27
		Schild, S.E.	5					Anticancer Research	18	Unclassified drug	458	Inserm	31	Egypt	26
		Seifert, B.	5					Radiology	18	Comparative study	457	University of Washington Seattle	31	Thailand	26
		Shariat, S.F.	5					Neurology	17	Body mass	448	The University of North Carolina at Chapel Hill	31	Croatia	25
		Gensini, G.F.	5					Breast Cancer Research and Treatment	17	Immunohistochemistry	437	National Yang-Ming University Taiwan	31	Russian Federation	24
		Suzuki, F.	5					Journal of Animal Science	17	Case-Control Studies	433	Radboud University Nijmegen Medical Centre	30	Romania	19
		Hatakeyama, K.	5					Journal of Nutrition	16	Nonhuman	432	Fudan University	30	Chile	19
		Swedberg, K.	5					Human Reproduction	16	Protein expression	431	Medizinische Universitat Wien	30	Nigeria	18
		Hong, M.K.	5					Ophthalmology	16	Prevalence	430	Prince of Wales Hospital Hong Kong	30	Argentina	16
		Torp-Pedersen, C.	5					Circulation	16	Cancer staging	425	University of California, Los Angeles	30	Slovenia	16
		Valdes, M.	5					Journal of the American Geriatrics Society	16	Risk assessment	408	Columbia University in the City of New York	30	Pakistan	15
		Van Leeuwen, F.E.	5					BJU International	16	Animals	405	Ita-Suomen yliopisto	30	Tunisia	14
		Yamamoto, S.	5					Nephrology Dialysis Transplantation	16	Drug efficacy	395	Karolinska Institutet	29	Slovakia	12
		Yang, L.	5					Thorax	16	Age	372	Yonsei University College of Medicine	29	Uganda	10
		Lee, S.W.	4					Heart	16	Cohort analysis	361	Karolinska University Hospital	29	Colombia	9
		Charles, C.J.	4					Digestive Diseases and Sciences	16	Incidence	351	University Michigan Ann Arbor	29	Tanzania	8
		Groswasser, J.	4					Retina	16	Child, Preschool	351	Tehran University of Medical Sciences	29	Lithuania	8
		Jessen, F.	4					Clinical Biochemistry	15	Human cell	344	Ludwig-Maximilians-Universitat Munchen	29	Bangladesh	7
		Ahn, C.W.	4					Bone Marrow Transplantation	15	Survival Rate	343	University of Minnesota Twin Cities	28	Lebanon	7
		Hamajima, N.	4					Surgical Endoscopy and Other Interventional Techniques	15	Cohort Studies	338	Seoul National University	27	Iceland	7
		Li, W.	4					Anesthesia and Analgesia	15	Questionnaire	334	UniversitatsSpital Zurich	27	Kenya	7
		Crea, F.	4					Laryngoscope	15	Hypertension	334	McMaster University	27	Philippines	6
		Dudek, D.	4					Journal of Surgical Research	15	Scoring system	320	University Medical Center Utrecht	27	Bulgaria	6
		Chen, L.	4					European Journal of Clinical Nutrition	15	Double blind procedure	320	Universitat de Barcelona	26	Yugoslavia	5
		Lipponen, P.	4					New England Journal of Medicine	15	Overall survival	315	The Catholic University of Korea	26	Viet Nam	5
		Antonelli, M.	4					Journal of Bone and Joint Surgery Series A	15	Infant	315	Turun yliopisto	26	Nepal	5
		De Marzo, A.M.	4					European Journal of Cancer	14	Cross-Sectional Studies	314	Imperial College London	26	Mozambique	5
		Hodge, D.O.	4					Journal of Gastroenterology	14	Double-Blind Method	313	Seoul National University Hospital	26	Papua New Guinea	5
		Fan, J.	4					Annals of Surgery	14	Sex difference	310	University of California, San Diego	26	Indonesia	5
		He, J.	4					Medicine and Science in Sports and Exercise	14	Prediction	310	Ohio State University	25	Peru	5
		Lip, G.Y.H.	4					Lung Cancer	14	Severity of Illness Index	302	Universitetet i Oslo	25	Kuwait	4
		Chi, H.S.	4					Medical Oncology	14	Statistical significance	299	University of Sydney	25	Qatar	4
		Leung, T.F.	4					Oncology Reports	14	Clinical feature	298	Capital Medical University China	25	Ukraine	4
		Denollet, J.	4					American Heart Journal	14	Multivariate Analysis	297	Universitatsspital Basel	25	United Arab Emirates	4
		Chang, W.N.	4					Carcinogenesis	14	Diabetes mellitus	296	Kobenhavns Universitet	25	Bahrain	3
		Hosaka, T.	4					Journal of Gastroenterology and Hepatology Australia	14	Histopathology	296	Harvard School of Public Health	25	Bosnia and Herzegovina	3
		Lee, N.H.	4					American Journal of Sports Medicine	14	Correlation analysis	295	Memorial Sloan-Kettering Cancer Center	24	Cameroon	3
		Liu, D.H.	4					American Journal of Roentgenology	14	Drug effect	295	Universita degli Studi di Torino	24	Congo	3
		Liu, J.W.	4					Tumor Biology	14	Neoplasm Staging	294	Universidade Federal de Sao Paulo	24	Cuba	3
		Liu, K.Y.	4					Clinical Infectious Diseases	14	Smoking	288	University of Athens	24	Malawi	3
		Loibl, S.	4					Cancer Epidemiology Biomarkers and Prevention	13	Pathology	286	Hospital Clinic Barcelona	24	Malta	3
		Lordan, J.T.	4					European Journal of Vascular and Endovascular Surgery	13	Survival Analysis	282	Stanford University School of Medicine	24	Trinidad and Tobago	3
		Lydersen, S.	4					World Journal of Surgery	13	Survival rate	280	Leiden University Medical Center - LUMC	23	Jordan	3
		Makino, H.	4					Hepato Gastroenterology	13	Questionnaires	271	Columbia University Medical Center	23	Yemen	3
		Kaste, S.C.	4					PACE Pacing and Clinical Electrophysiology	13	Genetic association	270	McGill University	22	Ghana	3
		Mintz, G.S.	4					Diseases of the Colon and Rectum	13	Biological Markers	270	Tel Aviv University	22	Jamaica	2
		Mittal, R.D.	4					British Journal of Surgery	13	Metabolism	269	University Hospital of Tampere	22	Cyprus	2
		Chiang, C.P.	4					American Journal of Respiratory and Critical Care Medicine	13	Age Factors	268	China Medical University Shenyang	22	Oman	2
		Moreland, L.W.	4					European Urology	13	Postoperative complication	266	Tianjin Medical University	22	Sudan	2
		Jonas, J.B.	4					Colorectal Disease	13	Multivariate analysis	261	Keck School of Medicine of USC	22	Syrian Arab Republic	2
		Nakatsuka, H.	4					Hepatology	13	Blood	258	Universita degli Studi di Roma La Sapienza	22	Zimbabwe	2
		Nam, S.Y.	4					Journal of Cancer Research and Clinical Oncology	13	Predictive Value of Tests	256	Chinese University of Hong Kong	21	Senegal	2
		Ng, P.C.	4					Clinica Chimica Acta	12	Cross-sectional study	255	Johns Hopkins University	21	Togo	2
		Nicaud, V.	4					Catheterization and Cardiovascular Interventions	12	Genetics	255	Universite de Montreal	21	Ecuador	2
		Ordovas, J.M.	4					Journal of Surgical Oncology	12	Postoperative Complications	252	Kyushu University	21	Ethiopia	2
		Oya, H.	4					Gastroenterology	12	Preschool child	251	University of Florida	21	Venezuela	2
		Park, C.J.	4					Gastrointestinal Endoscopy	12	Obesity	251	Yonsei University	21	Mali	1
		Aaltomaa, S.	4					Annals of Oncology	12	Placebo	251	Universita degli Studi di Firenze	21	Laos	1
		Park, S.J.	4					Clinical Pharmacology and Therapeutics	12	Methodology	250	Medizinische Hochschule Hannover MHH	21	Luxembourg	1
		Bittl, J.A.	4					Arthritis and Rheumatism	12	Multicenter study	250	University Central Hospital Kuopio	21	Macedonia	1
		Arnett, D.K.	4					Journal of Clinical Psychiatry	12	Animal experiment	248	Universita Cattolica del Sacro Cuore, Rome	21	Solomon Islands	1
		Parnell, L.D.	4					Thrombosis and Haemostasis	12	Survival	245	Universitatsklinikum Hamburg-Eppendorf und Medizinische Fakultat	20	Iraq	1
		Lazaris, A.C.	4					European Journal of Gastroenterology and Hepatology	11	Single nucleotide polymorphism	242	Hopitaux universitaires de Geneve	20	Morocco	1
		Pectasides, D.	4					Archives of Internal Medicine	11	Hospitalization	242	UC Davis	20	Myanmar	1
		Pekmezovic, T.	4					Cerebrovascular Diseases	11	Risk Assessment	239	Cardiff University	20	Sri Lanka	1
		Rades, D.	4					Journal of Hepatology	11	Logistic Models	237	University of New South Wales UNSW Australia	20	Namibia	1
		Kohler, M.	4					Journal of Applied Physiology	11	Quality of life	230	University of Queensland	20	Suriname	1
		Reid, R.D.	4					Asian Pacific Journal of Cancer Prevention	11	Insulin	228	Chang Gung Memorial Hospital	20	Haiti	1
		Resch, B.	4					Journal of Korean Medical Science	11	Disease course	228	University of Belgrade	20	Netherlands Antilles	1
		Korkolopoulou, P.	4					Annals of Allergy Asthma and Immunology	11	Normal human	228	University of Tokyo Faculty of Medicine	19	Liechtenstein	1
		Chen, H.	4					British Journal of Ophthalmology	11	Genetic polymorphism	226	Johns Hopkins Bloomberg School of Public Health	19	Guam	1
		Ronnemaa, T.	4					Spine	11	Glucose	226	Rigshospitalet	19	North Korea	1
		Roughton, M.	4					Tumori	11	Comorbidity	226	Northwestern University Feinberg School of Medicine	19	Palestine	1
		Ryu, J.K.	4					Arquivos Brasileiros De Cardiologia	11	Polymorphism, Genetic	225	National Cancer Institute	19	Panama	1
		Haverich, A.	4					Rheumatology International	11	Polymerase chain reaction	225	Sichuan University	19	Latvia	1
		Sarna, S.	4					American Journal of Nephrology	11	School child	224	Medical University of South Carolina	19	Bahamas	1
		Fan, S.T.	4					Medicina Clinica	11	Pregnancy	224	Osaka University	19	Fiji	1
		Saver, J.L.	4					Clinical Chemistry and Laboratory Medicine	11	Physiology	220	University of Chicago	19	Guatemala	1
		Kornowski, R.	4					Clinical Therapeutics	11	Disease-Free Survival	219	University of Tennessee Health Science Center	18	Puerto Rico	1
		Kremastinos, D.T.	4					Circulation Journal	11	Pathophysiology	214	Tel Aviv University, Sackler Faculty of Medicine	18	Benin	1
		Sekine, Y.	4					European Journal of Endocrinology	10	Gene frequency	214	Medizinische Universitat Graz	18	Kyrgyzstan	1
		Serruys, P.W.	4					European Journal of Clinical Microbiology and Infectious Diseases	10	Protein blood level	212	University of Colorado Health Sciences Center	18	Estonia	1
		Sezaki, H.	4					Chinese Journal of Clinical Oncology	10	Body Mass Index	209	Columbia University, College of Physicians and Surgeons	18	Botswana	1
		Hattori, E.	4					Neurosurgery	10	Genetic Predisposition to Disease	206	Icahn School of Medicine at Mount Sinai	18	Cambodia	1
		Sievers, H.H.	4					Clinical Transplantation	10	Polymorphism, Single Nucleotide	204	Veterans General Hospital-Taipei	18	Cote d'Ivoire	1
		Solomon, S.D.	4					Human Pathology	10	Lymph node metastasis	204	Klinikum rechts der Isar	18	Democratic Republic Congo	1
		Stefanadis, C.	4					Surgery Today	10	Inflammation	203	Charles University in Prague	18	Sierra Leone	1
		Sun, X.F.	4					International Journal of Oncology	10	Case control study	202	Yale University School of Medicine	18
		Kim, J.J.	4					Liver Transplantation	10	United States	198	GlaxoSmithKline	18
		Kahn, A.	4					Journal of Neurosurgery	10	Postoperative period	197	University of Liverpool	18
		Giamarellou, H.	4					Korean Journal of Urology	10	Body weight	197	Washington University in St. Louis, School of Medicine	18
		Hanazaki, K.	4					Kardiologia Polska	10	Proportional Hazards Models	197	University of Cambridge	18
		Chun, H.K.	4					Journal of Hypertension	10	Triacylglycerol	195	University of Wisconsin Madison	18
		Iwayama, Y.	4					Obstetrics and Gynecology	10	Recurrence	194	University of Michigan Medical School	18
		Toyota, T.	4					Critical Care	10	Breast cancer	192	Chang Gung University College of Medicine	18
		Tulassay, Z.	4					Journal of Bone and Mineral Research	10	Tumor Markers, Biological	191	Universita degli Studi di Padova	17
		Vaccarino, V.	4					American Journal of Transplantation	10	Coronary artery disease	189	Emory University	17
		Gylling, H.	4					Anesthesiology	10	Age distribution	189	Universite Paris 7- Denis Diderot	17
		Ajani, J.A.	4					Journal of Thoracic Oncology	9	Depression	189	Boston University School of Medicine	17
		Vandamme, A.M.	4					American Journal of Clinical Oncology Cancer Clinical Trials	9	Analysis of Variance	188	Peking Union Medical College	17
		Vicente, V.	4					Diabetes	9	Cancer surgery	188	University of Arizona	17
		Vlahov, D.	4					Cornea	9	Statistical analysis	186	Malmo University Hospital	17
		Von Minckwitz, G.	4					Journal of Neurology Neurosurgery and Psychiatry	9	Treatment duration	186	Kyoto University	17
		Wada, J.	4					Journal of Trauma Injury Infection and Critical Care	9	Allele	186	Hospital Universitari Vall d'Hebron	17
		Wang, Y.	4					Journal of the American Medical Association	9	Animal model	186	Universitat Tubingen	17
		Weiss, S.T.	4					British Journal of Anaesthesia	9	Cardiovascular risk	185	Chang Gung University	17
		Wu, K.D.	4					American Journal of Medical Genetics Neuropsychiatric Genetics	9	C reactive protein	185	Universitat Bern	17
		Wu, V.C.	4					Journal of the American College of Surgeons	9	Intermethod comparison	184	Arhus Universitetshospital	17
		Xu, L.P.	4					International Journal of Gynecological Cancer	9	Sex Factors	184	Shanghai Jiaotong University	17
		Yamada, K.	4					Clinics	9	Length of stay	183	University of Edinburgh	17
		Ahren, B.	4					Hypertension	9	Glucose blood level	183	Children's Hospital Boston	17
		Klersy, C.	4					World Chinese Journal of Digestology	9	Cholesterol	183	University of Alberta	17
		Yoshikawa, T.	4					European Journal of Obstetrics Gynecology and Reproductive Biology	9	Cancer radiotherapy	181	University of Pittsburgh Graduate School of Public Health	16
		Yun, S.C.	4					Intensive Care Medicine	9	Infant, Newborn	181	University of Manchester	16
		Yun, S.H.	4					Human Molecular Genetics	9	Breast Neoplasms	181	Universidade Federal do Rio Grande do Sul	16
		Zhang, H.	4					American Journal of Gastroenterology	9	Blood Pressure	179	Western University	16
		Abkenari, L.D.	3					Histopathology	9	Human experiment	177	University of Maryland, Baltimore	16
		Ikonomidis, I.	3					Alimentary Pharmacology and Therapeutics	9	Nuclear magnetic resonance imaging	176	University of Birmingham	16
		Bae, J.M.	3					Diabetes Research and Clinical Practice	9	Non insulin dependent diabetes mellitus	175	University of Miami Leonard M. Miller School of Medicine	16
		Cauley, J.A.	3					Diabetic Medicine	9	Quality of Life	174	Universidad Autonoma de Barcelona	16
		Kozyra, C.	3					Diabetologia	9	Disease Progression	173	Semmelweis Egyetem	16
		Undefined	5					Journal of Cardiology	9	Treatment response	173	Fondazione San Raffaele del Monte Tabor	16
