# Supplementary material for: A surge of p-values between 0.041 and 0.049 in recent decades (but negative results are increasing rapidly too)
Source: PeerJ. 2015 Jan 22;3:e733. doi: 10.7717/peerj.733 (PMC4312079; doi:10.7717/peerj.733)
Supplement: Supplemental Information [file peerj-03-733-s007.zip › Supplementary material/Searches_15_nov_2014/B0159.csv]

Scopus refine results values
Your query : (ABS({p = 0.050} OR {p = .050}))
Number of results : 1743
YEAR		AUTHOR NAME		SUBJECT AREA		DOCUMENT TYPE		SOURCE TITLE		KEYWORD		AFFILIATION		COUNTRY		SOURCE TYPE		LANGUAGE
2015	1	Baldi, A.	5	Agricultural and Biological Sciences	123	Article	1650	Plos One	16	Article	1497	VA Medical Center	25	United States	445	Journals	1738	English	1634
2014	188	Abbate, A.	5	Arts and Humanities	9	Article in Press	39	International Journal of Cardiology	11	Human	1459	Helsinki University Central Hospital	25	United Kingdom	133	Book Series	3	Chinese	53
2013	216	Manios, Y.	5	Biochemistry, Genetics and Molecular Biology	373	Review	26	Gynecologic Oncology	10	Female	1290	Universidade de Sao Paulo - USP	19	Germany	115	Books	1	Spanish	17
2012	197	Soini, Y.	5	Chemical Engineering	3	Conference Paper	24	Journal of Animal Science	10	Humans	1237	Helsingin Yliopisto	15	China	102	Conference Proceedings	1	Portuguese	13
2011	154	Davey, S.L.	4	Chemistry	6	Book Chapter	1	Clinical Cancer Research	9	Male	1212	Mayo Clinic	15	Italy	83			German	10
2010	132	Kautiainen, H.	4	Computer Science	3	Letter	1	Journal of Clinical Endocrinology and Metabolism	9	Adult	1069	University of Texas M. D. Anderson Cancer Center	15	Canada	82			Korean	7
2009	113	Beard, J.L.	4	Dentistry	33	Short Survey	1	Cancer	9	Controlled study	890	Ita-Suomen yliopisto	14	Spain	79			Turkish	5
2008	109	Burger, M.	4	Earth and Planetary Sciences	1	Undefined	1	British Journal of Cancer	9	Priority journal	841	SungKyunKwan University, School of Medicine	13	Japan	74			Croatian	4
2007	98	Kowalski, L.P.	4	Engineering	8			Annals of Thoracic Surgery	8	Major clinical study	792	University of California, San Francisco	13	South Korea	70			Japanese	4
2006	75	Campbell, W.W.	4	Environmental Science	24			Anticancer Research	8	Middle Aged	774	Karolinska Institutet	12	Finland	69			Russian	4
2005	76	Joseph, L.J.	4	Health Professions	57			American Journal of Cardiology	8	Aged	746	University of Toronto	12	Sweden	55			Czech	3
2004	62	Evans, W.J.	4	Immunology and Microbiology	79			Atherosclerosis	8	Clinical article	284	Cleveland Clinic Foundation	12	Australia	54			Italian	2
2003	46	Paakko, P.	4	Materials Science	5			British Journal of Surgery	8	Adolescent	258	Charite - Universitatsmedizin Berlin	12	Netherlands	54			Polish	2
2002	37	von Kanel, R.	4	Medicine	1472			Journal of Clinical Oncology	7	Aged, 80 and over	256	Inserm	11	Brazil	54			Bosnian	1
2001	37	Shariat, S.F.	4	Multidisciplinary	1			Stroke	7	Prognosis	217	Harvard Medical School	11	Turkey	51			Dutch	1
2000	38	Uusitupa, M.	4	Neuroscience	95			Urology	7	Risk Factors	216	University of Ulsan, College of Medicine	11	France	48			French	1
1999	26	Stenman, U.H.	4	Nursing	68			Transplantation Proceedings	6	Follow up	209	UniversitatsSpital Bern	11	Switzerland	39			Hungarian	1
1998	31	Busund, L.T.	3	Pharmacology, Toxicology and Pharmaceutics	49			Annals of Surgical Oncology	6	Treatment Outcome	193	Oulun Yliopisto	11	Taiwan	39			Persian	1
1997	22	Huber, W.	3	Physics and Astronomy	9			Diabetes Care	6	Clinical trial	185	National Yang-Ming University Taiwan	11	Belgium	35			Serbian	1
1996	23	Biondi-Zoccai, G.G.L.	3	Psychology	47			European Journal of Cardio Thoracic Surgery	6	Human tissue	177	National Taiwan University Hospital	11	Greece	34			Slovene	1
1995	12	Crowther, M.A.	3	Social Sciences	29			Journal of Thoracic and Cardiovascular Surgery	6	Risk factor	175	Duke University School of Medicine	10	Norway	31			Swedish	1
1994	8	Hollander, D.A.	3	Veterinary	37			American Journal of Clinical Nutrition	6	Retrospective Studies	174	University of Washington Seattle	10	Denmark	28
1993	6	Fritsche, H.M.	3	Undefined	17			Journal of Vascular Surgery	6	Middle aged	172	Oulu University Hospital	10	Austria	22
1992	3	Schroeder, D.R.	3					Journal of the American College of Cardiology	6	Randomized controlled trial	170	Washington University in St. Louis, School of Medicine	10	India	21
1991	9	Kanda, Y.	3					Asian Pacific Journal of Cancer Prevention	6	Prospective Studies	161	St. Olavs Hospital	10	Poland	18
1990	12	Chi, H.S.	3					Medicine and Science in Sports and Exercise	6	Controlled clinical trial	157	Massachusetts General Hospital	10	Iran	16
1989	6	Bremnes, R.M.	3					Metabolism Clinical and Experimental	6	Treatment outcome	144	The Johns Hopkins School of Medicine	9	Hong Kong	14
1988	1	Laakso, M.	3					Psychosomatic Medicine	5	Prospective study	142	Baylor College of Medicine	9	Czech Republic	14
1986	1	Grant, I.	3					International Journal of Radiation Oncology Biology Physics	5	Genotype	138	Ohio State University	9	Mexico	12
1984	1	Cascorbi, I.	3					Journal of Rheumatology	5	Retrospective study	137	University Hospital of Tampere	9	Thailand	11
1982	1	Moul, J.W.	3					International Journal of Cancer	5	Child	134	King's College London	9	Croatia	11
1981	1	Donnem, T.	3					Cancer Epidemiology Biomarkers and Prevention	5	Follow-Up Studies	132	Imperial College London	9	Slovenia	11
1973	1	Park, C.J.	3					Diabetologia	5	Young Adult	131	Karolinska University Hospital	9	Portugal	11
		Patterson, T.L.	3					European Heart Journal	5	Cancer survival	128	University Central Hospital Kuopio	9	New Zealand	11
		Pereira, A.M.	3					Critical Care Medicine	5	Disease association	122	Shanghai Jiaotong University	9	Ireland	11
		Romijn, J.A.	3					Journal of Nutrition	5	Time Factors	121	University of Alabama at Birmingham	9	Malaysia	10
		Schmid, R.M.	3					Scandinavian Journal of Gastroenterology	5	Body mass	120	Ludwig-Maximilians-Universitat Munchen	9	Singapore	9
		Dunshea, F.R.	3					British Journal of Ophthalmology	5	Case-Control Studies	116	Hospital Clinic Barcelona	9	South Africa	7
		Lerner, S.P.	3					Journal of Clinical Psychiatry	5	Protein expression	108	University of California, San Diego	9	Israel	7
		Silva, S.D.	3					Annals of Oncology	5	Comparative study	107	The University of British Columbia	8	Nigeria	6
		Lotan, Y.	3					BJU International	5	Immunohistochemistry	106	Veterans General Hospital-Taipei	8	Iceland	5
		Soares, F.A.	3					European Journal of Clinical Nutrition	5	Questionnaire	106	Peking University	8	Serbia	5
		Kilvaer, T.K.	3					Human Immunology	5	Disease severity	105	Universidade Federal de Sao Paulo	8	Slovakia	4
		Sorbye, S.W.	3					Journal of Cataract and Refractive Surgery	5	Unclassified drug	102	Leiden University Medical Center - LUMC	8	Russian Federation	4
		Spandidos, D.A.	3					European Journal of Neurology	5	Outcome assessment	101	Brigham and Women's Hospital	8	Hungary	4
		Frolich, M.	3					Investigative Ophthalmology and Visual Science	5	Correlation analysis	96	Universitat Heidelberg	8	Saudi Arabia	4
		Smeland, E.	3					European Journal of Surgical Oncology	5	Mortality	93	Maastricht University	8	Argentina	4
		Valkov, A.	3					Journal of Cancer Research and Clinical Oncology	5	Animals	93	Universitat Bern	8	Ghana	3
		Vaya, A.	3					Journal of Surgical Research	4	Statistical significance	92	Kansanterveyslaitos	8	Philippines	3
		Vetrovec, G.W.	3					Anesthesiology	4	Sex difference	91	New York University	8	Egypt	3
		Vuksan, V.	3					Applied Animal Behaviour Science	4	Cancer staging	91	UCL	8	Chile	3
		Wirtz, P.H.	3					Ophthalmology	4	Prevalence	88	The University of North Carolina at Chapel Hill	8	Lebanon	2
		Wolzt, M.	3					Circulation	4	Cross-Sectional Studies	87	University Michigan Ann Arbor	8	Bosnia and Herzegovina	2
		Iglezias, J.C.R.	2					European Journal of Endocrinology	4	Questionnaires	87	University of Melbourne	8	Romania	2
		Ketterer, M.W.	2					Annals of Internal Medicine	4	Age	82	University of Athens	8	Pakistan	2
		Eichler, H.G.	2					European Journal of Gastroenterology and Hepatology	4	Cohort analysis	82	Universitetet i Bergen	8	Puerto Rico	2
		Kelekci, H.	2					Oral Oncology	4	Nonhuman	78	Universita degli Studi di Roma La Sapienza	8	Kuwait	2
		Bourdel-Marchasson, I.	2					Nephrology Dialysis Transplantation	4	Normal human	78	University Medical Center Utrecht	8	Kenya	2
		Kelekci, S.	2					Alimentary Pharmacology and Therapeutics	4	Scoring system	76	Klinikum der Universitat Munchen	7	Morocco	2
		Baluyut-Angeles, K.V.	2					Cancer Science	4	Obesity	75	Seoul National University College of Medicine	7	Indonesia	2
		Delakas, D.	2					Chinese Journal of Oncology	4	Multivariate Analysis	75	McGill University	7	Tunisia	2
		Faber, D.J.	2					American Journal of Hypertension	4	Neoplasm Staging	75	Universita degli Studi di Siena	7	Panama	1
		Anttila, P.	2					American Journal of Ophthalmology	4	Hypertension	75	University of Pennsylvania	7	Guinea-Bissau	1
		Karihtala, P.	2					Obesity Surgery	4	Human cell	75	University of Zagreb School of Medicine	7	Lithuania	1
		Hoffman, L.	2					Arthritis Research and Therapy	4	Drug efficacy	74	Universite de Montreal	7	Armenia	1
		Fadeev, V.S.	2					Spine Journal	4	Smoking	74	Fudan University	7	Senegal	1
		Aceti, A.	2					World Journal of Gastroenterology	4	Cohort Studies	73	Mahidol University	7	Greenland	1
		Haring, H.U.	2					Surgical Endoscopy and Other Interventional Techniques	4	Age Factors	73	Norges Teknisk-Naturvitenskapelige Universitet	7	Bangladesh	1
		Leighl, N.B.	2					Kidney International	4	Survival rate	73	National Cancer Institute	7	Bulgaria	1
		Fagerberg, B.	2					International Journal of Colorectal Disease	4	Double blind procedure	72	University of Pittsburgh	7	Gabon	1
		Harju, M.	2					Chinese Medical Journal	4	Blood	70	University of Birmingham	7	Libyan Arab Jamahiriya	1
		Harju, T.	2					British Journal of Radiology	4	Double-Blind Method	70	Universita degli Studi di Firenze	7	Macao	1
		Janssens, G.P.J.	2					Journal of the American College of Nutrition	4	Prediction	69	Cardiff University	7	Cyprus	1
		Lee, C.W.	2					Current Medical Research and Opinion	4	Overall survival	68	Capital Medical University China	7	Sri Lanka	1
		Jiang, T.	2					Yonsei Medical Journal	4	Survival Rate	67	Seconda Universita degli Studi di Napoli	7	Cuba	1
		Cho, J.B.C.	2					American Journal of Neuroradiology	4	Risk assessment	67	Sahlgrenska Academy	7	Costa Rica	1
		Damasceno, C.A.	2					Nicotine and Tobacco Research	4	Pathology	66	Helse Bergen Haukeland University Hospital	7	Mozambique	1
		Kaufman, J.M.	2					American Journal of Surgery	4	Biological Markers	66	Universita degli Studi di Milano	7	Tanzania	1
		Chan, I.H.S.	2					Journal of Thoracic Oncology	4	Multivariate analysis	65	Kobenhavns Universitet	7	Congo	1
		Jurcev-Savicevic, A.	2					National Medical Journal of China	4	Incidence	64	Erasmus University Medical Center	7	Trinidad and Tobago	1
		Hicks, R.J.	2					Otolaryngology Head and Neck Surgery	3	Histopathology	63	Universiteit Gent	7	Jordan	1
		Finne, P.	2					Echocardiography	3	Protein blood level	62	Universita degli Studi di Padova	6	Colombia	1
		Callan, J.J.	2					AIDS Care Psychological and Socio Medical Aspects of AIDS HIV	3	Body Mass Index	62	Friedrich-Alexander-Universität Erlangen-Nürnberg	6	Uganda	1
		Khan, A.	2					Chinese Journal of Contemporary Neurology and Neurosurgery	3	Genetic association	62	Academic Medical Centre, University of Amsterdam	6	Ukraine	1
		Bewtra, C.	2					Blood	3	Logistic Models	62	Universite Pierre et Marie Curie	6	Oman	1
		Daniel, V.	2					International Journal of Oral and Maxillofacial Surgery	3	Glucose	61	University of Glasgow	6	Cameroon	1
		Heider, P.	2					Comprehensive Psychiatry	3	Cross-sectional study	61	Universitat de Barcelona	6	Yugoslavia	1
		Areias, M.E.G.	2					Blood Pressure	3	Single nucleotide polymorphism	61	Radboud University Nijmegen Medical Centre	6
		Knuuti, J.	2					Journal of Psychosomatic Research	3	Severity of Illness Index	60	Universitair Medisch Centrum Groningen	6
		Bezjak, A.	2					Journal of Paediatrics and Child Health	3	Genetics	60	The University of Hong Kong	6
		Krummenauer, F.	2					Journal of Nutrition Health and Aging	3	Triacylglycerol	59	Universidade Federal do Rio Grande do Sul	6
		Frigo, P.	2					International Journal of Geriatric Psychiatry	3	Methodology	59	Turun yliopisto	6
		Fan, S.T.	2					Zhonghua Fu Chan Ke Za Zhi	3	Insulin	58	Linkopings universitet	6
		Leminen, A.	2					Annals of the Rheumatic Diseases	3	Sex Factors	58	Medizinische Universitat Wien	6
		Darling, G.E.	2					Brachytherapy	3	Polymorphism, Single Nucleotide	58	Harokopio Panepistimio	6
		Barnes, K.C.	2					Gene	3	Drug effect	57	Charles University in Prague	6
		Agafonova, E.E.	2					Veterinary Journal	3	Cancer patient	57	Universita degli Studi di Napoli Federico II	6
		Fritsche, A.	2					International Journal of Gynecological Cancer	3	Diabetes mellitus	56	Clinica Universitaria de Navarra	6
		Agarwal, S.	2					Neurosurgery	3	Multicenter study	56	Seoul National University Hospital	6
		Darzi, A.	2					Japanese Journal of Clinical Oncology	3	Predictive Value of Tests	56	Universidad Autonoma de Barcelona	6
		Giannessi, C.	2					Gerontology	3	Survival Analysis	56	University of Iowa	6
		Lee, S.W.	2					Neurology	3	Placebo	55	Katholieke Universiteit Leuven	6
		Arnason, J.T.	2					British Journal of Anaesthesia	3	Glucose blood level	55	University of Sydney	6
		Biasucci, L.M.	2					British Journal of Clinical Pharmacology	3	Depression	54	Alma Mater Studiorum Universita di Bologna	6
		Kaarteenaho, R.	2					Urologic Oncology Seminars and Original Investigations	3	Comorbidity	54	Columbia University in the City of New York	6
		Flabeau, O.	2					Urologia Internationalis	3	Genetic Predisposition to Disease	54	University of Western Australia	6
		Heinonen, A.	2					Tumor Biology	3	Polymorphism, Genetic	53	Chang Gung Memorial Hospital	6
		Kemmler, W.	2					Clinica Chimica Acta	3	Cardiovascular risk	53	Universita Cattolica del Sacro Cuore, Rome	6
		Biermasz, N.R.	2					Diabetes Research and Clinical Practice	3	Infant	52	University Hospital of Ghent	6
		Harston, S.	2					European Journal of Internal Medicine	3	School child	52	Chinese University of Hong Kong	5
		Barrett, P.H.R.	2					Gut	3	Child, Preschool	52	Tokyo Medical and Dental University	5
		Kaushik, S.	2					Genetic Testing and Molecular Biomarkers	3	Cholesterol	52	University of Manchester	5
		Chang, W.H.	2					Tumor	3	Breast Neoplasms	52	David Geffen School of Medicine at UCLA	5
		Aruta, P.	2					Mutation Research Genetic Toxicology and Environmental Mutagenesis	3	Breast cancer	52	Universidade do Porto	5
		Choi, S.J.	2					Molecular Genetics and Metabolism	3	Genetic polymorphism	51	Johann Wolfgang Goethe Universitat Frankfurt am Main	5
		Fruhbeck, G.	2					Clinical Hemorheology and Microcirculation	3	Pregnancy	51	University of Copenhagen, Faculty of Life Sciences	5
		Frumovitz, M.M.	2					Theriogenology	3	High density lipoprotein cholesterol	50	Instituto Mexicano del Seguro Social	5
		Garcia-Fuentes, E.	2					Arquivos Brasileiros De Cardiologia	3	Quality of life	50	National University of Ireland Galway	5
		Hartmann, A.	2					Arquivos Brasileiros De Endocrinologia E Metabologia	3	Tumor Markers, Biological	50	Peking Union Medical College	5
		Aschan, J.	2					Supportive Care in Cancer	3	Non insulin dependent diabetes mellitus	50	Duke University	5
		Corella, D.	2					Haemophilia	3	Physiology	50	China Medical University Shenyang	5
		Kim, J.H.	2					Arteriosclerosis Thrombosis and Vascular Biology	3	Metabolism	49	University of Western Australia Faculty of Medicine and Dentistry	5
		Barwari, K.	2					Lupus	3	Risk Assessment	49	Universitetet i Oslo	5
		Im, Y.H.	2					Livestock Science	3	Animal experiment	49	Columbia University, College of Physicians and Surgeons	5
		Ashfaq, R.	2					American Journal of Physiology Regulatory Integrative and Comparative Physiology	3	Disease free survival	49	Universitat zu Lubeck	5
		Cannon, C.M.A.	2					Arthritis and Rheumatism	3	Proportional Hazards Models	49	Northwestern University Feinberg School of Medicine	5
		Emery, P.	2					Leukemia and Lymphoma	3	Treatment duration	49	UC Davis	5
		Kang, H.J.	2					Journal of Cardiovascular Surgery	3	Statistical analysis	49	Keck School of Medicine of USC	5
		Corona, G.	2					Journal of Cardiovascular Pharmacology	3	Inflammation	48	University of Aberdeen	5
		Emini, L.	2					Journal of Nuclear Medicine	3	C reactive protein	48	University of Michigan School of Public Health	5
		Kohama, G.	2					Spine	3	Human experiment	48	National University of Singapore	5
		Joos, S.	2					American Journal of Roentgenology	3	Hospitalization	48	Yale University School of Medicine	5
		Garden, O.J.	2					Clinical Neurology and Neurosurgery	3	Analysis of Variance	47	UniversitatsSpital Zurich	5
		Gilbert, H.	2					Laryngoscope	3	Case control study	47	CHU Hopitaux de Bordeaux	5
		Kavasmaa, T.	2					Korean Journal of Pathology	3	Polymerase chain reaction	47	Centre Hospitalier Universitaire Vaudois	5
		De Backer, T.L.	2					Scandinavian Journal of Rheumatology	3	Drug safety	47	Turun Yliopistollinen Keskussairaala	5
		Lavelle, W.F.	2					Clinical Oral Implants Research	3	Allele	46	Universitat Wien	5
		Lambrou, G.I.	2					Journal of Human Nutrition and Dietetics	3	Disease-Free Survival	46	St. Luke's-Roosevelt Hospital Center	5
		Leopardi, P.	2					Journal of the Pancreas	3	Exercise	46	Hiroshima University	5
		Laguna, M.P.	2					Journal of Gastrointestinal Surgery	3	Cancer radiotherapy	46	Universitat Regensburg	5
		Christensen, J.W.	2					European Respiratory Journal	3	Lymph node metastasis	45	McMaster University	5
		Jeng, K.S.	2					Journal of Gastroenterology and Hepatology Australia	3	Preschool child	45	Hospital Universitario La Fe	5
		Hemminki, K.	2					European Urology	3	United States	45	Harvard School of Public Health	5
		Dew, M.A.	2					Journal of Applied Physiology	3	Regression Analysis	45	Chinese Academy of Medical Sciences	5
		De Buyzere, M.L.	2					International Journal of Sports Medicine	3	Coronary artery disease	45	Institut za Medicinska Istrazivanja i Medicinu Rada	5
		Dewey, H.M.	2					Journal of the American Geriatrics Society	3	Blood Pressure	45	Fred Hutchinson Cancer Research Center	4
		Englert, S.	2					Journal of Gastroenterology	3	Demography	44	University of Pittsburgh Graduate School of Public Health	4
		Al-Shibli, K.	2					Clinical Transplantation	3	Postoperative Complications	43	Uppsala Universitet	4
		Griffiths, S.M.	2					Pharmacogenetics and Genomics	3	Animal	43	University College Dublin	4
		Bauwens, F.R.	2					Clinical and Experimental Allergy	3	Postoperative complication	43	Johns Hopkins University	4
		Alahuhta, S.	2					Cerebrovascular Diseases	3	Body weight	43	Universitat Bonn	4
		Goodnough, L.T.	2					Pediatric Allergy and Immunology	3	Systolic blood pressure	42	Hopitaux universitaires de Geneve	4
		Guskiewicz, K.M.	2					International Journal of Biological Markers	3	Clinical feature	42	Kyushu University	4
		Inan, I.	2					Clinical and Experimental Ophthalmology	3	Gene frequency	41	San Diego State University	4
		Eppel, W.	2					Animal Feed Science and Technology	3	Cancer surgery	41	Monash University	4
		Febrero, B.	2					FASEB Journal	3	Cancer recurrence	41	Leiden University	4
		Grimalt, J.O.	2					Journal of Clinical Gastroenterology	3	Odds Ratio	41	Texas A and M University	4
		Laaksonen, D.E.	2					Pathology and Oncology Research	3	Cancer prognosis	41	University of Miami Leonard M. Miller School of Medicine	4
		De Henauw, S.	2					Biochemia Medica	3	Blood Glucose	41	University of Toronto Faculty of Medicine	4
		De Hert, M.	2					Biological Psychology	3	Pathophysiology	41	Indiana University School of Medicine Indianapolis	4
