# Supplementary material for: A surge of p-values between 0.041 and 0.049 in recent decades (but negative results are increasing rapidly too)
Source: PeerJ. 2015 Jan 22;3:e733. doi: 10.7717/peerj.733 (PMC4312079; doi:10.7717/peerj.733)
Supplement: Supplemental Information [file peerj-03-733-s007.zip › Supplementary material/Searches_15_nov_2014/B0160.csv]

Scopus refine results values
Your query : (ABS({p = 0.051} OR {p = .051}))
Number of results : 1855
YEAR		AUTHOR NAME		SUBJECT AREA		DOCUMENT TYPE		SOURCE TITLE		KEYWORD		AFFILIATION		COUNTRY		SOURCE TYPE		LANGUAGE
2014	173	Boyle, P.	4	Agricultural and Biological Sciences	103	Article	1732	American Journal of Cardiology	15	Article	1588	VA Medical Center	24	United States	569	Journals	1849	English	1730
2013	202	Courneya, K.S.	4	Arts and Humanities	8	Conference Paper	44	Journal of Clinical Oncology	14	Human	1556	Mayo Clinic	20	United Kingdom	150	Conference Proceedings	6	Chinese	34
2012	157	Kiran, R.P.	3	Biochemistry, Genetics and Molecular Biology	331	Article in Press	40	Cancer	13	Female	1376	University of California, San Francisco	20	Germany	115			Spanish	18
2011	126	Laakso, M.	3	Chemical Engineering	2	Review	35	Journal of Clinical Endocrinology and Metabolism	13	Male	1313	Duke University School of Medicine	19	Japan	108			Portuguese	16
2010	136	Ko, Y.G.	3	Chemistry	2	Erratum	1	International Journal of Cardiology	11	Humans	1306	Cleveland Clinic Foundation	17	Canada	102			French	11
2009	124	Chen, F.	3	Computer Science	4	Short Survey	1	Plos One	11	Adult	1179	Karolinska Institutet	14	China	90			German	11
2008	110	Hellmann, A.	3	Decision Sciences	1	Undefined	2	Journal of the American College of Cardiology	11	Controlled study	962	University of Toronto	14	Italy	79			Turkish	7
2007	108	Kent, K.M.	3	Dentistry	33			Journal of Animal Science	9	Priority journal	934	University of Melbourne	14	Australia	75			Czech	6
2006	115	Gibson, C.M.	3	Engineering	8			Surgical Endoscopy and Other Interventional Techniques	9	Middle Aged	825	Helsingin Yliopisto	13	South Korea	73			Korean	6
2005	67	Hong, M.K.	3	Environmental Science	27			Supportive Care in Cancer	9	Major clinical study	819	Universidade de Sao Paulo - USP	13	Spain	69			Japanese	4
2004	70	Kahn, S.E.	3	Health Professions	53			American Heart Journal	9	Aged	778	University of Texas M. D. Anderson Cancer Center	13	Netherlands	63			Polish	4
2003	64	Kivela, S.L.	3	Immunology and Microbiology	94			Spine	8	Clinical article	339	The University of British Columbia	12	Sweden	58			Hungarian	3
2002	44	Murphy, S.A.	3	Materials Science	5			Transplantation Proceedings	8	Adolescent	286	Brigham and Women's Hospital	12	France	56			Russian	3
2001	52	Neuvonen, P.J.	3	Mathematics	1			Annals of Thoracic Surgery	8	Clinical trial	262	Baylor College of Medicine	11	Turkey	51			Italian	2
2000	55	Niu, W.	3	Medicine	1574			European Journal of Cardio Thoracic Surgery	8	Treatment Outcome	238	Universitair Medisch Centrum Groningen	11	Brazil	45			Ukrainian	2
1999	30	Remzi, F.H.	3	Neuroscience	103			Scandinavian Journal of Gastroenterology	8	Randomized controlled trial	237	King's College London	11	Belgium	40			Danish	1
1998	37	Steg, P.G.	3	Nursing	73			British Journal of Cancer	8	Aged, 80 and over	227	University of Pittsburgh	11	Finland	35			Dutch	1
1997	47	Sun, X.F.	3	Pharmacology, Toxicology and Pharmaceutics	67			Journal of Nutrition	8	Risk Factors	212	Karolinska University Hospital	11	Switzerland	34			Greek	1
1996	32	Vahlberg, T.	3	Physics and Astronomy	12			Transplantation	8	Controlled clinical trial	207	Washington University in St. Louis, School of Medicine	11	Taiwan	31			Lithuanian	1
1995	15	Van Veldhuisen, D.J.	3	Psychology	38			Annals of Surgical Oncology	8	Follow up	199	Massachusetts General Hospital	11	Israel	27			Norwegian	1
1994	18	Wagner, D.A.	3	Social Sciences	26			International Journal of Obesity	7	Middle aged	197	University of Calgary	10	Greece	26			Persian	1
1993	14	Bae, D.S.	2	Veterinary	36			Journal of Rheumatology	7	Retrospective Studies	196	The Catholic University of Korea	10	Norway	24			Romanian	1
1992	14	Kim, N.	2	Undefined	20			Circulation	7	Treatment outcome	191	Tel Aviv University, Sackler Faculty of Medicine	10	Austria	23			Slovak	1
1991	7	Bodis, J.	2					Nephrology Dialysis Transplantation	7	Prognosis	187	University of Pennsylvania	10	Czech Republic	21
1990	12	Hary, S.	2					Lancet	7	Prospective Studies	167	Turun yliopisto	10	Denmark	20
1989	9	Kim, N.R.	2					Diabetes Care	7	Child	160	Medizinische Universitat Wien	10	India	19
1988	3	Kumada, H.	2					Stroke	7	Risk factor	156	University of Washington Seattle	10	Poland	18
1987	3	Boersma, E.	2					Diabetic Medicine	6	Retrospective study	151	Columbia University Medical Center	10	Iran	15
1986	5	Abe, H.	2					Urology	6	Human tissue	144	University of Queensland	10	South Africa	14
1985	2	Carigi, S.	2					Clinical Cancer Research	6	Follow-Up Studies	138	Erasmus University Medical Center	10	Hong Kong	13
1983	1	Docherty, P.	2					American Journal of Respiratory and Critical Care Medicine	6	Comparative study	133	The Johns Hopkins School of Medicine	9	New Zealand	12
1980	1	Kamikozawa, M.	2					Gynecologic Oncology	6	Time Factors	127	David Geffen School of Medicine at UCLA	9	Portugal	11
1979	1	Dodd, S.	2					Journal of Vascular Surgery	6	Drug efficacy	126	Johns Hopkins University	9	Ireland	11
1978	1	Baggio, G.	2					Journal of Urology	6	Young Adult	120	Northwestern University Feinberg School of Medicine	9	Croatia	8
		Kondo, Y.	2					Medicine and Science in Sports and Exercise	5	Outcome assessment	118	SungKyunKwan University, School of Medicine	9	Singapore	8
		Ikeda, K.	2					Blood	5	Disease severity	115	Seoul National University Hospital	9	Pakistan	8
		Feng, F.	2					Radiology	5	Mortality	115	University of Sydney	9	Hungary	7
		Esposito, P.	2					Kidney International	5	Cancer survival	115	University Michigan Ann Arbor	9	Slovenia	7
		Bagust, A.	2					Atherosclerosis	5	Prospective study	114	Alma Mater Studiorum Universita di Bologna	9	Argentina	7
		Kim, B.G.	2					Journal of Allergy and Clinical Immunology	5	Body mass	106	University of Alberta	9	Kenya	6
		Ikeda, U.	2					Asian Pacific Journal of Cancer Prevention	5	Double blind procedure	105	Case Western Reserve University	8	Saudi Arabia	5
		Koyama, J.	2					International Journal of Radiation Oncology Biology Physics	5	Genotype	101	VU University Medical Center	8	Tanzania	4
		Budaj, A.	2					New England Journal of Medicine	5	Animals	99	University of Tennessee Health Science Center	8	Puerto Rico	4
		Andras, B.	2					Chinese Medical Journal	5	Double-Blind Method	98	Radboud University Nijmegen Medical Centre	8	Russian Federation	4
		Esterman, A.	2					European Heart Journal	5	Nonhuman	97	Tel Aviv University	8	Serbia	4
		Eda, S.	2					Breast Cancer Research and Treatment	5	Questionnaire	93	Universitetet i Oslo	8	Slovakia	4
		Gelernter, J.	2					Neurology	5	Disease association	93	Kyoto University	8	Thailand	4
		Hamdy, F.C.	2					Journal of Pediatrics	5	Unclassified drug	93	Peking University	8	Egypt	4
		Henry, J.M.	2					American Journal of Physiology Endocrinology and Metabolism	5	Multicenter study	92	Leiden University Medical Center - LUMC	8	Estonia	4
		Abu-Hakima, M.	2					Journal of Nuclear Medicine	5	Age	91	Charles University in Prague	8	Uruguay	4
		Johnston, P.G.	2					Journal of Thoracic and Cardiovascular Surgery	5	Human cell	88	Yonsei University College of Medicine	8	Viet Nam	4
		Ford, I.	2					Human Pathology	4	Risk assessment	87	Yonsei University	8	Mexico	3
		Lazaro, D.M.	2					European Journal of Applied Physiology	4	Hypertension	87	Prince of Wales Hospital Hong Kong	8	Malaysia	3
		Gray, R.J.	2					Lung Cancer	4	Questionnaires	86	Shanghai Jiaotong University	8	Nigeria	3
		Lang, T.	2					Molecular Genetics and Metabolism	4	Cancer staging	84	The University of North Carolina at Chapel Hill	8	Bosnia and Herzegovina	3
		Jang, Y.	2					Schizophrenia Research	4	Sex difference	84	University of New South Wales UNSW Australia	8	Gambia	2
		Green, J.	2					Diseases of the Colon and Rectum	4	Drug effect	83	McMaster University	8	Sri Lanka	2
		Gupta, H.L.	2					Anticancer Research	4	Cohort Studies	83	Universita degli Studi di Roma La Sapienza	8	Tunisia	2
		Humphreys, K.	2					Interactive Cardiovascular and Thoracic Surgery	4	Immunohistochemistry	82	National Taiwan University Hospital	8	Papua New Guinea	1
		Kumar, A.	2					Applied Animal Behaviour Science	4	Case-Control Studies	81	Academic Medical Centre, University of Amsterdam	7	Peru	1
		Kim, B.K.	2					British Journal of Surgery	4	Survival	79	McGill University	7	Philippines	1
		Isvtan, S.	2					Hepato Gastroenterology	4	Incidence	79	Harvard Medical School	7	Jordan	1
		Benne, C.A.	2					Anesthesia and Analgesia	4	Methodology	78	Vanderbilt University	7	Indonesia	1
		Jia, W.	2					Endoscopy	4	Placebo	78	Kyushu University	7	Mali	1
		Adams, J.	2					European Journal of Surgical Oncology	4	Prevalence	77	Columbia University, College of Physicians and Surgeons	7	Romania	1
		Kerr, G.S.	2					Clinical Nutrition	4	Survival Analysis	75	Icahn School of Medicine at Mount Sinai	7	Iceland	1
		Goldhirsch, A.	2					Alcoholism Clinical and Experimental Research	4	Protein expression	75	Imperial College London	7	Macedonia	1
		Bulska, E.	2					Critical Care Medicine	4	Child, Preschool	74	University of Kentucky	7	Seychelles	1
		Herbst, F.	2					Bone Marrow Transplantation	4	Age Factors	73	Oregon Health and Science University	7	Guinea-Bissau	1
		Bonnet, C.	2					American Journal of Clinical Nutrition	4	Statistical significance	73	UniversitatsSpital Zurich	7	Macao	1
		Evans, W.E.	2					Chest	4	Correlation analysis	72	University of Miami Leonard M. Miller School of Medicine	7	Algeria	1
		Lee, J.W.	2					European Journal of Clinical Nutrition	4	Infant	71	Centers for Disease Control and Prevention	7	Democratic Republic Congo	1
		Lee, C.S.	2					Arthritis Care and Research	4	Obesity	70	University of Utah	7	Cyprus	1
		Antman, E.M.	2					American Journal of Hypertension	4	Normal human	69	University of Edinburgh	7	Colombia	1
		Kushima, R.	2					Annals of Oncology	4	Drug safety	68	Tehran University of Medical Sciences	7	Chile	1
		Kim, J.H.	2					American Journal of Kidney Diseases	4	Pregnancy	67	University of Athens	7	Botswana	1
		Chrysohoou, C.	2					Human Reproduction	4	Scoring system	66	Lunds Universitet	7	Uganda	1
		Kim, C.H.	2					Annals of Surgery	4	Multivariate analysis	66	Hospital Clinic Barcelona	7	Ukraine	1
		Chen, H.C.	2					Genetic Testing and Molecular Biomarkers	4	Physiology	66	Istituto Europeo di Oncologia	7	Lithuania	1
		Kaprio, J.	2					Chinese Journal of Cancer Prevention and Treatment	4	Cross-Sectional Studies	66	University of California, San Diego	7	Kuwait	1
		Kim, J.H.	2					World Journal of Gastroenterology	4	Smoking	65	University of Wisconsin Madison	7	Palestine	1
		Hur, S.H.	2					Journal of Applied Physiology	4	Survival Rate	65	Ulsan University	7	Venezuela	1
		Cortellazzi, K.L.	2					Journal of B U on	4	Survival rate	65	Seoul National University Bundang Hospital	7	Panama	1
		Lazic, M.	2					Journal of Cataract and Refractive Surgery	4	Blood	64	Ita-Suomen yliopisto	7
		Krook, J.E.	2					Journal of Clinical Psychiatry	4	Multivariate Analysis	64	Universita degli Studi di Padova	6
		Corti, M.C.	2					Journal of Gastroenterology	4	Overall survival	64	Emory University	6
		Burke, J.F.	2					Journal of Korean Medical Science	4	Pathology	63	University of Glasgow	6
		Kugelmass, A.D.	2					Journal of Periodontology	4	Cohort analysis	63	Fred Hutchinson Cancer Research Center	6
		Ferre, R.	2					Journal of Surgical Research	4	Comorbidity	63	Universitatsklinikum Hamburg-Eppendorf und Medizinische Fakultat	6
		Gomes, V.E.	2					Journal of Trauma Injury Infection and Critical Care	4	Metabolism	63	Royal Hallamshire Hospital	6
		Imhof, M.	2					Journal of the American Geriatrics Society	4	Severity of Illness Index	62	Universitat Leipzig	6
		Ezekowitz, M.D.	2					Liver Transplantation	4	Animal experiment	62	Memorial Sloan-Kettering Cancer Center	6
		Han, K.H.	2					AIDS	3	Risk Assessment	61	Linkopings universitet	6
		Bao, Y.	2					BMC Cancer	3	Chi-Square Distribution	61	Universite de Montreal	6
		Bosch, F.	2					European Journal of Cancer	3	School child	59	Fudan University	6
		Bar, M.	2					Journal of Clinical Psychopharmacology	3	Histopathology	58	Veterans General Hospital-Taipei	6
		Grigioni, F.	2					Heart and Vessels	3	Insulin	58	National Cancer Institute	6
		Aragones, G.	2					Journal of Gastroenterology and Hepatology Australia	3	Sex Factors	58	Universita degli Studi di Napoli Federico II	6
		Bosi, A.	2					Journal of Hepatology	3	Diabetes mellitus	57	Yale University School of Medicine	6
		Jiang, W.Q.	2					Journal of Hospital Infection	3	Prediction	56	Maastricht University	6
		Gammie, S.C.	2					Journal of Hypertension	3	Preschool child	56	Monash University	6
		Gheorghiade, M.	2					Journal of Investigative Medicine	3	Neoplasm Staging	56	University of Bristol	6
		Klein, R.	2					International Urology and Nephrology	3	Glucose	55	UCL	6
		Baranchuk, A.	2					Journal of Magnetic Resonance Imaging	3	Predictive Value of Tests	55	University Central Hospital Kuopio	6
		Haycox, A.	2					Journal of Neural Transmission	3	Analysis of Variance	54	Katholieke Universiteit Leuven	6
		Giaccone, G.	2					Journal of Neurosurgery Spine	3	Logistic Models	54	National Taiwan University College of Medicine	6
		Arase, Y.	2					Arthritis and Rheumatism	3	Intermethod comparison	53	Charite - Universitatsmedizin Berlin	6
		Jones, N.	2					Archives of Oral Biology	3	Heart infarction	53	Universitatsspital Basel	6
		Kim, C.Y.	2					Journal of Oral and Maxillofacial Surgery	3	Treatment duration	52	Helse Bergen Haukeland University Hospital	6
		Davidson, B.	2					American Journal of Medical Genetics Neuropsychiatric Genetics	3	Proportional Hazards Models	52	Kobenhavns Universitet	6
		Costigan, J.	2					Investigative Ophthalmology and Visual Science	3	Genetics	52	Hospital Clinico San Carlos de Madrid	6
		Faillot, T.	2					Journal of Physiology	3	Sensitivity and Specificity	51	Universite Laval	6
		Chung, W.S.	2					Journal of Psychiatric Research	3	Genetic association	51	University of Michigan Medical School	6
		Keefe, F.J.	2					Cancer Chemotherapy and Pharmacology	3	Cardiovascular risk	51	Seoul National University College of Medicine	5
		Hochman, J.S.	2					Journal of Bone and Mineral Research	3	Clinical feature	50	Emory University School of Medicine	5
		Gao, D.J.	2					Annals of Hematology	3	United States	49	Ohio State University	5
		Khalidi, N.	2					Journal of Cancer Research and Clinical Oncology	3	Body weight	49	University of Ulsan, College of Medicine	5
		Butow, P.	2					Clinical Science	3	Body Mass Index	49	University of Zagreb School of Medicine	5
		Bourgeois, P.	2					American Journal of Clinical Oncology Cancer Clinical Trials	3	Hospitalization	49	Shiga University of Medical Science	5
		Lange, A.	2					Hepatology	3	Human experiment	48	Duke University	5
		Haan, E.	2					Journal of Cardiac Failure	3	Biological Markers	48	University Hospital of Tampere	5
		Buxton, B.F.	2					Archives of Gynecology and Obstetrics	3	Postoperative complication	47	The Warren Alpert Medical School of Brown University	5
		Cihan, A.	2					Clinical Pharmacology and Therapeutics	3	Genetic Predisposition to Disease	47	Malmo University Hospital	5
		Cavalli, F.	2					Laryngoscope	3	Coronary artery disease	47	Auckland City Hospital	5
		Kim, T.J.	2					Journal of Acquired Immune Deficiency Syndromes	3	Cancer patient	47	Chaim Sheba Medical Center Israel	5
		Hodge, D.O.	2					Livestock Science	3	Blood Pressure	47	Boehringer Ingelheim Pharma GmbH & Co. KG	5
		Davis, L.A.	2					British Journal of Clinical Pharmacology	3	Animal	47	University of Leeds	5
		Kollef, M.H.	2					Lupus	3	Polymorphism, Genetic	47	Universita degli Studi di Torino	5
		Lee, C.W.	2					Archives of Disease in Childhood Fetal and Neonatal Edition	3	Glucose blood level	46	Universitat zu Lubeck	5
		Joshi, R.	2					American Journal of Ophthalmology	3	Exercise	46	Oulun Yliopisto	5
		Hori, M.	2					National Medical Journal of China	3	Middle Age	46	Seoul National University	5
		Jablonka-Salach, K.	2					Cerebrovascular Diseases	3	Quality of life	46	University of Florida	5
		Baron, M.	2					Neuroimage	3	Triacylglycerol	46	Hospital de Clinicas de Porto Alegre	5
		Cox, D.A.	2					Circulation Journal	3	Myocardial Infarction	46	UC Davis	5
		He, Y.J.	2					Animal Feed Science and Technology	3	Confidence interval	45	University of Maryland, Baltimore	5
		Lee, S.D.	2					Nutrition Journal	3	Infant, Newborn	45	Akademiska Sjukhuset	5
		Langenberg, P.	2					Obstetrics and Gynecology	3	Postoperative Complications	45	Hopital Pitie Salpetriere	5
		Jedrzejczak, W.W.	2					Oncology Reports	3	Dose response	44	Helsinki University Central Hospital	5
		Boyde, M.	2					Ophthalmology	3	Protein blood level	44	Saint Michael's Hospital University of Toronto	5
		Celentano, E.	2					International Urogynecology Journal and Pelvic Floor Dysfunction	3	Breast cancer	43	Glasgow Royal Infirmary	5
		Gil, K.M.	2					Arquivos Brasileiros De Cardiologia	3	Polymerase chain reaction	43	National Cancer Center Hospital	5
		Khan, N.A.	2					Progress in Biomedical Optics and Imaging Proceedings of SPIE	3	Phenotype	43	Hammersmith Hospital	5
		Hoerr, R.A.	2					Hypertension	3	Disease-Free Survival	43	Hacettepe Universitesi	5
		Goodman, S.G.	2					Retina	3	Statistics, Nonparametric	43	New York University	5
		Cheng, S.	2					Revista De Saude Publica	3	Tumor Markers, Biological	43	Universidade Estadual de Campinas	5
		Akuta, N.	2					Rheumatology International	3	Acetylsalicylic acid	42	Queen's University Belfast	5
		Lee, Y.Y.	2					Catheterization and Cardiovascular Interventions	3	Depression	42	Beth Israel Deaconess Medical Center	5
		Kim, W.D.	2					Scandinavian Journal of Surgery	3	Pathophysiology	42	Columbia University in the City of New York	5
		Kim, W.S.	2					Helicobacter	3	Statistical analysis	42	Universita degli Studi di Milano	5
		Crepaldi, G.	2					Diabetes Obesity and Metabolism	3	Dose-Response Relationship, Drug	42	Wake Forest University School of Medicine	5
		Horst, G.	2					Haematologica	3	Computer assisted tomography	41	University of Vermont College of Medicine	5
		Gillenwater, J.G.	2					Acta Neurochirurgica	3	Cancer chemotherapy	41	Sahlgrenska Universitetssjukhuset	5
		Lahteenmaki, R.	2					European Journal of Radiology	3	Gene frequency	41	University of South Australia	5
		Gorelick, P.B.	2					Acta Anaesthesiologica Scandinavica	3	Genetic polymorphism	41	Chang Gung Memorial Hospital	5
		Dubourg, G.	2					Annals of the Rheumatic Diseases	3	Postoperative period	40	University at Buffalo State University of New York	5
		Cheong, S.S.	2					Tumori	3	Fatigue	40	University of Texas System	5
		Kopecky, S.L.	2					Clinical Biomechanics	3	Systolic blood pressure	40	Harvard School of Public Health	5
		Faraone, S.V.	2					Vaccine	3	Cancer radiotherapy	40	University Medical Center Utrecht	5
		Harbuzova, V.I.	2					Wiener Tierarztliche Monatsschrift	3	Drug withdrawal	40	University Hospital of Ghent	5
		Diamond, M.P.	2					Orthopedics	3	Rating scale	39	National Yang-Ming University Taiwan	5
