# Supplementary material for: A surge of p-values between 0.041 and 0.049 in recent decades (but negative results are increasing rapidly too)
Source: PeerJ. 2015 Jan 22;3:e733. doi: 10.7717/peerj.733 (PMC4312079; doi:10.7717/peerj.733)
Supplement: Supplemental Information [file peerj-03-733-s007.zip › Supplementary material/Searches_15_nov_2014/B0161.csv]

Scopus refine results values
Your query : (ABS({p = 0.052} OR {p = .052}))
Number of results : 2015
YEAR		AUTHOR NAME		SUBJECT AREA		DOCUMENT TYPE		SOURCE TITLE		KEYWORD		AFFILIATION		COUNTRY		SOURCE TYPE		LANGUAGE
2015	1	Zinsmeister, A.R.	7	Agricultural and Biological Sciences	124	Article	1884	Plos One	21	Article	1706	Mayo Clinic	22	United States	643	Journals	2008	English	1885
2014	168	Guenot, M.	4	Arts and Humanities	9	Conference Paper	46	Journal of Clinical Oncology	13	Human	1680	VA Medical Center	22	United Kingdom	191	Books	2	Chinese	54
2013	193	Bharucha, A.E.	4	Biochemistry, Genetics and Molecular Biology	421	Review	40	International Journal of Radiation Oncology Biology Physics	13	Female	1483	Helsingin Yliopisto	21	Germany	136	Trade Publications	2	Spanish	18
2012	186	Isnard, J.	4	Business, Management and Accounting	2	Article in Press	35	Diabetes Care	13	Humans	1396	University of California, San Francisco	21	China	113	Conference Proceedings	2	Portuguese	16
2011	145	Courneya, K.S.	3	Chemical Engineering	6	Short Survey	3	American Heart Journal	12	Male	1391	Universidade de Sao Paulo - USP	16	Canada	100	Book Series	1	French	10
2010	156	De Luca, G.	3	Chemistry	3	Book Chapter	2	Annals of Thoracic Surgery	12	Adult	1247	Brigham and Women's Hospital	16	Italy	91			Japanese	9
2009	134	Earnest, C.P.	3	Computer Science	1	Letter	1	Chest	11	Controlled study	1068	University of Toronto	16	Australia	88			German	6
2008	99	Guelfi, K.J.	3	Decision Sciences	5	Note	1	American Journal of Cardiology	10	Priority journal	1046	Cleveland Clinic Foundation	15	Japan	74			Polish	6
2007	113	Edge, J.	3	Dentistry	29	Undefined	3	Journal of Clinical Endocrinology and Metabolism	10	Major clinical study	886	The University of North Carolina at Chapel Hill	14	Netherlands	71			Turkish	6
2006	96	Campos, H.	3	Earth and Planetary Sciences	4			Circulation	10	Middle Aged	855	McGill University	13	Spain	68			Russian	5
2005	105	Catenoix, H.	3	Economics, Econometrics and Finance	3			Cancer	9	Aged	811	King's College London	13	South Korea	65			Italian	4
2004	79	Antoniucci, D.	3	Energy	1			Neurology	9	Clinical article	378	University of Washington Seattle	13	France	59			Czech	3
2003	68	Mauguiere, F.	3	Engineering	11			Transplantation Proceedings	8	Adolescent	304	Karolinska University Hospital	12	Brazil	56			Korean	2
2002	55	Mori, M.	3	Environmental Science	40			Transplantation	8	Clinical trial	298	Duke University School of Medicine	11	Sweden	44			Croatian	1
2001	58	Neuvonen, P.J.	3	Health Professions	50			Critical Care Medicine	8	Treatment Outcome	290	The University of British Columbia	11	Switzerland	44			Danish	1
2000	43	Pfeffer, M.A.	3	Immunology and Microbiology	98			World Journal of Gastroenterology	8	Randomized controlled trial	273	Peking University	11	Turkey	44			Dutch	1
1999	48	Raiha, I.	3	Materials Science	1			Metabolism Clinical and Experimental	8	Controlled clinical trial	251	Technische Universitat Munchen	11	Finland	42			Greek	1
1998	41	Sacks, F.M.	3	Mathematics	7			European Heart Journal	8	Aged, 80 and over	247	University of Sydney	11	Belgium	37			Hungarian	1
1997	34	Vahlberg, T.	3	Medicine	1677			Ophthalmology	7	Treatment outcome	242	Massachusetts General Hospital	11	Taiwan	32			Lithuanian	1
1996	37	Kanwar, B.	2	Multidisciplinary	3			Journal of the American College of Cardiology	7	Retrospective Studies	229	University Medical Center Utrecht	11	Austria	25			Persian	1
1995	28	Fryburg, D.A.	2	Neuroscience	130			British Journal of Clinical Pharmacology	7	Prognosis	221	University of Glasgow	10	India	23			Serbian	1
1994	30	Bigbee, W.L.	2	Nursing	64			BJU International	6	Follow up	219	Medizinische Universitat Wien	10	Denmark	23			Slovak	1
1993	23	Hilfiker, M.L.	2	Pharmacology, Toxicology and Pharmaceutics	81			Journal of Animal Science	6	Risk Factors	198	Karolinska Institutet	10	Iran	22			Slovene	1
1992	15	Dawson, B.	2	Physics and Astronomy	19			Annals of Surgery	6	Middle aged	197	University of Pittsburgh	10	Greece	21			Thai	1
1991	12	Balluz, L.S.	2	Psychology	52			European Journal of Cancer	6	Prospective Studies	190	Charite - Universitatsmedizin Berlin	10	Poland	21
1990	12	Aronow, W.S.	2	Social Sciences	31			International Journal of Cardiology	6	Child	188	University of Alberta	10	New Zealand	20
1989	10	Beer, A.E.	2	Veterinary	38			Anticancer Research	6	Retrospective study	165	Erasmus University Medical Center	10	Israel	19
1988	3	Kirchgessner, T.G.	2	Undefined	18			Radiology	6	Time Factors	160	University of Tennessee Health Science Center	9	Norway	17
1987	8	Boscarino, J.A.	2					Applied Animal Behaviour Science	6	Human tissue	159	Radboud University Nijmegen Medical Centre	9	Portugal	13
1986	3	Hermann, M.M.	2					British Journal of Cancer	6	Risk factor	159	University of Pennsylvania	9	Czech Republic	12
1985	3	Abdollahi, M.	2					Environmental Research	5	Mortality	150	Turun yliopisto	9	South Africa	11
1983	2	Frystyk, J.	2					Endocrine	5	Follow-Up Studies	144	Memorial Sloan-Kettering Cancer Center	9	Thailand	11
1982	2	Kim, Y.J.	2					American Journal of Obstetrics and Gynecology	5	Comparative study	140	Leiden University Medical Center - LUMC	9	Hong Kong	11
1981	1	Huber, G.	2					American Journal of Physiology Regulatory Integrative and Comparative Physiology	5	Drug efficacy	138	Monash University	9	Saudi Arabia	8
1978	2	Day, R.D.	2					Journal of Vascular Surgery	5	Young Adult	135	UniversitatsSpital Zurich	9	Ireland	8
1977	1	Kirchhof, B.	2					Heart	5	Prospective study	134	Medizinische Hochschule Hannover MHH	9	Hungary	7
1973	1	Foster, W.A.	2					Journal of Applied Physiology	5	Animals	124	Tehran University of Medical Sciences	9	Serbia	7
		Kwak, J.Y.H.	2					Journal of Antimicrobial Chemotherapy	5	Cancer survival	123	University of California, San Diego	9	Egypt	7
		Ables, A.Z.	2					Stroke	5	Double blind procedure	116	University of Western Australia	9	Russian Federation	7
		Lally, K.P.	2					Chinese Journal of Cancer Prevention and Treatment	5	Outcome assessment	114	Harvard School of Public Health	9	Singapore	6
		Janssen, H.L.A.	2					Journal of Infectious Diseases	5	Double-Blind Method	113	Baylor College of Medicine	8	Chile	5
		Abrao, M.S.	2					Pediatric Infectious Disease Journal	5	Nonhuman	113	David Geffen School of Medicine at UCLA	8	Slovenia	5
		Cerezo, L.	2					Annals of Oncology	5	Unclassified drug	112	Newcastle University, United Kingdom	8	Argentina	5
		Kuhn, B.R.	2					Journal of Heart and Lung Transplantation	5	Disease severity	105	UC Irvine	8	Mexico	5
		Fountaine, R.J.	2					Oncology Reports	5	Genotype	105	Universite de Montreal	8	Romania	4
		Hudes, E.S.	2					Journal of Allergy and Clinical Immunology	5	Disease association	100	Western University	8	Jordan	4
		Eiam-Ong, S.	2					Annals of Vascular Surgery	5	Incidence	97	Medical College of Wisconsin	8	Croatia	4
		Buhles, W.C.	2					Obstetrics and Gynecology	5	Body mass	97	Universitat Marburg	8	Pakistan	4
		Hachiya, T.	2					Clinical Endocrinology	5	Drug effect	96	National Cancer Institute	8	Tunisia	3
		Christiansen, J.S.	2					American Journal of Clinical Nutrition	5	Placebo	95	University of Florida	8	Lebanon	3
		Kikuchi, K.	2					European Journal of Cardio Thoracic Surgery	5	Age	92	University of Texas M. D. Anderson Cancer Center	8	Malaysia	3
		Farr, L.A.	2					Journal of Affective Disorders	5	Severity of Illness Index	92	Helsinki University Central Hospital	8	Iceland	3
		Kim, Y.L.	2					International Journal of Infectious Diseases	5	Cohort Studies	91	Hospital Ramon y Cajal	8	Philippines	2
		Consoli, S.M.	2					Medical Oncology	5	Risk assessment	91	Katholieke Universiteit Leuven	8	Estonia	2
		Kaye, S.B.	2					Cerebrovascular Diseases	4	Questionnaires	89	Shanghai Jiaotong University	8	Colombia	2
		Leminen, A.	2					Anesthesia and Analgesia	4	Statistical significance	88	University of Alabama at Birmingham	8	Bulgaria	2
		Fujita, H.	2					Atherosclerosis	4	Questionnaire	87	University of California, Los Angeles	8	Slovakia	2
		Fujiuchi, S.	2					Graefe S Archive for Clinical and Experimental Ophthalmology	4	Child, Preschool	85	Columbia University Medical Center	8	Malawi	2
		Iakoubova, O.A.	2					Journal of Internal Medicine	4	Cohort analysis	85	University of Ottawa, Canada	8	Lithuania	2
		Kim, Y.R.	2					Theriogenology	4	Survival Analysis	85	Kobenhavns Universitet	8	Uganda	2
		Buonamici, P.	2					Animal Feed Science and Technology	4	Cancer staging	84	National Taiwan University Hospital	8	United Arab Emirates	2
		Greenway, F.L.	2					Journal of Acquired Immune Deficiency Syndromes	4	Sex difference	84	Ita-Suomen yliopisto	8	Indonesia	2
		Horowitz, M.	2					Journal of Hepatology	4	Case-Control Studies	84	Westfalische Wilhelms-Universitat Munster	7	Nigeria	1
		Chaikof, E.L.	2					National Medical Journal of China	4	Scoring system	84	Seoul National University College of Medicine	7	Honduras	1
		Denkert, C.	2					European Journal of Endocrinology	4	Methodology	84	Emory University	7	Haiti	1
		Fradet, Y.	2					Diabetologia	4	Normal human	83	Academic Medical Centre, University of Amsterdam	7	Peru	1
		Hughes, S.L.	2					Plastic and Reconstructive Surgery	4	Prevalence	81	VU University Medical Center	7	El Salvador	1
		Bellomo, R.	2					Cancer Research	4	Hypertension	78	Emory University School of Medicine	7	Cambodia	1
		Kuk, D.	2					Medicine and Science in Sports and Exercise	4	Infant	78	Harvard Medical School	7	Cote d'Ivoire	1
		Finne, P.	2					European Journal of Applied Physiology	4	Multicenter study	78	Pfizer	7	Costa Rica	1
		Bowman, B.A.	2					European Archives of Oto Rhino Laryngology	4	Metabolism	77	Northwestern University	7	Botswana	1
		De La Torre, A.	2					Diabetic Medicine	4	Protein expression	77	Hopitaux universitaires de Geneve	7	Barbados	1
		Fauser, S.	2					Psychosomatic Medicine	4	Age Factors	77	Universitat zu Lubeck	7	Armenia	1
		Hirata, I.	2					Investigative Ophthalmology and Visual Science	4	Animal experiment	77	Northwestern University Feinberg School of Medicine	7	Sudan	1
		Kivela, S.L.	2					American Journal of Ophthalmology	4	Immunohistochemistry	76	Universidade Federal de Sao Paulo	7	Jamaica	1
		Hiremath, S.	2					Lancet	4	Survival Rate	75	Keck School of Medicine of USC	7	Albania	1
		Johnston, D.G.	2					European Urology	4	Overall survival	73	Maastricht University	7	Tanzania	1
		Harris, A.L.	2					Respiratory Medicine	4	Prediction	72	GlaxoSmithKline	7	Morocco	1
		Blair, S.N.	2					American Journal of Physiology Heart and Circulatory Physiology	4	Histopathology	72	Cardiff University	7	Mozambique	1
		Chamberlain, J.	2					International Journal of Epidemiology	4	Human cell	71	UC Berkeley	7	Nepal	1
		Grewal, P.S.	2					Journal of Wildlife Management	4	Correlation analysis	71	University of Melbourne	7	Kenya	1
		Dodson, T.F.	2					Bone Marrow Transplantation	4	Survival rate	70	Alma Mater Studiorum Universita di Bologna	7	Venezuela	1
		Blakely, M.L.	2					Blood	4	Smoking	69	St. Louis University	7	Yugoslavia	1
		Burke, V.	2					American Journal of Gastroenterology	4	Obesity	69	Universita degli Studi di Milano	7
		Jin, Y.	2					Journal of Clinical Periodontology	4	Neoplasm Staging	69	University of Wisconsin Madison	7
		Burkova, V.N.	2					Journal of Urology	4	Multivariate analysis	68	Klinikum der Universitat Munchen	6
		Avihingsanon, Y.	2					Arquivos De Neuro Psiquiatria	4	Blood	68	The Catholic University of Korea	6
		Agrawal, S.	2					Arteriosclerosis Thrombosis and Vascular Biology	4	Statistical analysis	67	Ohio State University	6
		Kaprio, J.	2					Journal of Thoracic and Cardiovascular Surgery	4	Pregnancy	67	Johns Hopkins University	6
		Kingpetch, K.	2					Journal of Thoracic Oncology	4	Predictive Value of Tests	66	University of Auckland	6
		Avins, A.L.	2					Journal of Clinical Anesthesia	4	Cross-Sectional Studies	66	Universitair Medisch Centrum Groningen	6
		Church, T.S.	2					Journal of Neurosurgery	4	Diabetes mellitus	66	Johns Hopkins Bloomberg School of Public Health	6
		Coresh, J.	2					Pharmacotherapy	4	School child	65	Guy's Hospital	6
		Barnhart, D.C.	2					Nicotine and Tobacco Research	4	Human experiment	65	Seoul National University	6
		Braham, R.	2					New England Journal of Medicine	4	Survival	64	Charles University in Prague	6
		Chwals, W.J.	2					Asian Pacific Journal of Cancer Prevention	4	Exercise	64	Rheinisch-Westfalische Technische Hochschule Aachen	6
		Holmes, D.R.	2					Maturitas	4	United States	63	Oregon Health and Science University	6
		Klein, B.E.K.	2					Clinical Chemistry and Laboratory Medicine	3	Multivariate Analysis	63	Saint Michael's Hospital University of Toronto	6
		Harris, T.B.	2					Hepato Gastroenterology	3	Treatment response	63	Seoul National University Hospital	6
		Ide, H.	2					Asian Australasian Journal of Animal Sciences	3	Hospitalization	61	Sun Yat-Sen University	6
		Cheng, H.	2					International Urology and Nephrology	3	Analysis of Variance	59	Universita degli Studi di Firenze	6
		Furst, D.E.	2					Australian and New Zealand Journal of Psychiatry	3	Preschool child	59	UCL	6
		Godsland, I.F.	2					International Eye Science	3	Physiology	58	Washington University in St. Louis, School of Medicine	6
		Griffith, B.P.	2					BMC Cancer	3	Pathology	58	University of Iowa	6
		Eldreeny, E.	2					Emergency Medicine Journal	3	Treatment duration	58	University of Alabama	6
		Iwata, M.	2					Blood Coagulation and Fibrinolysis	3	Drug safety	58	Huazhong University of Science and Technology	6
		Hu, R.	2					Bone	3	Pathophysiology	57	University Michigan Ann Arbor	6
		Elgazzar, R.F.	2					Clinical Rehabilitation	3	Breast cancer	56	Capital Medical University China	6
		Hervas, A.	2					Hormone Research	3	Biological Markers	56	Mayo Medical School	6
		Kang, M.W.	2					Brain Research	3	Clinical feature	56	University of Illinois at Chicago	6
		Gums, T.H.	2					Clinical Therapeutics	3	Insulin	55	University of Chicago	6
		Hu, S.	2					Biological Psychiatry	3	Postoperative Complications	55	University of Southern California	6
		Flaherty, J.H.	2					Jacc Cardiovascular Interventions	3	Sex Factors	55	Universitetet i Bergen	6
		Berger, A.M.	2					Japanese Journal of Clinical Oncology	3	Intermethod comparison	55	Helse Bergen Haukeland University Hospital	6
		Blomqvist, C.	2					Journal of Cancer Research and Clinical Oncology	3	Quality of life	54	McMaster University	6
		Braunwald, E.	2					Breast Cancer Research and Treatment	3	Breast Neoplasms	53	Universita Cattolica del Sacro Cuore, Rome	6
		Kurkchubasche, A.G.	2					Journal of Clinical Pathology	3	Logistic Models	52	Universita degli Studi di Roma La Sapienza	6
		Devlin, J.J.	2					Journal of Experimental and Clinical Cancer Research	3	Animal	52	Universite Laval	6
		Kamano, T.	2					Journal of Gastroenterology and Hepatology Australia	3	Demography	52	Case Western Reserve University	5
		Dewan, N.A.	2					Journal of Gastrointestinal Surgery	3	Genetics	51	Bristol-Myers Squibb Research and Development	5
		Carter, B.L.	2					Journal of Glaucoma	3	Risk Assessment	51	Tufts Medical Center	5
		He, A.N.	2					Journal of Medical Virology	3	Glucose	51	Prince of Wales Hospital	5
		Bergstralh, E.J.	2					Journal of Neuro Oncology	3	Proportional Hazards Models	51	University of Calgary	5
		Dunstan, J.A.	2					Human Genetics	3	Glucose blood level	51	Albert Einstein College of Medicine of Yeshiva University	5
		Coser, P.	2					Journal of Neurology Neurosurgery and Psychiatry	3	Animal model	50	University of Pittsburgh Graduate School of Public Health	5
		Butler, R.	2					Journal of Nutrition	3	Postoperative complication	50	University of Manchester	5
		Fleck, E.	2					Journal of Orthopaedic Trauma	3	Disease-Free Survival	50	Hospital 12 Octubre	5
		Kwakkel, R.P.	2					British Journal of Surgery	3	Genetic association	49	Universitatsklinikum Hamburg-Eppendorf und Medizinische Fakultat	5
		He, J.	2					British Medical Journal	3	Myocardial Infarction	48	McGill University Health Centre, Montreal	5
		Bacchetti, P.	2					Journal of Surgical Research	3	Blood Glucose	48	University of Western Australia Faculty of Medicine and Dentistry	5
		Kudenchuk, P.J.	2					Alimentary Pharmacology and Therapeutics	3	Quality of Life	48	Fudan University	5
		Clark, W.	2					Calcified Tissue International	3	Middle Age	48	Universitetet i Oslo	5
		Hewes, L.V.	2					International Journal of Cancer	3	Dose-Response Relationship, Drug	48	Universitat Ulm	5
		Kruse, F.E.	2					Journal of Thrombosis and Thrombolysis	3	Confidence interval	48	UniversitatsSpital Bern	5
		Brenner, B.	2					AIDS	3	Heart infarction	47	Columbia University, College of Physicians and Surgeons	5
		Giannopoulou, I.	2					Canadian Journal of Ophthalmology	3	Disease course	47	University of Ottawa Heart Institute	5
		Bachman, K.J.	2					Journal of Trauma Injury Infection and Critical Care	3	Support, Non-U.S. Gov't	47	Mahidol University	5
		Ellis, I.O.	2					Journal of Vascular and Interventional Radiology	3	Single nucleotide polymorphism	47	Institut de Cardiologie de Montreal	5
		Buys, L.	2					Journal of the American College of Surgeons	3	Comorbidity	47	Veterans General Hospital-Taipei	5
		He, M.M.	2					Journal of the American Geriatrics Society	3	Tumor Markers, Biological	47	Dana-Farber Cancer Institute	5
		Chang, Y.	2					Journal of the American Society of Echocardiography	3	Animal tissue	46	Universitatsklinikum Schleswig-Holstein Campus Lubeck	5
		Byerley, L.O.	2					Journal of the American Society of Nephrology	3	Non insulin dependent diabetes mellitus	45	Dalhousie University	5
		Karakayali, H.	2					Injury	3	Human immunodeficiency virus infection	44	Chonnam National University, College of Medicine	5
		Grobbee, D.E.	2					Zhonghua Yi Xue Za Zhi	3	Time	44	University of Birmingham	5
		Khunti, K.	2					American Journal of Medical Genetics Neuropsychiatric Genetics	3	Nuclear magnetic resonance imaging	44	Flinders University of South Australia	5
		Akcan, A.B.	2					Neuroscience Letters	3	Cyclophosphamide	44	Consiglio Nazionale delle Ricerche	5
		Langham, M.R.	2					Pediatric Research	3	Cancer patient	44	Collegium Medicum Uniwersytet Jagiellonskiego	5
		Kulikov, A.M.	2					International Orthopaedics	3	Bleeding	44	New York University	5
		Chien, R.N.	2					Poultry Science	3	Conference paper	43	Indiana University School of Medicine Indianapolis	5
		Joensuu, H.	2					Przeglad Lekarski	3	Blood Pressure	43	Medical University of South Carolina	5
		Akiba, Y.	2					Retina	3	Stroke	43	University Central Hospital Kuopio	5
		Judson, I.	2					Schizophrenia Research	3	Side effect	43	Ludwig-Maximilians-Universitat Munchen	5
		Kamiya, Y.	2					American Journal of Physiology Gastrointestinal and Liver Physiology	3	Cancer chemotherapy	43	Universita di Pisa	5
		Jenkins, N.T.	2					South African Medical Journal	3	Body Mass Index	43	University of Athens	5
		Chapman, I.M.	2					Supportive Care in Cancer	3	Triacylglycerol	43	Lunds Universitet	5
		Chapman, R.	2					American Journal of Respiratory and Critical Care Medicine	3	Infant, Newborn	42	University of Michigan Medical School	5
		Hall, J.L.	2					Surgery Today	3	Cholesterol blood level	42	Universiteit Gent	5
		Krahn, A.D.	2					American Journal of Surgery	3	Coronary artery disease	42	University Hospital of Ghent	5
		Dwyer, J.T.	2					Surgical Endoscopy and Other Interventional Techniques	3	Postoperative period	42	University of Belgrade	5
		Undefined	2					Human Reproduction	3	Blood sampling	41	National Yang-Ming University Taiwan	5
