# Supplementary material for: A surge of p-values between 0.041 and 0.049 in recent decades (but negative results are increasing rapidly too)
Source: PeerJ. 2015 Jan 22;3:e733. doi: 10.7717/peerj.733 (PMC4312079; doi:10.7717/peerj.733)
Supplement: Supplemental Information [file peerj-03-733-s007.zip › Supplementary material/Searches_15_nov_2014/B0162.csv]

Scopus refine results values
Your query : (ABS({p = 0.053} OR {p = .053}))
Number of results : 16
YEAR		AUTHOR NAME		SUBJECT AREA		DOCUMENT TYPE		SOURCE TITLE		KEYWORD		AFFILIATION		COUNTRY		SOURCE TYPE		LANGUAGE
2014	157	Kimura, T.	4	Agricultural and Biological Sciences	118	Article	1860	Journal of Clinical Oncology	23	Article	1692	VA Medical Center	27	United States	609	Journals	1966	English	1850
2013	166	Harskamp, R.E.	4	Arts and Humanities	7	Conference Paper	37	Plos One	14	Human	1637	University of Texas M. D. Anderson Cancer Center	26	United Kingdom	175	Conference Proceedings	6	Chinese	46
2012	177	Cremer, L.	4	Biochemistry, Genetics and Molecular Biology	384	Review	37	American Journal of Cardiology	14	Female	1456	Mayo Clinic	18	Germany	125	Book Series	2	Spanish	23
2011	148	Morimoto, T.	4	Chemical Engineering	4	Article in Press	35	Journal of Urology	12	Humans	1376	Duke University School of Medicine	17	China	110			German	14
2010	151	Fryer, A.A.	3	Chemistry	7	Letter	1	Journal of the American College of Cardiology	12	Male	1365	University of Pennsylvania	16	Japan	103			Japanese	11
2009	142	Cardillo, G.	3	Computer Science	7	Short Survey	1	International Journal of Radiation Oncology Biology Physics	11	Adult	1194	University of California, San Francisco	16	Italy	95			French	10
2008	105	Li, C.S.	3	Decision Sciences	2	Undefined	3	World Journal of Gastroenterology	10	Controlled study	1065	Cleveland Clinic Foundation	15	Canada	88			Portuguese	9
2007	114	Jang, S.J.	3	Dentistry	26			Cancer Epidemiology Biomarkers and Prevention	10	Priority journal	1021	Charite - Universitatsmedizin Berlin	15	France	79			Polish	6
2006	112	Anderson, J.L.	3	Earth and Planetary Sciences	3			Transplantation Proceedings	9	Middle Aged	863	King's College London	13	Netherlands	62			Turkish	6
2005	94	Chen, C.L.	3	Engineering	16			Antimicrobial Agents and Chemotherapy	9	Major clinical study	860	Brigham and Women's Hospital	13	South Korea	60			Croatian	2
2004	82	Lee, J.S.	3	Environmental Science	32			Clinical Cancer Research	9	Aged	815	Universita degli Studi di Milano	13	Spain	57			Hungarian	2
2003	59	Graudal, N.	3	Health Professions	68			Cancer	9	Clinical article	372	Inserm	12	Sweden	56			Italian	2
2002	68	Emery, P.	3	Immunology and Microbiology	105			Journal of Nutrition	8	Adolescent	364	Harvard Medical School	12	Turkey	52			Korean	2
2001	45	Lippman, S.M.	3	Materials Science	6			Annals of Thoracic Surgery	8	Clinical trial	296	University of Minnesota Twin Cities	12	Australia	51			Czech	1
2000	42	Mitsudo, K.	3	Mathematics	3			Journal of Clinical Psychiatry	8	Treatment Outcome	291	University of California, San Diego	12	Brazil	49			Hebrew	1
1999	47	Neuhaus, P.	3	Medicine	1663			Transplantation	8	Aged, 80 and over	250	Universitatsklinikum Hamburg-Eppendorf und Medizinische Fakultat	11	Taiwan	37			Lithuanian	1
1998	40	Peterson, E.D.	3	Multidisciplinary	3			American Heart Journal	8	Randomized controlled trial	248	Universitair Medisch Centrum Groningen	11	Denmark	36			Persian	1
1997	43	de Winter, R.J.	3	Neuroscience	120			International Journal of Cardiology	8	Follow up	237	Universidade de Sao Paulo - USP	11	Greece	35
1996	40	Shin, H.J.C.	3	Nursing	64			Diabetes Care	7	Controlled clinical trial	236	Medizinische Universitat Wien	11	Finland	34
1995	33	Teramatsu, T.	3	Pharmacology, Toxicology and Pharmaceutics	81			Investigative Ophthalmology and Visual Science	7	Retrospective Studies	234	University of Pittsburgh	11	Austria	33
1994	19	Gammie, J.S.	2	Physics and Astronomy	16			Journal of Vascular Surgery	7	Treatment outcome	225	University of Toronto	11	Switzerland	32
1993	20	Friess, H.	2	Psychology	43			Gynecologic Oncology	7	Prognosis	209	Lunds Universitet	11	Israel	27
1992	12	Hager, E.S.	2	Social Sciences	27			Circulation	7	Middle aged	203	Massachusetts General Hospital	11	Norway	27
1991	9	Huf, W.	2	Veterinary	39			Radiology	7	Child	200	The Johns Hopkins School of Medicine	10	Belgium	25
1990	11	Kim, S.J.	2	Undefined	18			Diabetologia	7	Risk Factors	191	Academic Medical Centre, University of Amsterdam	10	Poland	22
1989	10	George, A.K.	2					Chest	7	Prospective Studies	184	Baylor College of Medicine	10	Iran	21
1988	8	Demirtas, H.	2					Digestive Diseases and Sciences	6	Time Factors	184	Memorial Sloan-Kettering Cancer Center	10	Portugal	19
1987	2	Bouaziz, M.	2					Pediatric Infectious Disease Journal	6	Human tissue	170	The University of British Columbia	10	India	16
1986	5	Bouchard, C.	2					Urology	6	Follow-Up Studies	166	University of Florida	10	Mexico	14
1985	5	Kang, C.J.	2					American Journal of Surgery	6	Retrospective study	160	University of Washington Seattle	10	New Zealand	12
1984	4	Artz, A.	2					Journal of Clinical Endocrinology and Metabolism	6	Comparative study	151	Karolinska University Hospital	10	Thailand	11
1982	3	Abdoh, A.	2					Hormone and Metabolic Research	6	Animals	149	UCL	10	South Africa	11
1980	1	Ioachim, E.	2					British Journal of Cancer	6	Risk factor	148	Washington University in St. Louis, School of Medicine	10	Hungary	10
		Hilk, R.	2					American Journal of Obstetrics and Gynecology	6	Young Adult	148	Erasmus University Medical Center	10	Croatia	10
		Barrett, B.	2					Journal of Animal Science	6	Nonhuman	145	National Taiwan University Hospital	10	Singapore	9
		Kang, H.C.	2					Medicine and Science in Sports and Exercise	6	Prospective study	135	Universita degli Studi di Padova	9	Hong Kong	8
		Kienle, P.	2					Oncology Reports	6	Drug efficacy	129	Helsingin Yliopisto	9	Argentina	8
		Kim, I.J.	2					European Journal of Gastroenterology and Hepatology	6	Genotype	120	David Geffen School of Medicine at UCLA	9	Nigeria	8
		Crawford, M.J.	2					Journal of Rheumatology	6	Outcome assessment	119	Fudan University	9	Russian Federation	7
		Leandro, G.	2					Journal of Thoracic and Cardiovascular Surgery	5	Mortality	119	Imperial College London	9	Czech Republic	7
		Kuntz, R.E.	2					International Journal of Cancer	5	Child, Preschool	115	Universitat Heidelberg	9	Ireland	7
		Crea, F.	2					Neurology	5	Disease severity	111	Sun Yat-Sen University	9	Saudi Arabia	7
		Kodera, Y.	2					Bone Marrow Transplantation	5	Disease association	110	Tehran University of Medical Sciences	9	Slovenia	6
		Cresci, S.	2					Critical Care Medicine	5	Cancer survival	109	University of Western Australia	9	Bangladesh	4
		Byford, S.	2					European Respiratory Journal	5	Double-Blind Method	104	Turun yliopisto	8	Egypt	4
		Knechtel, S.A.	2					International Journal of Gynecological Cancer	5	Immunohistochemistry	102	Peking Union Medical College	8	Pakistan	4
		Korpela, R.	2					BJU International	5	Double blind procedure	97	Universite de Montreal	8	Jordan	4
		Jeng, K.S.	2					American Journal of Ophthalmology	5	Statistical significance	96	National Cancer Institute	8	Kenya	4
		Bartlett, R.H.	2					Arthritis and Rheumatism	5	Human cell	95	Universidade Federal de Sao Paulo	8	Philippines	3
		Hawk, E.T.	2					Cancer Letters	5	Protein expression	95	Leiden University Medical Center - LUMC	8	Romania	3
		Cohen, D.S.	2					Annals of Oncology	5	Body mass	95	Yale University School of Medicine	8	Slovakia	3
		Horne, B.D.	2					Annals of Pharmacotherapy	5	Cohort Studies	93	Monash University	8	Tunisia	3
		Ferguson, T.B.	2					Radiotherapy and Oncology	5	Unclassified drug	93	Indiana University School of Medicine Indianapolis	8	Estonia	3
		Bianchi, A.M.	2					Alimentary Pharmacology and Therapeutics	5	Infant	91	The University of North Carolina at Chapel Hill	8	Malaysia	3
		Halberg, F.	2					European Journal of Applied Physiology	5	Cancer staging	90	London School of Hygiene & Tropical Medicine	8	Nicaragua	2
		Goepfert, H.	2					European Journal of Cardio Thoracic Surgery	5	Scoring system	89	University of Wisconsin Madison	8	Uganda	2
		Half, E.	2					Journal of Acquired Immune Deficiency Syndromes	5	Prevalence	89	Universita degli Studi di Roma La Sapienza	8	United Arab Emirates	2
		Jonas, J.B.	2					Ophthalmology	5	Multicenter study	89	University of Athens Medical School	8	Latvia	2
		Fu, K.K.	2					Headache	4	Age	89	Klinikum der Universitat Munchen	7	Kuwait	2
		Fong, D.Y.T.	2					Annals of Surgery	4	Case-Control Studies	87	Emory University	7	Yugoslavia	2
		Colahan, P.T.	2					Scandinavian Journal of Rheumatology	4	Risk assessment	86	Ohio State University	7	Colombia	2
		Langley, A.	2					Journal of Pediatric Hematology Oncology	4	Animal experiment	86	University of Pennsylvania, School of Medicine	7	Chile	2
		Gershenson, D.M.	2					Annals of Neurology	4	Questionnaire	83	The University of Hong Kong	7	Zimbabwe	2
		Kadota, K.	2					World Journal of Surgery	4	Cohort analysis	82	Universitat Ulm	7	Sri Lanka	2
		Halkos, M.E.	2					Bone	4	Incidence	81	Chaim Sheba Medical Center Israel	7	Qatar	2
		Fontaine, E.	2					Breast Cancer Research and Treatment	4	Drug safety	81	UC Davis	7	Bulgaria	2
		Jackson, C.A.	2					Livestock Science	4	Survival Analysis	80	Hopital Pitie Salpetriere	7	Kazakhstan	1
		Chaari, A.	2					International Journal of Obesity	4	Placebo	80	University of Kentucky	7	Iraq	1
		Donmez-Altuntas, H.	2					Laryngoscope	4	Methodology	80	St. Olavs Hospital	7	Oman	1
		Ammar, R.	2					Human Genetics	4	Drug effect	79	University of Utah	7	Indonesia	1
		Desmyter, J.	2					Stroke	4	Sex difference	77	Columbia University in the City of New York	7	Papua New Guinea	1
		Chaer, R.	2					Digestive and Liver Disease	4	Pathology	73	University of Alberta	7	Lebanon	1
		Atsuta, Y.	2					Journal of Infectious Diseases	4	Hypertension	72	Universitat de Barcelona	6	Iceland	1
		Einsele, H.	2					American Journal of Roentgenology	4	Age Factors	72	VU University Medical Center	6	Guadeloupe	1
		Kataoka, S.	2					Tumor Biology	4	Prediction	72	National Taiwan University	6	Puerto Rico	1
		Hinds, P.S.	2					Applied Animal Behaviour Science	4	School child	70	Rigshospitalet	6	Moldova	1
		Kim, S.Y.	2					European Heart Journal	4	Correlation analysis	69	Pfizer	6	Ghana	1
		Cruickshank, J.M.	2					Histopathology	4	Severity of Illness Index	69	University of Leeds	6	Cameroon	1
		Andersen, A.E.	2					Pediatrics International	4	Histopathology	69	Universita degli Studi di Torino	6	Cote d'Ivoire	1
		Gracey, K.H.	2					American Journal of Physiology Heart and Circulatory Physiology	4	Preschool child	69	Karolinska Institutet	6	Morocco	1
		Henze, G.	2					European Journal of Endocrinology	4	Questionnaires	67	Stanford University	6	Costa Rica	1
		Ferre, R.	2					Journal of Pain and Symptom Management	4	Metabolism	66	University of Maryland School of Medicine	6	Luxembourg	1
		Humar, A.	2					FASEB Journal	4	Predictive Value of Tests	66	Peking University	6	Trinidad and Tobago	1
		Jang, S.G.	2					Human Reproduction	4	Survival rate	66	SungKyunKwan University, School of Medicine	6	Mozambique	1
		Califf, R.M.	2					Heart	4	Physiology	66	Helsinki University Central Hospital	6	Belarus	1
		Hume, K.M.	2					AIDS	4	Survival Rate	66	Rush University Medical Center	6	Sudan	1
		Forriol, F.	2					Occupational and Environmental Medicine	4	Cross-Sectional Studies	66	UniversitatsSpital Zurich	6	Ukraine	1
		Devereux, R.B.	2					Nuclear Medicine Communications	4	Clinical feature	65	St. Jude Children Research Hospital	6	Botswana	1
		Lee, M.R.	2					Neuroscience Letters	4	Biological Markers	65	Chang Gung University	6	Syrian Arab Republic	1
		De Clercq, E.	2					Atherosclerosis	4	United States	65	Universitat Bern	6	Benin	1
		Ferrell, R.E.	2					Thorax	4	Overall survival	64	Nagoya University School of Medicine	6	Viet Nam	1
		Fujii, T.	2					Journal of Hepatology	4	Blood	63	University of Bristol	6	Tanzania	1
		Forst, T.	2					Surgery	4	Normal human	63	Seoul National University Hospital	6	Burkina Faso	1
		Leon, M.B.	2					Eye	4	Multivariate analysis	62	Indiana University	6
		Herfarth, C.	2					Zhonghua Shiyan Yanke Zazhi Chinese Journal of Experimental Ophthalmology	3	Neoplasm Staging	62	New York University	6
		Leyes, M.	2					Journal of Cardiovascular Electrophysiology	3	Postoperative Complications	62	Universita degli Studi di Firenze	6
		Agardh, C.D.	2					American Journal of Clinical Nutrition	3	Survival	62	Medizinische Hochschule Hannover MHH	6
		Ferrucci, L.	2					Journal of Bone and Joint Surgery Series A	3	Time	61	Rikshospitalet-Radiumhospitalet HF	6
		Grahovac, B.	2					Wiener Klinische Wochenschrift	3	Statistical analysis	59	Chang Gung Memorial Hospital	6
		Kreider, R.B.	2					Veterinary Journal	3	Smoking	58	Harvard School of Public Health	6
		Camilleri, M.	2					British Journal of Nutrition	3	Genetics	58	Sun Yat-Sen University Cancer Center	6
		Cho, J.S.	2					British Journal of Ophthalmology	3	Animal	58	Fondazione San Raffaele del Monte Tabor	6
		Goldenberg, I.	2					Journal of Neurosurgery	3	Disease-Free Survival	58	Universidade Federal do Rio de Janeiro	5
		Ayers, G.D.	2					Journal of Invasive Cardiology	3	Multivariate Analysis	57	Humboldt-Universitat zu Berlin	5
		Grahovac, M.	2					Catheterization and Cardiovascular Interventions	3	Polymorphism, Genetic	56	Universite Pierre et Marie Curie	5
		Garcia-Garcia, H.M.	2					Strahlentherapie Und Onkologie	3	Risk Assessment	56	Johns Hopkins Hospital	5
		Goldman, B.S.	2					Anesthesia and Analgesia	3	Insulin	56	Emory University School of Medicine	5
		Di Biase, L.	2					Journal of Applied Physiology	3	Animal tissue	56	McGill University	5
		Kingwell, B.A.	2					Spektrum Der Augenheilkunde	3	Postoperative complication	56	Universita degli Studi di Perugia	5
		Doyle, M.K.	2					Annals of Surgical Oncology	3	Quality of life	55	The Catholic University of Korea	5
		Lauterburg, B.	2					Schizophrenia Research	3	Disease course	55	Uppsala Universitet	5
		Feuer, W.J.	2					Diseases of the Esophagus	3	Middle Age	55	Tel Aviv University, Sackler Faculty of Medicine	5
		Currie, C.J.	2					Journals of Gerontology Series A Biological Sciences and Medical Sciences	3	Comorbidity	55	Johns Hopkins University	5
		Canadell, J.	2					AIDS Research and Human Retroviruses	3	Proportional Hazards Models	54	Yale University	5
		Holman, T.L.	2					Annals of the Rheumatic Diseases	3	Protein blood level	54	Medizinische Universitat Graz	5
		Gurrera, E.	2					Journal of Alzheimer S Disease	3	Pathophysiology	54	University of Zagreb School of Medicine	5
		Jones, R.	2					Retina	3	Glucose	54	China Medical University Shenyang	5
		Bridge, S.H.	2					Anticancer Research	3	Genetic association	53	Universitetet i Oslo	5
		Lanfear, D.E.	2					BMC Health Services Research	3	Depression	53	Kyoto University	5
		Jun, J.B.	2					Hepatology	3	Intermethod comparison	53	Hospital Universitari de Bellvitge	5
		De Roos, A.	2					Respiratory Medicine	3	Logistic Models	52	University of Pittsburgh Medical Center	5
		Grant, S.	2					International Journal of Gynecology and Obstetrics	3	Body Mass Index	51	University of Nottingham	5
		Chang, W.H.	2					Academic Emergency Medicine	3	Pregnancy	51	Akademiska Sjukhuset	5
		Kim, W.H.	2					Journal of Experimental and Clinical Cancer Research	3	Hospitalization	51	Yonsei University College of Medicine	5
		Beger, H.G.	2					Thrombosis Research	3	Sex Factors	51	University of Cincinnati College of Medicine	5
		Houle, T.T.	2					Annals of Internal Medicine	3	Heart infarction	51	Technische Universitat Munchen	5
		Jeong, S.Y.	2					Archives Des Maladies Du Coeur Et Des Vaisseaux	3	Analysis of Variance	51	Texas A and M University	5
		Cutlip, D.E.	2					British Journal of Surgery	3	Demography	49	GlaxoSmithKline	5
		Gomez-Lara, J.	2					Clinical Transplantation	3	Diabetes mellitus	49	Barts and The London Queen Mary's School of Medicine and Dentistry	5
		Kemp, C.M.	2					Animal Feed Science and Technology	3	Side effect	49	Rabin Medical Center Israel	5
		Lampe, F.C.	2					Medical Science Monitor	3	Cross-sectional study	49	University of Pennsylvania, Health System	5
		Blazicek, P.	2					European Journal of Clinical Nutrition	3	Obesity	49	Medical University of South Carolina	5
		Chao, C.L.	2					Drug and Alcohol Dependence	3	Triacylglycerol	48	Arhus Universitetshospital	5
		Garred, P.	2					Pathology and Oncology Research	3	Genetic Predisposition to Disease	48	Semmelweis Egyetem	5
		Harrer, T.	2					International Journal of Oncology	3	Regression Analysis	48	Shanghai Jiaotong University	5
		Conti, P.S.	2					Acta Dermato Venereologica	3	Treatment duration	48	University of Southampton	5
		Grouteau, E.	2					Pain	3	Diarrhea	48	Eli Lilly and Company	5
		Aicher, D.	2					Journal of Pediatric Gastroenterology and Nutrition	3	Animal model	48	Turun Yliopistollinen Keskussairaala	5
		Jones, W.S.	2					Human Pathology	3	Computer assisted tomography	47	Eidgenossische Technische Hochschule Zurich	5
		De Winter, R.J.	2					Journal of Diabetes and Its Complications	3	Drug Therapy, Combination	47	University of Melbourne	5
		Fox, K.A.A.	2					Journal of the National Cancer Institute	3	Rat	47	Capital Medical University China	5
		DuBois, R.N.	2					Gastrointestinal Endoscopy	3	Body weight	46	University of Alabama at Birmingham	5
		Hittelman, W.	2					International Journal of Cardiovascular Imaging	3	Lymph node metastasis	46	University of Edinburgh	5
		Levin, B.	2					Journal of the American Society of Nephrology	3	Age distribution	45	University of California, Los Angeles	5
		D'Inca, R.	2					Diabetic Medicine	3	Glucose blood level	45	Chulalongkorn University	5
		Heaton, R.K.	2					Thrombosis and Haemostasis	3	Support, Non-U.S. Gov't	45	Alma Mater Studiorum Universita di Bologna	5
		Huang, S.F.	2					International Journal of Urology	3	Rats	45	Baskent Universitesi	5
		Kyvik, K.O.	2					Obstetrics and Gynecology	3	Cancer recurrence	44	University of Chicago	5
		Bahloul, M.	2					Nutrition Research	3	Tumor Markers, Biological	44	Aarhus Universitet	5
		Grunke, M.	2					Journal of Hypertension	3	Cancer radiotherapy	44	The Children's Hospital of Philadelphia	5
		Hamida, C.B.	2					Blood	3	Neoplasm Recurrence, Local	44	Children's Hospital Boston	5
		Ha, J.	2					Clinical Infectious Diseases	3	Breast Neoplasms	43	Kobenhavns Universitet	5
		Dickinson, D.	2					European Journal of Heart Failure	3	Length of stay	43	University of Queensland	5
		Bai, J.	2					Journal of Surgical Research	3	Infant, Newborn	43	Johannes Gutenberg Universitat Mainz	5
		Gray, R.T.	2					Neuroscience	3	Blood Pressure	43	Wake Forest University School of Medicine	5
		Carbone, L.	2					Graefe S Archive for Clinical and Experimental Ophthalmology	3	Animalia	42	McMaster University	5
		Carbonez, A.	2					International Journal of Endocrinology	3	Genetic polymorphism	42	University Medical Center Utrecht	5
		Furukawa, Y.	2					Journal of Surgical Oncology	3	Myocardial Infarction	42	General Hospital of People's Liberation Army	5
		Bair, T.L.	2					Nephrology Dialysis Transplantation	3	Single nucleotide polymorphism	42	National Cancer Center, Gyeonggi	4
		Dean, M.	2					Surgical Endoscopy and Other Interventional Techniques	3	Nausea	42	Ulleval University Hospital	4
