# Supplementary material for: A surge of p-values between 0.041 and 0.049 in recent decades (but negative results are increasing rapidly too)
Source: PeerJ. 2015 Jan 22;3:e733. doi: 10.7717/peerj.733 (PMC4312079; doi:10.7717/peerj.733)
Supplement: Supplemental Information [file peerj-03-733-s007.zip › Supplementary material/Searches_15_nov_2014/B0163.csv]

Scopus refine results values
Your query : (ABS({p = 0.054} OR {p = .054}))
Number of results : 2033
YEAR		AUTHOR NAME		SUBJECT AREA		DOCUMENT TYPE		SOURCE TITLE		KEYWORD		AFFILIATION		COUNTRY		SOURCE TYPE		LANGUAGE
2014	180	Cox, J.D.	5	Agricultural and Biological Sciences	137	Article	1918	Plos One	21	Article	1753	VA Medical Center	28	United States	655	Journals	2028	English	1893
2013	206	Rades, D.	4	Arts and Humanities	6	Article in Press	39	Journal of Clinical Oncology	16	Human	1675	Massachusetts General Hospital	23	United Kingdom	166	Conference Proceedings	2	Chinese	55
2012	169	Schild, S.E.	4	Biochemistry, Genetics and Molecular Biology	384	Review	37	International Journal of Radiation Oncology Biology Physics	15	Female	1461	University of Texas M. D. Anderson Cancer Center	22	Germany	149	Book Series	1	German	17
2011	144	Stone, G.W.	4	Business, Management and Accounting	1	Conference Paper	34	Journal of Animal Science	15	Male	1411	Mayo Clinic	19	China	113	Undefined	2	Spanish	17
2010	142	Fimmers, R.	3	Chemical Engineering	4	Letter	1	Cancer	15	Humans	1403	University of Toronto	18	Canada	110			Portuguese	16
2009	105	Florenes, V.A.	3	Chemistry	9	Note	1	Atherosclerosis	14	Adult	1269	Brigham and Women's Hospital	17	Japan	99			French	11
2008	115	Buchholz, T.A.	3	Computer Science	2	Undefined	3	Circulation	13	Controlled study	1063	University of California, San Francisco	17	France	69			Japanese	11
2007	94	Byhardt, R.W.	3	Decision Sciences	5			European Heart Journal	12	Priority journal	1037	Baylor College of Medicine	15	Netherlands	69			Turkish	10
2006	128	Galyean, M.L.	3	Dentistry	21			Surgical Endoscopy and Other Interventional Techniques	12	Major clinical study	909	Harvard Medical School	14	Spain	68			Czech	5
2005	93	Cannon, C.P.	3	Economics, Econometrics and Finance	1			Journal of Urology	10	Middle Aged	877	Johns Hopkins University	14	Australia	64			Polish	4
2004	80	Holmes, D.R.	3	Engineering	9			American Journal of Cardiology	10	Aged	849	The University of British Columbia	14	Italy	64			Italian	3
2003	58	Komaki, R.	3	Environmental Science	35			Annals of Thoracic Surgery	10	Clinical article	356	Erasmus University Medical Center	13	Turkey	55			Russian	3
2002	47	Du, X.	3	Health Professions	57			American Journal of Clinical Nutrition	10	Clinical trial	303	Universitatsklinikum Hamburg-Eppendorf und Medizinische Fakultat	12	Sweden	50			Bosnian	1
2001	53	Auperin, A.	3	Immunology and Microbiology	99			Critical Care Medicine	9	Adolescent	289	UCL	12	Brazil	48			Croatian	1
2000	57	Lisse, I.M.	3	Materials Science	5			New England Journal of Medicine	9	Treatment Outcome	283	University of Alabama at Birmingham	12	South Korea	47			Dutch	1
1999	57	Leon, M.B.	3	Mathematics	5			Journal of Vascular Surgery	9	Randomized controlled trial	271	Ita-Suomen yliopisto	12	Finland	40			Greek	1
1998	36	Herlitz, J.	3	Medicine	1722			Journal of Clinical Endocrinology and Metabolism	9	Retrospective Studies	249	Helsingin Yliopisto	11	Switzerland	40			Hebrew	1
1997	46	Arnesen, H.	3	Multidisciplinary	4			National Medical Journal of China	9	Controlled clinical trial	249	Universidade de Sao Paulo - USP	11	Denmark	37			Korean	1
1996	43	Kamboh, M.I.	3	Neuroscience	119			Heart	8	Aged, 80 and over	243	Peking University	11	Belgium	36			Latvian	1
1995	28	Aaby, P.	3	Nursing	73			International Journal of Cardiology	8	Prognosis	217	Imperial College London	11	India	33			Persian	1
1994	37	Collen, D.	3	Pharmacology, Toxicology and Pharmaceutics	76			Hypertension	8	Treatment outcome	207	University of Pittsburgh	11	Israel	30			Slovak	1
1993	21	Mansfield, M.W.	3	Physics and Astronomy	19			Anesthesia and Analgesia	8	Follow up	198	Karolinska University Hospital	11	Taiwan	29
1992	15	Mintz, G.S.	3	Psychology	34			Stroke	8	Risk Factors	197	Academic Medical Centre, University of Amsterdam	10	Norway	28
1991	17	O'Brien, S.	3	Social Sciences	25			American Heart Journal	8	Retrospective study	188	University of Pennsylvania	10	Austria	27
1990	17	Pitt, B.	3	Veterinary	43			World Journal of Gastroenterology	7	Prospective Studies	182	Fudan University	10	Poland	24
1989	17	Grant, P.J.	3	Undefined	19			Blood	7	Middle aged	179	Columbia University, College of Physicians and Surgeons	10	Greece	23
1988	5	Roots, I.	3					British Journal of Cancer	7	Human tissue	169	UC Davis	10	Iran	20
1987	6	Alexandrov, A.V.	3					Neurology	7	Child	164	Cleveland Clinic Foundation	10	New Zealand	18
1986	3	Shepherd, F.A.	3					Journal of Nutrition	7	Follow-Up Studies	153	Hospital Clinic Barcelona	10	Hong Kong	11
1985	1	Stickland, M.H.	3					Applied Animal Behaviour Science	7	Young Adult	146	Harvard School of Public Health	10	Argentina	11
1984	3	Braunwald, E.	3					Journal of the American College of Cardiology	7	Time Factors	146	Tel Aviv University, Sackler Faculty of Medicine	9	Czech Republic	10
1983	1	Thorsdottir, I.	3					Human Pathology	6	Risk factor	137	Duke University School of Medicine	9	Portugal	9
1982	4	Tuomilehto, J.	3					Arquivos Brasileiros De Cardiologia	6	Drug efficacy	137	Northwestern University Feinberg School of Medicine	9	Thailand	9
1981	1	Whittle, H.	3					Urology	6	Mortality	136	Helsinki University Central Hospital	9	Malaysia	6
1980	1	Wu, J.	3					Journal of the American Geriatrics Society	6	Nonhuman	135	Washington University in St. Louis, School of Medicine	9	Russian Federation	6
1979	1	Emanuelsson, H.	2					Anadolu Kardiyoloji Dergisi	6	Animals	132	Medizinische Hochschule Hannover MHH	9	Croatia	6
1978	1	Gupta, R.	2					Nephrology Dialysis Transplantation	6	Genotype	129	The University of North Carolina at Chapel Hill	9	South Africa	5
1977	1	Bruschke, A.V.	2					Diabetes Care	6	Disease association	121	Columbia University Medical Center	9	Egypt	5
		Knechtle, S.J.	2					Journal of Applied Physiology	6	Outcome assessment	120	Ludwig-Maximilians-Universitat Munchen	9	Slovenia	5
		Fraser, C.D.	2					American Journal of Ophthalmology	6	Cancer survival	119	University of Alberta	9	Saudi Arabia	5
		Fitzgerald, R.	2					Current Medical Research and Opinion	6	Prospective study	118	Universitat de Barcelona	8	Romania	5
		Lang, S.	2					American Journal of Obstetrics and Gynecology	6	Comparative study	115	Universitair Medisch Centrum Groningen	8	Hungary	4
		Abdelnoor, M.	2					Transplantation Proceedings	6	Double blind procedure	115	Hebrew University of Jerusalem	8	Pakistan	4
		Hayashi, T.	2					Journal of Pediatrics	5	Protein expression	113	Linkopings universitet	8	Ireland	4
		Bettmann, M.A.	2					Cancer Epidemiology Biomarkers and Prevention	5	Double-Blind Method	110	Universidade Federal de Sao Paulo	8	Uruguay	4
		Cortese, B.	2					Hepato Gastroenterology	5	Case-Control Studies	105	Keck School of Medicine of USC	8	Iceland	3
		Barry, J.M.	2					Clinical Cancer Research	5	Drug effect	105	University of Washington Seattle	8	Nigeria	3
		Abdullahi, Z.	2					Retina	5	Unclassified drug	100	Cedars-Sinai Medical Center	8	Singapore	3
		Katzan, I.	2					Journal of Thoracic and Cardiovascular Surgery	5	Human cell	100	Oregon Health and Science University	8	Bulgaria	3
		Bory, M.	2					Archives of Physical Medicine and Rehabilitation	5	Disease severity	98	Medical University of South Carolina	8	Latvia	2
		Feres, F.	2					Colorectal Disease	5	Body mass	96	University Central Hospital Kuopio	8	Mexico	2
		Freedman, B.I.	2					Breast Cancer Research and Treatment	5	Survival Rate	95	University of Minnesota Twin Cities	8	Peru	2
		Hajeer, A.H.	2					American Journal of Kidney Diseases	5	Animal experiment	92	Columbia University in the City of New York	8	Morocco	2
		Inui, K.	2					Gastrointestinal Endoscopy	5	Sex difference	92	Children's Hospital Boston	8	Mozambique	2
		Clark, G.M.	2					Chest	5	Cancer staging	90	Wake Forest University School of Medicine	8	El Salvador	2
		Hewitt, D.G.	2					American Journal of Respiratory and Critical Care Medicine	5	Incidence	89	Michigan State University	8	Gambia	2
		Lemmer, J.T.	2					Annals of Surgical Oncology	5	Placebo	89	Klinikum der Universitat Munchen	7	Guinea-Bissau	2
		Abizaid, A.	2					Diabetologia	5	Immunohistochemistry	89	The Johns Hopkins School of Medicine	7	Lithuania	2
		Abizaid, A.	2					Cancer Research	5	Normal human	86	VU University Medical Center	7	Kenya	2
		Flaut, S.	2					Clinical Transplantation	4	Hypertension	86	David Geffen School of Medicine at UCLA	7	Indonesia	2
		Levitt, D.G.	2					Journal of Neuro Oncology	4	Cohort Studies	85	Rigshospitalet	7	Slovakia	2
		Fairclough, D.L.	2					Gynecologic Oncology	4	Multicenter study	84	University Hospital of Tampere	7	Colombia	2
		Carcillo, J.A.	2					Journal of Hypertension	4	Child, Preschool	83	Universitetet i Oslo	7	Chile	2
		Huang, X.b.	2					European Journal of Cardio Thoracic Surgery	4	Statistical significance	83	Kyoto University	7	Bosnia and Herzegovina	2
		Fernandez, L.A.	2					Journal of Heart and Lung Transplantation	4	Age	83	University of Pittsburgh Medical Center	7	Tunisia	2
		Knip, M.	2					Journal of Clinical Psychiatry	4	Prevalence	82	University of Leeds	7	United Arab Emirates	2
		Jonsson, P.V.	2					Journal of Internal Medicine	4	Survival Analysis	81	Karolinska Institutet	7	Malawi	2
		Battas, O.	2					British Journal of Clinical Pharmacology	4	Questionnaire	81	Universitat Marburg	7	Venezuela	2
		Cleffi, S.	2					Bone Marrow Transplantation	4	Animal	77	Seoul National University	7	Albania	1
		Freitas, M.	2					Human Reproduction	4	Survival	77	Universitat Tubingen	7	Serbia	1
		Bouchard, C.	2					Anticancer Research	4	Smoking	77	Maastricht University	7	Macedonia	1
		Gonzalez-Gay, M.A.	2					Movement Disorders	4	Diabetes mellitus	76	University of Birmingham	7	Mongolia	1
		Li, C.S.	2					Interactive Cardiovascular and Thoracic Surgery	4	Infant	76	University of Miami Leonard M. Miller School of Medicine	7	Ecuador	1
		Chika, N.	2					International Journal of Geriatric Psychiatry	4	Physiology	75	Arhus Universitetshospital	7	Cote d'Ivoire	1
		Buller, H.	2					Journal of Clinical Gastroenterology	4	Correlation analysis	73	Shanghai Jiaotong University	7	Nepal	1
		Courneya, K.S.	2					International Journal of Ophthalmology	4	Drug safety	72	University of Utah	7	Kuwait	1
		Hansen, C.F.	2					Molecular Biology Reports	4	Cohort analysis	72	University of Melbourne	7	Sudan	1
		Chin, L.T.	2					Sleep	4	Scoring system	72	Tehran University of Medical Sciences	7	Burkina Faso	1
		Hurlbut, D.E.	2					Clinical and Experimental Rheumatology	4	Risk assessment	71	Helse Bergen Haukeland University Hospital	7	Rwanda	1
		Hurley, B.F.	2					European Radiology	4	Intermethod comparison	70	Universite Laval	7	Lebanon	1
		Kirch, W.	2					Metabolism Clinical and Experimental	4	Methodology	70	University Medical Center Utrecht	7	Bolivia	1
		Ebstein, R.P.	2					Resuscitation	4	Prediction	70	Universita degli Studi di Padova	6	Philippines	1
		Ebus, S.C.M.	2					Medicine and Science in Sports and Exercise	4	Neoplasm Staging	68	Inserm	6	Barbados	1
		Ivey, F.M.	2					Pediatric Infectious Disease Journal	4	Obesity	68	Radboud University Nijmegen Medical Centre	6	Uganda	1
		Hennenlotter, J.	2					Leukemia	4	Middle Age	67	Ohio State University	6	Honduras	1
		Bourhis, J.	2					Chinese Journal of Cancer Prevention and Treatment	4	Multivariate Analysis	67	University of Ulsan, College of Medicine	6	Bangladesh	1
		Fan, J.	2					British Journal of Surgery	4	Questionnaires	67	Vanderbilt University School of Medicine	6	Bahrain	1
		Chanock, S.J.	2					Ophthalmology	4	Age Factors	67	National Institutes of Health, Bethesda	6	Puerto Rico	1
		Gatta, D.	2					BMC Cancer	4	Metabolism	66	Northwestern University	6	Estonia	1
		Le, C.T.	2					Journal of the American College of Surgeons	4	Survival rate	65	Universitat Bonn	6	Yugoslavia	1
		Enslen, M.	2					Radiotherapy and Oncology	4	Blood	65	Universite de Montreal	6
		Jorge, E.	2					Carcinogenesis	4	Severity of Illness Index	65	All India Institute of Medical Sciences	6
		Decker, R.S.	2					Journal of Cataract and Refractive Surgery	4	Body Mass Index	64	University of Colorado Health Sciences Center	6
		Cho, J.Y.	2					Beijing Da Xue Xue Bao Yi Xue Ban Journal of Peking University Health Sciences	4	Multivariate analysis	63	University of Arizona	6
		Hoen, H.	2					Lancet	4	Disease course	62	Medizinische Universitat Wien	6
		Bird-Lieberman, E.L.	2					AIDS	3	Analysis of Variance	62	University of Maryland School of Medicine	6
		Levy, D.	2					Inflammatory Bowel Diseases	3	Overall survival	62	Icahn School of Medicine at Mount Sinai	6
		Charles, C.J.	2					Clinical Rheumatology	3	Hospitalization	62	University of Michigan Hospital	6
		Carrington, M.J.	2					Clinical Science	3	United States	61	UT Medical Branch at Galveston	6
		Deeks, S.G.	2					Arthritis and Rheumatism	3	Postoperative complication	61	Universita degli Studi di Pavia	6
		Lee, C.	2					Asian Pacific Journal of Cancer Prevention	3	Cross-Sectional Studies	60	Akademiska Sjukhuset	6
		Burnier, M.	2					Clinics	3	School child	59	SungKyunKwan University, School of Medicine	6
		Knowler, W.C.	2					Collegium Antropologicum	3	Sex Factors	59	Yale University School of Medicine	6
		Hanson, R.L.	2					Graefe S Archive for Clinical and Experimental Ophthalmology	3	Human experiment	57	Technische Universitat Dresden	6
		Dickman, R.	2					European Journal of Clinical Nutrition	3	Postoperative Complications	57	UniversitatsSpital Zurich	6
		Becker, Y.T.	2					European Journal of Endocrinology	3	Blood Pressure	57	St. Jude Children Research Hospital	6
		Erbel, R.	2					Indian Pediatrics	3	Biological Markers	57	University of Bristol	6
		Hoque, A.	2					Critical Care	3	Insulin	57	Seoul National University Hospital	6
		Frisch, A.	2					Journal of Affective Disorders	3	Histopathology	57	University of Texas Medical School at Houston	6
		Crawford, E.D.	2					Journal of Allergy and Clinical Immunology	3	Support, Non-U.S. Gov't	56	King's College Hospital	6
		Bragotti, L.Z.	2					Journal of Animal Physiology and Animal Nutrition	3	Treatment response	56	Hospital Universitario de la Princesa	6
		Bedlack, R.S.	2					Intensive Care Medicine	3	Pathology	56	Prince of Wales Hospital Hong Kong	6
		Kucera, P.	2					Journal of Antimicrobial Chemotherapy	3	Polymorphism, Genetic	56	UC Berkeley	6
		Ferreira, M.J.	2					Journal of Asthma	3	Pathophysiology	55	Katholieke Universiteit Leuven	6
		Htun, N.C.	2					British Journal of Haematology	3	Myocardial Infarction	54	Charite - Universitatsmedizin Berlin	6
		Iyisoy, A.	2					Journal of Atherosclerosis and Thrombosis	3	Glucose	54	Capital Medical University China	6
		Andras, E.J.	2					Acta Paediatrica International Journal of Paediatrics	3	Animal model	54	University of California, Los Angeles	6
		Bacchetti, P.	2					Journal of Bone and Mineral Metabolism	3	Heart infarction	53	University of Colorado School of Medicine	6
		Erdmann, G.R.	2					British Medical Journal	3	Preschool child	53	Istanbul Universitesi	6
		Lee, J.J.	2					Journal of Bone and Mineral Research	3	Quality of life	53	Lunds Universitet	6
		Jossart, G.H.	2					Jacc Cardiovascular Interventions	3	Exercise	53	Universita degli Studi di Milano	6
		Lane, D.A.	2					Journal of Cancer Research and Clinical Oncology	3	Breast Neoplasms	53	University of California, San Diego	6
		Cascorbi, I.	2					Journal of Clinical Psychopharmacology	3	Comorbidity	52	University of Queensland	6
		Kuczyk, M.A.	2					Journal of Gastroenterology and Hepatology Australia	3	Cardiovascular risk	52	University of Wisconsin Madison	6
		Faria, E.F.	2					Journal of Gastrointestinal Surgery	3	Single nucleotide polymorphism	51	Stanford University School of Medicine	6
		Ahn, C.	2					Journal of Heart Valve Disease	3	Genetics	51	Pennsylvania State University	5
		Harada, S.	2					Journal of Hepatology	3	Proportional Hazards Models	51	Royal Infirmary of Edinburgh	5
		Bae, D.S.	2					Journal of Infectious Diseases	3	Breast cancer	50	University of Pittsburgh Graduate School of Public Health	5
		Guigay, J.	2					Journal of Investigative Medicine	3	Animal tissue	50	Vanderbilt University	5
		Choi, Y.L.	2					Hemodialysis International	3	Pregnancy	50	National Taiwan University	5
		Chaves, A.	2					Journal of Nuclear Medicine	3	Gene frequency	50	Tel Aviv University	5
		Critchley, J.A.J.H.	2					Journal of Pediatric Surgery	3	Genetic association	49	Johns Hopkins Bloomberg School of Public Health	5
		Del Giglio, A.	2					American Journal of Clinical Oncology Cancer Clinical Trials	3	Body weight	49	University Hospital Maastricht	5
		Leboulleux, S.	2					Journal of Periodontology	3	Polymorphism, Single Nucleotide	48	Memorial Sloan-Kettering Cancer Center	5
		Klimaviciute-Gudauskiene, R.	2					Journal of Surgical Research	3	Statistical analysis	48	Western University	5
		Eiber, M.	2					American Journal of Epidemiology	3	Predictive Value of Tests	48	Medical College of Wisconsin	5
		Gazzano, A.	2					American Journal of Gastroenterology	3	Cancer surgery	47	Julius-Maximilians-Universitat Wurzburg	5
		Ducci, M.	2					Journal of Wildlife Management	3	Blood pressure	46	University of Florida	5
		Fonseca, F.	2					Journal of the American College of Nutrition	3	Tumor Markers, Biological	46	University of Kentucky	5
		Blazeby, J.	2					Journal of the American Medical Association	3	Cholesterol	46	University of Otago	5
		Castoldi, G.	2					Zhonghua Yi Xue Za Zhi	3	Polymerase chain reaction	46	Technische Universitat Munchen	5
		Byington, R.P.	2					American Journal of Hypertension	3	Cancer radiotherapy	45	Hacettepe Universitesi	5
		Baier, L.J.	2					Nutrition	3	Infant, Newborn	45	Sun Yat-Sen University	5
		Fu, K.K.	2					American Journal of Managed Care	3	Genetic variability	45	Texas Tech University at Lubbock	5
		Kato, J.	2					Cerebrovascular Diseases	3	Demography	44	Klinikum der Johannes-Gutenberg-Universitat und Fachbereich Medizin	5
		Crowson, C.S.	2					Experimental Physiology	3	Systolic blood pressure	44	International Medical Center of Japan	5
		Langner, C.	2					Nutrition Research	3	Allele	44	Toronto General Hospital	5
		Gibson, C.M.	2					American Journal of Medicine	3	Clinical feature	44	University of Wisconsin School of Medicine and Public Health	5
		Hu, R.	2					American Journal of Neuroradiology	3	Disease-Free Survival	44	University of Sydney	5
		Ajani, J.A.	2					Oncology Reports	3	Dose-Response Relationship, Drug	43	University Michigan Ann Arbor	5
		Antonio, N.	2					PACE Pacing and Clinical Electrophysiology	3	Triacylglycerol	43	Long Island Jewish Medical Center	5
		Kumagai, Y.	2					Pain	3	Intravenous drug administration	43	Gulhane Military Medical Academy	5
		Blok, G.J.	2					Poultry Science	3	Coronary artery disease	43	Mayo Clinic Scottsdale-Phoenix, Arizona	5
		Kohara, K.	2					Respiratory Medicine	3	Time	42	Penn State College of Medicine	5
		Csekeo, A.	2					Rheumatology International	3	Odds Ratio	42	Universita di Pisa	5
		Davidson, B.	2					Early Human Development	3	Length of stay	42	University of Chicago	5
		Juhn, S.K.	2					Scandinavian Journal of Clinical and Laboratory Investigation	3	Age distribution	42	University of Southern California	5
		Fujii, C.	2					Scandinavian Journal of Rheumatology	3	Antineoplastic Combined Chemotherapy Protocols	42	Beth Israel Deaconess Medical Center	5
		Della Porta, M.	2					Spine	3	Risk Assessment	42	Hospital for Sick Children University of Toronto	5
		Undefined	1					American Journal of Surgery	3	Logistic Models	42	McMaster University	5
