# Supplementary material for: A surge of p-values between 0.041 and 0.049 in recent decades (but negative results are increasing rapidly too)
Source: PeerJ. 2015 Jan 22;3:e733. doi: 10.7717/peerj.733 (PMC4312079; doi:10.7717/peerj.733)
Supplement: Supplemental Information [file peerj-03-733-s007.zip › Supplementary material/Searches_15_nov_2014/B0164.csv]

Scopus refine results values
Your query : (ABS({p = 0.055} OR {p = .055}))
Number of results : 2062
YEAR		AUTHOR NAME		SUBJECT AREA		DOCUMENT TYPE		SOURCE TITLE		KEYWORD		AFFILIATION		COUNTRY		SOURCE TYPE		LANGUAGE
2014	176	Califf, R.M.	4	Agricultural and Biological Sciences	129	Article	1940	Plos One	19	Article	1759	VA Medical Center	36	United States	726	Journals	2051	English	1946
2013	188	Yusuf, S.	4	Arts and Humanities	10	Conference Paper	46	American Journal of Cardiology	18	Human	1720	University of California, San Francisco	23	United Kingdom	175	Conference Proceedings	5	Chinese	40
2012	152	Ellis, S.G.	3	Biochemistry, Genetics and Molecular Biology	428	Article in Press	37	International Journal of Radiation Oncology Biology Physics	18	Female	1514	King's College London	19	Germany	128	Book Series	4	Spanish	22
2011	146	Kapp, D.S.	3	Chemical Engineering	9	Review	32	Cancer	17	Male	1433	Mayo Clinic	18	Canada	118	Books	1	Portuguese	15
2010	122	Karhunen, P.J.	3	Chemistry	6	Book Chapter	1	Circulation	16	Humans	1414	University of Texas M. D. Anderson Cancer Center	17	Italy	85	Undefined	1	German	8
2009	116	Chan, J.	3	Decision Sciences	6	Note	1	Transplantation	15	Adult	1298	Duke University School of Medicine	16	Australia	80			French	6
2008	123	Casa, D.J.	3	Dentistry	27	Undefined	5	Journal of Clinical Oncology	14	Controlled study	1086	Peking University	16	Japan	76			Polish	6
2007	127	Davies, R.R.	3	Earth and Planetary Sciences	3			Journal of the American College of Cardiology	12	Priority journal	1066	Brigham and Women's Hospital	16	China	73			Turkish	6
2006	94	Chen, J.M.	3	Economics, Econometrics and Finance	2			Journal of Clinical Endocrinology and Metabolism	11	Major clinical study	895	University of Toronto	16	Netherlands	73			Japanese	5
2005	103	Hedblad, B.	3	Engineering	15			Journal of Thoracic and Cardiovascular Surgery	11	Middle Aged	870	Universidade de Sao Paulo - USP	15	France	67			Czech	4
2004	86	Armitage, J.O.	3	Environmental Science	40			Annals of Thoracic Surgery	11	Aged	854	University of Pittsburgh	15	Spain	59			Korean	4
2003	78	Gheorghiade, M.	3	Health Professions	76			Journal of Animal Science	11	Clinical article	405	Icahn School of Medicine at Mount Sinai	14	South Korea	58			Russian	3
2002	56	McCulloch, C.E.	3	Immunology and Microbiology	106			Chest	10	Adolescent	324	Cleveland Clinic Foundation	13	Sweden	48			Croatian	2
2001	54	Moonka, D.	3	Materials Science	4			Archives of Physical Medicine and Rehabilitation	10	Clinical trial	297	University of Sydney	13	Switzerland	46			Dutch	2
2000	55	Morales, J.M.	3	Mathematics	8			Neurology	8	Treatment Outcome	266	McMaster University	13	Brazil	45			Italian	2
1999	38	Murray, R.M.	3	Medicine	1746			British Journal of Cancer	8	Randomized controlled trial	244	Erasmus University Medical Center	13	Denmark	41			Persian	2
1998	50	Pawlikowska, L.	3	Neuroscience	107			American Heart Journal	8	Controlled clinical trial	243	Ohio State University	12	Turkey	39			Serbian	2
1997	50	Polonski, L.	3	Nursing	69			Breast Cancer Research and Treatment	8	Retrospective Studies	238	UCL	12	Poland	37			Greek	1
1996	44	Soares, F.A.	3	Pharmacology, Toxicology and Pharmaceutics	83			Diabetes Care	8	Treatment outcome	234	The University of North Carolina at Chapel Hill	12	Finland	37			Hebrew	1
1995	42	Stone, G.W.	3	Physics and Astronomy	21			Journal of Applied Physiology	8	Aged, 80 and over	232	University of Alabama at Birmingham	12	Taiwan	29			Norwegian	1
1994	34	Topol, E.J.	3	Psychology	41			Ophthalmology	8	Risk Factors	230	Harvard Medical School	11	Israel	27			Slovak	1
1993	22	Virmani, R.	3	Social Sciences	25			European Journal of Cardio Thoracic Surgery	8	Follow up	221	University of Florida	11	Belgium	26
1992	17	Weisenburger, D.D.	3	Veterinary	34			International Journal of Cardiology	7	Prognosis	220	University of Bristol	11	Norway	24
1991	22	Choi, Y.J.	2	Undefined	21			Metabolism Clinical and Experimental	7	Child	208	Charite - Universitatsmedizin Berlin	11	Greece	21
1990	7	Haiabi, S.	2					Gynecologic Oncology	7	Prospective Studies	206	University of Minnesota Twin Cities	11	India	21
1989	15	Chaudhry, A.	2					Annals of Oncology	7	Middle aged	182	University of California, San Diego	11	Austria	17
1988	9	Gulley, J.L.	2					American Journal of Gastroenterology	7	Human tissue	182	Baylor College of Medicine	10	Iran	16
1987	11	Bierman, P.	2					Journal of Heart and Lung Transplantation	7	Risk factor	172	Radboud University Nijmegen Medical Centre	10	New Zealand	15
1986	6	Kaskinoro, K.	2					New England Journal of Medicine	7	Retrospective study	171	David Geffen School of Medicine at UCLA	10	Ireland	14
1985	3	Gibson, C.M.	2					Journal of Pediatric Surgery	7	Time Factors	164	National Institutes of Health, Bethesda	10	Mexico	12
1984	4	Lah, S.	2					Carcinogenesis	7	Follow-Up Studies	161	Universitetet i Oslo	10	Czech Republic	11
1983	2	Bigalke, B.	2					Journal of Hypertension	6	Comparative study	151	Imperial College London	10	South Africa	11
1982	3	Lad, S.P.	2					Nephrology Dialysis Transplantation	6	Animals	125	Maastricht University	10	Singapore	11
1981	4	Johnson-Traver, S.	2					Annals of Surgical Oncology	6	Young Adult	122	GlaxoSmithKline	10	Portugal	10
1980	1	Collins, J.	2					International Journal of Cancer	6	Cancer survival	122	Washington University in St. Louis, School of Medicine	10	Hong Kong	9
1977	1	Craddock, N.	2					Radiotherapy and Oncology	6	Prospective study	122	University Michigan Ann Arbor	10	Thailand	9
1973	1	Bourge, R.C.	2					Laryngoscope	6	Mortality	121	University of Melbourne	10	Egypt	7
		Erdogan, B.	2					American Journal of Medicine	6	Nonhuman	120	Academic Medical Centre, University of Amsterdam	9	Hungary	7
		Hussaini, S.	2					Journal of Rheumatology	6	Case-Control Studies	115	Helsingin Yliopisto	9	Saudi Arabia	6
		Geipel, A.	2					Journal of Urology	6	Outcome assessment	114	The Catholic University of Korea	9	Slovakia	5
		Abouljoud, M.S.	2					Journal of Asthma	6	Drug efficacy	109	Tel Aviv University	9	Argentina	4
		Bowden, G.T.	2					European Journal of Endocrinology	6	Disease association	108	Johns Hopkins Bloomberg School of Public Health	9	Malaysia	4
		Geisler, T.	2					Catheterization and Cardiovascular Interventions	6	Genotype	105	University of Pennsylvania	9	Serbia	4
		Chen, C.	2					Transplantation Proceedings	6	Statistical significance	104	University of Manitoba	9	Bulgaria	4
		Gallinat, J.	2					Journal of Infectious Diseases	6	Disease severity	104	UniversitatsSpital Bern	9	Croatia	4
		Kuznetsova, T.	2					British Journal of Surgery	6	Child, Preschool	103	Karolinska Institutet	9	Jordan	4
		Babu, R.	2					Surgical Endoscopy and Other Interventional Techniques	6	Cancer staging	103	National Cancer Institute	9	Venezuela	4
		Fondevila, M.	2					Current Medical Research and Opinion	6	Infant	97	Alma Mater Studiorum Universita di Bologna	9	Yugoslavia	3
		Gierer, P.	2					Stroke	6	Unclassified drug	96	Lunds Universitet	9	Kenya	3
		Kalliokoski, K.K.	2					Oncology Reports	5	Cohort Studies	96	University of Chicago	9	Pakistan	3
		Boyett, J.M.	2					Critical Care Medicine	5	Drug effect	94	Massachusetts General Hospital	9	Chile	3
		Langer, A.	2					Journal of Periodontology	5	Double blind procedure	94	Universita degli Studi di Milano	9	Uruguay	3
		Combe, B.	2					Journal of Managed Care Pharmacy	5	Body mass	93	University of Alberta	9	Slovenia	3
		Karasinski, J.	2					American Journal of Ophthalmology	5	Double-Blind Method	92	Duke Clinical Research Institute	9	Ethiopia	2
		Degaonkar, M.	2					British Journal of Ophthalmology	5	Normal human	91	Hadassah University Medical Centre	8	Costa Rica	2
		Kesaniemi, Y.A.	2					Journal of Allergy and Clinical Immunology	5	Immunohistochemistry	91	Inserm	8	Colombia	2
		Christensen, R.D.	2					Asian Pacific Journal of Cancer Prevention	5	Prevalence	90	University of Glasgow	8	Trinidad and Tobago	2
		Klareskog, L.	2					Journal of Cardiovascular Pharmacology	5	Incidence	89	University of Calgary	8	Tunisia	2
		Kidd, E.A.	2					Lancet	5	Survival Analysis	88	Johns Hopkins University	8	United Arab Emirates	2
		Kowalski, L.P.	2					American Journal of Clinical Nutrition	5	Age	85	Boston University School of Medicine	8	Russian Federation	2
		Lee, J.H.	2					Bone Marrow Transplantation	5	Hypertension	85	Fudan University	8	Viet Nam	2
		Birol Sarica, F.	2					Atherosclerosis	5	Middle Age	84	University of Michigan Hospital	8	Oman	1
		Cartlidge, J.	2					Thrombosis and Haemostasis	5	Animal experiment	83	University of Pennsylvania, Health System	8	Peru	1
		Lang, U.E.	2					Surgery	5	Risk assessment	82	Arhus Universitetshospital	8	Iceland	1
		Fryer, A.A.	2					American Journal of Neuroradiology	5	Pathology	82	Shanghai Jiaotong University	8	Greenland	1
		Cress, A.E.	2					Annals of Surgery	5	Human experiment	80	University of Queensland	8	Puerto Rico	1
		Gembruch, U.	2					Diabetes Research and Clinical Practice	5	Sex difference	78	Sahlgrenska Universitetssjukhuset	8	Qatar	1
		Hansen, P.J.	2					Radiology	5	Protein expression	77	University of Western Australia	8	Ghana	1
		Dar, S.	2					European Journal of Applied Physiology	5	Questionnaire	76	Stanford University School of Medicine	8	Barbados	1
		Gilford, J.	2					Clinical Cancer Research	4	Cohort analysis	76	The Johns Hopkins School of Medicine	7	Macedonia	1
		Forli, L.	2					Pediatric Pulmonology	4	United States	76	University of Tennessee Health Science Center	7	Sudan	1
		Adams, K.F.	2					International Journal of Obesity	4	Overall survival	75	Universitair Medisch Centrum Groningen	7	Brunei Darussalam	1
		Eschler, A.	2					Journal of Surgical Oncology	4	Smoking	75	University of Ulsan, College of Medicine	7	Lebanon	1
		Hodge, J.W.	2					Journal of Strength and Conditioning Research	4	Multicenter study	75	University of Florida College of Medicine	7	Botswana	1
		Adamson, C.	2					American Journal of Transplantation	4	Methodology	74	Wayne State University	7	Mozambique	1
		Hodges, J.R.	2					Journal of Perinatology	4	Placebo	74	University of Adelaide	7	Kuwait	1
		Kobayashi, E.	2					Journal of Nutrition	4	Physiology	73	The University of British Columbia	7	Congo	1
		Brandt, K.D.	2					International Journal of Sports Medicine	4	Survival Rate	73	Columbia University, College of Physicians and Surgeons	7	Malawi	1
		Bjortuft, O.	2					American Journal of Kidney Diseases	4	Metabolism	73	Medical College of Wisconsin	7	Syrian Arab Republic	1
		Connolly, S.J.	2					Journal of Neurosurgery	4	Biological Markers	73	Julius-Maximilians-Universitat Wurzburg	7	Indonesia	1
		Brandt, S.	2					AIDS	4	Blood	72	University of Nottingham	7
		Chung, J.H.	2					Beijing Da Xue Xue Bao Yi Xue Ban Journal of Peking University Health Sciences	4	Prediction	71	University of Washington Seattle	7
		Eikelboom, J.W.	2					Journal of Gastroenterology and Hepatology Australia	4	Animal	71	Leiden University Medical Center - LUMC	7
		Chen, M.K.	2					British Journal of Anaesthesia	4	Breast cancer	71	Helsinki University Central Hospital	7
		Chung, M.H.	2					Head and Neck	4	Human cell	69	Saint Michael's Hospital University of Toronto	7
		Bains, M.S.	2					Journal of the National Cancer Institute	4	Cross-Sectional Studies	69	Monash University	7
		Kim, H.S.	2					Journal of Vascular Surgery	4	Cancer radiotherapy	69	Indiana University School of Medicine Indianapolis	7
		Kwon, S.U.	2					Kidney International	4	Age Factors	69	Toronto General Hospital	7
		Anderson, J.L.	2					Biology of Blood and Marrow Transplantation	4	Scoring system	68	Medizinische Hochschule Hannover MHH	7
		Anderson, J.R.	2					Thrombosis Research	4	Questionnaires	68	Slaski Uniwersytet Medyczny w Katowicach	7
		Chung, W.Y.	2					Thorax	4	Correlation analysis	67	Helse Bergen Haukeland University Hospital	7
		Dimsdale, J.E.	2					European Journal of Gastroenterology and Hepatology	4	Breast Neoplasms	66	Kobenhavns Universitet	7
		Braunwald, E.	2					Annals of Internal Medicine	4	Preschool child	65	University of Cambridge	7
		Esfahane, A.B.	2					Pediatrics	4	Survival	65	Harvard School of Public Health	7
		Belavy, D.L.	2					American Journal of Physiology Regulatory Integrative and Comparative Physiology	4	Neoplasm Staging	65	University of Athens Medical School	7
		Gensini, G.F.	2					Strahlentherapie Und Onkologie	4	Blood Pressure	64	Johns Hopkins Hospital	6
		Esiashvili, N.	2					Spine	4	Drug safety	64	University of Pittsburgh Graduate School of Public Health	6
		Gradl, G.	2					Urology	4	Survival rate	64	Vanderbilt University	6
		Jimenez, S.	2					Injury	4	Exercise	63	Universitatsklinikum Hamburg-Eppendorf und Medizinische Fakultat	6
		Jelen, M.	2					British Journal of Nutrition	4	Infant, Newborn	63	Tel Aviv University, Sackler Faculty of Medicine	6
		Huhtala, H.	2					BJU International	4	Pregnancy	63	Turun yliopisto	6
		Hekman, P.R.W.	2					Journal of Clinical Psychiatry	4	Severity of Illness Index	62	Universitat Bonn	6
		Andres, A.	2					Journal of Human Hypertension	4	Support, Non-U.S. Gov't	62	National Health Service	6
		Breivik, H.	2					Schizophrenia Research	4	Intermethod comparison	62	Weill Cornell Medical College	6
		Castro-Beiras, A.	2					Scandinavian Journal of Gastroenterology	4	Hospitalization	60	Peking Union Medical College	6
		Conz, L.	2					Lung Cancer	4	Postoperative Complications	60	Duke University	6
		Andric, T.	2					American Journal of Respiratory and Critical Care Medicine	4	Glucose	59	Klinikum und Fachbereich Medizin Johann Wolfgang Goethe-Universitat Frankfurt am Main	6
		Davidoff, A.M.	2					Cancer Epidemiology Biomarkers and Prevention	4	Quality of life	59	Universita degli Studi di Torino	6
		Fimmers, R.	2					PACE Pacing and Clinical Electrophysiology	4	Postoperative period	58	Oulun Yliopisto	6
		Andrulli, S.	2					Journal of Clinical Pharmacology	4	Dose response	58	Northwestern University Feinberg School of Medicine	6
		Kumfor, F.	2					Medicine and Science in Sports and Exercise	4	Comorbidity	58	Universidade Federal de Sao Paulo	6
		Lee, S.W.	2					Applied Animal Behaviour Science	4	Histopathology	58	University of Guelph	6
		Jankowski, J.P.	2					Clinical and Experimental Allergy	3	Analysis of Variance	56	Cedars-Sinai Medical Center	6
		Chen, Y.Y.	2					Bone	3	Multivariate Analysis	56	University of Nebraska Medical Center	6
		Davidson, M.H.	2					British Journal of Clinical Pharmacology	3	Statistical analysis	55	Yonsei University College of Medicine	6
		Cauley, J.A.	2					British Journal of Dermatology	3	Insulin	55	UniversitatsSpital Zurich	6
		Hetzel, S.	2					European Journal of Clinical Nutrition	3	Treatment response	55	William Beaumont Hospital	6
		Dudek, D.	2					Plastic and Reconstructive Surgery	3	Body Mass Index	54	Seoul National University Hospital	6
		Demartini, J.K.	2					Cornea	3	School child	54	Kansanterveyslaitos	6
		Antman, E.M.	2					European Journal of Human Genetics	3	Predictive Value of Tests	54	University of Miami Leonard M. Miller School of Medicine	6
		Antonello, V.	2					Journal of Bone and Joint Surgery Series A	3	Obesity	54	University of Iowa	6
		Garcia, E.	2					Journal of Bone and Mineral Research	3	Postoperative complication	53	University of New South Wales UNSW Australia	6
		Granger, C.B.	2					Journal of Cataract and Refractive Surgery	3	Animal tissue	53	Children's Hospital Boston	6
		Huizinga, T.W.J.	2					Journal of Clinical Microbiology	3	Clinical feature	53	UCSF School of Medicine	6
		Antoniucci, D.	2					Journal of Korean Medical Science	3	Diabetes mellitus	53	University of Wisconsin Madison	6
		Lee, J.H.	2					Journal of Neuro Oncology	3	Disease course	52	Case Western Reserve University	5
		Cavallo, F.	2					Journal of Neurology Neurosurgery and Psychiatry	3	Disease-Free Survival	52	Seoul National University College of Medicine	5
		Benki-Nugent, S.	2					Journal of Pediatric Gastroenterology and Nutrition	3	Logistic Models	52	Emory University	5
		Ahmed, R.L.	2					Journal of Veterinary Internal Medicine	3	Pathophysiology	51	McGill University	5
		Larson, R.A.	2					Journal of the American Academy of Dermatology	3	Animal model	51	Fred Hutchinson Cancer Research Center	5
		Boakye, M.	2					Journal of the American Geriatrics Society	3	Genetics	51	Rigshospitalet	5
		Jones, E.	2					Journal of the National Medical Association	3	Protein blood level	51	Uniwersytet Medyczny w Lodzi	5
		Kiss, A.	2					Korean Circulation Journal	3	Confidence interval	50	Mount Sinai Hospital of University of Toronto	5
		Clair, J.	2					Alcoholism Clinical and Experimental Research	3	Myocardial Infarction	49	University of South Florida Tampa	5
		Cekinmez, M.	2					Leukemia	3	Newborn	49	Henry Ford Hospital	5
		Krȩcicki, T.	2					International Urology and Nephrology	3	Polymorphism, Genetic	49	Universite de Montreal	5
		Dummer, R.	2					Leukemia and Lymphoma	3	Coronary artery disease	48	Istanbul University, Cerrahpasa Faculty of Medicine	5
		Bociek, R.G.	2					Lupus	3	Time	48	Triservice General Hospital Taiwan	5
		Kwok, P.Y.	2					International Journal of Oncology	3	Glucose blood level	48	Universitat zu Lubeck	5
		Cem Onal, H.	2					Modern Pathology	3	Cancer recurrence	48	Seoul National University	5
		Hellweg, R.	2					Neuroscience Letters	3	Dose-Response Relationship, Drug	48	Keck School of Medicine of USC	5
		Khan, F.	2					Nutrition	3	Risk Assessment	48	Charles University in Prague	5
		Jones, J.L.	2					Obesity Research	3	Tumor Markers, Biological	48	Rheinisch-Westfalische Technische Hochschule Aachen	5
		Broady-Robinson, L.	2					Obesity Surgery	3	Quality of Life	48	Kaiser Permanente	5
		Horl, W.H.	2					American Journal of Nephrology	3	Genetic Predisposition to Disease	47	Yale University School of Medicine	5
		Curran, D.	2					Oncology	3	Length of stay	47	Rush University Medical Center	5
		Higgins, J.P.	2					Osteoporosis International	3	Neoplasm Recurrence, Local	47	Hallym University	5
		Cereda, V.	2					Pathology Research and Practice	3	Multivariate analysis	47	Karolinska University Hospital	5
		Jensen, C.P.	2					European Radiology	3	Cancer surgery	46	St. Jude Children Research Hospital	5
		Eversmeyer, W.	2					European Spine Journal	3	Genetic association	46	Cardiff University	5
		Chew, K.	2					Diabetologia	3	Recurrence	46	Helmholtz Center Munich German Research Center for Environmental Health	5
		Jo, S.H.	2					European Urology	3	Heart infarction	45	University of Rochester Medical Center	5
		Lee, B.C.	2					Pediatric Infectious Disease Journal	3	Case control study	45	UC Berkeley	5
		Jensen, K.A.	2					QJM Monthly Journal of the Association of Physicians	3	Gene frequency	45	University of Cincinnati	5
		Lee, E.J.	2					American Journal of Sports Medicine	3	Polymerase chain reaction	44	University of Wisconsin School of Medicine and Public Health	5
		Berg, C.	2					Rheumatology International	3	Regression Analysis	43	Beth Israel Deaconess Medical Center	5
		Kim, B.H.	2					Investigative Ophthalmology and Visual Science	3	Combined Modality Therapy	43	Michigan State University	5
		Bohn, T.	2					Theriogenology	3	Inflammation	43	Universite Laval	5
		Clarke, S.W.	2					Toxicological Sciences	3	Cholesterol	42	Medical University of Warsaw	5
		Undefined	1					Hematology	3	Demography	42	National Taiwan University Hospital	5
