# Supplementary material for: A surge of p-values between 0.041 and 0.049 in recent decades (but negative results are increasing rapidly too)
Source: PeerJ. 2015 Jan 22;3:e733. doi: 10.7717/peerj.733 (PMC4312079; doi:10.7717/peerj.733)
Supplement: Supplemental Information [file peerj-03-733-s007.zip › Supplementary material/Searches_15_nov_2014/B0165.csv]

Scopus refine results values
Your query : (ABS({p = 0.056} OR {p = .056}))
Number of results : 14
YEAR		AUTHOR NAME		SUBJECT AREA		DOCUMENT TYPE		SOURCE TITLE		KEYWORD		AFFILIATION		COUNTRY		SOURCE TYPE		LANGUAGE
2015	1	Camilleri, M.	5	Agricultural and Biological Sciences	142	Article	1918	Plos One	24	Article	1735	VA Medical Center	38	United States	663	Journals	2029	English	1919
2014	160	Steinberg, S.M.	5	Biochemistry, Genetics and Molecular Biology	420	Review	44	International Journal of Radiation Oncology Biology Physics	20	Human	1698	Mayo Clinic	26	United Kingdom	194	Conference Proceedings	4	Chinese	45
2013	177	Herrmann, H.C.	4	Business, Management and Accounting	1	Conference Paper	43	Circulation	16	Female	1487	University of Toronto	22	Germany	113	Books	1	Spanish	14
2012	172	Burton, D.	4	Chemical Engineering	3	Article in Press	24	Journal of the American College of Cardiology	16	Male	1426	Universidade de Sao Paulo - USP	17	Canada	109	Book Series	1	Portuguese	12
2011	130	Zinsmeister, A.R.	4	Chemistry	3	Short Survey	2	Journal of Clinical Endocrinology and Metabolism	14	Humans	1378	University of California, San Francisco	16	China	99			German	9
2010	136	Kanayama, H.O.	3	Computer Science	3	Undefined	4	Cancer	14	Adult	1286	University of Texas M. D. Anderson Cancer Center	15	Italy	96			French	8
2009	126	Gladman, D.D.	3	Decision Sciences	2			Journal of Clinical Oncology	13	Controlled study	1091	Brigham and Women's Hospital	15	Japan	86			Korean	5
2008	121	Grines, C.L.	3	Dentistry	27			Atherosclerosis	13	Priority journal	1064	Memorial Sloan-Kettering Cancer Center	13	Netherlands	82			Turkish	5
2007	106	Kagawa, S.	3	Earth and Planetary Sciences	1			Journal of Vascular Surgery	13	Major clinical study	888	Academic Medical Centre, University of Amsterdam	12	Australia	71			Czech	4
2006	94	Bonfa, E.	3	Economics, Econometrics and Finance	3			Journal of Urology	11	Middle Aged	872	University of Minnesota Twin Cities	12	South Korea	68			Japanese	4
2005	91	Beinotti, F.	3	Energy	2			Journal of Animal Science	11	Aged	827	Erasmus University Medical Center	12	Sweden	60			Polish	4
2004	101	Arnesen, H.	3	Engineering	11			British Journal of Cancer	11	Clinical article	381	National Cancer Institute	11	Spain	58			Russian	4
2003	81	Kennedy, J.L.	3	Environmental Science	29			Annals of Surgery	10	Treatment Outcome	319	Peking University	11	France	53			Dutch	3
2002	66	Christofoletti, G.	3	Health Professions	67			Clinical Cancer Research	10	Clinical trial	299	University of Washington Seattle	11	Turkey	51			Italian	2
2001	60	Imamura, M.	3	Immunology and Microbiology	95			International Journal of Cancer	9	Randomized controlled trial	293	University of Pittsburgh	11	Taiwan	45			Romanian	2
2000	41	Koh, K.K.	3	Materials Science	4			Transplantation	9	Aged, 80 and over	271	Universitat Heidelberg	11	Switzerland	45			Hebrew	1
1999	41	Press, M.F.	3	Mathematics	3			American Journal of Cardiology	8	Adolescent	270	Karolinska University Hospital	11	Brazil	39			Hungarian	1
1998	43	Reid, I.R.	3	Medicine	1704			Stroke	8	Controlled clinical trial	267	UCL	11	Finland	37			Lithuanian	1
1997	46	Schoof, N.	3	Multidisciplinary	1			Surgical Endoscopy and Other Interventional Techniques	8	Retrospective Studies	247	University of California, San Diego	11	Belgium	35			Norwegian	1
1996	35	Seljeflot, I.	3	Neuroscience	122			Eye	8	Treatment outcome	235	McMaster University	11	Denmark	28			Slovak	1
1995	36	Stone, G.W.	3	Nursing	79			Chest	8	Risk Factors	223	Harvard Medical School	10	Poland	27
1994	34	Topol, E.J.	3	Pharmacology, Toxicology and Pharmaceutics	76			Anesthesia and Analgesia	7	Follow up	221	Helsingin Yliopisto	10	Norway	27
1993	37	Bohm, M.	2	Physics and Astronomy	27			Antimicrobial Agents and Chemotherapy	7	Prognosis	217	Tel Aviv University, Sackler Faculty of Medicine	10	Austria	26
1992	19	Cronrath, J.D.	2	Psychology	44			Nephrology Dialysis Transplantation	7	Middle aged	192	Keck School of Medicine of USC	10	Israel	24
1991	20	Jung, H.C.	2	Social Sciences	25			Annals of Surgical Oncology	7	Prospective Studies	188	Cleveland Clinic Foundation	10	India	22
1990	15	Cross, E.	2	Veterinary	51			European Heart Journal	7	Follow-Up Studies	176	The University of North Carolina at Chapel Hill	10	Greece	21
1989	12	Florescu, D.F.	2	Undefined	20			American Heart Journal	7	Time Factors	171	Charite - Universitatsmedizin Berlin	10	New Zealand	19
1988	10	Jonasson, J.G.	2					Annals of Thoracic Surgery	7	Retrospective study	168	Lunds Universitet	10	Iran	18
1987	8	Dixon, S.	2					Kidney International	7	Child	165	Hospital Clinic Barcelona	10	Czech Republic	15
1986	3	Kvale, D.	2					BJU International	7	Risk factor	155	Duke University School of Medicine	9	Hong Kong	13
1984	7	Gajjar, A.	2					European Journal of Cardio Thoracic Surgery	7	Human tissue	154	Medizinische Universitat Wien	9	South Africa	11
1983	1	Barroga, C.F.	2					Blood	6	Double blind procedure	131	King's College London	9	Portugal	11
1982	2	Gazdar, A.F.	2					Diabetologia	6	Cancer survival	128	Columbia University, College of Physicians and Surgeons	9	Hungary	10
1979	1	Bolger, A.F.	2					Theriogenology	6	Comparative study	126	Tianjin Medical University	9	Ireland	10
1978	1	Bollschweiler, E.	2					Animal Feed Science and Technology	6	Drug efficacy	126	Karolinska Institutet	9	Thailand	9
1976	1	Flynn, A.	2					Transplantation Proceedings	6	Mortality	124	Seoul National University	9	Singapore	8
		Hunt, R.H.	2					Medicine and Science in Sports and Exercise	6	Animals	124	Leiden University Medical Center - LUMC	9	Mexico	7
		Lee, J.S.	2					Tumor Biology	6	Young Adult	123	University of Sydney	9	Nigeria	7
		Kuehl, J.	2					Breast Cancer Research and Treatment	6	Nonhuman	120	University Michigan Ann Arbor	9	Argentina	6
		Ishiguro, N.	2					Journal of Pediatric Surgery	6	Double-Blind Method	117	University of Melbourne	9	Iceland	6
		Bertrand, M.	2					American Journal of Ophthalmology	5	Disease severity	113	Massachusetts General Hospital	9	Saudi Arabia	6
		Kim, S.J.	2					Journal of Applied Physiology	5	Drug effect	111	Ulleval University Hospital	9	Malaysia	5
		Duncker, D.J.	2					Clinical Endocrinology	5	Prospective study	109	National Yang-Ming University Taiwan	9	Croatia	5
		Dodson, M.V.	2					International Journal of Obesity	5	Cancer staging	107	Ita-Suomen yliopisto	9	Russian Federation	4
		Komeda, M.	2					Thorax	5	Outcome assessment	107	Mayo Clinic in Jacksonville, Florida	8	Serbia	4
		Laczmanska, I.	2					Investigative Ophthalmology and Visual Science	5	Disease association	102	Universitatsklinikum Hamburg-Eppendorf und Medizinische Fakultat	8	Slovakia	4
		Cammarata, S.	2					Neurology	5	Genotype	97	Universitair Medisch Centrum Groningen	8	Egypt	4
		Gebhart, C.J.	2					Heart	5	Normal human	95	University of Pennsylvania	8	Chile	4
		Kim, Y.S.	2					Medical Oncology	5	Placebo	95	Malmo University Hospital	8	Colombia	4
		Geck, M.J.	2					Alimentary Pharmacology and Therapeutics	5	Immunohistochemistry	93	Northwestern University Feinberg School of Medicine	8	Romania	3
		Jung, W.	2					Intensive Care Medicine	5	Prevalence	93	Maastricht University	8	United Arab Emirates	3
		Bex, A.	2					European Journal of Clinical Nutrition	5	Statistical significance	93	University of Miami Leonard M. Miller School of Medicine	8	Malawi	3
		Fernie, K.J.	2					American Journal of Gastroenterology	5	Child, Preschool	91	University of Cincinnati	8	Ethiopia	3
		Kaye, S.	2					International Journal of Cardiology	5	Incidence	91	University of Alabama at Birmingham	8	Venezuela	3
		Ceresoli, G.L.	2					World Journal of Surgery	5	Unclassified drug	90	Universitatsspital Basel	8	Lithuania	2
		Basar, O.	2					Diabetes	5	Intermethod comparison	90	Beth Israel Deaconess Medical Center	8	Bangladesh	2
		Campisi, G.	2					Gastroenterology	5	Neoplasm Staging	89	Universita degli Studi di Milano	8	Bosnia and Herzegovina	2
		Dawn Comstock, R.	2					Journal of Thoracic and Cardiovascular Surgery	5	Methodology	88	Seoul National University College of Medicine	7	Guatemala	2
		Kube, D.	2					Journal of Rheumatology	5	Pathology	88	Fred Hutchinson Cancer Research Center	7	Pakistan	2
		Bezstarosti, K.	2					Journal of Pediatrics	5	Age	85	University of Auckland	7	Puerto Rico	2
		Jones, L.A.	2					Journal of Neurosurgery	5	Hypertension	84	University of Iowa Hospitals & Clinics	7	Estonia	2
		Huo, Y.	2					Clinical Infectious Diseases	5	Protein expression	84	The University of Hong Kong	7	Tanzania	2
		Deng, M.Q.	2					Journal of Spinal Disorders and Techniques	4	Risk assessment	82	Fudan University	7	Trinidad and Tobago	2
		Borba, E.F.	2					Chinese Journal of Cancer Prevention and Treatment	4	Survival Rate	81	University of Arizona	7	Tunisia	2
		Kok, F.J.	2					Laryngoscope	4	Animal	81	The University of British Columbia	7	Uruguay	2
		Ferrari, S.M.	2					Clinical Science	4	Body mass	80	Hospital Universitari de Bellvitge	7	Bulgaria	1
		Cunningham, D.	2					Livestock Production Science	4	Infant	79	Veterans General Hospital-Taipei	7	Georgia	1
		Fallahi, P.	2					British Journal of Haematology	4	Survival rate	77	Imperial College London	7	Lebanon	1
		Hiraoka, M.	2					Neuropsychobiology	4	Questionnaire	76	Helsinki University Central Hospital	7	Slovenia	1
		Kuber, P.S.	2					British Journal of Ophthalmology	4	Cohort Studies	76	University of Texas Health Science Center at San Antonio	7	Gambia	1
		Borges, G.	2					PACE Pacing and Clinical Electrophysiology	4	Scoring system	76	UniversitatsSpital Zurich	7	Kenya	1
		Kang, K.M.	2					Pediatric Infectious Disease Journal	4	Animal experiment	75	St. Jude Children Research Hospital	7	Namibia	1
		Hamidon, B.B.	2					Chinese Journal of Clinical Rehabilitation	4	Human cell	75	Toronto General Hospital	7	Jordan	1
		Gamble, G.	2					Radiotherapy and Oncology	4	Histopathology	74	Medical University of South Carolina	7	Dominican Republic	1
		Anantasit, N.	2					Schizophrenia Research	4	Support, Non-U.S. Gov't	74	University of California, Los Angeles	7	Cyprus	1
		Brutsaert, T.D.	2					Urology	4	Case-Control Studies	74	University of Chicago	7	Indonesia	1
		Cannon, C.P.	2					Vaccine	4	Severity of Illness Index	73	University of Southern California	7	Kuwait	1
		Frisch, A.	2					Diabetes Care	4	Middle Age	72	Children's Hospital Boston	7	Haiti	1
		Koda, M.	2					Annals of Internal Medicine	4	Cohort analysis	71	Kobenhavns Universitet	7	Papua New Guinea	1
		Kun, L.E.	2					Chinese Medical Journal	4	Overall survival	71	Sahlgrenska Universitetssjukhuset	7	Peru	1
		Chai, G.Y.	2					American Journal of Epidemiology	4	Multicenter study	70	Chang Gung Memorial Hospital	7	Ukraine	1
		Jenkins, J.J.	2					Anticancer Research	4	Sex difference	69	University of Wisconsin Madison	7	Senegal	1
		Anderson, E.A.	2					Human Pathology	4	Survival Analysis	69	Stanford University School of Medicine	7	Costa Rica	1
		Kaasa, S.	2					International Journal of Urology	4	Glucose	68	Royal Infirmary of Edinburgh	6	Guinea-Bissau	1
		Chung, E.J.	2					Clinical Gastroenterology and Hepatology	4	Drug safety	68	Uppsala Universitet	6	Latvia	1
		Fangon, M.C.	2					Hypertension	4	Survival	67	Johns Hopkins University	6	Armenia	1
		Englund, J.A.	2					American Journal of Roentgenology	4	Statistical analysis	66	National Heart, Lung, and Blood Institute	6	Zambia	1
		Ferri, C.	2					Clinical Pharmacology and Therapeutics	4	Human experiment	66	Yale University	6
		Kimmins, S.	2					European Journal of Applied Physiology	4	Metabolism	65	Pfizer	6
		Challacombe, S.J.	2					European Journal of Cancer	4	Multivariate Analysis	65	University Hospital Maastricht	6
		Holscher, A.H.	2					Biological Psychiatry	4	Questionnaires	64	Universitat Leipzig	6
		Baxter, K.	2					Arteriosclerosis Thrombosis and Vascular Biology	4	Age Factors	64	Universita degli Studi di Torino	6
		Kipfer, B.	2					International Journal of STD and AIDS	4	Correlation analysis	64	Goteborgs Universitet	6
		Lee, D.H.	2					Journal of Antimicrobial Chemotherapy	4	Cross-Sectional Studies	64	Charles University in Prague	6
		Chung, W.K.	2					Journal of Clinical Psychiatry	4	Disease course	63	Yonsei University College of Medicine	6
		Lee, J.Y.	2					Journal of Hepatology	4	Smoking	63	Yale University School of Medicine	6
		Ganocy, S.J.	2					Journal of Infectious Diseases	4	Analysis of Variance	62	Chang Gung University	6
		Kielan, W.	2					Journal of Nutrition	4	Predictive Value of Tests	62	University of Liverpool	6
		Capodanno, D.	2					Journal of Physiology	4	Insulin	62	Universita degli Studi di Firenze	6
		Fu, K.K.	2					AIDS Care Psychological and Socio Medical Aspects of AIDS HIV	3	Coronary artery disease	61	University of Virginia	6
		Ha, J.	2					Angiology	3	Physiology	61	Washington University in St. Louis, School of Medicine	6
		Houston, J.P.	2					Arthritis Research and Therapy	3	Clinical feature	61	University of Pennsylvania, Health System	6
		D'Hemecourt, P.	2					British Journal of Nutrition	3	Treatment duration	61	Arhus Universitetshospital	6
		Krettek, C.	2					European Journal of Surgical Oncology	3	Multivariate analysis	61	Universitat Wien	6
		Jeon, S.W.	2					European Journal of Obstetrics Gynecology and Reproductive Biology	3	Blood	60	UT Southwestern Medical Center	6
		Fu, Z.	2					Histology and Histopathology	3	Disease-Free Survival	59	Capital Medical University China	6
		Bulpitt, C.J.	2					European Journal of Clinical Pharmacology	3	Diabetes mellitus	59	University of Edinburgh	6
		Lamers, J.M.J.	2					Gut	3	Quality of life	59	Alma Mater Studiorum Universita di Bologna	6
		Bebenek, M.	2					Acta Obstetricia Et Gynecologica Scandinavica	3	Postoperative complication	58	University of Athens	6
		Krams, R.	2					International Journal of Clinical Oncology	3	Hospitalization	58	Hospital for Sick Children University of Toronto	6
		Kahn, S.E.	2					American Review of Respiratory Disease	3	Logistic Models	57	Harvard School of Public Health	6
		Eckstein, F.	2					Journal of Heart and Lung Transplantation	3	Pregnancy	57	University of Glasgow	5
		Keogh, A.	2					International Journal of Gynecological Pathology	3	Prediction	56	Universitat de Barcelona	5
		Chander, Y.	2					Journal of Human Genetics	3	Comorbidity	56	University of Sheffield	5
		Han, S.H.	2					Journal of Hypertension	3	Nausea	56	VU University Medical Center	5
		Green, G.R.	2					European Journal of Vascular and Endovascular Surgery	3	Heart infarction	55	McGill University	5
		Kim, N.	2					Journal of Laparoendoscopic and Advanced Surgical Techniques	3	Obesity	54	University of Pittsburgh Graduate School of Public Health	5
		Boyko, E.J.	2					Journal of Neuro Oncology	3	Preschool child	54	Wageningen University and Research Centre	5
		Han, S.H.	2					American Journal of Medicine	3	Surgical technique	54	David Geffen School of Medicine at UCLA	5
		Keisler, D.H.	2					Journal of Nuclear Medicine	3	Postoperative period	53	Tel Aviv University	5
		Lee, S.D.	2					Hypertension Research	3	Postoperative Complications	53	Boston University School of Medicine	5
		Kim, H.T.	2					Journal of Orthopaedic Trauma	3	Protein blood level	53	Turun yliopisto	5
		Heideman, R.L.	2					Journal of Pediatric Gastroenterology and Nutrition	3	United States	52	Utrecht University	5
		Bird, D.M.	2					Clinical Oncology	3	Diarrhea	52	Universitetet i Oslo	5
		Karpinski, P.	2					International Journal of Geriatric Psychiatry	3	Animal model	52	St George's Hospital, London	5
		Ahn, C.	2					Journal of Periodontology	3	Risk Assessment	52	University of Newcastle, Australia	5
		Fujimoto, W.Y.	2					Experimental and Clinical Cardiology	3	Treatment response	52	Western University	5
		Hanauer, S.B.	2					Annals of the Rheumatic Diseases	3	Genetics	52	University of Pittsburgh Medical Center	5
		Downey, R.J.	2					Journal of Shoulder and Elbow Surgery	3	Regression Analysis	51	University of Leeds	5
		Anselmino, M.	2					Endocrinologia Y Nutricion	3	Chi-Square Distribution	51	Kaohsiung Medical University	5
		Bailey, R.J.	2					Journal of Stroke and Cerebrovascular Diseases	3	Pathophysiology	51	Stanford University	5
		Antonelli, A.	2					Domestic Animal Endocrinology	3	Sex Factors	50	Mahidol University	5
		Di Salvo, M.E.	2					Diseases of the Colon and Rectum	3	Exercise	50	Institut de Cardiologie de Montreal	5
		Keramopoulos, A.	2					Gastroenterologie Clinique Et Biologique	3	Body Mass Index	50	Novartis Pharma	5
		Burke, J.P.	2					Journal of Wildlife Management	3	Glucose blood level	50	University of Florida	5
		DiBattiste, P.M.	2					Asian Pacific Journal of Cancer Prevention	3	Blood Pressure	50	UT Southwestern Medical School	5
		Hong, M.H.	2					Journal of the American College of Nutrition	3	Animal tissue	49	Inje University	5
		Kan, B.	2					Journal of the American College of Surgeons	3	Side effect	48	Akademiska Sjukhuset	5
		Bradburn, M.	2					American Journal of Clinical Oncology Cancer Clinical Trials	3	Confidence interval	48	Hallym University	5
		Appelbaum, F.R.	2					Korean Journal of Radiology	3	Breast Neoplasms	48	California Pacific Medical Center	5
		Aizawa, M.	2					Korean Journal of Urology	3	Blood Glucose	48	Universitatsklinikum des Saarlandes Medizinische Fakultat der Universitat des Saarlandes	5
		Baker, C.J.	2					International Journal of Gynecological Cancer	3	Dose-Response Relationship, Drug	48	University Central Hospital Kuopio	5
		Kan, M.	2					Journal of Animal Physiology and Animal Nutrition	3	Cancer radiotherapy	48	University of Illinois at Chicago	5
		Kozlowska, J.	2					Livestock Science	3	School child	47	Hospital Universitari Germans Trias i Pujol	5
		Akca, Z.	2					Lung Cancer	3	Odds Ratio	47	Istanbul Universitesi	5
		Carrel, T.	2					Lupus	3	Biological Markers	47	Universita di Pisa	5
		Kereiakes, D.J.	2					Medical Journal of Australia	3	Comparative Study	47	University of Ottawa, Canada	5
		Hong, W.K.	2					American Journal of Clinical Nutrition	3	Polymorphism, Genetic	46	Sunnybrook Health Sciences Centre	5
		Kanamori, S.	2					Digestive Diseases and Sciences	3	Time	45	University of Alberta	5
		Bjorck, M.	2					Hormone and Metabolic Research	3	Disease free survival	45	University of Queensland	5
		Lee, K.C.	2					Eurointervention	3	Disease Progression	45	University of Cambridge	5
		Dallinga-Thie, G.M.	2					American Journal of Physiology Heart and Circulatory Physiology	3	Infant, Newborn	45	University of Western Australia	5
		Hood, B.	2					Nicotine and Tobacco Research	3	Heart rate	45	Universita Cattolica del Sacro Cuore, Rome	5
		DeAnda, A.	2					Nutrition Metabolism and Cardiovascular Diseases	3	Dose response	44	Universita degli Studi di Roma La Sapienza	5
		Black, A.K.	2					Obesity	3	Length of stay	44	Ulsan University	5
		Janka, Z.	2					Orthopedics	3	Breast cancer	44	OHSU School of Medicine	5
		Lee, C.G.	2					European Radiology	3	Myocardial Infarction	44	University of Michigan Medical School	5
		Lambert, E.V.	2					Pain	3	Systolic blood pressure	44	Landspitali University Hospital	5
		Busboom, J.R.	2					Pancreas	3	Stroke	43	National Taiwan University Hospital	5
		Huff-Lonergan, E.	2					Pediatric Blood and Cancer	3	Reproducibility of Results	43	Chang Gung University College of Medicine	5
