# Supplementary material for: A surge of p-values between 0.041 and 0.049 in recent decades (but negative results are increasing rapidly too)
Source: PeerJ. 2015 Jan 22;3:e733. doi: 10.7717/peerj.733 (PMC4312079; doi:10.7717/peerj.733)
Supplement: Supplemental Information [file peerj-03-733-s007.zip › Supplementary material/Searches_15_nov_2014/B0166.csv]

Scopus refine results values
Your query : (ABS({p = 0.057} OR {p = .057}))
Number of results : 1892
YEAR		AUTHOR NAME		SUBJECT AREA		DOCUMENT TYPE		SOURCE TITLE		KEYWORD		AFFILIATION		COUNTRY		SOURCE TYPE		LANGUAGE
2014	141	Anderson, J.L.	4	Agricultural and Biological Sciences	131	Article	1784	International Journal of Radiation Oncology Biology Physics	21	Article	1606	VA Medical Center	25	United States	615	Journals	1883	English	1786
2013	187	Connolly, S.J.	4	Arts and Humanities	3	Conference Paper	42	Plos One	16	Human	1567	University of Toronto	18	United Kingdom	143	Book Series	4	Chinese	43
2012	153	Muhlestein, J.B.	4	Biochemistry, Genetics and Molecular Biology	420	Review	40	Cancer	16	Female	1362	Mayo Clinic	17	Germany	116	Conference Proceedings	4	Spanish	25
2011	130	Gomez, R.	3	Business, Management and Accounting	1	Article in Press	24	Journal of Clinical Oncology	14	Male	1291	University of Washington Seattle	16	China	99	Undefined	1	Portuguese	16
2010	118	Fountzilas, G.	3	Chemical Engineering	3	Letter	1	Circulation	13	Humans	1277	Karolinska University Hospital	15	Canada	99			German	7
2009	88	Benditt, D.G.	3	Chemistry	7	Note	1	World Journal of Gastroenterology	13	Adult	1154	Washington University in St. Louis, School of Medicine	15	Japan	95			Japanese	7
2008	105	Hergenc, G.	3	Computer Science	1			Journal of Animal Science	12	Controlled study	1003	University of Athens	14	Italy	78			French	6
2007	103	Faderl, S.	3	Decision Sciences	3			Journal of the American College of Cardiology	12	Priority journal	974	The University of British Columbia	13	Australia	69			Polish	6
2006	86	Horne, B.D.	3	Dentistry	31			Blood	10	Middle Aged	803	Charite - Universitatsmedizin Berlin	13	France	65			Turkish	5
2005	103	Kim, W.H.	3	Earth and Planetary Sciences	4			Journal of Hypertension	10	Major clinical study	797	Duke University School of Medicine	12	Spain	62			Czech	4
2004	87	Can, G.	3	Engineering	10			Bone	9	Aged	784	University of Texas M. D. Anderson Cancer Center	12	South Korea	55			Russian	3
2003	69	Iwabuchi, M.	3	Environmental Science	39			British Journal of Cancer	9	Clinical article	362	King's College London	11	Sweden	52			Croatian	2
2002	51	Diamandis, E.P.	3	Health Professions	57			Critical Care Medicine	9	Clinical trial	285	Veterans General Hospital-Taipei	11	Netherlands	52			Greek	2
2001	60	Heuser, M.	3	Immunology and Microbiology	76			International Journal of Cardiology	8	Adolescent	274	Erasmus University Medical Center	11	Turkey	48			Korean	2
2000	51	Carlquist, J.F.	3	Materials Science	3			Metabolism Clinical and Experimental	8	Treatment Outcome	264	Seoul National University College of Medicine	10	Greece	46			Dutch	1
1999	43	Kennedy, J.L.	3	Mathematics	2			European Heart Journal	8	Aged, 80 and over	253	David Geffen School of Medicine at UCLA	10	Brazil	40			Italian	1
1998	49	Fossa, S.D.	3	Medicine	1565			Chest	8	Randomized controlled trial	239	Memorial Sloan-Kettering Cancer Center	10	Finland	38			Thai	1
1997	38	Ganser, A.	3	Multidisciplinary	4			Annals of Thoracic Surgery	8	Controlled clinical trial	231	Tehran University of Medical Sciences	10	Switzerland	38
1996	49	Eksborg, S.	3	Neuroscience	101			American Journal of Gastroenterology	8	Treatment outcome	224	Massachusetts General Hospital	10	Taiwan	37
1995	35	Fahy, G.J.	3	Nursing	61			Neurology	8	Retrospective Studies	219	Helse Bergen Haukeland University Hospital	10	Iran	31
1994	26	Dohner, K.	3	Pharmacology, Toxicology and Pharmaceutics	90			American Heart Journal	8	Follow up	212	University of Alberta	10	Israel	30
1993	37	Califf, R.M.	3	Physics and Astronomy	28			BJU International	7	Prognosis	193	University of Athens Medical School	10	Denmark	29
1992	20	Krauter, J.	3	Psychology	35			Hepato Gastroenterology	7	Middle aged	187	National Taiwan University Hospital	10	Norway	25
1991	7	Cortes, J.	3	Social Sciences	18			Transplantation Proceedings	7	Prospective Studies	183	Inserm	9	Poland	24
1990	13	Iskos, D.	3	Veterinary	33			Annals of Oncology	7	Risk Factors	176	The Johns Hopkins School of Medicine	9	Belgium	24
1989	13	Lock, K.	3	Undefined	20			European Journal of Clinical Nutrition	7	Human tissue	171	Baylor College of Medicine	9	Austria	23
1988	11	Lurie, K.G.	3					Annals of Surgery	7	Retrospective study	166	Universitatsklinikum Hamburg-Eppendorf und Medizinische Fakultat	9	India	20
1987	6	Nakajima, T.	3					Ophthalmology	7	Time Factors	159	Newcastle University, United Kingdom	9	Hong Kong	12
1986	3	Nobuyoshi, M.	3					American Journal of Cardiology	7	Follow-Up Studies	155	University of Pennsylvania	9	South Africa	11
1985	2	Onat, A.	3					Journal of Applied Physiology	7	Child	155	University of Florida	9	New Zealand	11
1984	2	Petersen-Stejskal, S.	3					Journal of Thoracic and Cardiovascular Surgery	6	Comparative study	134	Universidade Federal de Sao Paulo	9	Mexico	10
1983	4	Pierce, S.	3					Diabetes Care	6	Risk factor	132	Leiden University Medical Center - LUMC	9	Ireland	9
1981	1	Ravandi, F.	3					Journal of Pediatric Surgery	6	Nonhuman	131	Helsinki University Central Hospital	9	Croatia	9
1976	1	Schlegelberger, B.	3					Journal of Nuclear Medicine	6	Young Adult	128	Osaka University	9	Portugal	8
		Scorilas, A.	3					Journal of Glaucoma	6	Animals	127	University of Minnesota Twin Cities	9	Egypt	8
		Steinberg, S.M.	3					Journal of Clinical Endocrinology and Metabolism	6	Cancer survival	125	McMaster University	9	Malaysia	7
		Yang, H.K.	3					World Journal of Surgery	6	Prospective study	123	Academic Medical Centre, University of Amsterdam	8	Singapore	7
		Yoon, B.H.	3					Nephrology Dialysis Transplantation	6	Drug efficacy	115	University of Tennessee Health Science Center	8	Nigeria	6
		Zivadinov, R.	3					Breast Cancer Research and Treatment	6	Mortality	108	Harvard Medical School	8	Saudi Arabia	6
		Koenig, S.J.	2					Journal of Vascular Surgery	6	Genotype	105	Universidade de Sao Paulo - USP	8	Thailand	6
		Kadia, T.	2					Respirology	5	Disease association	104	University Hospital of Tampere	8	Czech Republic	5
		Heron, D.E.	2					American Journal of Surgery	5	Immunohistochemistry	103	Brigham and Women's Hospital	8	Hungary	5
		Isola, J.	2					American Surgeon	5	Unclassified drug	103	Universitat Heidelberg	8	Colombia	5
		Blanco, F.J.	2					BMC Cancer	5	Incidence	99	UniversitatsSpital Zurich	8	Pakistan	4
		Gadonski, G.	2					Cancer Epidemiology Biomarkers and Prevention	5	Double blind procedure	97	UCL	8	Russian Federation	4
		Kuo, Y.S.	2					Gynecologic Oncology	5	Double-Blind Method	97	The University of North Carolina at Chapel Hill	8	Kenya	3
		Kadota, K.	2					Journal of Infectious Diseases	5	Protein expression	96	National Yang-Ming University Taiwan	8	Indonesia	3
		Connor, T.B.	2					Clinical Endocrinology	5	Body mass	95	McGill University	7	Chile	3
		Brnabic-Razmilic, O.	2					Bone Marrow Transplantation	5	Statistical significance	94	Yale University	7	Tunisia	3
		Connors, J.M.	2					Gastrointestinal Endoscopy	5	Cancer staging	92	The University of Hong Kong	7	Slovakia	3
		Jochheim, D.	2					Lung Cancer	5	Disease severity	92	Turun yliopisto	7	United Arab Emirates	3
		Abe, M.	2					Clinical Cancer Research	5	Animal experiment	91	China Medical University Shenyang	7	Slovenia	3
		Lim, K.O.	2					Journal of the American Medical Association	5	Methodology	87	Wayne State University	7	Jamaica	2
		Hishida, A.	2					Journal of Endourology	5	Risk assessment	86	Kyoto University	7	Zimbabwe	2
		Hamajima, N.	2					AIDS	4	Case-Control Studies	83	Stanford University	7	Lithuania	2
		Huang, C.S.	2					European Respiratory Journal	4	Human cell	83	National Cancer Institute	7	Malawi	2
		Im, S.A.	2					Stroke	4	Outcome assessment	81	UT Southwestern Medical School	7	Puerto Rico	2
		Kataoka, M.	2					Radiology	4	Prevalence	80	Aristoteleion Panepistimion Thessalonikis	7	Argentina	2
		Greil, R.	2					Animal Feed Science and Technology	4	Pathology	78	Cleveland Clinic Foundation	7	Ethiopia	2
		Johanning, J.M.	2					Cancer Letters	4	Correlation analysis	77	Medizinische Hochschule Hannover MHH	7	Cyprus	2
		Blomhoff, R.	2					Physiology and Behavior	4	Hypertension	76	Alma Mater Studiorum Universita di Bologna	7	Fiji	1
		Backus, J.	2					Pediatric Pulmonology	4	Survival Analysis	75	Columbia University in the City of New York	7	Philippines	1
		Bloom, R.D.	2					Journal of Cancer Research and Clinical Oncology	4	Age	74	Universita degli Studi di Milano	7	Algeria	1
		Cook, M.J.	2					Arthroscopy Journal of Arthroscopic and Related Surgery	4	Scoring system	73	Hospital for Sick Children University of Toronto	7	Estonia	1
		Healey, J.S.	2					American Journal of Clinical Nutrition	4	Infant	73	Sahlgrenska Universitetssjukhuset	7	Macedonia	1
		Badhu, B.P.	2					Life Sciences	4	Cohort Studies	73	University of Western Australia	7	Romania	1
		Kim, J.H.	2					International Journal of Cancer	4	Drug effect	73	Stanford University School of Medicine	7	Cote d'Ivoire	1
		Dahlof, B.	2					Journal of the American Geriatrics Society	4	Multicenter study	72	Case Western Reserve University	6	Congo	1
		Deckers, J.W.	2					Journal of Rheumatology	4	Child, Preschool	71	Emory University	6	Senegal	1
		Deepa, R.	2					Journal of Psychiatric Research	4	Survival Rate	71	VU University Medical Center	6	Cameroon	1
		Bisgaard, H.	2					Catheterization and Cardiovascular Interventions	4	Questionnaire	70	Helsingin Yliopisto	6	Bulgaria	1
		Anderson, K.	2					Alcoholism Clinical and Experimental Research	4	Metabolism	68	University of Pennsylvania, School of Medicine	6	Belarus	1
		Kentenich, H.	2					Clinical Science	4	Cohort analysis	68	Tel Aviv University, Sackler Faculty of Medicine	6	Antigua and Barbuda	1
		Johansen, S.	2					Diabetes Research and Clinical Practice	4	Middle Age	68	Johns Hopkins Bloomberg School of Public Health	6	Lesotho	1
		Gelinas, D.F.	2					Medicine and Science in Sports and Exercise	4	Normal human	68	University of Minnesota Medical School	6	Jordan	1
		Huang, J.S.	2					British Medical Journal	4	Overall survival	67	Western University	6	Guinea-Bissau	1
		Cantu, R.C.	2					Applied Animal Behaviour Science	4	Placebo	67	Columbia University, College of Physicians and Surgeons	6	Morocco	1
		Kjeldsen, S.E.	2					Archives of Gynecology and Obstetrics	4	Sex difference	65	Karolinska Institutet	6	Mozambique	1
		Kupatt, C.	2					American Journal of Obstetrics and Gynecology	4	Survival rate	65	Osaka University Faculty of Medicine	6	Iceland	1
		Horne, Z.D.	2					American Journal of Ophthalmology	4	Questionnaires	64	University of Michigan Hospital	6	Nepal	1
		Ando, R.	2					National Medical Journal of China	4	Cross-Sectional Studies	64	UC Davis	6	Ghana	1
		Le, Q.T.	2					Asian Pacific Journal of Cancer Prevention	4	Diabetes mellitus	64	University of Nebraska Medical Center	6	Kyrgyzstan	1
		Gensure, R.H.	2					Journal of the American College of Nutrition	4	Support, Non-U.S. Gov't	63	Yonsei University College of Medicine	6	Uganda	1
		Boersma, E.	2					Journal of Diabetes and Its Complications	4	Analysis of Variance	63	Oregon Health and Science University	6	Gambia	1
		Johnson, A.M.	2					Human Pathology	4	Physiology	63	Universitat Tubingen	6	North Korea	1
		Adekolurejo, O.A.	2					Anticancer Research	4	Obesity	61	Maastricht University	6	Gabon	1
		Giudicelli, R.	2					Current Medical Research and Opinion	4	Smoking	61	Universidad Autonoma de Barcelona	6	Uruguay	1
		Bendahl, P.O.	2					Digestive Diseases and Sciences	4	Neoplasm Staging	61	University of California, San Francisco	6	Yugoslavia	1
		Bohm, M.	2					Journal of Cardiothoracic and Vascular Anesthesia	4	Pregnancy	60	Shanghai Jiaotong University	6	Zambia	1
		Adewale, O.G.	2					Journal of the American College of Surgeons	4	Animal model	59	University of Melbourne	6	Tanzania	1
		Keramopoulos, A.	2					Hepatology	4	Multivariate Analysis	58	UT Southwestern Medical Center	6
		Johnson, B.E.	2					Acta Oto Laryngologica	4	Hospitalization	58	University of Oxford	6
		Christie, N.A.	2					Journal of Affective Disorders	4	Survival	58	University of Illinois at Chicago	6
		Dohner, H.	2					Clinical Infectious Diseases	4	Blood	56	Sahlgrenska Academy	6
		Bokemeyer, C.	2					Colorectal Disease	4	Human experiment	56	Lunds Universitet	6
		Corn, B.W.	2					European Journal of Clinical Microbiology and Infectious Diseases	4	Cancer radiotherapy	56	Universitetet i Bergen	6
		Klosterkotter, J.	2					Tumor Biology	4	Postoperative Complications	55	The Ruth and Bruce Rappaport Faculty of Medicine	6
		Han, D.P.	2					Transfusion	3	Drug safety	55	University of California, San Diego	6
		Inaba, M.	2					Turkiye Klinikleri Journal of Medical Sciences	3	Histopathology	55	Michigan State University	6
		Dolara, P.	2					World Chinese Journal of Digestology	3	Severity of Illness Index	55	Hadassah University Medical Centre	5
		Leiter, L.A.	2					World Journal of Surgical Oncology	3	Age Factors	54	Klinikum der Universitat Munchen	5
		Inari, H.	2					Anesthesia and Analgesia	3	United States	54	Universita degli Studi di Padova	5
		Heil, G.	2					International Journal of Gynecology and Obstetrics	3	Pathophysiology	54	Universitat de Barcelona	5
		Danielsen, T.	2					Annals of Internal Medicine	3	Predictive Value of Tests	53	Hospital 12 Octubre	5
		Gutierrez-Chico, J.L.	2					European Journal of Gastroenterology and Hepatology	3	Animal tissue	52	Royal Melbourne Hospital	5
		Gerber, B.	2					Annals of Noninvasive Electrocardiology	3	Body Mass Index	52	Johns Hopkins University	5
		Laakso, M.	2					Annals of Vascular Surgery	3	Multivariate analysis	52	Tel Aviv University	5
		Kim, J.S.	2					Annals of the Rheumatic Diseases	3	Biological Markers	52	Universitair Medisch Centrum Groningen	5
		Lichner, Z.	2					European Journal of Obstetrics Gynecology and Reproductive Biology	3	Animal	51	Boston University School of Medicine	5
		Agrawal, S.	2					Diseases of the Colon and Rectum	3	Heart infarction	51	Vanderbilt University School of Medicine	5
		Antonello, I.C.F.	2					European Urology	3	Statistical analysis	51	Rigshospitalet	5
		Komborozos, V.	2					Chinese Medical Journal	3	Protein blood level	50	Royal Brompton Hospital	5
		Das, H.	2					Drug and Alcohol Dependence	3	Prediction	50	Universite de Montreal	5
		Lee, H.J.	2					Journal of Asthma	3	School child	50	Universitetet i Oslo	5
		Chen, C.C.	2					Journal of Clinical Psychiatry	3	Insulin	49	Medizinische Universitat Wien	5
		Epplen, J.T.	2					Journal of Orthopaedic Surgery and Research	3	Disease course	49	Medical College of Wisconsin	5
		Chen, C.K.	2					Journal of Orthopaedic Trauma	3	Risk Assessment	49	Novartis Pharma	5
		Grop, A.	2					International Journal of Oncology	3	Cancer patient	49	University of Tampere, Medical School	5
		Date, H.	2					Journal of Pediatric Endocrinology and Metabolism	3	Exercise	49	Peking University	5
		Balog, C.	2					Journal of Pediatric Gastroenterology and Nutrition	3	Polymerase chain reaction	48	Akademiska Sjukhuset	5
		Gao, F.	2					Journal of Pediatrics	3	Intermethod comparison	48	University of Pittsburgh	5
		Levin, L.	2					Journal of Strength and Conditioning Research	3	Postoperative complication	47	Queen's University, Kingston	5
		Ahmadi, H.	2					Journal of Surgical Oncology	3	Polymorphism, Genetic	47	Saint Michael's Hospital University of Toronto	5
		Glick, J.H.	2					Epilepsy Research	3	Side effect	47	Rhode Island Hospital	5
		Bang, Y.J.	2					Brain	3	Disease-Free Survival	47	Yale University School of Medicine	5
		Glise, H.	2					BJOG an International Journal of Obstetrics and Gynaecology	3	Antineoplastic Combined Chemotherapy Protocols	47	University of Texas Health Science Center at San Antonio	5
		Caros, L.	2					Journal of Surgical Research	3	Gene frequency	46	University of North Carolina School of Medicine	5
		Ahn, C.	2					Advances in Peritoneal Dialysis Conference on Peritoneal Dialysis	3	Treatment response	46	Universitat Bern	5
		Hoffmann, M.F.	2					Journal of Thoracic Oncology	3	Combined Modality Therapy	46	Flinders University of South Australia	5
		Dong, M.	2					Clinical Pharmacology and Therapeutics	3	Time	46	Seoul National University Hospital	5
		Karimi, A.	2					Journal of Translational Medicine	3	Lung Neoplasms	46	Hospital Ramon y Cajal	5
		Farsiu, S.	2					Journal of Urology	3	Nausea	46	Tufts University	5
		David, C.	2					Journal of the National Cancer Institute	3	Rat	46	Universitatsklinikum des Saarlandes Medizinische Fakultat der Universitat des Saarlandes	5
		David, M.	2					Laryngoscope	3	Cancer chemotherapy	45	University of Rochester Medical Center	5
		Kim, T.Y.	2					Clinical Radiology	3	Breast Neoplasms	45	University of Sydney	5
		Fritsche, A.	2					Leukemia and Lymphoma	3	Cholesterol	45	St. Luke's-Roosevelt Hospital Center	5
		Gervais, R.	2					Obesity	3	Comorbidity	45	Capital Medical University China	5
		Ino, H.	2					Obstetrics and Gynecology	3	Preschool child	45	University of Rochester	5
		Baran, R.	2					Oncology Reports	3	Intravenous drug administration	44	University of California, Los Angeles	5
		Flanders, A.	2					PACE Pacing and Clinical Electrophysiology	3	Clinical feature	44	Aichi Cancer Center Hospital and Research Institute	5
		Lazaris, A.C.	2					Pediatric Cardiology	3	Genetics	44	Istanbul Universitesi	5
		Archimandritis, A.J.	2					Psychiatric Genetics	3	Surgical technique	44	University of Washington School of Medicine	5
		Julius, S.	2					Radiation Oncology	3	Recurrence	44	Hospital Clinic Barcelona	5
		Gruenberg, J.C.	2					Scandinavian Journal of Gastroenterology	3	Infant, Newborn	44	Kobenhavns Universitet	5
		Barber, K.R.	2					American Journal of Hypertension	3	Allele	44	University of Queensland	5
		Hohnloser, S.H.	2					International Journal of Sports Medicine	3	Postoperative period	43	University Hospital of Umea	5
		Beriwal, S.	2					Scandinavian Journal of Urology and Nephrology	3	Blood Pressure	43	Wake Forest University School of Medicine	5
		Echlin, P.S.	2					British Journal of Surgery	3	Antineoplastic agent	43	University at Buffalo State University of New York	5
		Erken, U.	2					Shock	3	Body weight	43	Cukurova Universitesi	5
		Arildsen, H.	2					Surgery	3	Cardiovascular risk	42	Ulsan University	5
		Jabbour, E.	2					American Journal of Neuroradiology	3	Rats	42	University Medical Center Utrecht	5
		Borthakur, G.	2					European Journal of Applied Physiology	3	Non insulin dependent diabetes mellitus	42	Peter Maccallum Cancer Centre	5
		Garcia, J.	2					European Journal of Cancer	3	Nuclear magnetic resonance imaging	42	University of Michigan Medical School	5
		Govindan, R.	2					Surgical Endoscopy and Other Interventional Techniques	3	Coronary artery disease	42	University of Iowa Healthcare	4
		Ioannidis, J.P.A.	2					Thoracic and Cardiovascular Surgeon	3	Genetic polymorphism	42	University of Alabama at Birmingham	4
		Jabbour, S.K.	2					Thyroid	3	Genetic association	42	University of Cambridge	4
		Edwards, S.A.	2					Toxicologic Pathology	3	Tumor Markers, Biological	42	Universita Cattolica del Sacro Cuore, Rome	4
		Edwin, S.S.	2					Eastern Mediterranean Health Journal	2	Quality of life	42	Thomas Jefferson University Hospital	4
		Jacaruso, D.	2					Circulation Cardiovascular Interventions	2	Oral drug administration	42	Universita degli Studi di Roma La Sapienza	4
		Kojima, I.	2					Hormone and Metabolic Research	2	Breast cancer	42	Hospital Universitario La Fe	4
