# Supplementary material for: A surge of p-values between 0.041 and 0.049 in recent decades (but negative results are increasing rapidly too)
Source: PeerJ. 2015 Jan 22;3:e733. doi: 10.7717/peerj.733 (PMC4312079; doi:10.7717/peerj.733)
Supplement: Supplemental Information [file peerj-03-733-s007.zip › Supplementary material/Searches_15_nov_2014/B0167.csv]

Scopus refine results values
Your query : (ABS({p = 0.058} OR {p = .058}))
Number of results : 1724
YEAR		AUTHOR NAME		SUBJECT AREA		DOCUMENT TYPE		SOURCE TITLE		KEYWORD		AFFILIATION		COUNTRY		SOURCE TYPE		LANGUAGE
2014	137	Hortobagyi, G.N.	3	Agricultural and Biological Sciences	128	Article	1644	Cancer	16	Article	1490	VA Medical Center	22	United States	549	Journals	1719	English	1623
2013	151	Chuang, L.M.	3	Arts and Humanities	6	Review	33	Journal of Clinical Oncology	13	Human	1424	University of Toronto	17	United Kingdom	141	Conference Proceedings	3	Chinese	34
2012	154	Kronfeld, D.S.	3	Biochemistry, Genetics and Molecular Biology	339	Conference Paper	23	Journal of Animal Science	12	Female	1278	Duke University School of Medicine	13	Germany	108	Books	1	Spanish	22
2011	145	Bouchard, C.	3	Chemical Engineering	5	Article in Press	23	Plos One	12	Humans	1193	Mayo Clinic	13	China	89	Book Series	1	German	11
2010	108	Endresen, K.	3	Chemistry	5	Book Chapter	1	Journal of Clinical Endocrinology and Metabolism	11	Male	1189	King's College London	13	Italy	88			Portuguese	11
2009	88	Grunwald, J.E.	3	Computer Science	4			Circulation	11	Adult	1107	Washington University in St. Louis, School of Medicine	13	Japan	85			Turkish	8
2008	97	Morino, M.	3	Decision Sciences	2			International Journal of Radiation Oncology Biology Physics	10	Controlled study	945	Universidade de Sao Paulo - USP	12	Canada	82			Czech	6
2007	88	Schaefer, E.J.	3	Dentistry	26			Blood	10	Priority journal	906	Charite - Universitatsmedizin Berlin	12	Australia	69			Polish	6
2006	85	Sleeper, L.A.	3	Earth and Planetary Sciences	4			Animal Feed Science and Technology	10	Major clinical study	768	Erasmus University Medical Center	12	France	60			French	4
2005	86	Tinelli, C.	3	Engineering	9			Journal of the American College of Cardiology	10	Middle Aged	760	University of Texas M. D. Anderson Cancer Center	11	Brazil	48			Japanese	4
2004	66	Ferraz, A.R.	2	Environmental Science	27			Annals of Thoracic Surgery	9	Aged	752	Cleveland Clinic Foundation	11	Netherlands	47			Russian	4
2003	52	Clements, J.A.	2	Health Professions	49			Surgical Endoscopy and Other Interventional Techniques	9	Clinical article	327	David Geffen School of Medicine at UCLA	10	Spain	46			Italian	2
2002	73	Birkeland, K.I.	2	Immunology and Microbiology	94			Transplantation	8	Adolescent	277	University of Pennsylvania	10	Sweden	43			Persian	2
2001	54	Hess, T.M.	2	Materials Science	3			Critical Care Medicine	8	Clinical trial	259	University of Florida	10	Turkey	38			Bulgarian	1
2000	59	Alhaj Sakur, A.	2	Mathematics	3			American Journal of Cardiology	8	Aged, 80 and over	244	University of Washington Seattle	10	South Korea	38			Danish	1
1999	50	Abdel Khalek, H.S.	2	Medicine	1461			Gynecologic Oncology	8	Treatment Outcome	232	The University of North Carolina at Chapel Hill	10	Switzerland	37			Hebrew	1
1998	41	Fong, R.	2	Multidisciplinary	3			Diabetes Care	8	Randomized controlled trial	208	University of Melbourne	10	Belgium	33			Lithuanian	1
1997	31	Eriksson, P.	2	Neuroscience	83			Urology	8	Retrospective Studies	206	University of Alabama at Birmingham	10	Taiwan	32
1996	35	Ferreira, A.J.D.	2	Nursing	69			American Journal of Clinical Nutrition	7	Controlled clinical trial	200	Massachusetts General Hospital	10	Iran	24
1995	28	Kutner, N.G.	2	Pharmacology, Toxicology and Pharmaceutics	60			BJU International	7	Follow up	199	The University of British Columbia	9	Denmark	24
1994	15	Bacchi, C.E.	2	Physics and Astronomy	15			Spine	7	Prognosis	190	UCL	9	Finland	22
1993	21	Erley, C.M.	2	Psychology	30			Medicine and Science in Sports and Exercise	7	Treatment outcome	185	University of New South Wales UNSW Australia	9	Greece	20
1992	10	Dechelotte, P.	2	Social Sciences	16			Metabolism Clinical and Experimental	7	Prospective Studies	182	University of California, San Diego	9	Norway	20
1991	14	Kraus, J.E.	2	Veterinary	30			American Journal of Roentgenology	7	Risk Factors	180	Sahlgrenska Universitetssjukhuset	9	Israel	20
1990	15	Cernea, C.R.	2	Undefined	11			Journal of Allergy and Clinical Immunology	6	Child	159	University of Wisconsin Madison	9	Poland	20
1989	5	Allaix, M.E.	2					International Journal of Obesity	6	Retrospective study	146	Academic Medical Centre, University of Amsterdam	8	India	18
1988	2	Kudielka, B.M.	2					Journal of Glaucoma	6	Middle aged	143	Karolinska University Hospital	8	New Zealand	17
1987	3	Deelstra, H.	2					Clinical Cancer Research	6	Human tissue	142	University of Iowa	8	Hong Kong	15
1986	1	Isayama, K.	2					Lancet	6	Time Factors	139	University of Sydney	8	Czech Republic	14
1985	4	Bosch, G.	2					AIDS	6	Follow-Up Studies	135	University of Ottawa, Canada	8	Austria	13
1984	3	Honeybourne, D.	2					Archives of Physical Medicine and Rehabilitation	6	Young Adult	132	University of Cambridge	8	Thailand	11
1983	1	Cosgrove, D.M.	2					American Journal of Gastroenterology	6	Risk factor	129	Inserm	7	Mexico	10
1980	1	Bosscher, D.	2					European Heart Journal	6	Comparative study	128	Emory University School of Medicine	7	Malaysia	8
1979	1	Iannaccone, A.	2					Journal of Vascular Surgery	6	Prospective study	125	Universita degli Studi di Perugia	7	Hungary	7
		Culliford, A.T.	2					Annals of Surgery	6	Outcome assessment	119	Ohio State University	7	Ireland	7
		Jaffe, A.S.	2					Journal of Nutrition	6	Mortality	112	Boston Medical Center	7	South Africa	7
		Harris, P.A.	2					Bone Marrow Transplantation	5	Drug efficacy	111	Boston University School of Medicine	7	Singapore	7
		Bjorck, H.M.	2					Cancer Epidemiology Biomarkers and Prevention	5	Nonhuman	108	Wayne State University	7	Portugal	6
		Baer, M.R.	2					Anesthesia and Analgesia	5	Animals	108	Washington University in St. Louis	7	Egypt	6
		Abu-Hamar, A.E.H.	2					Atherosclerosis	5	Cancer survival	100	National Cancer Institute	7	Russian Federation	6
		Boston, R.C.	2					British Journal of Nutrition	5	Genotype	100	Peking University	7	Saudi Arabia	5
		Hirakawa, A.	2					British Journal of Surgery	5	Disease association	100	Universidade Federal de Sao Paulo	7	Argentina	5
		Chen, H.	2					Chest	5	Disease severity	100	University of Pittsburgh	7	Lithuania	4
		Daugaard, M.	2					Diabetes Research and Clinical Practice	5	Incidence	97	Brigham and Women's Hospital	7	Nigeria	4
		Giraudo, G.	2					Arthritis and Rheumatism	5	Cohort analysis	93	Universitat Heidelberg	7	Serbia	4
		Karthaus, M.	2					Investigative Ophthalmology and Visual Science	5	Prevalence	92	Helsinki University Central Hospital	7	Colombia	4
		Farrar, J.T.	2					Anticancer Research	5	Case-Control Studies	91	UniversitatsSpital Zurich	7	Croatia	3
		Acharya, S.K.	2					World Journal of Gastroenterology	5	Cohort Studies	89	GlaxoSmithKline	7	Tanzania	3
		Esfandiarpour, B.	2					Journal of Pediatric Endocrinology and Metabolism	5	Unclassified drug	87	University of Bristol	7	Tunisia	3
		Kim, Y.J.	2					British Journal of Ophthalmology	5	Body mass	85	Seoul National University Hospital	7	Chile	2
		Alonzo, T.A.	2					Applied Animal Behaviour Science	5	Protein expression	80	University of California, San Francisco	7	Ethiopia	2
		Han, W.	2					Journal of Infectious Diseases	5	Sex difference	78	Prince of Wales Hospital Hong Kong	7	Indonesia	2
		Labinaz, M.	2					Journal of Thoracic and Cardiovascular Surgery	5	Child, Preschool	78	Tehran University of Medical Sciences	7	Latvia	2
		Ibrahim, I.S.	2					Journal of Bone and Joint Surgery Series A	4	Human cell	77	University of Minnesota Twin Cities	7	Yugoslavia	2
		Jovic, N.	2					Journal of Clinical Psychiatry	4	Survival Rate	77	University of Alberta	7	Nepal	2
		Kautiainen, H.	2					Journal of Medical Virology	4	Double-Blind Method	76	University of Queensland	7	Pakistan	2
		Herbert, W.G.	2					Journal of Rheumatology	4	Drug effect	75	National Taiwan University Hospital	7	Peru	2
		Iwasaka, T.	2					Journal of the American Geriatrics Society	4	Immunohistochemistry	75	Universitat de Barcelona	6	Uganda	2
		Kjekshus, J.	2					Journal of the Medical Association of Thailand	4	Normal human	75	Helsingin Yliopisto	6	Romania	2
		Davies, A.R.	2					Lung Cancer	4	Double blind procedure	74	Universitatsklinikum Hamburg-Eppendorf und Medizinische Fakultat	6	Cameroon	2
		Chen, M.H.	2					Neurogastroenterology and Motility	4	Cancer staging	73	Johns Hopkins University	6	Viet Nam	2
		Brown, K.H.	2					Obesity Surgery	4	Questionnaire	72	Universitatsklinikum Schleswig-Holstein Campus Kiel	6	Estonia	1
		Amamoo, M.A.	2					Ophthalmology	4	Statistical significance	72	Weill Cornell Medical College	6	Dominica	1
		Higashi, Y.	2					Journal of Clinical Microbiology	4	Risk assessment	71	Henry Ford Hospital	6	Cote d'Ivoire	1
		Geor, R.J.	2					Otolaryngology Head and Neck Surgery	4	Animal experiment	71	University of Pittsburgh Medical Center	6	Seychelles	1
		Davies, J.T.	2					Transplantation Proceedings	4	Infant	70	Imperial College London	6	Costa Rica	1
		Kuester, D.	2					Diabetic Medicine	4	Correlation analysis	68	Leiden University Medical Center - LUMC	6	Bangladesh	1
		Carpenter, D.J.	2					Chinese Journal of Cancer Prevention and Treatment	4	Questionnaires	67	Cedars-Sinai Medical Center	6	Slovenia	1
		Courneya, K.S.	2					American Heart Journal	4	Age	67	Charles University in Prague	6	Netherlands Antilles	1
		Bergstrom, J.	2					European Journal of Haematology	4	Hypertension	66	Sun Yat-Sen University	6	Jordan	1
		Etienne-Grimaldi, M.C.	2					Arthritis Research and Therapy	4	Scoring system	66	University of Miami Leonard M. Miller School of Medicine	6	Jamaica	1
		Bloomfield, C.D.	2					Gastroenterology	4	Placebo	66	Medizinische Hochschule Hannover MHH	6	Haiti	1
		Iwema, J.	2					European Journal of Neurology	4	Survival rate	65	Virginia Polytechnic Institute and State University	6	Kuwait	1
		Cahn, J.Y.	2					Journal of Applied Physiology	4	Multicenter study	63	Alma Mater Studiorum Universita di Bologna	6	Syrian Arab Republic	1
		Khokhrin, D.V.	2					BMC Public Health	3	Cross-Sectional Studies	62	Lunds Universitet	6	Panama	1
		Glas, J.	2					American Surgeon	3	Multivariate Analysis	62	University of Southern California	6	Madagascar	1
		Amini, H.	2					Intensive Care Medicine	3	Human experiment	61	The Children's Hospital of Philadelphia	6	Malawi	1
		Friere, M.	2					European Journal of Obstetrics Gynecology and Reproductive Biology	3	Physiology	60	Universita degli Studi di Milano	6	Philippines	1
		Hiki, N.	2					Asian Australasian Journal of Animal Sciences	3	Overall survival	60	Chang Gung Memorial Hospital	6	Ghana	1
		Colombo, A.	2					Acta Anaesthesiologica Scandinavica	3	Insulin	60	Ulleval University Hospital	6	Algeria	1
		Guimaraes, G.V.	2					International Journal of Cancer	3	Survival Analysis	60	Universidade Federal do Rio de Janeiro	5	Puerto Rico	1
		Bocchi, E.A.	2					Clinical Cardiology	3	Intermethod comparison	59	Ankara Numune Education and Research Hospital	5	Qatar	1
		Gerbing, R.B.	2					Diabetes	3	Obesity	58	Emory University	5	Uruguay	1
		Bechtold, J.	2					Breast Cancer Research and Treatment	3	Age Factors	58	The Johns Hopkins School of Medicine	5	Venezuela	1
		Grise, P.	2					International Journal of Geriatric Psychiatry	3	Middle Age	57	University of Calgary	5	Kenya	1
		Lee, S.C.	2					British Journal of Cancer	3	Hospitalization	57	Baylor College of Medicine	5	Yemen	1
		Huang, T.W.	2					Heart	3	United States	57	McGill University	5	Slovakia	1
		Feldman, B.F.	2					Journal of Clinical Gastroenterology	3	Postoperative Complications	56	Wageningen University and Research Centre	5
		Lakatos, P.L.	2					American Journal of Sports Medicine	3	Survival	56	Tel Aviv University, Sackler Faculty of Medicine	5
		Ahmed, A.	2					Cornea	3	Animal	56	Johns Hopkins Bloomberg School of Public Health	5
		Berstein, L.M.	2					European Journal of Nutrition	3	Drug safety	55	University of Ulsan, College of Medicine	5
		Hambidge, K.M.	2					Journal of Clinical Virology	3	Logistic Models	55	The University of Hong Kong	5
		Andersen, A..B.	2					Journal of Dental Research	3	Histopathology	55	Rigshospitalet	5
		Huang, X.J.	2					American Journal of Medicine	3	Pregnancy	55	UC Irvine	5
		Kang, S.B.	2					International Journal of Gynecological Cancer	3	Predictive Value of Tests	55	Louisiana State University	5
		Hlatky, M.A.	2					Epilepsy and Behavior	3	Glucose	55	Massey University	5
		Assendelft, W.J.J.	2					Arquivos Brasileiros De Cardiologia	3	Blood	55	Fudan University	5
		Chang, H.	2					European Journal of Gastroenterology and Hepatology	3	Methodology	54	University of Colorado Health Sciences Center	5
		Dowlati, A.	2					Journal of Pediatrics	3	Postoperative complication	53	Hopitaux universitaires de Geneve	5
		Guler, G.	2					American Journal of Respiratory and Critical Care Medicine	3	School child	53	University of Arizona	5
		Chen, Y.Y.	2					Canadian Journal of Cardiology	3	Neoplasm Staging	53	Universitetet i Oslo	5
		Atar, D.	2					Journal of Urology	3	Breast Neoplasms	52	Malmo University Hospital	5
		Hamel, C.	2					Annals of Pharmacotherapy	3	Analysis of Variance	52	Universita degli Studi di Torino	5
		Brand, S.	2					Histopathology	3	Metabolism	51	Universitat Zurich	5
		Laakso, M.	2					Cytokine	3	Preschool child	51	Icahn School of Medicine at Mount Sinai	5
		Bruzzo, C.	2					Journal of the American Society of Nephrology	3	Postoperative period	51	UC Davis	5
		Fishbein, M.C.	2					Journal of the Chinese Medical Association	3	Exercise	50	University of Maryland, Baltimore	5
		Grossi, E.A.	2					Arteriosclerosis Thrombosis and Vascular Biology	3	Comorbidity	50	Saint Michael's Hospital University of Toronto	5
		De Castro, I.V.	2					European Journal of Clinical Pharmacology	3	Pathology	50	Tulane University	5
		Larson, M.G.	2					Journal of the Neurological Sciences	3	Animal model	49	University of South Carolina	5
		Ghabreau, L.	2					Journal of Gastroenterology and Hepatology Australia	3	Polymorphism, Genetic	48	Universitat Bern	5
		Fu, P.	2					Leukemia and Lymphoma	3	Severity of Illness Index	48	Shanghai Jiaotong University	5
		Khrunin, A.V.	2					Life Science Journal	3	Surgical technique	48	University of Cincinnati	5
		Caso, V.	2					Jacc Cardiovascular Imaging	3	Heart infarction	47	Eli Lilly and Company	5
		Cheng, J.B.	2					BMC Cancer	3	Diabetes mellitus	47	Hospital Universitario La Paz	5
		Conti, P.S.	2					Alimentary Pharmacology and Therapeutics	3	Statistical analysis	46	University of Colorado School of Medicine	5
		Jaworski, A.	2					Molecular Biology Reports	3	Breast cancer	46	Aichi Cancer Center Hospital and Research Institute	5
		Coogler, C.	2					National Medical Journal of China	3	Smoking	46	The University of Georgia	5
		Hadju, V.	2					Nephrology Dialysis Transplantation	3	Genetics	46	Hospital Clinic Barcelona	5
		Kozomara, R.	2					Neuroendocrinology Letters	3	Time	46	Queen's Medical Centre	5
		Ausman, L.M.	2					Gastrointestinal Endoscopy	3	Biological Markers	46	Kobenhavns Universitet	5
		Ito, H.	2					American Journal of Ophthalmology	3	Support, Non-U.S. Gov't	46	Universitat Gottingen	5
		Barbieri, F.	2					Oncology Reports	3	Prediction	46	University of Western Australia	5
		Canete, J.D.	2					Chinese Journal of Contemporary Neurology and Neurosurgery	3	Quality of life	45	University at Buffalo State University of New York	5
		Galloway, A.C.	2					Oral Diseases	3	Blood Pressure	45	Universita degli Studi di Roma La Sapienza	5
		Avidan, M.S.	2					Clinical Infectious Diseases	3	Multivariate analysis	44	Universite Laval	5
		Ghoshal, U.C.	2					Journal of Cardiovascular Medicine	3	Polymerase chain reaction	44	Stanford University School of Medicine	5
		Gunnell, D.	2					Otology and Neurotology	3	Allele	43	Fondazione San Raffaele del Monte Tabor	5
		Gaspar, D.A.	2					PACE Pacing and Clinical Electrophysiology	3	Cancer radiotherapy	43	USDA Agricultural Research Service, Washington DC	4
		De Maertelaer, V.	2					Pediatric Infectious Disease Journal	3	Depression	43	University of Tennessee Health Science Center	4
		Alachkar, A.	2					Peritoneal Dialysis International	3	Risk Assessment	43	University of Tokyo Faculty of Medicine	4
		Alama, A.	2					Plastic and Reconstructive Surgery	3	Pathophysiology	43	UNESP-Universidade Estadual Paulista	4
		Kirschbaum, C.	2					Digestive Diseases and Sciences	3	Length of stay	42	Newcastle University, United Kingdom	4
		Hershkovitz, E.	2					Psychosomatic Medicine	3	Chi-Square Distribution	42	Pfizer	4
		Chevallier, M.	2					Radiotherapy and Oncology	3	Statistics, Nonparametric	42	Utrecht University	4
		Helsten, D.L.	2					Diabetologia	3	Single nucleotide polymorphism	41	Alfred Hospital	4
		Hagberg, J.M.	2					Surgery	3	Clinical feature	41	UniversitatsSpital Bern	4
		Lee, J.W.	2					European Journal of Cancer	3	Non insulin dependent diabetes mellitus	41	Cliniques Universitaires Saint-Luc, Brussels	4
		Lajin, B.	2					Thorax	3	Triacylglycerol	41	Martin-Universitat Halle-Wittenberg	4
		Barnhart, H.X.	2					British Journal of Haematology	3	Glucose blood level	41	UT Medical Branch at Galveston	4
		Kraszewska, E.	2					American Journal of Obstetrics and Gynecology	3	Myocardial Infarction	40	University of Nottingham	4
		Duan, N.	2					Tumori	3	Genetic Predisposition to Disease	40	Universita degli Studi di Pavia	4
		Labianca, R.	2					Oral Oncology	3	Coronary artery disease	40	Universita degli Studi di Brescia	4
		Goh, K.L.	2					Arthroscopy Journal of Arthroscopic and Related Surgery	2	Body Mass Index	40	University of Nebraska Medical Center	4
		Albrektsen, G.	2					European Urology	2	Genetic polymorphism	39	Hospital Israelita Albert Einstein	4
		Kien, C.L.	2					Heart Surgery Forum	2	Sex Factors	39	Hospital Universitario Central de Asturias	4
		Koebnick, C.	2					Experimental Hematology	2	Cardiovascular risk	39	University of Cincinnati College of Medicine	4
		Jung, S.H.	2					Asian Pacific Journal of Cancer Prevention	2	Body weight	39	Shahid Beheshti University of Medical Sciences	4
		Efron, J.E.	2					Cirugia Y Cirujanos	2	Blood Glucose	39	Boston University	4
		Chieffo, A.	2					Hepato Gastroenterology	2	Length of Stay	39	University of Birmingham	4
		Jimenez Jimenez, F.J.	2					International Journal of Cardiology	2	Treatment duration	39	University of North Carolina School of Medicine	4
		Hendriks, W.H.	2					Clinica Chimica Acta	2	Morbidity	38	Shiraz University	4
		Levy, D.	2					Clinical Biomechanics	2	Disease-Free Survival	38	University Hospital Leuven	4
		Lichtenstein, A.H.	2					BMC Endocrine Disorders	2	Protein blood level	38	Universita Cattolica del Sacro Cuore, Rome	4
		Lin, L.F.	2					Ginecologia Y Obstetricia De Mexico	2	Cancer surgery	38	Harvard School of Public Health	4
		Lin, N.	2					BMC Gastroenterology	2	Inflammation	38	Far Eastern Memorial Hospital Taiwan	4
		Lin, Y.	2					Giornale Italiano Di Cardiologia	2	Gene frequency	38	Universiteit Gent	4
		Lindholm, B.	2					International Journal of Impotence Research	2	Diarrhea	38	National Yang-Ming University Taiwan	4
		Liu, D.H.	2					BMJ Open	2	Diet	37	Renji Hospital	4
		Liu, K.Y.	2					Clinical Drug Investigation	2	C reactive protein	37	Ita-Suomen yliopisto	4
