# Supplementary material for: A surge of p-values between 0.041 and 0.049 in recent decades (but negative results are increasing rapidly too)
Source: PeerJ. 2015 Jan 22;3:e733. doi: 10.7717/peerj.733 (PMC4312079; doi:10.7717/peerj.733)
Supplement: Supplemental Information [file peerj-03-733-s007.zip › Supplementary material/Searches_15_nov_2014/B0168.csv]

Scopus refine results values
Your query : (ABS({p = 0.059} OR {p = .059}))
Number of results : 12
YEAR		AUTHOR NAME		SUBJECT AREA		DOCUMENT TYPE		SOURCE TITLE		KEYWORD		AFFILIATION		COUNTRY		SOURCE TYPE		LANGUAGE
2015	1	Harris, A.	4	Agricultural and Biological Sciences	101	Article	1501	Plos One	21	Article	1375	VA Medical Center	26	United States	486	Journals	1589	English	1470
2014	127	Topol, E.J.	4	Arts and Humanities	5	Review	37	Cancer	15	Human	1346	Mayo Clinic	20	United Kingdom	129	Conference Proceedings	1	Chinese	44
2013	155	Burton, D.	3	Biochemistry, Genetics and Molecular Biology	317	Conference Paper	26	International Journal of Radiation Oncology Biology Physics	15	Female	1167	Karolinska University Hospital	15	Germany	128			Spanish	26
2012	132	Kim, S.W.	3	Chemical Engineering	2	Article in Press	24	American Journal of Cardiology	13	Humans	1127	Brigham and Women's Hospital	14	Japan	71			German	14
2011	118	Camilleri, M.	3	Chemistry	1	Undefined	2	Transplantation	12	Male	1106	Cleveland Clinic Foundation	14	China	70			Portuguese	14
2010	110	Brener, S.J.	3	Computer Science	2			Annals of Thoracic Surgery	10	Adult	1053	University of Texas M. D. Anderson Cancer Center	13	Canada	69			Japanese	8
2009	83	Fujimoto, S.	3	Decision Sciences	2			Circulation	9	Controlled study	831	Harvard Medical School	12	Italy	68			French	6
2008	115	Kreienberg, R.	3	Dentistry	25			Gynecologic Oncology	8	Priority journal	807	Massachusetts General Hospital	12	South Korea	63			Korean	4
2007	85	Chung, C.H.	3	Earth and Planetary Sciences	3			Blood	8	Middle Aged	747	Duke University School of Medicine	11	Spain	55			Russian	4
2006	88	Kaider, A.	3	Engineering	4			Stroke	8	Aged	703	Medizinische Universitat Wien	10	France	54			Italian	3
2005	73	Louis, E.D.	3	Environmental Science	19			Journal of Clinical Oncology	7	Major clinical study	668	Seoul National University College of Medicine	9	Sweden	49			Bulgarian	2
2004	70	Koike, K.	3	Health Professions	61			Journal of the American College of Cardiology	7	Clinical article	361	Inserm	9	Australia	42			Romanian	2
2003	58	Kuhn, W.	3	Immunology and Microbiology	95			Critical Care Medicine	7	Clinical trial	255	University of Pennsylvania	9	Netherlands	40			Turkish	2
2002	56	McKinzie, S.	3	Mathematics	2			American Journal of Clinical Nutrition	7	Adolescent	243	Memorial Sloan-Kettering Cancer Center	9	Brazil	38			Catalan	1
2001	39	Mintz, G.S.	3	Medicine	1375			Journal of Thoracic and Cardiovascular Surgery	7	Randomized controlled trial	226	The University of British Columbia	9	Turkey	37			Croatian	1
2000	30	Patsouris, E.	3	Neuroscience	96			American Journal of Gastroenterology	7	Treatment Outcome	218	Seoul National University	9	Finland	28			Hungarian	1
1999	35	Zinsmeister, A.R.	3	Nursing	51			Zhonghua Yi Xue Za Zhi	7	Controlled clinical trial	211	University of Florida	9	Denmark	28			Polish	1
1998	38	Schillinger, M.	3	Pharmacology, Toxicology and Pharmaceutics	54			Anticancer Research	7	Aged, 80 and over	206	Seoul National University Hospital	9	Austria	27			Serbian	1
1997	36	Schneeweiss, A.	3	Physics and Astronomy	17			Journal of Rheumatology	7	Treatment outcome	189	Arhus Universitetshospital	9	Taiwan	26
1996	21	Smith, J.J.	3	Psychology	38			Medicine and Science in Sports and Exercise	6	Retrospective Studies	182	The University of North Carolina at Chapel Hill	9	Switzerland	25
1995	11	Stefoni, S.	3	Social Sciences	12			Transplantation Proceedings	6	Prognosis	178	Universita degli Studi di Milano	9	Belgium	25
1994	22	Altendorf-Hofmann, A.	2	Veterinary	36			Atherosclerosis	6	Prospective Studies	170	Universitatsklinikum Hamburg-Eppendorf und Medizinische Fakultat	8	Greece	23
1993	15	Klijn, J.G.M.	2	Undefined	11			Digestive Diseases and Sciences	6	Follow up	165	David Geffen School of Medicine at UCLA	8	India	22
1992	10	Korpela, R.	2					Journal of Urology	6	Risk Factors	156	Johann Wolfgang Goethe Universitat Frankfurt am Main	8	Poland	21
1991	10	Cummings, R.G.	2					Urology	6	Middle aged	153	Universidade de Sao Paulo - USP	8	Norway	19
1990	10	Altimari, A.	2					Laryngoscope	5	Follow-Up Studies	142	Karolinska Institutet	8	Israel	17
1989	9	Chun, K.J.	2					American Journal of Ophthalmology	5	Child	137	Universitat zu Lubeck	8	Iran	12
1988	7	Irwin, J.	2					International Journal of Cardiology	5	Time Factors	136	Northwestern University Feinberg School of Medicine	8	Mexico	10
1987	5	Chen, W.	2					Diabetes Care	5	Retrospective study	133	Peking University	8	Slovenia	9
1986	6	Kitazono, I.	2					Lung Cancer	5	Risk factor	128	University of Toronto	8	Czech Republic	9
1985	4	Califf, R.	2					Neurogastroenterology and Motility	5	Comparative study	127	GlaxoSmithKline	8	Hong Kong	9
1984	1	Califf, R.M.	2					National Medical Journal of China	5	Human tissue	120	Washington University in St. Louis, School of Medicine	8	Portugal	9
1983	3	Beriwal, S.	2					Annals of the Rheumatic Diseases	5	Prospective study	107	University Michigan Ann Arbor	8	Ireland	9
1982	3	Half, E.	2					American Heart Journal	5	Young Adult	106	Ludwig-Maximilians-Universitat Munchen	8	South Africa	8
1981	2	Isayama, H.	2					Annals of Surgery	5	Cancer survival	104	University of Southern California	8	Egypt	8
1974	1	Cunningham, D.	2					Cancer Epidemiology Biomarkers and Prevention	5	Drug efficacy	103	McMaster University	8	Chile	7
1973	1	Chung, J.H.	2					Metabolism Clinical and Experimental	5	Disease severity	97	Universita degli Studi di Roma La Sapienza	8	New Zealand	7
		Kubler, W.	2					Diabetologia	5	Animals	95	Seoul National University Bundang Hospital	8	Hungary	7
		Amighi, J.	2					British Journal of Cancer	5	Mortality	90	Klinikum der Universitat Munchen	7	Russian Federation	5
		Karaliotas, C.	2					AIDS	4	Unclassified drug	87	Johns Hopkins University	7	Pakistan	5
		Ellis, S.G.	2					Journal of Strength and Conditioning Research	4	Nonhuman	82	University of Ulsan, College of Medicine	7	Argentina	4
		Donangelo, C.M.	2					Diseases of the Esophagus	4	Immunohistochemistry	82	Universitetet i Oslo	7	Malaysia	4
		Hirano, K.	2					Lancet	4	Protein expression	82	King's College London	7	Singapore	4
		Gallagher, R.E.	2					Nephrology Dialysis Transplantation	4	Double blind procedure	81	Oulun Yliopisto	7	Thailand	4
		Gonzalez-Reimers, E.	2					Neurology	4	Case-Control Studies	80	Veterans General Hospital-Taipei	7	Croatia	4
		Berntorp, E.	2					Neurosurgery	4	Statistical significance	79	National Cancer Institute	7	Colombia	4
		Bonerandi, J.J.	2					International Journal of Oncology	4	Disease association	78	Universitat Heidelberg	7	Bulgaria	3
		Ish-Shalom, S.	2					Pediatric Pulmonology	4	Outcome assessment	77	Maastricht University	7	Kenya	3
		An, X.	2					Respiratory Medicine	4	Double-Blind Method	76	Indiana University School of Medicine Indianapolis	7	Bangladesh	3
		Kattan, M.W.	2					Thorax	4	Prevalence	75	University Central Hospital Kuopio	7	Lebanon	3
		Katus, H.A.	2					Vaccine	4	Child, Preschool	75	University of Cincinnati	7	Puerto Rico	3
		Cheng, G.Y.	2					European Journal of Nuclear Medicine and Molecular Imaging	4	Neoplasm Staging	71	University of Melbourne	7	Venezuela	3
		Lee, J.W.	2					Radiology	4	Scoring system	70	Alma Mater Studiorum Universita di Bologna	7	Estonia	2
		Anastasopoulos, E.	2					Annals of Surgical Oncology	4	Survival Rate	69	University of Minnesota Twin Cities	7	Oman	2
		He, J.	2					British Journal of Nutrition	4	Body mass	69	University of California, San Diego	7	Slovakia	2
		Kocijan, R.	2					European Journal of Cancer	4	Cancer staging	69	University of Alberta	7	Malawi	2
		Barroga, C.F.	2					Animal	4	Incidence	69	Friedrich-Alexander-Universität Erlangen-Nürnberg	6	Uruguay	2
		Kollef, M.H.	2					European Journal of Cardio Thoracic Surgery	4	Correlation analysis	69	The Johns Hopkins School of Medicine	6	Romania	2
		Gordon, G.B.	2					Archives of Physical Medicine and Rehabilitation	4	Severity of Illness Index	67	VU University Medical Center	6	Kuwait	1
		Ferrell, R.E.	2					American Journal of Clinical Oncology Cancer Clinical Trials	4	Genotype	65	Baylor College of Medicine	6	Jamaica	1
		Grigioni, W.F.	2					Child S Nervous System	4	Pathology	65	Columbia University, College of Physicians and Surgeons	6	Ghana	1
		Kimura, T.	2					Journal of Gastroenterology and Hepatology Australia	4	Cohort Studies	64	Stanford University	6	Georgia	1
		Fu, S.	2					Journal of Affective Disorders	4	Physiology	63	University of Maryland School of Medicine	6	Ethiopia	1
		Chan, D.W.	2					Journal of Animal Physiology and Animal Nutrition	4	Multicenter study	61	SungKyunKwan University, School of Medicine	6	Indonesia	1
		Cherry, K.J.	2					Journal of Animal Science	4	Questionnaires	61	Helsinki University Central Hospital	6	Sri Lanka	1
		Canoui-Poitrine, F.	2					Journal of Applied Physiology	4	Questionnaire	61	Technische Universitat Munchen	6	Albania	1
		Kanazawa, S.	2					Journal of Clinical Endocrinology and Metabolism	4	Placebo	60	UCL	6	Philippines	1
		Kimura, T.	2					Journal of Clinical Pathology	4	Methodology	60	University of Connecticut	6	Ecuador	1
		Gringeri, A.	2					Clinical Biochemistry	3	Cohort analysis	59	University of California, San Francisco	6	Tanzania	1
		Genovese, M.C.	2					American Journal of Respiratory and Critical Care Medicine	3	Sex difference	59	Universitat Wien	6	Cyprus	1
		Heron, D.E.	2					Bone Marrow Transplantation	3	Infant	58	Capital Medical University China	6	Tunisia	1
		Harper, P.	2					American Journal of Roentgenology	3	Age	58	Columbia University Medical Center	6	Costa Rica	1
		Feusner, J.H.	2					American Journal of Sports Medicine	3	Age Factors	58	University of Athens	6	United Arab Emirates	1
		Judelson, D.A.	2					Clinical Therapeutics	3	Diabetes mellitus	57	Universite Paris Descartes	6	Lithuania	1
		D'Errico, A.	2					Human Pathology	3	Normal human	57	Lunds Universitet	6	Libyan Arab Jamahiriya	1
		Ayers, G.D.	2					Arthritis Care and Research	3	Biological Markers	57	University of Chicago	6	Senegal	1
		Bi, X.H.	2					Breast Cancer Research and Treatment	3	Overall survival	56	Columbia University in the City of New York	6	Serbia	1
		Grob, J.J.	2					American Surgeon	3	Metabolism	56	Kobenhavns Universitet	6	Viet Nam	1
		Azab, M.	2					Journal of Hospital Infection	3	Risk assessment	56	Erasmus University Medical Center	6
		Koskosas, A.	2					Journal of Neuro Oncology	3	Animal experiment	56	University of Athens Medical School	6
		Georgescu, S.	2					Journal of Neurology Neurosurgery and Psychiatry	3	Cross-Sectional Studies	55	Westfalische Wilhelms-Universitat Munster	5
		Englund, J.A.	2					Journal of Nuclear Medicine	3	Survival rate	55	Emory University	5
		Enomoto, T.	2					Journal of Nutrition	3	Survival Analysis	55	University of Tokyo Faculty of Medicine	5
		Founti, P.	2					American Journal of Neuroradiology	3	Drug effect	54	Helsingin Yliopisto	5
		Georgoulias, V.	2					Journal of B U on	3	Survival	53	Universitatsklinikum Heidelberg	5
		Kosma, V.M.	2					Critical Care	3	Disease-Free Survival	53	Johns Hopkins Medical Institutions	5
		Chang, I.H.	2					Journal of Trauma Injury Infection and Critical Care	3	Human cell	52	University of Manchester	5
		Dahl, R.	2					American Journal of Hypertension	3	Postoperative Complications	52	Wageningen University and Research Centre	5
		Batra, S.K.	2					Journal of Vascular Surgery	3	Exercise	52	University of Missouri-Columbia	5
		DiMichele, D.M.	2					Cornea	3	Analysis of Variance	52	The University of Hong Kong	5
		Chieco, P.	2					Journal of the National Cancer Institute	3	Preschool child	51	Rigshospitalet	5
		Kanehiro, H.	2					Journal of Cataract and Refractive Surgery	3	Smoking	50	Pfizer	5
		Batterham, R.L.	2					European Journal of Haematology	3	Predictive Value of Tests	49	Weill Cornell Medical College	5
		Buckels, J.A.C.	2					Haematologica	3	Blood	49	Linkopings universitet	5
		Hisanaga, M.	2					Histopathology	3	Breast Neoplasms	49	University of Adelaide	5
		Fangon, M.C.	2					European Journal of Clinical Nutrition	3	Hypertension	49	Akademia Medyczna w Gdansku	5
		Kyokane, T.	2					Alimentary Pharmacology and Therapeutics	3	Pregnancy	49	Klinikum rechts der Isar	5
		Hittelman, W.	2					Molecular Vision	3	Breast cancer	49	University of Nottingham	5
		Baba, S.	2					Investigative Ophthalmology and Visual Science	3	Multivariate Analysis	48	Imperial College London	5
		Gao, Y.	2					Journal of Antimicrobial Chemotherapy	3	Logistic Models	48	Keck School of Medicine of USC	5
		Couban, S.	2					Catheterization and Cardiovascular Interventions	3	Quality of life	48	University of Washington Seattle	5
		Bacchetti, P.	2					Heart	3	School child	48	University of Pittsburgh	5
		Kofoed, K.F.	2					Biological Psychiatry	3	Depression	47	University of Guelph	5
		Kubota, H.	2					Ophthalmic Plastic and Reconstructive Surgery	3	Statistical analysis	47	Rush University Medical Center	5
		Kang, H.J.	2					Osteoporosis International	3	Time	46	UniversitatsSpital Zurich	5
		Bouhnik, Y.	2					Pancreas	3	Computer assisted tomography	46	Hammersmith Hospital	5
		Clump, D.A.	2					Journal of Clinical Periodontology	3	Animal	46	Indiana University	5
		Aonuma, K.	2					Intensive Care Medicine	3	Histopathology	46	Collegium Medicum Uniwersytet Jagiellonskiego	5
		Kutyifa, V.	2					Journal of Clinical Psychiatry	3	Treatment duration	45	Univerzitetni Klinicni Center Ljubljana	5
		Koponen, H.	2					Resuscitation	3	Nuclear magnetic resonance imaging	45	University of Virginia	5
		Courneya, K.S.	2					Retina	3	Glucose	45	St. Mark's Hospital and Academic Institute	5
		Kurumiya, Y.	2					Strahlentherapie Und Onkologie	3	Protein blood level	44	Medizinische Hochschule Hannover MHH	5
		Fimmers, R.	2					Annals of Vascular Surgery	3	Antineoplastic Combined Chemotherapy Protocols	44	University of Rochester Medical Center	5
		Huland, H.	2					Terapevticheskii Arkhiv	3	Pathophysiology	44	UC Berkeley	5
		Kogure, H.	2					Theriogenology	3	Treatment response	44	Katholieke Universiteit Leuven	5
		Appelbaum, F.R.	2					Journal of Endourology	3	Drug safety	43	Shanghai Jiaotong University	5
		Apperson-Hansen, C.	2					Gastrointestinal Endoscopy	3	Metastasis	43	Universitat Freiburg im Breisgau	5
		Chkhotua, A.B.	2					Hypertension	3	Intermethod comparison	43	UT Southwestern Medical Center	5
		Coutre, S.	2					Gut	3	Risk Assessment	42	University of Alabama at Birmingham	5
		Arai, T.	2					International Journal of Colorectal Disease	3	Multivariate analysis	42	University of California, Los Angeles	5
		Damcott, C.M.	2					World Journal of Gastroenterology	3	Insulin	42	University of Illinois at Chicago	5
		Ivanova, M.	2					Zhongguo Shi Yan Xue Ye Xue Za Zhi Zhongguo Bing Li Sheng Li Xue Hui Journal of Experimental Hematology Chinese Association of Pathophysiology	3	Hospitalization	42	University of Washington School of Medicine	5
		Dietrich, M.O.	2					Journal of Hepatology	3	Body Mass Index	42	St. Louis University	5
		Janicke, F.	2					Israel Medical Association Journal	2	Animal tissue	42	Universita di Pisa	5
		Cohen, D.S.	2					Diseases of the Colon and Rectum	2	Clinical feature	41	Beth Israel Deaconess Medical Center	5
		Jung, S.H.	2					Circulation Heart Failure	2	Recurrence	41	University of Ljubljana	5
		Cox, D.J.	2					Domestic Animal Endocrinology	2	Diarrhea	40	Sahlgrenska Universitetssjukhuset	5
		Lee, K.H.	2					Arthritis Research and Therapy	2	Cancer patient	40	University of Medicine and Dentistry of New Jersey	5
		Begley, K.	2					Indian Journal of Ophthalmology	2	Heart infarction	40	Stanford University School of Medicine	5
		Konecny, G.E.	2					Clinical Cancer Research	2	Prediction	40	National Cancer Center, Gyeonggi	5
		Arboix, A.	2					Asian Pacific Journal of Cancer Prevention	2	Human experiment	40	National Yang-Ming University Taiwan	5
		Gu, H.	2					Clinical Cardiology	2	Side effect	39	General Hospital of People's Liberation Army	5
		Blaak, E.E.	2					International Journal of Clinical Pharmacology and Therapeutics	2	Cancer radiotherapy	39	Jichi Medical University	5
		Goke, B.	2					Infection	2	Surgical technique	39	University of Glasgow	4
		Larson, R.A.	2					Clinical Gastroenterology and Hepatology	2	Glucose blood level	38	Geisinger Medical Center	4
		DuBois, R.N.	2					International Journal of Clinical Practice	2	Comorbidity	38	University Hospital Maastricht	4
		Kuze, S.	2					Aviation Space and Environmental Medicine	2	Triacylglycerol	38	University of Pittsburgh Medical Center	4
		Kim, H.S.	2					BJU International	2	Combined Modality Therapy	37	Milton S. Hershey Medical Center	4
		Japa, S.	2					BMC Cancer	2	Cyclophosphamide	37	UC Davis	4
		Coldham, C.	2					Clinical Infectious Diseases	2	Heart rate	37	University Health Network University of Toronto	4
		Boyles, A.	2					BMC Clinical Pathology	2	Disease course	37	Universidade Federal de Sao Paulo	4
		Horn, P.	2					BMC Infectious Diseases	2	Sex Factors	36	Aristoteleion Panepistimion Thessalonikis	4
		Dimai, H.P.	2					Headache	2	Blood Pressure	36	Leiden University Medical Center - LUMC	4
		Hiddemann, W.	2					Clinical Journal of Pain	2	Nausea	36	Cardiovascular Research Foundation	4
		Burton, S.A.	2					BMC Public Health	2	Obesity	36	Los Angeles County Harbor-UCLA Med Center	4
		Bradea, C.	2					Inflammatory Bowel Diseases	2	Myocardial Infarction	36	Cedars-Sinai Medical Center	4
		Horne, Z.D.	2					Ecological Research	2	Rating scale	36	Charles University in Prague	4
		Coleman, A.L.	2					Journal of Nutrition Health and Aging	2	Statistics, Nonparametric	35	Saint Michael's Hospital University of Toronto	4
		Eskelinen, M.	2					ANZ Journal of Surgery	2	Sensitivity and Specificity	35	Universitat Tubingen	4
		Landreneau, R.J.	2					FASEB Journal	2	Postoperative complication	35	University of Birmingham	4
		Brage, S.	2					International Urology and Nephrology	2	Lymph node metastasis	34	Chang Gung University	4
		Bramhall, S.R.	2					International Journal of Geriatric Psychiatry	2	Dose-Response Relationship, Drug	34	Texas A and M University	4
		Baker, C.J.	2					Biology of Blood and Marrow Transplantation	2	Animal model	34	Samsung Medical Center, Sungkyunkwan University	4
		Hanak, G.G.	2					Heart and Vessels	2	Demography	34	Sun Yat-Sen University	4
		Espinola-Zavaleta, N.	2					Injury	2	Dose response	34	New York University	4
		Higashi, M.	2					Journal of Acquired Immune Deficiency Syndromes	2	Proportional Hazards Models	33	King's College Hospital	4
		Aleman-Valls, M.R.	2					Epilepsia	2	Magnetic Resonance Imaging	33	Medical University of Warsaw	4
		Legardeur, B.	2					Journal of Allergy and Clinical Immunology	2	Recurrent disease	33	Poznan University of Medical Sciences	4
		Bemben, D.A.	2					Bone	2	Enzyme linked immunosorbent assay	33	The Ottawa Hospital	4
		Undefined	1					Clinical Rehabilitation	2	Review	33	Ita-Suomen yliopisto	4
