# Supplementary material for: A surge of p-values between 0.041 and 0.049 in recent decades (but negative results are increasing rapidly too)
Source: PeerJ. 2015 Jan 22;3:e733. doi: 10.7717/peerj.733 (PMC4312079; doi:10.7717/peerj.733)
Supplement: Supplemental Information [file peerj-03-733-s007.zip › Supplementary material/Searches_15_nov_2014/B0169.csv]

Scopus refine results values
Your query : (ABS({p = 0.060} OR {p = .060}))
Number of results : 525
YEAR		AUTHOR NAME		SUBJECT AREA		DOCUMENT TYPE		SOURCE TITLE		KEYWORD		AFFILIATION		COUNTRY		SOURCE TYPE		LANGUAGE
2014	49	Igawa, M.	2	Agricultural and Biological Sciences	39	Article	490	Cancer	6	Article	436	VA Medical Center	11	United States	150	Journals	525	English	485
2013	67	Ianni, B.M.	2	Arts and Humanities	3	Article in Press	17	Chinese Journal of Cancer Prevention and Treatment	6	Human	425	University of Washington Seattle	10	Japan	43			Chinese	25
2012	60	Kim, J.H.	2	Biochemistry, Genetics and Molecular Biology	101	Review	11	Clinical Cancer Research	5	Female	371	Mayo Clinic	7	United Kingdom	38			Portuguese	6
2011	51	Cheng, J.	2	Chemistry	1	Conference Paper	7	Journal of Animal Science	5	Male	361	Erasmus University Medical Center	7	China	33			German	3
2010	36	Arteaga, E.	2	Dentistry	9			Investigative Ophthalmology and Visual Science	4	Humans	358	Yonsei University College of Medicine	6	Germany	33			Japanese	2
2009	40	Avedian, R.	2	Earth and Planetary Sciences	1			Annals of Thoracic Surgery	4	Adult	319	Helse Bergen Haukeland University Hospital	6	South Korea	27			Spanish	2
2008	36	Krasnicka, B.	2	Engineering	1			American Journal of Ophthalmology	4	Controlled study	268	Harvard Medical School	5	Australia	21			French	1
2007	35	Fossum, E.	2	Environmental Science	10			Journal of Bone and Joint Surgery Series A	4	Major clinical study	251	Duke University School of Medicine	5	Spain	21			Korean	1
2006	20	Andreassen, M.	2	Health Professions	18			Plos One	4	Priority journal	247	Universitetet i Oslo	5	Canada	18			Latvian	1
2005	18	Fountzilas, G.	2	Immunology and Microbiology	27			Urology	4	Aged	224	Washington University in St. Louis, School of Medicine	5	Italy	18			Turkish	1
2004	19	Haller, B.	2	Medicine	434			European Journal of Nutrition	3	Middle Aged	219	University of Melbourne	5	Netherlands	16
2003	16	Kristensen, L.O.	2	Multidisciplinary	1			Applied Animal Behaviour Science	3	Aged, 80 and over	88	Seoul National University College of Medicine	4	Brazil	14
2002	10	Chang, J.	2	Neuroscience	30			Cancer Epidemiology Biomarkers and Prevention	3	Adolescent	75	Ohio State University	4	Denmark	13
2001	8	Hoieggen, A.	2	Nursing	25			Journal of Clinical Oncology	3	Follow up	70	Universitat Bonn	4	Finland	13
2000	10	Kjeldsen, S.E.	2	Pharmacology, Toxicology and Pharmaceutics	18			Journal of Nutrition	3	Randomized controlled trial	70	King's College London	4	Taiwan	12
1999	9	Kanda, J.	2	Physics and Astronomy	5			Journal of Urology	3	Clinical article	70	Seoul National University	4	Norway	11
1998	7	Atanda, A.	2	Psychology	9			Journal of Wildlife Management	3	Clinical trial	66	SungKyunKwan University, School of Medicine	4	Sweden	10
1997	7	Kalogeras, K.T.	2	Social Sciences	8			Obesity	3	Treatment Outcome	66	Medical University of South Carolina	4	France	10
1996	7	Laakso, M.	2	Veterinary	11			Oncology Reports	3	Prognosis	61	Medizinische Hochschule Hannover MHH	4	Switzerland	10
1995	6	Attar, S.	2	Undefined	8			Ophthalmology	3	Retrospective Studies	58	Kobenhavns Universitet	4	Turkey	8
1994	1	Liao, C.	2					Transplant Infectious Disease	3	Middle aged	56	University of Wisconsin Madison	4	Belgium	7
1993	6	Mady, C.	2					World Journal of Gastroenterology	3	Risk Factors	54	University of Cape Town	3	Poland	7
1991	1	Martinez, J.A.	2					Archives of Gerontology and Geriatrics	2	Controlled clinical trial	54	Humboldt-Universitat zu Berlin	3	South Africa	6
1990	1	Melander, O.	2					American Journal of Obstetrics and Gynecology	2	Human tissue	54	Inserm	3	Greece	6
1989	2	Moll, K.	2					European Journal of Cancer	2	Retrospective study	47	The Johns Hopkins School of Medicine	3	India	6
1987	1	Morris, J.C.	2					European Journal of Cardio Thoracic Surgery	2	Follow-Up Studies	46	Academic Medical Centre, University of Amsterdam	3	Mexico	6
1986	1	Os, I.	2					International Journal of Hematology	2	Treatment outcome	45	McGill University	3	Austria	5
1978	1	Parra, D.	2					Arthritis Care and Research	2	Risk factor	43	Helsingin Yliopisto	3	Hong Kong	5
		Peabody, T.D.	2					International Heart Journal	2	Child	39	Tokyo Medical and Dental University	3	New Zealand	4
		Reed, C.E.	2					American Journal of Roentgenology	2	Young Adult	39	University of Manchester	3	Czech Republic	3
		Roe, C.M.	2					International Journal of Cardiology	2	Drug efficacy	38	Universitatsklinikum Hamburg-Eppendorf und Medizinische Fakultat	3	Singapore	3
		Saran, A.	2					Clinical Oral Implants Research	2	Cancer survival	38	University of Pennsylvania	3	Thailand	3
		Shiina, H.	2					International Journal of Obesity	2	Mortality	36	Turun yliopisto	3	Argentina	3
		Shpigel, N.Y.	2					Journal of Cancer Research and Clinical Oncology	2	Outcome assessment	35	Northwestern University	3	Israel	2
		Stacy, G.	2					Journal of Clinical Endocrinology and Metabolism	2	Time Factors	35	Hebrew University of Jerusalem	3	Portugal	2
		Steffner, R.J.	2					International Journal of Ophthalmology	2	Prospective study	34	Henry Ford Hospital	3	Saudi Arabia	2
		Stewart, W.C.	2					Journal of Hepatology	2	Genotype	34	China Medical University Shenyang	3	Slovakia	2
		Urakami, S.	2					Annals of Oncology	2	Prospective Studies	34	Universite de Montreal	3	Egypt	2
		Winkler, M.	2					Journal of Oral Rehabilitation	2	Disease association	34	Washington University in St. Louis	3	Latvia	2
		Woodcock, A.	2					Journal of Perinatology	2	Cancer staging	33	Malmo University Hospital	3	Croatia	2
		Ziv, G.	2					Journal of Rheumatology	2	Comparative study	32	Universitat Ulm	3	Lithuania	2
		Adair, C.D.	1					BJU International	2	Animals	31	Icahn School of Medicine at Mount Sinai	3	Tunisia	2
		Adam, M.	1					Journal of Vascular Surgery	2	Cohort analysis	31	National Cancer Institute	3	Viet Nam	2
		Adams, K.	1					British Journal of Surgery	2	Survival Rate	30	Osaka University Faculty of Medicine	3	Ireland	1
		Adorini, L.	1					Journal of the American College of Cardiology	2	Unclassified drug	29	Hospital das Clinicas da FMUSP	3	Iran	1
		Aelion, C.M.	1					Journal of the American College of Surgeons	2	Overall survival	29	Peking University	3	Indonesia	1
		Agarwal, A.	1					Livestock Science	2	Body mass	27	Universidade Federal de Sao Paulo	3	Pakistan	1
		Agarwal, A.	1					Medical Science Monitor	2	Risk assessment	27	University of Texas M. D. Anderson Cancer Center	3	Philippines	1
		Aghajanian, C.	1					Medicine and Science in Sports and Exercise	2	Disease severity	27	Ohio State University Medical Center	3	Iceland	1
		Agirbasli, M.	1					Nephrology Dialysis Transplantation	2	Immunohistochemistry	26	Imperial College London	3	Russian Federation	1
		Agnes, G.	1					Neurology	2	Neoplasm Staging	26	Pomorska Akademia Medyczna w Szczecinie	3	Senegal	1
		Aguila-Tepato, E.	1					European Journal of Nuclear Medicine and Molecular Imaging	2	Protein expression	26	Karolinska University Hospital	3	Serbia	1
		Ahluwalia, J.S.	1					European Journal of Applied Physiology	2	Cohort Studies	26	Chang Gung University	3	Ghana	1
		Ahmed, N.	1					Anticancer Research	2	Incidence	26	Universitat Bern	3	Slovenia	1
		Ahn, C.H.	1					Pancreas	2	Prediction	25	St Mary's Hospital London	3	Ethiopia	1
		Ahn, H.K.	1					Pathology Research and Practice	2	Case-Control Studies	25	University of Pennsylvania, Health System	3	Estonia	1
		Ahn, H.S.	1					American Journal of Cardiology	2	Statistical significance	24	Prince of Wales Hospital Hong Kong	3	Ecuador	1
		Ahn, J.S.	1					Revista Brasileira De Cardiologia Invasiva	2	Physiology	23	University of Tokyo	3	Costa Rica	1
		Ahn, Y.M.	1					Stroke	2	Double-Blind Method	23	Charite - Universitatsmedizin Berlin	3	Chile	1
		Ahonkallio, S.	1					American Journal of Clinical Nutrition	2	Nonhuman	23	UT Southwestern Medical Center	3	Malaysia	1
		Ahr, A.	1					Transplantation	2	Normal human	23	Alma Mater Studiorum Universita di Bologna	3
		Ahtiainen, M.	1					American Journal of Clinical Oncology Cancer Clinical Trials	2	Child, Preschool	22	University of New South Wales UNSW Australia	3
		Ai, H.s.	1					European Radiology	2	Metabolism	22	Lunds Universitet	3
		Akagi, Y.	1					Zhonghua Nei Ke Za Zhi Chinese Journal of Internal Medicine	2	Age	21	Aarhus Universitet	3
		Akahoshi, M.	1					Antiviral Therapy	1	Multicenter study	21	Universitetet i Bergen	3
		Akkerhuis, K.M.	1					Applied Physiology Nutrition and Metabolism	1	Questionnaires	21	Massachusetts General Hospital	3
		Akova, Y.A.	1					Archives of Dermatological Research	1	Insulin	21	Children's Hospital Boston	3
		Aksoy, C.	1					Archives of Medical Science	1	Methodology	21	University of Alberta	3
		Aktas, O.	1					Archives of Ophthalmology	1	Sex difference	21	University Hospital Leuven	3
		Al-Abadi, H.	1					Arquivos Brasileiros De Cardiologia	1	Questionnaire	21	University of Western Australia	3
		Al-Dabbagh, N.M.	1					Arquivos Brasileiros De Oftalmologia	1	Intermethod comparison	21	Children's Hospital Columbus	2
		Al-Dohayan, N.	1					Asian Australasian Journal of Animal Sciences	1	Breast cancer	20	Universita degli Studi di Padova	2
		Al-Jamal, R.T.	1					Asian Journal of Epidemiology	1	Hypertension	20	Friedrich-Alexander-Universität Erlangen-Nürnberg	2
		Albanes, D.	1					Atencion Primaria	1	Severity of Illness Index	20	Loughborough University	2
		Albert, P.S.	1					Atherosclerosis	1	Survival rate	20	Universite Pierre et Marie Curie	2
		Alcaraz, A.	1					Australian Health Review	1	Preschool child	20	Mississippi State University	2
		Alekel, D.L.	1					Australian Journal of Agricultural Research	1	Double blind procedure	20	Nihon University	2
		Alen, M.	1					Australian Veterinary Journal	1	Pathology	20	National Yang-Ming University, School of Medicine	2
		Alencikiene, G.	1					B Ent	1	Survival	19	Hippokration General Hospital	2
		Alghazal, M.A.	1					BMC Endocrine Disorders	1	Infant	19	St Thomas' Hospital	2
		Alkadhi, H.	1					BMC Infectious Diseases	1	Prevalence	19	Dokkyo Medical University	2
		Allen, L.A.	1					BMC Public Health	1	Obesity	19	Royal Melbourne Hospital	2
		Almeida, S.	1					BMJ Open	1	Cross-Sectional Studies	19	Johns Hopkins University	2
		Almquist, J.L.	1					Beijing Da Xue Xue Bao Yi Xue Ban Journal of Peking University Health Sciences	1	Blood	19	University of Illinois	2
		Altaweel, M.M.	1					Biofouling	1	Hospitalization	19	Universite Paris 7- Denis Diderot	2
		Altwairgi, A.K.	1					Biological Cybernetics	1	Correlation analysis	19	Universitair Medisch Centrum Groningen	2
		Alvarez, M.	1					Biological Psychiatry	1	Breast Neoplasms	18	Johns Hopkins Bloomberg School of Public Health	2
		Alvarez-Lerma, F.	1					Biomedical Papers	1	Placebo	18	University of Ulsan, College of Medicine	2
		Alvarez-Valenzuela, F.D.	1					Biomedical Research	1	Side effect	18	University of South Carolina School of Medicine	2
		Alvaro-Meca, A.	1					Biomedical and Environmental Sciences	1	Pathophysiology	18	Rigshospitalet	2
		Alves, M.J.M.	1					Blood Cells Molecules and Diseases	1	Treatment duration	18	Uniformed Services University of the Health Sciences	2
		Alwi, A.	1					Blood Pressure	1	Multivariate analysis	18	Swedish Institute for Infectious Disease Control	2
		Amelotti, M.	1					Brazilian Journal of Medical and Biological Research	1	Cardiovascular risk	18	Sungkyunkwan University	2
		Amerigo-Navarro, J.	1					Brazilian Journal of Otorhinolaryngology	1	Human cell	17	Duke University	2
		Ames, D.	1					Breast Cancer Research and Treatment	1	Genetics	17	Instituto Nacional de la Nutricion Salvador Zubiran	2
		Amiruddin, R.	1					British Journal of Cancer	1	Postoperative Complications	17	Fudan University	2
		Amling, C.L.	1					British Journal of Ophthalmology	1	Hospital admission	17	Istituto Superiore Di Sanita, Rome	2
		Amouyel, P.	1					Canadian Journal of Animal Science	1	Human experiment	17	University of Arizona	2
		An, K.N.	1					Canadian Journal of Ophthalmology	1	Disease course	17	The University of British Columbia	2
		Anandasabapathy, S.	1					Cancer Detection and Prevention	1	Disease-Free Survival	17	Kyoto University	2
		Ananth, C.V.	1					Cancer Genomics and Proteomics	1	Animal	17	University of Chicago Medical Center	2
		Anaya-Saavedra, G.	1					Cancer Research	1	Drug safety	17	Medizinische Universitat Wien	2
		Andergassen, U.	1					Cardiology	1	Diabetes mellitus	16	Brown University	2
		Anderson, D.D.	1					Cardiovascular Intervention and Therapeutics	1	Allele	16	Columbia University, College of Physicians and Surgeons	2
		Anderson, G.A.	1					Cardiovascular Surgery	1	Postoperative complication	16	University of Reading	2
		Anderson, J.M.	1					Cerebrovascular Diseases	1	Predictive Value of Tests	16	Kaohsiung Medical University	2
		Anderson, W.W.	1					Chinese Critical Care Medicine	1	Risk Assessment	16	Hospital Universitari Vall d'Hebron	2
		Andou, T.	1					Chinese Journal of Clinical Oncology	1	Logistic Models	16	Det Nationale Forskningscenter for Arbejdsmiljo	2
		Andreoletti, L.	1					Chinese Journal of Contemporary Neurology and Neurosurgery	1	Cancer patient	16	Veterans General Hospital-Taipei	2
		Andres, S.	1					Chinese Journal of Neurology	1	School child	16	Osaka City University	2
		Andrews, W.W.	1					Chinese Ophthalmic Research	1	Tumor Markers, Biological	16	University Health Network University of Toronto	2
		Ang, P.C.S.	1					Circulation	1	High density lipoprotein cholesterol	15	Yokohama City University	2
		Anger, J.T.	1					Clinical Biochemistry	1	C reactive protein	15	Inje University	2
		Angermayr, B.	1					Clinical Cardiology	1	Biological Markers	15	Aristoteleion Panepistimion Thessalonikis	2
		Anghelescu, D.L.	1					Clinical Endocrinology	1	Cancer surgery	15	University of Pittsburgh	2
		Angouridakis, N.	1					Clinical Genitourinary Cancer	1	Quality of life	15	Goteborgs Universitet	2
		Anthony, T.	1					Clinical Infectious Diseases	1	Drug effect	15	Sichuan University	2
		Antoniou, D.	1					Clinical Interventions in Aging	1	Disease free survival	15	Oregon Health and Science University	2
		Anwar, N.	1					Clinical Medicine and Research	1	Cancer recurrence	15	University of Toronto	2
		Aoki, I.	1					Clinical Psychopharmacology and Neuroscience	1	Age Factors	15	Universitat Heidelberg	2
		Aoyagi, Y.	1					Clinical and Experimental Allergy	1	Scoring system	15	Helsinki University Central Hospital	2
		Aozasa, K.	1					Clinical and Experimental Ophthalmology	1	Diarrhea	14	University of New England Australia	2
		Apicella, J.M.	1					Collegium Antropologicum	1	Antineoplastic agent	14	University of Texas Health Science Center at San Antonio	2
		Arakawa, K.	1					Colorectal Disease	1	Case control study	14	Monash University	2
		Araki, T.	1					Communications in Soil Science and Plant Analysis	1	Metastasis	14	University of Birmingham	2
		Aramburo-Garcia, R.	1					Congestive Heart Failure	1	Survival time	14	GlaxoSmithKline	2
		Archer, P.	1					Cornea	1	Cross-sectional study	14	Instituto Dante Pazzanese de Cardiologia	2
		Ardoin, S.P.	1					Critical Care Medicine	1	Glucose	14	Sun Yat-Sen University	2
		Ardsby, M.	1					Croatian Medical Journal	1	Low density lipoprotein cholesterol	13	Instituto Nacional de Salud Publica	2
		Arfin, M.	1					Current Oncology	1	Creatinine	13	Hopital Bichat-Claude-Bernard AP-HP	2
		Arnberger, M.	1					Czech Journal of Animal Science	1	United States	13	Hospital del Mar	2
		Arnold, A.G.	1					Deutsche Medizinische Wochenschrift	1	Cancer risk	13	University of California, San Francisco	2
		Arnold, R.	1					Diabetes Care	1	Pregnancy	13	Helmholtz Center Munich German Research Center for Environmental Health	2
		Aronson, W.J.	1					Diabetes Research and Clinical Practice	1	Polymorphism, Genetic	13	University of Iowa	2
		Arora, R.R.	1					Diabetes and Metabolic Syndrome Clinical Research and Reviews	1	Cholesterol	13	University of Cincinnati	2
		Arrais, L.D.D.F.	1					Diabetes and Vascular Disease Research	1	Treatment response	13	Tokyo Women's Medical University	2
		Arregui, M.T.S.M.	1					Diabetologia	1	Cancer radiotherapy	13	Turun Yliopistollinen Keskussairaala	2
		Arribas, J.M.	1					Dialysis and Transplantation	1	Glucose blood level	13	Universita degli Studi di Udine	2
		Arribas, S.	1					Digestive Diseases	1	Clinical feature	13	University Hospital of Ioannina	2
		Arriens, S.	1					Digestive Diseases and Sciences	1	Tumor volume	13	Capital Medical University China	2
		Arriola-Cabrera, J.C.	1					Digestive Surgery	1	Animal experiment	13	University of Alabama at Birmingham	2
		Artac, M.	1					Disease Markers	1	Nuclear magnetic resonance imaging	13	Yokohama City University Hospital	2
		Arteaga, P.	1					Drug and Alcohol Dependence	1	Cardiovascular disease	13	Sahlgrenska Academy	2
		Artieda, M.	1					Echocardiography	1	Cardiovascular Diseases	13	Dokuz Eylul Universitesi Tip Fakultesi	2
		Arveiler, D.	1					Environmental Health Perspectives	1	Multivariate Analysis	13	Chung Shan Medical University	2
		Asaumi, J.C.	1					Ethos Berkeley Calif	1	Nausea	13	Universidad de Granada	2
		Asciutto, G.	1					European Heart Journal	1	Drug withdrawal	13	Aichi Cancer Center Hospital and Research Institute	2
		Ash, S.	1					European Journal of Anaesthesiology	1	Histopathology	12	University Hospital of South Manchester NHS Foundation Trust	2
		Ashizawa, M.	1					European Journal of Clinical Microbiology and Infectious Diseases	1	Polymerase Chain Reaction	12	Siemens AG	2
		Ashorn, P.	1					European Journal of Clinical Pharmacology	1	Survival Analysis	12	Ludwig-Maximilians-Universitat Munchen	2
		Asrat, D.	1					European Journal of Haematology	1	Animal model	12	Wuhan University	2
		Astuti, P.	1					European Journal of Heart Failure	1	Diet	12	Masaryk University	2
		Athanasiadis, A.	1					European Journal of Surgical Oncology	1	Crossover procedure	12	Universita degli Studi di Milano	2
		Athwal, G.S.	1					European Neuropsychopharmacology	1	Body Mass Index	12	Cincinnati Children's Hospital Medical Center	2
		Attenello, F.J.	1					European Spine Journal	1	Adenocarcinoma	12	University of California, San Diego	2
		Atti, A.R.	1					Experimental Physiology	1	Age distribution	12	Johannes Gutenberg Universitat Mainz	2
		Audzijonis, A.	1					Experimental and Clinical Cardiology	1	Morbidity	12	Kinki University School of Medicine	2
		Aukrust, P.	1					Folia Zoologica	1	Neoplasm Recurrence, Local	12	Universita Cattolica del Sacro Cuore, Rome	2
		Avendano-Reyes, L.	1					Foot and Ankle International	1	Statistics	12	University Medical Center Utrecht	2
		Avezaat, C.J.J.	1					Gastroenterology	1	Triacylglycerol	11	Stanford University School of Medicine	2
