# Supplementary material for: A surge of p-values between 0.041 and 0.049 in recent decades (but negative results are increasing rapidly too)
Source: PeerJ. 2015 Jan 22;3:e733. doi: 10.7717/peerj.733 (PMC4312079; doi:10.7717/peerj.733)
Supplement: Supplemental Information [file peerj-03-733-s007.zip › Supplementary material/Searches_15_nov_2014/B0170.csv]

Scopus refine results values
Your query : (ABS({p = 0.061} OR {p = .061}))
Number of results : 920
YEAR		AUTHOR NAME		SUBJECT AREA		DOCUMENT TYPE		SOURCE TITLE		KEYWORD		AFFILIATION		COUNTRY		SOURCE TYPE		LANGUAGE
2014	107	Ballestero, T.P.	5	Agricultural and Biological Sciences	62	Article	848	Plos One	11	Article	776	VA Medical Center	14	United States	280	Journals	913	English	857
2013	97	Houle, K.M.	5	Biochemistry, Genetics and Molecular Biology	168	Article in Press	26	International Journal of Radiation Oncology Biology Physics	9	Human	754	Harvard Medical School	10	United Kingdom	65	Conference Proceedings	5	Chinese	33
2012	83	Houle, J.J.	5	Business, Management and Accounting	1	Conference Paper	23	Gynecologic Oncology	8	Female	666	University of Texas M. D. Anderson Cancer Center	9	China	62	Books	1	Spanish	6
2011	76	Roseen, R.M.	5	Chemistry	3	Review	20	Ophthalmology	7	Humans	631	Universidade de Sao Paulo - USP	8	Germany	56	Book Series	1	German	4
2010	57	Cauley, J.A.	3	Computer Science	2	Short Survey	2	Chest	6	Male	627	University of Washington Seattle	8	Japan	50			Japanese	4
2009	55	Alvarez-Sabin, J.	3	Dentistry	20	Undefined	1	Annals of Oncology	6	Adult	582	Brigham and Women's Hospital	8	Canada	43			Portuguese	3
2008	38	Briggs, J.F.	3	Earth and Planetary Sciences	1			Urology	6	Controlled study	485	Cleveland Clinic Foundation	8	Netherlands	37			Turkish	3
2007	47	Montaner, J.	3	Engineering	7			Stroke	5	Priority journal	443	The University of North Carolina at Chapel Hill	8	South Korea	35			Croatian	2
2006	47	Ruokonen, E.	3	Environmental Science	20			Journal of Clinical Endocrinology and Metabolism	5	Major clinical study	408	David Geffen School of Medicine at UCLA	7	France	33			French	2
2005	44	Inaba, M.	2	Health Professions	29			Journal of Urology	5	Middle Aged	403	Erasmus University Medical Center	7	Italy	32			Korean	2
2004	31	Lee, D.H.	2	Immunology and Microbiology	28			Animal Feed Science and Technology	5	Aged	387	Case Western Reserve University	6	Australia	30			Polish	2
2003	40	Bergsland, N.	2	Mathematics	1			Clinical Cancer Research	5	Clinical article	180	King's College London	6	Switzerland	29			Russian	2
2002	26	Gagne, F.	2	Medicine	781			American Journal of Cardiology	5	Clinical trial	135	UniversitatsSpital Zurich	6	Taiwan	27			Bulgarian	1
2001	20	Arakawa, K.	2	Multidisciplinary	2			Human Psychopharmacology	4	Treatment Outcome	134	UCL	6	Spain	27			Dutch	1
2000	36	Callaway, J.K.	2	Neuroscience	63			Cancer	4	Adolescent	130	University of California, San Francisco	6	Turkey	23			Italian	1
1999	19	Arenillas, J.	2	Nursing	29			International Journal of Cancer	4	Randomized controlled trial	129	University of Melbourne	6	Brazil	22			Slovak	1
1998	11	Blaise, C.	2	Pharmacology, Toxicology and Pharmaceutics	45			Journal of Cancer Research and Clinical Oncology	4	Controlled clinical trial	122	Tehran University of Medical Sciences	6	Finland	20
1997	17	Heath, D.	2	Physics and Astronomy	13			Headache	4	Retrospective Studies	122	National Yang-Ming University Taiwan	6	Sweden	18
1996	13	Argenta, P.A.	2	Psychology	18			Clinical Pharmacology and Therapeutics	4	Aged, 80 and over	110	Academic Medical Centre, University of Amsterdam	5	Poland	17
1995	12	Jones, N.C.	2	Social Sciences	4			Journal of Animal Science	4	Treatment outcome	106	Baylor College of Medicine	5	Iran	16
1994	10	Brennan, M.F.	2	Veterinary	20			Journal of Vascular Surgery	4	Prognosis	106	Mayo Clinic	5	Austria	15
1993	6	De Meersman, R.E.	2	Undefined	6			Annals of Thoracic Surgery	4	Follow up	104	University of Ulsan, College of Medicine	5	India	15
1992	5	Lebeau, A.	2					Chinese Journal of Clinical Rehabilitation	4	Risk Factors	96	Universitetet i Oslo	5	Belgium	13
1991	4	Bullo, M.	2					Circulation	4	Prospective Studies	92	The University of British Columbia	5	Norway	13
1990	2	Downey, J.A.	2					Clinical Rheumatology	4	Middle aged	91	Medizinische Universitat Wien	5	Denmark	12
1989	4	Irwin, R.S.	2					British Journal of Surgery	3	Retrospective study	90	University of Florida	5	Israel	11
1987	2	Campana, L.G.	2					Clinica Chimica Acta	3	Child	88	University of Pittsburgh	5	Greece	9
1986	1	Hohenberger, W.	2					BJU International	3	Risk factor	77	Universitat Bern	5	Egypt	7
1985	1	Kwon, J.Y.	2					Clinical Breast Cancer	3	Follow-Up Studies	74	Seoul National University Hospital	5	Hong Kong	7
1984	1	Ghiotto, C.	2					Antimicrobial Agents and Chemotherapy	3	Cancer survival	67	University Central Hospital Kuopio	5	Hungary	7
1983	1	Hulihan, J.	2					Clinical Nephrology	3	Time Factors	62	UT Southwestern Medical Center	5	Czech Republic	6
1982	1	Glasgow, M.A.	2					Current Medical Research and Opinion	3	Mortality	62	University of California, Los Angeles	5	Thailand	5
1981	2	Coyne, D.W.	2					Clinical Endocrinology	3	Disease severity	62	University of New Hampshire Durham	5	Portugal	5
1980	2	Giaginis, C.	2					Journal of Clinical Oncology	3	Young Adult	61	Alma Mater Studiorum Universita di Bologna	5	Slovenia	4
1979	1	Kwon, S.U.	2					Journal of Clinical Periodontology	3	Human tissue	57	Lunds Universitet	5	South Africa	4
1978	1	Hu, J.C.	2					European Journal of Neurology	3	Prospective study	57	University of Minnesota Twin Cities	5	Serbia	3
		Giardina, E.G.V.	2					Journal of Internal Medicine	3	Drug efficacy	56	University of Cambridge	5	New Zealand	3
		Galuppo, S.	2					Journal of Rheumatology	3	Genotype	56	National Taiwan University Hospital	5	Saudi Arabia	3
		Kang, S.Y.	2					Graefe S Archive for Clinical and Experimental Ophthalmology	3	Comparative study	55	Seoul National University College of Medicine	4	Kenya	2
		Gibson, C.M.	2					Archives of Gynecology and Obstetrics	3	Outcome assessment	54	Helsingin Yliopisto	4	Ireland	2
		Brown, A.	2					Journal of Vascular and Interventional Radiology	3	Disease association	53	Wageningen University and Research Centre	4	Romania	2
		Angelsen, A.	2					Journal of Endourology	3	Animals	52	Johns Hopkins University	4	Russian Federation	2
		Hoznek, A.	2					Laryngoscope	3	Case-Control Studies	51	Universitair Medisch Centrum Groningen	4	Indonesia	2
		Kouraklis, G.	2					Cerebrovascular Diseases	3	Body mass	48	Washington University in St. Louis	4	Singapore	2
		Dudek, D.	2					European Urology	3	Double-Blind Method	47	Veterans General Hospital-Taipei	4	Argentina	2
		Gouma, D.J.	2					Critical Care Medicine	3	Nonhuman	47	National Cancer Institute	4	Mexico	2
		Dandona, L.	2					Thoracic and Cardiovascular Surgeon	3	Cancer staging	47	UC Davis	4	Pakistan	1
		Jakob, S.M.	2					Kidney International	3	Double blind procedure	47	Charles University in Prague	4	Papua New Guinea	1
		Dandona, R.	2					American Journal of Obstetrics and Gynecology	2	Child, Preschool	47	University of Toronto	4	Jordan	1
		Kang, D.W.	2					American Journal of Ophthalmology	2	Survival Rate	46	Karolinska University Hospital	4	Puerto Rico	1
		Kim, Y.J.	2					International Journal of Oral and Maxillofacial Surgery	2	Incidence	45	Monash University	4	Qatar	1
		Huber, K.	2					Eye Basingstoke	2	Placebo	44	Boston University	4	Monaco	1
		Hopt, U.T.	2					American Journal of Physiology Heart and Circulatory Physiology	2	Scoring system	44	Washington University in St. Louis, School of Medicine	4	Slovakia	1
		Hakimi, M.	2					Diabetes Care	2	Unclassified drug	43	St. Olavs Hospital	4	Ghana	1
		Brunello, A.	2					Bipolar Disorders	2	Cohort Studies	43	Sanjay Gandhi Postgraduate Institute of Medical Sciences Lucknow	4	Dominican Republic	1
		Dunshea, F.R.	2					Blood	2	Multicenter study	42	University of Utah	4	Cyprus	1
		Igawa, M.	2					American Journal of Surgery	2	Risk assessment	41	Charite - Universitatsmedizin Berlin	4	Croatia	1
		Li, T.	2					FASEB Journal	2	Age	40	Mayo Medical School	4	Malawi	1
		Lieberman, J.S.	2					American Journal of Tropical Medicine and Hygiene	2	Protein expression	40	University of Alabama at Birmingham	4	Chile	1
		Lin, M.W.	2					European Journal of Clinical Nutrition	2	Smoking	39	Universitatsspital Basel	4	Bangladesh	1
		Lincoff, A.M.	2					Anadolu Kardiyoloji Dergisi	2	Survival	39	Helse Bergen Haukeland University Hospital	4	Tunisia	1
		Lipsitz, S.R.	2					Anesthesia and Analgesia	2	Statistical significance	38	Qingdao University	4	Lithuania	1
		Liu, J.	2					Anesthesiology	2	Infant	38	University of California, San Diego	4	Ukraine	1
		Lyons, J.M.	2					British Journal of Clinical Pharmacology	2	Drug safety	37	University of Alberta	4	North Korea	1
		Matsuo, K.	2					Circulation Cardiovascular Interventions	2	Methodology	37	Kobenhavns Universitet	4	Zambia	1
		Merkel, S.	2					International Clinical Psychopharmacology	2	Severity of Illness Index	37	Chang Gung Memorial Hospital	4
		Mittal, B.	2					British Journal of Ophthalmology	2	Drug effect	37	University at Buffalo State University of New York	4
		Molina, C.	2					Annals of Surgery	2	Hypertension	35	University of Athens Medical School	4
		Monasterio, J.	2					Annals of Surgical Oncology	2	Sex difference	35	Ita-Suomen yliopisto	4
		Chacon, P.	2					European Journal of Ophthalmology	2	Cross-Sectional Studies	35	University of Connecticut Health Center	3
		Muller, V.	2					Anticancer Research	2	Cohort analysis	35	Universita degli Studi di Padova	3
		Nishizawa, Y.	2					HIV Medicine	2	Animal experiment	34	University of Massachusetts Medical School	3
		Nylander-French, L.A.	2					Disease Markers	2	Postoperative complication	34	The Johns Hopkins School of Medicine	3
		Ongaro, A.	2					Aquaculture Research	2	School child	34	Mashhad University of Medical Sciences	3
		Panahi, Y.	2					Digestive Diseases and Sciences	2	Questionnaires	34	Universitat de Barcelona	3
		Pena, A.S.	2					AIDS	2	Metabolism	34	Ferdowsi University of Mashhad	3
		Rakowski, T.	2					International Journal of Clinical Practice	2	Correlation analysis	34	University of Tokyo Faculty of Medicine	3
		Ramasamy, D.P.	2					Environmental Health Perspectives	2	Multivariate Analysis	33	Albert Einstein College of Medicine of Yeshiva University	3
		Ramesh, Y.K.	2					Acta Cardiologica	2	Quality of life	33	Chinese University of Hong Kong	3
		Ribo, M.	2					Hepato Gastroenterology	2	Cancer radiotherapy	33	The Catholic University of Korea	3
		Lacomblez, L.	2					Archives of Orthopaedic and Trauma Surgery	2	Survival rate	33	Uppsala Universitet	3
		Rossi, C.R.	2					Archives of Physical Medicine and Rehabilitation	2	United States	32	Vanderbilt University	3
		Royse, A.G.	2					Hepatology	2	Animal	32	Universitatsklinikum Hamburg-Eppendorf und Medizinische Fakultat	3
		Royse, C.F.	2					Health Physics	2	Immunohistochemistry	32	Duke University School of Medicine	3
		Cho, Y.S.	2					Cornea	2	Neoplasm Staging	32	National Taiwan University	3
		Sahebkar, A.	2					European Journal of Radiology	2	Prevalence	32	University of Pennsylvania	3
		Salas-Salvado, J.	2					Investigative Ophthalmology and Visual Science	2	Overall survival	32	Mount Sinai Hospital of University of Toronto	3
		Salomon, L.	2					Japanese Journal of Ophthalmology	2	Pregnancy	31	Northwestern University	3
		Schneider, J.A.	2					Journal of AAPOS	2	Diabetes mellitus	31	University Hospital Maastricht	3
		Serruys, P.W.	2					Journal of Animal Physiology and Animal Nutrition	2	Glucose	31	Utrecht University	3
		Shields, K.	2					International Journal of Colorectal Disease	2	Predictive Value of Tests	31	Duke University	3
		Shiina, H.	2					Journal of Bone and Mineral Research	2	Postoperative Complications	31	Vrije Universiteit Amsterdam	3
		Song, J.S.	2					Diseases of the Colon and Rectum	2	Physiology	31	Royal Liverpool and Broadgreen University Hospitals NHS Trust	3
		Steptoe, A.	2					Journal of Clinical Densitometry	2	Biological Markers	30	Memorial Sloan-Kettering Cancer Center	3
		Suh, D.C.	2					Intensive Care Medicine	2	Survival Analysis	30	Wayne State University	3
		Sun, Y.	2					BMC Gastroenterology	2	Obesity	30	Universite de Montreal	3
		Takala, J.	2					BMC Health Services Research	2	Gene frequency	30	University of Western Australia Faculty of Medicine and Dentistry	3
		Tanaka, H.	2					Journal of Clinical Pharmacology	2	Prediction	29	Fudan University	3
		Tendera, M.	2					Age	2	Questionnaire	29	Columbia University, College of Physicians and Surgeons	3
		Theocharis, S.	2					Journal of Gastrointestinal Surgery	2	Histopathology	29	Hospital Universitari de Bellvitge	3
		Valpione, S.	2					Journal of Heart and Lung Transplantation	2	Hospitalization	29	Kaohsiung Medical University	3
		Vogel, R.I.	2					Journal of Human Genetics	2	Treatment duration	28	Karolinska Institutet	3
		Vordos, D.	2					Interactive Cardiovascular and Thoracic Surgery	2	Risk Assessment	28	Istanbul Tip Fakultesi	3
		Walters, H.L.	2					Journal of Periodontology	2	Polymorphism, Genetic	28	Oulun Yliopisto	3
		Webb, J.G.	2					Journal of Plastic Reconstructive and Aesthetic Surgery	2	Age Factors	28	Seoul National University	3
		Weir, J.P.	2					Journal of Refractive Surgery	2	Analysis of Variance	28	University of Michigan Hospital	3
		Winner, P.	2					Chemosphere	2	Polymerase chain reaction	28	Dana-Farber Cancer Institute	3
		Xu, J.	2					Journal of Strength and Conditioning Research	2	Triacylglycerol	27	Peking University	3
		Xu, N.	2					Journal of Trauma Injury Infection and Critical Care	2	Clinical feature	27	Keck School of Medicine of USC	3
		Zion, A.S.	2					American Heart Journal	2	Single nucleotide polymorphism	26	Thomas Jefferson University	3
		Zivadinov, R.	2					American Journal of Clinical Nutrition	2	Treatment response	26	Hopital Pitie Salpetriere	3
		Aird, M.Y.	1					American Journal of Clinical Oncology Cancer Clinical Trials	2	Nausea	26	University of Nebraska Medical Center	3
		Aizawa, Y.	1					Journal of the American College of Nutrition	2	Pathology	25	SungKyunKwan University, School of Medicine	3
		Ajjampur, S.S.R.	1					Journal of the Neurological Sciences	2	Protein blood level	25	Universitat Heidelberg	3
		Ajlouni, K.	1					Kardiologia Polska	2	Intermethod comparison	25	GlaxoSmithKline	3
		Akalin, S.	1					Chinese Critical Care Medicine	2	Preschool child	25	University of Liverpool	3
		Akanmori, B.D.	1					Klinicheskaia Meditsina	2	Exercise	25	Chongqing University of Medical Sciences	3
		Akbarian, A.	1					Lancet	2	Body Mass Index	25	Indiana University	3
		Aker, F.	1					European Journal of Applied Physiology	2	Quality of Life	25	Sun Yat-Sen University	3
		Akercan, F.	1					Life Sciences	2	Disease free survival	24	Collegium Medicum Uniwersytet Jagiellonskiego	3
		Akhan, O.	1					Lijecnicki Vjesnik	2	Proportional Hazards Models	24	Univerzitetni Klinicni Center Ljubljana	3
		Akhras, N.	1					Liver International	2	Cancer recurrence	24	Indiana University School of Medicine Indianapolis	3
		Akhtar, J.	1					Lung Cancer	2	Blood	24	Universitat Witten/Herdecke	3
		Akhtaruzzaman, K.M.	1					Medicine and Science in Sports and Exercise	2	Normal human	24	Universidad Autonoma de Barcelona	3
		Akkerhuis, K.M.	1					Metabolic Syndrome and Related Disorders	2	Antineoplastic agent	24	Medical University of South Carolina	3
		Akkermans, L.M.A.	1					Metabolism Clinical and Experimental	2	Blood sampling	23	Arhus Universitetshospital	3
		Al Buraiki, J.	1					Movement Disorders	2	Cancer patient	23	Cardiff University	3
		Al Turki, F.	1					Neurology	2	Logistic Models	23	Universitat zu Koln	3
		Al-Alem, U.	1					Nuclear Medicine Communications	2	Cancer surgery	23	Medizinische Hochschule Hannover MHH	3
		Al-Ayoubi, F.	1					Obesity Research	2	Biological marker	23	University of Iowa	3
		Al-Momen, A.	1					Obesity Surgery	2	Allele	23	New York University School of Medicine	3
		Al-Rossaies, A.	1					Obstetrics and Gynecology	2	Cross-sectional study	23	Katholieke Universiteit Leuven	3
		Al-Sergani, H.	1					Oncology	2	Animal model	22	University of Tokyo	3
		Alam, S.	1					Oncology Reports	2	Lung Neoplasms	22	University of Alabama	3
		Albayrak, S.	1					Experimental Hematology	2	Infant, Newborn	22	University of Wisconsin School of Medicine and Public Health	3
		Albiol, M.	1					Pain	2	Rat	22	Universitat Freiburg im Breisgau	3
		Albornoz, F.	1					American Journal of Kidney Diseases	2	Breast cancer	22	University of Sydney	3
		Albu, J.B.	1					Radiology and Oncology	2	Postoperative period	22	University Michigan Ann Arbor	3
		Albuquerque, D.	1					Rheumatology International	2	Glucose blood level	22	Capital Medical University China	3
		Alderman, E.	1					Scandinavian Journal of Gastroenterology	2	Surgical technique	22	Allgemeines KrankenHaus Wien	3
		Alemozaffar, M.	1					International Archives of Occupational and Environmental Health	2	Comorbidity	21	University of Edinburgh	3
		Alenda, O.	1					Chinese Journal of Clinical Oncology	2	Gene Frequency	21	University of Illinois at Chicago	3
		Alessandri, F.	1					Thorax	2	Disease course	21	Slaski Uniwersytet Medyczny w Katowicach	3
		Aletti, G.	1					Thyroid	2	Neoplasm Recurrence, Local	21	Princess Margaret Hospital University of Toronto	3
		Aleu, A.	1					Transplantation	2	Genetic association	21	St. Louis University	3
		Alexander, C.	1					Urologic Oncology Seminars and Original Investigations	2	Morbidity	21	University of Athens	3
		Alexandrakis, G.	1					American Journal of Neuroradiology	2	Gender	21	University of Chicago	3
		Alexandrov, A.W.	1					World Journal of Gastroenterology	2	Adenocarcinoma	21	Universitatsklinik Erlangen und Medizinische Fakultat	3
		Alexopoulos, E.C.	1					Zhonghua Fu Chan Ke Za Zhi	2	Stroke	21	Beth Israel Deaconess Medical Center	3
		Algraffee, H.	1					Australian and New Zealand Journal of Medicine	1	Nuclear magnetic resonance imaging	21	Columbia University in the City of New York	3
		Alhalbouni, S.	1					BMC Cancer	1	Genetics	21	Hospital Clinic Barcelona	3
		Ali, A.N.	1					BMC Clinical Pharmacology	1	Drug withdrawal	21	University of Western Australia	3
		Ali-Fehmi, R.	1					BMC Infectious Diseases	1	Animal tissue	20	University of Wisconsin Madison	3
		Alici, O.	1					BMC Medical Genetics	1	Cancer chemotherapy	20	Universita degli Studi di Roma La Sapienza	3
		Alizadeh, B.Z.	1					BMC Psychiatry	1	Recurrence	20	Harvard School of Public Health	3
		Aljada, A.	1					BMC Research Notes	1	Time	20	University Medical Center Utrecht	3
		Alken, P.	1					BMJ Open	1	Diarrhea	20	Wake Forest University	3
		Alkharfy, K.M.	1					Bba Biomembranes	1	Cholesterol blood level	20	Universiteit Gent	3
		Allard, E.	1					Behavioral and Brain Functions	1	Human cell	20	Stanford University	2
		Allbert, J.R.	1					Beijing Da Xue Xue Bao Yi Xue Ban Journal of Peking University Health Sciences	1	Statistical analysis	20	Mahidol University	2
