# Supplementary material for: A surge of p-values between 0.041 and 0.049 in recent decades (but negative results are increasing rapidly too)
Source: PeerJ. 2015 Jan 22;3:e733. doi: 10.7717/peerj.733 (PMC4312079; doi:10.7717/peerj.733)
Supplement: Supplemental Information [file peerj-03-733-s007.zip › Supplementary material/Searches_15_nov_2014/B0171.csv]

Scopus refine results values
Your query : (ABS({p = 0.062} OR {p = .062}))
Number of results : 967
YEAR		AUTHOR NAME		SUBJECT AREA		DOCUMENT TYPE		SOURCE TITLE		KEYWORD		AFFILIATION		COUNTRY		SOURCE TYPE		LANGUAGE
2014	91	Hansen, H.S.	4	Agricultural and Biological Sciences	74	Article	906	Journal of Animal Science	14	Article	817	Universidade de Sao Paulo - USP	10	United States	245	Journals	961	English	898
2013	107	Gignoux, M.	4	Arts and Humanities	7	Review	22	Plos One	11	Human	792	Massachusetts General Hospital	10	United Kingdom	89	Conference Proceedings	4	Chinese	37
2012	86	Duncan, W.	4	Biochemistry, Genetics and Molecular Biology	199	Article in Press	19	Transplantation Proceedings	8	Female	679	VA Medical Center	8	China	77	Books	1	Spanish	9
2011	82	Launois, B.	4	Chemical Engineering	2	Conference Paper	18	Cancer	7	Humans	666	University of Sydney	8	Germany	61	Book Series	1	Portuguese	7
2010	73	Arnott, S.J.	4	Chemistry	3	Book Chapter	1	Journal of Clinical Oncology	7	Male	662	The Catholic University of Korea	7	Japan	56			Italian	5
2009	56	Nygaard, K.	4	Computer Science	1	Short Survey	1	Annals of Thoracic Surgery	7	Adult	601	Duke University School of Medicine	7	South Korea	46			Croatian	4
2008	54	Hong, Y.J.	3	Dentistry	12			Investigative Ophthalmology and Visual Science	6	Controlled study	503	Mayo Clinic	7	Italy	37			German	4
2007	47	Caduff, A.	3	Earth and Planetary Sciences	1			Chest	5	Priority journal	462	University of Texas M. D. Anderson Cancer Center	7	Canada	34			Japanese	4
2006	57	Leung, P.C.	3	Economics, Econometrics and Finance	1			Animal Feed Science and Technology	5	Middle Aged	432	University of Pittsburgh	7	Turkey	32			Turkish	4
2005	33	Kolm, I.	3	Energy	1			Neurology	5	Major clinical study	430	Helsinki University Central Hospital	7	Netherlands	31			French	2
2004	49	Kivela, T.	3	Engineering	6			Breast Cancer Research and Treatment	5	Aged	410	Shanghai Jiaotong University	7	Spain	31			Korean	2
2003	33	Cho, J.G.	3	Environmental Science	13			Journal of Vascular Surgery	5	Clinical article	172	Tehran University of Medical Sciences	7	Australia	29			Polish	1
2002	36	Girling, D.J.	3	Health Professions	39			BJU International	5	Treatment Outcome	134	University of New South Wales UNSW Australia	7	Sweden	27			Romanian	1
2001	23	Parmar, M.K.	3	Immunology and Microbiology	50			Journal of Neurology Neurosurgery and Psychiatry	5	Aged, 80 and over	129	Seoul National University College of Medicine	6	Switzerland	23
2000	27	Rhugang, Z.	3	Materials Science	3			Blood	5	Adolescent	125	Harvard Medical School	6	Taiwan	22
1999	21	Rousell, A.	3	Medicine	803			Ophthalmology	5	Clinical trial	124	University of Ulsan, College of Medicine	6	France	20
1998	16	Spiliopoulos, G.	3	Neuroscience	57			International Journal of Radiation Oncology Biology Physics	4	Retrospective Studies	121	Western University	6	Finland	19
1997	17	Stewart, L.A.	3	Nursing	25			Chinese Journal of Cancer Prevention and Treatment	4	Treatment outcome	114	Medizinische Universitat Wien	6	Brazil	18
1996	11	Talary, M.S.	3	Pharmacology, Toxicology and Pharmaceutics	28			Laryngoscope	4	Randomized controlled trial	110	SungKyunKwan University, School of Medicine	6	Austria	17
1995	7	Tierney, J.F.	3	Physics and Astronomy	7			Journal of the American College of Cardiology	4	Controlled clinical trial	102	Karolinska University Hospital	6	Iran	17
1994	6	Wang, M.	3	Psychology	17			International Journal of Cardiology	4	Prognosis	97	University Michigan Ann Arbor	6	India	15
1993	6	Zahn, R.	3	Social Sciences	9			Japanese Journal of Clinical Oncology	4	Follow up	96	Charite - Universitatsmedizin Berlin	6	Greece	14
1992	8	Zakharov, P.	3	Veterinary	21			Clinical Cancer Research	4	Prospective Studies	91	Erasmus University Medical Center	6	Norway	14
1991	8	Ha, S.	2	Undefined	18			Asian Pacific Journal of Cancer Prevention	4	Risk Factors	88	Ohio State University	5	Hong Kong	13
1990	3	Hauptmann, K.E.	2					Atherosclerosis	4	Human tissue	87	Universita degli Studi di Modena e Reggio Emilia	5	Poland	13
1988	1	Kumfor, F.	2					Journal of Strength and Conditioning Research	4	Middle aged	85	David Geffen School of Medicine at UCLA	5	Belgium	12
1987	1	Chang, H.W.	2					Gynecologic Oncology	4	Retrospective study	82	University of Pennsylvania	5	Denmark	11
1986	1	Dexter, F.	2					Journal of Neural Transmission	4	Follow-Up Studies	74	The University of Hong Kong	5	Israel	10
1985	1	Bai, B.	2					Journal of Endourology	4	Time Factors	70	Pfizer	5	Singapore	7
1984	1	Cooper, D.A.	2					Human Genetics	3	Young Adult	70	Istanbul University, Cerrahpasa Faculty of Medicine	5	New Zealand	7
1983	2	Guan, X.	2					European Heart Journal	3	Prospective study	69	Karolinska Institutet	5	Czech Republic	7
1981	1	Brumm, M.C.	2					Clinical Infectious Diseases	3	Child	68	Thomas Jefferson University	5	Portugal	6
1978	1	Adaletli, I.	2					Arthritis Care and Research	3	Risk factor	66	Leiden University Medical Center - LUMC	5	Mexico	6
1976	1	Lah, S.	2					Annals of Plastic Surgery	3	Comparative study	66	Charles University in Prague	5	Thailand	6
		Epstein, R.H.	2					Annals of Surgery	3	Cancer survival	63	UniversitatsSpital Zurich	5	South Africa	5
		Chen, M.	2					Annals of Surgical Oncology	3	Mortality	60	St. Olavs Hospital	5	Argentina	5
		Casbas-Hernandez, P.	2					Gut	3	Animals	58	Prince of Wales Hospital Hong Kong	5	Saudi Arabia	4
		Bax, J.J.	2					Annals of the Rheumatic Diseases	3	Unclassified drug	58	Alma Mater Studiorum Universita di Bologna	5	Lithuania	3
		Kutlu, A.	2					European Journal of Cancer	3	Genotype	58	University of Athens	5	Croatia	3
		Chen, M.C.	2					Circulation	3	Case-Control Studies	57	UCL Medical School	5	Peru	3
		Erdine, S.	2					Current Medical Research and Opinion	3	Cancer staging	56	Chang Gung Memorial Hospital	5	Hungary	3
		Lee, S.	2					Climacteric	3	Immunohistochemistry	54	National Taiwan University Hospital	5	Malaysia	2
		Hayashi, Y.	2					Diabetes Care	3	Age	54	Sun Yat-Sen University Cancer Center	5	Slovenia	2
		Hosak, L.	2					Archives of Medical Research	3	Drug efficacy	53	University of Pittsburgh Graduate School of Public Health	4	Chile	2
		Buckner, C.D.	2					Human Pathology	3	Outcome assessment	52	Weill Cornell Medical College	4	Ireland	2
		Hosseinsabet, A.	2					Archives of Physical Medicine and Rehabilitation	3	Disease association	50	Beijing Cancer Hospital	4	Morocco	2
		Leyton, C.	2					Clinical Endocrinology	3	Body mass	49	Vrije Universiteit Amsterdam	4	Nigeria	2
		Feurer, I.D.	2					BMC Infectious Diseases	3	Disease severity	49	Fudan University	4	Latvia	1
		Antoniucci, D.	2					American Heart Journal	3	Correlation analysis	47	Seoul National University	4	Georgia	1
		Keebler, M.E.	2					Jacc Cardiovascular Interventions	3	Protein expression	46	Peking University	4	Puerto Rico	1
		Kim, W.	2					American Journal of Cardiology	3	Drug effect	45	University of Washington Seattle	4	Qatar	1
		Haglund, N.A.	2					Journal of Clinical Endocrinology and Metabolism	3	Age Factors	45	Brigham and Women's Hospital	4	Romania	1
		Appelbaum, F.	2					American Journal of Clinical Oncology Cancer Clinical Trials	3	Prevalence	44	Universitat Heidelberg	4	Fiji	1
		Bradding, P.	2					Journal of Magnetic Resonance Imaging	3	Scoring system	44	Chonnam National University, College of Medicine	4	Serbia	1
		Almasi, A.	2					Catheterization and Cardiovascular Interventions	3	Statistical significance	44	Universidade Federal de Santa Catarina	4	Estonia	1
		Herrington, D.M.	2					Journal of Rheumatology	3	Methodology	44	Yale University School of Medicine	4	Slovakia	1
		Jantunen, E.	2					Journal of Surgical Oncology	3	Survival Rate	42	Chang Gung University	4	Kenya	1
		Archbold, L.	2					Journal of Thoracic and Cardiovascular Surgery	3	Pathology	42	Universita degli Studi di Firenze	4	Ecuador	1
		Carey, L.A.	2					Journal of Urology	3	Incidence	41	The University of North Carolina at Chapel Hill	4	Costa Rica	1
		Dwyer, J.P.	2					Clinical and Experimental Rheumatology	3	Nonhuman	41	National Taiwan University College of Medicine	4	Colombia	1
		Ahn, Y.	2					American Journal of Obstetrics and Gynecology	3	Histopathology	41	University of Alabama	4	Sri Lanka	1
		Irish, M.	2					Korean Journal of Internal Medicine	3	Neoplasm Staging	40	Turun Yliopistollinen Keskussairaala	4	Sudan	1
		Gong, G.	2					Modern Pathology	3	Double blind procedure	38	Lunds Universitet	4	Bulgaria	1
		Li, F.K.	2					Stroke	3	Child, Preschool	37	Helse Bergen Haukeland University Hospital	4	Bosnia and Herzegovina	1
		Finke, J.	2					Surgical Endoscopy and Other Interventional Techniques	3	Survival rate	37	University of Michigan Medical School	4	Armenia	1
		Gong, J.F.	2					Thorax	3	Physiology	36	University of Athens Medical School	4	Lebanon	1
		Jeong, M.H.	2					Thyroid	3	Animal	36	Fondazione San Raffaele del Monte Tabor	4	Tunisia	1
		Liang, J.	2					Urology	3	Breast cancer	36	Qilu Hospital of Shandong University	4	Jamaica	1
		Colombo, A.	2					Cochrane Database of Systematic Reviews Online	3	Double-Blind Method	35	Ita-Suomen yliopisto	4	Turkmenistan	1
		Huang, D.J.	2					World Journal of Gastroenterology	3	Diabetes mellitus	35	Westfalische Wilhelms-Universitat Munster	3	Ukraine	1
		Brian, G.	2					AIDS Research and Human Retroviruses	2	Overall survival	35	Universita degli Studi di Padova	3	Pakistan	1
		Chen, C.J.	2					Clinical Nephrology	2	Cohort Studies	34	Inserm	3	Ghana	1
		Hodges, J.R.	2					International Archives of Allergy and Immunology	2	Risk assessment	34	The Johns Hopkins School of Medicine	3	Uruguay	1
		Jeong, Y.H.	2					Acta Ophthalmologica	2	Survival Analysis	33	Dartmouth-Hitchcock Medical Center	3	Venezuela	1
		Lu, M.	2					Clinical Pharmacokinetics	2	Polymerase chain reaction	33	Baylor College of Medicine	3	Viet Nam	1
		Lubet, R.A.	2					Carcinogenesis	2	Questionnaire	33	Chinese University of Hong Kong	3	Zimbabwe	1
		Ma, W.	2					Cardiologia	2	Infant	33	Helsingin Yliopisto	3
		Maltais, S.	2					African Journal of Microbiology Research	2	Protein blood level	33	Uppsala Universitet	3
		Mani, S.A.	2					Cardiology Journal	2	Sex difference	32	Vanderbilt University	3
		Maxbauer, T.	2					Cardiovascular Journal of Africa	2	Placebo	32	Wageningen University and Research Centre	3
		Migliorini, A.	2					Alcoholism Clinical and Experimental Research	2	Prediction	32	Tel Aviv University, Sackler Faculty of Medicine	3
		Miller, L.	2					European Journal of Cardio Thoracic Surgery	2	Normal human	32	Korea University	3
		Min, C.K.	2					BMC Neurology	2	Breast Neoplasms	32	Universitatsklinikum Schleswig-Holstein Campus Kiel	3
		Mohagheghi, M.A.	2					American Journal of Clinical Nutrition	2	Hypertension	32	University of Auckland	3
		Mohebbi, A.	2					Gastrointestinal Endoscopy	2	Obesity	31	Universitair Medisch Centrum Groningen	3
		Morgan, M.D.L.	2					BMC Public Health	2	Cohort analysis	31	University of Zagreb School of Medicine	3
		Mutti, D.O.	2					American Journal of Kidney Diseases	2	Multicenter study	31	Universitatsklinikum Munster	3
		Cheng, K.F.	2					Diabetic Medicine	2	Severity of Illness Index	31	National Institutes of Health, Bethesda	3
		Olusanya, B.O.	2					International Journal of Obesity	2	Genetics	31	AKademia Medyczna Wroclawiu	3
		Park, J.C.	2					Beijing Da Xue Xue Bao Yi Xue Ban Journal of Peking University Health Sciences	2	Genetic Predisposition to Disease	31	Universitat Bonn	3
		Park, K.	2					American Journal of Physiology Endocrinology and Metabolism	2	Drug safety	30	Jilin University	3
		Jeremic, B.	2					Hepatology	2	Metabolism	30	Universitat Leipzig	3
		Parodi, G.	2					Biological Psychiatry	2	Genetic association	30	University of Minnesota Medical School	3
		Pereira, A.M.	2					Biology of Blood and Marrow Transplantation	2	Clinical feature	30	Guy's Hospital	3
		Pfreundschuh, M.	2					Cerebrovascular Diseases	2	Intermethod comparison	29	Novartis	3
		Philips, S.	2					Blood Pressure	2	Analysis of Variance	29	Soochow University	3
		Piguet, O.	2					Anesthesia and Analgesia	2	Hospitalization	28	King's College London	3
		Pirone, J.R.	2					Applied Animal Behaviour Science	2	Cross-Sectional Studies	28	University of Leeds	3
		Polascik, T.J.	2					Journal of Clinical Psychopharmacology	2	Predictive Value of Tests	28	National Cancer Institute	3
		Puls, R.L.	2					Anticancer Research	2	Multivariate Analysis	27	Novartis Pharma	3
		Rahimkhani, M.	2					Journal of Heart and Lung Transplantation	2	Antineoplastic agent	27	University of Florida	3
		Ramke, J.	2					Journal of Infection	2	Comorbidity	27	Universitssjukhuset i Lund	3
		Rein, J.	2					Journal of Internal Medicine	2	Nuclear magnetic resonance imaging	27	Dana-Farber Cancer Institute	3
		Devenney, E.	2					Journal of Korean Medical Science	2	Biological Markers	27	Akademiska Sjukhuset	3
		Roman-Perez, E.	2					International Journal of Hematology	2	Blood	26	Yonsei University College of Medicine	3
		Romijn, J.A.	2					European Journal of Heart Failure	2	Polymorphism, Genetic	26	National Institute of Child Health and Human Development	3
		Rosenwald, A.	2					Journal of Neuro Oncology	2	Magnetic Resonance Imaging	26	Maastricht University	3
		Chan, T.M.	2					Chinese Medical Journal	2	Animal experiment	26	Syddansk Universitet	3
		Rugo, H.S.	2					Journal of Pediatric Urology	2	Case control study	26	University of Ulster	3
		Rushby, I.	2					Journal of Reproductive Immunology	2	Cancer radiotherapy	26	Samsung Medical Center, Sungkyunkwan University	3
		Schlendorf, K.H.	2					Arquivos Brasileiros De Cardiologia	2	Body Mass Index	26	Seoul National University Hospital	3
		Scullion, J.	2					Journal of Shanghai Jiaotong University Medical Science	2	Coronary artery disease	25	Indiana University	3
		Senges, J.	2					Critical Care Medicine	2	Drug tolerability	25	Sun Yat-Sen University	3
		Skaar, T.C.	2					British Journal of Psychiatry	2	Cancer grading	25	University of Miami Leonard M. Miller School of Medicine	3
		Carrabba, N.	2					Journal of Acquired Immune Deficiency Syndromes	2	Single nucleotide polymorphism	25	Centers for Disease Control and Prevention	3
		Crow, J.	2					Journal of Trauma Injury Infection and Critical Care	2	Disease-Free Survival	25	Southampton General Hospital	3
		Stout, C.	2					Journal of Ultrasound in Medicine	2	Cancer surgery	25	New York University	3
		Stulak, J.M.	2					Journal of Affective Disorders	2	Human cell	25	Indiana University School of Medicine Indianapolis	3
		Sureda, A.	2					Annals of Vascular Surgery	2	Treatment response	25	Manchester Metropolitan University	3
		Benson, A.B.	2					European Journal of Gastroenterology and Hepatology	2	Cyclophosphamide	25	UCL	3
		Chung, T.K.H.	2					Journal of the American College of Surgeons	2	Pregnancy	24	Okayama University Medical School	3
		Tracz, W.	2					Journal of the American Society of Nephrology	2	Postoperative complication	24	Universitatsklinikum Tubingen Medizinische Fakultat	3
		Troester, M.A.	2					Chinese Journal of Clinical Oncology	2	Regression Analysis	24	Washington University in St. Louis, School of Medicine	3
		Tse, K.C.	2					Kidney International	2	Lymph node metastasis	24	Universidad Autonoma de Barcelona	3
		Tsivian, M.	2					Journal of Agricultural and Food Chemistry	2	Questionnaires	24	Medical University of South Carolina	3
		Udden, J.	2					Korean Journal of Urology	2	United States	24	Centre Hospitalier Universitaire Vaudois	3
		Vahlberg, T.	2					Foot	2	Quality of life	24	Universitatsklinikum des Saarlandes Medizinische Fakultat der Universitat des Saarlandes	3
		Valenti, R.	2					Leukemia and Lymphoma	2	Tumor volume	23	University of California, San Francisco	3
		Ventura, P.	2					Lupus	2	Cancer patient	23	Osaka University	3
		Verstegen, M.W.A.	2					Journal of Animal Physiology and Animal Nutrition	2	Glucose	23	Iran University of Medical Sciences	3
		Wang, K.	2					Neoplasma	2	Genetic polymorphism	23	Eli Lilly and Company	3
		Amos, K.D.	2					Nephrology	2	Antineoplastic Combined Chemotherapy Protocols	23	St. Antonius Ziekenhuis	3
		Wernecke, K.D.	2					Nephrology Dialysis Transplantation	2	Creatinine	22	UT Southwestern Medical Center	3
		Wigger, M.A.	2					Neuroendocrinology Letters	2	C reactive protein	22	University of Oxford	3
		Wu, Y.W.	2					Brain Research	2	Smoking	22	Istanbul Universitesi	3
		Xu, Y.	2					New England Journal of Medicine	2	Age distribution	22	Universita di Pisa	3
		Yang, C.H.	2					Chinese Critical Care Medicine	2	Statistical analysis	22	New York Medical College	3
		Yoon, K.H.	2					Optometry and Vision Science	2	Combined Modality Therapy	22	Columbia University in the City of New York	3
		Zadnik, K.	2					Pathology and Oncology Research	2	Adenocarcinoma	22	London School of Hygiene & Tropical Medicine	3
		Dekker, J.	2					Pediatric Cardiology	2	Gene frequency	22	Michigan State University	3
		Kang, J.C.	2					Pediatric Infectious Disease Journal	2	Cancer recurrence	22	University at Buffalo State University of New York	3
		Zand Parsa, A.F.	2					Peritoneal Dialysis International	2	Genetic variability	22	Universita degli Studi di Roma La Sapienza	3
		Zhou, Z.	2					Journal of the National Cancer Institute	2	Allele	22	Universite Laval	3
		Ziai, H.	2					Pm and R	2	Drug Therapy, Combination	22	Stavanger University Hospital	3
		Akers, A.	1					Poultry Science	2	Body weight	22	National Yang-Ming University Taiwan	3
		Akinyemi, O.O.	1					Revista De La Sociedad Espanola De Enfermeria Nefrologica	2	Angiocardiography	21	Chang Gung University College of Medicine	3
		Akishita, M.	1					Rheumatology	2	Postoperative period	21	MRC Clinical Trials Unit	2
		Akiskal, H.	1					Schizophrenia Research	2	Survival	21	Nordiska Hogskolan for folkhalsovetenskap	2
		Akkas, E.A.	1					Spektrum Der Augenheilkunde	2	Tumor Markers, Biological	21	Fondazione IRCCS Istituto Nazionale dei Tumori, Milan	2
		Aksornkoae, S.	1					Spine	2	Lung Neoplasms	21	Hamedan University of Medical Sciences and Health Services	2
		Aksoy, S.	1					Srpski Arhiv Za Celokupno Lekarstvo	2	Drug withdrawal	21	Hospital Universitario Dr. Peset	2
		Aksu, K.	1					British Journal of Ophthalmology	2	Heart infarction	21	University Hospital of Tampere	2
		Aktas, O.	1					Supportive Care in Cancer	2	Nausea	21	China Medical University Shenyang	2
		Akyol, F.	1					Journal of Applied Physiology	2	Postoperative Complications	21	Baqiyatallah Medical Sciences University	2
		Al-Ahwal, M.S.	1					Journal of Bone and Joint Surgery Series A	2	Disease course	21	National Health Research Institutes Taiwan	2
		Al-Faiar, A.	1					Journal of Bone and Mineral Research	2	Cholesterol	20	Washington University in St. Louis	2
		Al-Hasan, M.N.	1					International Journal of Oncology	2	Metastasis	20	Dunedin School of Medicine	2
		Al-Hazzani, A.	1					Turkiye Klinikleri Journal of Medical Sciences	2	Cholesterol blood level	20	National Sun Yat-Sen University Taiwan	2
		Al-Khadra, A.	1					Journal of Breast Cancer	2	Review	20	Universiteit Antwerpen	2
		Al-Kubaisi, A.	1					AIDS	2	Pathophysiology	20	Det Nationale Forskningscenter for Arbejdsmiljo	2
