# Supplementary material for: A surge of p-values between 0.041 and 0.049 in recent decades (but negative results are increasing rapidly too)
Source: PeerJ. 2015 Jan 22;3:e733. doi: 10.7717/peerj.733 (PMC4312079; doi:10.7717/peerj.733)
Supplement: Supplemental Information [file peerj-03-733-s007.zip › Supplementary material/Searches_15_nov_2014/B0172.csv]

Scopus refine results values
Your query : (ABS({p = 0.063} OR {p = .063}))
Number of results : 1090
YEAR		AUTHOR NAME		SUBJECT AREA		DOCUMENT TYPE		SOURCE TITLE		KEYWORD		AFFILIATION		COUNTRY		SOURCE TYPE		LANGUAGE
2014	103	Dunshea, F.R.	3	Agricultural and Biological Sciences	92	Article	1026	Plos One	16	Article	924	Erasmus University Medical Center	13	United States	300	Journals	1083	English	1025
2013	124	Ioannidis, J.P.A.	3	Arts and Humanities	5	Article in Press	23	Animal Feed Science and Technology	12	Human	900	University of Ulsan, College of Medicine	10	United Kingdom	77	Conference Proceedings	4	Chinese	26
2012	105	Schuster, T.	3	Biochemistry, Genetics and Molecular Biology	190	Conference Paper	21	Journal of Vascular Surgery	10	Female	806	Universidade de Sao Paulo - USP	10	China	74	Books	3	Spanish	10
2011	92	Shott, S.	3	Chemical Engineering	2	Review	17	Journal of Animal Science	9	Humans	759	VA Medical Center	10	Germany	68			German	8
2010	66	Singer, A.J.	3	Chemistry	7	Book Chapter	1	Journal of Urology	9	Male	732	University of California, San Francisco	10	South Korea	59			Italian	5
2009	63	Haddad, H.	2	Computer Science	1	Letter	1	Journal of the American College of Cardiology	9	Adult	690	Duke University School of Medicine	9	Italy	57			Polish	4
2008	59	Ferdeghini, M.	2	Dentistry	24	Undefined	1	Investigative Ophthalmology and Visual Science	7	Controlled study	521	Peking University	9	Japan	54			Turkish	4
2007	65	Chon, C.Y.	2	Earth and Planetary Sciences	3			International Journal of Cardiology	6	Priority journal	512	University of Texas M. D. Anderson Cancer Center	9	Canada	50			French	3
2006	50	Guo, Y.	2	Energy	1			World Journal of Gastroenterology	6	Middle Aged	471	SungKyunKwan University, School of Medicine	9	Spain	42			Czech	2
2005	60	Kroell, A.	2	Engineering	7			Neurology	6	Aged	449	Helsinki University Central Hospital	9	Netherlands	38			Japanese	2
2004	40	Berg, C.	2	Environmental Science	10			AIDS	5	Major clinical study	446	Veterans General Hospital-Taipei	8	Australia	36			Korean	2
2003	37	Lepantalo, M.	2	Health Professions	31			Hepato Gastroenterology	5	Clinical article	223	Yonsei University	8	Turkey	35			Portuguese	2
2002	34	Bastos Goncalves, F.	2	Immunology and Microbiology	48			European Journal of Cardio Thoracic Surgery	5	Treatment Outcome	160	Arhus Universitetshospital	7	Sweden	32			Russian	2
2001	22	Baker, A.A.	2	Materials Science	5			Chest	5	Adolescent	153	Universita degli Studi di Milano	7	France	32			Serbian	2
2000	21	Eriksson, H.	2	Mathematics	1			Asian Pacific Journal of Cancer Prevention	5	Aged, 80 and over	150	University of Athens Medical School	7	Brazil	31			Croatian	1
1999	20	Klocking, S.	2	Medicine	889			International Journal of Radiation Oncology Biology Physics	5	Retrospective Studies	137	Academic Medical Centre, University of Amsterdam	6	Finland	29			Greek	1
1998	21	Lad, S.P.	2	Neuroscience	59			Atherosclerosis	4	Clinical trial	125	Ohio State University	6	Taiwan	27			Hungarian	1
1997	26	Kong, M.	2	Nursing	48			Journal of Surgical Research	4	Follow up	115	Mayo Clinic	6	Poland	20			Swedish	1
1996	16	Han, K.H.	2	Pharmacology, Toxicology and Pharmaceutics	43			International Journal of Gynecological Cancer	4	Treatment outcome	115	Wayne State University	6	Denmark	19
1995	14	Kim, J.C.	2	Physics and Astronomy	9			Spine	4	Middle aged	111	Karolinska Institutet	6	Greece	18
1994	14	Kwak, J.Y.	2	Psychology	14			Ophthalmology	4	Prospective Studies	109	Karolinska University Hospital	6	Switzerland	17
1993	7	Jin, S.	2	Social Sciences	9			Diabetes	4	Randomized controlled trial	107	Cleveland Clinic Foundation	6	India	14
1992	9	Koistinen, H.A.	2	Veterinary	26			American Journal of Cardiology	4	Human tissue	105	University of Iowa	6	Belgium	12
1991	7	Bauer, M.	2	Undefined	21			Oncology Reports	4	Prognosis	104	University Michigan Ann Arbor	6	Israel	12
1990	1	Albrecht, T.	2					European Journal of Clinical Nutrition	4	Child	103	University of Oxford	6	Iran	11
1989	3	Hrdlicka, M.	2					British Journal of Cancer	4	Controlled clinical trial	97	University of Alabama at Birmingham	6	Czech Republic	10
1988	1	Igawa, M.	2					Journal of Oral and Maxillofacial Surgery	4	Young Adult	94	Ludwig-Maximilians-Universitat Munchen	6	Austria	9
1987	1	Bayes, B.	2					Journal of Gastroenterology and Hepatology Australia	4	Retrospective study	88	Massachusetts General Hospital	6	Serbia	8
1986	1	Bernecker, O.	2					Annals of Thoracic Surgery	4	Follow-Up Studies	88	University of California, San Diego	6	New Zealand	7
1985	1	Kent, K.M.	2					Blood	4	Risk Factors	83	Kobenhavns Universitet	6	Hong Kong	7
1984	2	Jager, H.R.	2					International Journal of Obesity	4	Time Factors	82	Sahlgrenska Universitetssjukhuset	6	Portugal	7
1983	3	Kwak, Y.H.	2					Transplantation	4	Comparative study	82	Inje University Paik Hospital	6	Thailand	6
1981	1	De Blas, J.C.	2					Applied Animal Behaviour Science	4	Outcome assessment	72	Ita-Suomen yliopisto	6	Croatia	6
1961	1	Hedstrom, E.	2					Journal of Clinical Oncology	4	Mortality	67	Chinese University of Hong Kong	5	Norway	6
		Blomley, M.J.K.	2					BMC Cancer	3	Risk factor	66	Yale University	5	Singapore	5
		Galyean, M.L.	2					Journal of Bone and Joint Surgery Series A	3	Drug efficacy	65	University of Zagreb School of Medicine	5	Saudi Arabia	5
		Brookes, P.A.	2					BMC Public Health	3	Prospective study	64	Universite de Montreal	5	Argentina	4
		Kraemer, D.F.	2					Diabetes Research and Clinical Practice	3	Genotype	62	Universita degli Studi di Torino	5	Egypt	4
		Blute, M.L.	2					Ai Zheng Aizheng Chinese Journal of Cancer	3	Disease severity	61	Imperial College London	5	Ireland	4
		Homma, S.	2					National Medical Journal of China	3	Animals	61	University of Washington Seattle	5	Peru	3
		Boakye, M.	2					Lung Cancer	3	Cancer survival	61	University of Pittsburgh	5	Malaysia	3
		Hudak, M.L.	2					American Journal of Clinical Nutrition	3	Unclassified drug	60	Charles University in Prague	5	Kuwait	2
		Kundt, G.	2					International Journal of Cancer	3	Scoring system	55	University of Toronto	5	Hungary	2
		Fietkau, R.	2					Leukemia and Lymphoma	3	Body mass	55	Universitat Heidelberg	5	Iceland	2
		Green, E.M.	2					Diseases of the Colon and Rectum	3	Cancer staging	53	Rush University Medical Center	5	Mexico	2
		Allansdotter-Johnsson, A.	2					Lancet	3	Risk assessment	53	Chang Gung University	5	Pakistan	2
		Geipel, A.	2					Breast Cancer Research and Treatment	3	Statistical significance	52	Taipei Medical University	5	South Africa	2
		Kim, W.S.	2					Journal of Psychosomatic Research	3	Correlation analysis	51	University Central Hospital Kuopio	5	Nigeria	2
		Lazar, G.	2					Radiotherapy and Oncology	3	Case-Control Studies	51	The University of North Carolina at Chapel Hill	5	Uganda	2
		Kim, J.S.	2					Journal of the American Geriatrics Society	3	Physiology	50	Alma Mater Studiorum Universita di Bologna	5	Macedonia	1
		Cho, J.S.	2					American Journal of Physiology Heart and Circulatory Physiology	3	Disease association	50	Universita di Pisa	5	Morocco	1
		Boki, K.A.	2					Health Policy	3	Protein expression	48	University of Athens	5	Jordan	1
		Gottfried, O.N.	2					Strahlentherapie Und Onkologie	3	Immunohistochemistry	48	Hospital Clinic Barcelona	5	Latvia	1
		Gembruch, U.	2					Srpski Arhiv Za Celokupno Lekarstvo	3	Severity of Illness Index	47	University of Queensland	5	Indonesia	1
		Ahl, R.	2					Journal of Nutrition	3	Prevalence	47	Chang Gung Memorial Hospital	5	Palestine	1
		Cordon-Cardo, C.	2					Annals of Hematology	3	Incidence	46	National Cancer Center, Gyeonggi	5	Puerto Rico	1
		Ahmed, A.	2					British Journal of Ophthalmology	3	Human cell	46	University of Belgrade	5	Romania	1
		Babu, R.	2					Journal of Arthroplasty	3	Histopathology	46	National Yang-Ming University Taiwan	5	Russian Federation	1
		Khunamornpong, S.	2					Annals of Oncology	3	Methodology	46	Klinikum der Universitat Munchen	4	Guinea-Bissau	1
		Isaacs, R.E.	2					Journal of Heart Valve Disease	3	Age	46	Case Western Reserve University	4	Gambia	1
		Ahn, S.H.	2					European Journal of Nuclear Medicine and Molecular Imaging	3	Survival rate	45	Seoul National University College of Medicine	4	Faroe Islands	1
		Heiss, S.	2					Journal of Thoracic and Cardiovascular Surgery	3	Pathology	45	Humboldt-Universitat zu Berlin	4	Slovakia	1
		Fimmers, R.	2					World Journal of Surgery	3	Child, Preschool	44	Inserm	4	Slovenia	1
		Bonatti, J.	2					European Journal of Cancer	3	Neoplasm Staging	44	Emory University	4	Belarus	1
		Lee, K.S.	2					Cornea	3	Cohort Studies	44	Radboud University Nijmegen Medical Centre	4	Ethiopia	1
		Garcia, J.	2					European Journal of Obstetrics Gynecology and Reproductive Biology	3	Survival Rate	43	Helsingin Yliopisto	4	Estonia	1
		Culafic, D.	2					Ultraschall in Der Medizin	3	Metabolism	42	University of Pittsburgh Graduate School of Public Health	4	El Salvador	1
		Du, Q.	2					Tumor Biology	3	Sex difference	41	Tel Aviv University, Sackler Faculty of Medicine	4	Cuba	1
		Arheden, H.	2					Resuscitation	3	Intermethod comparison	40	Johns Hopkins University	4	Libyan Arab Jamahiriya	1
		Cain, P.A.	2					International Urology and Nephrology	3	Survival Analysis	40	Universitair Medisch Centrum Groningen	4	Congo	1
		Leibovich, B.C.	2					Anticancer Research	3	Drug effect	40	University of Pennsylvania	4	Trinidad and Tobago	1
		Barry, T.N.	2					American Journal of Kidney Diseases	3	Breast Neoplasms	40	Turun yliopisto	4	Colombia	1
		Laufer, G.	2					Journal of Pediatrics	3	Animal	39	Pfizer	4	Lithuania	1
		Guo, W.C.	2					European Journal of Radiology	3	Nonhuman	38	Massey University	4	United Arab Emirates	1
		Bagley, C.A.	2					Pediatric Emergency Care	3	Cross-Sectional Studies	38	University Hospital of Tampere	4	Chile	1
		Hossain, J.	2					Osteoporosis International	3	Cohort analysis	38	China Medical University Shenyang	4	Bosnia and Herzegovina	1
		Brahmer, J.R.	2					European Journal of Endocrinology	3	Infant	37	University of Manitoba	4	Viet Nam	1
		Cha, W.C.	2					Cancer Research	3	Placebo	37	University of Pittsburgh Medical Center	4	Zimbabwe	1
		Li, J.	2					Human Reproduction	3	Double-Blind Method	37	Icahn School of Medicine at Mount Sinai	4
		Lin, G.F.	2					Cancer Science	3	Sensitivity and Specificity	36	Northwestern University Feinberg School of Medicine	4
		Lohse, C.M.	2					Stroke	3	Overall survival	36	Seoul National University	4
		Lopez, A.	2					Journal of B U on	2	Lymph node metastasis	35	Universitssjukhuset i Lund	4
		Lopez-Villalobos, N.	2					Emergency Medicine Journal	2	Breast cancer	35	University of Saskatchewan	4
		Lu, B.	2					Academic Radiology	2	Hypertension	35	University of Tennessee, Knoxville	4
		Luo, Y.	2					Journal of Burn Care and Research	2	Double blind procedure	35	Brigham and Women's Hospital	4
		Luthje, L.	2					Cancer	2	School child	35	Nanjing Medical University	4
		Ma, Q.W.	2					Acta Chirurgica Belgica	2	Nuclear magnetic resonance imaging	35	Technische Universitat Munchen	4
		Mago, R.	2					Endocrine Practice	2	Questionnaire	35	Universitat Bern	4
		Marild, S.	2					Journal of Cardiac Failure	2	Treatment duration	34	University of Bristol	4
		Meaume, S.	2					Journal of Clinical Endocrinology and Metabolism	2	Preschool child	34	Washington University in St. Louis, School of Medicine	4
		Mintz, G.S.	2					Journal of Clinical Periodontology	2	Multivariate Analysis	34	Universitat zu Koln	4
		Mirkovic, D.	2					Journal of Endourology	2	Blood	33	Medizinische Hochschule Hannover MHH	4
		Morere, M.N.	2					Journal of Hypertension	2	Polymorphism, Genetic	33	Prince of Wales Hospital Hong Kong	4
		Moutsopoulos, H.M.	2					Epilepsia	2	United States	33	Shanghai Jiaotong University	4
		Mullan, B.P.	2					Acta Pharmacologica Sinica	2	Predictive Value of Tests	33	St. Luke's-Roosevelt Hospital Center	4
		Nawrocki, J.	2					Acta Radiologica	2	Reproducibility of Results	33	University of Melbourne	4
		Neu, J.	2					Journal of Microbiology Immunology and Infection	2	Drug safety	33	Royal Brisbane and Women's Hospital	4
		Neunlist, M.	2					Journal of Neuroimaging	2	Pregnancy	32	University of Minnesota Twin Cities	4
		Ouyang, W.W.	2					Journal of Neurology	2	Polymerase chain reaction	32	Universidade Estadual de Campinas	4
		Park, J.Y.	2					Journal of Neurosurgery	2	Multicenter study	32	McMaster University	4
		Park, J.Y.	2					Journal of Orthopaedic Research	2	Postoperative complication	32	Universita degli Studi di Roma La Sapienza	4
		Park, Y.N.	2					European Heart Journal	2	Genetic association	31	Medical University of Warsaw	4
		Patil, C.G.	2					Journal of Perinatology	2	Normal human	31	University of Connecticut Health Center	3
		Pluske, J.R.	2					Cerebrovascular Diseases	2	Prediction	31	Friedrich-Alexander-Universität Erlangen-Nürnberg	3
		Presti, J.C.	2					European Journal of Applied Physiology	2	Clinical feature	30	Universitat de Barcelona	3
		Ro, J.	2					American Heart Journal	2	Obesity	30	VU University Medical Center	3
		Rovner, B.W.	2					Journal of Periodontology	2	Disease course	30	Universitatsklinikum Heidelberg	3
		Satler, L.F.	2					Journal of Refractive Surgery	2	Tumor Markers, Biological	30	Veterinarmedizinische Universitat Wien	3
		Schachner, T.	2					Journal of Sports Science and Medicine	2	Treatment response	30	Universitat Bochum	3
		Amling, C.L.	2					Journal of Strength and Conditioning Research	2	Genetic Predisposition to Disease	29	Johns Hopkins Bloomberg School of Public Health	3
		Settakorn, J.	2					American Journal of Industrial Medicine	2	Biological Markers	29	Universitatsklinikum Munster	3
		Seymour, J.F.	2					Chinese Journal of Cancer Prevention and Treatment	2	Gene frequency	29	Ospedale Maggiore Policlinico Milano	3
		Sharma, R.	2					Journal of the American Academy of Dermatology	2	Human experiment	28	National Health Service	3
		Shen, J.H.	2					American Journal of Neuroradiology	2	Genetics	28	Medizinische Universitat Innsbruck	3
		Shin, S.D.	2					American Journal of Obstetrics and Gynecology	2	Lung Neoplasms	28	Henry Ford Hospital	3
		Friberg, P.	2					Journal of the American College of Surgeons	2	Glucose	28	Memorial Sloan-Kettering Cancer Center	3
		Simonka, Z.	2					American Journal of Rhinology and Allergy	2	Insulin	28	Linkopings universitet	3
		Kim, D.Y.	2					American Journal of Roentgenology	2	Survival	28	All India Institute of Medical Sciences	3
		Song, K.J.	2					Journal of the American Society of Echocardiography	2	Risk Assessment	28	Fudan University	3
		Srisomboon, J.	2					Journal of the Neurological Sciences	2	Recurrence	28	University of Arizona	3
		Standfield, N.	2					American Review of Respiratory Disease	2	Computer assisted tomography	27	Soochow University	3
		Strautz, T.	2					Anaesthesia	2	Smoking	27	Western University	3
		Sukpan, K.	2					Anesthesiology	2	Age Factors	27	Kyoto University	3
		Sun, X.F.	2					Kidney International	2	Side effect	27	Queensland University of Technology	3
		Sutton-Tyrrell, K.	2					Korean Circulation Journal	2	Sensitivity and specificity	27	Tierarztliche Hochschule Hannover	3
		Szamosi, J.	2					European Journal of Neurology	2	Body Mass Index	26	University of Reading	3
		Szucs-Farkas, Z.	2					Korean Journal of Pathology	2	Proportional Hazards Models	26	Universidade Federal de Sao Paulo	3
		Tarkkanen, A.	2					Annals of Clinical Psychiatry	2	Heart infarction	26	Aristoteleion Panepistimion Thessalonikis	3
		Tcheng, J.E.	2					Chinese Pharmaceutical Journal	2	Multivariate analysis	26	Leiden University Medical Center - LUMC	3
		Teot, L.	2					Leukemia	2	Body weight	26	Tufts University School of Medicine	3
		Thase, M.E.	2					Annals of Internal Medicine	2	Analysis of Variance	26	Yonsei University College of Medicine	3
		Torrazza, R.M.	2					Annals of Pharmacotherapy	2	Middle Age	26	Universita degli Studi di Napoli Federico II	3
		Trevisi, P.	2					European Journal of Surgical Oncology	2	Cancer radiotherapy	26	University of Texas Health Science Center at San Antonio	3
		Tung, L.	2					Lipids in Health and Disease	2	Questionnaires	26	Murdoch University	3
		Tzankov, A.	2					Medical Oncology	2	Postoperative Complications	26	Hammersmith Hospital	3
		Ugander, M.	2					Annals of Surgical Oncology	2	Hospitalization	25	Hospital Universitario Marques de Valdecilla	3
		Ugiliweneza, B.	2					European Radiology	2	Cancer patient	25	University of Miami Leonard M. Miller School of Medicine	3
		Urbanek, T.	2					Medicine and Science in Sports and Exercise	2	Postoperative period	25	Centers for Disease Control and Prevention	3
		Vallet, D.	2					Military Medicine	2	Age distribution	25	Universita degli Studi di Firenze	3
		Van Schaik, R.H.N.	2					Nuclear Medicine Communications	2	Tomography, X-Ray Computed	25	UCL	3
		Verhagen, H.J.M.	2					Experimental and Clinical Endocrinology and Diabetes	2	Single nucleotide polymorphism	24	University of Tehran	3
		Vock, P.	2					Pediatric Neurology	2	Cancer surgery	24	Georgetown University	3
		Wang, M.W.	2					Pediatrics	2	Glucose blood level	24	Hospital Universitario de la Princesa	3
		Wang, T.	2					Foot and Ankle International	2	Genetic polymorphism	24	Universidade de Brasilia	3
		Willruth, A.M.	2					Pharmacotherapy	2	Confidence interval	24	Dresden University Faculty of Medicine and University Hospital Carl Gustav Carus	3
		Wu, X.	2					Phlebology	2	Diarrhea	24	University of Sydney	3
		Yang, S.	2					Clinical Nutrition	2	Pathophysiology	24	Huazhong University of Science and Technology	3
		Yesil, S.	2					Archives of Gerontology and Geriatrics	2	Magnetic Resonance Imaging	24	Stony Brook University State University of New York	3
		Yilmazlar, T.	2					Clinical Oncology	2	Time	24	Washington Hospital Center	3
		Yu, F.	2					Poultry Science	2	Cancer recurrence	23	University of Illinois at Chicago	3
		Zettl, H.	2					Pulmonary Pharmacology and Therapeutics	2	Disease-Free Survival	23	Columbia University Medical Center	3
		Zipponi, D.	2					QJM Monthly Journal of the Association of Physicians	2	Tumor volume	23	Tehran University of Medical Sciences	3
		Akdi, A.	1					Radiation Oncology	2	Logistic Models	23	Hospital Universitari Germans Trias i Pujol	3
		Akeson, P.	1					Scandinavian Journal of Medicine and Science in Sports	2	Inflammation	23	Istanbul Universitesi	3
		Akidil, O.	1					Clinical Physiology and Functional Imaging	2	Triacylglycerol	23	University of Ioannina, School of Medicine	3
		Akin, H.	1					Clinical Radiology	2	Cardiovascular risk	22	Lunds Universitet	3
		Akin, M.	1					Clinical Rheumatology	2	Statistical analysis	22	University of Miami	3
		Akin, M.L.	1					Graefe S Archive for Clinical and Experimental Ophthalmology	2	Cancer invasion	22	University of Southern California	3
		Akina, B.	1					Asian Australasian Journal of Animal Sciences	2	Cross-sectional study	22	Aarhus Universitet	3
		Akisik, E.	1					Sleep and Breathing	2	Infant, Newborn	22	Korea University, College of Medicine	3
